# Supplementary material for: R2R - software to speed the depiction of aesthetic consensus RNA secondary structures
Source: BMC Bioinformatics. 2011 Jan 4;12:3. doi: 10.1186/1471-2105-12-3 (PMC3023696; doi:10.1186/1471-2105-12-3)
Supplement: Additional file 1 — Source code and example input and output files. C++ and Perl source code is provided. Installation and usage instructions are given in the user manual (Additional file 2), which is also a part of this archive. Example input files for R2R are included in the "demo" subdirectory of this archive, and R2R's raw output on these examples in PDF and SVG format is supplied in the "demo/output-pdf" and "demo/output-svg" subdirectories. Files can be retrieved from the tgz archive file using programs such as WinZip (Windows), StuffIt Expander (Mac) or the tar/gzip commands (UNIX). [file 1471-2105-12-3-S1.TGZ]

Archive with 694 entries (670 files):
- R2R-1.0.1
- R2R-1.0.1/demo
- R2R-1.0.1/demo/104
- R2R-1.0.1/demo/104/00credits.txt
- R2R-1.0.1/demo/104/6S-flavo.r2r_meta
- R2R-1.0.1/demo/104/6S-flavo.sto
- R2R-1.0.1/demo/104/aceE.r2r_meta
- R2R-1.0.1/demo/104/aceE.sto
- R2R-1.0.1/demo/104/Acido-1.r2r_meta
- R2R-1.0.1/demo/104/Acido-1.sto
- R2R-1.0.1/demo/104/Acido-Lenti-1.r2r_meta
- R2R-1.0.1/demo/104/Acido-Lenti-1.sto
- R2R-1.0.1/demo/104/Actino-pnp.r2r_meta
- R2R-1.0.1/demo/104/Actino-pnp.sto
- R2R-1.0.1/demo/104/AdoCbl-variant.r2r_meta
- R2R-1.0.1/demo/104/AdoCbl-variant.sto
- R2R-1.0.1/demo/104/asd.r2r_meta
- R2R-1.0.1/demo/104/asd.sto
- R2R-1.0.1/demo/104/atoC.r2r_meta
- R2R-1.0.1/demo/104/atoC.sto
- R2R-1.0.1/demo/104/Bacillaceae-1.r2r_meta
- R2R-1.0.1/demo/104/Bacillaceae-1.sto
- R2R-1.0.1/demo/104/Bacillus-plasmid.r2r_meta
- R2R-1.0.1/demo/104/Bacillus-plasmid.sto
- R2R-1.0.1/demo/104/Bacteroidales-1.r2r_meta
- R2R-1.0.1/demo/104/Bacteroidales-1.sto
- R2R-1.0.1/demo/104/Bacteroides-1.r2r_meta
- R2R-1.0.1/demo/104/Bacteroides-1.sto
- R2R-1.0.1/demo/104/Bacteroides-2.r2r_meta
- R2R-1.0.1/demo/104/Bacteroides-2.sto
- R2R-1.0.1/demo/104/Burkholderiales-1.r2r_meta
- R2R-1.0.1/demo/104/c4-a1b1.r2r_meta
- R2R-1.0.1/demo/104/c4-a1b1.sto
- R2R-1.0.1/demo/104/C4.r2r_meta
- R2R-1.0.1/demo/104/C4.sto
- R2R-1.0.1/demo/104/Chlorobi-1.r2r_meta
- R2R-1.0.1/demo/104/Chlorobi-1.sto
- R2R-1.0.1/demo/104/Chlorobi-RRM.r2r_meta
- R2R-1.0.1/demo/104/Chlorobi-RRM.sto
- R2R-1.0.1/demo/104/Chloroflexi-1.r2r_meta
- R2R-1.0.1/demo/104/Chloroflexi-1.sto
- R2R-1.0.1/demo/104/Clostridiales-1.r2r_meta
- R2R-1.0.1/demo/104/Clostridiales-1.sto
- R2R-1.0.1/demo/104/COG2252.r2r_meta
- R2R-1.0.1/demo/104/COG2252.sto
- R2R-1.0.1/demo/104/Collinsella-1.r2r_meta
- R2R-1.0.1/demo/104/Collinsella-1.sto
- R2R-1.0.1/demo/104/crcB.r2r_meta
- R2R-1.0.1/demo/104/crcB.r2r_meta.solver-cache
- R2R-1.0.1/demo/104/crcB.sto
- R2R-1.0.1/demo/104/Cyano-1.r2r_meta
- R2R-1.0.1/demo/104/Cyano-1.sto
- R2R-1.0.1/demo/104/Cyano-2.r2r_meta
- R2R-1.0.1/demo/104/Cyano-2.sto
- R2R-1.0.1/demo/104/Desulfotalea-1.r2r_meta
- R2R-1.0.1/demo/104/Desulfotalea-1.sto
- R2R-1.0.1/demo/104/Dictyoglomi-1.r2r_meta
- R2R-1.0.1/demo/104/Dictyoglomi-1.r2r_meta.solver-cache
- R2R-1.0.1/demo/104/Dictyoglomi-1.sto
- R2R-1.0.1/demo/104/Downstream-peptide.r2r_meta
- R2R-1.0.1/demo/104/Downstream-peptide.sto
- R2R-1.0.1/demo/104/epsC.r2r_meta
- R2R-1.0.1/demo/104/epsC.sto
- R2R-1.0.1/demo/104/fixA.r2r_meta
- R2R-1.0.1/demo/104/fixA.sto
- R2R-1.0.1/demo/104/Flavo-1.r2r_meta
- R2R-1.0.1/demo/104/Flavo-1.sto
- R2R-1.0.1/demo/104/flg-Rhizobiales.r2r_meta
- R2R-1.0.1/demo/104/flg-Rhizobiales.sto
- R2R-1.0.1/demo/104/flpD.r2r_meta
- R2R-1.0.1/demo/104/flpD.sto
- R2R-1.0.1/demo/104/gabT.r2r_meta
- R2R-1.0.1/demo/104/gabT.sto
- R2R-1.0.1/demo/104/Gamma-cis-1.r2r_meta
- R2R-1.0.1/demo/104/Gamma-cis-1.sto
- R2R-1.0.1/demo/104/glnA.r2r_meta
- R2R-1.0.1/demo/104/glnA.sto
- R2R-1.0.1/demo/104/Gut-1.r2r_meta
- R2R-1.0.1/demo/104/Gut-1.sto
- R2R-1.0.1/demo/104/gyrA.r2r_meta
- R2R-1.0.1/demo/104/gyrA.sto
- R2R-1.0.1/demo/104/hopC.r2r_meta
- R2R-1.0.1/demo/104/hopC.sto
- R2R-1.0.1/demo/104/icd.r2r_meta
- R2R-1.0.1/demo/104/icd.sto
- R2R-1.0.1/demo/104/JUMPstart.r2r_meta
- R2R-1.0.1/demo/104/JUMPstart.sto
- R2R-1.0.1/demo/104/L17DE.r2r_meta
- R2R-1.0.1/demo/104/L17DE.sto
- R2R-1.0.1/demo/104/lactis-plasmid.r2r_meta
- R2R-1.0.1/demo/104/lactis-plasmid.sto
- R2R-1.0.1/demo/104/Lacto-int.r2r_meta
- R2R-1.0.1/demo/104/Lacto-int.sto
- R2R-1.0.1/demo/104/Lacto-rpoB.r2r_meta
- R2R-1.0.1/demo/104/Lacto-rpoB.sto
- R2R-1.0.1/demo/104/Lacto-usp.r2r_meta
- R2R-1.0.1/demo/104/Lacto-usp.sto
- R2R-1.0.1/demo/104/leu-phe-leader.r2r_meta
- R2R-1.0.1/demo/104/leu-phe-leader.sto
- R2R-1.0.1/demo/104/livK.r2r_meta
- R2R-1.0.1/demo/104/livK.sto
- R2R-1.0.1/demo/104/lnt.r2r_meta
- R2R-1.0.1/demo/104/lnt.sto
- R2R-1.0.1/demo/104/manA.r2r_meta
- R2R-1.0.1/demo/104/manA.r2r_meta.solver-cache
- R2R-1.0.1/demo/104/manA.sto
- R2R-1.0.1/demo/104/Methylobacterium-1.r2r_meta
- R2R-1.0.1/demo/104/Methylobacterium-1.sto
- R2R-1.0.1/demo/104/Moco-II.r2r_meta
- R2R-1.0.1/demo/104/Moco-II.sto
- R2R-1.0.1/demo/104/mraW.r2r_meta
- R2R-1.0.1/demo/104/mraW.sto
- R2R-1.0.1/demo/104/msiK.r2r_meta
- R2R-1.0.1/demo/104/msiK.sto
- R2R-1.0.1/demo/104/Nitrosococcus-1.r2r_meta
- R2R-1.0.1/demo/104/Nitrosococcus-1.sto
- R2R-1.0.1/demo/104/nuoG.r2r_meta
- R2R-1.0.1/demo/104/nuoG.sto
- R2R-1.0.1/demo/104/Ocean-V.r2r_meta
- R2R-1.0.1/demo/104/Ocean-V.sto
- R2R-1.0.1/demo/104/Ocean-VI.r2r_meta
- R2R-1.0.1/demo/104/Ocean-VI.sto
- R2R-1.0.1/demo/104/pan.r2r_meta
- R2R-1.0.1/demo/104/pan.sto
- R2R-1.0.1/demo/104/pedo-repair.r2r_meta
- R2R-1.0.1/demo/104/pedo-repair.sto
- R2R-1.0.1/demo/104/pfl.r2r_meta
- R2R-1.0.1/demo/104/pfl.sto
- R2R-1.0.1/demo/104/pheA.r2r_meta
- R2R-1.0.1/demo/104/pheA.sto
- R2R-1.0.1/demo/104/PhotoRC-I.r2r_meta
- R2R-1.0.1/demo/104/PhotoRC-I.sto
- R2R-1.0.1/demo/104/PhotoRC-II.r2r_meta
- R2R-1.0.1/demo/104/PhotoRC-II.sto
- R2R-1.0.1/demo/104/Polynucleobacter-1.r2r_meta
- R2R-1.0.1/demo/104/Polynucleobacter-1.sto
- R2R-1.0.1/demo/104/potC.r2r_meta
- R2R-1.0.1/demo/104/potC.r2r_meta.solver-cache
- R2R-1.0.1/demo/104/potC.sto
- R2R-1.0.1/demo/104/psaA.r2r_meta
- R2R-1.0.1/demo/104/psaA.sto
- R2R-1.0.1/demo/104/psbNH.r2r_meta
- R2R-1.0.1/demo/104/psbNH.sto
- R2R-1.0.1/demo/104/Pseudomon-1.r2r_meta
- R2R-1.0.1/demo/104/Pseudomon-1.sto
- R2R-1.0.1/demo/104/Pseudomon-2.r2r_meta
- R2R-1.0.1/demo/104/Pseudomon-2.sto
- R2R-1.0.1/demo/104/Pseudomon-groES.r2r_meta
- R2R-1.0.1/demo/104/Pseudomon-groES.sto
- R2R-1.0.1/demo/104/Pseudomon-Rho.r2r_meta
- R2R-1.0.1/demo/104/Pseudomon-Rho.sto
- R2R-1.0.1/demo/104/Pyrobac-1.r2r_meta
- R2R-1.0.1/demo/104/Pyrobac-1.sto
- R2R-1.0.1/demo/104/Pyrobac-HINT.r2r_meta
- R2R-1.0.1/demo/104/Pyrobac-HINT.sto
- R2R-1.0.1/demo/104/radC.r2r_meta
- R2R-1.0.1/demo/104/radC.sto
- R2R-1.0.1/demo/104/Rhizobiales-1.r2r_meta
- R2R-1.0.1/demo/104/Rhizobiales-1.sto
- R2R-1.0.1/demo/104/Rhizobiales-2.r2r_meta
- R2R-1.0.1/demo/104/Rhizobiales-2.sto
- R2R-1.0.1/demo/104/Rhodopirellula-1.r2r_meta
- R2R-1.0.1/demo/104/Rhodopirellula-1.sto
- R2R-1.0.1/demo/104/rmf.r2r_meta
- R2R-1.0.1/demo/104/rmf.sto
- R2R-1.0.1/demo/104/rne-II.r2r_meta
- R2R-1.0.1/demo/104/rne-II.sto
- R2R-1.0.1/demo/104/SAM-chlorobi.r2r_meta
- R2R-1.0.1/demo/104/SAM-chlorobi.sto
- R2R-1.0.1/demo/104/SAM-I-IV-variant.r2r_meta
- R2R-1.0.1/demo/104/SAM-I-IV-variant.sto
- R2R-1.0.1/demo/104/SAM-SAH.r2r_meta
- R2R-1.0.1/demo/104/SAM-SAH.sto
- R2R-1.0.1/demo/104/sanguinis-hairpin.r2r_meta
- R2R-1.0.1/demo/104/sanguinis-hairpin.sto
- R2R-1.0.1/demo/104/sbcD.r2r_meta
- R2R-1.0.1/demo/104/sbcD.sto
- R2R-1.0.1/demo/104/ScRE.r2r_meta
- R2R-1.0.1/demo/104/ScRE.sto
- R2R-1.0.1/demo/104/Soil-1.r2r_meta
- R2R-1.0.1/demo/104/Soil-1.sto
- R2R-1.0.1/demo/104/Solibacter-1.r2r_meta
- R2R-1.0.1/demo/104/Solibacter-1.sto
- R2R-1.0.1/demo/104/STAXI.r2r_meta
- R2R-1.0.1/demo/104/STAXI.sto
- R2R-1.0.1/demo/104/sucA-II.r2r_meta
- R2R-1.0.1/demo/104/sucA-II.sto
- R2R-1.0.1/demo/104/sucC.r2r_meta
- R2R-1.0.1/demo/104/sucC.sto
- R2R-1.0.1/demo/104/Termite-flg.r2r_meta
- R2R-1.0.1/demo/104/Termite-flg.sto
- R2R-1.0.1/demo/104/Termite-leu.r2r_meta
- R2R-1.0.1/demo/104/Termite-leu.sto
- R2R-1.0.1/demo/104/traJ-II.r2r_meta
- R2R-1.0.1/demo/104/traJ-II.sto
- R2R-1.0.1/demo/104/Transposase-resistance.r2r_meta
- R2R-1.0.1/demo/104/Transposase-resistance.sto
- R2R-1.0.1/demo/104/TwoAYGGAY.r2r_meta
- R2R-1.0.1/demo/104/TwoAYGGAY.sto
- R2R-1.0.1/demo/104/wcaG.r2r_meta
- R2R-1.0.1/demo/104/wcaG.sto
- R2R-1.0.1/demo/104/whalefall-1.r2r_meta
- R2R-1.0.1/demo/104/whalefall-1.sto
- R2R-1.0.1/demo/104/yjdF.r2r_meta
- R2R-1.0.1/demo/104/yjdF.sto
- R2R-1.0.1/demo/104/ykkC-III.r2r_meta
- R2R-1.0.1/demo/104/ykkC-III.sto
- R2R-1.0.1/demo/22
- R2R-1.0.1/demo/22/00credits.txt
- R2R-1.0.1/demo/22/23S-methyl.r2r_meta
- R2R-1.0.1/demo/22/23S-methyl.sto
- R2R-1.0.1/demo/22/6C.r2r_meta
- R2R-1.0.1/demo/22/6C.sto
- R2R-1.0.1/demo/22/alpha-transposase.r2r_meta
- R2R-1.0.1/demo/22/alpha-transposase.sto
- R2R-1.0.1/demo/22/anti-hemB.r2r_meta
- R2R-1.0.1/demo/22/anti-hemB.sto
- R2R-1.0.1/demo/22/ATPC.r2r_meta
- R2R-1.0.1/demo/22/ATPC.sto
- R2R-1.0.1/demo/22/coccus-1.r2r_meta
- R2R-1.0.1/demo/22/coccus-1.sto
- R2R-1.0.1/demo/22/cyano-30S.r2r_meta
- R2R-1.0.1/demo/22/cyano-30S.sto
- R2R-1.0.1/demo/22/excisionase.r2r_meta
- R2R-1.0.1/demo/22/excisionase.sto
- R2R-1.0.1/demo/22/g150.r2r_meta
- R2R-1.0.1/demo/22/g150.sto
- R2R-1.0.1/demo/22/GEMM.r2r_meta
- R2R-1.0.1/demo/22/GEMM.sto
- R2R-1.0.1/demo/22/lacto-1.r2r_meta
- R2R-1.0.1/demo/22/lacto-1.sto
- R2R-1.0.1/demo/22/lacto-2.r2r_meta
- R2R-1.0.1/demo/22/lacto-2.sto
- R2R-1.0.1/demo/22/MAEB.r2r_meta
- R2R-1.0.1/demo/22/MAEB.sto
- R2R-1.0.1/demo/22/mini-ykkC.r2r_meta
- R2R-1.0.1/demo/22/mini-ykkC.sto
- R2R-1.0.1/demo/22/preQ1-II.r2r_meta
- R2R-1.0.1/demo/22/preQ1-II.raw.r2r_meta
- R2R-1.0.1/demo/22/preQ1-II.sto
- R2R-1.0.1/demo/22/purD.r2r_meta
- R2R-1.0.1/demo/22/purD.raw.r2r_meta
- R2R-1.0.1/demo/22/purD.sto
- R2R-1.0.1/demo/22/sucA.r2r_meta
- R2R-1.0.1/demo/22/sucA.sto
- R2R-1.0.1/demo/22/TD-1.r2r_meta
- R2R-1.0.1/demo/22/TD-1.sto
- R2R-1.0.1/demo/22/TD-2.r2r_meta
- R2R-1.0.1/demo/22/TD-2.sto
- R2R-1.0.1/demo/additional
- R2R-1.0.1/demo/additional/group-II-DV-DVI.r2r_meta
- R2R-1.0.1/demo/additional/group-II-DV-DVI.r2r_meta.solver-cache
- R2R-1.0.1/demo/additional/group-II-DV-DVI.sto
- R2R-1.0.1/demo/additional/tRNA.r2r_meta
- R2R-1.0.1/demo/additional/tRNA.sto
- R2R-1.0.1/demo/additional/U1.r2r_meta
- R2R-1.0.1/demo/additional/U1.r2r_meta.solver-cache
- R2R-1.0.1/demo/additional/U1.sto
- R2R-1.0.1/demo/Additional-file-3.pdf
- R2R-1.0.1/demo/Additional-file-4.svg
- R2R-1.0.1/demo/c-di-GMP-II
- R2R-1.0.1/demo/c-di-GMP-II/00credits.txt
- R2R-1.0.1/demo/c-di-GMP-II/c-di-GMP-II-update.r2r_meta
- R2R-1.0.1/demo/c-di-GMP-II/c-di-GMP-II-update.r2r_meta.solver-cache
- R2R-1.0.1/demo/c-di-GMP-II/c-di-GMP-II-update.sto
- R2R-1.0.1/demo/c-di-GMP-II/c-di-GMP-II.r2r_meta
- R2R-1.0.1/demo/c-di-GMP-II/c-di-GMP-II.r2r_meta.solver-cache
- R2R-1.0.1/demo/c-di-GMP-II/c-di-GMP-II.sto
- R2R-1.0.1/demo/demo-breakpair-fix1.r2r_meta
- R2R-1.0.1/demo/demo-breakpair-fix1.sto
- R2R-1.0.1/demo/demo-breakpair-fix2.r2r_meta
- R2R-1.0.1/demo/demo-breakpair-fix2.sto
- R2R-1.0.1/demo/demo-breakpair-fix3.r2r_meta
- R2R-1.0.1/demo/demo-breakpair-fix3.sto
- R2R-1.0.1/demo/demo-breakpair-fix4.r2r_meta
- R2R-1.0.1/demo/demo-breakpair-fix4.sto
- R2R-1.0.1/demo/demo-breakpair-varlen.sto.err
- R2R-1.0.1/demo/demo-breakpair.sto.err
- R2R-1.0.1/demo/demo-contrived.r2r_meta
- R2R-1.0.1/demo/demo-contrived.sto
- R2R-1.0.1/demo/demo-modular.r2r_meta
- R2R-1.0.1/demo/demo-modular.sto
- R2R-1.0.1/demo/demo-multistem-HEARO2.r2r_meta
- R2R-1.0.1/demo/demo-multistem-HEARO2.r2r_meta.solver-cache
- R2R-1.0.1/demo/demo-multistem-HEARO2.sto
- R2R-1.0.1/demo/demo-multistem-IMES-1.r2r_meta
- R2R-1.0.1/demo/demo-multistem-IMES-1.r2r_meta.solver-cache
- R2R-1.0.1/demo/demo-multistem-IMES-1.sto
- R2R-1.0.1/demo/demo-multistem-manA.r2r_meta
- R2R-1.0.1/demo/demo-multistem-manA.r2r_meta.solver-cache
- R2R-1.0.1/demo/demo-multistem-manA.sto
- R2R-1.0.1/demo/demo-multistem.r2r_meta
- R2R-1.0.1/demo/demo-multistem.r2r_meta.solver-cache
- R2R-1.0.1/demo/demo-multistem.sto
- R2R-1.0.1/demo/demo-pe.r2r_meta
- R2R-1.0.1/demo/demo-pe.sto
- R2R-1.0.1/demo/demo-pknot-callout-ifdef.r2r_meta
- R2R-1.0.1/demo/demo-pknot-callout-ifdef.sto
- R2R-1.0.1/demo/demo-pknot-callout.r2r_meta
- R2R-1.0.1/demo/demo-pknot-callout.sto
[truncated: 394 more entries]
