# Supplementary material for: R2R - software to speed the depiction of aesthetic consensus RNA secondary structures
Source: BMC Bioinformatics. 2011 Jan 4;12:3. doi: 10.1186/1471-2105-12-3 (PMC3023696; doi:10.1186/1471-2105-12-3)
Supplement: Additional file 1 — Source code and example input and output files. C++ and Perl source code is provided. Installation and usage instructions are given in the user manual (Additional file 2), which is also a part of this archive. Example input files for R2R are included in the "demo" subdirectory of this archive, and R2R's raw output on these examples in PDF and SVG format is supplied in the "demo/output-pdf" and "demo/output-svg" subdirectories. Files can be retrieved from the tgz archive file using programs such as WinZip (Windows), StuffIt Expander (Mac) or the tar/gzip commands (UNIX). [file 1471-2105-12-3-S1.TGZ › R2R-1.0.1/demo/104/6S-flavo.sto]

# STOCKHOLM 1.0
NC_006510.1/1316360-1316875                    AUAAGCCUAAAAAAGGACGGCGUGCGGAACGGUCUUGUUCCGUUGUCAUCCUCUAGGCGCGUCGGUGUAAUAUCUUGACAAUUCCUAUUGCCGCCUUUACAAUGAACAUGUAUAUUUGU....CCAUACGC.GCGGCAGG.GCCA.UAC.GCCCGC..CC.....G....C...UGCGGCGGACCG...CCUUC.GU......GCGGAA.GGC.UGCGC.GGG.UC.G..AUUGUGAUGCC....AAGCGACUGAGCUAAUGGAUUGAAAACGGGAAUGUCCAUCUGCGCCGGUCAUGGCGGUGAGAAGAGAGAGCGAAAGGAAACCGAACAGCAAGAGGAGGUGAAAUGAUGGGUUCGAUCAUCAUCUCCGCUUUGCUUGCCUUAGUCAUUGGUGCCGUUGUUGGCUUUUUUGUUCGCAAAUCGAUUGCCGAAGCGAAAAUCGGCGGGGCGAAAGCCGCUGCCGAACAGCUGAUUGAGGAGGCGAAACGCGAGGCGGACGCCUUGAAAAAAGAGGCGCUUCUCGAAGCGAAAGACGAGAUUCAUAAACUGCGUACGGA
NC_006138.1/3243357-3242854                    UAGGUUUUCGUUUAAGCAAAAAUUUGCUAUCCUAGUGAGUGUAAGUUUAGAAGAAAAGAUGAUAUUCCCCUGUGCUGUUGGUGAUUGCUAAAGUGUGUUGAGCCAACUCUCA.AUAAAA.....GGGCGUU.GUCUCUUG.UCAG.UAAAGGUGAA..UC.....G................GUGA..................CGAAUUGGC.UGAGC.UGA.UA.AUAUGAUGCCCACC.UAUUAAUUUAGGUUUAACUAUCUUAGCGACACGGCAGUGUGGGGGAUUUUUAUGAUUUUUCAGAGAUCUUGUUUGGAUCCUGUGGGAUAUAGUUUUAUCUCAAAAUAUAAAUGCAAAUAAAUGUGGAAGCAAGAGUAGAUCGUUGUGAUAAGACUCUUGCUGGUGCAUUAAAAUAAUUAAGAAGAUUGAUUCCAACAGAAAUUCUGUUGAGUAAUAUACGGAUGUUGAAAGGUUGGAUAUGGGUUUUCUCUUAUCUCCUCUUUUCAGUGAGGAUAACGGCAUAUUGGGGAGAAGGUUUUUUUGUUUGUAGGGUGACU
NZ_ABCM01000031.1/12176-11676                  UAAAUGAUUUUUUUUCCAGAUAGGAUCGUUCUUUAUAUACAGUUAAGAUUAGCACAAUGAUAUAGCCGCAGCUAAAUUUGUGGGUUUCACUAUUUAAAAAACUUAACAC....UUCAAUAUUUAUAGAAUU.AAGAGG....GUG.UAUUUCAUCU..GC.....A................UUUAU.................UGCACCUGA.AAAUG.A......CUUAAAUUCUAAUUAUGUAACAGUUGAGGUUUUGAAUACAUGAGACUUAUUGAAUUAGUUGCGGUUUUUUUUUAACAAAAUUUGGGAUAUCCGUGGGCUUUUGAGCAUGAGAUGCAUCAGGGGGCACGUAAAGAGCAUAUAUAAAUACAGAUGAAUUAACACAAUGGAAAUAGUAGGAAUAAUUGGAUAUGUACUUGCCGGCCUUGCAGUUGGUAUUGUCGUAGGCAGGUAUCUGCUGCGCGACUUGCUGAAAAAGCAGGAGAUUGCUGCACAGACGAAAGUGAAGAAGAUGCUUAAAGAUGCGGAAAGUAAAGCAGAGAUCCUGAAGAAGG
JCVI_SCAF_1101668538900/104-629                GUAAUAUUGAUGCUAUUGAAGCUAAAAUAUCAGCUAUACUAGAACGUUCUUUUACAUAAAACUAUAAAUAGUUUCCCGUAUUAAUUCAAUAAGUUGUUAAACUCAACAUAUAUAAAAUU.......GGAUUAGAUUCGUC.UUUU.UAA.AAACAA.GCC.....U....C.AACCCUAUGGGU.....CCUUC.GGGUGUCAGUGGAAGUUU..GAUG.AUU.GGUGGUCGGUCCAUCCG.UGAU.UUACCGGAGUUUAAUUAACAGAAUUAAUACGGGUUUCUAUUUUUACAACAACACUAAGUAUGACUACAGAAAUGAUAAUAACAAUAGCAAUUACGAACAUUAUAGCCUUAAUAAUAGGGUAUAUAAGUGCGUCUUCAGUUCUACGUAAAUCAAUAGAACGUAAAUCUGAAAACAUAUUAAAAGACGCUAAAAAAGCCUCAGAACAGAUAAAAAAAGAUAAAAUACUUCAAGCAAAAGAAAAGUUUAUAGAACUUAAAAGUGAACAUGAAAAAUUCAUCAACAGUCGUAAUCAGAAAAUUUCAGAUCUGGAAU
JCVI_SCAF_1096627580171/888-363                NNNNNNNNNNNNNNNNNNNNNNNNNNNNNNNNNNNNNNNNNNNCGUUCUUUUACAUAAAAUUAUAAUAUAGUUUCCCGUAUUAAUUCAAUAAGUUGUUAAACUCAACAUAUAUAAAAUU.......GGAUUAGAUUCGUC.UUUU.UAA.AAACAA.GCC.....U....C....AACCCAAUGGGUCCUUCGG.GUGUC..AGUGGAAGUUU..GAUG.AUU.GAUGGUCGGUCCAUCCG.UGUU.UUACCGGAGUUUAAUUAACAGGAUUAAUGCGGGUUUCUAUUUUUACAACAACAUUAAGUAUGACUUCAGAAAUAAUGAUAACAUUAGCAAUUACAAGUAUUAUAGCCUUGGUAAUAGGUUAUAUAUUUGCGUCUACAGUACUUCGUAAAUCAAUAGAACGUAAAUCUGAAAACAUUUUAAAAGACGCAAAAAAAGCCUCAGAGCAGAUAAAAAAGGAUAAAAUACUUCAAGCAAAAGAAAAGUUUAUAGAACUUAAAAGUGAACACGAGAAAUUCAUAAACAGUCGAAACCAAAAAAUUUCAGAUUUAGAAU
NZ_AAXX01000003.1/68680-68177                  AGAUUACAAAAUUUGGAUAAAAAAUUGAGCGAGUUACUUUCUAAAUAAAUACGUUCUUACAAUAACAAAGAUACUGCCUACAUUAGUAUAUAUUUGAUAAACUCAACAC.UA.ACAA.A.UUA.AACGAGU.GAAUCUUU.GCAACUAU.AAC.AG.GCC.....C................UUUAGU................GGGAA.GUU.UGAAC.UGC.AG.GUUAGCUUAAAUCU.UG.UAUA.ACAGAGUUUAUACAAACACCUAAUGUAGGCUUUUUUUAUAUAAUUUUUUAACACAUAUAAUGGAUAUACUAAGCAUAAUAAUUGGAAUUGUUGUCGGGAUUGCCGGAGGUUUUGGAAUUGCUAAAUUUUUAGAAAAAAGCAAUGUUUCCAACCUUAUUAAAAACGCAAAAAAAGAAGCAGGUUCUAUUUUAAAAGACGCUAAAACAGAAGCCGAAGCCACUAAAAAAGAAAAAAUUCUUCAAGCAAAAGAGAAGUUUUUAGAACUUAAAGCGGAACACGAACAAGUUAUUUUAGCUCGAGAUAAAAAAA
NC_009441.1/128258-128766                      AAGAAUUAAAAGAUUAAAUUCGCUUUUAGAUCAAUAUCUCGAAAAUUAAACGUUCUUUACAGAAACUAAGAUACUGCCUACAUUAGUUCACAAUUGGUAAACUCAACAC.UA.ACAA.U.UUAGAAUGAGC.AAAUCGUC.GCUACUAU.AGU.AU.GCC.....C....AG..........CUUUGA..............CCGGGAA.ACU.UGAAC.AGU.GA.GUUAGCUCAAAACU.UGUC.UUUACG.AGUUUAUUCAAGCAAUUAAUGUAGGCUUUUUUUAUAUAUAAACCCUAACAAACAUGGACAUCAUAACGAUCAUUAUUGGUAUUGUAGGUAUUGCGGCAGGUUUUGCAAUAGCUAAAAUUAUCGAGAAAAGUAAUAUUUCAAACCUAAUCAAAAACGCUAAAAAAGAAGCAGCUUCCAUUUUAAAAGAUGCUAAUUUAGAAGCCGAAAACAUAAAAAAAGACAAAAUACUUCAGGCAAAAGAGCGUUUUAUCGAGUUAAAAUCUGAACACGAACAAGUUAUUUUAGCACGCGAUAAAAAAGUGGCC
NC_009613.1/1319508-1320014                    AAAGCUUAGCAAACUAAAUGAAUUAUUAGGCAAAUAUUUAGAUAAAUAACACGUUCUUUACAUACACUAAAUACUACCUACAUUAGUACCUAUUUGAUAAACUCAACAC.UA.ACAA.A.UUAAAAUGAGC.AAAUCAUC.GUUACUAU.AGC.AA.GCC.....A....A...........UUUAGU...............UUGGAA.GCU.UGAAC.AAC.GA.GUUAACUCAAAACU.UGUCAAUC.CG.AGUUUAUACAAUACCCGCUGAUGUAGGUUUUUUUUAUAUAUAACUUAAAAACAAAUAUGGACAUUAUAACAAUAAUAAUAGCAGUAAUUGCUGGAAUAGGCGGCGGAUUUGGAAUUUCAAAAUUUUUAGAAAAAAGUGGCGUUUCUAAUUUAAUAAAAAACGCAAAAAAAGAAGCUUCUUCUAUCUUAAAAGAUGCAAAUUUAGAAGGAGAAAACAUAAAAAAAGAUAAAAUACUACAAGCAAAAGAGAAAUUUAUCGAACUGAAAUCUGAACACGAACAAGUAAUUCUAACUCGCGAUCGCAAG
NZ_AAMZ01000005.1/144576-145098                UAGAUUACAAAAGCUGGCAGACCUCCUUGAUGAUAGUUUGUCAUAACGUUCUUUACAUACAACAGCAUAUUACUGCCUGCAUUGAUUAUUAUUUUGAUAAACUCAACAG.UU.AUUU.U.UUAUAAAGAGU.GACUCUAA.GUUG.UAA.AAGCAC.GCC.....G....U.UACU.AGA..CUUGU....UCU.AGGUA..GACGGAACCUU..GAUC.AGC.UUUAU.AGCUCUAAUCCUUACUAUU..AGGAGUUUAUACGAAAUGCACUAUCAAUGUGGGCUUUUUUUAUAUCUCAUCGCGAGAUAGUGAGGCUUAAAAGCCUUAACAAUCAACCAUCAGUAGCGCCUGUAAAGGCAUUAUAAUAUUAAGUCAAAAUUAUGGAACAUAACGCACUCUUGUUUAUAGUAGGUGUGAUUGCUCUUGCAUUAGGAUUCCUUAUUGCAAAAAUGUUAGAACGUAACAAUGCAUCACAAAUCAUUAAACGCGCAAAGAAAAGUGCUCAGGGCAUCUUAAAAGAAGCUAAGUCUGAGGGCGAGUCUAUCAAAAAAGAUAAA
NZ_AAMP01000001.1/1492244-1492754              UUGAAAAACUUGAACCUCUUUCUGGAACAACAAUUAACCUAACAUUACGUUCUUUAAAAUAAACAAGCAUUACUGCCUGUGUUAGCAACCUUUUUGAUAAACUUAACAAUCA.AUUA.U.UUGAAAAGGGU.AAGUUUUA.AUUG.UAAAAAC.AA.GCC.....G....U...........CUUAGA...............ACGGAA.GUU.UGAUC.AGU.UAUGU.AGCCCUAAACUUUAUUAUUUAUGAAGUUUAUACAAAACCAAUGCUAAUACAGGCUUUUUUUAUACCGUAAACUGAAAUGAUUUUUCAUAAACGGGUUUUUAUUUAAACAUACAUAUAUGAGCACUACAAUACUUUACUUUACCAUUAUUGGCGUUAUAGGCGUUGCAAUUGGGUAUAUCAUUGCUAAAAUGAUAGAAAGAUCUGCAUCAUCUAAGAUCAUUACAGAUGCAGAAAAAUCUGCAGCUACGAUCAUAAAAGAUGCUAAAACAGAAGGCGAAAGCAUAAAGAAAGAUAAAAUACUUCAAGCUAAAGAAAAGUUUAUCGAGCUA
JCVI_SCAF_1101667205009/1-501                  ..AGAGAAGUUAAAUAAAAUUAAAGAAUUGAUAGAUUCAAGACUUUAGUUCAACGUUCAUUAAAAUAAAUAUUUUACCUACAGCAGAUUAAAAUUGGUAAACUCAACAC.UA..UUUUU.UUAAAAAAGGU.GAGUC.UG.UAUGCUA..GAGCGC.GCC.....CUAAC..................................GGGAUUUUC..GAAU.AUA.CA.GUUAGCCUUAAACU.UGUA.UAACAGGAGUUUAUACAAUCAAUCUGUUUGUAGGUUUUUUAUUUUCACACCAUCACAUAUUGUAAUUUCUAUUGGUGUCAAGUCAAUUGUAAAUUUGUCUUUGUAGCAUUUGUAUGCUCUUUCUAUAAACUCAUCUUUAAAAGAUUUUUCAACAAGAUUUAUUGUACAGCCACCAAAUCCUCCCCCCAUCAUUCUAGCACCUAAAAUUUUAUCAUAUGACUUAGUUAAAUCCACUAAAAAAUCUAAUUCAUCACAACUAACUUCAUAAAGAUCUUUUAAGCCUGAAUGUGAUUUAUACAUCAAUUCACCCAG
JCVI_SCAF_1096626999289/368-871                AGGAGAGAAGCUAAAUAAAAUUAAAGAAUUGAUAGAUUCAAGACUUUAGUUAAACGUUCAUUAAAAUAUAAUUUUACCUACAGCAGAUUUAAAUUGGUAAACUCAACAC.UA.UUUUUU.UUAAAAAAGGU.GAGUC.UG.UAUGCUA..GAGCGC.GCC.....CUAAG..................................GGGAUUUUC..GAAU.AUA.UA.GUUAGCCUUAAACU.UGUA.UAACAGGAGUUUAUACAAUCAAUCUGUUUGUAGGUUUUUUAUUUUUACACCAUCGCAUAUUGUAAUUUCGAUUGGAGUCAAGUCAAUUCUAAAUUUGUCUUUAUAGCUUUUGCAUGCUUUUUCUAUAAACUCAUUUUUAAAAGAUUUUUCAACAAGAUUUAUUGUACAUCCACCAAAUCCUCCCCCCAUCAUUCUAGCACCUAAAAUUUUUUCAAAUGGCUUUGUCAAAUCCACCAAAAAAUCUAAUUCAUCACAACUAACUUCAUAAAGGUCUUUUAACCCUGAAUGUGAUUUAUACAUUAAGCUACCUAG
JCVI_SCAF_1101668678955/963-1322               AAUAAAAUAGAAGAAUUAAAAAAUUUAAUUGACUCAAGAUUAGAAAAUUAAAACGUUCAUUAAUAUAUAUAAUUUACCUACAGCAGAUUAAAUUUGGUAAACUCAACAC.UA..UUUUU.UUAAAAAAGGU.GAGUC.UG.UGUGCUA..GAGCGC.GCC.....CUAAG..................................GGGAUUUUC..GAAU.AUU.CA.GUUAGCCUUAAACU.UGUA.UAACAGGAGUUUAUACAACUAAUCUGUUUGUAGGUUUUUUAUUUUAACUCCAUCACAAACAUUUAUUUCAAUUGGGGUUAAAUGAAUAGAAAACUUUUCAAAGUAGCUUUUGCUAGCUUCUUCAAUAAACUCAUCUGUAAAUCUUUUAUGAAUUAGGUUAAUUGUACAA...............................................................................................................................................
JCVI_SCAF_1096628195137/383-886                AUAAAAUAGAAGAGUUAAAAAAUUUAAUUGACUCAAGAUUAGAAAAUUAAAACGUUCAUUAAAAUAUAUAAUUUUACCUACAGCAGAUUAAAUUUGGUAAACUCAACAC.UA.UUUUUU.UUAAAAAAGGU.GAGUC.UG.UAUGCUA..GAGCGC.GCC.....CUCAG..................................GGGAUUUUC..GAAU.AUU.CA.GUUAGCCUUAAACU.UGUA.UAACAGGAGUUUAUACAACUAAUCUGUUUGUAGGUUUUUUAUUUUAACUCCAUCACAAAUAUUGAUCUCAAUGGGGGUUAAAUUAAUAGAAAACUUUUCAAAGUAGCUUUUGCUAGCUUCUUCAAUAAACUCAUCUAUAAAUCUUUUAUGAAUUAGGUUUAUUNNNNNNNNNNNNNNNNNNNNNNNNNNNNNNNNNNNNNNNNNNNNNNNNNNNUCUAUGAUAAUACUAUAGUGUUCUUUCUUUCUGAUAAUGGCGCACCUAAAAAAAAAUGGACGGAUAAAGAUGGAGCCAAUUCACCUUUUAGUGGUUAC
JCVI_SCAF_1096628404094/1303-800               AUAAAAUAGAAGAGUUAAAAAAUUUAAUUGACUCAAGAUUAGAAAAUUAAAACGUUCAUUAAAAUAUAUAAUUUUACCUACAGCAGAUUAAAUUUGGUAAACUCAACAC.UA.UUUUUU.UUAAAAAAGGU.GAGUC.UG.UAUGCUA..GAGCGC.GCC.....CUCAG..................................GGGAUUUUC..GAAU.AUU.CA.GUUAGCCUUAAACU.UGUA.UAACAGGAGUUUAUACAACUAAUCUGUUUGUAGGUUUUUUAUUUUAACUCCAUCACAAAUAUUGAUCUCAAUGGGGGUUAAAUUAAUAGAAAACUUUUCAAAGUAGCUUUUGCUAGCUUCUUCAAUAAACUCAUCUAUAAAUCUUUUAUGAAUUAGGUUUAUUGUACAACCACCAAAUCCUCCACCCAUCAUUCUGGAUCCUAAUAUCUCGUCAUGCGCUUUAGUUAAGUCAACUAAAUAAUCUAAUUCAUUACAACUAACUUCAUAUAAAUCUUUUAAACCUGCAUGGGAUUGAUACAUUAAAUUUCCUAU
JCVI_SCAF_1096627264411/1313-1815              AUAAAAUAGAAGAAUUAAAAAAUUUAAUUGACUCAAGAUUAGAAAAUUAAAACGUUCAUUAAAAUAUAUAAUUUUACGUACAACAGAUUAAAUUUGGUAAACUCAACAC.UA..UUUUU.UUAAAAAAGGU.GAGUC.UG.UAUGCUA..GAGCGC.GCC.....CUAAG..................................GGGAUUUUC..GAAU.AUU.CA.GUUAGCCUUAAACU.UGUA.UAACAGGAGUUUAUACAACUAAUCUGUUUGUAGGUUUUUUAUUUUAACUCCAUCACAAACAUUUAUUUCAAUUGGGGUUAAAUUAAUAGAAAACUUUUCAUAGUAGCUUUUGCUAGCUUCUUCUAUAAACUCAUCUAUAAAUCUUUUAUGAAUUAGGUUUAUUGUACAACCACCAAAUCCUCCACCCAUCAUUCUGGAUCCUAUUAUCUGGUCAUACGCUUUAGUUAGGUCAACUAAAUAAUCUAAUUCAUUACAACUAACCUCAUACAAAUCUUUUAAACCUGCAUGGGAUUGAUACAUUAAAUUUCCUAU
JCVI_SCAF_1096627821315/1-412                  ............................................................................................UUUGGUAAACUCAACAC.UA.UUUUUU.UUAAAAAAGGU.GAGUC.UG.UAUGCUA..GAGCGC.GCC.....CUAAG..................................GGGAUUUUC..GAAU.AUU.CA.GUUAGCCUUAAACU.UGUA.UAACAGGAGUUUAUACAACUAAUCUGUUUGUAGGUUUUUUAUUUUAACUCCAUCACAAACAUUUAUUUCAAUUGGGGUUAAAUUAAUAGAAAACUUUUCAUAGUAGCUUUUGCUAGCUUCUUCAAUAAACUCAUCUAUAAAUCUUUUAUGAAUUAGGUUUAUUGUACAACCACCAAAUCCUCCACCCAUCAUUCUGGAUCCUAUUAUCUGGUCAUACGCUUUAGUUAGGUCAACUAAAUAAUCUAAUUCAUUACAACUAACCUCAUACAAAUCUUUUAAACCUGCAUGGGAUUGAUACAUUAAAUUUCCUAU
JCVI_SCAF_1101668383300/799-296                AUAAAAUAGAAGAAUUAAAAAAUUUAAUUGACUCAAGAUUAGAAAAUUAAAACGUUCAUUAAAAUAUAUUAUUUUACCUACAGCAGAUUAAAUUUGGUAAACUCAACAC.UA.UUUUUU.UUAAAAAAGGU.GAGUC.UG.UAUGCUA..GAGCGC.GCC.....CUAAG..................................GGGAUUUUC..GAAU.AUU.CA.GUUAGCCUUAAACU.UGUA.UAACAGGAGUUUAUACAACUAAUCUGUUUGUAGGUUUUUUAUUUUAACUCCAUCACAAACAUUUAUUUCAAUUGGGGUUAAAUUAAUAGAAAACUUUUCAUAGUAGCUUUUGCUAGCUUCUUCAAUAAACUCAUCUGUAAAUCUUUUAUGAAUUAGGUUUAUUGUACAACCACCAAAUCCUCCACCCAUCAUUCUGGAUCCUAUUAUCUGGUCAUGCGCUUUAGUUAGGUCAACUAAAUAAUCUAAUUCAUUACAACUAACCUCAUACAAAUCUUUUAAACCUGCAUGGGAUUGAUACAUUAAAUUUCCUAU
JCVI_SCAF_1096627338603/465-968                AUAAAAUAGAAGAAUUAAAAAAUUUAAUUGACUCAAGAUUAGAAAAUUAAAACGUUCAUUAAAAUAUAUAAUUUUACCUACAGCAGAUUAAAUUUGGUAAACUCAACAC.UA.UUUUUU.UUAAAAAAGGU.GAGUC.UG.UAUGCUA..GAGCGC.GCC.....CUAAG..................................GGGAUUUUC..GAAU.AUU.CA.GUUAGCCUUAAACU.UGUA.UAACAGGAGUUUAUACAACUAAUCUGUUUGUAGGUUUUUUAUUUUAACUCCAUCACAAACAUUUAUUUCAAUUGGGGUUAAAUUAAUAGAAAACUUUUCAUAGUAGCUUUUGCUAGCUUCUUCAAUAAACUCAUCUAUAAAUCUUUUAUGAAUUAGGUUUAUUGUACAACCACCAAAUCCUCCACCCAUCAUUCUGGAUCCUAUUAUCUGGUCAUAAGCUUUAGUUAGGUCAACUAAAUAAUCUAAUUCAUUACAACUAACCUCAUACAAAUCUUUUAAACCUGCAUGGGAUUGAUACAUUAAAUUUCCUAU
JCVI_SCAF_1101668386025/633-997                AAUAAAAUAGAAGAAUUAAAAAAUUUAAUUGACUCAAGAUUAGAAAAUUAAAACGUUCAUUAAAAUAUAUAAUUUACCUACAGCAGAUUAAAUUUGGUAAACUCAACAC.UA..UUUUU.UUAAAAAAGGU.GAGUC.UG.UAUGCUA..GAGCGC.GCC.....CUAAG..................................GGGAUUUUC..GAAU.AUU.CA.GUUAGCCUUAAACU.UGUA.UAACAGGAGUUUAUACAACUAAUCUGUUUGUAGGUUUUUUAUUUUAACUCCAUCACAAAUAUUGAUUUCAAUUGGGGUUAAAUUAAUAGAAAACUUUUCAAAGUAGCUUUUGCUAGCUUCUUCAAUAAACUCAUCUAUAAAUAUUUUAUGAAUCAGGUUUAUUGUACAACCACC..........................................................................................................................................
JCVI_SCAF_1096627171768/37-540                 CGUGGAAAAAAUUGACAAUAUUAAAAAAUUAAUUGAGUCAAGAUUAAAAUAUUAACGUUCAUUAAAAUAUAUUUUACCUACAGCAGAUUAAAUUUGGUAAACUCAACAC.UA.UUAAAU.UUAAAAAAGGU.GAGUC.UG.UGUGCUA..GAGCGC.GCC.....CUCAG..................................GGGAUUUUC..GAAU.AUU.CA.GUUAGCCUUAAACU.UGUA.UAACAGGAGUUUAUACAACUAAUCUGUUUGUAGGUUUUUUAUUUUAACUCCAUCACAAAUAUUUAUUUCAAUUGGGGUCAAAUUAAUAGAAAACUUUUCAAAGUAGCUCCUGAUAGCUUCAUCAAUAAACUCAUCCGUAAAUUUUUUAUGAAUUAGGUUUAUCGUACAACCACCAAAUCCUCCACCCAUCAUUCUAGAUCCUAUUAUCUGGUCAUGCGCUUUAGUUAAGUCAACUAAAUAAUCUAAUUCAUUACAACUAACCUCAUACAAAUCUUUUAAACCUGCAUGAGAUUGAUACAUUAAAUUCCCUAU
JCVI_SCAF_1096627054710/1114-611               AUACAGAAGAAAAACUUAAAGAACUUAUUGAGUUAAUUGAUAAAAAUAUCAAUUAACUACGAUCUUAUUAUAUUGACCUUAGGCAGAUAAUCAUUGGUAAACUCAACAC.UA.AUUU.UAUUAAAAAAGGU.GAGUC.UG.UUUGCUA..GAGCGU.GCC.....UGAAG..................................AGGAUUAUC..GAAU.AUU.CA.GUUAGCCUUAAACC.UGUA.UAAACAGAGUUUAUGCAAUCUUUCUGCCUUUAGGUCUUUUUUAUAGUUAUGCCAUUGUCAAGUUCUGCAAGGAUUGGUGUAGCCUCUUUUCCAAAUUUUCUGUAGUAAGCUUUACAAGAUUCAUCUACAAAUUGGCCUAUGAAGUCAUCUUGUAUCAAGUUUAUUGUACAGCCGCCAAAUCCACCUCCCAUCAUCCUUGAACCAAUAAUUUUUUGGUGAUUUCUAGUUAAGUCAACUAAAAAAUCUAAUUCUUCGCAACUAACUUUAUAAAGUUUUGAUAACCCAUAAUGUGACUCAUACAUCAGGUUCCCG
JCVI_SCAF_1101668193208/644-1147               AAUAACGAAGAAAAACUUAAAGAACUCAUUGAAUUAAUUGAUAAAAAUAUCAAUUAACUACGAUCUUAACAUAUUGACCUAGGCAGAUAACCAUUGGUAAACUCAACAC.UA.UUUUAA.UUAAAAAAGGU.AAGUC.UG.UUUGCUA..GAGCGU.GCC.....UGAAA..................................AGGAUUGUC..GAAU.AUU.CA.GUUAGCCUUAAACC.UGUA.UAAACAGAGUUUAUGCAAUCUUUCUGCCUUUAGGUCUUUUUUAUCGAGAUGCCAUUGUCAAGUCCUGCAAGGAUUGGUGUCGCCUCUUUUCCAAAUCUUCUGCGAUAAGCUUCACAAGAUUCAUUCACAAAUUGGUCUAUAAAGUCAUCCUGGAUCAAGUUUAUUGUACAACCGCCAAAACCACCUCCCAUCAUUCGUGAACCAAUAAUUUUGUGGUGAUUCCUAGUUAAGUCAACCAGAAAAUCUAAUUCUUCGCAGCUAACUUUAUAAAGUUUUGAUAACCCAAAAUGUGACUCAUACAUCAGUUUUCCC
JCVI_SCAF_1096627335608/971-1475               UAUUGAGUUAAAUGAAAUUAAUAAUAUGAUUUCUGAUUGUUUAAAAUCUUAACGUUCAUUAAAAUAAAUUUUACUACCUACAUCAGAUUUAAUUUGGUAAACUCAACGC.GA.AUUA.A.UUAAAAAGAGU.GAGUC.CA.AGCCCUA..GAGCGU.GCC.....C....UA..........AUCUU...............UUGGGAUUUUC..GAAU.GCU.UG.GUUAGCUUUAAUCU.UGUA.UAAAUGGAGUUUAUACAAUCAAUCUGAUUGUAGGUUUUUAAAUUAAACUUAUGAAUGAAAUUAUAUUUAUUGUAAUAGGGGUUGUAAUUGGAUUUACAGUAACCUAUUUAUUAAAAAAAGCAUCAAACAAAAAAUUACUUAGUGAAAGCCAAAUUGAGUCUCAAAAAAUUAUUAGCAAUGCUAAAAAUGAAGCUGAAAAUUUAAAAGCCAAUAAAAUUUUUCAAGCUAAAGAGAAAUUUUUAGAGCUAAAAUCAGAACACGAGAAGUAUAUAAUUUCAAAAGAAUCUGAGCAUAAUGAAAAAAAGCAAG...
JCVI_SCAF_1101668380480/594-89                 AUAAGUUAAAUUCAAUUAAUGAUUUAGUUAUUCAGAGUUUAGAUUCUUAACGUUCAUUAAAAUAAAAUUAUAUUACCUACAUCAGAUUUUAAUUUGGUAAACUCAACGC.UA.AUAA.A.UUAAAAAGAGU.GAGUC.UA.GAUCCUA..GAGCGU.GCC.....U....U...........UUUUU................AAGGAUUAUC..GAAU.AUU.UA.GUUAGCUCUAAACU.UGUA.UAAAUGGAGUUUAUGCAAUAAAUCUGUAUGUAGGUUUUUUUUUAAAAAAAAAAUCAUGAAUGAAUUAAUUUAUAUAGUAAUUGGAUCUUUAAUCGGAGGAGUUGCUCUUUUUAUAAUCAAUAAAAUUUCAAAUAAAAAAUCCACUGAUAAUGCUAAGUCUAGUGCUGAUAAAAUUUUAAACGAAGCACGUGCAGAAGCUGAUAAUAUAAAGAACAAUAAAAUCCUUCAGGCAAAAGAAAAAUUUUUAGAAUUAAAGUCUGAACAUGAGAAAUAUAUACUUUCUAAAGAUGCAGAACAUAAUGAUAAAAAGCA
JCVI_SCAF_1096627117432/2090-1586              AUAAGUUAAAUUCAAUUAAUGAUUUAGUUAUUCAGAGUUUAGAUUCUUAACGUUCAUUAAAAUAAAAUUAUAUUACCUACAUCAGAUUUUAAUUUGGUAAACUCAACGC.UA.AUAA.A.UUAAAAAGAGU.GAGUC.UA.GAUCCUA..GAGCGU.GCC.....U....U...........UUUU.................AAGGAUUAUC..GAAU.AUU.UA.GUUAGCUCUAAACU.UG.UAUAAAUGGAGUUUAUGCAAUCAAUCUGUAUGUAGGUUUUUUUUUAAAAUAAAAUCAUGAAUGAAUUAAUUUAUAUAGUAAUUGGAUCUUUAAUUGGAGGAGUUACUCUUUUUAUAAUCAAUAAAAUUUCAAAUAAAAAAUCCAUUGAUAAUGCUAAGACUAGUGCUGAUAAAAUAUUAAAUGAAGCACGUGCAGAAGCUGAUAAUAUAAAGAAUAAUAAAAUCCUUCAGGCAAAAGAAAAAUUUUUAGAAUUAAAGUCUGAACAUGAGAAAUAUAUACUUUCUAAAGAUGCAGAACAUAAUGAUAAAAAGCAA
JCVI_SCAF_1096627377246/1248-745               CAUGAGUUAAUUAAUAUUAAUAAUUUAUUAUCCCAAUGUUUAGAUUCUUAACGUUCAUUUAAAUAAAUUAAUACUACCUACAUCAGAUUUAAUUUGGUAAACUCAACAC.UA.AUAA.A.UUAAAAAGAGU.GAGUC.UA.AAUGCUA..GAGCGU.GCC.....U................UUUUU.................AGGAUUUUC..GAAU.AUU.UA.GUUAGCUCUAAACU.UG.UAUAAAUAGAGUUUAUGCAAUCAAUCUGUAUGUAGGUUUUUUUUAAAAUAAUUAUGGAAUAUUUAGUUUAUAUAUCAAUAGGCUUUUUUCUUGGUGGAAUUACCGGUUUUUUUAUUACCAAAAUUUUUAAUAAAAGAUACCUUCAGGAUAGGAUUUCUUCUGCUGAUAAAAUAUUAAUUGAUGCGCAGAUUGAAGCUGAAAAUAUAAAAAAUAAUAAAAUUUUACAAGCGAAAGAAAAAUUCUUAGAUUUAAAAUCUCAGCAUGAAAAGUAUAUUUUAUCAAAAGAAGCAGAAAACAAAGAAAAAAAACAAAAU
JCVI_SCAF_1101668293410/1117-611               CUUAAAAAAACUUUCAAAUAUUAAUGAAUUGAUUCAAGAUCAUAUUACUAAUUUUUUGUAAAUUUCAUUAAUUAUCUGCGUUAGUUUAUUUUUUUGAUAAACUCAAC...GAAAUUU.U.UAAUAAAGGGU.GAGUCCUU.UUGG.UAA.AAGCAU.GCU.....U....U...........CUUGA................AAAGACCCUU..GAUC.CAA.AG.GUUAGCCUAAAUCC.UGUUUAUAUGGGAGUUUAUACAAAACCUAAGUUAGCGCAGAUUUUUAUAUCAAAAAGCUGUAGGAUAAUCCAGCAAAUACAGCUCCGCAGAUAGGACCUGCAAUUGGAACCCAGCUGUAUGCCCAGUCUGCAUCUUUUUCUUUUCUUGGUAAUAAUUGAUAAACAAUCCUUGGACCCAAAUCUCUAGCUGGGUUUAUAGCAUAGCCUGUAGUGCCGCCGAGUCCCAUUCCUAUAACCCAAACUAAAAUUCCAACUGGUAAUGACUCCAAUGAACCUAUUCCAAAAUUUAUAGUCUCAAUGUUUUCAAAAGCAAUAUU
JCVI_SCAF_1096627074548/818-1323               UUUAAAAAAUAUAUCAAAUUUAAACGAACUGAUUAAAGAACAUAUUGCUAAUUUUUUGUAAAUUUCAAUAAUUAUCUGCGUUAGCUUAUUUUUUUGAUAAACUCAAC...GAAAUUU...UAAUAAAGGGU.AAGUCCGU.UUGG.UAA.AAGCAA.GCU.....U....U...........UCUGA................AAAGAUCCUU..GAUC.CAA.AG.GUUAGCCCAAAUCC.UGUUUACAUAGGAGUUUAUACAAAACCUAGGUUGGCGCAGAUUUUUUAUAUUAACACGCUGUAGCAUAAUCCUGAAAUAACAGCCCCUAAUAUAGGACCUAUCACAGGAACCCAGCUGUACGCCCAAUCUGCGUUUUUUUCUUUUCUAGGCAAAAAUUGAUAAACAAUUCUUGGACCUAAAUCUCUUGCUGGAUUUAUAGCAUAACCUGUAGUUCCUCCGAGUCCCAUGCCUAUAACCCAAACUAAAAUUCCAACUGGUAAUGAUUCCAGUGAUCCAAUUCCAAAAUUUACAAUUUCAAUGUUUUCGAAAGUAAUAU
JCVI_SCAF_1096627999429/1528-1945              UAAUUUAAAAAAAAUAUCAAAUAUAAAUGAAUUGAUUAAAGAGCAUAUUGCUAAUUUUUUGUAAAUUACAAAUGUCUGCGUGAGCUUAUUUUUUUGAUAAACUCAAC...GAAAUUU.U.UAAUAAUGGGU.AAGUCCGU.UUGG.UAA.AAGCAA.GCU.....U....U...........CAUGA................AAAGAUCCUU..GAUC.CAA.AG.GUUAGCCCAAAUCC.UGUUUAUAUAGGAGUUUAUACAAAACCUAAGUUUACGCAGAUUUUUAUACUAAUAAGGUAUAGCAUAACCCCGAAAAUACAGCUCCAAAUAAAGGACCUAAAACAGGAAUCCAGCUGUAAGACCAAUCUGCGUUUUUUUGUUUUCUUGGCAAUAAUUGGUAAACAAUUCUUGGACCUAAAUCUCUUGCUGGAUUUAUAGCGUACCCCGUGGUUCCACCCAGUCCCAUA.........................................................................................
NZ_AANA01000001.1/543838-543332                AAAAGUUAAAUGAGCUUACCAAUUUGGUAAAAACUCAUUUAGAAUAAGUUCAUUAAAAUACAUUAACAACACACUGCCUACGUUAGUAAUUGUUUAUUAAACUCAACAC.UA..UUC.UAUUAUGAAGGAU.GAGUCUUA.ACUACUA..AAGCAA.GCC.....A....C...........CUUGA................GUGGAUCCUU..GAAC.AGU.UA.GUUAGUCCUAUAUA.UGUCAUU.AUGGAGUUUAAAAAAAACCAACUAAUGUAGGCUUUUUUUAUAUACAAAUUUUAAUUAUGGAAGGAAUAAUACUUCCCCUUAUUUUGGGAGUUUUAGUAGGAAUCGCUUUAGGUUUUAUAAUAUUUAAAUCAAUUGAGAAAUCUAAAGGAAAGAAGAUUUUAAAUGGCACAAGAAAAGAAGCUAGCUCUAUUCUAAAAGAAGCAAAAAUUGAUGCAGAAUCAAUUAAAAAAGAUAAAAUUUUACAAGCAAAAGAAAAGUUUAUAGAAUUAAAAUCUGAACACGAGAAAGUAAUUUUAUCUAGAGAAAAGA
JCVI_SCAF_1101668090991/686-183                AAGCGAUUGGAGACUUUAAAUAAGUCUGUUCAGGAGAUUAUUGAUUUAUAACACGUUCUUUUAAAUAAUUAAUUACUGCCUACAUCAAAUUUUUUGAUAAACUCAACAC.GA.AUUU.U.UUAUAAUGGGU.GAGUCAUU.ACUGCUA..AAGCGC.GCC.....A....U.................U..............AUGGAUACUU..GAUC.AGU.AU.GUUAGCCUAAAUCU.UGUUUUAAUAAGAGUUUAUACAAACAUUCACGAUGUAGGCAUUUUUUUUACAAAAAACUAUGGAUACAGAAAUUUUUACAUUAUUGAACAUAAUUAUAGUACUGAUUGGAAUUACCGUUGGAUUUUUAAUUUCUAAAAUAUUAGAAAAAUCUUCGGUUUCAAAAACACUUAUCAAUGCUAAAACAGAAGCCCAAAGAAUUAUUAAUUCCUCAGAAAUUGAGGCUGAAAAUUUAAGGAAAGACAAAAUAUUUCAAGCCAAAGAAAGAUUUUUGGAAUUAAAGUCUGAACAUGAAAAACAUAUUUUAAAUCGUGAAAAA
JCVI_SCAF_1101668418675/471-1                  ACAAAGAAUAGAAAAAUUAAAUCAUUCUAUUUCUGAAAUUUUUAACACAUAAACGUUCAUUUAAAUAUUAAUUUAAAGCCUAUAUCAAUCUUUUUGAUAAACUCAACGC.GA.AUUUUU.UUAUAAAGGGU.GAGUCUUU.UCUGCUA..AAGCAU.GCC.....AGUA...................................UGGAUCCUU..GAUC.AGU.UA.GUUAGCCUUAAUCU.UGUU.UUAUGAGAGUUUAUACAAAACAUUCAUGAUGUAGGCUUUUUUAUUUUCAUAAUUAAGCUUUAUACUAUUAACACUCUCUUAAUCUUUUGGCUGCAAAUUCUGGUGUAAUAUCCCUUUGCGGACCAGCAAACAUUUCGUAUCCAACCAUAAAUUUUUUGAUUUUUGAGGACCUUAAUAAUGGAGGGUAGAAAGACAUGUGCAUAUGCCAAUGUUUAUUUGCCUUUUUGUCUGUUGGUGAUUGGUGAAUUCCCAUUGAGUAUGGAAACGCACAUCCAAAUA.................................
JCVI_SCAF_1101668709204/1-422                  ..................................................................................CACCAAUUUUUUUGAUAAACUCAACGC.GA.AUUU.U.UUAUAAAGGGU.GAGUCAUU.UCUGCUA..AAGCAC.GCCUAAUU........................................GGAUCCUU..GAUC.AGU.AU.GUUAGCUCUAAUCU.UGUUUUAAUGAGAGUUUAUACAAAACAUUCAUGGUGUAGGCUUUUUUUAUAAUAUUUAGUAAUAAAUUUAAAAUUUGUUUCAAAUUUAUUUUUUAACAACUAUUCCAUCUCCAAUUUUAACAAUAUCAUAAGUUAAAAUUAAGCCAAAUCUAUUUUUGUAUGAAUUAGUAACUAAUUCAGUAAAUUCUUCAAUAAAAAACUCAUCAAUAAGAUUAAUUGUACACCCUCCGAAUCCUCCCCCCAUCAUCCUAGACCCAAUAACUUGUUCAAAAUCUUGAGUGUAGUCAACUAAAAAAUCUAAUUCCUCACAGCUUACA
JCVI_SCAF_1096627858119/1334-830               AGCUUAGUAAAAAACUGGAUGAUUUAAAUAAAUCAAUUCAAGAGGUUAUUAAUCCAUAAACGUUCAUUUAAAUUAUUGCCUACACCAAUUUUUUUGAUAAACUCAACGC.GA.AUUUUU.UUAUAAAGGGU.GAGUCAUU.UCUGCUA..AAGCAC.GCCUAAUU........................................GGAUCCUU..GAUC.AGU.AU.GUUAGCUCUAAUCU.UGUUUUAAUGAGAGUUUAUACAAAACAUUCAUGGUGUAGGCUUUUUUUAUAAUAUUUAUUAAUAAAUUAUAAAUUUAAAAUUUGUUUCAAAUUUAUUUUUUAACAACUAUUCCAUCUCCAAUUUUAACAAUAUCAUAAUUUAAUAUCAAGCCAAAUCUAUUUUUGUAUGAAUUAGUAACUAAUUCAGUAAAUUCUUCAAUAAAAAAUUCAUCAAUAAGAUUAAUUGUACACCCUCCGAAUCCUCCCCCCAUCAUCCUUGACCCAAUAACUUGUUCAAAAUCUUGAGUGUAGUCAACUAAAAAAUCUAAUUCCUCACA
JCVI_SCAF_1101668394845/399-903                AGCUUAGUAAAAAACUGGAUGAUUUAAAUAAAUCAAUUCAAGAGGUUAUUAAUCCUUAAACGUUCAUUUAAAUUAUUGCCUACACCAAUUUUUUUGAUAAACUCAACGC.GA.AUUUUU.UUAUAAAGGGU.GAGUCAUU.UCUGCUA..AAGCAC.GCCUAAUU........................................GGAUCCUU..GAUC.AGU.AU.GUUAGCUCUAAUCU.UGUUUUAAUGAGAGUUUAUACAAAACAUUCAUGGUGUAGGCUUUUUUUAUAAUAUUUAGUAAUAAAUUAUAAAUUUAAAAUUUGUUUCAAAUUUAUUUUUUAACAACUAUUCCAUCUCCAAUUUUAACAAUAUCAUAAGUUAAAAUCAAGCCAAAUCUAUUUUUGUAUGAAUUAGUAACUAAUUCAGUAAAUUCUUCAAUAAAAAAUUCAUCAAUAAGAUUAAUUGUACAUCCUCCGAAUCCUCCCCCCAUCAUCCUAGACCCAAUAACUUGUUCAAAAUCUUGAGUGUAGUCAACUAAAAAAUCUAAUUCCUCACA
JCVI_SCAF_1101668404018/703-1135               AAAAGACUUAAAAAGAUUAAUCAGUCCAUUAAAGAAAUUAUUGACCUUUAGUACGUUCAUUUAAAUAAUACAUUAUUGCCUACAUCAAUUUUUUUGAUAAACUCAACGC.GA.AUUUUU.UUAUAAAGGGU.GAGUCUAU.UCUGCUA..AAGCAA.GCC......................UUAAUAG................GGAUCCUU..GAUC.AGU.UA.GUUAGCUCUAAACU.UGUUAAUACAAGAGUUUAUACAAAACAUUCAUGAUGUAGGCUUUUUUUUUAACCAAAAAAUAAAAAUUAUGGAUUUUUUUACAAUACAAAACUUAGUUCUUUUAAUAUUAGGACUUAUAGCUGGUUUUAUUAUUUCAAAGCUUCUAGAGAAGUCUGCAAUAAAUAAAUCAAUACAAAAUGCUAAAAAUGAAGCGAAUAAUAUUCUUAAAUACUGCUAAAAUCGAGGGUGAGAAUAUAAAAAAA..........................................................................
JCVI_SCAF_1096627168612/1195-689               AAAAGACUUAAAAAGAUUAAUCAGUCCAUUAAAGAAAUUAUUGACCUUUAGUACGUUCAUUUAAAUAAUACAUUAUUGCCUACAUCAAUUUUUUUGAUAAACUCAACGC.GA.AUUUUU.UUAUAAAGGGU.GAGUCUAU.UCUGCUA..AAGCAA.GCC......................UUAAUAG................GGAUCCUU..GAUC.AGU.UA.GUUAGCUCUAAACU.UGUUAAUACAAGAGUUUAUACAAAACAUUCAUGAUGUAGGCUUUUUUUUUAACCAAAAAAUAAAAAUUAUGGAUUUUUUUACAAUACAAAACUUAGUUCUUUUAAUAUUAGGACUUAUAGCUGGUUUUAUUAUUUCAAAGCUUCUAGAGAAGUCUGCAAUAAAUAAAUCAAUACAAAAUGCUAAAAAUGAAGCGAAUAAUAUUCUUAAAUCUGCUAAAAUCGAGGGUGAGAAUAUAAAAAAAGAUAAAAUAUUUCAAGCUAAAGAAAGGUUUUUGGAACUAAAAUCUGAACAUGAAAAGCACAUAUUAAAUAAAGAA
JCVI_SCAF_1101667286162/876-456                ...................................................................................AUCAAUUUUUUUGAUAAACUCAACGC.AA.AUCU.U.UUAUAAAAGGU.GAGUCAAU.AUUGUUA..AAGCGU.GCC......................UUUAC..................GGAUACUU..GAUC.AGU.AU.GUUAGCCUUAAUCU.UGUAUUAAUAGGGGUUUAUACAAAACACAUGUGAUGUAGGCUUUUUUUUAAAAGAAAAAACAUGGGAACAGAAAUUUUUACAAUUACAAAUAUAAUUAUAGCAUUAACCGGAGUUUUAUCUGGCUUUUUCAUUUCUAAAAUUUUAGAAAAGUCAUCUGCUUCAAGUAUAUUAUCUAAUGCUAAAAAUGAAGCAGAGAGAAUAAUUAAAUCUUCAGAAAUUGAAGGAGAAAAUUUAAAAAAAGAUAAAAUUUUUCAAGCGAAAGAAAAGUUUUUAGAAUUAAAAUCUCAACACGAAAAACAUAUAUUAGAUCGCGAAA
NZ_AAOG01000003.1/188207-187681                UAAACUAGAAGAGUUAACUAAUUUACUCUCAACGCAUUUAAAAUAAGUUCUUUAAAAUACAUUAACAACACACUGCCUACGUUAGUAAUUUGUUUGAUAAACUCAAC...GA.GUAUCUAUUAUAAAGGAU.AAGUCUCA.GUUGCUA..AAGCAA.GCC.....A....U.AGAAUUCGAAUUUA...UUCUU.UUUCA..GGUGGAUCCUU..GAUC.AGC.UA.GUUAGUCCUAAACC.UG.UAAUAAUGGAGUUUAUAAAAACCACACUUUCGUAGGCUUUUUUUUAUAUAAAAUUUAAAUUAUGGACGGAAUUUUACUUCCCAUUAUUGUGGGAAUUAUAGGGAUUGCAAUUGGUUUUAUUAUUGCAAAAGGAAUUGAGAAAUCUAAAGGGAAAAAAUUAUUAAACACAACCCGGAAAGAAGCUUCUGCGAUUUUGAAAGAGGCAAAGAUUGAUGCAGAUGCAAUUAAAAAGGAUAAGAUUCUACAAGCAAAAGAAAAAUUUAUAGAAUUAAAGUCUGAGCAUGAAAAAGUAAUCUUAAGCAGGGAAAAGAAAA
JCVI_SCAF_1096626676035/250-1                  CGUGGAGGAUAGAUUAUCUAACCUGAUAAAUAUUCUUGAUGAAAAGAGUUAAGUUCUUUAAAUAAUAUCAUAAAACUACCUACAUUAGUUUUUUUUGUAAACUCAACGC.UA.AUUA.A.UUAUAAAGGGU.GAGUUUAG.GUUGCUA..AAUCGU.GCU.....G....AA..........AUUU................UUCAGAUUUUU..GAUC.AGU.CUUGU.AGCCCUAAUCC.UGUU.AAACUGGAGUUUAAAUAAAAAAGCUUUUGUAGGUUUUUUUUUAAAAAUUAAAUU..................................................................................................................................................................................................................................................................
JCVI_SCAF_1101668679737/657-1163               AUGUGGAAGUUAAAAUUUCUGAAUUAAUUAAAUCUUUUGAUCAAACUGACUAGUUUUAUAUUGUAGUAUAAUAAACUGCCUACAUUAGUUUUUUUUGUAAACUCAACGC.UA.AUCA.A.UUAAGAAGGGU.GAGUUUAG.AUUGUUA..AAUCGU.GCU.....G....A...........UUUAU................UCAGAUUUUU..GAUC.AGU.CUUGU.AGCCCUAAACC.UGUU.AAAAUGGAGUUUAAAUAAAAUGACUUUUGUGGGUUUUUUAUUUAAUAAAUUUUAAUAUGGAUAUAACAACAAAUGUGAUUAUUUCAUUACUAAUAGGUUUUGUGCUGGGUUUGGUAUUUUUAAAAUUACUUAACAAAAACAAAUCUUUAGGGCUAAUUAACAAAGCAAAAAAAGAUGCUCAAAGAAUCAUUGAUGAUGCUAAUGAAAAAGGAGAGAGUAUCAAAAAGAAUAAGAUUAUACAAGCAAAGGAGAAAUUUUUAGAAUUAAAAUCUGAACAUGAAAAAAUUAUCUUUUCAAGAGAAGAUAAAAUUA
JCVI_SCAF_1101668337420/57-563                 AUGUAGAAAUUAAAAUUUCUGAAUUAAUUAAAUCUUUUGAUCAAACUGACUAGUUUUAUAUUGUAGUAUAAUAAACUGCCUACAUUAGUUUUUUUUGUAAACUCAACGC.UA.AUCA.A.UUAAGAAGGGU.GAGUUUAG.AUUGUUA..AAUCGU.GCU.....G....A...........UUUAC................UCAGAUUUUU..GAUC.AGU.CUUGU.AGCCCUAAACC.UGUU.AAAAUGGAGUUUAAAUAAAAUGACUUUUGUGGGUUUUUUAUUUAAUAAAUUUUAAUAUGGAUAUAACAACAAAUGUGAUUAUUUCAUUACUUAUAGGUUUUGUGCUGGGUUUGGCAUUUUUAAAAUUACUUAACAAAAACAAAUCUUUAGGGCUAAUUAAUAAAGCAAAAAAAGAUGCUCAACGAAUUAUUGAUGAUGCUAAUGAAAAAGGAGAGAGUGUCAAAAAGAACAAGAUUAUUCAAGCAAAGGAAAAAUUUUUAGAAUUAAAAUCUGAACAUGAAAAAAUUAUCUUUUCAAGAGAAGACAAAAUUA
JCVI_SCAF_1096627384620/3435-3941              AUGUGGAAGUUAAAAUUUCUGAAUUAAUUAAAUCUUUUGAUCAAACUGACUAGUUUUAUAUUGUAGUAUAAUAAACUGCCUACAUUAGUUUUUUUUGUAAACUCAACGC.UA.AUCA.A.UUAAGAAGGGU.GAGUUUAG.AUUGUUA..AAUCGU.GCU.....G....A...........UUUAC................UCAGAUUUUU..GAUC.AGU.CUUGU.AGCCCUAAACC.UGUU.AAAAUGGAGUUUAAAUAAAAUGACUUUUGUAGGUUUUUUAUUUAAUAAAUUUUAAUAUGGAUAUAACAACAAAUGUGAUUAUUUCAUUACUUAUAGGUUUUGUGCUGGGUUUGGCAUUUUUAAAAUUAAUUAACAAAAACAAAUCUUUAGGGCUAAUUAACAAAGCAAAAAAAGAUGCUCAACGAAUUAUUGAUGAUGCUAAUGAAAAAGGAGAGAGUGUCAAAAAGAACAAGAUUAUUCAAGCAAAGGAAAAAUUUUUAGAAUUAAAAUCUGAACAUGAAAAAAUUAUCUUUUCAAGAGAAGAUAAAAUUA
NZ_AANC01000006.1/17505-16997                  AGCAACUGAAAAACUUAGAGUUGCUGGUUAAAAGUCAGUUAUCCUAACGUUCUUUAAAAUAGAAUUACUUACUGCCUACAUUGGUUACAUUUUUUGGUAAACUCAACAC.UAUAUUC.U.UUAAGAGGGAU.GAGUCUGA.GUUG.UAA.AAGCGC.GCC.....G....U...........CUUUGA...............ACGGAUUCUU..GAUC.AGC.UC.GUUAGUCCUAUGAU.UUAU.UUUAAGGAGUUUACUCAAAACACUUCCAAUGUAGGCUUUUUUUAUAUAUACACUAACUCAAUGGGAAAUACUGUACUUAUAAUCGUAGGUGUCAUCUUAAUUGCCGGCACACUAGGAUUUUUACUAGCAAAAUUGCUAGAGAAAAAUAAUGCCUCUCAAAUUGUAAGCAAUGCAAAAAAAGAAGCUGCAAACAUUGUAAAAGAAGCAAAGAGCGAGGGAGAAUCUAUUAAAAAGGAUAAGAUCCUUCAGGCAAAAGAAAAGUUUAUCGAGCUUAAAUCUGAGCACGAAAAAGUGAUUCUUUCACGUGAUAAA
JCVI_SCAF_1096627496052/500-1008               AUCAAAGAUCUCGUUGAUCUUAUCAACGUUCAUAUGGUGACUUACUAAGUUCUUUAAAAUUAUAUACAACACUGCCUGUAUUAGUUGACAUUUUUGAUAAACUCAAC...GAAGUUUACAUUAAAAGAGGU.GAUUUGCC.GUUG.UAA.GAGCAA.GCU.....G................UUUUGUA...............CAGAUCCUC..GAUC.AGU.GG.GGUAGCCUCAAACCUGUCUAAUUAAG.GGUUUAUACAAAACUUCAUAACUAAUACGGGCUUUUUUAUUUAGUAAGACAUGGAAGCAGACAUCCUAAUCAUUAUUAUCGCGGGCAUCNNNNNNNNNNNNNNNNNNNNNNNNNNNNNNNNNNNNNNNNNNNNNNNNNNNGCUCAACAAAACCAAGUCGUUAGCUAGACAAUUAGAGCAAAAAGAAAACGCACUCACCAAGAAGACCGAAAAAGCCGAUCAAAAGCAAGAAGAGCUCGACGCACUUCACAAGGUACAGGUAGAAAAACUCGAACAACUUGCUCAGUAUUCUGCCGAGGAAGCCAA
JCVI_SCAF_1101668019466/1216-1664              GUUCAUAAAAAAAUUGUACUUUUAUGCAAGUAUUUAACGGAGCAAUUAGCUUCCUAAAUACCAAAAAUACCUACCCUACACAAGGUACAUUUUUUGAUAAACUCAACGC.UA.AUUUAA.UUCGAAGAGGU.GAGUUUUG.GGUG.CAC.AAGCAA.GCC.....G....U...........UUUAU................ACGGACCCUU..AAAC.ACA.CA.GGUAGCCUCAAACA.UGUU.UAACUCGAGUUUAUGCAAAACUUGCCUUGGGUAGGUUUUUUAAUAAUUGGCAGGUAAUUUAUUUUUCUCGAAUAGUUUGUGAAUCCAUAGGAUAACAACCCCAAAGGCAACUGCUGAAAUAAUAAGCAAUAUAUUUUGAAGCCCUGAAACACUAAAGGAUAACUUGACCAAAAUGGUCGAGAUUACAAAUCCAGAGUUGCGAAUGACCUUAUUGAACUUGUCCGUAUGGGCAAAAGAAAACAACACCAAUAGC...........................................................
JCVI_SCAF_1096627276620/2725-2218              UUCACAAAAAAAUUGUACUUUUAUCCAAGUAUUUAACGGAGCAAUUAGCUUCCUAAAUACCAAAAAAAUCUUACCCUACAUCAGGUAUAUUUUUUGAUAAACUCAACGC.UA.AUUUAA.UUCGAAGAGGU.GAGUUUUG.GGUG.CAC.AAGCAA.GCC.....G................UUCUAAA...............CGGAUCCUU..AAAC.ACG.CA.GGUAGCCUCAAACA.UGUU.UAAUUCGAGUUUAUGCAAAACUUGCCAGGUGUAGGUUUUUUUAAUAAUUGACCGGUAAUUUAUUCUUUUCGAAUAGUUUGUGAAUCCACAGAAUAACAACUCCAAAGCCAACAGCUGAUAUAAUAAGCAAUAUAUUUUGUAGUCCAGUAACACUAAAGGAUAAUUUGACCAAAAUGGUGGAGAUUACAAAACCUGAAUUGCGAAUCACUUUGUUAAACUUAUCGGUAUGUGCAAACGAAAACAACACCAAAAGCACGUCUACCAAGAUGAGCACAGUAAAGAAAUCAUCAAAAAACACAGCAUUCACAUCAA
NZ_AAOC01000004.1/42614-43122                  UGCGAGCAUUGGACGAGUUGGUAAAUUCAAAGCUUGGUAUUAAAUAAGUUCUUUUAAAUAACAAUAAGUUACUGCCCACAUUGGUAUUAUCUUUUGACGAACUCAACAU.UA.AUUUGU.UUAAAAAGGGU.GAGUUUAG.AUUG.UAA.AAGC.AGGCC.....U....U...........CUCGAUA..............AAGGAUCCUU..GAUC.AGU.CU.GGUAACCCUAAACC.UGUU.UUC.UGGAGUUUGUACAAAACUUCUCCAAUGUGGGCUUUUUUUAUACUAAAUUUUGAAAUUAUGGACAGUACCACACUUAUAUUAGUCGGAAUCGCGGGCCUUGUUAUAGGAUUUGUGAUUGCCAAGUUUAUGGAAAAAGGCAAAGCAUCUAAGACCAUUACAAAUGCGAAAAAAGAUGCAAAUUCUAUUUUAAAAGAAGCUAAGACUGAAGGCGAGAAUAUCAAGAAAGAUAAAAUCUUUCAAGCCAAGGAAAAAUUUUUGGAGCUCAAGGCCGAACAUGAGAAAGUAAUAAUAAAUAAGAACAAGAAAAU
NZ_AAOI01000003.1/345642-346149                UCCGGUCGCUGGACAGCCUGAUCGCUUCCACGCUGAGCGCGCAAUAAGUUCUUUUACAUAGCAAUAGAUACUGCCCACAUUGGUAUUAUUUUUUUGACAAACUCAACAU.UA.CUUUAA.UUAGAAAGGGU.GAGUUUAG.GUUG.UAA.AAGCAA.GCC.....U....U...........CUUUGA...............AAGGAUCCUU..GAGC.AAU.CU.GUUAGCCCUAAACC.UGUU.UAUA.GGAGUUUGUACAAAACUUCCAUCAAUGUGGGCUUUUUUUAUGCUUUCGGGGGUUGCCCGGAGGCGUAUUCUGAUUCAGGUGACACUGCCGGAACCGCAAACUAAAUUGACAGAUCAUGGACAUUACAACGAUAGCCAUCGCCCUGGUGGUUGGGUUGGGGAUCGGUUUUGCCAUUGCCAAGCUCCUUGAAAAGGGACAGGCUUCCAAGACCAUUGCCGCGGCCAAAAAGGAAUCCGCGGCCAUCCUGAAGGAUGCCCGGGCCGAAGGGGAGAAUAUCAAAAAAGAAAAGAUUUACCAGGCCAAGGAG
NZ_ABCO01000011.1/67785-68305                  GAACGCCUUAAAGCGUUAAACCAAUUGCUUCACGAGAAAAUAUCGUAACGUUCAUUACAUAACAUUAGGUAACUGCCUAUAUUAAUAUACAUUUUGGUAAACUCAACAC.UA.AUUCUU.UUAAAAAGGGU.GAGUUAAA.GUUG.UAA.AAG.AAUGCC.....G....CUAGA..AC...CUUG......GU.UCUCG..GGCGGACCCUU..GAUC.AGC.UU.GGGAGCCCUAAACU.UUUU.UAAAUGGAGUUUACACAAAUCACAUUAUUAAUAUAGGCUUUUUUAUGUUUUAUAGUGAACACAUUAAUUAAUAUUAAAGUGACAUUAUACCUACUGUUGUAGGUGUUUUAAAUAAAUAAUACCCAUAAAUAAUUAAAUUAUAACCAUCAAAUGAUCGAAUAUAUAAUACCAGUAAUAGUUGCAACUGUUGUAGGUCUUCUUAUAGGCUUUUUUAUAGCAAAACAAAUGGCAAAAAGCAGUGCCUCUAGUACAGUUGUCGCCGCAGAGAAAGAGGCAGAGGCUAUCAAAAAAGAGGCAAAUGCUGUAAAAAAG
NZ_AAPR01000008.1/9468-9981                    AACAAAGCUUGUAGAACUGAGUGAGAUGAUAAAAGAGCAGUUAAACUAACGUUCAUUACAUAAAUCGACACUGCCUGUAUUAGUCGUACCUUUUUGAUAAACUCAACAU.UU.ACUA.U.UUAAAAAGGGU.GAGUUUCA.GUUGCUA..AAGCAA.GCC.....G....C..CAC......UUCG..........GUGC..AGCGGAUCCUU..GAUC.AGC.UG.GGUAUCCCUAAACC.UGUU.UACACGGAGUUUUAUACAAAACUAGGCUAGUACAGGCUUUUUUUUAUAUAUAUAAUUAUGGAUAUAACAUUUAUUAUAAUAGCAGCUAUAGCUGGCCUUAUCAUAGGAUUUUUAAUAUCAAAAGCCAUAGAUAGCAAAAGUGCAACAGGGACUGUAAAAACAGCUGAAAAAGAAGCCAAUAAACUCUUAAAAGAAGCUGAGAAAGAAGGGGUGAAUAUCAAAAAAGAUAAAAUCCUUCAGGCUAAAGAAAAAUUUAUAGAGCUUAAAUCUGAACAUGAAAAAGUAAUUCUUUCUAGGGAUAAGAAAAUUAAU
JCVI_SCAF_1096627866490/299-1                  UCAAGAAUUAAUUGAUCUCAUUGACGUUCAUAUUGCUACUUACUAACGUUCUUUAACAUAACAAUACAAUACUGCCUGUAUUAGUAAUAUUUUUUGAUAAACUCAACGAAGA..UUAAA.UUCAAAGAGGU.GAGUCACU.AUUG.UAA.AAGCAU.GCU.....G....C...........CUAGA................GCAGAUCCUU..GAUC.AAU.GG.GGUAGCCUCAAACC.UGUU.UAUAUGGAGUUUAUACAAAACUCAUCGCUAAUGCAGGCUUUUUAUUUUAAACAAUAUGGAAGCAUACAUCCCUUAUUUACUUGCCCUUUUCGUAGGCAUCGUU.................................................................................................................................................................................................................
JCVI_SCAF_1096627081943/815-307                UAAAACCAAUGAAUUGAUUGAAUUAAUUGAUUUACAUCUCUCCAAUUACUAAGUUCUUUAAAUAAAAUACAAUCUGCCUGUAUUGGUGAUUUUUUGAUAAACUCAACGA.GC.UUUAAU.UUAAGAGAGGU.GAGUUAUG.ACUG.UAA.AAGCAU.GCU.....G....C...........CUUGA................GCAGAUCCUU..GAUC.AGU.UGUGU.AGCCUCAUACC.UGUUUAUUUAGGAGUUUAUACGAAAACUCUUUGCUGAUACAGGCUUUUUUAAUGUUAUAAAAAACGAAUUAAAUGGAAGUAAGUACCAAUAUGAUAAUAUUUAUAGCUAUCGCCAUACUGAUCGGAGUGGGCAUGGGAAUCUUUAUCCAGCGCAGAAAAAAUAUCAUACAAUUGGACGAUGCUAAUACAGAGUUCAAGGAAAUAAUCAAUCAAGCUAAAAGACAGGCAGAUCAAAUUAAAAGUGAAAAAAUACUUCAGGCCAAGGAACGCUUUAUCGAGUUGAAGUCCGAGCAUGAGAAGGUUAUCUUUCAAAGAGA
JCVI_SCAF_1101668406192/437-1                  UAAAACCAAUGAAUUGAUCGAAUUGAUUGAUUUACAUCUCUCCAAUUACUAAGUUCUUUAAAUAAAAUACAAUCUGCCUGUAUUGGUGAUUUUUUGAUAAACUCAACGA.GC.UUUAAU.UUAAGAGAGGU.GAGUUAUG.ACUG.UAA.AAGCAU.GCU.....G....C...........CUUGA................GCAGAUCCUU..GAUC.AGU.UGUGU.AGCCUCAUACC.UGUUUAUUUAGGAGUUUAUACGAAAACUCUUUGCUAAUACAGGCUUUUUUAAUGAUAUAAAAAACGAAUUAAAUGGAAGUAAGUACCAAUAUGAUAAUAUUUCUAGCUAUCGCCAUACUGAUUGGAGUGGGCAUGGGAAUCUUUAUCCAGCGCAGAAAAAAUACCAUACAAUUGGACGAUGCUAAUACAGAGUCCAAGGAAAUAAUCGAUCAAGCUAAAAGACAGGCAGAUCAGAUAAAAGGAAA........................................................................
JCVI_SCAF_1096627372169/1037-1544              CAAGACCAACGAAUUGAUUGAAUUGAUCGAUUUACAUCUUUCCAAUUACUAAGUUCUUUAAAUAAAAUACAUACUGCCUGUAUUGGUGAUUUUUUGAUAAACUCAAC...GA.GCUUUAAUUAGAAGAGGU.GAGUUAUA.AUUG.UAA.AAGCAA.GCU.....G....C...........CUUGA................GCAGAUCCUU..GAUC.AGU.UAUGU.AGCCUCAAACC.UGUUUAUUUAGGAGUUUAUACAAAAAUUCUUUGCUGAUACAGGCUUUUUAAUGAUUUAAAACCAACCAAAUGGAAGUAAACACAAGCAUAAUAAUACUCACCACCAUCGCUAUUGUGAUCGGAAUAGGCUUGGGGAUUAUUAUACAACGUAGAAAAAACAACAAACUGCUCGUCGAUGCCAAUGCAGAGGCAAAGGAAAUUCUGAAUCAAUCGAGAAGGGAAGCAGAUCGUAUCAAAAGCGAAAAAAUACUUCAGGCCAAAGAGCGCUUUAUCGAAUUAAAAUCUGAACACGAAAACGUAAUUUUUCAGAGGGAAAA
JCVI_SCAF_1101668084529/693-186                UAAAAUCUUAGAAUUAAUAGAUUUAAUUGAUGUCCACAUGGCUGCAUAUUAAGUUUAAUUGACAGCUAUACAAACUACCUGUAUUAGUAUUUUUUGAUAAACUCAAC...GAGCUUUUAAUUCAGAGAGGU.GAGUUUCU.UUUG.CAA.AAGCAA.GCU.....G....C...........CUUGA................GCAGAUCCUU..GACC.AUA.GGUGU.AGCCUCAAACU.UGAU.UUUUAGGAGUUUAUACAAGAACCCGCUAAUACAGGUUUUUUUAAAAAAGAAAAUAAAGAUGGAAUCAUAUUUAAUAGUUAUAAGUAUUGGAAUAGGAUCACUUUUAAUAGGAUUUAUUAUUGGUGUAAAUUCUAGAAAAGGAAAAAAUAAAUCUCUUUUAGAGGAUUUGAAACGCGAAGGGCAGGAGUUGUUGCAAAAAGCAAGAAUUGAAGCUGAAGCAAUUAAAAAGGACAAAGUCCUUGAAGCAAAAGAACAUUUUAUUGAACUCAAAUCAAAAUACGAUAUUGAGAUUAAUCAUAGAGAAAAAAAAAU
JCVI_SCAF_1101668684262/808-300                UCUGAGGACAAAAUAGAGGAGUUGAUUGAUAUGAUAAAUAUUCACAUGUCAACAUAUUAAAUUUUUUAAAUUAAUGCCUGUAUUAGUAUUUUUUUGAUAAACUCAAC...GAGCUUUUAAUUAUGAGAGGU.GAGUUUCA.UUUG.UAA.AAGCAA.GCU.....G....U...........CUUAGA...............ACAGAUCCUU..GAUC.AAU.UGUGU.AGCCUCAAACU.UGAU.UUUUAGGAGUUUAUACAAAAGGCACGCUAAUACAGGUUUUUUAUGUCAAAAUAAAUUUUUAAAAACUAAUUAGUAUUAUAUGUAAUAUUCCUGCAGUAGCUCCUCCAAACAUUGGGCCUAUUAUUGGAAUCCAGCUAUAACUCCAAUCAGCAUUUUUAUUUUUCCUAGGUAAAAAAGAAUAAACCAAACGAGGGCCAAAGUCUCUAGCAGGGUUUAUAGCAUAUCCAGUAGUACCUCCAAGAGCAAUUCCAAUAAGCCAAACUAAAAUUCCAACCGGUAAAGCAUCUAAGGAACCUAAGCCAAAGUUUAGUA
JCVI_SCAF_1096627447502/1490-981               AAAUUCAAGAACUUAUAGGCUUGAUAGAUCUCCAUUUAGCUGCUUACUAAGUUCUGUAAACAGCAAUACAACACUGCCUGUAUUAGUAUUUUUUUGAUAAACUCAAC...GAGCUUUUAAUUCAGAGAGGU.GAGUUUCA.GUUG.UAA.AAGCAA.GCU.....G....U...........CUUUUGA..............ACAGAUCCUU..GAUC.AAU.UGUGU.AGCCUCAAACU.UGAU.UUUUAGGAGUUUAUACAAAAAGCACGCUAAUACAGGUUUUUUAAACGGAAAAAAAUGGAAACUGAUUUCAAUUUUAUACUUGUACUAAUACCCUUAGCCAUAGGGGUUUUACUUGGUACAAUAUUAAAAAAAGGGAAGCAUAAACGCUUGUUGGAGUCUGCAAAAAAAGAAGUAGACGAAAUGAAGCACAAAGCACAACUCGAUGCUGAAGCGAUUAAAAAAGAAAAAAUACUUCAAGCCAAAGAGCAUUUUAUUGAACUCAAAUCAAAACACGAUAGCGAAAUACACCAAAGAGAAAAAAGAAUUACAGAA
JCVI_SCAF_1096626860696/694-1202               AAAUAGAAGAGUUAAUUGAUAUGAUUGAUAUUCAUUUGACUUCAUAUUAAGGUUUAAAGUAAUUAAUACAGUAAUGCCUGUAUUAGUAUUUUUUUGAUAAACUCAAC...GAGCUUUUAAUUCAGAGAGGU.GAGUUUCA.UUUG.UAA.AAGCAA.GCU.....G....U...........CAUUGA...............ACAGAUCCUU..GAUC.AAU.UGUGU.AGCCUCAAACU.UGAU.UUUUAGGAGUUUAUACGAAAGGCACGCUAAUACAGGUUUUUUUAAAAAUCAAAUUUCACAUCUAGCAUAUCUAAAUAUUUACUAGUAUCCCAUAUAUUAAUCCUGCAGUAGCUCCCCCAACCAAUGGACCUAUAACUGGAAUCCAACUAUAUUUCCAAUCAGCAUCUUUAUUUUUUCGAGGUAAAAAAGAAUAGACUAAACGUGGACCAAAAUCACGAGCUGGAUUAAUGGCGUAUCCUGUAGUACCACCAAGUGCAAUUCCAAUAAGCCAAACCAAAAUUCCAACAGGUAGUGCAUCUAGGGAACCUAAAC
JCVI_SCAF_1096627318269/2767-2258              AUGAUAAAGUCCAGGAGCUAAUUGAUAUUAUAGAUGUUCAUUUAUCUGCAUAUUGAAUCAAAAUCUAAUUAUUUAUGCCUGUAUUAGUAUUUUUUGAUAAACUCAAC...GAGCUUUUAAUUCGGAGAGGU.GAGUUUCA.UUUG.UAA.AAGCAA.GCU.....G....U...........CUUGUA...............ACAGAUCCUU..GAUC.AAU.UGUGU.AGCCUCAAACU.UGAUUUUUUAGGAGUUUAUACAAAGAUACGCUAAUACAGGUUUUUUUUAAAUCUUAGAUAAAAUAGAAAAUAUUAAACCAGCUGUUGCGCCUCCAAAAAAGGGACCUAAAAUAGGAACCAAACUGUAACUCCAGUCUGCAUUUUUGUUUUUUCUUGGUAAUAGUUGAUAAACUAAACGCGGGCCAAAAUCUCUUGCUGGAUUAAUUGCAUAACCUGUUGUACCUCCAAGUGAGAUUCCAAUAAGCCAAACUAAUAUUCCUAUAGGUAAUGCAUCAAUUGAACCCAGACCAAAAUUCUGAAUUUCACUACCACUUAUU
JCVI_SCAF_1101668259956/1126-618               AUGAUAAAGUCCAGGAGCUAAUUGAUAUUAUAGAUGUUCAUUUAUCUGCAUAUUGAAUCAAAAUCUAAUUAUUUAUGCCUGUAUUAGUAUUUUUUGAUAAACUCAAC...GAGCUUUUAAUUCAGAGAGGU.GAGUUUCA.UUUG.UAA.AAGCAA.GCU.....G....U...........CUUGUA...............ACAGAUCCUU..GAUC.AAU.UGUGU.AGCCUCAAACU.UGAU.UUUUAGGAGUUUAUACAAAGAUACGCUAAUACAGGUUUUUUUUAAAUCUUAGAUAAAAUAGAAAAUAUUAAACCAGCUGUUGCGCCUCCAAAGAAGGGACCUAAAAUAGGUACCAAACUGUAACUCCAGUCUGCAUUUUUGUUUUUUCUUGGUAAUAGUUGAUAAACUAAACGCGGGCCAAAAUCUCUUGCUGGAUUAAUUGCAUAACCUGUUGUACCUCCAAGUGAGAUUCCAAUAAGCCAAACUAAUAUUCCUAUAGGUAAUGCAUCAAUUGAGCCCAAGCCAAAAUUCUGAAUUUCACUACCACUUAUU
JCVI_SCAF_1101668072492/1-423                  ......................................................................................UAUUUUUUUGAUAAACUCAAC...GAGCUUUUAAUUCAGAGAGGU.GAGUUUCA.GUUG.UAA.AAGCAA.GCU.....G....C...........CUUGUA...............GCAGAUCCUU..GACC.AAU.UGUGU.AGCUUCAAACU.UGAU.UUUUAGGAGUUUAUUCAAGAAGCACGCUAAUACAGGUUUUUUUUAACAAAUGAUGAGAAGAUGGAAUCCUAUAUAUACUUUAUACCGGCACUGAUCACACUUCUAGUAGGAUUAUUACUAGGAGGACUUUUUAAAAAAGGAACUCAAAAAAAAAUAGUAGAACAGGCUAAGAGUCAGGCCGAUGAACUUCUGAGAAAAGCCCAGCUAGAAGCGGAAGCCACAAAAAAAGAAAAAAUGCUUCAAGCCAAGGAACACUUUAUUGAAUUGAAGUCCAAACACGAUAGUGCGAUCCAUCAACGUGAAAAGAGAAUA
JCVI_SCAF_1096626909345/72-580                 AAAUCAAAGAACUGAUAGAUAUGAUUGAUGUUCAUUUGGACGCUUAUUAAGUUCUGAAGACAAUAGUACAACACUGCCUGUAUUAGUAUUUUUUUGAUAAACUCAAC...GAGCUUUUAAUUCAGAGAGGU.GAGUUUCA.GUUG.UAA.AAGCAA.GCU.....G....C...........CUUGUA...............GCAGAUCCUU..GACC.AAU.UGUGU.AGCCUCAAACU.UGAU.UUUUAGGAGUUUAUACAAAAAGCCCGCUAAUACAGGUUUUUUUAACAAAUGAUUAGAAAAAAUGGAAUCCUACAUAUCUUAUAUACCCACGGUUAUCGCACUCUUUGUGGGCUUGUUUUUGGGGGUGCUCUUAAAAAAGGGAAAACAUAAAAAUUUACUAGAAGCUGCAACCAAAGAAGCUGAUGAACUCCUGAGAAAUGCAAAGUUAGAAGCAGAAUCCACCAAAAAAGACAAAAUGCUUCAAGCUAAGGAACACUUUAUUGAAUUGAAGUCUAAACACGAUAGUGAGAUCCACCAGCGUGAAAAAAGAAU
JCVI_SCAF_1101667353886/1-441                  ....................................................................UUAUUUAUGCCUGUAUUAGUAUUUUUUGAUAAACUCAAC...GAGCUUUUAAUUCAGAGAGGU.GAGUUUCA.GUUG.UAA.AAGCAA.GCU.....G....U...........CUUGUA...............ACAGAUCCUU..GACC.AAU.UGUGU.AGCCUCAAACU.UGAU.UUUUAGGAGUUUAUACAAAAAUACGCUAGUACAGGUUUUUUUAAAAAUUAGAUAAAAGAGAAUAUAUUAAACCCGCUGCUGCACCCCCAAAAAAGGGACCAAAAAUUGGUACCCAACUGUAAUCCCAAUCCGCAUUUUUAUUUUUUCUUGGUAAUAAUUGAUAAACUAAACGUGGGCCAAAGUCUCUUGCUGGAUUAAUUGCAUAACCUGUUGUACCUCCAAGAGAUAUUCCAAUGAGCCAUACUAAUAUGCCUAUAGGAAGGGCAUCAAGCGAGCCCAAACCAAAAUUCUGAAUUUCACUGCCACUAAUUU
JCVI_SCAF_1096627999061/1037-1545              CGAUGAAGAAAAAAUUAAGAAUUUAAUAGAAAUGAUUGAUAUACACUUAGGCACUUAUAAAUAAAAUUAAAGUUAAGCCUGUGCUAGUUUUUUUUGAUAAACUCAAC...GAGCUUUUAAUUAGAAGAGGU.GAGUUUCA.UUUG.UAA.AAGCAA.GCU.....G....U...........CUUUGA...............GCAGAUCCUU..GAUC.AAU.UGUGU.AGCCUCAAACU.UGAU.UUUUUGGAGUUUAUACAAAAAAUCUUUCUGGCGCAGGUUUUUUCAUUUGACUAUUUCCAUAGACUUAUUUUCAGAAUAAAACAAAAAGAAAGGACUACAUUAAAAAAUUAUAAAUUAUCCCUGCUAUUGCUCCUCCUAAAAAAGGUCCUAGAAUUGGAACCCAGCUAUAAUUCCAUUCAGCAUUUUUGUUUUUUCGGGGAAGCAACUGGUAGAUCACUCUUGGCCCAAAGUCCCUAGCCGGAUUAAUUGCAUAACCUGUAGUCCCACCAAGGGCCAUUCCAAUGAGCCAAACCAAAAUCCCAAUUGGUAAUG
JCVI_SCAF_1096626292370/617-109                AAGUUCAAGAGCUAAUUGAUUUAAUUGAUAUUCAUAUGACAACAUAUUAACUUAUUUUUGAAACUAAAUAGAAACUACCUGUAUUAGUAUUUUUUGAUAAACUCAAC...GAGCUUUUAAUUCAGAGAGGU.GAGUUUCC.UUUG.UAA.AAGCAU.GCU.....A....C...........CCUUGA...............GUAGACCCUU..GAGC.AUU.GGUGU.AGCCUCAAACU.UGAU.UUUUAGGAGUUUAUACAAAAAACGCGCUAAUGCAGGUUUUUUAAAAAAAUAGUAAAUAGAAAUUUAUUUAAAGGAUAGUGUAAAUCAAACCAGCUAUAGCUCCUCCUGUAAAUGGUCCUAAAAUUGGAACCCAACUAUAAGCCCAGUCUGCGUCUUUGUUUUUUCUCGGAAGUAAUUGAUAUACUAAACGAGGUCCAAAAUCACGUGCAGGAUUUAUUGCAUAACCAGUAGUCCCCCCUAAAGCAAUACCAAUUACCCAGACUAAUAUUCCUACAGGAAGUGCAUCCAAGGCACCUAGGCCGAAGUUUUCAA
JCVI_SCAF_1096628393098/569-1076               AAGAUAGCCUCAAUGAUAGCAUUGAUAGACGUUCAUAUGGCUGCCUAUUAAAGUUCUUUUUUAUAAUAAUACAUACUGCCUGUAUUAGUUUUUUUGAUAAACUCAACGAGUU.AUUA.A.UUAAGAGUGGU.GAGUUUCA.AUUG.UAA.AAGCAA.GCU.....G....U...........CUUGA................ACAGAUCCUU..GAUC.AGU.UGUGA.AGCCACAAACC.UGAU.UUUUAGGAGUUUAUACAAAAACGUGCUAGUACAGGCAUUUUUAAAUUAAAAAAAUGGUAAAUACACUAUCAAUAAUAUUUACACUUAUAGGACUGGUUCUUGGAGUUGGUCUUGGCUUUAUCUUAAGAAAGAAAAAANNNNNNNNNNNNNNNNNNNNNNNNNNNNNNNNNNNNNNNNNNNNNNNNNNNAGAAACACCUCAUGCUCUUUUAGGUAUGGAAUGGGCUGAAAAAUAUGGAGAAAAAGCUGAGGUAUGUAAUGCCAUUGGAGCCCAUCAUGAUGAAAUUGAAAUGACCUCUUUGUUGUCACCUAUU
JCVI_SCAF_1096628290523/603-96                 AAGAUAUCAUCAAUGAUAGCGUUGAUAAACGUUCAUAUGGCUGCCUAUUAAAGUUCUUUCUUAUAAUAAUACAUACUGCCUGUAUUAGUUUUUUUGAUAAACUCAAC...GAGUUAUUAAUUAAGAGUGGU.GAGUUUCA.AUUG.UAA.AAGCAA.GCU.....G....U...........CUUGA................ACAGAUCCUU..GAUC.AGU.UGUGU.AGCUACAAACC.UGGU.UUUAUGGAGUUUAUACAAAAGCGCGCUAAUACAGGCAUUUUUAAAUAAAAAAAAUGGUAAAUCCACUAUCAAUAAUAUUUACACUUAUAGGAUUGGUUCUUGGAGUUAGUCUUGACUUUAUCUUAAGAAAAAAAAAAUUAAAAGUAUUGAUUGAAAAAGCAAUGCAAGAGGCAAAUCAAAUUAAGAAUAAAGCCAAAUCUGAAGCUGAAAGCAUGAAAAAAGAAAAGAUCCUUCAAGCUAAAGAACGUUUUAUUGAAUUAAAAUCUGAAUACGAAAAGGUGAUUUUAGAUAGAGAAAAGAAAAUUAUUUCUA
JCVI_SCAF_1101668445732/730-224                AUUGAAUUAGAAAAAAUGGUAUUAAAAAUGAUAAAUAAUAUUGAUAAUUCAAUUUAAACUUCAUACAUUUAACUUAACCUGUAUGAGUGAUUUUUGGUAAACUCAACGAGUA..UUAAA.UUAAGAAAGGU.GAGUU.UA.AAUGCUA..AAGCAA.GCU.....A....U...........CUUGA................AUAGAUCCUU..GAAU.AUU.UA.AUUAGCCUUAAUCC.UGUU.UUUUAGAAGUUUACGCAAUCGCACUCUCAUACAGGUUUAUUUAUGUUAAGAGGUUUCCUUCCUCAUCCCAUUUUGCAGUUUCAUUUCUUUUUGAUUGAUCAACACACUUGGAUAUCCAUUCUUCAUCAUAUGAUACAGAAUGUUUUUUUAAUACUUCAUCGGGUACUCCAUCCCAAACAUUAGGAAUGUUUCCUUUAUAACCUAGGUCUUUCAUUCCUACCUCUGAUGUAAACCAACCUGUCACAACAAAGUAUCUAUAUGUCGCAAAAAAGCUAGCAGCCUCUGAAAGUUCAUCGCUAAUAUUAUCUUGAU
JCVI_SCAF_1096626973177/2337-1831              AUUGAAUUAGAAAAAAUGAUAUUAAAAAUGAUAAAUAAUAUUGAUAAUUCAAUUUAAACUUCAUACAUUUAACUUAACCUGUAUGAGUGAUUUUUGGUAAACUCAACGAGUA..UUAAA.UUAAGAAAGGU.GAGUU.UA.AAUGCUA..AAGCAA.GCU.....A....U...........CUUGA................AUAGAUCCUU..GAAU.AUU.UA.AUUAGCCUUAAUCC.UGUU.UUUUAGGAGUUUACGCAAUCGCACUCUCAUACAGGUUUAUUUAUGUUAAGAGGUUUCCUUCCUCAUCCCAUUUUGCAGUUUCAUUUCUUUUUGAUUGAUCAACACACUUGGAUAUCCAUUCUUCAUCAUAUGAUACUGAAUGUUUUUUUAAUACUUCAUCAGGUACUCCAUCCCAAACAUUAGGAAUGUUUCCUUUAUAACCAAGGUCUUUCAUUCCAACCUCUGAUGUAAACCACCCUGUCACAACAAAGUGUCUGUAUGUUGCAAAAAAGCUAGCAGCUUCUGAAAGUUCAUCGCUAAUAUUAUCUUGAU
JCVI_SCAF_1096627033120/301-1                  AUUGAAUUAGAAAAAAUGGUAUUAAAAAUGAUAAAUAAUAUUGAUAAUUCAAUUUAAACUUCAUACAUUUAACUUAACCUGUAUGAGUGAUUUUUGGUAAACUCAACGAGUA..UUAAA.UUAAGAAAGGU.GAGUU.UA.AAUGCUA..AAGCAA.GCU.....A....U...........CUUGA................AUAGAUCCUU..GAAU.AUU.UA.AUUAGCCUUAAUCC.UGUU.UUUUAGGAGUUUACACAAUCGCACUCUCAUACAGGUUUAUUUAUGUUAAGAGGUUUCCUUCCUCAUCCCAUUUUGCAGUUUCAUUUCUUUUUGAUUGAUCAACACA..............................................................................................................................................................................................................
JCVI_SCAF_1096627273815/881-1387               AUUGAAUUAGAAAAAAUGGUAUUAAAAAUGAUAAAUAAUAUUGAUAAUUCAAUUUAAACUUCAUACAUUUAACUUAACCUGUAUGAGUGAUUUUUGGUAAACUCAACGAGUA..UUAAA.UUAAGAAAGGU.GAGUU.UA.AAUGCUA..AAGCAA.GCU.....A....U...........CUUGA................AUAGAUCCUU..GAAU.AUU.UG.AUUAGCCUUAAUCC.UGUU.UUUUAGGAGUUUACACAAUCGCACUCUCAUACAGGUUUAUUUAUGUUAGGAGGUUUCCUUCCUCAUCCCAUUUUGCAGUUUCGUUUCUUUUUGAUUGGUCAACACACUUCGAUAUCCAUUCAUCAUCAUAUGAUACAGAAUGUUUUUUUAAUACUUCAUCUGGUACUCCAUCCCAAACAUUUGGAAUGUUUCCUUUAUAACCUAGGUCUUUCAUUCCUACCUCUGAUGUAAACCACCCAGUAACAACAAAGUAUCUGUAUGUUGCAAAAAAGCUAGCAGCCUCUGAAAGUUCAUCGCUAAUAUUAUCUUGAA
JCVI_SCAF_1101668174794/877-1383               AUUAAAUUGGAAGAAAUGGUAUUAAAAAUGAUAAAUAAUAUUGAUAAUUCAAUUUAAACUUCAUACAUUUAACUUAACCUGUAUGAGUGAUUUUUGGUAAACUCAACGAGUA..UUAAA.UUAAGAAAGGU.GAGUU.UA.AAUGCUA..AAGCAA.GCU.....A....U...........CUAGA................AUAGAUCCUU..GAAU.AUU.UG.AUUAGCCUUAAUCC.UGUU.UUUUAGGAGUUUACGCAAUCGCACUCUCAUACAGGUUUAUUUAUGUUAAGAGGUUUCCAUCCUCAUCCCAUUUUGCAGUUUCGUUUCUUUUUGAUUGAUCAACACACUUGGAUAUCCAUUCUUCAUCAUAUGAUACUGAAUGUUUUUUUAAUACUUCAUCAGGUACUCCGUCCCAAACAUUAGGAAUGUUUCCUUUAUAACCUAGGUCUUUCAUUCCCACUUCUGAUGUAAACCACCCUGUCACAAUAAAGUGUCUGUAUGUUGCAAAAAAGCUAGCAGCCUCUGAUAGUUCAUCGCUAAUAUUAUCUUGAU
JCVI_SCAF_1096627172476/856-350                AUUAAAUUAGAAGAAGUGGUAUUAAAAAUGAUAAAUAAUAUUGAUAAUUCAAUUUAAACUUCAUACAUUUAACUUAACCUGUAUGAGUGAUUUUUGGUAAACUCAACGAGUA..UUAAA.UUAAGAAAGGU.GAGUU.UA.AAUGCUA..AAGCAA.GCU.....A....U...........CUAGA................AUAGAUCCUU..GAAU.AUU.UG.AUUAGCCUUAAUCC.UGUU.UUUUAGGAGUUUACGCAAUCGCACUCUCAUACAGGUUUAUUUAUGUUAAGAGGUUUCCAUCCUCAUCCCAUUUUGCAGUUUCAUUUCUCUUUGAUUGAUCAACACACUUGGAUAUCCAUUCUUCAUCAUAUGAUACUGAAUGUUUUUUUAAUACUUCAUCAGGUACUCCAUCCCAAACAUUAGGAAUGUUUCCUUUAUAACCAAGGUCUUUCAUUCCCACCUCUGAUGUAAACCACCCUGUCACAACAAAGUGUCUGUAUGUUGCAAAAAAGCUAGCAGCUUCUGAAAGUUCAUCGCUAAUAUUAUCUUGAU
JCVI_SCAF_1101668074176/472-1                  UAGAAGUUGAGAAAGUUAUUUUAAAAAUGAUAGAUGAUAUUGACAAAUCCAUUUUAACUUCUUAAAUUUACUUAGACCUGUAUUAGUGAUUUUUUGGUAAACUCAAC...GA.GUAUUAAUUAAGAAAGGU.GAGUU.UA.AAUGCUA..AAGCAA.GCU.....A....U...........CUUCGA...............AUAGAUCCUU..GAAU.GUU.UA.AUUAGCCUUAAUCC.UGUU.UAUUAGGAGUUUACGCAAUACUCACUUUAAUACAGGUUUUUUUUAAACCUUAAGUUAAUAGAUUCCCUUCUUCAUCCCAUUCUGCAAGAUCAUUUCUUUUACUUUGAUCUACACAUCUGGAAAUCCAGUCUUCAUCAUAGGAUACUGAAUAUUCUUUAAGGACAUCUUCUGGGACACCGUCCCAAACAUUUGGAGUAUUACCUUUAUAACCUAAAUCAUUAAUUCCUAUCUCUGAGGUAAAAUAUCCAGUAAGAACCAUACCUCUGUAAACUGCAAA...................................
JCVI_SCAF_1096626853002/1370-1876              UAGAAGUUGAGAAAGUUAUUUUAAAAAUGAUAGAUGAUAUUGACAAAUCCAUUUUAACUUCUUAAAUUUACUUGAACCUGUAUUAGUGAUUUUUUGGUAAACUCAAC...GA.GUAUUAAUUAAGAAAGGU.GAGUU.UA.AAUGCUA..AAGCAA.GCU.....A....U...........CUUCGA...............AUAGAUCCUU..GAAU.GUU.UA.AUUAGCCUUAAUCC.UGUU.UAUUAGGAGUUUACACAAUACUUAUUUAAUACAGGUUUUUUUUAAUUCCUACGUUAGUAGAUUCCCAUCUUCAUCCCAUUCUGCAACAUCAUUUCUUUUACUUUGAUCUACACAUCUGGAAAUCCAGUCUUCAUCAUAGGAUACUGAAUAUUCUUUAAGGACAUCUUCUGGAACACCGUCCCAAACAUUUGGAGUAUUACCUUUGUAACCUAAAUCAUUAAUUCCUAUCUCUGAGGUAAAAUAUCCAGUAAGAACCAUACCUCUGUAAACUGCAAAUAAUCUAAUAGCUUCUUGUAAGUCUUCAUUUUUAUU
JCVI_SCAF_1096627219240/1547-2051              GAGUGAAGUUGAAAAAAUGAUCUUAAAAAUCAUUGAUGAUAUUGAUAAAUCCAUUUAAAUUCUUAAAUUUAUGAUAACCUGUAUUAGUGAUUCUUGGUAAACUCAAC...GA.GUAUUAAUUAAGAAAGGU.GAGUU.UA.AAUGCUA..AAGCAA.GCU.....A....U...........CUAGA................AUAGAUCCUU..GAAU.AUU.UA.AUUAGCCUUAAUCC.UGUU.UUU.UGGAGUUUACGCAAUACUCACUCUAAUACAGGUUUGUUAUUUUAUCAGGUAAGAAGAUUGCCGUCUUCAUCCCAAACAGCAGUUUCAUUUCUUUUAGAUUGAUCAACACACUUUGCGAUCCACUCUUCAUCAUAUGAUACAUCAUGAUCUUUUAGGACAUCUUCAGGAACUCCGUCCCAUACAUUAGGUAUGUUUCCCUUAUAUCCAAGAUCUCGCAUUCCAACCUCUGAUGUAAACCAUCCAGUUACAACCAUAUAUCUGUAGGUAGCAAAGAAACUUGCAGCUUCCUUAAAGUCUUCCUCAAUGCC
JCVI_SCAF_1096628003170/83-587                 AGUGAAGUUGAAAAAAUUAUCUUAAAAAUUAUUGAUGAUAUUGAUAAAUCCAUUUUAACUUCUUAAAUUUACUUCAACCUGUAUUAGUGAUUCUUGGUAAACUCAAC...GA.GUAUUAAUUAAGAAAGGU.GAGUU.UA.AAUGCUA..AAGCAA.GCU.....A....U...........CUUGA................AUAGAUCCUU..GAAU.AUU.UA.AUUAGCCUUAAUCC.UGUU.UUU.AGGAGUUUACGCAAUACUCACUCUAAUACAGGUUUGUUAUUUAAUCAAGUUAGAAGAUUGCCAUCUUCAUCCCAAACAGCAGUUUCAUUUCUUUUAGAUUGGUCAACACACUUUGCAAUCCAUUCUUCAUCAUAUGAUACACUAUGAUCCUUAAGGACAUCUUCAGGAACUCCAUCCCAUACAUUAGGUAUGUUACCCUUGUAUCCUAAAUCACGCAUUCCAACCUCUGAUGUAAACCACCCUGUCACAACCAUGUAUCUGUAUGUAGCAAAGAAACUUGCAGCUUCUUUAAGGUUUUCUUCAAUACC
JCVI_SCAF_1096627276151/647-143                AGUGAAAUUGAAAAAAUUAUACUAAAAAUUAUUGAUGAUAUUGAUAAAUCCAUUUUAACUUCUUAAAUUUACUUCAACCUGUAUUAGUGAUUCUUGGUAAACUCAAC...GA.GUAUUAAUUAAGAAAGGU.GAGUU.UA.AAUGCUA..AAGCAA.GCU.....A....U...........CUUGA................AUAGAUCCUU..GAAU.GUU.UA.AUUAGCCUUAAUCC.UGUU.UUU.GGGAGUUUACGCAAUACUCACUCUAAUACAGGUUUGUUAUUUAAUUAAGUUAGAAGAUUACCAUCUUCAUCCCAAAUAGCAGUUUCAUUUCUUUUGGAUUGGUCAACACACUUUGCAAUCCAUUCCUCAUCAUAUGAUACAUUAUGAUCUUUAAGUACAUCUUCAGGAACUCCAUCCCAUACAUUAGGUAUGUUGCCUUUAUAUCCUAAAUCCUGCAUUCCAACCUCUGAUGUAAACCAUCCGGUCACAACCAUAUAUCUAUAUGUAGCAAAAAAACUUGCAGCUUCCUUCAUGUCUUCUUCAAUAUC
JCVI_SCAF_1101667344488/591-87                 AGUGAAGUUGAAAAAAUUAUCUUAAAAAUUAUUGAUGAUAUUGAUAAAUCCAUUUUAACUUCUUAAAUUUACUUCAACCUGUAUUAGUGAUUCUUGGUAAACUCAAC...GA.GUAUUAAUUAAGAAAGGU.GAGUU.UA.AAUGCUA..AAGCAA.GCU.....A....U...........CUUGA................AUAGAUCCUU..GAAU.GUU.UA.AUUAGCCUUAAUCC.UGUU.UUU.AGGAGUUUACGCAAUACUCACUCUAAUACAGGUUUGUUAUUUUAUUAGGUAAGAAGAUUUCCAUCCUCGUCCCACUCUGCUAAGUCAUUUCUUUUGGAUUGAUCAACACACCUGGAAAUCCAUUCUUCAUCAUAUGAAACUGAGUAAUCUUUUAGAAUUUCUUCAGGGACACCAUCCCAAACAUUUGGAGUAUUCCCCUUAUAUCCAAGAUCUUUAAUGCCAAUCUCAGAUGUAAAAUAUCCUGUUAAAACCAUUCCCCUAUAUACAGCAAAUAGUCUUAUUGCCUCUUGAAGGUCCUCAUCUUUAUU
JCVI_SCAF_1096627107045/1579-1075              AGUGAAGUUGAAAAAAUUAUCUUAAAAAUUAUUGAUGAUAUUGAUAAAUCCAUUUUAACUUCUUAAAUUUACUUCAACCUGUAUUAGUGAUUCUUGGUAAACUCAAC...GA.GUAUUAAUUAAGAAAGGU.GAGUU.UA.AAUGCUA..AAGCAA.GCU.....A....U...........CUUGA................AUAGAUCCUU..GAAU.GUU.UA.AUUAGCCUUAAUCC.UGUU.UUU.AGGAGUUUACGCAAUACUCACUCUAAUACAGGUUUGUUAUUUUAUUACGUAAGAAGAUUUCCAUCUUCGUCCCACUCGGCUAAGUCAUUUCUUUUGGAUUGAUCAACACACCUAGAAAUCCACUCUUCAUCAUAUGAAACUGAGUAAUCUUUUAGAAUUUCUUCAGGAACACCAUCCCAAACAUUAGGGGUAUUCCCUUUAUACCCAAGAUCUUUAAUGCCAAUCUCAGAUGUAAAAUAUCCUGUUAAAACCAUUCCCCUAUAUACAGCAAAUAGUCUUAUUGCCUCUUGAAGGUCCUGAUCUUUAUU
JCVI_SCAF_1096627107851/908-1412               AGUGAAGUUGAAAAAAUUAUCUUAAAAAUUAUUGAUGAUAUUGAUAAAUCCAUUUUAACUUCUUAAAUUUACUUCAACCUGUAUUAGUGAUUCUUGGUAAACUCAAC...GA.GUAUUAAUUAAGAAAGGU.GAGUU.UA.AAUGCUA..AAGCAA.GCU.....A....U...........CCUGA................AUAGAUCCUU..GAAU.GUU.UA.AUUAGCCUUAAUCC.UGUU.UUU.AGGAGUUUACGCAAUACUCACUCUAAUACAGGUUUGUUAUUUAUUAAGUUAGAAGAUUACCAUUUUCAUCCCAUACAGCAGUUUCAUUUCUUUUGGAUUGGUCAACACAUCUUGAAAUCCAUUCUUUAUCAUAUGAUACGUCAUGAUCUUUAAGGACAUCUUCUGGAACUCCAUCCCAUACAUUUGGAAUGUUUCCCUUGUAUCCAAGAUCUCGCAUACCAACCUCUGAUGUAAACCAUCCAGUUACUACCAUAUAUCUAUAUGUAGCAAAGAAACUUGCAGCUUCUUUUAGGUUUUCUUCAAUACCA
JCVI_SCAF_1101668544692/1324-818               AUAAAAUUGAUGAGAUGAUAACAAAUAUGAUUGAUUCUAUUGAUAAUAAAAUAUAAGUUCUUAAAUUUAUAAUCAGCCUGUUUUAGUGAUACUUUGGUAAACUCAACGAGUAUACAA...UUAAAAAAGGU.AAGUU.CA.AGUGUUA..AAGCAA.GCU.....A....U...........CUAGA................AUAGAUCCUU..GAUC.AUU.UG.AUUAGCCUUAAUCC.UGUU.UAAAAGGAGUUUACGCAAAUUCGCUAAAUGCAGGCUUUUUAUGUUAAAAGAUUCCCGUCCUCAUCCCAUUCGGCAAUCUCUCCUCUUUUACUUUGAUCAAUACACUUAUCAAUCCAUUCCUUAUCAUAGGAGACUAUUCCUUUAUAUUGCUCCAAUACUUCAUCAGGAACUCCAUCCCAAACAUUAGGUGUAUUACCUUUAUAUCCUAGAUCUUUAAUUCCUACUUCAGAGGUGAAAUAUGCAGUUACAAUCAUACCUCUGUAUGUAGCAAAUAGUUUUACACUUUCUUUUUGAUCUUUUAGUGAUUUAUCU
JCVI_SCAF_1101667566873/555-49                 AUGAAAUUGAUGAAAAGAUCACAAAAAUGAUUGAUUCUAUUGAUAAUAUAAUAUAAGUUCUUAAAUUUAUUGUAAGCCUGUAUUAGUGAUACUUUGGUAAACUCAACGAGUAUACAA...UUAAAAAAGGU.GAGUA.CA.AGUGUUA..AAGCAA.GCU.....A....U...........CUAGA................AUAGAUCCUU..GAUC.AUU.UG.AUUAGCCUUAAUCC.UGUU.UAAAAGGAGUUUACGCAAAUUCACUAAAUACGGGCUUAUUUUAUGUUAAGAGGUUCCCUUCUCCAUCCCACUCGGCAAUUUCUCCUCUCUUACUUUGAUCAACACAUUUAUCAAUCCAUUCUUUAUCAUAGGAGACAAUACCUUUAUACUGUUCUAAAACAUCAUUAGGCACACCAUCCCAUACAUUAGGUGUAUUUCCUUUAUAGUCUAGAUCUUUAAUUCCAAUUUCAGAAGUAAAAUAUCCUGUAACAACCAUACCUCUAAAUGUUGCAAAAAGUUUUACACUCUCUUUUUGAUCUUUUAAAGACUCAU
JCVI_SCAF_1096627260888/18094-18600            AUGAAAUUGAUGAAAAGAUCACAAAAAUGAUUGAUUCUAUUGAUAAUAUAAUAUAAGUUCUUAAAUUUAUUGUAAGCCUGUAUUAGUGAUACUUUGGUAAACUCAACGAGUAUACAA...UUAAAAAAGGU.GAGUA.CA.AGUGUUA..AAGCAU.GCU.....A....U...........CUAGA................AUAGAUCCUU..GAUC.AUU.UG.AUUAGCCUUAAUCC.UGUU.UAAAAGGAGUUUACGCAAAUUCACUAAAUACGGGCUUAUUUUAUGUUAAGAGAUUCCCUUCUUCAUCCCACUCGGCAAUUUCUCCUCUCUUACUUUGAUCAACACAUUUAUCAAUCCAUUCUUUAUCAUAGGAGACAAUACCUUUAUAUUGAUCUAAAACAUCAUUAGGCACACCAUCCCAUACAUUUGGUGUAUUUCCUUUAUAGUCUAGAUCUUUAAUACCAAUUUCAGAAGUAAAAUAUCCUGUAACAACCAUACCUCUAAAUGUUGCAAAAAGUUUUACACUUUCUUUUUGAUCUUUUAAAGACUUAU
JCVI_SCAF_1096627328300/3416-3814              AAAAAAUUGCGUACAAUUGAUGAAAUGUUAUCUGCGAUAACAUAGCUACAUACGAUCAUUGAUUACAAUGCAUAGCCUGCAUUAGUUUUAUUUUUGAUAAACUCAACAC.UA.AUUCAA.UUAAAAGAGGU.GAGUUUAA.GUUG.CAA.AAGCAA.GCC.....G....C...........CACCGA...............GUGGAUCCUU..GAAC.AAU.UU.GGUAGCCUCAAACC.UGUUUAUUUCAGAGUUUAUACAAAACUCAACUAGUGUAGGCUUUUAUUAAUAGUUGGUCGGAAUUUUAUUUUUUUCAAACAUCAUGUGAAUCCAUAAGAUCAACACCCCAAAGCCAACUGCUGUAACGAUGAGAACGGAAUUCAAUAAUCCCUCAGUUCCAAAAGAUAGCUUUACUAAUAUUGUAGAAAUCACAAAUCCUGAGUUU...............................................................................................................
JCVI_SCAF_1096628305661/1661-1931              AAAAAAUUGCGUACUAUUGAUGAGAUGUUAUCCGAGAUAACAUAGCCACAUACGAUCAUUGAUUACAAUAUACAGCCUGCAUUGGUUUUAUUUUUGAUAAACUCAACAC.UA.AUUCAA.UUAAAAGAGGU.GAGUUUAA.GUUG.CAA.AAGCAA.GCC.....G....C...........CUUCGA...............GCGGAUCCUU..GAAC.AAU.UU.GGUAGCCUCAAACC.UGUUUAUUUCAGGGUUUAUACAAAACUCUACUAGUGUGGGCUUUUUUAAUAGUUGGUCGGAAUUUUAUUUUUCUCAAA...............................................................................................................................................................................................................................................
NZ_AAPD01000002.1/349381-348871                AACAAUUAGAAGUCUUGAGUCAGUUAUUGUCACAACAAUUAUCUUAGACGUUCUUUAAACAUAAACAGUUACUACCUGCACUUGUUUCAUUUUUUGGUGAACUCAACACAUA.AUUC.U.UUAAAAAAGGU.GAGUCGUG.GUUG.UAA.AAGCAA.GCC.....G....GAC.........CUAGGA...........G...CCGGAUCCUU..GAUC.AAU.CA.GUUAACCUUAAACUU...UAUUUAAGGAGUUCAUUCAAAACCCAAACUUGUGCAGGUUUUUUUAUAUAUAUUAACCAAUGGAAACAUCAUUAAUGACACCAAUCAUAUAUGCUAUUGUAGCAUUAGUAGUAGGCCUAGCGAUUGGCUAUUUUAUAGCUAAAUCGAUAGUUGAAAAAGGCAAAGCCUCACAACUUAUAUCCGACGCUCAAAAAGAGGCAAAGUCUCUAUUAAAAGAAGCUCAAGUAGAAGGAGAAAAAAUUAAAAACGAAAAAACUUUUAAAGCAAAAGAAAAGUUUAUCGAACUUAAAUCGCAACAUGAAAAGGAAAUCAUG
JCVI_SCAF_1101668047041/1367-840               GUCCCAAGCCGGCAAAGCGCUGGCAGAUGUGGAAGCUGUACUAGAUGCAGCCCUACAAAACGGAUAAACACUUUCCCGUACUUGCUAUUUUUUGUGCUAAACUCAACGAGCA......CGUUGUUAUGGAC.UUCGCUCGAGACGUUAC.GAGCAG.GCC.....A....C......ACCUCUUUGAGGGAGUUUACUCC..AGUGGAAGGUC.AAGGC.GUCACG.GCUAGUACAGAUCC.UGAUAUAU.AGGAGUUUAGACAACAUGCAUAGCAGGUGCGGGAUUUUUUAAAAACAGUAAACCCAAUAGUGGUAUGGUAAUGACAAUAAUUGCUGCUGUAGUAGGUCUUUUAAUCGGUUUAGCUGGAGGCUAUGUUCUCUGGCAAAACGCAAUGAAAAAACGCGGUGCCCUCAUGAUUACUGAGGCGAAAAAAGCGGCCGAGCAGCUUAAAAAAGAUAGGGCACUAGAAGCGAAAGAACGUUUCUUGAACCUUAAAGAAGAGCACGAACGUGCAGUACAGAAGCGCGAUCAAAAAUUAGCCGAACGUCAGAAUUCAU
JCVI_SCAF_1096627350108/3615-3105              AUGCCCUGCAAAAGCUGGAAGACAAGAUUCAGGCCGCGCUGAACUAGCAACGUUCUUUAACACAUUUUUUCCCGCAUCCUGAGCAAUUGAAUUUUGCUAAACUCAACAC.GA.....UUACCAAUAGGUGU.UUAGCUCG.GGCUUUCUAGGUCAG.GCC.....C....C...........CACGACA..............GGGGAAGACCGAAAUU.GUC.UG.GUAAAUGCCGAUCC.UGUC.UAAACGGAGUUUAGACAAAAACUUGCCAGGGUGCGGGUUUUUUAUUUUUAACAAUACUGAGAAAUGGAGCUAAGCGCAAUAUUGAUAUCCGCUCUUCCCGCCCUCCUGCUGGGCUUUGGAUUGAGCUGGUGGUGGAACCGCCAGAGGGAAGCCAAAAAGGCCAAUGGCCUUUUGGAAGAAGCCCGGAAGGAGGCAGAAACCAUAAAAAAAGACAAAAUCCUUCAGGCCAAGGAAAAGUUCCUCGAACUAAAGGCCGAGCACGAAAAGGUCAUUUACAAGCGGGAACAAAAGCUGAACGACCGCCUCAACAGC
JCVI_SCAF_1096627431273/1709-1178              UUCAGGAAUUGGAUAAACUCAUUGGAAAGCUGGGUGCUUUCAAGUGAGUUGAAGCGUUCUUUUAUAGCGAUUUCCCGCAUAGGCCUACCUGCUUUGGUAAACUCAACAGUUA.....ACCUAAAAAGGAGU.CCAGCUCG.UUUUGGAGAUGUCAU.GCC.....C....UUUUGG.AAAAGCUCGGC.UUUUU.ACUGA..GAGGGAAGACU.GAAACUCAG.CG.GUGGAUUCCGAUCC.UGUC.UAAUUGGAGUUUACGCAAACUCUGUGGUCUGUGCGGGUUUUUUUAAUUCAGAAACAGAUAUGUCAUACACCAUCAUCAUUGCUGCCAUUGGGUCGUUGCUUGCAGGAUUCAUAACUGCCACGCUCAUCGCGCGUCAAAGGGAAAAGAAACAAGUUGGCGGAUUGAUGGCCGACGCCAAGAAAGAAGCAGAGGCUCUCAAGAAAGAAAAGAUCCUACAGGCCAAGGAAAAGUUCAUUGAGCUCAAGUCCGAGCACGAGAAGACCAUUCAGUCCCGGGAGCGAAAAAUGGGCGAUGCGGAAAAGCGCAUCAAGG
#=GC SS_cons                                   ....................................................................................................:::::::::.::.:......------<<<<<.-----.<<.<<<.----.<<<.--.-<<.....<....<<<<<<<<<<<<_......>>>>>.>>>>>..>>>>>--->>>..---..>>>.>>..--->>>>>-----.---------.....:::............................................................................................................................................................................................................................................................................................................
#=GC R2R_LABEL                                 ----------------------------------------------------------------------------------------------------................................................................................................................................................................-----------------------------------------------------------------------------------------------------------------------------------------------------------------------------------------------------------------------------------------------------------------------------------------------------------
//
