# Supplementary material for: R2R - software to speed the depiction of aesthetic consensus RNA secondary structures
Source: BMC Bioinformatics. 2011 Jan 4;12:3. doi: 10.1186/1471-2105-12-3 (PMC3023696; doi:10.1186/1471-2105-12-3)
Supplement: Additional file 1 — Source code and example input and output files. C++ and Perl source code is provided. Installation and usage instructions are given in the user manual (Additional file 2), which is also a part of this archive. Example input files for R2R are included in the "demo" subdirectory of this archive, and R2R's raw output on these examples in PDF and SVG format is supplied in the "demo/output-pdf" and "demo/output-svg" subdirectories. Files can be retrieved from the tgz archive file using programs such as WinZip (Windows), StuffIt Expander (Mac) or the tar/gzip commands (UNIX). [file 1471-2105-12-3-S1.TGZ › R2R-1.0.1/demo/104/aceE.sto]

# STOCKHOLM 1.0
NZ_AAAU03000012.1/97319-96848                CCUGAUAUCGGCCAGACUUUCCAAAGCGGUUGAGCCCGACCCGUGGGGUAAUUUUACAAAAAUCCUCGGAGGGGGGCUGAAAGCGCCAUUGUUUUGUAGUAAAACUACAAGACAGUCGGAUCACC.CGCCGACCA.....CUAACAA..CAAUCCCGCAGCCGCCCAUAAGGCCGGCUGUGUAUCCGG.GCUCCCAACUCAGGGAUGCCUUCCG.CUAUGGAGCAAGACAUGCAAGACAUGCAAGACCUUGACCCCAUCGAGACCCAGGAGUGGCUGGACUCGCUCGAAUCAGUCCUCGACCACGAAGGCGAAGAGCGCGCCCAUUAUCUGCUGACCCGGAUGGGCGAACUGGCCACUCGCACGGGCACCCAACUGCCCUAUGCGAUCACCACCCCCUAUCGCAACACCAUUCCGGUGACCCACGAAGCGCACAUGCCCGGCGACCUGUUCAUGGAACGCCGCAUCCGCUCCCUGGUGCGCU
NC_009656.1/5928811-5929285                  GGCUCUACAGCGGGCCUUAUAGCCUGACAGCGACAAUCGAAAUGUAGUUUUACUACUAAAAAUUGUAUCCAGAGGGCUGUUUCUCAGACUGAUCUGUAGUAAAACUACAAGUCGCCGGGU...ACACCCCCGGAGAACAUCCAAGAA..UUAGC.UGCGGUCGCCCACGAGGCCGGCCGCUCACCUAU.GGCAUCCGAUUCUGGAAGCCUUUCCGCCCUGGAGCAAGCCAUGCAAGACCUCGAUCCCGUCGAAACCCAGGAAUGGCUGGACGCCCUGGAGUCCGUACUCGACCGCGAAGGUGAAGACCGCGCUCAUUACCUGAUGACCCGCAUGGGCGAGCUGGCCAGCCGUAGCGGCACCCAGCUGCCCUACGCGAUCACCACGCCCUACCGCAACACCAUUCCGGUAACCCACGAAGCACGCAUGCCCGGCGACCUGUUCAUGGAACGCCGGAUCCGCUCCCUGGUACGCUGGAACGCCC
NC_002516.2/5635934-5636408                  GGCUCUACAUCGGGCCUUAUAGCCUGACAGCGACAAUCGAAAUGUAGUUUUACUACUAAAAAUUGUAUCCAGAGGGCUGUUUCUCAGACUGAUCUGUAGUAAAACUACAAGUCGCCGGGU...ACACCCCCGGAGAACAUCCAAGAA..UUAGC.UGCGGUCGCCCACGAGGCCGGCCGCUCACCUAU.GGCAUCCGAUUCUGGAAGCCUUUCCGCCCUGGAGCAAGCCAUGCAAGACCUCGAUCCCGUCGAAACCCAGGAAUGGCUGGACGCCCUGGAGUCCGUACUCGACCGCGAAGGUGAAGACCGCGCUCAUUACCUGAUGACCCGCAUGGGCGAGCUGGCCAGCCGUAGCGGCACCCAACUGCCCUACGCGAUCACCACGCCCUAUCGCAACACCAUUCCGGUAACCCACGAAGCACGCAUGCCCGGCGACCUGUUCAUGGAACGCCGGAUCCGCUCCCUGGUGCGCUGGAACGCCC
NZ_AAQW01000001.1/5844646-5845120            GGCUCUACAUCGGGCCUUAUAGCCUGACAGCGACAAUCGAAAUGUAGUUUUACUACUAAAAAUUGUAUCCAGAGGGCUGUUUCUCAGACUGAUCUGUAGUAAAACUACAAGUCGCCGGGU...ACACCCCCGGAGAACAUCCAAGAA..UUAGC.UGCGGUCGCCCACGAGGCCGGCCGCUCACCUAU.GGCAUCCGAUUCUGGAAGCCUUUCCGCCCUGGAGCAAGCCAUGCAAGACCUCGAUCCCGUCGAAACCCAGGAAUGGCUGGACGCCCUGGAGUCCGUACUCGACCGCGAAGGUGAAGACCGCGCUCAUUACCUGAUGACCCGCAUGGGCGAGCUGGCCAGCCGUAGCGGCACCCAACUGCCCUACGCGAUCACCACGCCCUAUCGCAACACCAUUCCGGUAACCCACGAAGCACGCAUGCCCGGCGACCUGUUCAUGGAGCGCCGGAUCCGCUCCCUGGUGCGCUGGAACGCCC
NZ_AAKW01000064.1/170058-169584              GGCUCUACAUCGGGCCUUAUAGCCUGACAGCGACAAUCGAAAUGUAGUUUUACUACUAAAAAUUGUAUCCAGAGGGCUGUUUCUCAGACCGAUCUGUAGUAAAACUACAAGUCGCCGGGU...ACACCCCCGGAGAACAUCCAAGAA..UUAGC.UGCGGUCGCCCACGAGGCCGGCCGCUCACCUAU.GGCAUCCGAUUCUGGAAGCCUUUCCGCCCUGGAGCAAGCCAUGCAAGACCUCGAUCCCGUCGAAACCCAGGAAUGGCUGGACGCCCUGGAGUCCGUACUCGACCGCGAAGGUGAAGACCGCGCUCAUUACCUGAUGACCCGCAUGGGCGAGCUGGCCAGCCGUAGCGGCACCCAACUGCCCUACGCGAUCACCACGCCCUACCGCAACACCAUUCCGGUAACCCACGAAGCACGCAUGCCCGGCGACCUGUUCAUGGAACGCCGGAUUCGCUCCCUGGUGCGCUGGAACGCCC
NC_008463.1/5907331-5907805                  GGCUCUACAUCGGGCCUUAUAGCCUGACAGCAACAAUCGAAAUGUAGUUUUACUACUAAAAAUUGUAUCCAGAGGGCUGUUUCUCAGACUGAUCUGUAGUAAAACUACAAGUCGCCGGGU...ACACCCCCGGAGAACAUCCAAGAA..UUAGC.UGCGGUCGCCCACGAGGCCGGCCGCUCACCUAU.GGCAUCCGAUUCUGGAAGCCUUUCCGCCCUGGAGCAAGCCAUGCAAGACCUCGAUCCCGUCGAAACCCAGGAAUGGCUGGACGCCCUGGAGUCCGUACUCGACCGCGAAGGUGAAGACCGCGCUCAUUACCUGAUGACCCGCAUGGGCGAGCUGGCCAGCCGUAGCGGCACCCAACUGCCCUACGCGAUCACCACGCCCUACCGCAACACCAUUCCGGUAACCCACGAAGCACGCAUGCCCGGCGACCUGUUCAUGGAGCGCCGGAUCCGCUCCCUGGUGCGCUGGAACGCCC
NC_009439.1/633152-632680                    CCCGCUGGCGCAGGGCGCGCGCGGCCGGCAGAACCGCGGAUUGUAGUUUUACUACUAAAGAAUUGUAUCCAGAGGGCUGAAUCCGGCGUCGGAAUGUAGUAAAACUACAAG.CGGCCGGUCCUAC.CCCCGGUAA...AUCCAAGAA..UUUCAACUCGCCCGCUCAAAAAGCCGG.CGAGAUCCAACUGGCCUCCGAUUCUGGAAGCCUUUCCGCCCUGGAGCAAGCCAUGCAAGACCUCGAUCCGAUCGAAACCCAGGAAUGGCUGGACGCCCUUGAAUCCGUCCUCGACCGUGAGGGUGAAGACCGUGCCCAUUACCUGAUGACCCGUCUGGGCGAGCUGGCCACCCGUAGCGGUGCGCAACUGCCCUACGCGAUCACCACGCCGUACCGCAACACCAUCCCGGUCACCCACGAAGCGCGCAUGCCCGGCGACUUGUUCAUGGAGCGCCGCAUCCGCUCGCUGGUGCGCUGGAACGCC.
NC_009434.1/4168769-4169242                  GCCCCGCCCGUGCCGUUUGAAACGCACGACGACGCCGCUGACCUGUAGUUUUACUACUAAAGAGUAUUUCGGGGGGCUGAUCCCGACGUCGUUUUGUAGUAAAACUACA.GACGUCCGGUCCUAC.CUCCGGCACUC.AUCCAAGAACAUUUCA.CGCG.CCGCCCACAAAGCCGGCAGCGAAG.CA..GGCGACCGAUUCUGGAAGCCUUUGCGCCAUGGAGCAAGCCAUGCAAGAUCUCGAUCCCGUCGAAACCCAGGAAUGGCUGGACGCCCUCGAGUCCGUCCUCGACCGCGAGGGUGAAGACCGCGCUCACUACCUGAUGACCCGGAUGGGCGAACUGGCCACACGUAGCGGUACUCCGCUGCCCUACGGCAUCACCACGCCGUACCGCAACACCAUCCCCGUCACCCGUGAAGCCAAGAUGCCCGGCGACCUGUUCAUGGAGCGUCGAAUCCGCUCCCUGGUCCGCUGGAAUGCUC
soil_Contig41332/1039-1391                   GAUUAUUCUCACAACGCAGCUGGAGGCCACAAGCCGCUCAUCUGUAGUUUUACUACUCGUAUAUACAUUCGAAAGGCUGAAAUGCCCGAUGAUUUGUAGUAAAACUACACG.CCGCCGGAACAACCUCUCGGCA....AUCCAAGAA..UUUAU.AUCGUCUGCCCACAAGGCCAGUCGC.AAA.CUCAGGCAACCGAUUCUGGAAGCCUUUCCGCCCUGGAGCAAGCCAUGCAAGACCUCGAUCCCGUCGAAACCCAGGAAUGGCUGGACGCCCUGGAAUCGGUUCUCGACAAAGAAGGCGAAGACCGCGCUCACUAUCUGAUGACCCGUAUGGGCGAACUCGCAACCCGAGCGUCCUCAAC.......................................................................................................................
NC_007492.1/536283-535812                    GAUUAUUCUCACAACGCAGUCGGAGGCCACAAGCCUUUCAUCUGUAGUUUUACUACUCGUCUAUACAUUCGAAAGGCUGAAAUGCCGGAUGAUUUGUAGUAAAACUACACG.CCGCCGGAACAACCUGUCGGCA....AUCCAAGAA..UUUUAAAUCGUCUGCCCACAAGGCCAGUCG..CAAACUCAGGCAACCGAUUCUGGAAGCCUUUCCGCCCUGGAGCAAGCCAUGCAAGACCUCGAUCCCGUCGAAACCCAGGAAUGGCUGGACGCCCUGGAAUCGGUUCUCGACAAAGAAGGCGAAGACCGUGCUCACUAUCUGAUGACCCGUAUGGGUGAACUGGCAACCCGCAGCGGUUCGCAGCUCCCUUACGCCAUCACCACGCCUUACCGCAACACGAUCCCCGUUACCCACGAAGCACGCAUGCCUGGCGACCUGUUCAUGGAACGCCGCAUUCGCUCGCUGGUACGCUGGAACGCG.
NC_004129.6/594011-593541                    GAUUAUUCUCACAACGCAGCAGGAGGCCACAAGCCGCUCUUCUGUAGUUUUACUACUCGUAUAUACAUUCGAAAGGCUGAAAUGGCCGACGAUUUGUAGUAAAACUACACG.CCGCUGGAUCAAC.CUCCGGCA....AUCCAAGAA..UUUAUAAUCGUCUGCCCAAAAGGCCAGUCG..CAAACUCAGGCAACCGAUUCUGGAAGCCUUUCCGCCCUGGAGCAAGCCAUGCAAGACCUCGAUCCCGUCGAAACCCAGGAAUGGCUGGACGCCCUGGAAUCGGUUCUCGACAAAGAAGGCGAAGACCGUGCUCACUAUCUGAUGACCCGUAUGGGCGAACUCGCGACCCGCAGCGGCUCGCAACUGCCCUACGCCAUCACCACGCCAUACCGCAACACGAUUCCCGUCACCCACGAAGCACGCAUGCCUGGCGACCUGUUCAUGGAACGCCGCAUUCGCUCGCUGGUACGUUGGAACGCG.
NC_007005.1/579146-578674                    GUUUUAAGCUACACGACAACAGGAGCGAUUGAGUCGCUUCUCUGUAGUUUUACUACUGGGUCCGAUACUCGGAGGGCUGAAAUCGUCGUCGAUUUGUAGUAAAACUACACGCCGCCGGAUCCCAC.CCUCCGGAA...AUCCAAGAA..UUUAU.GUCGUCUGCCCACAAGGCCAGUCG.CAAA.CUCAGGCAACCGAUUCUGGAAGCCUUUCCGCCCUGGAGCAAGCCAUGCAAGACCUCGAUCCCGUCGAAACCCAGGAAUGGCUGGACGCCCUGGAAUCGGUUCUCGACAAAGAAGGCGAAGACCGCGCUCACUACCUGAUGACCCGUUUGGGCGAGCUGGCCACCCGUAGUGGUUCGCAGCUGCCGUACGCCAUCACCACGCCAUAUCGCAACACCAUUCCUGUCACCCACGAAGCACGCAUGCCUGGCGACCUGUUCAUGGAACGCCGCAUUCGCUCGCUGGUGCGCUGGAACGCAU
NC_004578.1/5686474-5686946                  GUUUUAAGUUACAAGACAACAGGAGCGAUUGAGUCGCUUCUCUGUAGUUUUACUACUGGGUCCGAUACUCGGAGGGCUGAAAUCGUCGUCGAUUUGUAGUAAAACUACACGCCGCCGGAUCCCAC.CCUCCGGUA...AUCCAAGAA..UUUAU.GUCGUCUGCCCACAAGGCCAGUCG.CAAA.CUCAGGCAACCGAUUCUGGAAGCCUUUCCGCCCUGGAGCAAGCCAUGCAAGACCUCGAUCCCGUCGAAACCCAGGAAUGGCUGGACGCCCUGGAAUCGGUUCUCGACAAAGAAGGCGAAGACCGCGCUCACUACCUGAUGACCCGUCUGGGCGAGCUGGCCACCCGUAGUGGUUCGCAGCUGCCGUACGCCAUCACCACGCCAUACCGCAACACGAUUCCUGUCACCCACGAAGCACGCAUGCCUGGCGACCUGUUCAUGGAACGCCGCAUUCGCUCGCUGGUGCGCUGGAACGCAU
NC_005773.3/593099-592627                    GUUUUAAGUUACAAGACAACAGGAGCGAUUGAGUCGCUUCUCUGUAGUUUUACUACUGGGUCCGAUACUCGGAGGGCUGAAAUCGUCGUCGAUUUGUAGUAAAACUACACGCCGCCGGAUCCCAC.CCUCCGGUA...AUCCAAGAA..UUUAU.GUCGUCUGCCCACAAGGCCAGUCG.CAAA.CUCAGGCAACCGAUUCUGGAAGCCUUUCCGCCCUGGAGCAAGCCAUGCAAGACCUCGAUCCCGUCGAAACCCAGGAAUGGCUGGACGCCCUGGAAUCGGUUCUCGACAAAGAAGGCGAAGACCGCGCUCACUACCUGAUGACCCGUUUGGGCGAGCUGGCCACCCGUAGUGGUUCGCAGCUGCCGUACGCCAUCACUACGCCAUACCGCAACACGAUUCCUGUCACCCACGAAGCACGCAUGCCUGGCGACCUGUUCAUGGAACGCCGCAUUCGCUCGCUGGUGCGCUGGAACGCAU
NZ_AAVY01000020.1/111030-111500              GUUUUUCCUCACAAGCCAAGGUGCGACCAAACGUCGCAUUUGUGUAGUUUUACUACUAUCCCGACCGUGCAAAAGCAUGAAAUGCGAAAGCAAAUGUAGUAAAACUACACGCCGCCGGGUC..AC.ACUCCGGUA...AUCCAAGAA..UUCAC.GACGUCUGCCCAUAAGGCCAGUCG.CAAA.CUCAGGCCCCCGAUUCUGGUGGCCUUUCCGCCCUGGAGCAAGCCAUGCAAGACCUCGAUCCAAUCGAAACCCAGGAAUGGCUGGAUGCCCUGGAGUCGGUCCUCGACAAAGAAGGCGAAGACCGCGCUCAUUACCUGAUGACCCGCAUGGGCGAGCUGGCCACCCGCAGUGGCUCCCAGCUGCCAUACGCGAUCACCACGCCAUACCGCAACACCAUCCCUGUCACCCACGAAGCACGCAUGCCUGGCGACCUGUUCAUGGAACGCCGCAUUCGCUCGAUGGUGCGUUGGAACGCGC
NC_008027.1/5464734-5465204                  GUUUAUCCUCACAACCCGGGAUGCGACAAACCGUCGCAUUUGUGUAGUUUUACUACUACCCCGUAGGUGCAAAAGCAUGAAAUGCGAAAGCAUUUGUAGUAAAACUACACCGCGCCGGAU..GAC.UGUCCGGUA...AUCCAAGAA..UUCAC.GACGUCUGCCCAUAAGGCCAGUCG.CAAA.CUCAGGCCAUCGAUUCUGGUGGCCUUUCCGCCCUGGAGCAAGCCAUGCAAGACCUCGAUCCAAUCGAAACCCAGGAAUGGCUGGAUGCCCUGGAGUCGGUCCUCGACAAAGAAGGCGAAGACCGCGCUCAUUACCUGAUGACCCGUAUGGGCGAGCUGGCCACCCGUAGUGGCUCCCAGCUGCCGUAUGCCAUCACCACGCCGUACCGCAACACCAUCCCUGUCACCCACGAAGCACGCAUGCCUGGCGACCUGUUCAUGGAACGCCGCAUCCGCUCGAUGGUGCGUUGGAACGCCC
NC_009512.1/420675-420205                    GUUUUUCCUCACAAGCCAAGGUGCGACCAAACGUCGCACAGAUGUAGUUUUACUACUACUCGUGUCGUGUAAAAGCAUGAAAUGCGAAAGCAAAUGUAGUAAAACUACAACGCG.CCGGA.AGACACCCCGGUA....AUCCAAGAA..UUCAC.GACGUCUGCCCAUAAGGCCAGUCG.CAAU.CUCAGGCAAUCGAUUCUGGUUGCCUUUCCGCCCUGGAGCAAGCCAUGCAAGACCUCGAUCCAAUCGAAACCCAGGAAUGGCUGGAUGCCCUGGAGUCGGUCCUCGACAAAGAAGGCGAAGACCGCGCUCAUUACCUGAUGACCCGUAUGGGCGAGCUGGCCACCCGUAGUGGCUCCCAGCUGCCGUAUGCGAUCACCACGCCAUACCGCAACACCAUCCCUGUCACCCACGAAGCACGCAUGCCUGGCGACCUGUUCAUGGAACGCCGCAUUCGCUCGAUGGUGCGUUGGAACGCGC
NC_002947.3/410880-410410                    GUUUUUCCUCACAAGCCAAGGUGCGACCAAACGUCGCACAAAUGUAGUUUUACUACUACUCGUGUCGUGUAAAAGCAUGAAAUGCGAAAGCAAAUGUAGUAAAACUACAACGCG.CCGGA.AGACACCCCGGUA....AUCCAAGAA..UUCAC.GACGUCUGCCCAUAAGGCCAGUCG.CAAU.CUCAGGCAAUCGAUUCUGGUUGCCUUUCCGCCCUGGAGCAAGCCAUGCAAGACCUCGAUCCAAUCGAAACCCAGGAAUGGCUGGAUGCCCUGGAGUCGGUCCUCGACAAAGAAGGCGAAGACCGCGCUCAUUACCUGAUGACCCGUAUGGGCGAGCUGGCCACCCGUAGUGGCUCCCAGCUGCCAUAUGCGAUCACCACGCCAUACCGCAACACCAUCCCUGUCACCCACGAAGCACGCAUGCCUGGCGACCUGUUCAUGGAACGCCGCAUUCGCUCGAUGGUGCGUUGGAACGCGC
NZ_AAXR01000011.1/22388-22858                GUUUUUCCUCACAAGCCAAGGUGCGACCAAACGUCGCACAAAUGUAGUUUUACUACUACUCGCGUCGUGCAAAAGCAUGAAAUGCGAACGCAAAUGUAGUAAAACUACAACGCG.CCGGA.AGACACCCCGGUA....AUCCAAGAA..UUCAC.GACGUCUGCCCAUAAGGCCAGUCG.CAAU.CUCAGGCAAUCGAUUCUGGUUGCCUUUCCGCCCUGGAGCAAGCCAUGCAAGACCUCGAUCCAAUCGAAACCCAGGAAUGGCUGGAUGCCCUGGAGUCGGUCCUCGACAAAGAAGGCGAAGACCGCGCUCAUUACCUGAUGACCCGUAUGGGCGAGCUGGCCACCCGCAGUGGCUCCCAGCUGCCGUAUGCGAUCACCACGCCAUACCGCAACACCAUCCCUGUCACCCACGAAGCACGCAUGCCUGGCGACCUGUUCAUGGAACGCCGCAUUCGCUCGAUGGUGCGUUGGAACGCCU
#=GC SS_cons                                 ....................................................................................................___......--...<<<<<_________>>>>>,,,,.,,,,,,,,,..,,,,,.<<<<.<<<<<_____>>->>>.>>>>.............................................................................................................................................................................................................................................................................................................
#=GC R2R_LABEL                               ----------------------------------------------------------------------------------------------.........................1..2..........................................................3...............4.....................RRRR......SSS----------------------------------------------------------------------------------------------------------------------------------------------------------------------------------------------------------------------------------------------------------
#=GF R2R shade_along_backbone R rgb:230,230,230
#=GF R2R shade_along_backbone S rgb:230,230,230
#=GF R2R var_backbone_range 1 2
#=GF R2R var_backbone_range 3 4
//
