# Supplementary material for: R2R - software to speed the depiction of aesthetic consensus RNA secondary structures
Source: BMC Bioinformatics. 2011 Jan 4;12:3. doi: 10.1186/1471-2105-12-3 (PMC3023696; doi:10.1186/1471-2105-12-3)
Supplement: Additional file 1 — Source code and example input and output files. C++ and Perl source code is provided. Installation and usage instructions are given in the user manual (Additional file 2), which is also a part of this archive. Example input files for R2R are included in the "demo" subdirectory of this archive, and R2R's raw output on these examples in PDF and SVG format is supplied in the "demo/output-pdf" and "demo/output-svg" subdirectories. Files can be retrieved from the tgz archive file using programs such as WinZip (Windows), StuffIt Expander (Mac) or the tar/gzip commands (UNIX). [file 1471-2105-12-3-S1.TGZ › R2R-1.0.1/demo/104/Acido-1.sto]

# STOCKHOLM 1.0
NC_008009.1/235944-235485              GACGGAAACAUUCCGAGCUACGCUGCGCAUUGAUACACCCCAGGAAGUGCAGUAUUUCCGUCACGGCGGAAUUCUGCAUUACGUGGUGCGGCAGUUGGCGGGAGCAGCGAA...GAA.......UUAGUUGCGAAACUGAUUGACU.GACGGCGGGAGAGAUCCCGCCGUUUUGCUUUGUCCCAAUGUGAGUACCACCUUCCCGUGAUUCCCUUCAGCUACUCUGCUUGCUAGCUUGAUAAAAAGGCCCGUAUUUUCCCAAUGCACGAGUGGCUACCGAAGUCCGUUCUUGCGCUGCGUGAUUACUCCCGCCAGCGCUUUGUUGCCGACCUGCUUGCCGGCAUUACUGUGGGGCUGGUUGCGCUUCCGCUGGCGAUGGCGUUUGCCAUUGCUUCUGGCGUGCCGCCGCAGAGCGGACUGUAUUGCGCGAUCGUCGCCGGGUUCCUCGUCUCGGCGUGCGGUGGUUCGCUGA
NC_008536.1/3413864-3414330            AGCCCACCGCCACAUGCUCAAUCUCAAGGAGACCGCCUCGCACACGGGCAGUUUUCCAAAAUCGGAAGUAGGGGGUGGUUUUAAGGGGUAGGGCAGGUUUAAAGGGUCCG..CCUGGGUAGUA..CGGACCCUGCACUCAGAGGGUUGGCGGCGGGAGGGGUCUCGCCGCCAGGGAUGCUGUUAAAUUCAAUAUACCGAUUUCAGAGCCGUUUGUCCACAAUUAUUUUUAGCGACUCGAGUCUCCCGUUUGUUCCUGGCUGUAGAUUACGUUUCACGGAACGAUGAUUUCGUCGCCCGGUUUCAGCCAAAUAUUCUGUGCAGGAUUCUUGCCGGUCUUGACCUCUUCGUAGCGAAACCGGAACUCCGUGACCUUGCCGCCUUCCCUCCGGACAAUCCGAAUCUCCUUCGUAUUCGCGGACUCCAGAAAUCCCCCGGCCUCGACCAGCGCCCGCAGGACUGUCGUCGGGUAC
NC_008536.1/3480619-3481084            GCGGGAACUGGGGCUGAAGUUGGUGAAGCAGACGCGAAUGUACCCCGUGAUCGUGGUGGAUCACAUCGCGGAGAAGCCGGUGGAGUGACCCGUAAAAAGUAAUGGCCCCGAGC.UGGGUA...CUCGGGGCCUGCACUCAGAGGGU.GGCGGUGGGAGGGGACUCACCGCCAGGAUGCUGUCUGUGUUGAUCUAAGAUUAAUAUUUUAAGACCUCCUUGUCAACUAUUAUUUUGAUGAUUUCGCAAAAAAGUUUUCCGCCUCAGGGGGGCUUUUCCCCGUCAUCGUGAUUGUGUAUGCUAUAUCAGCUCUGAGGGAGGGCGGGAAAUGCGCAUCACUCUGUUGAUGGUGCUGGGUUUAACCGUGGGCUGGGCGCAGUCGGAUCCGGGAGAGGUUCUUCGGCAAUGGCUGGAGGAAGGCCGGGCAGCCGUACAGGCCGGCCAGUUCGACGCCGCGAUCGCCAGGUUUCAGAA
NC_008536.1/3481595-3482060            CGGUGAGACGAUCUCCGCACUCAAACAGGCGCCUUCGCCGGAAAACCUGGCGAAAGUGACUUCGCUGCUCCAAGGAUUGAAAUAGGAGCCCUAAAAAGAUAAUGGCCCCGAGC.UGGGUA...CUCGGGGCCUGCACUCAGAGGGU.GGCGGUGGGAGGGGACUCACCGCCUGGGAUGCUGUCUGUUUGAUCUAAUAUUAGCAAUUUAAGGCCUUCUUGUCUAGUAUUAUUUUAUAAAAAACGCAGGACCGAAAAAGUCCCGGUUAGUACUGGUUAAUGUUAUCUUCCGGGGAUUCCCUAACUCUCUGUUUUUAAAUAAGAUAUCCGGAUGACAGGUACUCGCGCCGAGGGGGUGAUAGCGGCCUCGAAAUAACUAAAGACAGCUUGAGCGUUCUCCGUACCCCUGCAAUUCUGUCUUUGGAAGGUGGGCGCAUGCAAAUGUUUGACAGCCACGAUGACCGGUCGAUGAAC
#=GC SS_cons                           ....................................................................................................,,,<<<<<<<<<_.______...>>>>>>>>>,,,,,,,,,,,,,,.<<<<<<<<<______>>>>>>>>>............................................................................................................................................................................................................................................................................................................
#=GC R2R_LABEL                         -------------------------------------------------------------------------------------------------------.......<.............>.a.....1.2d..3..4..e..c.......................------------------------------------------------------------------------------------------------------------------------------------------------------------------------------------------------------------------------------------------------------------------------------------------------------------
#=GF R2R var_hairpin < >
#=GF R2R keep < >
#=GF R2R var_backbone_range 1 2
#=GF R2R var_backbone_range 3 4
#=GF R2R place_explicit d d-- -45 1 0 0 0 -90
#=GF R2R place_explicit e e-- +45 1 0 0 0 +90
#=GF R2R place_explicit c c-- +45 1 0 0 0 +90 f
//
