# Supplementary material for: R2R - software to speed the depiction of aesthetic consensus RNA secondary structures
Source: BMC Bioinformatics. 2011 Jan 4;12:3. doi: 10.1186/1471-2105-12-3 (PMC3023696; doi:10.1186/1471-2105-12-3)
Supplement: Additional file 1 — Source code and example input and output files. C++ and Perl source code is provided. Installation and usage instructions are given in the user manual (Additional file 2), which is also a part of this archive. Example input files for R2R are included in the "demo" subdirectory of this archive, and R2R's raw output on these examples in PDF and SVG format is supplied in the "demo/output-pdf" and "demo/output-svg" subdirectories. Files can be retrieved from the tgz archive file using programs such as WinZip (Windows), StuffIt Expander (Mac) or the tar/gzip commands (UNIX). [file 1471-2105-12-3-S1.TGZ › R2R-1.0.1/demo/104/Acido-Lenti-1.sto]

# STOCKHOLM 1.0
NZ_ABCK01000026.1/37813-38258                AAAGGUCUCUUGGGAUCGCCAAGAACCAGCUUGGAAAUCGCAGACUACGUGCCCCGUAGGUGUCGGACUUUCAGCCCUCCUUCGUUUAAUCACGUCAGUUCGUGUGGCUCACGC.CACACGCUACAUUAUGUCGGGCUUCCAGCCCUGAAUCAGCUUAUAUUUAUUUUUUCAUAGCCUCUUCAGUGUGCAUUAAAAAUGUGGACAAAAAGGUCUUUUGGGAUCGCCAAGCACUUGCUUGGCAAACAGGGGGCUAAAAAAGGCACGUAGUUCAAGCUUCAGCUUGCUUAAAAAAACAUAUAAAACCUUCUCCUCAUAACAGAUAAGUUUACUUAUAUUCCACAUUGAAUUCUUGGAAAGCGCUAUGCUCACCACCACCCUUGCUGCUAAUUGGAGAUACUUUCCACAUGAGCCAACGGAAUUCUCCGAGUGAUUCACCAUCAGUGGCU
NZ_ABCK01000026.1/37613-38058                GCAUGGAAACGGUUUUUUCAUUAAUUUAGGGCCCAGGCUUGGGUCCGGAAUAAUAUGCCGGACUCACAGGUGAGCCCUCCUUCGUUUAAUCACGUCAGAUCGUGUGGCUCACGC.CACACGCUACAUUAUGUCGGGCUUCUAGCCCUGAAUCAGCUUAUGUUUUUUCCACAGUCUCUUUGUUUUUCCUAAAAUGCGGGCAAAAAGGUCUCUUGGGAUCGCCAAGAACCAGCUUGGAAAUCGCAGACUACGUGCCCCGUAGGUGUCGGACUUUCAGCCCUCCUUCGUUUAAUCACGUCAGUUCGUGUGGCUCACGCCACACGCUACAUUAUGUCGGGCUUCCAGCCCUGAAUCAGCUUAUAUUUAUUUUUUCAUAGCCUCUUCAGUGUGCAUUAAAAAUGUGGACAAAAAGGUCUUUUGGGAUCGCCAAGCACUUGCUUGGCAAACAG
NZ_ABCK01000029.1/9029-8584                  UGGGAAUUAAUCUAGGGCCCAAGCUUGGGUCCGACACUCUAUGCCGGACUCACAUCCGCGAGGUAUUGCCAUACGGGCAGAUAAAAACUAUUUCCCCAUUCGUGUGGCUAACGC.CACACGCUAAUAUCUAUCGGUGCUCUGCACCUUUAAAGUAUUUUCCACACUGCCUCGACAGCCUUGAGCUAUAUUAUUCCUUUGACACUAAAAUUGACAUCUUUUUAUCUAUCUUGUUGCCAGAUCAAUAGCUUAUUUCUUACCACGCUUAUUGGCAUCUGGAUUACCCUCGUCACCACCGCGUUUCACCAUAACAGGAAACUGCUUAUCCCACCAUUUACUGUAAGCUUGUUUAAGUUCAUCCACGAGUUCAGGGUGAGCAUUCGCAAGAUCAUAUAGAUUGCUUGGAUCCUUUUUGACAUCAAAGAGCUGCCAAGCAUCUGAAACUCCCC
NC_008009.1/1267262-1266817                  UCCGGAUAAACUUCAAUCUAGGUCGAAUCACUUUCGGGUCUUCGCGUCGAUCAAGCGCGUGACGCCCCUGACGGGGCUCUUAAAGAUUUGUGCGGCUUUUCCCAGCGCUCACGC.GCUGGGCUACCAACUGGCGCCACUACGUGGCUUGCCUCGCGACUACUUACGGUUUUUCUUUUUAGACGUUGUACCCGGCGAUCCGGCACCCGCCACCUUCGCGCGCCGCUGCCGCGAAACUUCGUACAUCACGAUGCCGCCGGCCACGGAAACAUUAAGCGACGAGACCUCGCCCGCCAUCGGGAUUUUCACCAGCAGAUCGCAUUUCUUGCGCACGAGAUCGUGCAGGCCCUUGCCUUCCGCGCCGAGCACCAGCGCGAGGCUCAUGUUGUAGUCGAUCUCGUCGUAAUUCUGCGUGCCGCGCUCGUCCAGUCCUACGGUCCACACGUUGU
NZ_ABCK01000007.1/4968-4523                  CUGUGUUCUCGGAGUCCUCUGUGGUGAAACUUUAUCAUUAAAAAUGAGCCGGACUCUAUGCCGUACCUUCGGCACUCAGAUAUUUGCUUCAAUUAAAUUUCCUAGCUCUCACAA.GCUAGGCUGUGUUAUGUCGUACCUUUGGUACUUAAAGCAUAACUGUCAAGUCCUGAAAAAUAGUUGUCACUUUUGUUUAUGUUAAUUGACUAAUAUUUAUGCACAUUGUGUUUCAUGAACAACACUUGGAAAUGAAUAUUCCAAAGCUGUAUGAGGGCGACAAUUAUUGUAUAAGUAAAUAGCCUGCUUAAUUGCUUUUUUAGCAUCUUUAAAGUUCUUAAAUGUUUCGCGUAAAUGAUAUUCAUACUUCAGUAUUCCGUUGACUCUUUCAGCUUUUGAAUUUUCAUAGCAAUGGUUUUCUUCAGUCAUACUGACAGGAAGAUUUCUAUUCG
NZ_ABCK01000002.1/270753-270308              GCCUUGGGGGUAAAAUGUAAGAUUAAAGGAGAAUGCCAAAGGCAUGGCAUAGAGCCCUAUACCGUACCUUCGGCACUCGAAUUUAUAUUCAUUAUUAUUUACUAGCACUGACGU.GCUAGGCUGAGUUAUGCCGUACCUUCGGUACUGAUGAUGAAUGCCGCAGGCAUGCUAUAAAAUAGCCCAAUGGCGUGAGCCUUGGGGGUAAAAUGUAAGAUUAAAGGAGAAUGCCAAAGGUACGGUAUAGGGCUCUAUACCGUACCUUCGGCACUCGAAUUUAUAUUCAUUAUUAUUUACUAGCACUGACGUGCUAGGCUGAGUUAUGCCGUACCUUCGGUACUGAUGAUGAAUGCCGCAGGCAUGCUAUAAAAUAGCCCAAUGGCGUGAGCCUUGGGGGUAAAAUGUAAGAUUAAAGGAGAAUGCCAAAGGCAUGGCAUAGAGCCCUAUAC
NZ_ABCK01000002.1/270561-270116              GCCUUGGGGGUAAAAUGUAAGAUUAAAGGAGAAUGCCAAAGGUACGGUAUAGGGCUCUAUACCGUACCUUCGGCACUCGAAUUUAUAUUCAUUAUUAUUUACUAGCACUGACGU.GCUAGGCUGAGUUAUGCCGUACCUUCGGUACUGAUGAUGAAUGCCGCAGGCAUGCUAUAAAAUAGCCCAAUGGCGUGAGCCUUGGGGGUAAAAUGUAAGAUUAAAGGAGAAUGCCAAAGGCAUGGCAUAGAGCCCUAUACCGUACCUUCGCACUAGAUUUAUUAAUCUGAUAACUAAAAGCGAAGCGAUCUGACAACUGAUGACUUUCUUCAAUUCUUUCAGCGAAGCGGUCUUACAGCGAAGCGGUCUUACAAUGCGUAGCAUGGUCUUUCAGCGAAGCGGUCUUAAUGCGCAGCAUGGUCUUGUAGCGCAGCGUUCUAAAAGCGCGAAGC
NZ_ABCK01000002.1/270945-270500              CUUAAGUUAUUUAUAUGUGUUAAUCUGAGUUUAUCGGUGGAUGAAUUUUCUUUUCUUUAUGCCGUACCUUCGGCACUCGAAUUUAUAUUCAUUAUUAUUUACUAGCACUGACGU.GCUAGGCUGAGUUAUGCCGUACCUUCGGUACUGAUGAUGAAUGCCGCAGGCAUGCUAUAAAAUAGCCCAAUGGCGUGAGCCUUGGGGGUAAAAUGUAAGAUUAAAGGAGAAUGCCAAAGGCAUGGCAUAGAGCCCUAUACCGUACCUUCGGCACUCGAAUUUAUAUUCAUUAUUAUUUACUAGCACUGACGUGCUAGGCUGAGUUAUGCCGUACCUUCGGUACUGAUGAUGAAUGCCGCAGGCAUGCUAUAAAAUAGCCCAAUGGCGUGAGCCUUGGGGGUAAAAUGUAAGAUUAAAGGAGAAUGCCAAAGGUACGGUAUAGGGCUCUAUAC
NZ_ABCK01000002.1/237376-237821              GUUGGCAGUUUUAUCUGUGUUAAUCGGAGUCAUCUGUGGAUGAAUUGUAUUUCUCUAUGUCGUACCUUCGGCACUCACAUUUUUUUGAUCGAUCUUAUCUCCUAGCUCUCACGA.GCCAGGCUGAACUAUACCGUACUCUCGGUACUCAUAAGGAAUGCUGAAGGUACGGCAUAGGUUCUUAUACCCUAGCUACCACUCAACGACUCAAGGAAUGCUGAAGGCAUGGCAUAACUCAGCCCAAUGGCGUCAGCCUUGGGAGAUGGAACACACGAUUCAAGUUGAAUGCCAAGGGCAUGGCAUAGGGCCUUAUACCCUAGCCUAUCACUCAACGACUCAUUGAUUUUUGCUAUUUAUACUUGAUCACGUAGAGGCGCUAAGACGCAGAGUUUUUUCCCGGGAGCGCAGGAAUCUUGCCUGCUUUAAGAAGUCAUCAAUUAUCCGUUGGC
NZ_ABCK01000002.1/237816-238261              GUUGGCAGUUUCAUCUGUGUUAAUCGGAGUCAUCUGUGGAUGAAUUGUAUUUCUCUAUGUCGUACCUUCGGCACUCACAUUUUUUUGAUCGAUCUUAUCUCCUAGCUCUCACGA.GCCAGGCUGAACUAUACCGUACUCUCGGUACUCAUAAGGAAUGCUGAAGGUACGGCAUAAAGUACCCACAUAUGACUAAGGUUAACACAAAAGGUCGGACUAAAGAACUAUAGAGAAUUAAUUGUCUAACCUAUCAAUUAAAGACAAUGCGCAGCAGGAGCUACGCGGUCCAAUAAAAAACUUUGUAUCUUGGCGCCUUCGCGAGAGAAAUCUAAAGUCUUUGUUACUCUGACAACUGCAGGCGAAGCCGAUCUGCAGUGAGCUUGCGAACGAUCUUUCAGCGUAGCGAUCUUACAGUGAGCCUGCGAACGGUCUUCCAGCGCGAAGCACGG
NZ_ABCK01000002.1/217212-217657              AUUCGUAGUUUUAUCUGUGUUAAUCUGCGUUCAUCUGUGGAUGAAUUUUGUUUCUCUGUGUCGUACCUUCGGCACUCACUUUUUUUGAUCGACCUUAUCUCCUAGCUCUCACGA.GCCAGGCUGAACUAUAACGUACCUUCGGUACUCACAAGGAAUGCCGAAGGCAUGGUAUAACUUAGCCCAAUGGCGUAAGCCUUGGGGGGUGGAAUAACACAAUUAAAAUUGAAUGCCGAAGGCAUGGCAUAAAGCUUUAUACCUCUCCUUCAGAACCCGAAGUCCAUCUAGGACUUUGUCCUUGAUGAAUUUUUACUGUUAAAUAUCCUCUCAACCCACACUAUUCUUGUAUCGACCUAGCCAAGCCCCUAGCUUAGAAAAUGAAUGUAAUCUGAUCAUUAGACGAUGGCUAGAUUUAAAGAAAAAUAGAAAAAAUAUUAUAAAUAAUUUCA
NZ_ABCK01000002.1/210349-210794              AUCAAAACUCUUUACUAAAUUCAUUUUUAUAGGUAAAUCGGCUCCGUACCAUUUUUCUUAGUCGCAAUGGUACGGAGCUUUUUUUAUUUUAAACUUAUCUCCUAGCUCUCACGA.GCCAGGCUGAACUAUACCGUACCUUCGGUACUCACGUGGAAUGCCGAAGGCAUGGUAUACCUUAGCCCAAUGGCGUCAGCCUUGGGGGAUGAAAUACACGAUGAAAAUUGAAUACCAAGGGCAUGACAUAGAUCUCAUAAGGGUAGGGAAGACUCCUUGCGGAGUCUCCCCUCCUUCCGAACCGUACGUGCGGUUCUCCCGCAUACGGCUCUCCAGUCAGUGCUUACUCCGAAGAGACUGAAAUUCCAGUUUCCAGGCUUCCUCCAGUGAAAAGAAGCCUAGAUCUGUAAAGUAGGCUUUAUUGUAUUUACGAGUAUCAAUCAUGCGAUGAG
NZ_ABCK01000002.1/212452-212897              CGGUCAACCCUGACGAGGUCUUUCACCUCGCUGAUGUUGUGUACGCAUAGGCGUACUAUAUCGUACCUUUGGUACUCAGGUUUUUUGAUCGACCUUAUCUCCUAGCUCUCACGA.GCCAGGCUGAACUAUACCGUACCUUCGGUACUCACAUGGAAUGCCGAAGGCAUGGUAUACCUUAGCCCAAUGGCGUCAGCCUUGGGGGAUGGAAUACACGAUGAAAAUUGAAUGCCAAGGGCAUGGCAUAAAGCCUUAUACCGUACCCUGGGUACUCCGGCACUCUAUUUUUUCGAUCAAAAAAUCUCAUUUUUGAAUCGAGUUUUGGAAAUCACACUUGUCAUCGAUAAAUCUAUGGAUAAUUUGAUGGCCGGUGGAGGGAUUGUUCGUAACUUUUAAUACUCAUACUUAAGAUUAUGAGUUCAGAUUUCUUAUAAGCGAUCACGAAAAAC
NZ_ABCK01000005.1/275564-275119              CCUUGGGUGACGGAAUGCACGAUUCAAAUUGAAUGCCAAGGGCAUGACAUAGAGCUCUAUACCGUACCUUCGGCACUCACUUUUUUUAUCGACCUUAUCUCCUAGCUCUCACGA.GCCAGGCUAGCGUAUGCCGUACCUUAGGUACUCAAAACUGCUCAUUUGGAAUGCCAAGGGCAUGACAUAGAGCUCUAUGCCGUACCUUCGGCACUGAAUGUGCUUAUUUCUUACGUACUUUUUGAGGGAUUUCUACGACUUGGUAUUUUUCUCGAAGAUUGGCUAAUUCGAUUUUCAGCUUUGCGAUUUCCGCAGCGUAUUCAGGGUUGCCGUAUUGACUCGUCAUUUCUUUGGGAUCAUUUUUCAGAUCAAAAAACUCCCAUUCUUCGCCAUUUGGCACAUCAAUACCAUAAAAACGAAUGAGUUUGAAGCGCUUGCCAGAGACGCCUUCA
NZ_ABCK01000001.1/419781-419336              CAAAACCCCAAAGACCAAUCCCUCUUCGCCGUCUACCAAUACCAAGGCCCCGGUAGCUUUUGACGAUAUUCAGGGGAGGGCGCUAUGCCAUUCCGUUACACCUAGCACUUCCGU.GCCAGGCUGAGUUAUGCCGUCCCAUUGGGACUCAAAUUGAAUGCCGAAGGCAUGAUAUAUUGAUCUAUGCCGUUCCGUUGGGACUUGGUUUGAAUGCCGAAGGCAUGAUAUAGUACGCCUAUGCGUACACAACAUCAGCGAGGUGAAAGACCUCGUCAGGGUUGACCGUCAGCCCUGUAGUCGAAGUCAACUGCGUCGUUGUGAAACGGGGUGGGUAGUAGGGCCUAGACGAAAUAUCAGUCCGUAGGAUGACGAACGCGUUUCGGCCGGUCAGGGUGUCGAGCCUGCUAUAUCAUGGCGAAGACCAGAGAGCGGGAGGAAGAGCUGCGUAG
NZ_ABCK01000012.1/53366-53811                GCCUUGGGGCAUAUUUCUGGGGAAAGAGAGAAUGCCGAAGGUAUGAAAUAGUUACUUAUACCGUCCCGUUGGGACUCAUUUUUUAUCUAUUCUGCCCACACCUAGCACUUGCGU.GCUAGGCUGAGUUAUGUCGUCCCCUUGGGACUCAAACUGAGUGCCGAAGGCAUGACAUAAUAUAGCCCAAUGGCGUGAGCCUUGGGAUAAGUAUAUGAUUCCCACAAAGAGAAUGCCGAAGGUAUGAUAUAGGGAUCUAUGCCGUCCCCUUGGGACUCAAACUGAGUGCCGAAGGCAUGACAUAAUAUAGCCCAAUGGCGUGAGCCUUGGGAUAAGUAUAUGAUUCCCACAAAGAGAAUGCCGAAGCUAUGGCAUAGGUGUUGAUACCUUGGUAAUUCUCAGUUUAUAUAAUGGCUUCCUGGCUUAAUAGCUUUGAACUCAAAAAAGUAAUU
NZ_ABCK01000012.1/104979-104534              GACGGAUAUUAAAAUAUCCUUAUCAUGUUGUUAACAUUGAUUGUUUAUUUUUAACAAUAUGUUGUCCUCUUGGAACUCAGGUUUUUGUUUUAUCUACGUACCUAGCACUUUCGU.GCCAGGCUGUACUAUAUCGUCCCUUUGGGACUCUAAUUGAAUGCCGAAGGCAUGGCAUAUUUCAGCCCAAUGGCGUCAGCCUUGGCUAUGAUUGGAUAAUAAUAUAAUUGAAUGCCGAAGGCAUGGCAUAGAAAGCCUACACUUUCAACUUACUGAAAUAAUCAUUUGAGUCGAUCGCCUUUUAGGGAGUAGGCUUGGCUUUCUUUGGUUUCUUUUUCUUAGACUUUUUUCUUGGUUGUACUAUUGAAUAAAUCGCAUCCUCAGACUCAAGUUUCCGUUUAAGACGAUCGAGUUUUUCGGGAUAUUGCUUAGCUAAAUUCUUGGUUUCUCCC
NZ_ABCK01000012.1/106409-105964              GACGGAUAUUAAAAUAUCCUUAUCAUGUUGUUAACAUUGAUUGUUUAUUUUUAACAAUAUGUUGUCCUCUUGGAACUCAAACUUUUGUUUUACCUGCAUACCUAGCACUGUCGU.GCCAGGCUGUACUAUACCGUCCCUUUGGGACUCUGAUUAAAUGCCGAAGGCAUGGCAUAUUUCAGACCAAUGGCGUCAGCCUUGGGUAUGAUUGGAUAAUAAUAUAAUUGAAUGCCGAAGGCAUGGCAUAGAAAGACUGCACUUUCAACUUACUGAAAUAAUCAUUUGAGUCGAUCGCCUUUUAGGGAGUAGGCUUGGCUUUCUUUGGUUUCUUUUUCUUAGACUUUUUUCUUGGUUUUACUAAUGAAUAAAUCUCAUCCUCAGACUCAAGUUUACGUUUAAGACGAUCUAACUUUUCAGGAUACUGCUUUGCCAUCCCGAAAAGGACCUAA
NZ_ABCK01000010.1/121051-121496              UGGGAUAAUGACAGAAGUUCAUGCAUCAGAAUGCCGAAGGCAUGACAUAGAGCUCUAUGCCGUUCCUUCAGAACUCACAAUAGUGUUUUUGUUUAGUAGUCCUAGCCCUUACGG.GCCAGGCUAAAUUAUGCCGUGCUUUUAGCACUUCUUUUGAAUGCCGAAGGCAUGACAUAGACCUCCUACCCUUUCUUCACAACUCGAUGCCCAUCUAAUUCAUCGCCAAAUAGCUAGCUUCACAACCUAAAAAAAUAAUAUUUGUUUCAAAUACUCGUUACGCUGACUGCAUCCACUCCUCUAGUUUAGUCAGAAGAACACAACAGCACCUUCAGAACACUCUGCAGUGAUGCUAAAAAAAAAUAAGCUAAGGAUAUUAAAUGAAAAAAAUAACAAUGUUGCUGAUCAUACUUUUUACAAGUAUCGCAUGUGCAAGUACUCAAGUUAAACCC
NZ_ABCK01000010.1/120373-120818              GCAGCAGUUCACUUCAAAUCAAUGGUGACACGGGGAUAGCUUAAACAUAUCACUCUAUGCCGUUCCUUCAGAACUCACAAUAGUGUUUUUGUUUAGUAGUCCUAGCCCUUACGG.GCCAGGCUAAAUUAUGCCGUGCUUUCAGCACUCAAUUUACCUAAUAAAUCAAGCCUUGUUGUACCGUACUUUCUGCACUUAUUUUGAAUGCCGAAGGCAUGAUAUAACACAGCCCAAUGGCGUAAGCCUUGGGAUAAUGACAGAAGUUCAUUCAUCAGAAUGCCAAAGGCAUGACAUAGAGCUCUAUGCCGUUCCUUCAGAACUCACAAUAGUGUUUUUGUUUAGUAGUCCUAGCCCGGGCCAGGCUAAAUUAUGCCGUGCUUUCAGCACUCAAUUUACCUAAUAAAUCAAGCCUUGUUGUACCGUACUUUCUGCACUUAUUUUGAAUGCCG
NZ_ABCK01000010.1/120855-121300              UGGGAUAAUGACAAAAGUUCAUUCAUCAGAAUGCCGAAGGUAUGAUAUAGAGCUCUAUGCCGUCCCUUCAGAACUCACAAUAGUGUUUUUGUUUAGUAGUCCUAGCCCUUACGG.GCCAGGCUAAAUUAUGCCGUGCUUUCAGCACUUAUUUUGAAUGCCGAAGGCAUGAUAUAACACAGCCCAAUGGCGUAAGCCUUGGGAUAAUGACAGAAGUUCAUGCAUCAGAAUGCCGAAGGCAUGACAUAGAGCUCUAUGCCGUUCCUUCAGAACUCACAAUAGUGUUUUUGUUUAGUAGUCCUAGCCCUUACGGGCCAGGCUAAAUUAUGCCGUGCUUUUAGCACUUCUUUUGAAUGCCGAAGGCAUGACAUAGACCUCCUACCCUUUCUUCACAACUCGAUGCCCAUCUAAUUCAUCGCCAAAUAGCUAGCUUCACAACCUAAAAAAAU
NZ_ABCK01000006.1/14214-14659                GCGAGCCAGGCUAAGUUAUGUCGUGCCUUCAGCACUCAAAAGCAAUUUGAUUGAUUUCCUGAUUGUUUUAAAUGACUCACUUUAUUGUUUGUUUUGUUCACCUAGCUCUGGCGA.GCCAGGCUAAGUUAUGUCGUGCUUUCAGCACUCAAAAGCAAUCUGAUUGAUUUCCUGCUGGUUUCUAAAUAACUCCCUUUAUUGUUUGUUUUGUUCACCUAGCUCUGGCGAGCCAGGCUAAGUUAUGUCGUGCCUUCAGCACUCAAAAAUGAUUUACUUUAUUGAGGGCUAUUCUAUCAAACUGAUUUAAUACUGAUUUUCAGGACCACUUGUCGUUGAGGAUGCGGAUUUCGUGACAGAGGGCAUCCUUGACGCGUUGUUUAUAAACGUAGAUGGUGGCUUCGGCAAUGCCGGUGAUUUCUGCGAUUUCCGCAGUGGAUUUUCCCUUGAGA
NZ_ABCK01000006.1/14104-14549                UUUUUUAUGAAGUAUUUGCUUCCGUAGUGGAGAAGUCAUGGGGGGGGGAUAGAGCUCUAUGCCGUUCUUUCAGAACUCUCUUUAUCGUUUGUUUUGUUCACCUAGCUCUGGCGA.GCCAGGCUAAGUUAUGUCGUGCCUUCAGCACUCAAAAGCAAUUUGAUUGAUUUCCUGAUUGUUUUAAAUGACUCACUUUAUUGUUUGUUUUGUUCACCUAGCUCUGGCGAGCCAGGCUAAGUUAUGUCGUGCUUUCAGCACUCAAAAGCAAUCUGAUUGAUUUCCUGCUGGUUUCUAAAUAACUCCCUUUAUUGUUUGUUUUGUUCACCUAGCUCUGGCGAGCCAGGCUAAGUUAUGUCGUGCCUUCAGCACUCAAAAAUGAUUUACUUUAUUGAGGGCUAUUCUAUCAAACUGAUUUAAUACUGAUUUUCAGGACCACUUGUCGUUGAGGA
NZ_ABCK01000006.1/14325-14770                CGAGCCAGGCUAAGUUAUGUCGUGCUUUCAGCACUCAAAAGCAAUCUGAUUGAUUUCCUGCUGGUUUCUAAAUAACUCCCUUUAUUGUUUGUUUUGUUCACCUAGCUCUGGCGA.GCCAGGCUAAGUUAUGUCGUGCCUUCAGCACUCAAAAAUGAUUUACUUUAUUGAGGGCUAUUCUAUCAAACUGAUUUAAUACUGAUUUUCAGGACCACUUGUCGUUGAGGAUGCGGAUUUCGUGACAGAGGGCAUCCUUGACGCGUUGUUUAUAAACGUAGAUGGUGGCUUCGGCAAUGCCGGUGAUUUCUGCGAUUUCCGCAGUGGAUUUUCCCUUGAGAGUUAAGUCAAAGCACUGCAUGACUUUCUCGGAAAAGUUCCCUUGAAUAUUGCUGUAGGCUCGAUCGGAGAUAUGCGCCCGCCAUUCUUUUUCGGCAAUAUCAUAGAUCUCU
NZ_ABCK01000001.1/416880-416435              UAUGAUGUUGAAUAUAACGAAAAAUAUUUAUGGGAGUGAGUUUUGAUUUGGAAGUUAUACCGUCCCGUUGGGACUCACAUUAACAACCGUCACUUUAUUUCCUAGCACUUGCGU.GCCAGGCUGAGUUAUGCCGUGCUUUCAGCACUCAAUGAUUAAUCGCAAUUCAAAUUUAGACCUAGCACUUGCGUGCCAGGCUGAGUUAUGCCGUGCUUUCAGCACUCAAUGAUUAAUCACAAUUCAAAUUUAGACCUGGCACUGCCGUGCCAGGCUGAGUUAUGCCGUGCUUUCAGCACUCAAUGAUUAAUCGCAAUUCGUAUUUAGACCUAGCACUGCCGUGCCAGGCUGAGUUAUGCCGUGCUUUCAGCACUCAUAAUUGAAUACCGAAGGUAUGCCAUAGGGUUCUAUGUCAUAUUCUUGGCGUUCAAAGUAGUAUUUUUUAAAUCUGG
NZ_ABCK01000001.1/416806-416361              UCACAUUAACAACCGUCACUUUAUUUCCUAGCACUUGCGUGCCAGGCUGAGUUAUGCCGUGCUUUCAGCACUCAAUGAUUAAUCGCAAUUCAAAUUUAGACCUAGCACUUGCGU.GCCAGGCUGAGUUAUGCCGUGCUUUCAGCACUCAAUGAUUAAUCACAAUUCAAAUUUAGACCUGGCACUGCCGUGCCAGGCUGAGUUAUGCCGUGCUUUCAGCACUCAAUGAUUAAUCGCAAUUCGUAUUUAGACCUAGCACUGCCGUGCCAGGCUGAGUUAUGCCGUGCUUUCAGCACUCAUAAUUGAAUACCGAAGGUAUGCCAUAGGGUUCUAUGUCAUAUUCUUGGCGUUCAAAGUAGUAUUUUUUAAAUCUGGUAGAAUUUGGCGGCGUUGGCGCCGAAGACUUUGGCUUCUGCAGUGUCUGAGAACUGAGUUGUGAAGUCGUGGGC
NZ_ABCK01000001.1/431860-431415              UUAUAUUUAGUUUUUUCAAAAUUAUUAAAUGCAUAAAUCAUUCGAUGUUGAAGCAUUAUUUACACUUUUGGUAUUCACAUUAACAACAGUUAUUUUAUUUCCUAGCACUUUCGU.GCCAGGCUGAGUUAUGCCGUGCUUUCAGCACUAAAAUUGAAUGCCUAAGGCAUGUUAUAAUGUAGCCCAAUGGCGUGAGCCUUGGGCAUAAAUCGGAUGAUAAAACAAAUGAAUGCCGAAGGUAUGGUAUAGGAUUUAUACCGUCCCGUUGGGACUCACAUUAACUACGGUCACUUUAUUUCCUAGCACUUUCGUGCCAGGCUGAGUUAUGCCGUGCUUUCAGCACUCACAAUUAUUCGGAGGAUUAUAUAUUAACGAAAUUUACGCCAGUACCAUUCGAGGCAGAAGAAGAAAAGAAUAAGGCUUAGGAUAUAAAAGUUAUCCCAGAGAGG
NZ_ABCK01000001.1/431665-431220              UUGGGCAUAAAUCGGAUGAUAAAACAAAUGAAUGCCGAAGGUAUGGUAUAGGAUUUAUACCGUCCCGUUGGGACUCACAUUAACUACGGUCACUUUAUUUCCUAGCACUUUCGU.GCCAGGCUGAGUUAUGCCGUGCUUUCAGCACUCACAAUUAUUCGGAGGAUUAUAUAUUAACGAAAUUUACGCCAGUACCAUUCGAGGCAGAAGAAGAAAAGAAUAAGGCUUAGGAUAUAAAAGUUAUCCCAGAGAGGGGUUCUUUUGACUUGGAGUGAGACUGAAUUAACACGGCCAGUUUGAUUCAUUUUAGUGAGCCAAUCAGAGAAUUUCUGACGUUGAAUUUCACUACCAUUGGUUUUUUCACUGAGGGCUCGGAGCAAUUUAAUGUUAGUGGUGAUAUCAUUGAGUUCAUUAUGCUCCGAAGAGACGUAGAUCUUGGCAGAGAGGGA
NZ_ABCK01000080.1/309-754                    UUGGGGAAAUAUGUAAAUUCAAAACGAGAAUGCCGAAGGUAUGACAUAGGGAUUUAUGCCGUCCCCGUUGGGACUCAUCAUUAAUAAUCAUCAUUUAAUUCCUAGCACUUACGU.GCCAGGCUGAGCUAUGCCGUGCUUUCAGCACUCAAUGAUUAAUCGCAAUUCGUAUUUAGACCUAGCACUGCCGUGCCUGGCUGAGUUAUGCCGUCCCGUUGGGGCUUGGUUUGAAUGCCGAAGGCAUGAUAUAGUACGCCUAUGCGUACACAACAUCAGCGAGGUGAAAGACCUCGUCAGGGUUGACCGUCAGCCCUGUAGUCGAAGUCAACUGCGUCGUUGUGAAACGGGGUGGGUAGUAGGGCCUAGACGAAAUAUCAGUCCGUAGGAUGACGAACGCGUUUCGGCCGGUCAGGGUGUCGAGCCUGCUAUAUCAUGGCGAAGACCAGAGA
NZ_ABCK01000001.1/416732-416287              AUGAUUAAUCGCAAUUCAAAUUUAGACCUAGCACUUGCGUGCCAGGCUGAGUUAUGCCGUGCUUUCAGCACUCAAUGAUUAAUCACAAUUCAAAUUUAGACCUGGCACUGCCGU.GCCAGGCUGAGUUAUGCCGUGCUUUCAGCACUCAAUGAUUAAUCGCAAUUCGUAUUUAGACCUAGCACUGCCGUGCCAGGCUGAGUUAUGCCGUGCUUUCAGCACUCAUAAUUGAAUACCGAAGGUAUGCCAUAGGGUUCUAUGUCAUAUUCUUGGCGUUCAAAGUAGUAUUUUUUAAAUCUGGUAGAAUUUGGCGGCGUUGGCGCCGAAGACUUUGGCUUCUGCAGUGUCUGAGAACUGAGUUGUGAAGUCGUGGGCGAUUUUGUAGGUUUCUGAAUAGCUAGCGUUCAAGAGACAAACGGGCCAGUCGGAGCCGUACAUAAUGCGAUCUU
NZ_ABCK01000001.1/417623-417178              UGGGAAAAAUAUGUAACUCGCACAAAGAGAAUACCGAAGGUAUGACAUAGAGAUCUAUGCUGUCCCGUUAGGACUCAUCAUUAACAGCCAUCAUUUAAUUCCUAGCACUGCCGU.GCCAGGCUGAGUUAUGGCGUGCUUUCAGCACUCAAUGAUUAAUCACAAUUCGUAUUUAGACCUAGCACUGCCGUGCCAGGCUGAUCUAUGCCGUCCCGUUGAGGCAGAUACGAAUUAUACCAAAAUUAAUUGAGUAUCACCUGAGAAAAUUUGCUUUUGAUUUCAUGUCUACAUAAUUUAAAGUCAUAAGGAAAGGAGAAACCAUGAGUCAAUCAUUAUGUCAAAAUUAUGUGCAUAUAAUCUUUCACAUUAAUUUUGUGAAUCCAGUAAAAAUACCUUCAGAAAUAGAAAGAGAUUUAUAUGCUUAUCUUGCAGAAAUAUGUAAAAGGCAU
NZ_ABCK01000001.1/416658-416213              AUGAUUAAUCACAAUUCAAAUUUAGACCUGGCACUGCCGUGCCAGGCUGAGUUAUGCCGUGCUUUCAGCACUCAAUGAUUAAUCGCAAUUCGUAUUUAGACCUAGCACUGCCGU.GCCAGGCUGAGUUAUGCCGUGCUUUCAGCACUCAUAAUUGAAUACCGAAGGUAUGCCAUAGGGUUCUAUGUCAUAUUCUUGGCGUUCAAAGUAGUAUUUUUUAAAUCUGGUAGAAUUUGGCGGCGUUGGCGCCGAAGACUUUGGCUUCUGCAGUGUCUGAGAACUGAGUUGUGAAGUCGUGGGCGAUUUUGUAGGUUUCUGAAUAGCUAGCGUUCAAGAGACAAACGGGCCAGUCGGAGCCGUACAUAAUGCGAUCUUCGCCAAAGGCGUUAAAGAUGACUUCCAUGUAUGGCGUAAAAUCUUCUUGAUCCCAGCCUGGCUUUGUUUCCGUA
NZ_ABCK01000006.1/102915-103360              AGAACUCCAGGAACAUUAAAGAUGGUAGUUUUUGAAUUAAAUAUUGAGAGUGAGUUAUGCCGUCCCUUCGGGACUCCUUAUUCUUUCAAUGACGCAUAGACCUAGCACUUCCGU.GCCAGGUUAAUGUAUGGCGUGCCUUCGGCACUCAACAAUUAACCACAAUGAGUUCUAUUAGCACUUCCGUGCUAGGCUGAGUUAUAUCGUCACGCUAGGACUCUCAAAUUAUUGUUGUAUUUGAAUGCCGAAGGCAUGAUAUAGUACGCCUAUGCGUACACAACAUCAGCGAGGUGAAAGACCUCGUCAGGGUUGACCGUCAGCCCUGUAGUCGAAGUCAACUGCGUCGUUGUGAAACGGGGUGGGUAGUAGGGCCUAGACGAAAUAUCAGUCCGUAGGAUGACGAACGCGUUUCGGCCGGUCAGGGUGUCGAGCCUGCUAUAUCAUGGCGA
NZ_ABCK01000006.1/85412-85857                AGCCUUGGGUGAUUUAUGAUAAACAAAUUGUGAAUGCCGAAGGUAUGAUAUACGGCGCUAUGCCGUCCCUUCGGGACUCAUUAUUUUUGUUACUUAUAGACCUGGCACUUCCGU.GCCAGGCUAAUGUAUGUCGUGCUUUCAGCACUCAAUAAUUAACCGCAGUGAGUACUUCUUACAAUUCCGUGCCAGGCUAAUGUAUGUCGUGCUUUCAGCACUUAAACUGAAUGCGGUCAGUAUGAUUAUUCAGCUUCAGAUUUUUUCCGGUAAUCACCUUUGGGAUUGCCGUCAAAGUUCGUACAGAUACGGGCUGGAUCUAUUUUUUGGAGCUUAAAGUCCUGGAGGCGUUUUAAGUCCUUAUCUCGUUUCUUUGUUAGCGUAGAAAUUUUAGUCUGAUCAUCGCCACUUUGCUGAAUUAACUUUUCAUGUUUGGCCUUUAUAAGUUCCAU
NZ_ABCK01000006.1/85151-85596                GUAGAUUUUUGAGGUUUCUCAAGGAAGAGGUGUUUUUAUGAGGGGUGAGGAGUGGGCUAUGCCGUCCCUUCGGGACUCAUUAUUUUUUGUUGCGUAUAGACCUAGCACUUCCGU.GCUAGGCUAAUGUAUGUCGUGCUUUCAGCACUCAAACUAAUGCCAAAGGCAUGGUAUAAUAUAGCCCAAUGGCGUGAGCCUUGGGAAAAAUGUGGGCCUCCCAAAAAGAGGUGCCGAAGGUAUGAUAUAAUACAGGCCAAUGGCGUGAGCCUUGGGUGAUUUAUGAUAAACAAAUUGUGAAUGCCGAAGGUAUGAUAUACGGCGCUAUGCCGUCCCUUCGGGACUCAUUAUUUUUGUUACUUAUAGACCUGGCACUUCCGUGCCAGGCUAAUGUAUGUCGUGCUUUCAGCACUCAAUAAUUAACCGCAGUGAGUACUUCUUACAAUUCCGUG
NZ_ABCK01000006.1/107080-107525              GCCUUGGGAAAUCUGUGAUAAAACAAAUUGUGAAUGCGGCCGGUAUGAUAUAGGGCCCUAUGUCGUCCCUUUGGGACUCGUUAUUUUUGUUGCGUGUAGACCUAGCACUCCCGU.GCUAGGCUAAUGUAUGUCGUGCCUUCAGCACUUAAAUUGAAAGUGGUCGGUAUGAUUAUUCAGCCGCAGAUGUUUUUCGGUAAUCACCUUUGGGGUUGCCGUCAAAGUUCGUGCAGAUACGAGCUGGAUCUAUUUUUUGGAGCUUAAAGUCCUGCAGGCGUUUUAAGUCCUUAUCCCGUUUCUUGGUUAGCGCAGAAAUUUUAGUCUGAUCAUCGCCACUUUGCUGAAUUAACUUUUCAUGUUUGGCCUUUAUAUCUUCCAUUUGUGAAGCGAUAUUCUUGUAUUGGGCAUCAAAGACAUCGUCAAUUUUUUCACCCCCGACUUUCUCUAAA
NZ_ABCK01000016.1/15951-16396                CCUUGGGUUAGGGUUGUUGGCCAUGCAUUGAAUGCCGAAGGUAUGGUAUAGGAAUUUAUGGCGUUCCUUCAAAACUCGCAAUGGAGUUAGAUUUCGCAAACCUAGUUCUGACGA.ACCAGGCUCAGUUAUGCCGUGCUUUCAGCACGCGAUUUUGCUAAUGAGUUAGACUAUGUAGUGGCGUUUGAACAUCACUUGUCUUGAAUGCUGAAGGCAUGAAAUAAUAAAGCCCAAGGCGUGAGCCUUGGGGCUCUCGUGUGGUAAGACAUAGGAAUGCCGAAGGUAUGGCAUAAGUAUUUAUGCCGUUCCUUCAGAACUCGCAAUGGAGUUAGAUUUCCCAAAACCUAGUUCUGACGAAUUAGGCUCAGCUAUGCCGUGCUUUCAGCACUCGGUUUGUCUAAUAAACUAGGCUCAGUUAUGGGGUGUAUUCAGCACUCGAAUUCUAUAUA
NZ_ABCK01000016.1/16191-16636                CUUGGGGCUCUCGUGUGGUAAGACAUAGGAAUGCCGAAGGUAUGGCAUAAGUAUUUAUGCCGUUCCUUCAGAACUCGCAAUGGAGUUAGAUUUCCCAAAACCUAGUUCUGACGA.AUUAGGCUCAGCUAUGCCGUGCUUUCAGCACUCGGUUUGUCUAAUAAACUAGGCUCAGUUAUGGGGUGUAUUCAGCACUCGAAUUCUAUAUAUUAUUCAUGAACCAGGCUGAGCUAUGCCGUGCUUUUAGCACUUCUGGCAUCGGUAUUUAUAUGAUAGGGUAACUAUUUAACUGGCUUGGGUAGGAGGCCGAGUUUGGCGCUUGGGGUGGCGUCGGCUUCUAGGUCACCGCAGGCAUACUGAAUGCCAGAUAGCAUGUGCUGGAGAGCGACUUUGUCGAAGUAGGUCGCUUCGUUGUGACCAAGGUUCGUAUAGAAUACGCGUGAACCUGU
NZ_ABCK01000007.1/84966-84521                AAACCCCGCGCCACAGCGGCUCUGCCUGAGUAUGUUGAUUUAAUUUAUCGAACUCUAUGCCGUUCCUUCAGAACUCACUAAUAAUCAGUUAUUUACAUUCUCUAGCUCUCACGA.GCUAGGCUAAAUCAUGGCGUGCUUUCAGCACUCUAUUUUUCUAUAACUCCGCGGCCGAGGCAGAUGAGGUCGUCGUAAAAGAUGCAGGAUUGACCUGGGGCAAUGCCCUUAUCUUUUUCAGCGAGCUUAAUGAAAACGCGACUUUCGCCGAGAUCCAUGAUGCGGGCUUCAACGAGUUGAGGGCCAUGACGGAGUUUUACUUUGAGAUUGGUAUUUUUAGGAAAUUUUCCUGAAGUCCAGUGCACUGUAUUGACAGUGACUUCGUCGCGAAGCUGAUCUUCCAGACCAUUUUUGUGGGAGAUAUAUACAAUGUUGGUCGCCAAAUCUUUUUU
NZ_ABCK01000006.1/115723-116168              CUUGGGGAAGAGAGGUGAUUAGUGUUUUGAAUGCCGUAGGUAUGGCAUAGGCCCUAUGCCGUUCCUUCAGAACUCCUGAAUCUUUGAUCAUAUGUUAUGCGCUAGUUCUCACGA.ACUAGGCUAAGUUAUGGCGUGCUUUCAGCACUCAAAAAAUUCAACUGAGCGCUAGAUAUUUCAUCCAGUGACUUAAAGAUAGCCAGAAACUUCCUUAAUUACCCUAGUUUUGAUGGCUCUAAGAAGAUUUUUCUAAGUUCUUGUUUGCACUGGUUUAUUUCAAAAAUGUGUUAUUUUACGGGCAUUAAAUUUUAAAGGAAUCACAUGAACCUCGAGCAAUACAUUUCCUGGCUGAAUCAUGCAGUGAGUCAAGCUGAUCGUCCCUAUUGGGUUGAUUUGGCUUAUCAAUCAUUUCAAAAAGGCUGGUAUAGAGAAAUCUUAGGUCGUCACGA
NZ_ABCK01000007.1/85199-84754                AAACUCUGCGCCACAGCGGCUCUGCCUGAGUGUUUUGAUUUAAUAUAUCGAACUCUAUGCCGUUCCUUCGGAACUCGCUAAUUAUAGGCCAUAUACAGACUCUAGUUCUCACGA.ACUAGGCUAAGUUAUGGCGUGCUUUCAGCACUCUAUUUAGUCGGCAUCUCAACCAGCUCUGCUCGUGACUAUUUUACUUUUAAACAUGUAGUGAGAAGUGCCGUUUUGUAUACAUAUCAAAACCCCGCGCCACAGCGGCUCUGCCUGAGUAUGUUGAUUUAAUUUAUCGAACUCUAUGCCGUUCCUUCAGAACUCACUAAUAAUCAGUUAUUUACAUUCUCUAGCUCUCACGAGCUAGGCUAAAUCAUGGCGUGCUUUCAGCACUCUAUUUUUCUAUAACUCCGCGGCCGAGGCAGAUGAGGUCGUCGUAAAAGAUGCAGGAUUGACCUGGG
NZ_ABCK01000004.1/94964-95409                GCCUUGGUGGAAAUGGAUAAUGAUAUUUUGUGAAUGCCGAAGGUAUGAUAUAGAGCCCUAUGUCGUUCCUCCAGAACUCAUGUUUUCAUUGAUUUUUUUACCUAGUUCUCACGA.ACUAGGCUUAGUUAUGGCGUGCCUUCAGCACUCAAAACAAGACUAAAAGUUUUAAUCCUCUGCGCCCCAGCGACUCUGUGUGAUAUGAAAUAUACCAUAGGCAAGAUUCCUACGAGCCCUAAAACAGCAAGCCCUUAAGCCUGUAACUUCUCGGUGUUCUCUGUGCAAUCUGUGGUGAAAUUUUUCUUGAAACAUAAGUACUAAUCAAAAACUUAGUGUCUUGGCGCCUUCGCGAGGGAAACCUAAGAAUAACUCCCAUGUGCUAGUUCACAAAAAACAUUAUUAUCACGCCAAGACGCUAAGUCGCCAAGAAGGACAAUUUGAAUUAUUUC
NZ_ABCK01000001.1/246474-246029              GAACUCGUGAUUUUCCUUGUUUCACAUAUACCUAGCUCCACGAGAUAGGCUAAUUUAUACCGUGCUUUCAGAACUCGUGAUUUUCCUUGUUUCACAUAUACCUAGCUCUCACGA.GCUAGGCUAAUUUAUGCCGUUCCUUCAGAACUCGUGAUUUUCCUUGUUUCACAUAUACCUAGCUCUCACGAGCUAGGCUAAUUAUAAGGGUAGGGAAGACUCCUUGCGGAGUCUCCCCUCCUUCCGAACCGUACGUGCGGUUCUCCCGCAUACGGCUCUCCAGUCAGUGCUUACUCCGAAGAGACUGAAAUUCCAGUUUCCAGGCUUCCUCCAGUGAAAAGAAGCCUAGAUCUGUAAAGUAGGCUUUAUUGUAUUUACGAGUAUCAAUCAUGCGAUGAGAACCUUUCUUGCGAUUAUAUUUGGCUAUAAUACUGCGCAGUCUUCUGCGUGUA
NZ_ABCK01000020.1/22600-23045                CUAGGCUAAUUUAUACCGUGCUUUCAGCACUCAAAUUAAGCAUGGAUUAGAUCACUAUAGCGUUCCUUCAGAACUCGUGAUUUUCCUUGUUUCACCUAUACCUAGCUCUCACGA.GCUAGGCUAAUUUAUACCGUGCUUUCAGCACUCAAAAGUAAAUCUAAUUCAUCGCCAGAUUAAUAGAAACUCAAAACUCAAAACUCAAAACUCAAAACUCAAAACUCAAAACUAACCAUGUCAACAACACAAACUCAACAACCUGAUUUUAUUCAGCGGCACUUAGCCACAAUUGAUUUAUUCACAAUAAAUUUUGUGGCAGUUUUUCUUGACUACCACAUGGAUUACAUCAAUGUCUUUCAGCAAUUAGCUUUGUUUGUAGGUAUUAAUAUUUCUUGGUUCUUAACUGCCUACUUCCACAAGGCAUAUAGGAUUCGUAAUGUGAUGGGUUU
NZ_ABCK01000020.1/21690-22135                UUAAAGACUUUAGCCGAUCUAUUAUUUAACUAAAAUUCAGCAUGGAUUAGAUCACUAUAGCGUUCCUUCAGAACUCGUGAUUUUCCUUGUUUCACCUAUACCUAGCUCUCACGA.GCUAGGCUAAUUUAUACCGUGCUUUCAGCACUCAAAAGUAAAUCUAAUUCAUCGCCAGAUUAAUAAAAACUAAAAACUCAAAACUCAAAACUCAAAACUCAAAACUCAAAACUAGUUAUGUCGACAACACAAACUCAACAACCUGAUUUUAUUCAGCGGCACUUAGCCACAAUUGAUUUUCCCAUUUUAGUGAUGAUUAGCGUAGAUUAGUGGUUUAUAUCUUAAAGGCUUUAGCCGAUCUUACCGCGCAGCGUUCUUGCAGGGAACGAAGUGACCGAUCUUGCAGGCUUUAGCCGGUCUUUCAGUUCGCUUGCGAACGGUCUUGUAGCGCA
NZ_ABCK01000020.1/22485-22930                CUAGGCUAAUUUAUACCGUGCUUUCAGCACUCAAAUUAAGCAUGGAUUAGAUCACUAUAGCGUUCCUUCAGAACUCGUGAUUUUCCUUGUUUCACCUAUACCUAGCUCUCACGA.GCUAGGCUAAUUUAUACCGUGCUUUCAGCACUCAAAUUAAGCAUGGAUUAGAUCACUAUAGCGUUCCUUCAGAACUCGUGAUUUUCCUUGUUUCACCUAUACCUAGCUCUCACGAGCUAGGCUAAUUUAUACCGUGCUUUCAGCACUCAAAAGUAAAUCUAAUUCAUCGCCAGAUUAAUAGAAACUCAAAACUCAAAACUCAAAACUCAAAACUCAAAACUCAAAACUAACCAUGUCAACAACACAAACUCAACAACCUGAUUUUAUUCAGCGGCACUUAGCCACAAUUGAUUUAUUCACAAUAAAUUUUGUGGCAGUUUUUCUUGACUACC
NZ_ABCK01000020.1/22370-22815                GUGAUAAUAAUGUACAUAGUCAUAUUAUGAACACUUUAAGCAUGGAUUAGAUCACUAUAGCGUUCCUUCAGAACUCAUGAUUUUCCUUGUUUCACCUAUACCUAGCUCUCACGA.GCUAGGCUAAUUUAUACCGUGCUUUCAGCACUCAAAUUAAGCAUGGAUUAGAUCACUAUAGCGUUCCUUCAGAACUCGUGAUUUUCCUUGUUUCACCUAUACCUAGCUCUCACGAGCUAGGCUAAUUUAUACCGUGCUUUCAGCACUCAAAUUAAGCAUGGAUUAGAUCACUAUAGCGUUCCUUCAGAACUCGUGAUUUUCCUUGUUUCACCUAUACCUAGCUCUCACGAGCUAGGCUAAUUUAUACCGUGCUUUCAGCACUCAAAAGUAAAUCUAAUUCAUCGCCAGAUUAAUAGAAACUCAAAACUCAAAACUCAAAACUCAAAACUCAA
NZ_ABCK01000001.1/246615-246170              CCUGCAGUUACCUGCCACCUGUCAUUUUAGUGCCAAUUAGUGUGGAUUAGAGCACUAUGCCGUUCCUUCAGAACUCGUGAUUUUCCUUGUUUCACAUAUACCUAGCUCUCACGA.GCUAGGCUAAUUUAUACCGUGCUUUCAGAACUCGUGAUUUUCCUUGUUUCACAUAUACCUAGCUCCACGAGAUAGGCUAAUUUAUACCGUGCUUUCAGAACUCGUGAUUUUCCUUGUUUCACAUAUACCUAGCUCUCACGAGCUAGGCUAAUUUAUGCCGUUCCUUCAGAACUCGUGAUUUUCCUUGUUUCACAUAUACCUAGCUCUCACGAGCUAGGCUAAUUAUAAGGGUAGGGAAGACUCCUUGCGGAGUCUCCCCUCCUUCCGAACCGUACGUGCGGUUCUCCCGCAUACGGCUCUCCAGUCAGUGCUUACUCCGAAGAGACUGAAAU
NZ_ABCK01000006.1/177911-178356              UGGAAUAAUAAUGUACAUAGUCAUAUUAUGAAUGCUGUAAGCAUGGAUUAGAGCACUAUGCCGUUCCUUCAGAACUCGUAAUUUUUUUGUUUCACAUAUACCUAGCUCUCACGA.GCUCGGCUAAUUUAUACCGUGCUUUCAGCACUCAAAAGUAAAUCUAGUUCAUCGCCAGAUUAAUAGCUCUGACGAGGCUGUGUGAAAAAUAAAAAAACGAAAUAUCUAUAUUGUUAGGGCUCACGUGUGAGUCCGCUAAAAUGUAGCAUGCUCCGUGAGGGGCAUGAAAAUGGGUUCGGAAUUAAGCCAGGGCCCAAACUUGGGUUCGACACUCUAUGCCGGACUCACAUCCGUGAGGUAUUGCCAUACGGGCGGAUAAAAACUAUUUCCCCAUUUGUGCGGCUGCACCACACGCUAUUGUCUAUCGGUACUCUGCACCUAAAAGAGUGUUU
NZ_ABCK01000029.1/14674-15119                GGGGAUAAUGACAAAAGUUCAUUCAUGCGAAUGCUGUAAGUAUGAAAUAGAGAUCUAUACCGUUCCUUCAGAACUCAAUUACUUUUUCAAAAAUCACAGACCUAGUUCUGACGA.ACUAGGCUGAUCUAUACCGUUCCUUCAGAACUCGAAGUCCAUCAAUUACUCGCCGAAUUAAUAGAGCUUGGUGUUCCCAGGAAUACUGUCACUCUUUAGUCUUGUUCUUAGUUUGUCCCGCUUCAUGAGUGAUUAUGUCUUUAAAAGCUUUAUUUGUAAAUGAACCAGCUCGUUACUUUGGCAUUUUGAGUACUUGUGGCUCUAACCCAAUAAGCUGAGAAACCCUCGGGGAAAGUAUGGUUGAGAGCCUGGCCUGCUUUGAGCUCAAAUUUCUUGUACUCAACCCAUAGUCCAGUGCCGUCGAUAUCAACUUCAAGUUUGAUCGUCGUUUC
NZ_ABCK01000001.1/226111-226556              UCGGGACUCUCAUUUUACUCUAUCUUCUAAUCCUAGCUCUCACGAGCCAGGCUAUGUUAAGCCGUCCCUUCGGGACUCUCAUUUUACUCUACCUUCUAAUCCUAGCUCUGACGA.GCUAGGCUAAGUUAAUACGUACUUACAGCACUCCAAUUCAAUCUGAUUCCUUAUCGAAGUAAUAACUAAUAGUUAUUUAUUUUGCCUGAGUGAUUUUCAGGGUGAAGAUAUUUUUAGAGAGUGUUUUAGUUGGGUUCAGUUGAGGAAUAAUGACUUCAAUUUCCUUAGCGGUCUUGGCAAAGUUGAAUUAAAAUGGAAAUGAAAAGCUGAUUUUACUCAGCUUCUAUUAUUCUACAGGGCUAAUUAUGUAGUGAUUAAUAAGUUUUUUUAAAUAAAGUUUGUGUUCCCCUUUUAAGUAUAAUAAUUUAAUUUGUGUAGCGGUGUUAUUAUAU
NZ_ABCK01000001.1/225973-226418              CUUGGGAGAUCACAAACCCAAACAGAAGUGAAUGCCGAAGGCAUGGAUUAGGGCCUUAACUCGUUCCUUCAGAACUCCUAUAUUUAUCACAUACGCUAAUCCUAGCUCUCACGA.GCCAGGCUAUGUUAAGCCGUCCCUUCGGGACUCUCAUUUUACUCUAUCUUCUAAUCCUAGCUCUCACGAGCCAGGCUAUGUUAAGCCGUCCCUUCGGGACUCUCAUUUUACUCUACCUUCUAAUCCUAGCUCUGACGAGCUAGGCUAAGUUAAUACGUACUUACAGCACUCCAAUUCAAUCUGAUUCCUUAUCGAAGUAAUAACUAAUAGUUAUUUAUUUUGCCUGAGUGAUUUUCAGGGUGAAGAUAUUUUUAGAGAGUGUUUUAGUUGGGUUCAGUUGAGGAAUAAUGACUUCAAUUUCCUUAGCGGUCUUGGCAAAGUUGAAUUAAAAU
NZ_ABCK01000001.1/226042-226487              CAGAACUCCUAUAUUUAUCACAUACGCUAAUCCUAGCUCUCACGAGCCAGGCUAUGUUAAGCCGUCCCUUCGGGACUCUCAUUUUACUCUAUCUUCUAAUCCUAGCUCUCACGA.GCCAGGCUAUGUUAAGCCGUCCCUUCGGGACUCUCAUUUUACUCUACCUUCUAAUCCUAGCUCUGACGAGCUAGGCUAAGUUAAUACGUACUUACAGCACUCCAAUUCAAUCUGAUUCCUUAUCGAAGUAAUAACUAAUAGUUAUUUAUUUUGCCUGAGUGAUUUUCAGGGUGAAGAUAUUUUUAGAGAGUGUUUUAGUUGGGUUCAGUUGAGGAAUAAUGACUUCAAUUUCCUUAGCGGUCUUGGCAAAGUUGAAUUAAAAUGGAAAUGAAAAGCUGAUUUUACUCAGCUUCUAUUAUUCUACAGGGCUAAUUAUGUAGUGAUUAAUAAGU
NZ_ABCK01000001.1/225778-226223              GUUCUCUGCAGAGUAAAAACUCUCUGCACUAAUGCCGAAGGCAUGGAUUAGGACCUUAACUCGUUCCUUCAGAACUCCUAUAUUUAUCACAUACGCUAAUCCUAGCUCUCACGA.GCCAGGCUAUGUUAAGCCGUCCCUUCGGGACUCAAAUAUGAAUGCCGAAGGCAUGGCUUAACUUAGCCCAAUGGCGUCAGCCUUGGGAGAUCACAAACCCAAACAGAAGUGAAUGCCGAAGGCAUGGAUUAGGGCCUUAACUCGUUCCUUCAGAACUCCUAUAUUUAUCACAUACGCUAAUCCUAGCUCUCACGAGCCAGGCUAUGUUAAGCCGUCCCUUCGGGACUCUCAUUUUACUCUAUCUUCUAAUCCUAGCUCUCACGAGCCAGGCUAUGUUAAGCCGUCCCUUCGGGACUCUCAUUUUACUCUACCUUCUAAUCCUAGCUCUGACG
JCVI_SCAF_1096628177727/554-998              AAAAUCCAAGUAGAAAAAUACCUUGUAUCGUGAAUUUUAUUGUAAUUGGCUAAAGAGGUGUUGCGUCCUUUCAGGACUUUUUCGAGGCUUGUGAUUGAUACCAGGGAUUUC.AU.CCCUGGCUAAUAUAUUUCGUGCUUUCAGCACUUCUUUGAUCGAGAAGAUUUUUCUUGGAUUAAAUAUACAAACACGUAGGGUACGAGCUCUGCUUCGUACCGAAAAAUGUAUAAAGGCCGAUGCGGAGAUCGGCCACUACGAGUGAAUNNNNNNNNNNNNNNNNNNNNNNNNNNNNNNNNNNNNNNNNNNNNNNNNNNNUCGAAUUGGAGCUAGUUUCGCUUGUGCUAGGUCUCUUGGGUAAUGAUUUCUCAGUUGCACCCGAACGACACUGUUUGCUCCUUCCACGUGGUUUAACCAUUCGUAGUUGCUGGCACUCUCCAUUUGGACUUCU
NC_008009.1/5238169-5237724                  CCACGCCCGCAUGGGCGGCUUCGGAGAUCUUGGCAAUCAAGUCGCCCUUCAGCGCCCGCCGGUCCGUUAUGUAAUAGAGGAUCAACCCAACAUUCUAGCUCUCGCUUCGGAAGU.GGUGGGCUAUUGCAUCGCGUGCCUUCGGCACUGCCUUACUGCUUCUCCCGCCCAUACUCCGUCAAAAACGCGCGGACUUUUUCCGGUACGUAACUGCUCUUGCCGUCCUCGAGGUCCGACGUAUCUUGCGACUUCAGCAGCUUCCCAUCUGCGGUAAGCACAUACAAAUGCGGGCAGCCCUUCAGCUUGGGAAACUGCGCCAGGAACUUGUCGUUCUUGUUAUCGGCGCCGAAAUUCACGUACAUCACGACAAAAUUCUUGUCGCGAAGCUCGCGCAGGUCGGCGUGAUCGGUAAAGAACUUAUCCAAGUAGCCGCACCACUUGCACCAGGU
soil_XZS3472_g1/84-529                       UUGGCGUUCUCCUUUGGUGUAGUCCAACUCCUAGGAUAGGAGGGCUUUGCAAAAAUUCGAUUCUGUCGCCCCUGCGGGGCUCGUCACCUUAACUACUGUUCCCACGGCUGACGC.UGUGGGCUACUCUGUGACGCCGCUACGCGGCUGAUUUAGCUCGCGAAGCGAGCGAUACAAACUAGCCCACGGCGACAGGGGUUGUUGCCCAACGCGAAAUCGCAAAGAUGCUGCGAUUCCCCUCCUCCUAGAGGAGGGAUGGCUGCGACCAGUAAGAAAAAGGUCCCGUUCCGAAGCUCGAACAGGCGGGGUGGUCAAAACAUUUCCGACCACCCCGUCCGCGCCUUUCUAACGUUUGGUGGGCGCGUCCACCCCUCCUCUAGAGGAGGGGAAUCGCAGCGGCCUUGCGAUUUCAUCUCGUUGGGCAGCAACCCCGUAGCCCGUGGGUUGGG
NC_008009.1/2657949-2657504                  CGCGAUUGAGAGCGAGUUGGUUUGAUGUGGCCGGGAAUUCCGUCCCCUGAUGGGGGCUCCAAUGCGGCUAAGAUACCGGUUCUUUCGUGGAUUCGACGUGCCCACCACUCACGU.GGUGGGCUAUCUCGUUCCGAGCCUGUGGCACUGUGAGGCAAUCCGCCGUUGUGACCUUCGCACAAUCGCUUGUGAUAACGGUCACUGCCCCUAACCUUGUCUCGUCCUACGCUUUACACGCCAUGUCCAUCAUUGACUCCGCCACCAAGACCGUUGUCCGCGAUUACACCGUUGAGGAACUGAAAGACCAGGCCGCAUUAAUGCGCGGCUACAACCUCGUCGCGCUUUGCGCCGCCGGUUCCGGCCACGCCGGGGGCACGCUGUCCAUCAUGGACAUUACUGCCGCCCUUUAUCUCAGCGUUGCCAAUCAUGAUCCCAAGAAUCCGAACUGG
NC_008009.1/3571383-3570938                  CGUUGCAGGUUGGAUCGUGAACCAUUUCCUUACAAGGGGAACUGAGCUGAAAGCGCAUACUGUCCGCAGAGGCGGGCUCGUGUAGGCCACACACACGAAACCCACCUCUUACGA.GGUGGGCUAUUUUCUUGCGUGCCUUCGGGACUCAAUUACGAGUAGCUGACUUUUCGGUCGCCCUUCACAAUGCGCCCGAUCGUAUAGCCCUUCUCCCCAGCGCGCUCCAGCACUGUCUGUACCUUCUUGAACUUCUUCGCCGGAAUCACCAGCACCAUCCCGAUACCCAUGUUGAAGGUGCGGAGCAUCUCGUCCUGGCUGAUAUUCCCGAGCUGCUGCAUGUGGGUAAAGAUCGGCAGCACCGGCCACGAUCCCAGUUCCACCACCGCGCCCGUGCCCUUGGGCAGCACGCGCGGCAGGUUCUCGGUAAUGCCGCCGCCUGUAAUGUGUGC
NC_008009.1/2094837-2095282                  AAGGGGAGGCUUCCGCGGACGCGGCCGAUCUUGCCGGGAGAGGUGAUCGCGGAGUGAUGUCGUCCGCUAAAGCGGACUCUCGACGUGGAGCUUGGCUUGUCCCACCACUCUCGU.GGUGGGCUUAUUUAUUGCGUCGCUGCGCGACUCUCUGAUUUCUUAGCGAAUCACCAACUUCGUAAACGGAUACACAUAUGCCUCCAAGGUCACGACGAUUCCAACUAGCGCGGCCAGAGCAAUCGAGUGGAAGAAGACGUAGCGGAGGAUUUUGCCUUCGUGGCCGUACCACUCGGUGGCGGUGCUAGCGACAACGAUGCUUUGGGCGUCGAUCAUUUUGCCCAUGACCCCGCCGGCGCUGUUGGCGGCGCACAUGAGCGUGGGUGAGAGAUUCAGUUGCUGCGCGCUGAUUUUCUGAAGGCUCCCGAAGAGGACGUUGGAUGCGGUAUCCG
NC_008009.1/5475783-5476228                  UCGUGCAGCUUGUCGAAUAGGUCGUCGGUCUCUUCGAUCAUCCGUUUGCCCCGCUGUGUGGCGUCCGCUGACGCGGACUCUGUGAUUCGCCUGACCCGUUCCCACCUCUUACGA.GGUGGGCUAUUGCAUUUCGUCGCUUCGCGACUGGUUUGUCGGCGCUUGGAGCGCUCUGGUGGUUCAAAUACUUCGGCGCGAAUUGUAUCGCGCUCUUUGAGAUUCGCAGGGGCUAAAGCCCUCUUUCUUACUUCGCGCUGCGGCAGCGCUGAAGCGCUGCCCUGAUACAAAGCAAAUUAGCUCCGCUGCGUUCGCGGUUCGGCAGCGCUGAAGCGCUGCCCUGAUACAAAGCAAAUUAGCUCCGCUGCGUUCGCGGUGCGGCAGCGCUCAAGCGCUGCCCUGAUACAAAGCAAAUCAGCUCCGCUGCAGAAGUUCGGGCACGAGGUGCUCGG
NC_008009.1/5623999-5623554                  UCGGGCGUGAUGGUCGUCACGCGAUGUUGUGAGAUGCGCCGAAGUGUCGUCCCCUGAAGGGUUCUCGGGAGACCGAGAGAAGCUAGACCGUGCCCGUGUUCCCUCCACUCACGU.GGCGGGCUAUUUCAUUGCGUCGCUACGCGACUGGGGUUGCGGGAGGCGCUUUGGUUUGAUGGCCGAGAAGAUCAAUGGGGAGAUAACGUAUUGCCAGGUUAGAGCGGCCACGAGCACGGCGGCGCUGAUAUAGCGGACACGAGUUUCACGGGCUAGCGGGAGUAGGACGAGCGAGGCGAUGAUCGCGACGGCAGCGACCGAUGACGUCGCCACCAGGAAAGCUGGGCGCUUCGGUUUCGAGAUCGCAACGACCGGGCUAAUCUUGUCGAGUUCGGCGCGGAGGUCGGCGUAGCGAUCGGUGUCGCCAGGGAUUUGAAUAUUGCGUCCGCCGC
NC_008009.1/133400-132955                    CAGGUGCGACGAACGAUUCAACAAAGGCAGCGGCCCCGAAUGCCGUCCCAUGAAUGGGACUCCGACCUUUUGUUUAGCUUCUUUCCUUCGUCUCCGUUUUCCCACCACUCACGU.GGUGGGCUAUUUCAUUCCGUCGCUGCGCAACUGAGACUUUGGUGCGGUUGGCGAAGUGGGAUUGGCGCCGACGGCGCGCUUGGAUUCGGCAGCGGCGGUUUCGGCGCGCGCGGCGGGCUUUUUCCCGGGGAGAGUCGCGGUGUUCGCCGCGGUUUUUGCGGUUUCGCGUUCGGUUUUUUUGGCGGCGACUACUUCGAGUUUCUUUUCUUCGGCGAUGUCGGCGGCGAUUUCUUCUUCGAGGAGGUCGGCUUCGUCGUCGUCGUAUUCGGCGGCUUGGCGGUCGAAGCCGGAGACAUCGAGGUCGAUGUGGCGCACGUUGAUGGCGGCGGUUU
NC_008009.1/4968391-4968836                  UGGGAUGGGGGCAAGGGAAUCGGUGAUUUCGGACACAGGUUGUUGUGCGAUGGAUCACGAGGAGGGUGUGAUAACAACGGGUGCCGUCCGCUGAAGCUUUCCCACCGCUUACGC.GGUGGGCUAUUACGUGGCGUCGCUUCGCGACUUUGAGAUGCGGAUUCAGCGUUUAUUCGAGUUGUGGUAGUCGAAGUUGACGAGGCCGUCGCGGUAGUCGAUGGUCAGGCGGAACUGGCUUAGGAGUGGGAAGCCCAGGAUGCCGCCGAGGGCGAUGCCUUCGCCUUCGCUGAGUUUAUCCAUGCUGAUGGCGACCAUGCGGAAGUUGUCCUGGGUGAAGCGGCCGAACUGGAUCUGAACGUUACUGGCGACGUAAACGUCGCGAACGUUACCGGAGAGGCCGCGCACAGAUAAGCCGGGGGCGGGCUGAAGUUUGGAUUUGGAGACGUUAU
NC_008009.1/4339016-4339461                  GAUGGCGACGAAGAACAGCGCCAGCAGAUGUGUUUUGCUAAUCACCAUGCAGUUGGAUGCCGUCCGCUGCAGCGGACUCUGACUAUUCUCGCAUUUUCUUCCCACCGCUUACGC.GGUGGGCCAUUGCAUGGCGUCGCUGCGCGACUGGAAAUGUGGGACGAAUCGCAUCUUCGCGCCACUCUGCCGAUAAAUCGGCGGGCUACCUCGAAGCGGAUGGAAUCAAGACGCUGCGGGUGGCGUAACGGCUUCGCGGAUGCGGAGCAGCGAAGUCAGGACUCCGCGCAGAAGUUUGAGGUCGAGAGCGUUGGCGCCGUCUGACUUGGCGUGCGGCGGGUCGUCAUGAACCUCCAUGAAGACGCCAUCCACGCCGGCGGCAACGGCGGCGCGGGAGAGGACCGGAAUGAACUCGGGCUGUCCACCGGAGACGGCAUGGCCGUCUUUGCCGG
NC_008009.1/3022849-3022404                  AAAUGGCGUUGAGCAUCCUCACGACGAAAACCGGCGGGAUGUUGUAGGUUCCCGGGGUCGUCCCCUGAAGGGGACUCUCCUUUCUUUUCCUCUUCCAUUUCCCACCGCUUACGC.GGUGGGCUAUUUCAUUCCGUCGCUGCGCGACUGGGAUUUCGGCGCGGUCGGCGGAGUUGGAUUGGCGCCGACGGCGACUUUGCGCUCGGAUGCGGUGGUUUCGGCGCGCGCGGCGGGCUUUUUCCCGGGGAGAGUCGCGGUGUUCGCCGCGGUUUUUGCGGUUUCGCGUUCGGUUUUUUUGGCGGCGACUACUUCGAGUUUCUUUUCUUCGGCGAUGUCGGCGGCGAUUUCUUCUUCGAGGAGGUCGGCUUCGUCGUCGUCGUAUUCGGCGGCUUGGCGGUCGAACCCGGAGACAUCGAGGUCGACGUGGCGCACGUUGAUGGCGGCGGUUU
JCVI_SCAF_1096627150850/4737-4292            UUGCGCGUGGGCCCUCCCCUUUAGGGGCUGGGGGCGCGGGUGGGCUCGUAGCGUUCACAAAUGGCGCACUUACAGCGCUUGAAUCCUGGUUCCUUCCCUUCCUAGGGCUUACGC.CCUAGGCUAAUAAGUAGCGCGCCUACAGCGCUUUUCUAUUUAUGUGAUUAACCCUAAAAGUGUUUGAUAGCCCUAUCGUAUUUUCCCCCGAAUUCGCCAAAAGCGAACACAGUAAUCAAAUCACCCUUCUCACUCCUCUCACCUUCUCACCCUUCUCAUCUGAUCACUGAAAACUUAAACCCUUUAAACCUUUCACGGAAGCUUCCAAAGCAUUCGCUAGUAGUCUAUGGUUUUAUUGCUCAUCAGCUAAUCGCUAAAGGCCAAUAGCCAAAGGCUAAUCGCUAAUCGCUAACAGCCAAUAGCCAAAGGCCUUCAUGGUCCUGAUUCAGACA
JCVI_SCAF_1096627950202/285-1                CCACUGACCACUAAAAAUCCUUUAGGGGUUGGGGGCGCGGGUGGGGCGCAACUUUCACAAAUGGCGCACCUACAGCGCUUGAAUUUUCGUUUAUUCCCAUCCUAGGGCUUACGC.CCUAGGCUAAUAAAGUACGGGCCUUCAGCCCUUCCUUAUUUUUUGAUCAACCCUAUAAGCGUUUGCAAGACCUAUUGCCGUUGCCAUCAAAUACCCGCAUCCCCAAAUACCCAAAUACCGCUCCUUCCGUAGUCUCCGUCCACUCACCCUUUUCAUCUCCUCAUCCACUAA.................................................................................................................................................................
JCVI_SCAF_1096627149239/2625-2180            CCACUGACCACUAAAAAUCCUUUAGGGGUUGGGGGCGCGGGUGGGGCGCAACUUUCACAAAUGGCGCACUUACAGCGCUUGAAUUCUUGUUUAUUCCCAUCCUAGGGCUUACGC.CCUAGGCUAAUAAGGUACGGGCCUUCAGCCCUUCUUUAUUUUCUGAUUAACCCUAUAAGCGUUUGCAAGACCUAUUGCCGUUGCCAUCAAAUACCCGCAUCCCCAAAUACCCAAAUACCGCUCCUUCCGUAGUCUCCGUCCACUCACCCUUUUUAUCUCCUCAUCCACUAAAGUCGCAGAUCCCGACAAAGCGAAGCUUUCGUCAGGAGCGGACACGGUCUAUCUCACCGACGCUGACCACUGAUCUUUUUCUCCGUAUUUUUCCCCAAUACCCACAUCAUCAGAUCAUCAUUCUCACCUUCUUAUCUGACCACUGAAAACUGAACACUGAU
JCVI_SCAF_1096627353547/1536-1981            UUUGCGCGUGGGCUCUCCCCUUUAGGGGUUGGGGGCGCGGGUGGGGCGCAACUUUCACAAAUGGCGCACUUACAGCGCUUGAAUUCUUGUUUAUUCCCAUCCUAGGGCUUACGC.CCUAGGCUAAUAAGGUACGGGCCUUCAGCCCUUCUUUAUUUUCUGAUUAACCCUAUAAGCGUUUGCAAGACCUAUUGCCGUUGCCAUCAAAUACCCGCAUCCCCAAAUACCCAAAUACCGCUCCUUCCGUAGUCUCCGUCCACUCACUCCUCUCACCUUAUCAUCCAAUAAAGCGGACACGGUCUGUUUCAUCGACCUCACCGAUGCUGACCAUCCGCCAUAGGCGGACACAGCUGAACACUGAACACUGAAAACUAUCUUUAGGGGCUGGAGGCGCGGGUCGGCCAUCGCCGUCUGCGGUCUGCGGUCUGCCGUCUGCGGUCGGAUUCCGC
JCVI_SCAF_1101668629032/659-214              GAGGUACUAACAUAUCACCUCUCACGGGUCGAAUAUGCCGAUAAAGCGAAGCUUUCACAAAUGGCGCACCUACAGCGCUUGAAUCUUGGCUAAUCCUCAUCCUAGGGCUUACGC.CCUAGGCUAAUAAAGUUCGCCCCUUCAGGGCUUUUCUAUUUAUGUGACUAACCCUAUUAGUAUUUAAAAGCCCUAUUGUAGUUUCCACCACAUCAUCAAAUAACCAAAUCAUCAAAGCCGCGCAUGGGCCCUCCCCUUUAGGGGUUGGGGGCGCGGGUAGGCCAUUGACAACUGAUCACUGCCCGCCCCUUCCUUGGUUUCCGUCCACUCAACCCUCUUAUCUUCUCAUCAGUCUCAUCGAUCUCACCGACGCUGACCACUGAUCUUCCUCUCCGUAUUUUCCCUUUAGUACCCGCAUCAUCAAACAACCAAAUCAUCAAAGCCGCCUACUG
JCVI_SCAF_1096627145210/1-346                ....................................................................................................CCUAGGGCUUACGC.CCUAGGCUAAUAAAGUUCGCCCCUUCAGGGCUUUUCUAUUUAUGUGACUAACCCUAUUAGUAUUUAAAAGCCCUAUUGUAGUUUCCACCACAUCAUCAAAUAACCAAAUCAUCAAAGCCGCGCAUGGGCCCUCCCCUUCAGGGGUUGGGGGCGCGGGUGGGCCAUUGACAACUGAUCACUGCCCACCCCUUCCUUGGUUUCCGUCCACUCAACCCUCUUAUCUUCUCAUCAGUCUCAUCGAUCUCACCGACGCUGACCAUCUGCCAUAGGCGGACACAGCUGACCACUGAAAACUACCUUUAUAGGCCUGGGGCGCGGGUAGGGCCUUGUCU
JCVI_SCAF_1101668629032/1148-703             AAGGUACUAACAUAUCACCUCUCACGGGUCGAAUAUGCCGAUAAAGCGAAGCUUUCACAAAUGGCGCACCUACAGCGCUUGAAUCUUGGCUAAUCCUCAUCCUAGGGCUUACGC.CCUAGGCUAAUAAAGUUCGCCCCUUCAGGGCUUUUCUAUUUAUGUGACUAACCCUAUUAGUAUUUAAAAGCCCUAUUGUAGUUUCCACCACAUCAUCAAAUAACCAAAUCAUCAAAGCCGCGCAUGGGCCCUCCCCUUCAGGGGUUGGGGGCGCGGGUGGGCCAUUGACAACUGAUCACUGCCCACCCCUUCCUUGGUUUCCGUCCACUCAACCCUCUUAUCUUCUCAUCAGUCUCAUCGAUCUCACCGACGCUGACCAUCUGCCAUAGGCGGACACAGCUGACCACUGAAAACUACCUUUAUAGGCCUGGGGCGCGGGUAGGGCCUUGUCU
JCVI_SCAF_1096627140448/493-938              GCGGAGGUUUGGCCCUCCCCUUUAGAGGUUGGGGGCGCGGGUGGGCCGAAGCUUUCAAAAAUGUCGCACCUACAGCGCUUAAAUCUUGGCUAACCCUCAUCCUAGGGCUUACGC.CCUAGGCUAUUAAAGUACGCACCUACAGCGCUUUUUUAAUACCAGAAUUAAUGCUUCAACAUCAAAUCCUCUUCGUCGCACUCAGCCAUCAUGAAAAUCAUGGCCUUAGUGUUCAAUAUUUGCGCGCGGGCUCUUGUCUUUUAUCGUUGGAGUAGGAACGCAUUGCAAUGCGUUCCUGCUUUAAGGCACAUACAUCUCACCCACGCCUGUGGCGUAGCGCGGCCUACUUUCGUCAGCAGCGGACACCCAGCUGACAACUGAAAGCUGAUCACUGAAAACGGCCAUCCGCCGGAGGCGGACACAGCUGAAAACUGACCAUCCAUUUAAGGGCU
ABEF01025289.1/1208-763                      UUUUGUUGAUGGUCUCAGGCCUGUGUCUGACGGCUCUGUUCUUUGGGUAGGGGCCGUACGUCGCCCCUUCAGGGCUCUUCUUUCUAGCCGACAUCAACAACCCAGGGCUUACGC.CCUAGGCUAUUUCACGUCGCCCCUCCGGGGCUCCAGCCUUUCCGGAGGCCGCACGUAGAGCGGCCGCUACAACGGCUCCUUACCAGUGGAGGAGGGGUCAGGGGUCAGGGAUUUGGAUCAGUGGGGGGUCUCCAUCGUGAUUUGCUCGUCCUCGAGUUCUCCGGUGAAUCCGUUCUCAAAGGCCGAUCGGCCGAAUCUGUAGAAGAUGGAGGGGAGAACCACCAUGUUCAAGAGGGUGGAACUGAGCAGACCUCCCAGAAUGACCACCGCAACCGGGAUAAAGAAUUUCCUUUCCCGCCACUCCUCGAGCCAGGGCCAAAGGCAGCAGACCC
ABEF01020663.1/264-1                         UUUCGUGCUUUUAUGACCUAAUCUUAUGACCCUGUCUGGUUCUGUGCUCCCUACGUCGCCCCUUCAGGGCUCACACUCUGUAUUAUCAAACUACACUACACCCAAGGCUCACGC.CCUGGGCUAUUACACGUCGCUCCUUCAGAGCUCCGGACCUUGCCGGAGGGCCGCUCAUAGAGCGGCCGCUACAAGACCCUGCCGGCUGACCGAAGGGCGCACGUCUGUGCGCCCCUACACUUUGCAUCACAGUUCAAUGUUCGAUUCGUU......................................................................................................................................................................................
NZ_ABCK01000005.1/168330-168775              AACUAGAUCUACGGUACAAAAUUCCAUUGCGAGUUCUGUAGGUACGGCAUAAAUAACUCUGCCAUACAUUCGGUAUUCCUAUAUCUUACCACCCGAGUGCCCCAAGGCUCACGC.CUUGGGCUUUAUUUUGUCAUGCCUUCAGCAUUCGACUAAAGAUCUAAAAACACAAAUCAAUACAGCUAAAAUUUAAGCGGUAAGUAUGACCACAUUAAUUAAGUUUUUUAAAGUUUGAAUAAAUUUUGUAGUGCCUUGCCAUCUAAACAGUUUUAGUUAAAUAUGCUCAUAGGUUCCAAAACCUUAAAUCAAGCGCCUCAGAUUAGCUUGUAUUAACUUAUUAAUUUGGCUGACUUCUUUUUCAUCAAUUUGAUAUUCUUUGGCAAGUACCUUGAAUUGGUUAACCGCCUAAACAGUUUUAGUUAAAUAUGCUCAUAGGUUCCAAAACCUUA
NZ_ABCK01000016.1/16296-15851                ACUAGGUUUUGGGAAAUCUAACUCCAUUGCGAGUUCUGAAGGAACGGCAUAAAUACUUAUGCCAUACCUUCGGCAUUCCUAUGUCUUACCACACGAGAGCCCCAAGGCUCACGC.CUUGGGCUUUAUUAUUUCAUGCCUUCAGCAUUCAAGACAAGUGAUGUUCAAACGCCACUACAUAGUCUAACUCAUUAGCAAAAUCGCGUGCUGAAAGCACGGCAUAACUGAGCCUGGUUCGUCAGAACUAGGUUUGCGAAAUCUAACUCCAUUGCGAGUUUUGAAGGAACGCCAUAAAUUCCUAUACCAUACCUUCGGCAUUCAAUGCAUGGCCAACAACCCUAACCCAAGGCUCACGCCUUGGGCUUUAUUAUUUCAUGCCUUCAGCAUUCAAAACAAGUACUGAUCAAACGUCAUAAUACAGCCUGACUCGCCUGAGGCUCACGCCUUUA
NZ_ABCK01000016.1/16057-15612                AACUAGGUUUGCGAAAUCUAACUCCAUUGCGAGUUUUGAAGGAACGCCAUAAAUUCCUAUACCAUACCUUCGGCAUUCAAUGCAUGGCCAACAACCCUAACCCAAGGCUCACGC.CUUGGGCUUUAUUAUUUCAUGCCUUCAGCAUUCAAAACAAGUACUGAUCAAACGUCAUAAUACAGCCUGACUCGCCUGAGGCUCACGCCUUUAAUUCUUCUGAAGCAAAUUUCAUAAACUCAAUUAAAUUCCCAAACACUUGUUAAGAACCUCGCUCUUCAUGUUAAUCAAGUUUUUAGAAAGAUGAUAACAUUUAAAGAGAGACAAACAUGUAUAAAAAAAUCGGAAUUAUUGGCUUUGCCCUCAGCCUCUGUAGCUCAAUUUUUGCGGCUCCCGCAAACGCUCCUGACUUUUCUAAAAAGCAAGGCUCGCAAGAUCCCCUCGUACGUCAG
soil_XZS3581_b1/173-618                      GGGCCGGAGGGCCUGCUGACUAACUUGCGUUCGGAUUGCAGGGUGAGUCCACCGGGGGAUUCCUUCGCCGCUGCGCGGCUGCGGGUGCGGCGUCCUAACACAGUGGGCUGAAGC.CCACUGCUAUUAUAUUCCGCCGCUGCGCGGCUGAAGGAUCACGCGUCGCUUCCUGUUCCAAACUGCGCAAGUGAACUCAGGUUUGCUGGAGGAUUACGUGGUGCAUUGGCUCCGGACCUAGCUUGAUCCUGCUGCUGCGGCAAAGCUGCGGUGGGCGCGAAUAGUGAUGGUUCGCGCGCCGAUGUUGGAGGCCAGGAGGAAUUUCGCUUCAUCCAUGUCGGUGCAGGCAUUGCACGAUGGCAGGUCAAUCCUGAACGAGUCUUCCUUCGACAUACCCCGUGCGAGCCCCGGAAGGAGCCUCGCAAGAAUAAACCGGCCUGCUGCCUGGUGGG
NC_005027.1/6534827-6534382                  GGUGCGUCCAAUGAAAAGCCGCGGAGUGGCGACAGGUGGGAUCAUCAUGUCCCCGGCUGUCGUCGCUCCGCGACUUGCUCACCAUCGAGAUUCAACCCAACCUUGGGUUGAAAC.CCAAGGCUGCCAGAUUCCGUCGCUCCGCGACUGAUUGCGUGCGAGCCGGCGUCACCUGCACCGCUUCCCCCGACAACUUCCGAGGGCCCUGAGAACCGGUUUCGGAGACAUGGUUCCCAGGAACCUGGACUGGCUUAGAAUCAAGGGCUCACGACCACGAAAUGGGGUCGAUUUUCGCCAGCCCUUCUCGUCAUCCGUCUGAUUUGAAUGACUUCCGAUCUCACUGCCGCCCCCGAUUCCACCGCCGAACCGCCGGAUCGUUCGAAGUACCGUCUGCUGGUGGUCGACAAUGAGGCUGCCCACGCGCGGGCGAUGACGGAGAGCCUGGAAAA
NC_005027.1/6548545-6548100                  ACCCGCGCCACCCAAGUCACGGAGCGACGGCAGCCGGAAACACCUCGCAACCACCUGUCGCCACUCCGCGGCUUGCCGGCAUUCGUGCUGCCACUCCAAACCUCGGGUUGAAAC.CCGAGGCUGACAAAUUUCACCGCUCCGCGGUUGCAUUCGCGGAGACCGCCGGCGACGGAAAACCCGCGAUCAAUAAUCGGUCGCGGCACCGCCGGUUUCGGCGAUCGACACCGUGCUGCCUUUGACCGCUUGGCGGACCUGACGCGUCUCGACUUCUUUUUGCAGACGCGCGAUCGCUUCUUUGAUCGGCAUCGAUCCGAGGUCGCCUUCGAUUCGGUCACGCAGCGCGACCUGUCCUGACUCAGCUUCCUUUGGCCCCACAACGGCCAUGUAGUUGACCAAGUCAAUCUGGGCGUUGCGAAUCUUGGCUUGGACCUUUCCAUCGGAUGCAU
NC_009483.1/3834961-3835406                  AAAUAUAUUGCGAAUCGCCCCGAAAUUCAUUCCCCGGAAAACGGAACAUCAUAUCCCACCGUCGCGUACGCGACGGAUGAAUGCAGUAUGUCGCCUCAACCCGUGGGAUGAAUC.CCACGGCUAACAUCAAGCGCCCCGACGGGGCUUCUCUUGCUCACCUUGAUUCCACGGCCUACUUUACCUUCUUGGGGCACGAUGUCUUGCCAGGCGGCAGAAAAUUCUCACUAGACACCACCGCCCUGCCGGUCUUGGCCUCCAACGCCUUACGCGCCAGCUUGGCAAUCGCCCCGCCUUUUGUGGCGGCUACCUUGUUUUCGGCCAUCCCGGUCGCGUCAUCCGUCUCGGCGAUCUGUCGUGUCGAUAAUUCCGCCAGCGCGGUAAAAAUAAGUUCCGCCUCGCUCAUGUGGUCACACAGAUUAUGAUUCUGCAAACCCUUCAUAUCCUUG
wf3_AHAI13594_y1/675-230                     AUGUGUCGAGGUUAUUGCCGACAAGUCCCGUAGGGACGACCGACAUCGGCGCUUCGCCCGUCCCUACGGAACGGCAACGGAAUUGGAAUACACCCUUCUCCCCAGCGAUGAAUC.GCUGGGCUAUUGUCCAACGACCCGCCGGGUCGAUCCGGCAGUCACCCCCUUCCCGCACCGACCUUUUCCCUAGCCCAGGCGUUCACGCCUGCGGUUCGCAGUGCCGCCCCGCCGCCCCCUUUUCCACCACCCCCACGGAUAUUCGGCAUCGUGAUUUCCAAGACCGCAAAACCUAAAUCCUCCGUUGGCACCGGCAGUUGCCUCCGUUGGUGCGGCAGUUGUACUGCCGCACCUGGACAGCCAUUCACAACUCAAUAGGAUCGAAAAGAUGCGCCCCAACAUGAAGUGACGGAACGAGCGCCAAGAAAGGAACGUAAUUCGGGACUGCCUGG
soil_XZS12157_b1/317-1                       GCCGAAAAGCCGCGCCGGCACACCAAUGGAGCUGCCACCAAUGGUGGGCCGGCGCUCGCGUUGCUCGCUGGUCCCACCCUACGAUUUCGUCAGCCGUGAACCCAGCGAUGAAUC.GCUGGGCUAUUUUCGAGCGUCCCGGCGGGACGGCAGCAAAACGAGGCCAGCGAGCGCGGGACGGAGCNNNNNNNNNNNNNNNNNNNNNNNNNNNNNNNNNNNNNNNNNNNNNNNNNNNNNNNNNNNNNNNNNNNNNNNNNNNNNNNNNNNNNNNNNNNNNNNNNNNNNNNNNNUAGAUGAUGCAAUCACUGCCCGCCCCCNNN.................................................................................................................................
soil_Contig16071/199-1                       AGUCCCGAAGGGACGACUGACGAGAACGCAACGAAAGAACGGAUGCUUUCGACCAACGAUCAGCCGCCCCUUCGGGACUUAUCGAUCAAAUCGCGUCAAACCCAGCGUUGAAAC.GCUGGGCUAUUCUCGGGUGUCCCUACGGGACGGAUUCGACCUACACACUUCUGUUUCCCAAAAAUGAACCCGCUUUUGGAAAAUC.......................................................................................................................................................................................................................................................
wf3_AHAI13594_y1/582-789                     GGUGUAUUCCAAUUCCGUUGCCGUUCCGUAGGGACGGGCGAAGCGCCGAUGUCGGUCGUCCCUACGGGACUUGUCGGCAAUAACCUCGACACAUUGUUCCCCCAGCAGUGAACU.GCUGGGCUACUAUCAGAUGUCCCUUCGGGACAAAGAACCGCAGCCAACUUAUAUCGAACAGCAAGGGCGUUGCCCAGGGCUGAGUGAAUCGNNA..............................................................................................................................................................................................................................................
#=GC SS_cons                                 ....................................................................................................<<<<<<<<____>>.>>>>>>,,,,,,,,,,,,<<<<<___>>>>>,............................................................................................................................................................................................................................................................................................................
#=GC R2R_LABEL                               ----------------------------------------------------------------------------------------------------...............................................------------------------------------------------------------------------------------------------------------------------------------------------------------------------------------------------------------------------------------------------------------------------------------------------------------
//
