# Supplementary material for: R2R - software to speed the depiction of aesthetic consensus RNA secondary structures
Source: BMC Bioinformatics. 2011 Jan 4;12:3. doi: 10.1186/1471-2105-12-3 (PMC3023696; doi:10.1186/1471-2105-12-3)
Supplement: Additional file 1 — Source code and example input and output files. C++ and Perl source code is provided. Installation and usage instructions are given in the user manual (Additional file 2), which is also a part of this archive. Example input files for R2R are included in the "demo" subdirectory of this archive, and R2R's raw output on these examples in PDF and SVG format is supplied in the "demo/output-pdf" and "demo/output-svg" subdirectories. Files can be retrieved from the tgz archive file using programs such as WinZip (Windows), StuffIt Expander (Mac) or the tar/gzip commands (UNIX). [file 1471-2105-12-3-S1.TGZ › R2R-1.0.1/demo/104/Actino-pnp.sto]

# STOCKHOLM 1.0
JCVI_SCAF_1096628304755/1868-1496            ........................................................................................GAUUUAUCGAUGAUCGAUCAUCGAUGAUCGAGCAUCGA......................UCACGUCGA.....................UCGAUGAUCGAUGAUCGAUGAU.CG.AUCAUCGAUCAUCGAAGAUCGUUAAGCGACCAUCGAUCAUCGAUGACCGAUCCUGGAUGAUAUAUACAGUACAUACAUAAUCAUGUCUAGAUGAUGUUUUUAAAAAUAUGCUUAUUUCUUGUAUCUUGUUAUUAAAUUAAAAGUAUAUAUAUAUAUCCACAGCGCAGCAAAGCUGCGACCCCGCCACCGCGCCAAGAACAAAGUAACAAAGUAGCAAGUCCAUAUGAAAAAUUGAUCAAAACACUCGAAACGAUUAAAAACGAAGCGAAAACUAUCGACCAAAAUCGAUUAAAAAUCGAUCA
JCVI_SCAF_1096627653623/319-780              UCCGUCGCUAAUCGACGGUUUCGAGACAACUACAUACCAAUCUUCGAGGUCGGCAACGGCCAAGAGGGAUUAUUGGAACACUCUCGCUAGUGCGAAGUAACGUGGUCCUCGGUAGUGGUUCA.CAC.A....A.C.............UUUUCU.................G...U.UGUG.UGUGCUUCGAUCGAUGAU.CA.UCGACUCAACUAGUCAAAAGUCUUUGCCUUCAAUCCCUUAUCGCUUCGCGUGCCUCGAUCUCAUCUGAGAGCACCGUGCUCGCUAUGAGUUUUAAAACCUGAUCGCGAGCGAUCAGAACGCACGAAAAGGAGACCCAAGAAGUGGGUAAUCAAAUAGUAGGAAAAGAAGUACAGAGCGCUGUUGCGACAAUCGACAAUGGCAAAUUCGGCAAGCGCGAGAUCAGAUUCGAAACUGGUCGACUCGCCCAGCAGGCGUCAGGGAGCGCAACCGUCUUUCUUGAUGAUGAGACGAUGUUGCUCGC
JCVI_SCAF_1101668161176/1057-1428            GGAAGUGAGCUGUGUCGGUUUCGUGCCGACACAGCAAGCACAAAAUCAAGACUCGCAGUUUUGCGAUAACCGCGGAUAGCACGCACAUUCGAGCAGUUUGGUCGGUCCUCGGUAGUGAA.GUUCGG.C....U.C.............AAU....................G...A.GCCGCGC.UUCUCGAUCGAAGAU.CG.ACAUGUGAUUUGAAUGCAUUUCACUCGUUUGAAGUGUGGUGUUAUCCCUUUAUGAAGAGGGAGGUUACCCAUGGAGGGUAACGAAGUACAGACCAGCGUUGCUGUGAUUGACAAUGGGUCAUUCGGAAAGCGCACAGUUAAGUUCGAAACCGGACGUCUGGCACGUCAGGCAAACGGAACCGCAGUUGUUUACAUGGAUGACGACACAAUGUUGC.......................................................................................
JCVI_SCAF_1101668134089/1062-604             UAUUUAAUUGAUUUAAUUCAGCUAAAUAGAUUCGGCAAGCACAAAGUAAGACUCGCUAAUUAGCGAAAACCGCGGAUAGCACUCACCUUCAAACUGUUUGGUCGGUCCUCGGUAGUGAA.GUUCGG.C....U.C.............GAU....................G...A.GCCGCGC.UUCUCGAUCGAAGAU.CG.ACAUGUGACUUGAAUGCAAUUCACUCGUGCGAAGUGCAGUGUUAUCCCUUUAUGAAGAGGGAGGUUACCCAUGGAGGGAACCGAAGUACAGUCAAGCGUUGCUGUGAUUGACAAUGGGUCAUUCGGAAAGCGCACAAUAAAGUUCGAAACCGGACGUCUGGCACGCCAGGCAAAUGGAACUGCAUCAGUCUAUUUAGAUGAUGAAACCAUGUUGCUUUCUGCAACAACUGCAGGAAAAUCACCAAAGGAUCAAUUUGAUUUCUUUCCACUAACUGUAGAUGUUGAAGAACGCAUGUACGCAG
NC_007777.1/4254211-4253742                  UCUGACGCAUCGGGGGUAGGUACCGAAUGCGUCGAGCCGUCGGCGGAGUCGUCCGCUCGGCGGUGUGGAGGACCUGGCCGGGUCCGUGGUGGUGCGAGCCGCCGGUCCUCGGUCGUGGU.CGCCGG.GA...U.G..G..GU......ACGG...............GCACCGG.A.CCCGGGG.ACUUCGACUGAGCAC.CG.GCAUCCUCGUUGGCGUGGACCCGGCCGUAGAAGAGGCUCGGCCGCGUGGAUCCGGCCGAGGAAGAGGAUGGAGUGGUUCGAGUGGACGACUCGACACAUGCGGCCGAAGCGGUCAUCGCGACCCCGGCCGGAGACCGGACGGUUCGGUUCGAGACCGGACGUCUCGCCAAGCAGGCCGCCGGCUCCGCCGUCGCCUACCUGGGCGACACGAUGGUGCUCUCGGCGACGACGGUCAGCAAGCAGCCCAAGGAACAGCUCGACUUCUUCCCGCUGACGGUGGAUGUCGAGGAGCGGAUGUACGC
NZ_AAII01000067.1/33526-33056                CCUCCGGCACAUCGGGGGUAGAUACCGGUGUGCCGGGCCGCCGGCGGCGAAUGGCCGCCGGCGGCCGGCAGGACCCAGCCGGGUCCGCGCGGCAUGAGCCGCCGGUCCUCGGUCGUGGC.CGCCGG.GA...C.G..A.GCGCC....GUC..............GGUGC.C...G.CCCGGAG.ACUUCGACUGAGCAC.CG.GCAUCCUCCAUGGCGCGGGCACGGCCCACGAUGAGGAUGGAGUAUCGAGUGGACGACUCGACACAGGCGGCAGAGGCCGUCAUCACGACCCCGACCGGGGCCCGCACGGUCCGUUUCGAGACCGGCCGGCUGGCCAGGCAGGCCGCUGGCGCGGUCGUCGCCCACCUCGGCGACACGAUGGUCCUCUCGGCGACGACGGUCAGCCGCUCGCCGAAGGAGCAGCUGGACUUCUUCCCCCUGACGGUGGACGUCGAGGAGCGGAUGUACGCGGCCGGGCGCAUCCCCGGCUCGUUCUUCCGCCG
NC_008278.1/6238231-6237764                  CCUCUGACGCAUCGGGGGUAGAUACCAGAUGCGUCGCCCGUCGGCGGAGGUCUCCGUCGGCGGAUCGGAGGACCUGACCGGGUCCGUGGCGGCGAGAGCCGCCGGUCCUCGGUCGUGGU.CGCCGG.G....A.GCGG.GC.......UUC.................GUCC...UCCCCGGGG.GCUUCGACUGAGCAC.CG.GCAUCCUCGGGACGCGGACCCGGCCGAAGAACAAGAUCGGCUGCGUGGACCCGGCCGAAGAAGAGGAUGGAGUGGUUCGAGUGGACGACUCGACACAUGCGGCCGAGGCGGUCAUUGCGACCCCGGCCGGAAACCGUACGGUGCGCUUCGAGACCGGUCGGCUGGCCAGGCAGGCCGCCGGUUCCGCCGUCGCCUACCUGGGCGACACGAUGGUGCUCUCGGCGACGACGGUCAGCAAGCAGCCCAAGGAACAGCUCGACUUCUUCCCCCUGACGGUGGACGUCGAGGAGCGGAUGUACGCC
NC_008578.1/1705930-1705470                  UCUCGGCUGCCGGCACCGUCAUGACGGCGGCGCGCGGCCGGCGUCCGUGGCGCACAAUCACACAAGGAAAGACCAGCUGGAGCCCAGCCGACCUCUGGCCGCCGGUCCUCGGUCGUGGU.CU.CCG.GG...A.G..C..........GCAA..................GC...U.GCGG.AG.GCUUCCAUCGAAGAC.CG.GCCACCACCUCCGGCGCGGCGGGCUCCCCAAUCCCCAAGGAGGAGUUCGUGGCCGACCACGACGUCCACACUGCCGAGGCCGUCAUCGACAACGGCUCAUUCGGCGUCCGCACCGUGCGGUUUGAGACCGGGCGGCUCGCCCGGCAAGCCGGCGGUUCCGCCGUCGCCUAUCUCGGCGACACGAUGGUGCUCUCGGCAACCACGGCAAGCAAGGAACCUCGAGAGCAGUUCGACUUCUUCCCGCUCACGGUCGAUGUUGAGGAGCGGCUCUAUGCGGCGGGCCGGAUUCCCGGCUCGUUCUU
NC_008699.1/3377520-3377045                  CAGGGCGGCGGCCGGCGCGUUUCCUCUUCUCGGAGGAACUUGGCUAGAUUCACCGUGAACAACAUCUGAAAACACCCAGGAGCGACCCGCCCCGUUCUGGCUCGGUCCUCGGUAGUGGC.UCUCAGCA....U.C.....CGGCCGGCUCU..........GCCG..CGCAG...A.UCUGCGG.GCCUCGAUCGAAGAC.CG.GCUCGCAGCAGCGGGACGCCGCGGAUCGCUCCGCGACAGAAGAGGGACACACCCUUGACCGACCCCGAGAUCUCUGCCGUCGAGACCGUUCUGGACAACGGCAAGUUCGGCACCCGCACCGUCAAGUUCGAGACCGGCCUACUGGCCCGGCAGGCUGCCGGCGCCGUGACCGCCUACCUCGACGAGGACACCAUGCUCCUGUCGGCCACCACGGCCGGCAAGCACCCGAAGGACCACUUCGACUUCUUCCCGCUCACCAUCGACGUCGAGGAGCGGAUGUACGCCGCGGGCAAGAUCCCCGG
JCVI_SCAF_1096627678551/571-113              AUUGAUAUCGAGCGCUACCGCUCGAUUGUCGAUCGCCUUAGCCUGCGCCGAUAACAAACACACAAAUACAAAACAAGCGCGAGAACUCCGCUCAAUAGGUUGGGGUCCUCGGUAGUGGC.UCUCGGAU....A...............UUUA.......................U.GCCGACG.GCUUCGAUCGAUGAU.CU.CCAUCGCAGAUAGCUAAUACUCGCGAGAUAUGGAGAAGACCCAUGUCGGGUCACGACACACAAGUUCAUUCAUCAGAAGCAGUUAUCGAUAACGGGAAGUUUGGAAAGCGAAUCAUUCGUUUCGAGACUGGUCGAUUAGCUCGUCAGGCAGCAGGCUCAGCAGUAGUUACCCUCGAUGAGGACACCACACUGCUCUCUGCGACAACCGCAUCAAAGAAUCCUAAAGAUCAAUUCGAUUUCUUCCCGCUUACCGUUGAUGUGGAAGAACGUAUGUAUGCAGUGGGCCGAAUUCCCGGUUCAUU
NC_008711.1/1715242-1715714                  CUGCGCCGCUAGUCUGCCUUUAGGGGCGGCCCGCUCCGUUUCGGAACGGGCCGCCUUCUUCACCAACAACUAAAAACAGGAAUCAACCGCAUCGCGCAUUCGCGGUCCUCGGUAGUGAU.UCCCGG.GAA..A.C..C.AUC......UGUGAC.............GAUGA...UGCCCGUGG.AUCUCGAUCGAUGAC.CG.GGUGUCGUACAGGCCAGGAAAAAAGAAGAGGCCUGGGUUGAUGCGGCGGACUUCCGCUAACAGAAACGGAGGUGACUCUCUAUGGAGGGUCCCGAAAUCCAGUUCUCAGAAGCCAUUAUCGACAACGGACGUUUCGGCAAGCGAGUCAUUCGCUUCGAAACCGGCCGCCUUGCCAAGCAGGCAGCCGGCGCGUCGAUGGUCUACAUCGACGAAGACACCGCACUGCUCUCGGCAACCACCGCUGGCAAGCAGCCGCGCGAAGGUUUCGACUUCUUCCCGCUGACGGUUGAUGUUGAAGAGCG
NC_009664.1/1567531-1568001                  UCGGGUCCACCCCUGUUGCGCAUUCCCGCCGCACUCGCGGCAGACUCCUGAGUGCACGACCCAGGAGCACACGCACACCCAGCGGCACCGCGCAGCGUCGACCGGUCCUCGGUAGUGGC.CUCCGG.A....A.G..C..........AGCACGACCACCA.........GC...U.UCCGUGG.GCCUCGAUCGAAGGC.CG.GGGCGCGCGGGUGCCGCGCACACCGGAGGAGGAACCCCUUGGAGGGUCCUGAGAUCACCGCCGCCGAAGCCGUCAUCGACAACGGCUCGUUCGGCACCCGCACCAUCCGCUUCGAGACCGGGCGCCUCGCCAAGCAGGCCGCCGGGUCCGCCGCGGUCUACCUCGACGGCGAGUCCUUCCUGCUGAGCGCGACCACCGCCGGCAAGUCCCCGAAGGACCAGUUCGACUUCUUCCCCCUGACGGUGGACGUCGAGGAGCGCAGCUACGCCGCCGGCAAGAUCCCCGGCUCGUUCUUCCGCCGC
NZ_AAYI02000004.1/1711991-1711533            CCUGCGCCGCUGAUUUUGGGCCGGCCCGCCUCCCGUAGCGGAGACGGGCCGGUUUUCACACGCCCGCCUCGGGCAAACCGUUAAUUCUCGCGCGAAAGCCGCCGGUUUUCGACAGUGGC.CUACGG.A....G...............CGUU.......................UAUCCGUGG.GCUUCGAUCGAAGGC.CG.AAGUGGAGCGCGACACCAACAAACCAAGGAGAAACGCCCCAUGAUGGAAGGCUCCGACAUCAUCGCCGCAGAGGCGAUUAUCGAUAACGGCCGUUUCGGUAAGCGCACCGUGCGCUUCGAAACCGGCCGUCUCGCCAAGCAGGCCGCCGGCUCCGCCCUGGCCUACCUGGACGAUUCCACCACCGUUCUGUCCGCCACCACGGUGGGCAAGAACCCCAAGGACCAGUUCGACUUCUUCCCGCUGACCGUCGACGUUGAAGAGCGUCAGUACGCCGCGGGUCGCAUCCCCGGUUCCUUCUUCC
NC_007333.1/925736-926206                    AACAGUCAGGCAUUCCCGCGCUCCCACCCUCGGCCGUCUCUAGCCACGGUGGCAUCUUCCGGUAGGCGAGGAGAACACCCUCGCCACGGUGUCGAGAAAGGCCGGUCUUCGGUAGUGGU.UCUCCG.AC...A.CG.C.CC.......GCACCA..............GGGG...UCUCGGGGA.ACUUCGAUCGAUGGC.CG.GCCGUCGGGGCCAUCGCGGUACGGCUGCGGCGGUCCGCCCGGCCUACCGCGGAGUCCUCACGACUCUCGAGACGGACACCUACGGGGCACGGACGCGGGAUCUUCGUUAUCCGUGUAGGAGGUCGCCCAUGGAGGGCGUGUAUUCUGCCGAGGCCGUCAUCGACAACGGCCGUUUCGGCACCCGUACGAUCCGCUUCGAGACCGGUCGCCUGGCCCGCCAGGCCACAGGGUCGGCUACGGCCUACCUUGACGACGAGACGAUGGUCCUGUCGGCGACGACCGUGUCGAAGCGCCCCAAGGAG
NC_008268.1/7150593-7151051                  UCACUCCGGUAGCCGGCGGGGCCUUGCUUAGACUGGGCCUCGCUGGCUAUCGGCGUUAGCUGCCGAGGGCAGCACUACCGUAUGCACCCGAGAAUGUGGUGUCGGUCUUCGGUAGUGGU.CUUCCG.G....A.C.............ACG....................G...U.CCGGGGG.ACUUCGAUCGACGGC.CG.CCUCCGCACAGCGACAUCCCGAGAACUCGAGAGGGGGAUGUCCCUCAGGUGCGCAGUUCUCGCCAGGAGGGUGAGAACGCCCCCGCGGGUACGGCGAAGACGAGAGGGAAGUGAAAAGAAGAGAUGACAGAGAAUUCCGCAGUAGAGGUCGAUGAGGGCGUGUUCGAAUCCACCGCCGUGAUCGACAACGGGUCCUUCGGAACCCGCACCAUUCGUUUCGAGACCGGUCGCCUCGCGCAGCAGGCAGCCGGCGCCGUCGUCGCCUACCUGGACGACGAGACGAUGCUGCUGUCCGCGACGAG
NC_006085.1/1592180-1591722                  ACCGCGUGCAUCGCGGCAAUUCGUGGGAUUGGUCGCUGAUGCCGUAGACUCAUAACCACACUAAGAAUCACUGUAACCGUCGACUGCCUCCCCAUGACACAUGGGUCCUCGGUAGUGGC.CACCGG.G....G...............CGCGA......................U.CCCGGCG.GCUUCGAUCGAAGAC.CG.GUGUGGUCUCUAAAGGGGCGCCUUGUGGAGCGCCUGCGGGCGGUGGUCGGCCCUGCGAAAGGAUAUCCCUGUGGAGGGACCUGGACUCGAGUUCACCGAGGCCAUUAUCGAUAACGGCAAGCUUGGUAAGCAUGUCGUCCGUUUUGAGGCGGGACUGCUGGCUCAGCAGGCGGAUGGAUCCGCCGCCGUCUACCUUGAUGGUGACACUAUGCUGCUGUCGGCCACUACGGCCGCUAAAACUCCUCGCGAUUCCAUCGACUUUUUCCCGCUGACGGUCGACGUCGAGGAGCGCAUGUAUGCCG
NC_006361.1/4102458-4101995                  AGACGUAGAAUCGGCCCCGUUGGCUAUUCGUGUAUGAGGGGUGGUUACCUCCCCCGGGCACGAACAACAUGUGCACAGCCGUAUGCACCCGCCGCGUGGCGUCGGUCUUCGGUAGUGGCCUCUCGA.G....U.G..G..........ACAU..................CC...G.CCCGUCGGGCUUCGAUCGAUGAC.CG.CCUCCGCGUCGCCGUUUCCAAGGGGGAUCGGCCGGGUGUGCGCGUCGUGGCCAGGAGGGCUACCGCGCGACCGUGCCGGGUACGGCUGACGACAGCCGGAUCGCGUCCGACGGACGCUCGAUCCGGCGAGACGAGAGGUUGAGAGAAGACAAUGACGCAGACAAGUGAACGCAAGUCCUCGGCCGUGGAGGUCGAGCCGGGUGUGUUCGAAUCGGUCGCGCUGAUCGACAACGGCAGCUACGGCACCCGCACGGUGCGGUUCGAGACCGGCAGGCUGGCGCGCCAGGCCGCCGGGUCGGUCG
JCVI_SCAF_1101668152286/1146-683             GUGCUUUGAUUGAACGUUUAGGUAUUCGUCGCUAACUCAUUUAAUUUAUUAUUCGAAAAACCAAUCGGGUAAUUAGUUAGAAGAAAUAAAGAAGAUGACCUUCGGUCCUCGGUAGUGAU.GUCCGG.A....A.A..A..........AAGUUC................UU...U.UCCGUGC.GUCUCGAUCGAUGAC.CG.GGUCUAAAAUUAGUUUUAAAUUAUUUCUUUUAAUAAAAUUACCCCUGUAAAGAAAACAGAGGAAAGCCCAUGACGGGUUCAGCAAUACAUAAAUCAACGGCUGUUAUUGAUAACGGUCCGUUUGGAAAAGUAAAUAUCCGCUUUGAAACAGGACGCUUAGCUCAACAAGCAGGCGGUGCUGUUCAAGCAUUCUUAGAUGACGACACGAUGGUUUUGUCUGCAACAACUGCAGGUAAAGAACCAAAAGACUCAUUUGAUUUUUUCCCAUUAACAAUCGAUGUUGAAGAAAAAAUGUAUGCACU
JCVI_SCAF_1101668623901/861-387              CACUGAGCGAUUGCACUGAGCGAUUGCACUGAGCGAAUGCACUGACAACCGAAUAGCGAAAACCAAACCGCAAGGAUCCGGGGCGCUACGGUGCGCCGUCGUCGGUCCUCGGUAGUGGC.CCUCGAAGGGAUU.C....GCGC.....CCA...............GCGC.GAG.AACCCGGGG.GCCUCGAUCGAAGAC.CG.CCACUGGACGACUGCCGUGGUUGCCCCUGCUUGCAAACCAAGGAAACAGGAGGCACCCGUGGAGGGUUCCCAGAUCGCGACGGCCGAGGCCGUCAUCGACAACGGCGCGUUCGGAACGCGCACCAUCACCUUCGAGACCGGGCGAUUGGCUCGGCAGGCCGCCGGAUCGGUAGCCGUGUACCUCGACGGUGGCACCAUGCUGCUGAGCGCCACGACGGCGUCCAAGCAGCCCAAGGAUCAAUUCGACUUCUUCCCGCUCACGGUCGACGUCGAGGAGCGGAUGUACUCCGUGGGGCGCAUCC
JCVI_SCAF_1096627457080/948-476              GGAAUUCGCCGUUAAUUUUUAAAAGUUAAUAAGUAGUACUUGGUAGGAAAGUUGGGCCUCAUACGGAGGCCUGACUGGAGCAUCAGCGCCCACGAGGAUAAAUGGUCCUCGGUAGUGGC.UCACGA.A....A.UGCUGAUU......CAGAA..............AAUAA...U.UUCGUGG.ACUUCGAUCGAAGAU.UCAUUUGCCUUAUGUGGUGCGCUGACUUAAUUAAAGGAGCGCCCUAUGGAGGGUCAAGACGUAAAAUCAGCAGUAGCCGUUAUCGAUAACGGAAAGUUCGGAAAGCGCGAGAUCAAGUUCGAAACAGGACGCCUCGCUAAGCAAGCAGCAGGAGCUGCAGCUGUUUAUCUCGAUGAUCAGACAAUGAUCUUCUCGGCAACAACAGCAUCAAAGACACCUAAGGAUCAAUUCGACUUCUUCCCACUCACAGUGGAUGUUGAAGAGAAGAUGUAUGCCAUCGGCAAGAUUCCUGGUUCAUUCUUCCG
JCVI_SCAF_1101668138734/942-471              AUUUUGCAAUAUCUUGCAAAGACCGAUGUAACACGUUACAGAGCGAUUAUCGAAAAACUCGGUAUUCGUCGCUAAUUUAGCAAAACUCACUCAUCAGUGAAUCGGUCCUCGGUUGUGGC.UCCCGG.GCCAAA.U..U.UA.......UUAAUU..............UAAA...U.CCCGUGG.GCUUCCAUCGAAGAU.CC.GUUACUGAUGCGUGUUCAUUAGAAAUGGAGUCGACCUAUGGAAGGUCAAGAUGUUAAGACCGCCGUUGCAGUAAUUGAUAACGGCAAAUAUGGAAAGCGCGAAAUCCGGUUUGAAACCGGCCGCCUAGCACGUCAAGCGUCAGGAACUGCGCUUGUUUAUUUAGAUGAUGAUUCAAUGUUGCUCUCUGCAACAACUGCUGGAAAGCAGCCAAAGGAUCAAUUCGAUUUCUUCCCACUAACCGUGGAUGUUGAAGAACGUAUGUAUGCCGCAGGAAAGAUUCCAGGAUCUUUCUUCCGUCGCG
JCVI_SCAF_1101668248408/1168-695             CUUGCAAUACCUUGCAAAGACCGACAUCAAUCGCUACCGCGCAAUUAUUGAAAAACUCGGCAUCCGCCGAUAAACAAAUUAAACCUACGGGGGCGUAAGUCAUGGUCUCCGGUAGUGGU.UUUCAG.A....U.AAUUAGAUUU....AAU..............AAAUC.U...A.UCUGAGA.ACUUCGAUCGUAGAUUCA.UUUCUCUCGUCGCCCGUGGGUUCGAAGAGAAUGGAGCGACCCAUGGAGGGUCAAGACGUUAAGCAUGCCGUUGCAGUUAUAGAUAACGGAAAAUUCGGAAAGCGCGAGAUUCGUUUCGAGACUGGCCGCUUGGCAAGACAAGCAGCUGGUUGCGCAACCGUUUAUUUAGAUGAUGAGACCAUGUUGCUUUCUGCAACUACUGUCUCAAAGUCACCAAAAGACCAAUUCGAUUUCUUCCCACUUACUGUGGAUGUCGAAGAGCGUAUGUAUUCACUCGGAAAGAUCCCAGGAUCAUUUUUUCG
JCVI_SCAF_1101668243999/1095-622             CUUGCAAUACCUUGCAAAGACCGACAUCAAUCGCUACCGCGCAAUUAUUGAAAAACUCGGCAUCCGCCGAUAAACAAAUUAAACCUACGGGGGCGUAAGUCAUGGUCUCCGGUAGUGGU.UUUCAG.A....U.AAUUAGAUCU....AAU..............AAAUC.U...A.UCUGAGA.ACUUCGAUCGUAGAUUCA.UUUCUCUCGUCGCCCGUGGGUUCGAAGAGAAUGGAGCGACCCAUGGAGGGUCAAGACGUUAAGCAUGCCGUUGCAGUUAUAGAUAACGGAAAAUUCGGAAAGCGCGAGAUUCGUUUCGAGACUGGCCGCUUGGCAAGACAAGCAGCUGGUUGCGCAACCGUUUAUUUAGAUGAUGAGACCAUGUUGCUUUCUGCAACUACUGUCUCAAAGUCACCAAAAGACCAAUUCGAUUUCUUCCCACUUACUGUGGAUGUCGAAGAGCGUAUGUAUUCACUCGGAAAGAUCCCAGGAUCAUUUUUCCG
JCVI_SCAF_1096626897378/1700-1221            CCUUCAGUACCUUGCGAAGACAGAUAUCAACCGUUACCGCGCAAUUAUCGAGAAGCUCGGUAUUCGCCGCUAAUUAAGUAAAACCAAUCUGCCGUAGAGCAAUGGUCCUCGGUAGUGGU.UUCCGC.G....CACGACAUCCUU....ACU..............AAGGAAACAAGUCGCGUGA.ACUUCGAUCGAAGAUUCA.UUCUCUAGGCAGAUUAAAAAACUCGGCAAUUCUGUCGUGUUUUCAAUCUACAAAGAGGAGGACCCAUGGAGGGUCAAGAGGUUCAAUCAGCCGUUGCAGUUAUUGAUAACGGAAAAUUCGGAAAACGAGAGAUUCGUUUUGAAACAGGUCGCCUAGCGCGCCAAGCAGCAGGAGCAGCAGCUGUUUACUUAGAUGAUCAAACAAUGAUCUUCUCAGCAACAACAGCAUCAAAGACUCCAAAGGAUCAAUUUGAUUUCUUCCCAUUAACAGUUGAUGUUGAAGAGAAGAUGUAUGCAGUUGGU
JCVI_SCAF_1101668100121/748-284              CCUUCAAUACCUAGCGAAGACAGAUAUCAACCGUUACCGCGCAAUUAUCGAAAAACUCGGUAUUCGCCGCUAAUUAAGUACAACCAAUCUGCCGUAGAGCGAUGGUCCUCGGUAGUGGU.UUCCGC.G....C...............UUGAAUACUU.................G.CGCGUGA.ACUUCGAUCGAAGAU.UCAUUCUCUCGGCAGAUUAAAAACUCAACAAUUCUGUUGUGUUUUCAAUCUACAAAGAGGAGGACCCAUGGAGGGUCAAGAGGUUCAGUCAGCCGUUGCAGUUAUUGAUAACGGAAAAUUCGGAAAACGAGAGAUUCGUUUUGAAACAGGUCGCCUAGCGCGCCAAGCAGCUGGAGCUGCAGCUGUUUAUCUAGAUGAUCAAACAAUGAUCUUCUCUGCGACAACAGCAUCAAAAACUCCAAAGGAUCAAUUUGAUUUCUUCCCUUUAACAGUUGAUGUUGAAGAGAAGAUGUAUGCAGUUGGUC
JCVI_SCAF_1101668160289/898-427              CCUUCAAUACCUAGCGAAGACAGAUAUCAACCGUUACCGCGCAAUUAUCGAGAAGCUCGGUAUUCGCCGCUAAUUAAGUAAAACCAAUCUGCCGUAGAGCGAUGGUCCUCGGUAGUGGU.UUCCGC.GAA..C.A.............GAUAUAAGUAUUUG.........U...G.CGCGUGA.ACUUCGAUCGAAGAC.UC.UUGCAUCUUGUGCAGAUUAAAAAACUCAACAAAUCUGUUGUGUUUUCAAUCUACAAAGAGGAGGACCCAUGGAGGGUCAAGAGGUUCAGUCAGCCGUUGCAGUUAUUGAUAACGGAAAAUUCGGAAAACGAGAGAUUCGUUUUGAAACAGGACGCCUAGCGCGCCAAGCAGCAGGAGCUGCAGCGGUUUACUUAGAUGAUCAAACAAUGAUCUUCUCAGCAACAACCGCAUCAAAGACACCUAAGGAUCAAUUUGAUUUCUUCCCUUUGACAGUUGAUGUUGAAGAGAAGAUGUACGCAGUU
JCVI_SCAF_1101668116854/1386-924             UUCAAUAUCUUGCUAAGACAGAUAUCAACCGUUACCGCGUGAUUAUCGAGAAGCUCGGUAUUCGCCGCUAAUUAAUUAAUACCUACACCACUUCAAGGCAAAUGGUCCUCGGUAGUGGU.UUCCGC.A....C.A.............AAUUAA.................U...G.UGCGUGA.ACUUCGAUCGAAGAU.UCAUUCUCCUUUAAGUGGGUAGUAACCACGAUGUGACUUGCAAUGAGUCGCGUCCAUAGUAAUAAAGGAGGACCCAUGGAGGGUCAAGAGGUUCAGUCAGCCGUUGCGGUUAUUGAUAACGGAAAAUUUGGAAAACGAGAGAUUCGUUUUGAAACAGGUCGCCUAGCGCGCCAAGCAGCAGGAGCAGCAGCAGUUUACUUAGAUGAUCAAACAAUGAUCUUCUCAGCAACAACUGCAUCAAAGACUCCUAAAGAUCAAUUUGAUUUCUUUCCUUUAACAGUUGAUGUUGAAGAAAAGAUGUAUGC
JCVI_SCAF_1101668148428/865-403              UUCAAUACCUUGCUAAGACAGAUAUCAACCGUUACCGCGUGAUUAUCGAGAAGCUCGGUAUUCGCCGCUAAUUAAGUAAUACCUACACCACUUCAAGGCAAAUGGUCCUCGGUAGUGGU.UUCCGC.A....C.A.............AAUUAA.................U...G.UGCGUGA.ACUUCGAUCGAAGAU.UCAUUUCUCCUUUAAGUGGGUAGUAACCACGAUGUGACUUGCAAUGAGUCGCGUCCAUAGUAAUAAAGGAGGACCCAUGGAGGGUCAAGAGGUUCAGUCAGCCGUUGCAGUUAUUGAUAACGGAAAAUUUGGAAAACGAGAGAUUCGUUUUGAAACAGGUCGCCUAGCGCGCCAAGCAGCAGGAGCAGCAGCAGUUUAUUUAGAUGAUCAAACAAUGAUCUUCUCAGCAACAACUGCAUCAAAGACUCCUAAAGAUCAAUUUGAUUUCUUUCCUUUAACAGUUGAUGUUGAAGAAACGAUGUAUG
JCVI_SCAF_1101668122106/1227-762             AUCAAUCGUUAUCGUGCGAUUAUCGAAAAGCUCGGUAUUCGCCGCUAAUUAAAUAACUACCCACCAGGGGAGUUUGAAGUUUCCAGUUUUAUUUGGAAGCAAUGGUCCUCGGUAGUGGU.UUCCGCAA....G.AC.G.C........UUUC.................GUU...C.UGCGUGA.ACUUCGAUCGACGAU.UC.AUUACUUCAUAUUAUUUACUGAAAACUCCUUGCGAACCUGGAACGGGUACAUAAAUUAAGGAGGACCCAUGGAGGGUCAAGAAGUACAGUCAUCAGUUGCCGUUAUCGAUAAUGGCAAAUUCGGAAAGCGCGAAAUCCGCUUUGAAACAGGACGCCUAGCGCGUCAAGCAGCAGGAGCCGCAGCAGUUUAUCUAGAUGAUCAAACAAUGAUCUUCUCAGCAACAACUGCCUCAAAGACUCCAAAAGAUCAAUUCGACUUCUUUCCUUUAACAGUAGAUGUUGAAGAGAAGAUGUAUGCAGUC
JCVI_SCAF_1101668118458/773-300              AGACAGAUAUCAAUCGUUAUCGCGCAAUUAUCGAGAAGCUCGGUAUUCGCCGCUAAUUAAUCCAGUACAAAGUUAGAUAAGAACUACACGCCGGGGGACAUAUGGUCCUCGGUAGUGGU.UUCCAG.A....U.G..U.AUGCA....CCAGA............UGUAUAU...A.GCUGUGA.ACUUCGAUCGAAGAUUCA.UUUGUUUCGCCUCGCGUGUAGUUACCGCUCCAAGGUGGAUUGAUUCAUCCCUGAAUUAGCCCCUUGGAAUAGAAACACGAAUCAAAGGAGGACCCAUGGAGGGUCAAGACGUUAAGUCAGCAGUAGCCGUUAUCGAUAACGGAAAGUUCGGAAAGCGCGAGAUCAAGUUCGAAACAGGACGCCUCGCAAAGCAAGCAGCAGGAGCUGCAGCUGUUUAUCUCGACGAUCAGACAAUGAUCUUCUCGGCAACAACAGCAUCAAAGACACCUAAGGAUCAAUUCGACUUCUUUCCACUCACAGUG
JCVI_SCAF_1096626901761/919-1383             AAAGACAGAUAUUGCGCGAUACCGCGCGAUCAUCGACAAACUCGGCAUCCGCCGUUAGUUUGCUGAACAAUUAAAUAAUCACCCAGCGCAACGCUAGAGGUUUGGUCCUCGGUGGUGGC.UUACGG......A.U..U.U........AAACAA...............GAA...U.GCCGUUG.GCUUCGAUCGAAGAU.CC.AUUCUCUAUAAAUAUGUGCGCGGGUGUUAGAGAAUAGGAGAGACCCAUGGAGGGUCAAGACGUUAAGUCUGCCGCUGUCACAAUUGACAACGGAAAAUUUGGAAAACGAGAAAUUCGUUUCGAAACUGGUCGCCUAGCGCGCCAAGCUGCAGGAACUGCAGUUGUUUAUCUAGAUGAUGAAACUAUGUUGCUAUCAGCAACUACUGCUUCAAAGUCACCUAAAGAUCAAUUCGACUUCUUCCCAUUAACAGUUGAUGUGGAAGAGCGCAUGUAUGCAAUUGGAAAGAUCCCAGGAUCAUUUU
JCVI_SCAF_1101668114308/1482-1011            AUUCUUCAGUACCUCGCAAAGACAGAUAUUAAUCGCUACAGAGCGAUUAUUGAAAAACUCGGCAUUCGCCGUUAAUUAGACACACCUACCCGCCGACGGCAAUGGUCCUCGGUAGUGGU.UUCCGG.AG...A.U..U.U.CU.....UUCGU.............AGAAAAG..U.UCCGUGA.ACUUCGAUCGAAGAU.UC.AUAUGUCCUCUCGGCGCGGGUAGCUGAGAAAAGGAGCGACCCAUGGAGGGUCAAGAGGUUCAGACCGCAGUAGCCGUUAUUGAUAACGGAAAGUUUGGAAAACGAGAGAUUCGUUUUGAAACAGGACGUCUAGCACGUCAAGCAGCAGGAGCAGCAGCAGUUUAUUUGGAUGAUCAAACAAUGAUCUUCUCAGCAACAACUGCAUCAAAGACUCCAAAAGAUCAAUUCGAUUUCUUUCCUUUGACAGUAGAUGUUGAAGAGAAGAUGUAUGCAGUUGGUCGUAUUCCAGGAUCAUUCUUCCG
JCVI_SCAF_1096627654472/1130-660             UUGCAGUACCUCGCUAAAACUGACAUUGAUCGCUAUAGAGCGAUUAUCGAAAAGCUCGGUAUUCGUCGUUAAUUAAACGCAAAACUUUAUUUGCAAGAGUUUUGGUCCUCGGUAGUGGU.UUCCGG.A....A.A..G.UUUG.....UUAAU.............UAAAUU...U.GCCGUGA.ACUUCGAUCGAUGAU.CC.AAUCUCCAAUAAAGUUUUGUUAGAAAUGGAGAUGACCGAUGGAAGGUCAAGAUGUAAAAAGCGCCGUUGCCAAAAUUGAUAACGGUAAGUUUGGAAAGCGGGAGAUCCGCUUUGAAACUGGACGUCUAGCACGUCAAGCAGCGGGUACCGCUGUUGUUUAUUUAGAUGAUGACAGCAUGUUGCUAUCUGCAACUACUGCAUCAAAAAAUCCGAAGGAUCAAUUUGAUUUCUUCCCAUUAACUGUAGAUGUGGAAGAGCGCAUGUCUGCAGCUGCAAAAAUUCCUGGCUCAUUCUUNNNNNNN
JCVI_SCAF_1101667162011/210-1                GUACCUCGCCAAAACAGAUAUUGAACGCUAUAGAGCGAUAAUCGAAAAGCUCGAUCUUCGCAGAUAAGUUAAUUCAACUAAUAACUUUAUUGUUCAGAGUUUUGGUCCUCGGUAGUGGU.UUCCGG.A....A.U.............CGGAU..................A...U.UCCGUGA.ACUUCGAUCGAAGAU.CC.AUUCUCUACAUAAAGUGUUGAGAAAUGGAGAUGACCCAUGGAGGGUCAAGA...........................................................................................................................................................................................................................................................
JCVI_SCAF_1101668104815/1-412                ................................................CUCGAUCUUCGCCGCUAAGAAAAAAAUCAGCAAAAACUUUAUUUAAAAGAGUUUUGGUCCUCGGUAGUGGU.UUCCGG.A....A.A.............ACGU...................U...U.UCCGUGA.ACUUCGAUCGAAGAU.CC.AUUCUCCUUAAUUAAAGUGUUGAGAAAUGGAGAUGACCCAUGGAGGGUCAAGAUGUGCAAUCAGCCGUUGCAAAAAUAGACAACGGUAAAUUUGGAAAGCGGGAGAUCCGCUUUGAAACUGGCCGACUAGCUCGGCAAGCAGCGGGAACCGCUGUUGUGUACUUAGAUGAUGACAGCAUGUUGCUAUCUGCAACUACUGCAUCAAAAAAUCCGAAGGAUCAAUUUGAUUUCUUCCCACUUACAGUUGAUGUGGAAGAGCGAAUGUAUGCCGCUGGCAAAAUUCCUGGAUCAUUCUUUCGUAG
JCVI_SCAF_1101668107913/927-468              UACCUCGCCAAGACAGAUAUUGAGCGCUAUAGAGCGAUUAUCGAAAAGCUCGAUCUUCGCCGCUAAGAAAAAAAUCAGCAAAAACUUUAUUCAAAAGAGUUUUGGUCCUCGGUAGUGGU.UUCCGG.A....A.A.............ACGU...................U...U.UCCGUGA.ACUUCGAUCGAAGAU.CC.AUUCUCCUUAAUUAAAGUGUUGAGAAAUGGAGAUGACCCAUGGAGGGUCAAGAUGUGCAAUCAGCCGUUGCCAAAAUAGACAACGGUAAAUUUGGAAAGCGGGAGAUCCGCUUUGAAACUGGCCGACUAGCUCGGCAAGCAGCGGGAACCGCUGUUGUGUACUUAGAUGAUGACAGCAUGUUGCUAUCUGCAACUACUGCAUCAAAAAAUCCGAAGGAUCAAUUUGAUUUCUUCCCACUUACAGUUGAUGUGGAAGAGCGAAUGUAUGCCGCUGGCAAAAUUCCUGGAUCAUUUUUUCGUAG
JCVI_SCAF_1096627446429/820-1224             AUCGCGCAAUUAUCGAGAAACUCGGUAUCCGUCGCUAAUAGCAAACCCAGUAGUUCUUAUCUAAGAACUCUGUAAUUAACACGACGCCUCGCAUCAAGUAAUUGGUCCUCGGUAGUGGU.UUCCGG.A....A.A.............UGA....................U...U.UCCGUGA.ACUUCGAUCGAAGAU.CC.AUUUCCUGAUGCGAGGCACUUCAUCAAAAGAAUUUUGAUGGGGAUUUAAAGAAAUGGAGCGACCUAUGGAAGGUCAAGAUGUGAAGUUCGCCGUUGCCAAGAUUGAUAACGGCAAGUUUGGAAAAAGAGAGAUCCGCUUUGAAACCGGGCGCCUAGCUCGUCAAGCAGCAGGUACCGCAGUCGUUUAUCUCGACGAUGAUUCAAUGUUGCUUUCAGCAACAACCGCUUCAAAGCAACCGAAAGACCAA......................................................
JCVI_SCAF_1096626895935/1904-2364            UACCUCGCCAAGACGGACAUUGAGCGCUAUAGAGCGAUAAUCGAAAAGCUCGAUCUUCGCCGUUAAAUAAAAAUCAGCAAAAAACUUUAUCGCUAAGAGUUUUGGUCCUCGGUAGUGGU.UUCCGG.A....A.A..A..........CGA...................UU...U.UCCGUGA.ACUUCGAUCGAAGAU.CC.AUUCUCUAGAUUUAAAGUGUUGAGAAAUGGAGAUGACCCAUGGAGGGUCAAGAUGUGCAAUCAGCCGUUGCAAAAAUAGACAACGGUAAAUUUGGAAAGCGGGAGAUCCGCUUUGAAACUGGCCGACUAGCUCGGCAAGCAUCGGGAACAGCCGUUGUUUAUUUGGAUGAUGACAGCAUGUUGCUAUCUGCAACUACUGCAUCAAAGAAACCAAAGGAUCAAUUUGAUUUCUUCCCUCUAACUGUUGAUGUAGAAGAGCGAAUGUAUGCCGCUGGAAAAAUUCCAGGGUCAUUUUUCCGUCG
JCVI_SCAF_1096627298438/1041-581             AUACCUCGCCAAGACAGACAUUGAGCGCUAUAGAGCGAUUAUCGAAAAGCUCGAUCUUCGCAGAUAAAUAAAAUCAGCAAAAAACUUUAUCGUUAAGAGUUUUGGUCCUCGGUAGUGGU.UUCCGG.A....A.A..A..........CGA...................UU...U.UCCGUGA.ACUUCGAUCGAAGAU.CC.AUUCUCUUUGUAUAAAGUGUUGAGAAAUGGAGAUGACCCAUGGAGGGUCAAGAUGUUAAUUCAGCCGUUGCAAAAAUAGAUAACGGUAAAUUUGGAAAGCGGGAGAUCCGCUUUGAAACUGGCCGACUUGCUCGGCAAGCAGCAGGAACUGCUGUUGUGUACUUAGAUGAUGACAGCAUGUUGCUAUCUGCAACUACUGCUUCAAAAAAUCCGAAAGAUCAAUUUGAUUUCUUUCCACUAACCGUAGAUGUAGAAGAGAGAAUGUAUGCUGCUGGGAAAAUACCUGGUUCUUUUUUCCGUCG
JCVI_SCAF_1101668121219/659-1119             UACCUCGCCAAGACGGAUAUUGAGCGCUAUAGAGCGAUUAUCGAAAAGCUCGAUCUUCGCCGUUAAAUAACAAUCAGCAAAAAACUUUAUCGCUAAGAGUUUUGGUCCUCGGUAGUGGU.UUCCGG.A....A.A..A..........CGA...................UU...U.UCCGUGA.ACUUCGAUCGAAGAU.CC.AUUCUCUAGAUUUAAAGUGUUGAGAAAUGGAGAUGACCCAUGGAGGGUCAAGAUGUGCAAUCAGCCGUUGCAAAAAUAGACAACGGUAAAUUUGGAAAGCGGGAGAUCCGCUUUGAAACUGGCCGACUAGCUCGGCAAGCAGCGGGAACAGCCGUUGUUUAUUUAGAUGAUGACAGCAUGUUGCUUUCUGCAACUACUGCAUCAAAAAAUCCGAAGGAUCAAUUUGAUUUCUUCCCACUAACAGUUGAUGUGGAAGAGCGAAUGUAUGCUGCUGGAAAAAUUCCAGGAUCAUUUUUCCGUCG
JCVI_SCAF_1096626198158/667-993              UGCAAAGAAAGAUAUCGCUCGUUAUCGCGCGAUAAUCGACAAACUCGGCAUCCGCCGUUAGUUUGAUAAAAAGUUAAUAGAAAACUUCGCGGGCUAGUUGAUUGGUCCUCGGUGGUGGC.UUCCGG.A....................AUAAA........................UCCGUGA.GCUUCGAUCGAAGAU.CC.AUUCUCUAGAGGCUGCGUAGUUUUAGAGAAUAGGAGAGACCCAUGGAGGGUCAAGACGUUAAGUAUGCCGUUGCAAAAAUAGACAACGGCAAAUUUGGGAAACGUGAAAUACGUUUCGAAACUGGUCGACUGGCGCGUCAGCUGCUGGAACCGCAGUUGUGUAUCUAGAUGA..................................................................................................................................
JCVI_SCAF_1096627650139/615-157              GACCGAUAUCGAGCGUUAUCGCGCGAUCAUCGACAAGCUCGGCAUCCGCCGUUAGUUUGAAUUCAACAAUUUCAUAACCCAACUCUGCGCGGGCCGGAAGACUGGUCCUCGGUGGUGGC.UUACGG.A....G.A.............UGA....................U...C.UCCGUGG.GCUUCGAUCGAAGAU.CC.AUUCUCUGGUAGCCGUGCUGAGCAACGCCAUAACUGGCGCAAGAGAAUAGGAGAGACCCAUGGAGGGUCAAGACGUUAAGUCUGCCGUUGCCACAAUCGACAACGGAAAAUUUGGGAAACGAGAGAUUCGUUUCGAAACUGGUCGCCUCGCGCGACAGGCUGCGGGAACUGCAGUCGUCUAUCUUGAUGAUGAGACGAUGCUGCUCUCUGCCACAACUGCUUCAAAAUCACCACGCGAAUCAUUCGAUUUCUUCCCGCUCACGGUUGAUGUCGAAGAGCGCAUGUAUUCAGUAGGAAAGAUC
JCVI_SCAF_1101668247038/1246-1585            UUGCAAAGACCGAUAUCGCUCGUUAUCGCGCGAUCAUCGACAAGCUCGGCAUCCGCCGCUAGUUUGAAAUAAUUUAAUAAAUCUCGCCACGGGCCGGAUGACUGGUCCUCGGUGGUGGC.UUACGG......................AUGAUUG.......................CCGUGG.GCUUCGAUCGAAGAU.CC.AUUCUCUGGUGGCCGUGGUGGGAAUAGAGAAUAGGAGAGACCCAUGGAGGGUCAAGACGUUAGUUAUGCCGUUGCAAAGAUAGAUAACGGCAAAUUUGGGAAACGAGAGAUUCGUUUCGAAACCGGGCGCCUAGCGCGCCAAGCUGCAGGAACUGCAGUCGUUUAUCUCGAUGAUGAAACUAUGU.....................................................................................................................
JCVI_SCAF_1096627006102/1834-1376            CUAAGACAGAUAUCGCUCGCUAUCGUGCGAUUAUCGACAAGCUCGGCAUCCGCCGUUAGUUUGCUUUUAAAAAUUUAAUAUCUCCUACGCGGGCUAGAAGACUGGUCCUCGGUGGUGGC.UUACGG......................AUAACGAUG.....................CCGUUG.GCUUCGAUCGAAGAU.CC.AUUCUCUAGAAGCCGCGUGGGUAUUUAGAGAAUAGGAGAGACCCAUGGAGGGUCAAGACGUUAAGUCUGCCGUUGCCACAAUUGACAACGGAAAGUUUGGAAAACGAGAGAUUCGUUUUGAAACCGGACGCCUUGCGCGCCAAGCUGCAGGAACUGCAGUCGUAUUUCUUGAUGAUGAAUCAAUGUUGCUAUCGGCAACAACUGCUUCAAAAUCACCUAAAGAUCAAUUCGAUUUCUUUCCUCUGACAGUAGAUGUGGAAGAGAGAAUGUAUUCGGUUGGUCGAAUUCCGGGAUCGUUCUUC
JCVI_SCAF_1101667164550/465-9                UUGCAAAGACCGAUAUCGCUCGUUACCGCGCGAUCAUCGACAAGCUCGGCAUCCGCCGAUAGUUUGAAAUAACUUAAUAAAUCUCGCCACAGGCCGGAAGGCUGGUCCUCGGUGGUGGC.UUACGGAU....................GAUU.........................GCCGUGG.GCUUCGAUCGAAGAU.CC.AUUCUCUGGUGGCUGUGGUGGGAAUAGAGAAUAGGAGAGACCCAUGGAGGGUCAAGACGUUAGUUAUGCCGUUGCAAAAAUUGAUAACGGCAAAUUUGGAAAACGAGAGAUUCGUUUUGAAACUGGGCGUUUAGCGCGCCAAGCUGCGGGAACCGCAGUCGUUUAUUUGGAUGAUGAGACGAUGUUGCUAUCAGCAACAACUGCUUCAAAGAAUCCAAAAGAUCAAUUCGAUUUCUUCCCACUCACUGUUGAUGUGGAAGAGCGAAUGUAUUCGGUGGGAAGAAUCCCUGGUUCUUCUCCGU
JCVI_SCAF_1101668245159/632-168              AAAGACAGAUAUCGAGCGUUACCGCGCGAUUAUCGACAAACUCGGCAUCCGCCGUUAGUUUGUUUUAAAACUACAUAUUUACCCAGCGCAAGACCGGAUGAUUGGUCCUCGGUGGUGGC.UUACGG.A....U.U..U.U........UACA.................AGA...ACGCCGUGG.GCUUCGAUCGAAGAU.CC.AUUCUCUGGCAAUGCGCUGGUUAUAGAGAAUAGGAGAGACCCAUGGAGGGUCAAGACGUUAAGUCUGCCGUUGCAACAAUUGACAACGGAAAGUUUGGAAAACGAGAGAUUCGUUUUGAAACCGGCCGCCUAGCGCGCCAAGCUGCAGGAACUGCAGUUGUUUACCUCGAUGAUGAUUCGAUGUUGCUCUCUGCAACAACCGCAUCAAAAUCACCACGCGAUCAAUUCGACUUCUUCCCACUCACUGUUGAUGUGGAAGAGAGAAUGUACGCCGUCGGAAAGAUUCCAGGAUCAUUUUUCCG
JCVI_SCAF_1096627382872/2593-2129            AAAGACAGAUAUCGAGCGUUACCGCGCGAUUAUCGACAAACUCGGCAUCCGCCGUUAGUUUGUUUUAAAACUACAUAUUUACCCAGCGCAAGACCGGAUGAUUGGUCCUCGGUGGUGGC.UUACGG.A....U.U..U.U........UACA.................AGA...ACGCCGUGG.GCUUCGAUCGAAGAU.CC.AUUCUCUGGCAAUGCGCUGGUUAUAGAGAAUAGGAGAGACCCAUGGAGGGUCAAGACGUUAAGUCUGCCGUUGCAACAAUUGACAACGGAAAGUUUGGAAAACGAGAGAUUCGUUUUGAAACCGGCCGCCUAGCGCGCCAAGCUGCAGGAACUGCAGUUGUUUACCUCGACGAUGAUUCGAUGUUGCUCUCUGCAACAACCGCAUCAAAAUCACCACGCGAUCAAUUCGACUUCUUCCCGCUCACUGUUGAUGUGGAAGAGAGAAUGUACGCCGUAGGAAAGAUCCCAGGAUCAUUUUUCCG
JCVI_SCAF_1096627672664/406-1                AAAGACAGAUAUCGAGCGUUACCGCGCGAUUAUCGACAAACUCGGCAUCCGCCGUUAGUUUGUUUUAAAACUACAUAUUUACCCAGCGCAAGACCGGAUGAUUGGUCCUCGGUGGUGGC.UUACGG.A....U.U..U.U........UACA.................AGA...ACGCCGUGG.GCUUCGAUCGAAGAU.CC.AUUCUCUGGCAAUGCGCUGGUUAUAGAGAAUAGGAGAGACCCAUGGAGGGUCAAGACGUUAAGUCUGCCGUUGCAACAAUUGACAACGGAAAGUUUGGAAAACGAGAGAUUCGUUUUGAAACCGGCCGCUUAGCGCGCCAAGCUGCAGGAACUGCAGUUGUUUACCUCGAUGAUGAUUCGAUGUUGCUCUCUGCAACAACCGCAUCAAAAUCACCACGCGAUCAAUUCGACUUCUUCCCACUC...........................................................
JCVI_SCAF_1101668233903/859-400              UAUUCGCCGCUAAAAAAUAACGAAAACUGAAUAACAGAAAAACUAACUAACAACAACCAAGGUUUUUAGUCGGUGCAAUUAAUUUGUAUCGAUUGCAGAGAUUGGUCCUCGGUAGUGGU.UUCCGG.G....................CAGUUAUA.....................CCCGUGA.ACUUCGAUCGAAGAU.CC.AUUUUCUAAUAAUCUAAAAAUAAUUGGUUGAGAAAUGGAGUUGGCCCAUGUCGGGUCAAGAAAUUCACUCUGCCGUUGCAAAAAUAGAUAACGGCAAAUUUGGAAAACGACAGAUUCGAUUUGAAACUGGACGUUUAGCAAGACAGGCUGCCGGUUGCGCAGUGGUUUAUUUAGAUGAUGACAGCAUGUUGCUCUCGGCUACAACUGUCUCUAAAAAUCCGAAAGAUCAAUUUGAUUUCUUCCCAUUAACAGUUGAUAUCGAAGAGAGAAUGUAUGCCGCAGGCAGAAUUCCCGGUUCAUUC
JCVI_SCAF_1096627005160/693-231              CGGUAUUCGUCGCUAACUUAAAAAAUACAAUUUCAUAUAGAUAAAAAUAAAUAACAACUAGCUACAACCUAGAUUUCAAUUUUUUAAAUUUUAAAUAAAAAUUGGUCCUCGGUAGUGGU.UUCCGGGG....U.U..U..........UACA..................AG...A.CCCGUGA.ACUUCGAUCGAAGAU.CC.AUUUCAAAGAAAUCUGGUUGAGAAAUGGAGUUGGCCCAUGUCGGGUCAAGAAAUUCACUCUGCCGUUGCGAAAAUCGACAAUGGCAAAUUCGGAAAACGUCAGAUUCGUUUUGAAACUGGACGUUUAGCAAGACAGGCUGCCGGUUGCGCAGUUGUCUAUCUCGACGAUGACAGCAUGUUGCUUUCGGCAACAACUGUUUCCAAAAAACCAAAAGAUCAAUUUGAUUUCUUUCCACUAACAGUUGAUGUGGAAGAACGUAUGUAUGCAGCCGGAAAAAUUCCUGGCUCAUUCUUUAGACGUG
JCVI_SCAF_1096627015732/427-1                AAAAACACAAUUUCAUAUAGAUAAAAAUAAAUAAACUAGCUACAACCUAGAUUUCAAUUUUUUAAAUUUUAAAAUAAAAAAAUUGCAAAAAUUGCAAAAAAUUGGUCCUCGGUAGUGGU.UUCCGGGG....U.U..U..........UACA..................AG...A.CCCGUGA.ACUUCGAUCGAAGAU.CC.AUUUCAAAGAAAUCUGGUUGAGAAAUGGAGUUGGCCCAUGUCGGGUCAAGAAAUUCACUCUGCCGUUGCGAAAAUCGACAAUGGCAAAUUCGGAAAACGUCAGAUUCGUUUUGAAACUGGACGUUUAGCAAGACAAGCUGCCGGUUGCGCAGUUGUCUAUCUCGAUGAUGACAGCAUGUUGCUUUCAGCAACAACUGUUUCCAAAAAACCAAAAGAUCAAUUUGAUUUCUUUCCACUCACAGUUGAUGUGGAAGAACGUAUGUAUG....................................
JCVI_SCAF_1096627667722/1-442                .....................AAAAUACAAUUUCAUACAGAGAAAAAUAAAUAACAACUAGCUACAACCUAGAUUUCAAUUUUUUAAAUUUUAAAUAAAAAUUGGUCCUCGGUAGUGGU.UUCCGGGG....U.U..U..........UACA..................AG...A.CCCGUGA.ACUUCGAUCGAAGAU.CC.AUUUCAAAGAAAUCUGGUUGAGAAAUGGAGUUGGCCCAUGUCGGGUCAAGAAAUUCACUCUGCCGUUGCGAAAAUCGACAAUGGCAAAUUUGGAAAACGUCAGAUUCGUUUUGAAACUGGACGUUUAGCAAGACAGGCUGCCGGUUGCGCAGUUGUCUAUCUCGAUGAUGACAGCAUGUUGCUUUCGGCAACAACUGUUUCCAAAAAACCAAAAGAUCAAUUUGAUUUCUUUCCACUCACAGUUGAUGUGGAAGAACGUAUGUAUGCAGCUGGAAGAAUUCCUGGCUCAUUCUUUAGACGCG
JCVI_SCAF_1101668120237/702-242              UCUUCAGUACCUCGCAAAGACAGAUAUCAAUCGUUAUCGCGCAAUUAUCGAGAAGCUCGGUAUUCGCCGCUAAUUAAGAAUUAACUACCCGCCGGGGGACAAUGGUCCUCGGUAGUGGU.UUCCAG.A....U.G.............UUUG...................C...A.UCUGUGA.ACUUCGAUCGAAGAU.UCAUUUGUUUCGCCUUGCGUGUAGUUACCGCUCCAAGCUGUGCAGAUGCACCUUGGAAUUUGAAACAAAGGAGGACCCAUGGAGGGUCAAGACGUUAAGACAGCAGUAGCCGUUAUCGAUAACGGAAAGUUCGGAAAGCGCGAGAUUAAGUUCGAAACAGGACGCCUCGCAAAGCAAGCAGCAGGAGCUGCAGCUGUGUAUCUCGAUGAUCAGACAAUGAUCUUCUCAGCUACAACAGCAUCAAAGACACCUAAGGAUCAAUUCGACUUCUUCCCACUAACAGUGGAUGUUGAAGAGAAGAUGUA
JCVI_SCAF_1101668151658/524-997              UUGCAGUACCUUGCAAAGACAGAUAUCAACCGUUAUCGCGCAAUUAUCGAGAAGCUCGGUAUUCGCCGCUAAUUAAUUAUUAACUACACGCCGGGGGACUAAUGGUCCUCGGUAGUGGU.UUCCAG.A....U.G....CAAGCA...CUAGA...........UGUUUGGC...A.UCUGUGA.ACUUCGAUCGAAGAU.UC.AUUUGUUUCGCCUCGCGUGUAGUUACCGCUCUAAGGUGCAUUUAACGUGCCUUAGAAAAAGAAGGAAACGAAUCAAAGGAGGACCCAUGGAGGGUCAAGACGUUAAGUCAGCAGUAGCCGUUAUCGAUAACGGAAAGUUCGGAAAGCGCGAGAUCAAGUUUGAAACUGGUCGCCUCGCAAAGCAAGCAGCAGGAGCUGCAGCUGUAUAUCUAGAUGAUCAAACAAUGAUCUUCUCAGCAACAACAGCAUCAAAGUCACCUAAGGACCAAUUCGACUUCUUCCCACUUACAGUGGAUGUCGAA
JCVI_SCAF_1101668143468/1090-1538            UCUUCAGUACCUCGCAAAGACAGAUAUCAAUCGUUAUCGCGCGAUUAUCGAAAAGCUCGGUAUUCGUCGCUAAUUAAGUAAGCACUGCGUCCCGAGGAGAAAUGGUCCUCGGUAGUGGU.UUCCGG.A....U.G.............AUU....................C...A.UCCGUGA.ACUUCGAUCGAAGAUACA.UUCCUACCUCGCUGCGGGCGCUGUAGAAAUGGAGAGACCCAUGGAGGGUCAAGACGUUAAGACAGCAGUAGCCGUUAUUGAUAACGGAAAGUUUGGUAAGCGCGAGAUUCGCUUUGAAACAGGGCGACUUGCAAAGCAGGCAGCAGGAGCUGCCGCUGUAUAUCUAGAUGAUCAGACAAUGAUCUUCUCAGCAACAACAGCUUCGAAGACACCAAAAGAUCAAUUCGACUUCUUUCCUUUGACAGUAGAUGUUGAAGAGAAGAUGUACGCAGUCGGAAAGAUCCCAGGUUC...........
JCVI_SCAF_1096627298000/770-1246             UCAAAGACAGAUAUCAAUCGUUAUCGCGUAAUUAUCGAAAAGCUCGGUAUUCGCCGUUAAUUAAUUUACCUACCUGACCGCACUCUUGAAGUAACGGAGCAAUGGUCCUCGGUAGUGGU.UUCCGC.AGA..G.C..G.CGA......UUAAAUUCGC.........UUGCG...U.UGCGUGA.ACUUCGAUCGAAGAUUCA.UUCUCCUUAAAAAACUCGAGCCGCGGUAGGUAGUUGAGGAUAAAAAGGAGGACCCAUGGAGGGUCAAGAAGUUCAGUCAGCCGUUGCAGUUAUUGAUAACGGAAAAUUUGGUAAGCGUGAGAUUCGCUUCGAAACAGGACGACUAGCUCGUCAAGCAGCAGGAGCCGCAGCUGUUUAUCUAGAUGAUCAAACAAUGAUCUUUUCAGCUACAACAGCAUCAAAGACUCCAAAAGAUCAAUUCGAUUUCUUUCCUUUAACAGUAGAUGUUGAAGAGAAGAUGUAUGCAGUUGGUCGUAUUCCGG
JCVI_SCAF_1101668115969/1350-884             AUAUCAAUCGUUAUCGUGCGAUUAUCGAAAAGCUCGGUAUUCGCCGCUAAUUAAAUAACUACCCGCCAGGGGAGUUUGGUUUCCAGUUUUAUGUGGAAGCAAUGGUCCUCGGUAGUGGU.UUCCGC.A....A.G..G.C........GCCAAA...............GUU...U.UGCGUGA.ACUUCAAUCGACGAUUCA.UUACUUCACAUACUUUGCUGGUAACUCCUUGCGAACCUGGAAUGGGUACAUCAAUUAAAGGAGGACCCAUGGAGGGUCAAGAAGUACAGUCAUCAGUUGCCGUUAUCGAUAACGGCAAAUUCGGAAAGCGCGAAAUCCGCUUUGAAACAGGACGCCUUGCGCGUCAAGCAGCCGGAGCUGCCGCAGUUUACUUAGAUGAUCAGACGAUGAUCUUCUCUGCUACAACCGCAUCUAAGACUCCAAAAGAUCAAUUCGACUUCUUCCCAUUAACAGUAGAUGUUGAAGAGAAGAUGUAUGCAGUU
JCVI_SCAF_1101668253034/736-1193             UUUUGCAGUACCUGGCAAAGACCGACAUCAAUCGCUACCGCGCAAUUAUUGAAAAACUCGGCAUCCGCCGAUAAACAAUUAAACCUACGGGGACGGCAUUAAUGGUCUCCGGUAGUGGU.UUACGA.A....................AUUGA........................UUCGUGA.ACUUCGAUCGUAGAUUCA.UUUCUCUCGUCGCCCGUGGGUUCGAAGAGAAUGGAGCGACCCAUGGAGGGUCAAGACGUUAAGCAUGCCGUUGCAGUUAUAGACAACGGAAAGUUCGGCAAGCGAGAGAUUCGCUUUGAGACUGGUCGACUAGCAAAGCAAGCAGCUGGUUGUGCCACAGUUUAUUUAGAUGAUGAAACAAUGUUGCUAUCGGCGACUACAGUUUCAAAGUCACCAAAAGAUCAAUUCGACUUCUUCCCAUUAACCGUGGAUGUCGAAGAGCGUAUGUAUUCAAUCGGAAAGAUCCCUGGAUCAUUCUUCCG
JCVI_SCAF_1101668115647/1299-1494            AUUUUGCAAUAUCUUGCAAAGACCGAUGUAACACGUUACAGAGCGAUUAUCGAAAAACUCGGUAUUCGUCGCUAAAUUAGCAAAACUCACUCAUCAGUGAAUCGGUCCUCGGUUGUGGC.UUCCGG.G....CCU..A.AAUU.....UUUU..............AAUU.AAAU..CCCGUGG.GCUUCCAUCGAAGAU.CC.GUUACUGAUGUGUGUUCAUUAGAAAU....................................................................................................................................................................................................................................................................................
JCVI_SCAF_1101668141007/940-469              AUUUUGCAAUAUCUUGCAAAGACCGAUGUAACACGUUACAGAGCGAUUAUCGAAAAACUCGGUAUUCGUCGCUAAAUUAGCAAAACUCACUCAUCAGUGAAUCGGUCCUCGGUUGUGGC.UUCCGG.GCC..U.A..A.AUU......CUUU...............AAUUUA..AUCCCGUGG.GCUUCCAUCGAAGAU.CC.GUUACUGAUGCGUGUUCAUUAGAAAUGGAGUCGACCUAUGGAAGGUCAAGAUGUUAAGACCGCCGUUGCAGUAAUUGAUAACGGCAAAUUUGGAAAGCGCGAAAUCCGGUUUGAAACCGGCCGCCUAGCACGUCAAGCGUCAGGAACUGCGCUUGUUUAUUUAGAUGAUGAUUCAAUGUUGCUCUCUGCAACAACUGCUGGAAAGCAGCCAAAGGAUCAAUUCGAUUUCUUCCCACUAACUGUGGAUGUUGAAGAACGUAUGUAUGCCGCAGGAAAGAUUCCAGGAUCUUUCUUCCGUCGCG
NZ_AAGP01000012.1/38373-37899                GCCCGGAGACUGCCCAUGGCAUGCCCGGGUGGAAUGCGAGGCAAUGGCUCACAGGGGCAACUGCGGUAGACUUCAACGUGGACAACCAUGCCAUGGACGUUUCGGUCCUCGGUAGUGGC.UUCCGG.AAGA.G.C..ACGCAU.....GCGC..............AUGCUGA..U.UCCGUGG.GCCCCGAUCGAUGAC.CG.GCUUGGAUCCAUGGGGUUGUCCGAGCCAAUAUCCACCGGAUCGACGCGGGCCUCUUUCGCCUUCAUUCUUCGAAGGUGUCCGCGUGCCGGUUACAAACAAGGAGAAUACGUGGGACUCAACCCUGAAUCCGCCGUAGCGCACAUUGACAAUGGCAGCUACGGUUCACACACCAUCCGCUUCGAAACAGGACGGCUUGCACAGCAGGCCGCCGGUUCUGCCGUCGCCUACCUCGACGACGAAACCAUGCUGUUCUCGGCCACCUCGGCGGGCAAGAACCCCCGUGAGGGCUUCGACUUCUUCC
NC_008541.1/1593672-1594148                  CUGCGCCGCUAGUCAGACCUGAGGGGCGGCCCCUUCCGUGACGGAAAGGGCCGCCUUCUUCAACCAAAACUAAACAGGAGGAUCAACCGCAUCACGCAUUCGCGGUCCUCGGUAGUGAU.UCCCGG.GAA..C.G....GCUUCG...AAGAA...........UGAAGCCC...GGCCCGUGG.GUCUCGAUCGAUGAC.CG.GGUGCAGUGCAGGCCAGUAGACAGAUGCUGGACUGGGUUGAUGCGGCUGGACUUCCGUUAACCAAGAAACGGAGGUGACUCUCUUGGAGGGUCCCGAAAUCCAGUUCUCAGAAGCCGUCAUUGACAAUGGCCGCUUCGGCAAGCGUGUAAUCCGCUUCGAAACCGGCCGCCUUGCCAAGCAGGCAGCCGGCGCAGCCAUGGUGUACAUCGACGAAGACACCGCGCUGCUGUCCGCAACCACCGCCGGCAAGCACCCGCGUGAAGGCUUUGACUUCUUCCCGCUGACCGUUGACGUCGAAGAG
NZ_AAWA01000012.1/89275-89748                GGGAGUGGCCGACCGGGCCGCUCCCCCGAUCCGUACACCGCCAGGAACUACGACAACCAGGGCCGCACGACCACCCGACCCACCGGGAGCCGGUCAGCGUACCGGUCUCCGGUAGUGGCCCC.CGG.G....CAU..CCGGC......AGCAC..............GCCGACCCG.CCCG.GGCGCUUCGAUCGAAGAC.CG.GCCGUCUGAGCAGCUGCGUGUCGCGGUCCGUAGACGCGAAGGAGCGCAACCACAGAUGACCGAGAGUAACCUCGGCGCCCAGUCUCGUACCGCCACGAUCGACAACGGUGCCUUCGGCACCCGGGUGAUCACCUUUUCCACCGGCCGGCUGGCCCGCCAGGCCGCCGGCUCCGUCGUCGCCCAGCUCGGCGAGACGGUCGUCCUCUCCGCCACCACCGUCGGCCGGCAGCCGAAGGAGCAGUUCGACUUCUUCCCGCUGACCGUCGACGUCGAGGAGCGGAUGUACGCCGCGGGCCGGAUCC
NC_009380.1/1548620-1549093                  GGAGGGGCCGACCGGCCGCUCCCCCGUUCCGGUUCACCGCCAGAACCCUCCGACAACCAGGGCCGCACGACCCCCCGACACGCCGGGAGCCGGUCAGCGCACCGGUCUCCGGUAGUGGCCUC.CGG.GCAUCC.G..GCAUC......UCGCC..............GAUCC...G.CCCG.GGCGCUUCGAUCGAAGAC.CG.GCCGUCUGAGCAGCUGCGCGUCGCGGUCCGCAGACGCGAAGGAGCGCAACCACAGAUGACCGAGAGCAACCUCGGUACCGAGUCUCGUACCGCCACGAUCGACAACGGGGCCUUCGGCACCCGUGUGAUCACCUUCUCCACCGGUCGGCUGGCCCGCCAGGCCGCCGGCUCCGUCGUCGCCCAGCUCGGCGAGACGGUCGUCCUCUCCGCCACCACCGUUGGCCGGCAGCCGAAGGAGCAUUUCGACUUCUUCCCGCUGACCGUCGACGUCGAGGAGCGGAUGUACGCGGCGGGCCGGAUCC
JCVI_SCAF_1096627357583/453-1                GGUGCAGGCCGAUAAGGAGGGGGACUGCGCCGCUAGGUGCAGGCCGGUUAAUUGAAAAGGAUGACGAUCACACGGGUGUCGUGUGCGGAUGUGGUGAUGAGUCGGUCCUCGGUAGUGGC.UUCCGG.G....C.A.............GAUGA..................U...G.CCCGUGG.GCCUCGAUCGAAGAC.CG.GCCGAGCACCCGCGACAGACUCCUGUGCGAUCGAACGCAUCAUGGAUGCGUAUCGACGAUGAAGGAGUAACCCGUGGACGGGUCCACUAUCACCGCCACCGAGGCGGUUCUUGACAACGGGCCGUUCGGCUCGCGAACAGUUCGUUUCGAAACCGGCCGCCUGGCUCGCCAGGCGGGUGGUGCGGUGUCGGCGUUCUUGGACGACGACACCAUGCUGUUGAGCACGACGACGGCGUCUAAGUCGCCGAAGGAGCAUUUCGAUUUCUUUCCGCUGACCGUCGAUGUGGAGGAGCG........
NC_003888.3/6259524-6259983                  GGGCCGCUCCCUUUGCUGUACGUGCGCGCUGUCGCCGCCCCUUUGUAGUGUGGUAACAGAAGAACAAGACGUACGAGGAGAAGCGGACCGCACCGCCGCCGCCGGUCCUCGGUAGUGGCCCC.CGG.G....G.G.............CAGA...................U...C.CCCG.GGUGCUUCGAUCGAAGAC.CG.GCCCGCAUUGCACGGACGCUUCUCCGGCACCGUCCCCUCCGCCACACGGGCGGCGUGGGACAAAAGACGACAAGCAUCGGAGAAACCACUAGUGGAGAACGAGACCCACUACGCCGAAGCCGUGAUCGACAACGGCGCGUUCGGCACCCGCACCAUCCGCUUCGAGACGGGCCGCCUGGCCCGUCAGGCCGCCGGUUCCGCCGUGGCGUACCUGGACGACGACACCAUGGUGCUGUCGGCCACCAGCGCCUCCAAGAACCCGAAGGACCAGCUCGACUUCUUCCCCCUGACGGUGGACGUCG
NC_003155.3/3089317-3088856                  GUAGCACAACGCAAUACGUACGACACACAACGUGGUACACCGACAGCGCACAGCGAUGACGGCACGCCACACCCAACGAGGAGAAGCGCACCUCGCCGCCGCCGGUCCUCGGUAGUGGCCCC.CGG.G....G...............GAAGUGAG...................C.CCCG.GGUGCUUCGAUCGAAGAC.CG.GCCCGCACCAGUGGAGCGCUUCUCCGACCACCGUCCCCCUGCCACACGGGCAGCCCGGGACAAAAGACGAAAAGUAUCGGAGAAAACGCUAGUGGAGAACGAGACCCACUACGCCGAGGCCGUCAUUGACAACGGUUCCUUCGGCACCCGCACCAUCCGCUUCGAGACGGGCCGCCUGGCCAAGCAGGCCGCCGGCUCCGCCGUCGCGUACCUGGACGACGACACCAUGGUGCUGUCGGCCACCACCGCCUCCAAGAAGCCCAAGGAAAAUCUCGACUUCUUCCCCCUCACGGUGGACGUCG
NC_009142.1/6641739-6641270                  GGGAGUGGCCGGUCGGCCGCUCCCCUCGGUGCAUGAAGAGGGGGCGGCGCCGCCGCCCGCAGAACUGCAGAGAGCUCACGGUGACAGCGGGCAAGCGUCCGCCGGUCCUCGGUAGUGGC.UCCCGG.GCG..G.A..C.CUC......GCAG...............GAGGU...U.CCCGAGG.GCUUCGAUCGAUGGC.CG.GCCUCGUCGGACCACGACCCGGAUGCGCUGCCGUGGGCCUCGUGGAGACGAGGAGAAACCAACUUGACUGACGUGCAGUCACUGGACGAGGGCGUGUACGAAGCGACCGCGGUGCUGGACAACGGCGCCUUCGGCACCCGUACCGUCCGAUUCGAGACCGGCCGGCUGGCCAAGCAGGCCGCCGGCAGCGUCGUCGCCUACCUCGACGACGACACCAUGCUGCUCUCGGCCACCACGGCCUCCAAGCAGCCGAAGGAGCACUUCGACUUCUUCCCGCUGACCGUCGACGUCGAGGAGCGGAU
NC_002944.2/3223371-3222901                  AGCAACCGGUGCGGUCACGCAGAUCCGCGUGUGCCGUUCCAGCGUGUCACUACGCACCUUUCGAGGGGGCACCUUCGAGGGAGCAGCCCGGUCUGCAUCGGGCGGUCUUCGGUAGUGGCUGC.CGG.G....C.U....CUCCG....GAUC.............UGGAGCA...G.GUCG.GCCGCUUCGAUCGAUGGC.CG.UAGCCGCAUACAGACUGGCUCCUCGAAAAGCUCCGCGGGUGGCUCGCAGGCCCAUUCGGGUCGGUGAGUGAUCCUGCAAACCCUCUCCAGUUGCGCGUGAUGACGCGAAACAGCCGAAUAAGAGAGGCCGUACGGACGUCUAUGUCUGUCGCUGAAAUUGAAGAAGGCGUGUUCGAGGCGACCGCCACCAUCGACAACGGGAGCUUCGGCACCCGCACCAUCCGCUUCGAGACCGGCCGGUUGGCCCAGCAGGCCGCCGGCGCCGUCGUCGCCUACCUCGACGACGAGAACAUGCUGUUGUC
NC_008595.1/3805047-3804577                  AGCAACCGGUGCGGUCACGCAGAUCCGCGUGUGCCGUUCCAGCGUGUCACUACGCACCUUUCGAGGGGGCACCUUCGAGGGAGCAGCCCGGUCUGCAUCGGGCGGUCUUCGGUAGUGGCUGC.CGG.G....C.U....CUCCG....GAUC.............UGGAGCA...G.GUCG.GCCGCUUCGAUCGAUGGC.CG.UAGCCGCAUACAGACUGGCUCCUCGAAAAGCUCCGCGGGUGGCUCGCAGGCCCAUUCGGGUCGGUGAGUGAUCCUGCAAACCCUCUCCAGUUGCGCGUGAUGACGCGAAACAGCCGAAUAAGAGAGGCCGUACGGACGUCUAUGUCUGUCGCUGAAAUUGAAGAAGGCGUGUUCGAGGCGACCGCCACCAUCGACAACGGGAGCUUCGGCACCCGCACCAUCCGCUUCGAGACCGGCCGGUUGGCCCAGCAGGCUGCCGGCGCCGUCGUCGCCUACCUCGACGACGAGAACAUGCUGUUGUC
NC_002677.1/1013587-1014057                  GCCGGUUCGGUCCAAGCAAGUGGUGUGGUUCUCGCAAAUCCGCGUGUUCCGCUCCAGUGUGUCACUGUGUAAGUCCGAGGGCGCUGCUCUGUCUGUAUCGGGCGGUCUUCGGUAGUGGCUGU.CGG.G....C.U....CUCCG....GAUC.............UGGAGCA...G.GUCG.GCCGCUUCGAUCGAUGGC.CG.UAGUCGUAUUCAGACUGUGCUCUCCGGGAUUGCGUGCGUGGCGCCGAAACAGAUUAAUAACGAGAGAGGCUGUGCGGACGGUUAUGUCUGUAGCUGAAAUCGAAGAGGGCGUGUUCGAGGCAACCGUUACUAUCGAUAACGGGAGUUUCGGCACCCGCGCCAUCCGUUUUGAGACCGGGCGCUUAGCCUUGCAAGCCGCUGGCGCAGUGGUGGCCUACCUGGACGCCGACAAUAUGCUCUUGUCGGCGACCACCGCCAGCAAGAACCCCAAGGAGCAAUUCGACUUCUUCCCGCUUACGGUC
NC_009565.1/3104833-3104363                  GCCGGUUCGGCCCAGCAAAUGGUGCGGUACGCGCAGAACCGCGUGUGCCGUUCCAGCGAGUCACUAUGCAUAUCCAAGGGAGCACCCCCGGCCUGUAUCGGGCGGUCCUCGGUAGUGGCUGC.CGG.G....C.U....CUCCG....GAUC.............UGGGGCA...G.GUCG.GCCGCUUCGAUCGAUGGC.CG.UAGCCGCAUUCAGACCUUUUCUCCUGGGAAGCUCUCGGGGUUCGGCGAACCCGCUGGAUUGCGCGUGACGACGCGAAACAGCUCAAUAAUCCAGAGAGGCCGCACGGACGUCAUGUCUGCCGCUGAAAUUGACGAAGGCGUGUUCGAGACGACCGCCACCAUCGACAACGGGAGCUUUGGCACCCGGACCAUCCGCUUCGAGACCGGCCGAUUGGCCUUGCAGGCCGCCGGCGCGGUGGUCGCCUACCUCGACGACGACAACAUGCUGCUGUCGGCGACCACCGCCAGCAAGAACCCCAAAG
NC_002945.3/3049427-3048957                  GCCGGUUCGGCCCAGCAAAUGGUGCGGUACGCGCAGAACCGCGUGUGCCGUUCCAGCGAGUCACUAUGCAUAUCCAAGGGAGCACCCCCGGCCUGUAUCGGGCGGUCCUCGGUAGUGGCUGC.CGG.G....C.U....CUCCG....GAUC.............UGGGGCA...G.GUCG.GCCGCUUCGAUCGAUGGC.CG.UAGCCGCAUUCAGACCUUUUCCCCUGGGAAGCUCUCGGGGUUCGGCGAACCCGCUGGAUUGCGCGUGACGACGCGAAACAGCUCAAUAAUCCAGAGAGGCCGCACGGACGUCAUGUCUGCCGCUGAAAUUGACGAAGGCGUGUUCGAGACGACCGCCACCAUCGACAACGGGAGCUUUGGCACCCGGACCAUCCGCUUCGAGACCGGCCGAUUGGCCUUGCAGGCCGCCGGCGCGGUGGUCGCCUACCUCGACGACGACAACAUGCUGCUGUCGGCGACCACCGCCAGCAAGAACCCCAAAG
NC_008146.1/2248587-2249048                  CAUUGGUGUGUUCGACGCGAUGCGCGAACACAAUAUUGGGUGCGAAACACGCGGUCCGCGGGCUUCGUUCCCGUGUGUCAUGCCAGGAGCCGCCUGAUCGGGCGGUCUUCGGUAGUGGCUGC.CGG.U....G.A..C..........GCGA..................GU...C.CCCG.GCCGCUUCGAUCGACGGC.CG.UAGCCGCAUCAAGGCCGGUGGUUCAUCCGCUGUGAGUGUUCCCGGCGUGACGACGCGAAACAGCUGAAUGAAUUCAGAGAGGCUGUACGGACGUCAAUGUCUGUAGUUGAAAUUGAAGACGGUGUGUACGAAUCGACCGCCGUCAUCGACAACGGGAGCUUCGGCACCCGCACCAUCCGUUUCGAGACCGGCCGGCUGGCCCAGCAGGCCGCCGGCGCCGUCGUCGCCUACCUCGACGACGAGACCAUGCUGCUGUCGGCCACCUCGGCCAGCAAGAGCCCGAAGGACCACUUCGACUUCUU
NC_008611.1/2397506-2397977                  CCCAUUCGGCCCAGGCACUGUGGUACGGUUCACGCAGAUCCGCGUGCGCCGUUCCAGCGAGUCGCUACGUAUGUCCGAGGGAGCAGCCCUGCCUGUAUCGGGCGGUCUUCGGUAGUGGCUGC.CGG.G....CAC..C.CCG......GAUC...............UGGGGAAAG.UCCG.GCCGCUUCGAUCGACGGC.CG.UAGCCGCAUCCAGGCCGGCCCAUCUGGGUCCGCGAGGAGUCCUGCAAACUCAUCGGGUUGCGUGUGACGCCGCGAAACAGCUGAAUAACCCAGAGAGGGCCGCACGGACGUUAUGUCUGUAGCUGAAACUGAAGAAGGCGUGUUCGAAGCAACCGCCACCAUCGACAACGGGAGCUUCGGCACCCGCACCAUCCGUUUCGAGACUGGCCGAUUGGCCCAGCAGGCCGCCGGCUCGGUGGUCGGAUACCUCGACGACGAGAACAUGUUGCUGUCGGCGACCACCGCCAGCAAGAACCCCAAAG
NC_008596.1/2735753-2736221                  GUCUGCUCAGUGGGCGCUCGUUGGUCGUACGAACGUCAGGUGCGACACCCGCGAUCCGUGGGUGACGUUCCUGCGAGUCACGUCAGGGCCAGCCUGAUCGGGCGGUCUUCGGUAGUGGC.UGCCGG.GA...A.UCCA.AA.......CAGG................UUUA...U.CCCGACA.GCUUCGAUCGACGGC.CG.UAGCCGUUCAAGAGCAGUGGCUUUCUGAGCGUGACGACGCGAAAAAGAUGUUGAAUUGAAAGAGGCCACUGGACUAAAUGUCUGUAGUCGAACUUGAAGACGGUGUGUACGAAUCGACCGCUGUCAUCGACAACGGGAGCUUCGGCACCCGCACCAUCCGUUUCGAGACCGGGCGCCUCGCCCAGCAGGCCGCCGGCUCCGCCGUCGCCUACCUCGAUGACGAGACCAUGCUGCUGAGCGCGACGACCGCCAGCAAGAACCCCAAGGACCACUUCGACUUCUUCCCGCUCACGGUGGACGUC
NC_008726.1/2507841-2508299                  CAUGGGUGCGUUCCGAUGCCAACGGCACGAACAACUGGGUGCGGUCCUCGCAGAUCCGCGUGCACCGUUCCCGCGUGACAUGACACAAACCGCCCGAUCGCGCGGUCUUCGGUAGUGGC.UGCCGG.A....G...............AGACA......................C.UCCGGCA.GCUUCGAUCGACGGC.CG.UCGACGCAUCAGGGCGAGACUUCCCGGGGCGACCCGGAGUUGUCCGCAUCAUUGCGCGUGAUCACGCGAAACCGCUGAUGUGAAUCAGAGAGGCCAUACGGACGUCCAUGUCUGUAGUUGAAAUUGAAGACGGCGUGUUCGAAUCCACCGCCACCAUCGACAACGGGAGCUUCGGCACCCGCACCAUUCGCUUCGAGGCCGGCCGGCUGGCCCAGCAGGCUGCCGGAGCCGUCGUCGCCUACCUCGACGACGAGACCAUGCUGCUGAGCGCGACGACCGCCAGCAAGAGCCCCAAAGAGCAC
NC_009338.1/4277116-4276658                  AGGUGCGUUCGACUGCCAUCGGCACGAACACACAUGGGUGCGGUCCUCGCAGACCCGCGUGCACCGUUCCCGCGUGACACGACAAGGAACCGCCUGAUCGCGCGGUCUUCGGUAGUGGC.UGCCGG.A....G...............AGAGA......................C.UCCGACA.GCUUCGAUCGACGGC.CG.UCGACGCAUCCGGGCCGGCCUUCUCGGAACCCUUCCGAGUCCGCAUUCGCUGCGCGUGUCCACGCGAAACAGUUGAAGGACGAUCUAGAGAGGCCGUACGGACGUCUAUGUCUGUAGUUGAAAUCGAAGAGGGCGUGUUCGAAUCCACCGCCACCAUCGACAACGGGAGCUUCGGCACCCGCACCAUCCGUUUCGAGACCGGCCGGCUGGCCCGCCAAGCCGCCGGCGCCGUCGUCGCCUACCUCGACGACGAGACCAUGCUGCUGAGCGCCACGACCGCCAGCAAGCAGCCCAAGGAGCAU
NC_006087.1/918855-919331                    UCUGUCGUCAUACGCAGCCGUCCUCGCGGCGGAAUGCAGCGUCCCCUGGUAGGAUUCUGGUGGUCGGCCGCGUGCCGGCCGCCGGAGCAGGCUGGCAGCAGCUGGUCCUCGGUGGUGGU.AUCCGG.A....U.G....CG.UUCGCCGUCA.........GGC.AAUCGGC...A.GCCGUGU.AUUUCUACUGAUGGC.CA.GACGGGCUCAGCCCACGCACCUGCCUGGGAUGCCGCGCGUACACGCACUCGCGUGUCGAACUGCCUGCUCGCUCCACCGCUCCAUACGAAGAGCAAAGGAGAGUCGCGCCCAAACGGGGCCGCGACGUUAAACAUAAGGAGAAAGACCUCUUGGAAGGUCCCGAAAUCACAUUCGCCGAAGCCAUGCUCGACAACGGCCGCUUCGGCGCCCGCACCGUCCGGUUCGAGACCGGGCGCAUCGCUCAGCAGGCCCAGGGCGCUGUCGCCGCCUACCUCGACGAGGAAACCAUGCUGCUGAGCGC
JCVI_SCAF_1096626904161/455-1                GUAUCGCUUUUGGGGGACAAUCGCGCUACCCUAAAGCAGUAGGUGAAUCUCACCUGCACACAACUGAAUAUGGCUCUCUACGGGAGUAGGUGGGUCAGGAGCUGGUCACCGGUGGUGGUCUACUGU.C....................ACAG.........................GACAGUGCACUUCUACUGUUGGC.CA.GAAACAGGCCCCACAGAUGUGGUGGACUCAUCCUUCCCUCUCUCGUCGUGGCGUGCCGCCAUGCCCGGCCGAUCGGUUUGGCAUGUUCGAAGAGAUAUAAGGAGAUGUGACCUUAAUGGAAGGUCCAGAAAUCAAGUUCGCUGAAGCUGUUUUGGAUAACGGCAAGUUCGGAAAGCGCACCGUGCGCUUUGAAACGGGCCGUUUGGCCCAGCAAGCCCAGGGUGCGGUUGCCGCUUACCUGGAUGAAGAAACCAUGUUGCUCUCGGCAACGAGUGCCUCGAAGAAUGCCCGUGAGGGUU...
JCVI_SCAF_1096626894801/1500-1043            GUAUCGCUUUUGGGGGACAAUCGCGAUACCCUAAACCAGUAGGUGAAUCUCGCCCGCACACAACUGAAUAUGGCUCUCUACGGGAGUAGGUGGGUCAGGAGCUGGUCACCGGUGGUGGUCUACUGU.C....................CAGG.........................GACAGUGCACUUCUACUGUUGGC.CA.GAAACAGGCCCCACGUAUGUGGUGGACUCAUCCUUCCCUCUCUCGUCGUGGCGUGCCGCCAUGCCCGACCGGUCGGUUGGGCAUGUUCGAAGAGAAAUAAGGAGAUGUGACCUUAAUGGAAGGUCCAGAAAUCAAGUUCGCUGAAGCCGUAUUGGAUAACGGCAAGUUCGGAAAGCGCACCGUGCGCUUUGAAACGGGUCGUUUGGCCCAGCAAGCCCAGGGUGCGGUUGCCGCAUACCUCGAUGAAGAAACCAUGUUGCUCUCGGCAACGAGUGCCUCGAAGAAUGCCCGCGAGGGUUUUG
JCVI_SCAF_1101667060140/482-25               GUAUCGCUUUUGGCGGACAAUCGCGAUACCCUAAACCAGUAGGUGAAUCUCACCUGCACACAACUGAAUAUGGCUCUCUACGGGAGUAGGUGGGUCAGGAGCUGGUCACCGGUGGUGGUCUACUGU.C....................CAGG.........................GACAGUGCACUUCUACUGUUGGC.CA.GAAACAGGCCCCACGUAUGUGGUGGACUCAUCCUUCCCUCUCUCGUCGUGGCGUGCCGCCAUGCCCGACCGGUCGGUUGGGCAUGUUCGAAGAGAAAUAAGGAGAUGUGACCUUAAUGGAAGGUCCAGAAAUCAAGUUCGCUGAAGCCGUAUUGGAUAACGGCAAGUUCGGAAAGCGCACCGUGCGCUUUGAAACGGGUCGUUUGGCCCAACAAGCCCAGGGUGCGGUUGCCGCAUAUCUGGAUGAAGAAACCAUGUUGCUCUCGGCAACGAGUGCCUCGAAGAAUGCCCGCGAGGGUUUUG
JCVI_SCAF_1101668772299/1125-1365            GCUAACGCGCUCCUGCUUCCUGCCUGCUACCCUUAAGCAGGCGCACAGUCGUGCGCGAGAAGAAAAAACUGCAUAAAGACGCAUUCGAAGAAGACAAUUCGCUGGUCACCGGUGGUGGUCUACUGA.G....G.G..G..........AUCU..................CC...C.CACGGUGCACUUCUACUGUUGGC.CA.GUUCUCAUGAAAGUCCUCCUCGGAGCGUGCGCACGCGGGUCUGCCUGCGUGCAGUGCAACGAUGAAUAAGGAGAAAACA...............................................................................................................................................................................................................................
JCVI_SCAF_1096627358323/274-1                GCUAACGCGCUCCUGCUUCCUGCCUGCUACCCUUAAGCAGGCGCACAGUCGUGCGCGAGAAGAAAAAACUGCAUAAAGACGCAUUCGAAGAAGACAAUUCGCUGGUCACCGGUGGUGGUCUACUGA.G....G.G..G..........AUCU..................CC...C.CACGGUGCACUUCUACUGUUGGC.CA.GUUCUCAUGAAAGUCCUCCUCGGAGCGUGCGCACGCGGGUCUGCCUGCGUGCAGUGCAACGAUGAAUAAGGAGAAAACACCUCAUGGAAGGUGACGACAUCACCUGGUCCGA..............................................................................................................................................................................................
JCVI_SCAF_1096627364885/1183-1646            GCUAACGCGCUCCUGCUUCCUGCCUGCUACCCUUAAGCAGGCGCACAGUCGUGCGCGAGAAGAAAAAACUGCAUAAAGACGUAUUCGAAGAAGACAAUUCGCUGGUCACCGGUGGUGGUCUACUGA.G....G.G..G..........AUCU..................CC...C.CACGGUGCACUUCUACUGUUGGC.CA.GUUCUCACGAAAGUCCUCCUCGGAGCGUGCGCACGCGGGUCUGCCUGCGUGCAGUGCAACGAUGAAUAAGGAGAAAACACCUCAUGGAAGGUGACGACAUCACCUGGUCCGAAGCUGUUUUAGAUAACGGAAAAUUCGGAACCAGAACCGUUCGUUUUGAAACCGGGCGUCUCGCCCAGCAAGCACAGGGGGCGGUUGCCGCCUACCUCGACGAGGAGACAAUGCUCCUCUCGGCGACCAGUGCUGGCAAAAACCCCAGGGAAGGCUUUGAUUUCUUCCCGCUCACUGUUGAUGUGGAAGAG
NC_009480.1/2312698-2312242                  UCCCGGGCCGGCGAGGGGCCGGGUGCUACCAUGUCCGAAGUGAUCCAGCGGACGCCCAGCGUCACGAUGCGAUCACGACAGAUGGAGCUGGCCGGCAGGAGCUGGUCGUUGGUGGUGGUAUUCCGA.G....................UCG..........................CUCGGAGCAUUCCCACUGAUGGC.CA.GACAUGCGCCCGCCGCCGUCGGCCACCGGCCGACGAGCGGAACCAGCCGCGCACGUGCACCCGGAUCCCGCAUCAGGCGGGCGCCGGGGUGUCGCCUCGCCCGCUCCUCCUCUGUCGCAGGAGGUCCGCAUCCACACGGGAUGCAGGACGAGCGCCCGACGGGCGUCGCCGAGAGGCGCAACACGAAGGAGAGAGACCUCAAUGGAAGGUCCAGAGAUCAAGUUCGCCGAGGCAGUCCUCGACAACGGCAAGUACGGAACGCGCACGGUCCGGUUCGAGGCCGGCCGCCUCGCGCAGCAGGC
JCVI_SCAF_1096627387932/1267-811             AAUUCAGCUUUGAUAAAAAACCCUCCAUCUUUUGGUGGAGGGUUUUUUAUGUCUUAUUUCUGGCUUGACUGCUAGGCUGAACGUGGAGUUAGGCCGAGGGUUGGGUCAUCGGUGGAAAA.AUCUGG.A....................GUUCU........................UCCAGGU.CUUUUGACUGAGGAC.CA.AACCUUCUAGGUGGGCUACGGAUGGUUCACCGCUCCCACUUGCUAGGUGAUGCCUGGCUAUGUCUUAAAGAAGGAGUGACCUUGGAGGGUCCAGAAAUUAAAUCAGCCGAAUGCGUUAUCGACAACGGAAAAUUCGGCAAGCGAACAGUUCGAUUUGAAACCGGCAGACUUGCCCAACAGGCGCAGGGUUCGGCGGUUGCAUACAUCGAUGAAGAAACUAUGCUUUUCAGCGCAACAACCGCUUCAAAGCAACCAAAAGAUCAAUUCGAUUUUUUCCCGCUAACAAUUGACGUCGAGGAGCG
JCVI_SCAF_1096627357648/900-1356             UAACUCAGUUUUGAUAAAAAACCCUCCAUCAUUUGGUGGAGGGUUUUUAUGUUUUUAUUUGCGCUUGCCUGCUAGGCUUACAAAGGAGUUAGGCCGAGGGUUGGGUCAUCGGUGGAAAA.AUCUGG.A....................AACGU........................UCCAGGU.CUUUUGACUGAGGAC.CA.AACCUUCUAGGUGAGCUACGGAUGGUUCACUGCUCCCAUUUGCUAGGCGAUGCUUAGCCGUGUCUUAAAGAAGGAGUGACCUUGGAGGGUCCAGAAAUUAAAUCAGCCGAAUGCGUAAUUGAUAAUGGAAAGUUCGGCACCAGAACAGUUCGAUUUGAAACCGGAAGACUUGCCCAGCAGGCACAGGGUUCUGCAGUUGCAUACAUCGAUGAAGAAACUAUGCUUUUCAGCGCAACAACCGCUUCAAAGCAACCAAAAGAUCAAUUUGACUUUUUCCCGCUAACAAUUGACGUCGAGGAGCG
JCVI_SCAF_1101668632187/895-1351             AAUUCAGUCUUAACAAAAACCCUCCAUCUCUUGGUGGAGGGUUUUUUUAUGUUUUAUUUCUGGCUUGACUGCUAGGCUGAACGCGGAGUUAGGCCGAGGGUUGGGUCAUCGGUGGAAAA.AUCUGG.A....................ACUUU........................UCCAGGU.CUUUUGACUGAGGAC.CA.AACCUUCUAGGUGAGCUACGGAUGGUUCACCGCUCCCAUUUGCUAGGUGAUGCCUGGCUAUGUCUUAUAGAAGGAGUGACCUUGGAGGGUCCAGAAAUUAAAUCAGCCGAAUGUGUGAUUGACAACGGAAAAUUCGGCAAGCGAACAGUUCGAUUUGAAACCGGCAGACUUGCCCAGCAGGCACAGGGUUCGGCGGUUGCAUACAUCGAUGAAGAAACUAUGCUUUUCAGCGCAACAACCGCUUCCAAGCAACCAAAAGAUCAAUUUGAUUUUUUCCCACUAACAAUUGAUGUCGAGGAGCG
JCVI_SCAF_1096626905106/993-1451             UAGAUGAUUUUCAAUUACCCCCGGCAAACCGCCGGGGGUUUUUGCUUCUAGGCAUUUUUGACCCUAAGUUGUUACGCUUGUAAUACGGAGGAGCCCGAAGGCGGGUCCUCGGUGGAAGA.UUUUGG.G....................UCACGGC......................CCCAGAA.UUUUUUACUGACGAC.CA.GCACUUCCUCCUCCUAGCACGCAUGCGAAAAGCCGAUUUGGUUUUUUGCGUUUGUUGCGUGCGCGUAAGGAUAAGGAGGGGCCAUGGAAGGCCCAGAGAUUAAAUUCGCAGAAGCCGUGAUUGAUAACGGCAAAUUCGGAAAGCGCACCAUUCGCUUCGAGGCAGGGCGCCUUGCCCAGCAGGCAGCAGGUGCUGCGGCCGUCUACAUCGACGAGGAGACAAUGCUCUUCUCGGCAACCAGCGCUUCAAAGCAGCCCAAGGAGCAGUUCGACUUCUUCCCGCUGACCAUCGACGUUGAAGAG
JCVI_SCAF_1096627298538/1018-563             GGUAUCCGCCGCUAACUAGCAAAACACUGUUAUUGACCUAGAUUCCUAGGCAAUUUUGCCCUGCCCUGUUAGGCUCGUAAGGAGCGAUGAGGACAGGUUUGCUGGUCUUCGGUGGUGGAUCUUGGG......................AAAU..........................CCCAAGUUUUUCUACUGACGAU.CA.GGCACGCUUUUCAAGUCUUGAGAAGCAAAAAAUCUCUCGCCUCAUUCUCGCUAUGCGCAUUUACCCAACAGUUGGGUGAAAUUAGUGCGCAUUACAAGAACAAAGAGGAGGGACCAUGGAAAGUCCAGAAAUUAAAUCAGCCGAAACAGUAAUUGAUAACGGCAAGUACGGAAAGCGAACCAUUCGCUUUGAAGCUGGAAGACUGGCGCAACAGGCGCAAGGUUCAGCAGCCAUCUACCUAGACGGCGAAACAAUGCUCUUUUCGGCAACUAGCGCAAGCAAGCAGCCAAAAGAUCAGUUCG
#=GC SS_cons                                 ....................................................................................................<<<<<<<-.<<<<---<<<.<<.<<<.<....<.<..<.<<<<<<<<<.............>>>>>>>>>>>...>.>>>>.>>.>>>--->>>>.->>>.>>.>>............................................................................................................................................................................................................................................................................................................
#=GC R2R_LABEL                               ----------------------------------------------------------------------------------------------------..................................<....................................>..................................------------------------------------------------------------------------------------------------------------------------------------------------------------------------------------------------------------------------------------------------------------------------------------------------------------
#=GF R2R var_hairpin < >
//
