# Supplementary material for: R2R - software to speed the depiction of aesthetic consensus RNA secondary structures
Source: BMC Bioinformatics. 2011 Jan 4;12:3. doi: 10.1186/1471-2105-12-3 (PMC3023696; doi:10.1186/1471-2105-12-3)
Supplement: Additional file 1 — Source code and example input and output files. C++ and Perl source code is provided. Installation and usage instructions are given in the user manual (Additional file 2), which is also a part of this archive. Example input files for R2R are included in the "demo" subdirectory of this archive, and R2R's raw output on these examples in PDF and SVG format is supplied in the "demo/output-pdf" and "demo/output-svg" subdirectories. Files can be retrieved from the tgz archive file using programs such as WinZip (Windows), StuffIt Expander (Mac) or the tar/gzip commands (UNIX). [file 1471-2105-12-3-S1.TGZ › R2R-1.0.1/demo/104/AdoCbl-variant.sto]

# STOCKHOLM 1.0
JCVI_SCAF_1101668560197/768-1293             AUGCAAGAGUAAAUAUAAACGACUGCAUAGAUCGCUUUUGUAAGUACUAAAUUGAGGGUUGCACAUAACGGUAAAAGUUGUUACUUUGAAAAAUGAAAAGUAAAUAAGUUUAUAUG.UGAUGAAGUAGAGUGAA.....AUUCUCUCACUGU.CGCGCAACGGU..........UAAA...................GUCCGAAC.UCACGUAUAAG.CUAAAGACGUAGCU...AGGCU.CGCGGAA.AGC..U.A....AGCAGU.UACUCAAAAAGUAAUUGGUCCCGCUAGAGCGGGAUUUUUUUAUCCCCUCCUAAGUCUGCGUUUUAAUCAAUAAACAAAAAUGCAGACACAUUUGUUAAAACGACUAUCAGCAUCUUUCAUUAUUUUAAUUGGGCUAUUUUUUGCAGCUGGUGUUACUUAUGGCUUGUAUCAUUUCAUGCAGAUCUCAUCUCAUGAAGUGAGUAGUGUAAGCGCAUCAGUUCAAGAUGAAGACACAGAUGAGCUAGUCCAGGGCACAGCAUCUACAUUAUUUUCCCCAACGCCAAUAGCAACCACUUCUUCACUUGGAUA
JCVI_SCAF_1096628287862/1514-996             CCAUAUUUAUUGGUGUGGUAAUUUGCAAAAAAUAAUUACAACUGUGUUAUAGAUCACAUUGACAGAAGUGGCUUUGUGCGAUAUAAUAUUACAUAAGACUGUGCUAAAAG.CAUAG.UGGGAAAGUGACGUGAA.....AUUCGUCCACAUUACUUGAUAAGGU..........CAUA...................GUCCGAAUGCCACCUAGCAC.AGAA...........C..AGAG.CAAGGAGACUC..GAAUGG....UAA.GAUUGAUUAUAUUAAUCUUGGUAUGGACAUCUAUAGCCCAUGCCAAAACAGAAGAUUGCAGUUGGAACAAUGAUGUUCCUUGUAUUACAAUUAUUAAGCCGAACAGUAAUAUUAUAAAUGACAAAAUUUCUCCUUCUCAGAUAAUAACAAAAGAACAAAUUAAAAAACAUAAUCUUGUAGAUCUUAAAAGUAUUUUUAAGUUUACAAACAGCACGAUUGCUGUGCAAUCUGGACCUACAGGACAACAGACUUCUGUGUUCAUGAGAGGAACCAACAGCAAUCAUACUCUGGUAUUGUUAAAUGGCAUAC
JCVI_SCAF_1101668518363/1518-1000            CAAAUCAUUAUAAAGCAAUGAAUCCAAAUUUACCAACAUUUAAUGGAAUACCUAAUCCAUUUCACUUGUAUAAAAAAGAAAAAUAACAUAUAAUAAUAAUGUGCUAAAAG.CAUGG.UGGGAAAGUGACGUGUA.....AUUCGUCCACAUUACUUGAUACGGU..........UAUA...................GUCCGAAUGCCACCUAGCACAA..............AGUAGAG.CAAGGAGACUCAAUGA..U....UAG.AAUAAUUCUAAUAUUAUUCUUUAUAUGGAUUACUACGGUUCAAGCAGAAAUUGUAAACAUAGAAAAACGUGGUAUUGCAGACGACAUUAUAAAAUGUGAAUGGGAAAACCAAAAAGGUGUUCCUUGUGUCACAAUUAAAAAAACAAUACCAAAUUCAAAUGCAAUAUCUGAUAAAGUUUCUCCCACAAUUAUAAUCACUAAAAAACAAAUUGAAGAAAAUAACUUAAUUGAUUUACCUAAAGUUUUAAAAUUUAUAAAUGGCGUUAACAUAACACAGUCAGGCUCGACUGGACAGCAAACAUCUGUGUU
JCVI_SCAF_1101668460391/484-1                UUUUUGUUAUCAGGCAUCGGCUAAUAUUUAUUGUACUACAAAUACCACAGAAAUCAAAUCUUCAUUUGACAGAACAGUGUUUCUACCAUAUAAUAGUAAUGUGUUAAAAG.CAUAG.UGGGAAAGUGACGUGUA.....AUUCGUCCACAUUACUUGAUGCGGU..........UAUA...................GUCCGAAUGCCACCUAACACAA..............AGUAGAG.CAAGGAGACUCAAUGA..U....UAG.AAUAACUCUAAUAUUAUUCUUUGUAUGGAUUACUACGGUUCAAGCAGAGAUUGUAAACAUAAAAGAACGUGGUGUUGCAGACGACAUUAUAAAAUGUGAAUGGGAAAACCAAGAGGGUGUUCCUUGUGUCACAAUUAGAAAAACAUUACCAAAUUCAAAUGCAAUAUCAGAUAAAGUUUCUCCCACAACUAUAAUCACUAAAAAACAAAUUGAAAAGAAUAAUUUAAUUGACUUACCCAAAGUUUUAAAUUUUGUUAAUGGCAUUAAUAUAACA...................................
JCVI_SCAF_1101668181603/893-1406             UUGAAUGAAGAGUAUAUUGGUGGAUAUUUUGAAUUAGAAAAAAAAUUAGCAGACUCAGAAUAAUUGACAGAUCAUUAAAAUCCUUAUAUAAUAUAGUAAGUUCCUAAAAG.CAUAG.UGGGAAAGCGACGUGAA.....AUUCGUUCACAUUACUUGAUACGGU..........UAUA...................GUCCGAAUGCCACCUAGGAA.CGU............AUA.GAG.CAAGGAGACUC.......G....UGA.AAAGAAUAUUAAUGGCAAUAUUCUUAGCAUGGUUUAGUACGGCCAAUGCUGAGAUAGAAAUUGUUAAAGUUGAAAAACGUGGUGUAGCAGAUGAUCUUAUCACUUGCGAAUGGAACAAUAAAGAAGGUGUGCCAUGUGUCGCAAUUACUUUACCUAUUUCAAAUUCAAAUAAAAUAUCAGAAAAAAUUUCUGCAAAAACAAUUAUUACAAAACAAGAAAUAGAAGCAAAUAACAUCAAGGAUCUAAAAUCUGUAAUGGCCCACGUCAACAAUGUGAUGGCUGUUCAGUCAGGUCCCACAGGACAGCAAA
JCVI_SCAF_1096628002478/1167-1685            GUGCUACUAAGAUAUAUUUUAAGCAUACACAUAUUUAAACCAAAAACAUUACAGCCAAAACGUGUUGACAGCAUUACAUUUACACAAUAAAAUAGUAUAGUUCCUAAAAG.CAUAG.UGGGAAAGAGACGUGUA.....AUUCGUCCACAUUACUUGAUACGGU..........GAUA...................GUCCGAAUGCCACCUAGGAAUAGA............U..AGAG.CAAGGAGACUCAAUGA..A....UAA.AGUAACUACAGCCAUGGCAACUGUGCUUUGGAUUUUGUGGACGUCUGCACAUGCGGAUCCACUUAAAAUUACCAUAACUAUCCCUUAUGUUCCAAGCCAUGAUAGUUUAAAAACAACAAACGUGGAAAGCUUUGAAGCGUCAUCAUACAAAAAUAAAAUUACAAUUGGAGAUGUACUUGACACCAAUUCAUCAGUUCAAUCAACUAGAUCCGGGCCUCGAGGACAAACUGUUUCGACGUUCACUAGGGGCACAAAUUCUAAUCACACUCUUUUCAUGAUCAACGGAUCACCGAUCACAGACCAUUCAAC
JCVI_SCAF_1096626931125/291-807              AGAUUUGGCUUGAUGACAAAUAUAUUGGCGGCUACUUGGAAUUGGAAGACGCACUCAAAUAGAUUGACACAUCUAAAUUUCCAGCAUAUAAUAUAUUAAGUUCCUAAAAG.CAUAG.UGGGAAAGCGACGUGUA.....AUUCGUCCACAGUACUUGCUACGGU..........CAUA...................GUCCGAAUGCCACCUAGGAA........UGU.....AACAGAG.CAAGGAGACUCGAUGA..G........AAUAUUAUUAAUAUUCUUAGUGUGGAUUACCACGGCCCAUGCUGAGAUUGUAAAAGUUGAAAAACGUGGUGUAGCUGAUGAUCAAAUCAAGUGCGAAUGGAACAACAGUGAAGGGGUGCCCUGUGUUACAAUCAGUAAAAGACCCAACUCAAACAUAAUCAGUAAUAAAAUAAAUCCCACCCAGAUUAUAACACCAAGUGAUAUCGAAAAGUAUAAUCUCACCGAUUUAACAAAAGUUCUAAAAUUUGUAAACAAUGUGAAUGUUGUUCAGUCGGGACCAACCGGACAGCAGUCGUCGGUCUUUAUGCG
JCVI_SCAF_1096627830159/1085-1600            UUGAUCUAUUGUUAAGUUUGCUAUGCCAGCCAUACAGUUAUUUAUAUUCGGAAAGUUGCCAUUUUGGAUUAAAUGUGAUACUAUAUAGUUAUAUAAUAAUGGCCUAAAAG.CGUAG.UGGGAAAGUGACGUGAA.....AUUCGUCCAGAUUACUUGAUACGGU..........UAUA...................CUCCGAAUGCCACCUAGGCC............AUA.CAACGAG.CAAGGAGACUC..A.A..CAU......GAUAAGAUUAAUUCUUAUAUUAAUCUUGGUAUGGGCUAAUGUUGCCUAUUCUAAAGAAAAUGAUUGUAAAUGGGAUGAUGAUAUUCCUUGUCUUACAAUUUAUCCAAACAUAAACAAUUCAAAUGCAUUAGGUGAUAAAAUAACACCUACAUACAAAAUUAAAAAAUCUGAAAUUGAAAAAUAUAAUCUAAUUGACUUACCUAAAGUAUUAAACUAUGUUCAAGGCCUAGACAUAACUCAAUCAGGUCCGACAGGUCAACAAUCAUCUUUAUUUUUAAGAGGCACAAACUCUAAUCACACAUUAGUAUU
JCVI_SCAF_1096627408381/41-556               UGGUCUAUCGUUAAGUUUGCUAUUCCAGCCAUACAGUUAUUUAUAUUCGGAAAAUUGCCAUUUUAGAUAAAAUAUUAUAUACUAUAUAGUAUAUAACAAUGGCCUAAAAG.UGUAG.UGGGAAAGUGACGUGAA.....AUUCGUCCAGAUUACUUGAUACGGU..........UAUA...................CUCCGAAUGCCACCUAGGCC............AUA.CAACGAG.CAAGGAGACUC..A.A..CAU......GAUAAGAUUAAUUCUUAUAUUAAUCUUGGUAUGGGCUAAUGUUGCCUAUUCCAAGGAAGAUGAUUGUAAAUGGGAUGACGAUAUUCCUUGUCUUACAAUAUAUCCAAACAUAAACAACUCAAACGCAUUAGGUGAUAAGAUAACACCUACACUUACAAUUAAAAAAUCUGAAAUUCAAAAGUAUAAUCUAAUUGAUUUACCUAAAGUAUUAAACUAUGUUCAAGGUUUAGACAUAACUCAAUCAGGUCCUACAGGUCAACAAUCAUCGGUGUUUUUAAGAGGCACUAAUUCUAAUCAUACAUUAGUAUU
JCVI_SCAF_1096628254439/257-750              UUUUAAAGUCCAAUAAUGCAAAAUAGUAGCAAUUUGUUCAAUAAUUGAACAUAAUAUAUAUAUACUUGACUAAAUUUAAAUUUAGUUUAGAAGCAAAAAUGUACUGUUAU.UAAGG.UGGGAAA.UGAUGUGAA.....AUUCAUCAGCUGUGCUCGCAACGGU.AAA......UUAG..............UUAAAGUCCGAAGGCCACUCAGUAU.AGUCCGGUGUUAGA.AAGUAAU.CGAGAAGAAUU..ACA..A.UCUUAC.AAUGAAAAAUUAGCAACGGCAUAAAAUUAUAAUUUGUUUUUUAUUAAAAUAUAAAAAACGGUGGAGAUUGCUAAAUGUUAAUUAGGUAUUUUGUUUUAUUUUUUUUAUUAAUUUCUAGUUUUAAUAUUGUAAAUGCUAGAGAUUGUAAUUGGGAUAAUGAAAAUAAUAUUCCGUGUUUAGAAAUUAAAUCUAAUGUUUCGAAUACAUCACGAUACAGUUUUGAAAGUAUUAAAAAAAUAACGAUUACGAGAAAACAAAUUGAAC.............................................
ABEF01043191.1/1031-498                      UUUUAUUAUUUUUUCUGUUUUUAAAAACAAACUCAUAUCUAUUAUUUACAAUAAAAAAUAUUCUAUUGACCACUUUUUAAAUUAAAUAUAUAUACAUCUACAUACUACAGGAGUAG.UGGGAAA.UAAUGUGUA.....AAUCAUUGGCUGUACUCGCAACGGU..........AAAAAAA................GCCCGGAAACCACAUAAAGU.AUACCACUGUUGGA.UGAAGAC.CGAGAAAAGUC..A.C..G.UUCCAC.AAUUUUCAUAUUAGCAGUGUAUUAACAAAAAGAUUACGAAAACCUUAAAUUGAAUCAUUAAGGUAAUAAUGGGCUGUUAUGAAAGAUAAAAAAAUUUUUAUAUUUAUAGUUUUAAUUAACCUAUUUUUUUUAAAGCAAUCUUUUUCACAAGACAUUCCAGUAAUAGUUAUUGCGCCAGGAAAAACUCCUCAGUCUCUAAAUACUGUAGGUAGUACUGUUACAGUUAUUGAUGUGGAUAAAAUUAACGAGUCCUCACAUGUUUCUUUAGCACAAAUUAUUGACGACAGCUCGACAAGCACAAACAUGUUU
JCVI_SCAF_1101668133785/428-1                AUAAAUAAUUCUAAUUCUUGGAAAAAUAAUAUUGAACAAUUAGGUUUAGCUACCCAAUUUUAAAAAAUGGAUUUUUUCCCUUUUAAUCAUACAAGAUUGAAUAGUAAAUAAUUUAG.UAGGAAAACAGCGCGAA.....AUUUGUUGGCUAUACCUGCAACCGU..........UAAA...................GUCGGAGAGCCACCCAGUAU.AGCCCAGUGUUGAA.UGAAGGC.CAGGAAAAGUC..U.A..G.CUCUGC.AACUAAUUUUGGCAUCGGCAAAUUUAUUAAAAUAGUUUAAGAAUUUGUUUGCUGAAUGAAAAAAUUAAAAUUUAUUAUAUGUUUAUUAUAUUUAAGUUUUUUUUUCUUAAAUAACUUAUCAUCUGAAGAAAUACCAGUAAUUGUAAUUUCAGCAGGAAAAACUGCUCAAACAUUAAACUCAGUUGGAAGCAGUAUUGAAAUCAUA........................................................................................................
ABEF01008614.1/1-234                         .....................................................................................................UACUGAAA.GUAUUG.UGGGAAA.UAAUGUGUA.....AAUCAUUGACCGUUCCUGCGCUGGUA.AGAA....UAAAN...........UUUUA..GUCCAGACACCAC.CAGUAU.AGCCCUCUGUCGAA.UGACGAC.CAGGAAAAGUC..U.A..G.UUCUAC.AAUGAAAAAUUAACAGCGGCAUUAAAAAAGGAAGAGCAAUUAAAAGUUUAACUUUAAGAAUUAGUUAAUCAGAUGUCAUUGUUAGCAAAAUUUAUAAUCUUUAU.............................................................................................................................................................................................................
JCVI_SCAF_1101668593526/701-1161             CCACGAUCCCUAAAAGCUUUUUCAUAAAAGUACUUUAGUAUGUGACAGUACACACACUUUAUUUAUUUGACUUUAAAUUUAAAUAAAUGAAUAAUUUUGAAUACUGAA...UUUGG.UGGAAAAUCAAUGUGAA.....AUUCAUUAAUUCUUCCUGGAACCGU..........UAAA...................GUCGGAGCACCACCCUGUAG.AGUCCGGUGUUGAA.UGAUGAA.CAGGAAAAUUC..U.A..G.UUCUAC.AAUUUUAAUUAACAACGGCACUAAAUAACGAGCAAUAAGUAUUUAUUGUUCAAUGAAUAGGUUUGUUUAUGUUGUUGAGAAUAAUUGUAUUAACUUCUUUUUUUAUAUUUCUAAAUGUUAAAGCAGAAGAUUUAAAAAAUUGUAAAUGGGAUAAUAGAAAUGGUAUUCCAUGUAUUGCUAUAAGCAAGACUUCUAAUACAUCAUAUUUAUCAGAAGGAUCAGUUAAUAAAAUUGUUAUUAA....................................................................
JCVI_SCAF_1101668492791/511-1049             UCCUUGCUUAUCUUUUUGCAUAUAAAGCUUUAUCAAAAAAAUAAUUAAAUUAAUAAAUUAUCAUUGACUAUUUUUUUUUUCUUUAGUAUUUGUUAGUCAAAUACUGAA....UUGG.UAGGAAA.UAAUGUGAA.....AAUCAUUAACUGUUCCUGCAACGGUGA........AAAAGUAAGAUA........AA.GUCCGAGCACUACCCAGUAU.AGUCCCCUGUCGAA.CAAUGGC.CAGGAAAAGUC..U.A..G.UUCUAC.AAUGAAAAAUUAGCAGUGGCAUUAACAGUAAAAAAUUAAAGCUAUGGCUUUAACGAAUUUAGAAAAGUUAUAUGUACAUAAAGCUAAAAUUAUUAUUUUUAUUUUUAUUAUUAAUUUUCCCGUUUAAUAAAGUUUUGUCUGCAGACAUUCCUAUUAUUGUUAUUGCGCCUAGUAAAAAAGCUCAGUCUGUUUCGACUGUAGGAACUUCUGUAACUGUUUUUGAUGAAAAAUUUUUUAAAAAUUCAAAUAAAUUAUUUUUAGGAGAUGUUUUAAAAAACAAUUCAACCAGUAUUAAUUUUUUUCAAAAUG
JCVI_SCAF_1096626110926/373-832              AAAGAUUUUAUAUUUCUCAUUUCAAAGCAUGUAUAUGAUAUUGAUAAUAUCAUGUCUAAAACUAAUUGACAUUUAUGUUAAAUUAAUUAAUACAUACAUAGUGUUGAAAUGCAUGG.UGGGUAAUCAAUGUGAA.....AUUCGUUGGCUGUUCCUGCAACGGU..........UAUA...................GUCCGAGCGCCACCCAACAU.AGUCCGAC.UAGAA.UGAAGGC.CAGGAAAAGUC..U.A..A.UUCUGUUAACGGCAAAACGUAAAAAAAAAGAGAGUUUGCCGUGAAAUCAAAAAUUUAUCUUUUAUCAUUUCUUAUAGUUUUUAAUAGUUUAGUGUUUACAAAUUUUUUAAAUGCAUCAGAAAUUCCAGUAAUUGUUAUUGCGCCAAGUAAAAAAGCUCAAUCAAUAUCUACCGUCGGUUCUUCUGUAAUUGUCUUAGACGAAGAAUUUAUAGAAAAUUCAAACGAAUUUUUUUUAGGAGAUUUG........................................................................
JCVI_SCAF_1101668495477/464-1002             CAUAAGGCUGAACUUUCACUAAAAUAUGGUUUUAAAUAUAUUCAGGAUAAAGAUUUAUAUAUUGACUAAAAUUCAAAUUUUUAGUACCUCUGAGACAACAAUACUGA..UG..UGG.UAGGGAA.UAAUGUGCA.....AUUCAUUAACUGUUCCUGCAACGGUAAAAAC....UAAA............GUUUAA.GUCCGAGCGCUACCCAGUAU.AGUCCCCUGUCGAA.UGAUGGC.CAGGAAAAGUC..U.A..G.UUCUGC.AAUGCAAAAUUAGCAGUGGCAUUAACUUAAAUUUUAAGGUGAAAACCUUAAUAAAAUGGAGUGUCGCGAUGUUAAAAAAAAUAAAAGUAUCUUUAUUAAGUAUAAUUUUAAUUUUUUCUUUUAAUCAAGUAUUCGCCGCAGAUAUACCUGUAAUUGUUAUUUCAUCAAGUAAAAAAGCACAAUCAACUUCGAUAGUAGGAACUAGCGUGACUGUACUGGAUGAAAAUUUUUUUAAAAAUACUAAUCACUUAUUUUUAGGGGACGUUUUAAAAGGAAAUUCAAACAGUGUAAAUUUCUUUCAAAGUGGCG
JCVI_SCAF_1096627476376/251-779              UGAUGACAAAUACAUAGGUGGUUAUCAACAACUACAAGAACAUUUAGAAUAAGUCAGAUCUGUAUUGACAUAACCAAUUUUCUAUUAUAUAAUAAUAGUAAUACUGAAU..CGUGU.UGGGGAAGCAAGGUGAA.....AUACCAUGGCUCUACCAGGAACCGU...........AUA...................GUCGGAGUGCCAACCAGUAU.AGUCCGCUGUCGAA.UGAAGGC.CUGGGAAAGUC..U.A..A.UUCUAC.AAUGUAAAGUUAACAGUGGCGAUAAACGUUAACACGUUUAAUAGGAUACUGUUAUGAAAAAAACAAAACAAAAAUUUGUAUUGUUCCUGUACUUUAUAGGCUUGAUAGCCUUGAGCAGAUUAAUACCUCAUCCACCAAACUUUACGCCUGUUAUUGCUAUGGCUGUCUUUAUGCCAUACUUGACUCGUAAUGUUUAUUCAGCGAUGCUAGUACCAUUGUUGGCUAUGUUUGUGUCGGAUCUGUAUUUGGGGUUCCACUCCAGUAUGUUUUGGGUUUACAUUAGUAUCUUGUUAGGCACAACAUUGAGUC
JCVI_SCAF_1101668174084/1891-1475            .................................................................................................................UGU.UGGGGAU.CAAGGUGAA.....AUUCCAUGGCUCUACCAGGAACCGU..........AA.A...................GUCGGAGUGCCAACCAGUAU.AGUCCGCUGUUGAA.UGAGGGC.CUGGGAAAGUC..U.A..G.UUCUAC.AAUGUAUAUAAUUGCAGUGGCAUAUAGAAAGGCUACUGUUAUGAAAAAAUAUCUACUGUUUUUCGUAUUGCUUAUGUUCACGGGUGUGACAUAUGCUGACGAUUGUAAGUGGGACAACGAUGUUCCCUGCACAACAAUCUAUCCAAAGUAUACGAACAAUUCUAAUGCUCUUGGAGACAAGAUAACACCCACAAACACAAUCACUAAAUCAGAAAUACAAAAGUACAAUCUCAUAGACUUACCUAAGGUAUUGAACUAUGUGCAAGGAUUAGACAUCACACAGUCUGGACCAACAGGACAACAGAGUUC
JCVI_SCAF_1096627290449/2835-3121            UCAGUGGGGUCGAGACAUGAUCAAUCCAGAGAUCAGAGAACUGAUGGGACUGUAACCAAAACAGUUGACACAAUAAACAAUAUCCUGUAAAAUUAUAGCAAUACUGAAU..CAUGU.UGGGGAAUCAAGGUGCA.....AUUCCAUGGCUCUACCAGGAACCGU..........AA.A...................GUCGGAGUGCCAACCAGUAUAAGUCCGCUGUCGAG.CGAGGGC.CUGGGAAAGUC..U.A..G.UUCUAC.AAUGUAAAGUUAACAGUGGCAUGAAACGUUAACUCGUUUAAUGAGAACUGUUAUGAAAAAAACAAA...................................................................................................................................................................................................................................................
JCVI_SCAF_1096626307088/464-1                GCAAUGGGGCAGAGACAUGAUCAAUCCCGAGGUUCGUGAGCUGAUGGGACUUUAACCAAAACACUUGACAGAACUAUACUAAUACUAUAAAAUAACAUUAAUACUGAAU..CGUGU.UGGGGAAUCAAGGUGAA.....AUUCCAUGGCUCUACCAGGAACCGU..........AA.A...................GUCGGAGUGCCAACCAGUAU.AGUCCGCUGUCGAA.CGAGGGC.CUGGGAAAGUC..U.A..G.UUCUGC.AAUUUAAAAUUAACAGUGGCGUAAAUGAAAGGCUACUGUUAUGAAAAAAUAUCUAAUAUUUUUCGUGUUGCUUAUGUUCACGGGUGUGGCAUAUGCUGACGAUUGUAAGUGGGACAACGACGUUCCCUGUACAACAAUCUAUCCAAAGUAUACGAACAAUUCAAAUGCUCUUGGCGACAAGAUUACACCCACAAGCACAAUCACUAAAUCAGAAAUACAAAAGUACAAUCUCAUAGACUUACCU.................................................................
ABEF01048062.1/1273-1815                     AUGGUUUUAUACAAUAAGGAAUAUAAACAAGAUUCUCUCCCAAGAGAUUAAAAUUAAUAUUGACUUUAAUUUUUUUAUAUUGUUACUAUUUUUUUAGUGAAUACUGAAAUACAUGG.UGGGAAA.CAAUGUGGA.....AAUCAUUAACUGUUCCUGCAACGGUAAGAAC....AAGA............GUUUAA.GUCCGGGCACCGCCUAGUAU.AGACCCCUGUUGAA.UGAAGAC.CAGGAAAUGUC..U.A..G.UUCUAC.AAUGAAAAAUUAACAGCGGCAUUAUUUUAUUAAUAUAUUUUUACAGUUUUAGCUUUAUGAAUUAAAAAAAGGAAUACACGUGCUAAAAGUUGUUGUUUCACUAUUAAUUAUUAUAUUUUCGUUUCAAAAUUUAUUUGCUGCCGAUAUACCUAUUAUAGUUAUUGCACCAAGCAAAAAAGUACAAUCGAUUUCAACUGUUGGUUCAUCCGUUUCAGUUUAUGAUAAAAGUUACAUCGAAGGUACAAAUGGCUUUUUCUUAGGAGAUGUUUUGGGAAACGGGACUACUAGUUUUAACUAUUUUCAAACAGG
JCVI_SCAF_1101668472248/1-447                ..................................................................................UAAUAUUAUAUUCCUUGCAUGCUGAAU..CUUGG.UGGGGAAUCAAUGUGUA.....AAUCGUUGACUGUACCUGCAACCGU..........AA.A...................GUCGGAGUGCCACCCAGCA..AGUCCGUUGAUGAA.UGAAGGC.CAGGAAAAGUC..U.A..G.UUCUUCUAAUAUUUUAUUAGCAUCGGCAUAGAUGGAAAGGACAUUAUGUCGAGGUUAAUUUUAAUUUUGGUUAACAUAUUAUUUUUUAAUAAUUUUGUUUUAUCAGCUGAUAUAGAAAAUUGUUCUUGGGAUAACAAAGAUCAAAUCCCAUGUUUAGAAGUCACAAGUUAUAUCACAAAUAGCUCUGAGCACUCUAAAUCUAGUGUAAAUAAAAUAGUAAUAAAUAAAAAUCAAAUAAUUGAAUCUGGAGCUAUUGAUUUAAUAGACGUACUUAAUACAGUUCCUAAUAUAAACAUUACCCAAAGCGGUCCUAGGG
JCVI_SCAF_1096628149541/247-1                AUCGAUUGUAAUAUAAUCAAAUUUAAUUAAAAAUUUCUACAUUAUUAUUUAAUACUAUUUUAACAGUUGCAAAAUAAGUUUGAAAAGAUAUAAGCAAAUAGUACUGAAU..CUUGA.CGGGGAAUUAGUGCGAA.....AUUCACUUGCUGUUCCUGCAACCGU...........AUA...................GUCGGAGUGCCGUCCAGUAU.AGUCCGCUGUUGAG.CGAUGGC.CAGGAAAAGCC..U.A..G.UUCUGC.AAUUUAAUUGACAGUGGCUUUAAAGGU..........................................................................................................................................................................................................................................................................................
JCVI_SCAF_1096627100734/653-125              UUCAUAAAUCAUUAUUUAAUCAAAUUUAAUAAAAAACUUCUACAUGAUUUGAGGGUAAUUUAAUAGUUGCAAAAAAAGCAUUUAAAGAUAUAAGCAAAUUAUACUGAAU..CUUGA.CGGGGAAUUAGUGCGAA.....AUUCACUUGCUGUUCCUGCAACCGU...........AUA...................GUCGGAGUGCCGUCCAGUAU.AGUCCGCUGUUGAG.CGAUGGC.CAGGAAAAGCC..U.A..G.UUCUGC.AAUUUAAUUGGCAGUGGCUUUAAAGGUAAAAGUUAGAUGAAAAAAUCUAACAAAAAAAAGGACUGUUAAUGAAAAAUUUUUUAAUAGUAAUAUUAUCUUUACUUAUUUUUUUUCCUCUAGGAGGCGAGGAAUUGAAAAAUUGUAAAUGGAAAAACGAAAGUGGUACUCCGUGUUUAACUAUUUUUUCUGCACCUAAUACUUCUAAAAUAACAGAAGGUGUUCUUGGAAAAACAGUUAUUACAAAAAAACAAAUUAUCGAGUCUGGCUAUGAAGACGUGAGAAGUGUUUUAGAAUAUAUAGCUGGCGUAG
JCVI_SCAF_1096627885039/1387-1812            CAAUUCCAAGCCAGGCUACAAAGAUGGACUGGACUAUCAUUAGUUUAUAAAAAUUUAAAUAUUGACAUUUGUUUUUAAUUUUUUAUAAGUUAAAAAAUCAAUGCUGCAAUGUAUGG.UGGGAAAUUAAUGUGUA.....AUUCAUUAGCUGUUCCUGCAACGGUAAUAAC....AU.UU...........GUUUAA.GUCCGAGAGCCACCCAGCAU.AGACCCCUGUUGAA.UGAAGGC.CAGGAAAAGUC..U.A..G.UUCUAC.AAUGAAAAAUUAGCAGAGGCAUUAUCAAAGGAAAUUAAAGCAAAAGCUUUAAUAGAUGAUUUAGAGUAAGGAAAAUGUGCAAAAGCUAAUAAUAACAAUAUUAAUAUUUAUUUUUUCUUUCAGCAAAGUAUUUGCUGCAGAUAUUCCUGUAAUAGUUAUAGCGCCAAGCAAAAAAGCACAAUCUACUUCUA......................................................................................................................
JCVI_SCAF_1101668176557/671-1216             UUUUUUCUCAUGAGCCAUCCUUAUACAUAUGUUUUAUAUACUAAACCAACGAAAUCCUUAUAGAUUGACACAAUUUUAAAAAUUUGAUAUUUAAAAAAUUAAGUUGAA.U.CUUGG.UGGGGAA.UAAUGUGAA.....AAUCAUUAACUGUUCCUGCAACGGUAAUAAC.UU.AAUA.........AAUGUUAAA.GUCCGAGUGCCGCCCAACUU.AGUCCUUUGUUGAA.UGAAGGC.CAGGAAAAGUC..U.A..G.UUCUAC.GAUGAAAAAUUAGCAGAGGCUUAACAAAAUAUAAGGAGAAAUUAUGCCUAGGCUAAUUAUAUAUAUACUUUUUAAUUUAAUAUUUUCAAAUCUAAUAUUUGCUGCGGAUAAAAAUUCUAAUUACACAUGUAGAUGGGAUAACAAAAAUAAAAUUCCAUGUAUAGAGGUUAUUAGUUUAACUCCAAAUUCAUCAAACUUUUCAAAGUCUGGAAUUAACAAAACUAUAAUUACAAAAAAACAAAUCGAAGAAAGUGGUGCAGUAGAUUUAAUUGACGUCUUAGAAUCUGUGCCCGAUAUUAAUAUCACUCA
JCVI_SCAF_1096627126031/1686-1224            ..............................................................................AAUUUUCUAUAUAUAACAAAAUGUACUGAAGU.UUAGG.UGGGGAA.CAAUGUGCA.....AAUCAUUGACUAUCCCUGUAACGGUAAGAAU....UA.C............AUUCAA.GUCCGAGCGCCACCCAGUAU.AGUCCGCUGUUGAA.UGAUGGC.CAGGAAAAGUC..U.A..G.UUCUAC.AAUUUUAAUUAGCAACGGCAAAUAUUAACCCGCAAAAAGGUUUUUUGCGAUAAUGGAGGUAGAAAUAUGCUGUUGAGAAUUUUUUUAAUAAUCUUUUUUUUACAUUUUACAAAUGUUAAUGCUGAAAAUCUUAAAAAAUGUGAAUGGAAAAAUAAUGGAGGCAAACCAUGCUUAACUAUAAGCAAAACUCCAAAUAGUUCUAUUUACUCUGAGAUUGGUAUUAAUAAACAAAUUAUUACAAAACAAGAUAUAAUUGAUUCAGGUGCUAUAGACUCAAAUGAUAUUCUAAACUUAGUAUCUGGACUUGAU
JCVI_SCAF_1096628223806/1594-1858            AAAUAUCCUGAGGAAAGUAUAAAUUUUUUAAGAAAAAUGAUUAAAAAUUAUAAAUAAAUAAUUUAUUGAUUAUUCUUUUUUUUUUUGUUAAACGUCGAUUGUGCUGAAAUGCAUGG.UGGGAAA.CAAUGUGUA.....AAUCAUUGACUGUUCCUGCAACGGUAAAAAC....GAAA............GUUUA..GUCCGAGCGCCACCCAGCAU.AGCCCGCUGUUGAA.CGAUGAU.CAGGAAAAAUC..U.A..G.UUCUAC.AAUGAAAAGUUAGCAGUGGCAUAGAAAAAUUA.....................................................................................................................................................................................................................................................................................
JCVI_SCAF_1101668002322/1260-1642            AAACCUAAAAAAUCAAAGUACGCUAGCUGGUCUUAAAUUUUUCUUUAAAAAAACUAAAUAUAAAAUUGCAAUUAUAUAAUUAAUUAACUAUAAUCUAACUACUUUGAA...UUUGG.UGGGGAAUUAAUGUGAA.....AUUCAUUAGCUGUUCCUGCAACGGU..........AA.A...................GUCCGAGCGCCACCCAGAGU.AGCCCGCUGUUGAA.UGAAGGC.CAGGAAAAGUC..U.A..G.UUCUAC.AAUUUAAAUUAACAUCGGCACUAAAUUAAUUAGUUUUAUAUUUUUUAUAAAACUUAACCUAAGUGCGUAUAAUGAUGUUAAGAUUGCUUAUUUCUAUUUAUAUUAUUUUAGUUUCUAGUUCAGUUUUUUCUGAUGAAAUUCCUGUAAUAGUUAUUUCUGCUGGU.................................................................................................................................................
JCVI_SCAF_1096627253662/2372-2903            CAAAAGAUUAAAAGUAUCUGAUAAGCUGAACUAGAUUAACCAAGUAUUCUUUAAACUAUUUUAUUAUUGCUUUUUUUGGAAAAAUAAAUAUUACUGAAUCACACUGAAAUGCUUGG.UGGGAAAUCAAAGUGAA.....AUUCUUUGGCUGUACCUGCAAUCGU..........GAAA...................GUCGGAGCGCCACCCAGUGC.AGUCCUUUGUCGAA.UGAUGGC.CAGGAAAAGUC..U.A..A.UUCUGC.AAUGAAAAAUUAACAGAGGCAUAAAUUAAACUAAUUAGGAAUUUUAUUUCCUAAAGGAGAAAAAAAAUGCUGAUGUUAAAGGGACUUAUCUUUUUUAUAUUAUUUUUUAUAAAUAUUUCAUUUGCUGAAGAAGUUAGUAAAAAUAGUGAAACUUGUUUUUGGGACAACCGAACUAAAAUUUCCAUGUUUGGAAAUUGUUAGCAAUAUACCAAAUUCAUCAGAAUUGUCUAAAAGUGGUAUUUAUAAAACUACGAUUUCAAAAAAAGAAAUUGACGAAAGUGGAGCAAUUGAUUUAAUCGAUAUUUUACA
JCVI_SCAF_1096626931276/1119-589             GAAUUUGUAUAAUAACUGUAUAAAAUUAACAAUGCAUAAUUCUGGUAUCCCAAGAAGGUUUUUUAUUUAAAUUUUUUUAUUUUUGGUGUAGAUAUUAGAUAUACUGAAAUGCAUGG.UGGGGAAUCAAUGCGAA.....AUUCGUUGGCUGUACCUGCAACCGU..........AA.A...................GUCGGAGCGCCACCCAGUAG.AGACCGCUGUCAAA.CGAAGGC.CAGGGAAAGUC..U.A..G.UUUAAC.AAUUUAAAUUAACAGUGGCAAAUAUUGAAGUUUAAAAACAAAUAGGAGCCACAUGCUAAAUAUUAUAAAAUUAUAUUCUUUUUCACUAAUUAUAAUUCUUUUUUUUAAUAAAGCUUUUUCGGAAGAUGUACCUGUUAUCGUAAUCGCUCCAGGUAAAACACCCCAAUCUUUGAGUACAGUAGGAAGUACAAUAACCGUUAUUGAUGGUGAAACUAUAAGAAAUUCAAAAGAAAUUUUUCUUGGCGCAAUAAUUGAUCAAGAGUCUGGAAGCACAAAUACUUUCCAAGAUGGUGGACACGGCACUAACAU
JCVI_SCAF_1096627339561/542-1072             UUACAUUAAAAAAGAAAAAAGAAUAGAAGUAUUAAAAAAACAAAAUACCGAAAAAACUUAACACUAUUGACUUAUAUUUAGUUUCAUUUACAAGAAGAGUAUGCUGAAAUGCAUGG.UGGGAAAUCAAUGCGAA.....AUUCAUUGGCUGUACCUGCAACCGU..........AA.A...................GUCGGAGCGCCACCCAGCAA.AGUCCCCUGUUGAA.CUAAGAC.CAGGAAAAGUU..A.G..G.UUCUAC.AAUGCAAAGUUAUCAGAGGCAUCGUAUUUAACUAAGAGUUUAUACUCUUAUAAAAGAAAGAUGGCAUGAUGAAAAUAUUAAUUUUAUUAUUAAUUAAUUUUAUUAUAUUUAAUAAUUCUUUUGCAAAUAAACAAGAUGCUUCAUGUGUUUGGGACAAUAAAAAUAAAAUUAGCUGUAUAGAAAUAACCAGUCAUAUAUCAAAUAACUCCACAUAUUCCAAAUCUGGUAUUAACAAAAUCAUAAUAAACAAAAAGCAAAUUGAAGAAAGUGGUGCAGUAGAUCUAAUUGACGUGUUAAAAACUAUUCCAG
JCVI_SCAF_1101668048187/1234-704             UUUUUUCAUAUCUUUUUAACAAUUGAUUUAAACAUUAAUUAAACUAAAUUAAUUAAUAAUUAUAUUGAAAAAUUUCAUUUUAUGAUUUAUAUGAAAUUCAAUACUGAAAUGCAUGG.UGGGAAAUAAGUGCAUA.....AUUAGCUUGCUGUACCUGCAACCGU..........GA.A...................GUCGGAGCGCCACCCAGUAU.AGACCCCUGUUGAA.UUAAGGC.CAGGAAAAGUC..U.A..C.UUCUAC.AAACGUGCAGUGGCAUACCGAAAGGAUGCUACAUGCAAAUAAAAUAUUUUUUGUUACAACAUUAAUACUCUGUCUAAGCUUUCCAAGCUUUGUCGUCGGUCAAGACAUUCCCGUGAUAGUAAUCGCACCAAGUAAAAAACCACAAUCAAUUUCAACUGUUGGAUCUUCAGUAGUUGUUUUAGAUGAAAAAUUUUUUGAAAAAACAAAUGAUUAUUUUUUAGGAGAUAUCCUCUCUAAUAAUUCAACUUCAAUAAAUUUUUUUCAAUCUGGAGGACAUGGUACAGCUUCAGCAAUUCAAUUAAGGGGAUU
JCVI_SCAF_1096627699890/522-1                UUUUUCAUACUCUAAUGAUUAUCAAAAAGAAAAUUAAUUUAAACCUAAAUUGACAAUUAAAACCUUUCAAAAUUACUUAGAAGAUGAUAUUGGAGACUUAAUACUGAAAUGCAUGG.UGGGAAAUAAGUGCGAA.....AUUCACUUGCUGUACCUGCAACCGU..........AA.A...................GUCGGAGCGCCACCCAGUAU.AGACCCCUGUUGAA.UUAAGGC.CAGGAAAAGUCCCU.A..C.UUCUAC.AAAUUUGCAGUGGCAUAACUGAAAGGAUGCUACAUGCACANNNNNNNNNNNNNNNNNNNNNNNNNNNNNNNNNNNNNNNNNNNNNNNNNNNCAAAAUCUGGAGAAAAAUUAAAUACAAAUUAUUUAGUAUCAUCUGAAAAAUUUCAGAAUGAUGGAAUUUCAGCAAUGAGUCAUAAUGAAGAAAAAGACGCUUAUAGAAACAAUUCUUUUUUGGGAAAGUUUGAUAAUCAAUUUAAUGAUAGUUUGGAAAUUGCCGGAACGGUCAGAUUACGUGAUACUUAUCUUCAGUAUGAUAAAG...........
JCVI_SCAF_1096626643666/1200-1567            AAAUUCUUUUCCAUAUUUAAUUUAACCUUUUUUGGAUUAUUUUUUAUUAAUUAAUUAAAUUAGCCUUGAUUUUACUAAUUAAGGUGAUAAUAAGUUUUUAAUACUGAAAUGCAUGG.UGGGAAAUUAGUGUGUA.....AUUCACUUGCUGUACCUGCAACCGU...........AGA...................GUCGGAGCGCCACCCAGUAU.AGACCCCUGUGGAA.UUAAGGC.CAGGAAAAGUU..UUA..A.UUUUUACAAAUUUGCAGUGGCACAAACGAAAGGAUGCUACAUGCAAAAAAAAUGCUAUAUUUUAACAAUCUUUAUAUAUCUUUUAAGUAUAAAUAAUUUUUUAUUUAGCGAGGAUAUUCCAAUAAUUGUAAUUGCGCCAAGUAAGAAAACA.....................................................................................................................................................................
JCVI_SCAF_1096627719709/1543-1011            AGAGAAAUUAUGAAAAUUAUCGGAAAAAUAAAAAAUCCCAAGAAAUUAAAAGUAAAUCGAAUUAGUUGACAUUGAAAUACCUAGAUUAUAUAAAUUUACCGUACUGAAAAAGUGAG.UGGGGAAUCAGUGUGAA.....AUUCACUAGCUGUACCUGCAACGGU..........UAAA...................GUCCGAGCGCCACCCAGUAU.AGUCCGCUGUCGAA.UUAAGGC.CAGGAAUAGUC..U.U..ACUUCUAC.AAUUAAAAAUUACAACGGCAUAAUUUAAUACUAAGGCACUACGUGCAGGGGUUUAAUUUUUAAUUGUGAGAAAUAAAAUCUUUAAAAUAAUUUUAUUGUAUUCAAUUUUUUUAUUGCCUAUUAGCGCAGAAGUAAUUGAGAAGUGUACAUGGGAUAAUCGUGUUGGAACACCUUGCUUAAUUAUAAGUAAAACACCUAAUACAUCUGAAUAUUCAUCAGAUGGGGUUAAUAAAAUAGUUAUAACCAAGCAAGAUAUGAUAAAUGCAGGCGCCUCAGAUAUCAAUGAUGUUCUUAAGCUAAUACCCGGAU
JCVI_SCAF_1096628259790/1108-1650            AUAUUCCAGAAAUACCUGAUGAUAUAAAAAAAGGUUAUGCUGAUGAAAUGGCAUAAUAAAUAAUCUUGACAAUUCUUCUAAGUUUUUAUAGUUAUCAAAUGUACUGAAUAAGUGAG.UGGGGAA.UAAUGUGUG.....AAUCAUUAACUGUUCCUGCAACGGUAAAAC.....CUAAAA...........GUUAA.GUCCGAGCGCCACCCAGUAU.AGCCCGCUGUUGAA.UGAAGGC.CAGGAAAAGUC..U.A..G.UUCUGC.AAUUAAAAAUUAGCAUCGGCAUACAAAUAAAACUAUUUGCUUAUACAAAGCAAAACGAAAGGCUAAUAAUGAAAAAGUUAUUAAUAUUAAAUAUUUUCUUAUUUUUUUUUACAAUAAUAGAGGCUAAUGAAUUACCAAAUUGUGAGUGGAAUAAUUCUGAUGGUAAUCCUUGUUUAACGAUUUUUUCAGCUCCAAAUACUUCUGAUAUCUCCCAGGAAAGUUUAGGUAAAAUUGUAAUUACCAAACAACAAAUGAUUAAUUCAGGCUAUCAAGAUGUAAGGAGUGUUCUAGAGAAUGUACCUGGUGUAG
JCVI_SCAF_1096626962232/2059-1518            CCCAUAAAAAAAUUUCGUAAUUAUCUCUGAAUUUUAAGCUUUUAGCUCUAAAAAAUUAAUCAAUUUGACAAAAUUGAUCAAAAUGUUUUAUUAUUUUUCUGUACUGAAUAAGUGAG.UGGGGAA.UAAUGUGAA.....AAUCAUUAACUGUUCCUGCAACGGUAAGGA.....AAAAA............UCUAA.GUCCGAGCGCCACCCAGUAU.AGUCCGCUGUCGAA.UGAAGGC.CAGGAAAAGUC..U.A..A.UUCUAC.AAUUUAAAAUUAGCAGUGGCAAAAAAAAAUGAGGCCAUGUGCUAAGGAUAGUAUUAAUAUUUAUUUUUAUAUUUCAGUUAAAUUCCUUUGCUUUUUCAAAGGAUAUUCCAGUUAUAGUUAUUUCUCCGGGUAAAACACCUCAAUCAAUUAAUACUGUUGGAAGUUCUGUUGAAGUAAUAGAUGGAGAAAAAAUUGAAAGUUCCUCUUAUUUUACGUUGGCUGAUGUUAUUAAUGAUAACUCAACUAGCACAAAUUUUUUUCAAGCUGGAGGUAUUGGGAGUAAUACGGGCAUUCAACUUAGGGGCUUAG
JCVI_SCAF_1096627991926/241-1                UUAAUAAAAAAGAUUUAGAAAUUAUCUUAAAAAAAGUAAAGAUUAACGAUUAAUAAAAUUAUUAGUUUACUUUUUAAUAAAUUUUAUUUACAAAUUGAUUAUAUCGAAU..CUUGA.UGGGGAA.UAAUGUGCA.....AAUCAUUAGCUGUUCCUGCAACGGU..........AAAA...................GACCGAGUGCCAUCCGAUAC.AGACCGUUGUCGAA.UGAAGGC.CAGGAAAAGUC..U.A..G.UUCUAC.AAUUUAAAAAAUUAGCAGCGG................................................................................................................................................................................................................................................................................................
JCVI_SCAF_1096627270303/2072-1538            AAUCUAAAAGAAUAUGGAAAUUGAGCAAUCAAAAACAAUUUAACGAGCUCAAACCUAAAUUUUAACUUGCUUUUUUUGUAGUUUUUUUUAUUUUGGUAUCGUACUGAAU..CGUGA.UGGGGAA.UAAUGUGAA.....AUUCAUUAGCUGUACCUGCAACGGU..........GAAAAAAAA..............GUCCGAGUGCCAUCCAGUAU.AGUCCGCUGUUGAG.UGAAGGC.CAGGAAAAGUC..U.A..G.CUCUACGAUUAUUAAAUAGACAUCGGCAUUAAAAACUUAAACACUAUUAAUCUUGAUUAAUAGUAAAAAAUGGAGGAGUGCCGAAUGAUUAUUAGAUUUUAUCUAAUUUUAAUCAUUAUAAUAUUUUCACACAAUACGAGCUUUGCCAAAGAUAUACCAAUAAUAGUCAUAGCGCCAAGUAAAACAAAUCAAUCAUAUAGUUCUGUUGGAACUUCUGUGACCACUCUAAAUAAUAAAGAAAUUCAGGAGGCUGGGGAAUUUUUUUUAGCAGAUGUUUUAAAUGAUAGUUUACCAGGAAUGAAUUAUUUUAGAUCGG
JCVI_SCAF_1096627854245/1494-964             AACAAAUAUAGCGUUCAUCGAUUGAACAGUAAAGAAUAAUUUCACCAUUUUGACCCAUUAAUUAGCUUUACAAAUCCUCAAUUUUGUUUAAAAAAAAAUUGUGUUGAAUAAGUGAG.UGGGGAAUCAGUGUGAA.....AUUCAUUGGCUGUGCCUGCAACCGU..........AA.A...................GUCGGAGCGCCACCCAACAU.AGUCCGCUGUUGAA.UGAUGGC.CAGGAAAAGCC..U.A..G.UUCUGC.AAUUUUUAAAUUGACAUCGGCGUUUUGUUAAUUGUGGAAUUAUUUUCUACGCAACAUAGAGGCAAAGAUGAUCAAGAUUUUAAGUUUUUUUUUAAUAUUUAAUUCUAUAGUAUUUAACAACAUUCUUAAUGCAGAAGAUAUACCAAUUUUAGUUAUAUCUCCUGGAAAAACUGUUCAAUCGAAAAGUAUUGUGGGAAGUGAUGUGCAAGUCGUUGAUAAAAAAAUUUUAGAAAAUUCAAACCAAUUCUUUAUCGGAGAUAUUUUAGAUAAUAAUUUAAAUGGAAUAAAUUAUUUUCAAUCAGGUGGAUA
JCVI_SCAF_1101668501944/1-467                .................................................................UGACAAAAACCCUUAAAUAUAUAUAUAAAUUAGCAGUACUGAAAUGCAUGG.UGGGAAAUCAGUGUGAA.....AUUCAUUGGCUGUUCCUGCAACUGU..........UAUA...................GUCAAAGCGCCACCCAGUAC.AGCCCGUUGUUGAA.CGAAGGU.CAGGAAAAAUC..U.A..G.UUCUGC.AAUUUUUAAAUUAACAGCGGCAUAAAUUAAAAUCCUAGUUUCUAGGAUUGUAAGGACAUGUUGUAUGUUAAGAAUAUUUAUAUUUUUAUAUUUAAUUUUUUUUACUUUGAAUGCUAGUGCAUCACACAAGUGUAAAUUUAAUAAUAAAAAUGGAACAUCUUGUUUAAUUAUAAGCAAAACUAAUAAUGCAUCAAAAAUCUCAGAAGAAGGAGUAAUUAAAACAGUAAUAACCAAGCAAGAUAUAGAAAAUUCUGGAUAUACUAAUUUAACUGAUAUUCUAAAAACAAUUAGUGGGCUCAAUGCUUAUCA
JCVI_SCAF_1096627301998/1098-1629            UUAUCAUUAUAAUUAAUAUUAAUACUUCAAUUUUUAUAUAUUGCCAUUAAUUUAGUAAAAAUUUAAUAGAUUUAUCAAAUUUAUUUUGUUAAUGAGAAGUGUGUUGAAAUGCAUGG.UGGGAAAUAAGUGUGAA.....AUUCACUAGCUGUUCCUGCAACGGU..........AA.AA..................GUCCGAGCGCCACCCAACAU.AGUCCGAUGUCGAA.UGAAGGC.CAGGAAAAGUC..U.A..A.UUCUAC.AAUUUAAAUAUUAGCAGCGGCAUAAAUUAAUCAAUUUCUAAAUUAAUUUAGAAAUAAAGAGGUAUAAAAUGUCAAAGUUAAUAUGUAUCGCAACAUUUGCUUUUAUUUAUUUUUCAAAUUUUUUUUAUGCUUUUGCCUUAGAUAGUUGUGAAUGGGAUAAUAGAGAGGGAGUUCCAUGUAUAGCAAUAUCAAAAACUCCCAAUACUUCAGAUGUUUCUGAAAAAUCUAUAAAUAAAACAGUAAUAAAUAGAGAAGAUAUUGAAAAGAGUGGAGCAAUAGAUGUCGUAGAUUUAUUAAAAUAUUUAGAUG
JCVI_SCAF_1096628403513/1699-1169            GUUAUUUAUGUUAAUGGGGAACAUUUAACUUAAUUUAUAAAAACCUUUUCAAUAUCAUUAUUUUUUGUUGACUUUUGAUCAAUAAAUUUUUAUGAGCUAGUAGCUGAAAUGCAUGG.UGGGAAAUUCGUGUGAA.....AGUCAUGAGCUGUACCCGCAACCGU..........AUA....................GUCGGAGCGCCACCCAGUUA.AGUCCGCUGUUGAA.UGAUGGC.CGGGAACAGUC..U.A..G.UUCUAC.AAUGAAAAAUUAGCAUCGGCACUUAAAUUAAUCAGGUUGUCUAAUUAGGCGAUCUUAAAAAAGGGCCGAUUAUGAAAAAGGUAAUUACAUUAGGUAUAAUUUAUCUUUUGAUGCUUCCUUUGAAAGCUGAAGAACUUCCAAGCUGUAAAUGGAACAAUUCAGACGGAAUACCUUGUGUUACAAUAUUUUCAGCUCCUAAUACAUCUAAAAUUUCGGAGGGAAGUCUAGGAAAAACAAUCAUUACCAAAAAACAAUUAAUUGAGUCUGGUUAUGAUGACGUUAGAAGUGUUCUUGAAAAUGAAAUAGGGG
JCVI_SCAF_1096627684153/793-1324             NNNNNNNNNNNNNNNNNNNNNNNNNNNNNNNNNNNNNNNNNNNNNNNAAGAUAAAGAACUAUUAGUUGACAAAUAAAAUAUAAUCUAAUACUUAAAAAGUGUAUCGAAAUGCAUGG.UGGGAAAUCAGUGUGAA.....AUUCAUUGGCUGUUCCUGCAAAGGU..........UAAA...................GUCCUAGCGCCACCCGAUAU.AGUCCGCUGUUGAA.UGAAGGC.CAGGAAAAGUC..U.A..G.UUCUGC.AAUUUAAAUUAGCAGUGGCGAAUGUUGAAGUGUUUACAAACAAAAGGAGAGCUGCAUGCUAAAGACAAUAAAAUUAUAUUCUUUUUUAAUUAUUAUAACUCUUUUUUUUAAUAAAGCAUUUUCUAAAGACUUACCUGUGAUUGUAAUUUCACCUGGUAAAACCCCGCAGUCUUUAAGCACAGUUGGAAGUACUGUUACUGUUAUAGACGGAGAAACAAUCAGAAAUUCUAAUGAAAAUUUUCUUGGUGCAAUCAUCGACCAAAAAUCAGGAAGCACUAAUACUUUUCAGGAUGGAGGCCAUGGUACGAA
JCVI_SCAF_1096627808730/915-383              AAAAGUAUAUCGUUCAAUAAUUGAACGGUCUACUGUUUUUUGUUCAAUUUUUGAACAAAAUUCUUGAUUUUUUUACGAAAUUUCAAUACAUUUUUGCAAAAUACUGAAAUGCAUGG.UGGGAAAUCGAUGCGAA.....AUUCAUCGGCUGAGCCUGCAACCGU..........UAAA...................GUCGGAGCGCCACCCAGUAU.AGUCCGUUGUUGAA.CGAGGGC.CAGGGAAAGUC..U.A..G.UUCUACUAAUGUUUAUUAGCAUCGGCAUAUUUAUUAACUUGUGAAUUUAAUUGUUCACAAAAAAAGAUAGGUCGAUAUGAUAAAACUAAUAUUUUUAGUAUUCACAGUUCUAAUUUAUUUUCCUUUAGAGGCAAAAGAAUUAAAAAAUUGUGAGUGGAAAAAUGAUAACGGAACACCUUGUUUAACAAUUUUUUCUGCUCCAAAUACCUCAGAAUUAAAUGAAGGUUCACUUAACAAAGUGAUUAUUACAAAAAAACAGAUGGUGGACUCAGGGUAUGAGGAUGUCAGAGGUGUUUUAGAGUAUGUAGCUGGUUUA
JCVI_SCAF_1101668713690/479-1                CUUACCCUUGAUAAGGAUUUAAACUUAAAUGAGUUUAAGACUAAAUUUAAAAAUUAUAUUUUCGCUUUAUUAUCUAAAUAAAUUGUUAUAUAUAAGCUAUGUGUUGAAA..CUUGG.UGGGGAAUCAGUGCGUA.....AUUCAUUGGCUCUACCUGGAACCGU..........AA.A...................GUCGGAGUACCACCCAACAU.AGCCCGCUGUUGAA.UGAAGGC.CAGGAAAAGUC..U.A..G.UUCUAC.UAUUAAAAAUUGACAUCGGCAAAAUAUUAACGGUUUAAGUUAAAACUUAACUUAAGGAGAUAUUAUGCUUAAAAAUUUUUUUUAUUAUCUUACUAUUUUUUUUAUUACUAUUAAUUUUAAAGUUUACUCUGAAAUUCCAAUUAUAGUAAUCACACCUAGCAAAAAGUCACAAUCUUUGUCUUCAGUUGGAACUUCUAUACAAGUAAUAAGUGAAAAGGAAAUUGAAAAAUUCUGGCGAGUUUUUUCUUGGUGAUAUACU..................................................
JCVI_SCAF_1096627256224/134-664              AUUAUGAUUUUGAUAAAAAAAGACAAUAUUAAGCAAAGUGGAAAGGUUUUUUAUAUUAAAUAGGAUAUUGACAUAUAACUUAAAUUAAUUAAUCUUUCUUUAGUUGAAAUGCAUGG.UGGGAAAUAAAUGAGUA.....UUUCAUUUGCUGUACCUGCAACCGU..........AU.A...................GUCGGAGCGCCACCCAACUA.AGUCCGCUGUUGAA.UGAAGGC.CAGGAAAAGUC..U.A..G.UUCUAC.AAUGAAAAAUUGACAUCGGCAUUGUAUAAAAAAUAAAUAUCUUGAAAGGAAGAUAUGCCGAAGUUAAAAUAUUUUAUAACAUUUAUAAUCUUAGUUUCAUACUGUUUUAAAUUUGAUGCAAAAGCCCUUGAUAUUCCUAUAAUAGUCAUUACACCGAAUAAAAACCCACAAUCUUAUAGUACUGUAGGUAGUUCAGUUUCAAUAAUUAACCAAGAAACUAUUUCCAAUUCUAAUAAUUUUUUUUUAGGUGAAACUCUUGAUAAAAAUUUACCAGGAAUGAAUUAUUUUAGAUCAGGCGGUUACGGAACC
JCVI_SCAF_1096627698506/1215-1678            UAGAAGAUUUAAAAGAACUGAGGAAUUGACUAGUUAAUUUAAAUAGAGAAUAACUUAUUAAUAUAUUUACAAUUAUUUUAAAUAAAUAUAUUUUCUUAUAAUACUGAAU..CAUGG.UGGGGAA.CAAUGUGAA.....AUUCAUUGACUGUUCCUGCAACGGUAAAAGU....AAA.............AUUGA..GUCCGAGUGCCACCCAGUAA.AGUCCGCUGUCGAG.UGAAGGC.CAGGAAAAGUC..U.A..A.CUCUGC.AAUAUUAAAUUGACAUCGGCAAUAGUAAAAAAAUUAAUCUUAAUAAGAUUAACUUAGGAGAUGUCAUAUGUUUUUAAGAGCCAAAAUAAUUUUUUUCAUACUAAUAUCAAAUUUAUAUGCUGAAAAAUUUGAAAACUGCAAAUGGGACAAUAUGAAUGAAAUAAGUUGUGUAGAAAUAAUUGGUCAUAUAUCAAAUUAUUCUAAAUAUUCACAAUUUGGAAUUAACAAAGUUAU...........................................................................
JCVI_SCAF_1101668212159/262-1                UAGAAGAUUUAAAAAAACUGAAGAAUUGACUAGUUAAUUAAAAUAGAAAAUAACUCGUUAAUAUAUUUACAAUUAUUAAAAAUAAAUAUAUUUUCUUAAAAUACUGAAU..CAUGG.UGGGGAA.CAAUGUGAA.....AUUCAUUGACUGUUCCUGCAACGGUAAAAGU....AAA.............AUUGA..GUCCGAGUGCCACCCAGUAA.AGUCCGCUGUCGAG.UGAAGGC.CAGGAAAAGUC..U.A..A.CUCUGC.AAUAUUAAAUUGACAUCGGCACUAGUAGAAAA.....................................................................................................................................................................................................................................................................................
JCVI_SCAF_1096627993344/1448-920             UUAAUUUAUAAUAAAAAUUUGAAAAUUUAAGCCAAUUGAGCUGUUAAAUUUAUAAAAAAUUUUUAAUUUGUAUUAUAAAAAAAAUCUUAUAAGAUUGUAGAUGCUGAAG..UUUGG.UGGGGAAUCAGUGUGAA.....AUUCACUGGCUGUGCCUGCAACCGU..........AA.A...................GUCGGAGUGCCACCCAGUAA.AGUCCUUUGUCGAA.UGAUGGC.CAGGAAAAGUC..U.A..G.UUCUGC.AAUUUAAAAUUAACAGAGGCAAAAAAAAUUUUUAAGGAGAAAUUUAUGUCUCGGUUAAUAGUUUGCUUAUUUUUAAGCUUAAUUUAUUCCAAUGCUUCUUUUGGUGUUGAAAAUUCUAAUAAUUAUUCUUGUAAGUGGGAUAAUAAGUCUUCAUUGCCAUGCAUCGAAAUAUCAAGUUUAACUUCUAAUUCCUCAAAUUUUUCUAAAUUAGGAAUAAACAAAACAGUAAUAACUAAAANNNNNNNNNNNNNNNNNNNNNNNNNNNNNNNNNNNNNNNNNNNNNNNNNNNAUCAACGAUCAAUCAACACU
JCVI_SCAF_1096627699886/568-39               GAAUUUAUGACCUAUAUUAUACGUUUUAAAGUUUAGCAAAUUAAUUAAUUUUUCUCGAAUCAAUGUUGAUUUAAUUAUAGAAACAAUUAUUAUUAGUAUAACGCUGAAAUGCUUGG.UGGGAAAUAAGUGUGUA.....AUUCAUUUGCUGUACCUGCAACCGU..........AA.A...................GUCGGAGCGCCGCCCAGUGA.AGUCCUUUGU.GAA.CGAAGGC.CAGGAAAAGUC..U.A..G.UUCUAC.AAUUAAAAAUUAGCAGAGGCAUUAAAUAUUUAAGGGAAAUAAUUUCCUGGAAAGGAUUAAGUGUCUAGACUAAUUUUUGUAUUAAUAUUACAAAUUUUUUAUUUUCAAAUUUCUUUUACUAAAGAAGAAGUUUAUAAUUGCAAAUGGGACAACAAGAACAAUACCCCAUGUAUAGAAAUCAUAAAUGAUAUAUCUAACUCUUCUGAAUUUGCAAAAAGGGGGAUUAAUAAAGUUGUUAUUUCAAAAAAACAAAUUGAUGAAAUGGGAGCUAUUGAUUUAAUUGAUGUACUGGCACAAGUGCCAGACAUU
JCVI_SCAF_1101668502439/1311-782             UCAAUCUAUUAAUCUUUUUAAGUCGGAAGAUAGUCGUCCUUACGAACAUUAAUAAUUAGUUUUAAUUGACAGCUUUUAUUUAAUAAAUUAGAAAUCAAUCAUACUGA.AUGUAAGG.UGGGAAAUCAGUGUGAA.....AUUCAUUGGCUCUUCCUGGAACCGU..........AA.A...................GCCGGAGCUCCACCCAGUAG.AGACCGAUGUUGAA.UGAAGGC.CAGGAAAAGUC..U.A..G.UUCUGC.AAUUAAAAAUUAACAGCGGCAUUAAUUAAUGUAACUCCUAAAAUUUAGGAGUUUUUAAAAAAGAGUAAUUUUAUGCUGUUAAGAGUAAUUUUUAUUUUAAUAUUAAUUAGUAUUACUUCUGCCGCUUUAUACGCAAAGGAAAUACCUAUAAUUGUUAUUUCUGCUGGAAAAUCUACUCAAUCAUAUAGCACCGUAGGUAGCGAUGUAGAAGUUAUAGAUUCUGAAGCUUUAGAAAAAUCAGAACAUAAUUUUUUAGGGGAUAUACUUGAUAACGCUAUGCCUGGUGCGAAUUAUUUUCAAAGUGGGGGG
JCVI_SCAF_1096628156220/1639-1110            UCGAGGUUUCCAUUAAAGAGGUUUUACAGAGAAGUAAGUCAAGUAAAAUAGUAAGUUAAUUAAUUUGUUGAAAUAAAUAUUUUUUAGUUUAAUUAUUUUAGGACUGAAU..CAUGG.UGGGGAAUUAAUGUGAA.....AUUCAUUAGCUGUUCCUGCAACGGU..........UAAA...................GUCCGAGUGCCACCCAGUAA.AGUCCGGUGUUGAA.CGAAGGC.CAGGAAAAGUC..U.A..G.UUCUGC.AAUUAAAGUUGGCAGCGGCAUUUAUUUGAAAUUCUUAAAUAUUUAAGAAUUUGGGAGAUAACAUGCUGAAGAGGCUGAUUUUGAUAUUUAUUUUUUUUAUAACUUCAUCAAAUGCUGAAUAUAUAAAAAAUUGUAAUUUUAAAAAUGAAAAUGGAACUCCAUGUAUUACUAUAAGCAAAACACCCAAUAGUUCAUCUUUUUCCGACAAGGGAAUAAAUAAAAUAGUUAUAAAUAAAGAGGAUAUUAACAAUUCUGGCGCAUUAGAUGCAAAUGAUGUGCUUAAAUAUAUUUCAGGUUUAGAUGUUUUUC
JCVI_SCAF_1096627830576/1717-1188            AUAUCGAGAUUUCCUUUAAAAAGGUUUUACAGAGAAGUAAGUCAAGUAAAACAAUAAAUUUAAUUAAUUGAAAUAAAUAUUUUUUAGUUUAAUAAUUUUUAGGCUGAAU..CAUGG.UGGGGAAUUAAUGUGUA.....AUUCAUUAGCUGUUCCUGCAACGGU..........UAAA...................GUCCGAGUGCCACCCAGUAA.AGUCCGGUGUUGAA.CGAAGGC.CAGGAAAAGUC..U.A..G.UUCUGC.AAUUAAAGUUGGCAGCGGCAUUUAUUUAAAAUUCUUAAAUAUUUAAGAAUUUAGGAGAAAAAAUGCUGAUAAGACUGAUUUUGAUAUUUAUUUUUUUUAUAACUUUAUCAAAUGCUGAAGAUAUAAAAAAUUGUACUUUUAAAAAUGAAAAUGGAACUCGAUGUAUUACUAUAAGCAAAACUCCCAAUAGCUCAUCUUUUUCCGACAAGGGAAUAAACAAAAUAGUUAUAAAUAAAGAAGAUAUUAACAAUUCUGGCGCAUUAGAUACAAAUGAUGUACUUAAGUAUAUUUCGGGUUUGGAUGUCUUUC
JCVI_SCAF_1101667038075/479-975              AUGAUUUGUUUUAAACCAUAUUUAAAUUUUUUAAACUAUUUAAAAGACAUGAUUUCAUUAAUAUAUUGACAUAUGCUACAAAAAAAAUAAUCUAUAUUACAUAUUGAAAUGCAUGG.UGGGAAAUCUAAGUGUA.....AUUCUUAGGCUGUACCUGCAACCGU..........AA.A...................GUCGGAGCGCCACCCAGUAU.AGUCCGCUGUUGAA.CGAGGGC.CAGGGAAAGUC..U.A..G.UUCUACUAAUAAUAAUUAGCAUCGGCAUAUAAUUAACAAAUUGGAGAAAAAUUUUCUCCAAUAAACUUAUAGGUCGAUUAUGAAAAAAUUUAUCUACUUUUUUCUUUUAAUAUCGUUCUUAAAUUUUACAAAUUUAUUAGCAAAAGAUAUUCCCGUUAUAGUAAUAUCGCCAGGCAAGACGAUUCAAUCAAAAGGUAUCGUAGGGUAGCGAUGUUGAGGUUGUUGAUAGAAAUACUAUUUCAAAUUCAAGUGAGCUUUUCAUUGGUGAUAUCUAGACAGUA...................................
JCVI_SCAF_1096627982330/666-136              UGAAGGCGUUUACAGUUAUAAACUUAAGAAAAAAAAUGGAUCUUUAAUAAUAUAGAGAUCUGAUAUUGUCAUUAUUGCAAAUAUAAUAUAUUAUUAAUUUAGAUUGAAAUGCAUGG.UGGGAAAUCAGUGUUAA.....AUUCAUUGGCUGUACCUGCAACCGU..........AA.A...................GUCGGAGCGCCACCCAAUCU.AGCCCGGUGUUGAA.UGAUGGC.CAGGAAAAGUC..U.A..G.UUCUAC.AAUUUUAGUUAGCAUCGGCAUUAACUAAUUAGUUUCAUAUUUUAUAUGAGACCUAACAUUGGAUGUGUCGUAUGCUGAAUGAAACGCUACAUAUAAGACUAUUAUUUAUAUUAAUAUUAUUAACCUUUUCUUUAGACGCCCUUUCAUUAGAAAAUUGCAAAUGGACCAAUAAUAAUGGUGUUCCAUGCACAACUGUUAGCAAAACACCUAACACCUCUUCUUAUAAUGCCCAGAAUGUAGCUAAAAAAGUUUUUACCAAGCAACAAAUUAUUCAGUCGGGGGCUGUAAGUACUUUGGAUUUAUUAAAAA
JCVI_SCAF_1096626313314/359-890              AUCAUAACAAAUUUAUGGUGAUCAUAUAUUAUAUUUAAAUGGGCUUUAAAAGGUCAAUAUUGUUGAUUGACUUUGUAAAAUUAUAAUAUACUUAAAAAGUAUGCUGAAAUGCAUGG.UGGGAAAUCGAUGUGAA.....AUUCAUUGGCUGUACCUGCAACCGU..........AA.A...................GUCGGAGCGCCACCCAGCAU.AGUCCGUUGUCGAA.UGAAGGC.CAGGGAAAGUC..U.A..A.UUCAACGAAAUAAAUAAUUAGCAGCGGCAUAAAAAUAUAAAUUCUUGUUAAAUCAAGAAUUUUUGGAGGUUUAUGUACAAAAAGUUGUUAAUUGUUUUCUUUCUAAUAAAUAUUUUAUUUUCGGCUGAAGCAUUAGAAAAAUGUGAUUUUUAUAAUAAUGAUGGUGUACCAUGUAUUAUUAUUUCUAAAACACCAAAUACAUCAAGUUUAAAUAAAGAUGUUGUAAACAAAAUAAUUAUAACCAAAGAAGUGAUAGAUAAAAUGAAUGCUAUUGAUGCUAAUGAUGUUUUAAGAAAGAUUCCAGGGCUGGAUGUUU
JCVI_SCAF_1096627886130/647-1177             CAAUUAUUGAACAUUUAUAGCGUUGAAUUAAUUUACAGUAAAGAAAAAAUUAAGAAAUUAUAUUUGACAUGAAAAAUAUUGAAUAAUAUAAGGAAUUUACAUGUUGAAAUGUAUGG.UGGGAAAUCAAUGUGAA.....ACUCAUUGGCUGUUCCUGCAACGGU..........AA.AA..................GUCCGAGCACCACCCAACAU.AGUCCGUUGUCGAA.UGAA.GC.CAGGAGAAGUC..U.A..A.UUCUGC.AAUGAAAAAUUAACAACGGCANNNNNNNNNNNNNNNNNNNNNNNNNNNNNNNNNNNNNNNNNNNNNNNNNNNUUUUUUAAUACACAGUUCUUUAGGAAAAGAAAUAGAUAAGAAAAAAUCUUGCUCAUGGGAUAAUAGGUCUAAAAUACCAUGUGUAGAAAAUAAAAGGUUAUAUACCAAAUUCCUCAAAAUUUUCGAGAUCAGGAAUUAAUAAAAAAGUAAUAACAAAAAAACAAAUAAUUGAAAGUGGUGCUGUUGAUUUAAUAGAUGUAUUAAAAUCAUUACCUGAUAUCAAUAUCACUCAAUCAG
JCVI_SCAF_1096628272437/1340-1709            CCAAGAUCAAGAGAAAAAAUCUAAUAAAAAAUCUAAAUUUGGUGGUUGGACUUAGGCUAAAUUAUAUUGAAAUUCUAUAUAUUUAUUAUAUAAGUAAAUUAUCUUGAAAUGCAUGG.UGGGAAAUCAGUGUGAA.....AAUCAUUGGCUGUACCUGCAACCGU..........AA.A...................GUCGGAGCGCCACCCAAGAU.AGUCCGUUGUUGAA.UGAUGGC.CAGGGAAAGUC..U.A..G.UUCUACUAAUACUUAAUUAGCAUCGGCAUUAACUAAGGUGAUGUAUAAAACAUUGCUUGAAAGAACUGGUGUAUGAUUUGUAGAAAUUUAAAAAUAUUAUUCUGUUUUGUAUUACUUUUAUUAUCUAAAACUAGUAAAGCUGAAGAUAUACCUA..................................................................................................................................................................
JCVI_SCAF_1096628236348/518-1                AAAAAUUGAUGAUGAAACUUUUUUUGUGAAACAAACUUGAUGCUUUAGAAAAUAUUUUAAAUUAAUUUGACAUUAAAAAAUAAACUUUUAUAAAUAUAUCAUAUUG........GUCUGGGAAAUAAGUGUGAA.....AUUCAUUUGCUGUUCCUGCAACGGU..........UAAA...................GUCCGAAUGCCAACCAAUAA.AGUCCGCUGU.GAA.UGAUGGC.CAGGAAAAGUC..U.A..G.UUCUAC.AAUGAAAAAUUAACAUCGGCAUAAUUUAAAAAUCUCUCUGAUUAAUGUCAGAGAGAAAUAAUAUAGCUGAAUGUUUUUAAGAAUUUUAAUUACUUUUACAAUUUUAAUAUCAAAUUUAUAUGCUGAAGACUUAGAAAAUUGUAAAUGGGAUAAUAGAAAAGGUGUGCCAUGUUUAACAAUAAGCAAAACUCCUAAUACUUCCUCUUUUAAUGGUGACAAAGUAGUUAAAAAAGUUUUUACAAGGAAAGAUAUAGAAAUAACAGGUGCCAAAGAUACAUUUGAUCUUCUUAAAUUAAUUCCUGG......
JCVI_SCAF_1096628165183/1-487                ......................................UUUUUUCAGAAAACUUUUUAAUUUACAUUUGACAUUUCACAAAUCUUUUAUAUUUAUAAAUUAUAUUG......UCGG.UGGGAAAUUAGUGUGAA.....AUUCACUUGCUGUUCCUGCAACGGU..........UAAA...................GUCCGAAUGCCACCCAAUAA.AGUCCGCUGU.GAA.UGAAGGC.CAGGAAAAGUC..U.A..A.UUCUAC.AAUGAAAAAUUGACAUCGGCACAAAUAAAAAUCUCUAACCCAAUUUAGAGAGAGAGGUUAUUGCUGAAUGUUAUUAAGAAUUCUAAUUAUAUUACUAAUUUUUAUAUCAAGUUUAUAUGCUGAAGACUUAGAAAACUGCAAAUGGGACAAUAGAGAAGGUGUGCCAUGUUUAACAAUAAGCAAAACCCCUAAUACCUCAUCUUAUAACGACAACAAUGUAAUUAAAAAAGUUUUUACCAGGAAAGAUAUAGAAUUAAUUGGUGCUAAAGAUACUUUUGAUCUUCUUAAAUUAAUUCCUGGACUUGACUA
JCVI_SCAF_1101667474120/1-444                ...................................................................................GCUAUAAAAACGUAACUGAAAUGCA....UGGG.UGGGAAAUCAGUGUGAA.....AUUCACUGGCUGUACCUGCAACCGU..........AA.A...................GUCGGAGCGCCACCCAGUUA.AGUCCGCUGUCGAA.UGAGGGC.CAGGAAAAGUC..U.A..A.UUCUAC.AAUGAAAAAUUAGCAUCGGCAUAAUUAAAACUCUUUUAAAAAAAGAGAAAUUAAAUGAAAAGGAUAUUUUAUGCUUAUCAGAGUGAUGUUAAUUUUUUUAUUAUUUUAUACAAAUUUAAAUGCUGAAAUUUUAGAAAAUUGCAAGUGGGUAAAUAAAGACGGUAAGCCAUGCUUAACUAUAACUAAAACACCAAAUACCUCAGAGUUUAACCAAAUUGGUGUUAAUAAAAUAAUCAUUAAUAAGCAAGAGAUUGUCAAAUCUGGAGCAUUAGAUGUUAAUGACAUAUUAAAAUUGGUUUCAGGUCUUGA
JCVI_SCAF_1096627032404/690-162              AAAUAAAUAAACAAGAGAUUAAAAGAGAUUAAAAUUAAAAAAUAAUCUCAACAUAAAUAAUGUGGUUGACUUUUUGCAAAAAAAAUACACAUUACAAACUGUAUUGAAU..CAUGG.UGGGGAAUUAAUGAGAA.....UUUCAUUUGCUGUUCCUGCAACCGU..........AA.A...................GUCGGAGUGCCACCCAAUAU.AGUCCGCUGUUGAA.UGAAGGC.CAGGAAAAGUC..U.A..G.UUCUAC.AAUUUUUAAAUUAGCAUCGGCGUAAAUAGAAAUUUAUCUCAUGGAGGAGAUGUGUCGAGGCUAAAAUAUUUAUUAACUAUUAUUUUUUUUAUCUUAUUUUGUUUUCAAUUUACUGCUAGGGCUCUUGAUAUUCCAGUUAUUGUAAUAGCUCCUAAUAAAAGUCCUAAAUCUUAUAGUGCAGUAGGUAGUUCAGUUUCAAUAAUUGAUCAAGAAACAAUUGAAAAUUCAAAUAACUUUUUUUUAGGUGAAACUCUUAAUAAUAAUUUACCAGGGAUGAAUUAUUUUAGAUCAGGAGGUUAUGGAACUAUU
JCVI_SCAF_1096628065383/243-771              AAAUGUUUAAUUUAUCACUAAUUGUUCAAUUUUUGAACAAAAUACCUCAUUUACUAAAAAAAAAUUGACAAAAAACUAUAAAUUAAUUAAAUUUAUAAUCGUAUUGAG..UCUUGG.UGGGAAAUCAGUGUGUA.....AUUCAUUGGCUCUUCCUGGAACCGU...........AUA...................GUCGGAGUGCCACCCAAUAU.AGUCCGCUGUUGAA.UGAUGGC.CAGGAAAAGUC..U.A..G.UUCUGC.AAUGAAAAAUUAGCAUCGGCAUUAAAAUUAACUAGUUUCAUAUAUUUAUAUAUGGAGCUUAACAAUGGAUAUGUUGAAUGAAUUAUUUAAAAGCACUUUUUAUUUUAUUUAUGUUAAUCUCUGCUUCUAAUGCAGUUCCAUUAGAGAAUUGUGAAUGGAACAAUAGUAAAGGAACUCCAUGCAUUACAAUAACUAAAACUCCGAACACAUCCUCUAUAAAUUCUCAAGGCAUAACUAAGAAGGUUUUUACUAGACAACAGAUAGAAGAUUCUGGUGCAACAACUGCCUUAGAAUUGAUAAAUAAAAUUU
JCVI_SCAF_1096627581275/1800-1272            AUCAUGGAUAUUAAAAUAAUAAAUUCGAUAACGUUUUUUAAUUAUAAAUUUUAUUUACUUAUUUAAUAGAGUAUUUUUUAAAUAUGAAUAUAAUAUUUCUAUACUGAAA..CAUGG.UGGGGAAUUAAUGUGAA.....AUUCAUUAGCUGUUCCUGCAACGGU..........AA.A...................GUCCGAGUGCCACCCAGUAG.AGUCCACUGUUGAA.UGAAGGC.CAGGAAAAGUC..U.A..A.UUCUGC.AAUUUUAAAUUAACAGCGGCAUUAAGUAAACCGGGUUAGAGUUAAAACUCUUAACCUUAUUAAUAUUAUGAGGUUGUUAGUGAGAAUAUUAUUUUUAAGUCUAAUAUUAUUUUUAAUUUCUUUUGAGUCGGUAAGAGUUUAUGCAAAAGAUAUUCCUAUAAUAGUUAUAGCGCCAAGUAAAAUAGACCAAUCAUAUAGUACAGUAGGUACAUCUGUUACAUCUUUGAAUAAUAAAGAGAUACAAGGAAAUGGAAAAUUUUUUUUGGGUGAAGUUUUAAAUGAUAAUUUACCCGGCAUGAAUUAUUUUAG
JCVI_SCAF_1096626922281/1234-707             GCGGAUAAAAAAAAGUCUGUGAAAUCAAAAAAAUCAAGAUAUGGAAGCUGGGCAUAAUAAAAAAAGUUGAAAAAAUACUAUAUUUUAUUAUUGUAAUUUUAUACUGAAU..CAUGG.UGGGGAA.UAAUGUGAG.....AAUCAUUAGCUGUUCCUGCAACGGU..........AA.A...................GUCCGAGUGCCACCCAGUAG.AGACCGCUGUUGAA.UGAAGGC.CAGGAAAAGUC..U.A..G.UUCUGC.AAUGAAAAAUUGACAUCGGCAUACAAUUAAUUGCUCUAAUUUUUGAGCAAUUUAAAAUGGGUGUGAUGUUUAAAAUUAUAACAAAAAUUGCGGUAUAUUUUAUUUUAAUUUUUAAUAUUUUAAGUGUAAACGUUUCGGCACUUGAGGAAUGUAAGUGGAAUAACAAAGAAGGUAUUCCUUGUUUAACUAUAAGUAAAACUCCUAACACCUCAAAUUUUAAUCAGCAAGGCGUCAGAAAAAUUAUAAUCAAUAAAGAAGAUAUGAUUGCUUAUGGUGCACAAGAUGUAAAUGAUGCGCUUAAAAUGAUUU
JCVI_SCAF_1096628084481/345-886              CGGGUUCGAGUCCCGUCACUCCCGCCAUAAUUAACAAUAAUAAUUUUUAUUGUUAUUUUUUGGCGUUGAUAAAGUAAAAAAAAUAUUGUAAUUCUGAGACAUACUGAAAAGCAUGG.UGGGAAA.UAAUGUGCA.....AAUCAUUAGCUGUUCCUGCAACGGUAAAGAU....AA.A............AUCUAA.GUCCGAGCGCCACCCAGUAU.AGUCCGCUGUUGAA.UGAAGGC.CAGGAAAAGUC..U.A..G.UUCUAA.GAUGAAAAAUUAACAACGGCAUAUUUUGUAAAAAAAAGUUUGUAUAAAACUUUUAAAAAAAAAGGCCGUUAUGAAAAUUUUUUUUAUAUUUAUAAUUUUAGUUUUAAGUUUCUUGCCUCUAAAAAGUAAGGAAUUAAAUAAUUGUGAGUGGAAGGAUCAAUCUGGUACUCCAUGUUUAACAAUUUUUUCUGCCCCCAAUACUUCAGAAAUUACAGAGGGCACACUUGGUAAAACUGUUAUCACAAAACAACAAAUAAUAGAAUCCGGAUAUGAUGACGUAAGAAGUCUAUUAGAGCAAGUUCCCGGGAU
JCVI_SCAF_1101668356142/714-184              GUCAUCAUCAUACAUGACUGGAUCGAUAAUAAUAGCUGACGGUGGUAGAACAAUAAUUUAAAUAUUCUUGAUAAUUAUUUAUAAAUAUAUAAAAAUGUCUUCGUCGAAAUGCAUGG.UGGGGAAUCAGUGUGAA.....AUUCGCUGGCUGUUCCUGCAACCGU..........AU.A...................GUCGGAGCGCCACCCGAUAA.AGUCCGCUGUUGAA.UGAAGGC.CAGGAAAAGUC..U.A..G.UUCUAC.AAUUUAAAAUUAGCAGAGGCAAAACAUAAAAGGAAACAAUUCUAUGAAAGGAUGUUUAUGUCUCUUUAUAAAAAAAUAUUUUUAAUAUUAGCGUAUUUUUUAUUUUUAAGUAAUCACUCUUUAUCAGCCCAAAAAAAAGAAAAUAAUUGUAGUUGGGAUAAUGAAAAUGAUAUUCCAUGUAUAUCUAUAGUUAAAAAAACUUCUAACUCCUCAAAGUAUUCAUCUGGUGGAAUUAAUAAAGUUAUAAUAACCAAAAAAGAGAUUGAUGAUAUGGGGGCUAUGGAUUUAAUAGAUGUCCUUAAAAGAAUA
JCVI_SCAF_1096626133132/231-1                AUAUUUUCACAAUUAUUAAAUAGAUUUAAAUUUACAAAUUCAUUUGCCACACUUAAAGAUUUUAUUUUUAAAUUAAUAUUAAUAUGCUAUAAUACUUCUAAUACUGAAAAGCAUGG.UGGGAAAUCAGUGUGAA.....AUUCAUUGGCUGUUCCUGCAACCGU..........AA.A...................GUCGGAGCGCCACCCAGUAU.AGACCCCUGUCGAA.UGAUGGC.CAGGAAAAGCC..U.A..A.UUCUAC.AAUACUUAA............................................................................................................................................................................................................................................................................................................
JCVI_SCAF_1096626933891/1419-889             UUAUUUAAUGAAAUUAAAGGUAGCAAAAGGACUAAAAUUCUGAGGAUAAUCGGUCGAAUUUUGUUUGAUUUGAUAAACUUUUUUGGUAAACACAUAUUUAAUACUGAAAUGCAUGG.UGGGAAAUCAGUGUGAA.....AUUCAUUGGCUGUUCCUGCAACCGU..........AA.A...................GUCGGAGCGCCACCCGGUAU.AGACCCCUGUCGAA.UGAUGGC.CAGGAAAAGCC..U.A..G.UUCUGC.AAAAUAGCAGUGGCGAAAAGUGAAUUAAAGGAGGCCACAUGCUAAAAAGAUUAGUAUCAUUUUUAAGUUUAUUACUUUUAAACACACUAUUUACAAUCCCAGUUUUAGGAAAAGACACGCCAAUUAUUGUAAUUGCACCUAGUAAAAAACCACAAUCAGUCUCAACAGUUGGUUCGUCUGUAAUUAUUUUAGAUGAAAAAUUUUUUGAAGAAACUAACGAUUAUUUUCUAGGAGAUGUGAUUUCUAAUAAUUCAACUUCAAUAAACUUUUUCCAAUCUGGUGGACACGGAACUGCUUCAGCUAUUCAAU
JCVI_SCAF_1096627001005/540-1070             UAAAGAAAAACUAUACUUGAUUCUAAGGAAAAAGAUAUUGAAAAUCCAAUGGUCAACAUAACGCUUGACUAUUCUUGUAAAAAAAAAUAUUUGUCACAAUGUACUGAAUG.AAUGG.UGGGAAAUCAGUGUGAA.....AUUCAUUGGCUGUUCCUGCAACCGU..........AAAA...................GUCGGAGCGCCACCCAGUAC.AGUCCGCUGUUGAA.CGAAGGC.CAGGAAAAGUC..U.A..G.UUCUAC.AAUUUAAUUAGCAGUGGCAAUAUUAUUAGGAGCUUUUGCUCAUAGAAAGGCCAUAUGUUAAAUAAAAAUAUAAUCACUUUAAGUAUUAUAUCUAUUUUGUUUUUUAAUAAAGUUUUAUGCGAGGAGAUCCCAACAAUUGUAAUUGCUCCUAGUAAACAGCCACAAUCUAUUUCUACUGUUGGAACAUCCGUAGUAGUUUUGGAUGAAAAAUAUUUUAAAAAUACAAAAGAAUUUUUUCUAGGUGAUGUUUUAGCAGGAAGCUCAACUAGUUCAAACUUUUUCCAAAGUGGGGGGUAUGGCGCAACGUCA
JCVI_SCAF_1096628223711/1407-1814            UAAAAGAUAAAGGAAAAAUCAUUAAGAUUAAUAAAAAAAUCAAUAAAAAUUUUCAAUUUAAAACUCUUGACUAAUAUGAUUUUUUCUAUAUUUUAAAAUUGUACUGAAACGCAUGG.UGGGGAAUAAAUGUGAA.....AUUCAUUUGCUGUUCCUGCAACCGU..........AA.A...................GUCGGAGCGCCACCCAGUAU.AGUCCGCUGUUGAA.CGAAGGC.CAGGAAAAGUC..U.A..G.UUCUGC.AAUUAAAUUUAGCAGUGGCUUUAAAAAAUAAAUUGGAACUUACAUUCCGAUUAACCAAAGGAGAGCUAAUGCUAAAAAAAAUUUUAGUAAAUUUUUUGUUUUUAACAUUUUUAUUCAAUAGCGUAUCAUUUUCUCAAGACAUUCCGAUUAUUGUAAUAGCACCAAGCAAAAAACCUCAGUCAGCAU...........................................................................................................................
JCVI_SCAF_1096627431207/1557-1026            AGGAAGAUUUAAAACCUCUUGCAGAUAUAAUGAAUUAAUUUAUGUUCAAUUUUUGAACAUAUGGUUUGACAUUUUUAUCAAUUUCAUUUAAUAAUAGAAAAUACUGAAA.GCAUGG.UGGGAAAUCAGUGUGAA.....AUUCAUUGGCUGUUCCUGCAACCGU..........AA.A...................GUCGGAGCGCCACCCAGUAU.AGUCCGCUGUCGAA.UACGAGC.CAGGAAGAGCU..U.AUUA.UUCUAC.AAUGAAAAAUUAACAUCGGCAUUAAAAAUUUUUAUUAUUAAUUUAAAUAAUAAUAACGAGGGAGAUUAUGUUGUAUGGUAAUUACAAGAAUAUUAAUUAUCUUAGGUUUAUUUCUUUUAAGCAGUAAAGCAUUUUCUUUAGAAAACUGUGAAUGGAAUAAUCAUAAAGGCACGCCUUGUCUAACAAUAACUAAAACACCAAACACAUCUUAUUUAAACAGCGAGUCUAUCAAUAAAAAAAUUUAUACAAAAAAAAUGAUUUUGGAUUCUGGAGCAAAAUCAACAAUAGAUUUAAUUAAAUAUGUAUCUG
JCVI_SCAF_1096628197778/1331-800             GAUAUGCUUUGCUUGUGCAAUAUUUAUUUAAAAAAUUGAUCUUUAAUGUGUAGUAAAUUUUGAUGUAUUGACAAUAUUUUAUUUUUUGUUAUUUAGACAAUUGCCGAAAUGCAUGG.UGGGAAAUCAGUGUGAA.....AUUCACUGGCUGUUCCUGCAACGGU..........UAAA...................GUCCGAGCGCCACCCGGUAA.AGCCCGCUGUUGAA.UGAAGGC.CAGGAAAAGUC..U.A..A.UUCUAC.AAUGUAAAAUUAACAACGGCAUUUAUAAAUAAUUAGGUUCAUAAAUUAUGGACUUAGAAAAUUAGAAAAGGAGUCGUUGUGCUACUAAGGGCUUUUAUAUUAAUCUUCAUAUUAAUUUCAAAUCUGUACGCAGAAAAUUUAAAAAAUUGUGAAUGGGAUAAUAGAGAAGGCACUCCCUGUAUUGUUAUAAGCAAAACGCCAAAUACAUCAUCUUUUUCUGAAGGAUCAGUAAGUAAAAUUAUCAUUAAUCGNNNNNNNNNNNNNNNNNNNNNNNNNNNNNNNNNNNNNNNNNNNNNNNNNNNAGACUGA
JCVI_SCAF_1096627578146/1-502                ............................UAUAUAGUUCAAAUGUUGAACAGUAAAGCUUUUUUUAUUUACAAAAAACCCUAUAUUUUGUAGAUUAAUCAUGUAUUGAAGUACUUGG.UGGGGAAUCAAUGUGCA.....AUUCAUUGGCUGUACCUGCAACCGU..........AA.A...................GUCGGAGUGCCACCCAAUAU.AGCCCGCUGA.GAA.UGAUGGC.CAGGAAAAGCC..U.A..G.UUCUAC.AAUGAAAAAUUGACAUCGGCAUAUUUUAUUAACGUAAGGUUAAAACCUAACAAAAAAAAUAAGUCGAUAUGAAAAAGAUAAUUUUAAUCUUAGUAGUUUUAUCAAUAUAUUUUCCUAUACAUAGUAAAGAGCUUGAAAAUUGUGAAUGGAAUAAUAAAAAAGGCAUGCCUUGUCUUACAUUAUUUUCUGCACCCAACACUUCGAAUUUAACUGAGAAAACUUUAGGCAAAACAGUUAUCACAAAAAAACAAAUGGUAGAGUCUGGUUACAAUGAUGUAAGGGGGAUUCUAGAACACAUAGAUGGUAUUG
JCVI_SCAF_1101668011934/25-550               UGCUUAAAUAAAAUUAUAAUAUGUUUAUUUAUACAGGCAUUCAAGACUUCAAAAUAACGAAAAAAUUGUAAAAUUAUUAUUAUUAUUGUAUAAUUUUAAUAUAUUGAA.....UGG.UGGGGAAUCAGUGCGAA.....AUUCACUGGCUGUACCUGCAACCGU..........AA.A...................GUCGGAGCGCCGCCCAGUAU.AGUCCGCUGUUGAA.CAAUGGC.CAGGAAAAGUC..U.A..G.UUCUAC.AAUUAAAAUUGCAUCGGCAUAUUAUCAAAAUGUAAAGUAUUUAUACUUUAUAAGAACAGAUAGGCCGAUAUGAAAAUAAUUCACCUAAUUUUACUUACUUCUUUAACUUUAACUUCUUUUAAUAAAAUUUUUGCCGAAGAUAUUCCAAUUUUAGUAAUCUCACCAAGUAAAACCCCACAAUCAGUCUCUACAGUUGGAACUUCUGUAACUGUGCUCAAUGAAAAAGAUCUUGAGAAUUCUAAUAGAUCUUUUUUAGGGGAAUCUUUGAACAAGUCAGUUACGGGUUUAAAUUUGUUUCAAACAGGUGGA
JCVI_SCAF_1096627867925/140-667              UCAAAAUGUUUAAUUUCUGAACUACUAAUUCUCAUAAAAUCAAUCAAUUAUAUCAAAUUUGUAUAUUUACAAGCCUCUUUUUUAAUAGUAUUAAGAAAAUGUAUUGAAU..CUUGG.UGGGGAA.UAAUGUGAA.....AAUCAUUAGCUGUUCCUGCAACGGU..........AA.A...................GUCCGAGUACCACCCAAUAU.AGUCCGCUGUUGAA.CGAUGGC.CAGGAAAAGUC..U.A..G.UUCUGC.AAUUUAAAUUAGCAUCGGCAUUAAAUUAACUAGUUUCAUAAAUUUUUAUGAAAUUUUUAUAUAGGUGCGAUUGAAUGAAAAUUAUAAAAUUACUUUUAGUUCUUGUUUUAUCAAUUUUUACUUUAAAUGCCUCUGCAUUAGAAAAUUGUAAGUGGAAUAAUAAAAAAGGAGUACCUUGUUUAACUAUAAGCAAAACUCCAAAUACCUCAGAAUUUAAUCAAGGGAGUGUAAAUAAAAUAAUUAUAACCAAACAAGAUAUUGUUAAUUCUGGAGCGGUAGAUACAAACGAUAUAUUUAAACUUAUUCCUG
JCVI_SCAF_1101668659621/380-907              AAAAAAAUAAUUCAAAUUUUAUAAUACCAAAUCAAUAUUCAAGAUGUUUUUGAUUGAAUAAAUAUUUGACUAAACAUAAAAAAAAUUUUAUGUAUUAAAGGUAUUGAAU..CUUGA.UGGGGAA.UAAUGUGAA.....AAUCAUUAGCUGUUCCUGCAACGGU..........AA.A...................GUCCGAGUGCCAUCCAAUAU.AGUCCGCUGUUGAA.CGAGGGC.CAGGAAAAGUC..U.A..G.UUCUAC.AAUUUUAAUUAACAACGGCAUAAAUUAAAACAGCCUUAAGAUUUUAAGGUGAAUAAUAGGAUGCUGUAUGAAAAUUAAAAUAUUUUUCUUAACAAUUUUUUUAACUCUAAAUUUAAUAACUUUAAAUUUAAAGGCUAAUGAUCAAUUAGAUUGUAGUUUUACAAAAAGUUCUGUUCCAUGUAUCGAAAUAAGCUCUAAUAUUUCUAAUAUUUCAGAAUUUAGUAAAAAAAGUUUAAAUAAAACAACUAUAAAUAGACAAGAAAUUGAGGAAAGUGGCUCAGUUGAUUUGAUCGAUGUAUUAAACAAACA
JCVI_SCAF_1101668182195/1259-1579            UUAUAAUGUUUAAUUUCUGAAUUACUAAUUUUCAUGAAAACAAUCAAUUAUAUCAAAUUUGUAUAUUUACAAGCCUCUUUUUUGAUAGUAUUAAGAGAUCGUAUUGAAU..CUUGG.UGGGGAA.UAAUGUGAA.....AAUCAUUAGCUGUUCCUGCAACGGU..........AA.A...................GUCCGAGUGCCGCCCAAUAU.AGUCCGCUGUUGAA.UGAUGGC.CAGGAAAAGUC..U.A..G.UUCUAC.AAUUUUAAUUAACAUCGGCAUUAAAUAAAUAAGUUUCUAUUUAGAAACUAAUAAAAGGAUAUGUUUAUGUUUGUUAAAAUAUUUAUAACAAUUUUACUAUUU...............................................................................................................................................................................................................
JCVI_SCAF_1101668012817/571-42               AAAAUAAGCUCUAAAGAAAUUAAAAUUGAAAAAAAAAUAAAAAUUACUUUUUAAAUCAAAAAUUAAUUGACAAAUUUAUAAAAAUUGAUAAUUAGAAAUUGUAUUGAAU..CUUGG.UGGGGAAUUAAUGUGAA.....AUUCAUUAGCUGUUCCUGCAACGGA..........UAAA...................GUCCGAGUGCCACCCAAUAU.AGUCCGCUGUUGAA.CAAUGGC.CAGGAAAAGUC..U.A..G.UUCUAC.AAUUUUAAUUAGCAUCGGCAUUAAUUAACAAGCUUCAUAUUUUUUAUGAGGCUGAACAAUGGAUGUGUCAAAUGAUGUUAAGAGUAUUUAUAUUUUUUUAUUUUAUUUUAAUUACAAGCUCAGUUUUUUCAAAAGAAAUUCCUAUAAUUGUAAUCUCAGCAAGCAAAAAACCACAGUCUUUAUCAACUAUAGGUACGUCAACAACUAUUCUUGAUGAAAAAUUUUUUAAUAAUUCUACUGAAUAUUUUUUAGGAGACGCAUUAAGCACGUCCACAACAGGUGCUAAUUUCUUUCAAAGUGGUGGACACG
JCVI_SCAF_1096627570490/1197-1726            UCUAAUGAGGGUACACAUGGCACAGAAAAUAGAGGCCCAGUAAGAGAUACGAAAGUUUAAUUUUUAUUUACAAUCUAAUUUUUUGUGAUAAUCUUUUUUUGCAUUGAAU..CGUGA.UGGGAAAUUAAUGUGAA.....AAUCAUUAGCUGUGCCUGCAACGGU..........UAAA...................GUCCGAGUGCCAUCCAAUGU.AGUCCGCUGUUGAA.UGAGGGC.CAGGGAAAGUC..U.A..A.UUCUAC.AAUUUUAAUUAACAACGGCAAAUUUUUAAUUGUGAGACUCAAAAAGUCUCAAUGUAAAAGUGGGUCGUUAUGAAAAAAUUUUUUUUAUAUUUAUUUUUAUUUUUUAAUUUUGUCUUUUUUAAAUCAUUCGCAAAAGAUAUUCCAAUUAUAGUAAUAUCUCCCGGAAAAACAUUACAAUCUAAAAGCAUUGUGGGUAGUGAUAUUAGUGUCAUUGAUGGAAAUACUAUUUCAAAUUCUAAUGAACUUUUUAUUGGUGAUAUUUUGGAUGGUAAUCUUAAUGGAAUGAAUUAUUUUCAAUCAGGUGGUCAC
JCVI_SCAF_1101668471885/743-215              ACUGUGAAGUUAUUGAUCUUUCCUCUGGUAUAGAAGAAAAAACUACAAUCAAGGAAGUAUUGAGGCAUUGACAAAAAAAUUAAAUUAAAUAAAAAUCUAAUUGCUGAAU..CAUGG.UGGGGAAUCAGUGUGAA.....AUUCAUUGGCUCUUCCUGGAACCGU..........AA.A...................GUCGGAGUACCACCCAGUAA.AGUCCGCUGUUGAA.UGAUGGC.CAGGAAAAGUC..U.A..G.UUCUAC.AAUUAAAAAUUAGCAACGGCAUAAUUAAUAACUCAAAUUUAUAUUUGAGAAGAAAGGAUUAAGUCGUUGAAUGAGUAAAAUAAUUUUAUAUAUAUAUAUAUUUCUCUUUAUUUCUAAAAAUCUUGUCUAUGCAAUCGAUAUACCCGUGAUAGUAAUUGCUCCAAGUAAAUCGUCGCAAUCAUAUAGUUCAGUCGGGAGUUCAGUUUCAUCUAUAGAUAGUAAAAGAAUUGAGAAAUCUAAUGAAUUUUUUAUUAGUGAUAUUCUUGAUAAUAAUUUGCCCGGUAUGAAUAAUUUUAGAUCAGGAGGUUA
JCVI_SCAF_1101668459580/611-1151             ACUUCAUAAAGCUGAACUGUCUCUGAAAUAUGGUUUUAAGUAUAUUCAAGAUAAGGAUUUGUUUAUUGACAAAUAAAGUAAUUUUGAUAAAAAUGAAUUAAUACCGAAAU.UUAGG.UGGGGAA.CAAUGUGAA.....AUUCAUUGGCUGUUCCUGCAACGGUGUGAACG...AA.A............GUUUAA.GUCCGAGCGCCACCCGGUAU.AGUCCGCUGUUGAA.CGAA.GC.CAGGAAAAGUC..U.A..G.UUCUGC.AAUGCAAAAUUAGCAGUGGCAUUAAAUUUUGUGCUUAUGCUAAAAAAAAUAUUUAGUUUAUUAUUAUUUUUAAUUUUUCCCGGCAAAAAUACUAUUUGCUGGGGAUAUACCAAUAAUAGUUAUUGCGCCCGGUAAAAGUGUUCAGUCCUAUAGCACAGUAGGAAGUUCAGUUUCUGUAAUGAUAGUAAAGAUAUAAAAAAUUCAAACGAUUAUUUUUUAGGAAAUGUUCUUGAUAAUAAUUUGCCAGGUAUGAACUAUUUUCGUCAAGGAGGUCACGGAGCUGUAAUGGGCAUCCAAUUAAGGGGACUU
JCVI_SCAF_1096626582089/573-875              ACUUCAUAAAGCUGAACUUUCUCUAAAAUAUGGUUUUGAGUAUAUUCAAGAUAAAGACUUAAUUAUUGACAAUUAAAAUAAUUUUGAUAAAUAGAAACUAAUACUGAAGU.UUAGG.UGGGGAA.CAAUGUGAG.....AUUCAUUGACUGUUCCUGCAACGGUGUGAAC....GAAA............GUUUAA.GUCCGAGCGCCACCCAGUAU.AGCCCGCUGUUGAA.CGAAGGC.CAGGAAAAGUC..U.A..G.UUCUAC.AAUGCAAAAUUAGCAGUGGCAUAAAAUUUUAUGCUUAUGCUAAAAAGAUUAGUAAAAUUAUUAAUAAUUU...............................................................................................................................................................................................................................................
JCVI_SCAF_1096627925949/329-860              UUAUGUUCAACAAUUGAACGGUAUAACCAUUUAAAAUAAAUUAGUCAAAGGAAAUAAAAUUUGUCGAAUUGACAAAAUGCCGAAAAAAUGUAGAUUUUAAGUGCUGAAAUGCAUGG.UGGGAAAUUAAUGUGAA.....AUUCAUUGGCUGUACCUGCAACCGU..........AA.A...................GUCGGAGCGCCACCCAGUAA.AGUCCGCUGUUGAA.UGAAGGC.CAGGAAAAGUC..U.A..A.UUCUUCUAAUUAUUAUUAGCAUCGGCAUUAUAUUAAUUAGUUUCAUAAUUUUAUGGAACUUAACAAUGGAUGAUGAACGAUGAUGAUAAAGUUAUUUUUAAUAUUAAUAUUUUCAAUUUUAGUUUCAAAUGUAUCUGCUUUAGAAAAUUGUAAAUGGAACAACAGUAAGGGUAUACCUUGUACAACAAUUACAAAAACACCUAAUACUUCAAAAUAUAAUUCUAAUGGAAUAAAUAAGACUAUUUUUACCAAGCAACNNNNNNNNNNNNNNNNNNNNNNNNNNNNNNNNNNNNNNNNNNNNNNNNNNNAUAGUUGA
JCVI_SCAF_1096626980542/1115-584             AACCGAUCCAAAGAGCAACAUUGAAAAAAAAACCGAAAAUUUAAUUGCAUAAAUAAAUUUUUUUCUUGAUAUUCACUUACCUUUAAGUUAUCUUUUUCUCAUACUGAAAUGCAUGG.UGGGAAAUCAGUGUGAA.....AUUCAUUGGCUGUUCCUGCAACGGU..........UAUA...................GUCCGAGCGCCACCCAGUAU.AGUCCGCUGUUGAA.CAAUGGC.CAGGAAAAGUC..U.A..G.UUCUAC.AAUUAAAUUUAGCAGUGGCUUUUAUUAAUUAGAACUUAAUGUUCUACAAAAGAAAGGUAAGUCAAUGCUAAAAAAAACUAUAACAAGUUUAAUUUUUUUAAUAUUCAUUUCCAAAAGCAGUCUAUUAUUUUCUGAGGACAUUCCCAUAAUUGUCAUUGCACCAAGUAAAAAACCUCAAUCAGCAUCGACUGUAGGAACCUCAGUAGUAGUUCUUGAUGAGGAAUUUUUAAAGAAUUCUAAUGAGUAUUUUUUAGGAGAUAUUUUAUCUGGAGGCACUACUAGCGCAAAUUUUUUUCAAAAUGGAGGACA
JCVI_SCAF_1096626944243/59-590               GAACAUAUUUCUAAUGAUCCUAAUAUUUAAAAUAUGUCAAGUCCAAAUCUGUACGCAUUAUUAUGAUUUUUUUUUUAAAUAAAUAAUAUAUAUAUCAAUCAUACUGAAAUGCAUGG.UGGGAAAUAAGUGUGAA.....AUUCACUUGCUGUUCCUGCAACGGU..........UAAA...................GUCCGAGCGCCACCCAGUAA.AGUCCGCUGUUGAA.UGAAGGC.CAGGAAAAGUC..U.A..G.UUCUAC.AAUUGAAAGAUUAGCAUCGGCAUAAAUAAACAAAAACUUUUUUUAAGAAAAGGUUUUAAAUUAAUAGGAUGUCAAAUGCUUUAUAGAAUUUUAAUAAUUUUAAUAUUUCUAAUUUCAAAUUUAAAUGCUGAUAAUUUGGAAAAAUGCGAAUGGGAUAAUAGAGAGGGUAUUGCAUGUUUGACUAUAAGCAAAACACCAAACACAUCUGCUUAUAAUAAUAAUAAUGUUAUUAAAAAAGUUUUUAACAAACAAGAAAUUGAGGCUGCUGGAGCAAAAGAUACUUUAGAUCUUCUAAAAUUAAUUCCAGGA
JCVI_SCAF_1096627815144/369-1                GAUAAUGGUAAUCCUUAUUUAACUAUUUUUACUGGUACAUCAGUAAAACUAGUUAAAUUAGUGAUUUGACUAUGAAAAUAAUUAAUGAUAAUUGGCAAAUGUACUGAAAUGCAUGG.UGGGAAAUUAGUGCGAA.....AUUCACUUGCUGUUCCUGCAACGGU..........UAUA...................GUCCGAGCGCCACCCAGUAU.AGUCCGCUGUUGAA.UGAAGGC.CAGGGAAAGUC..U.A..G.UUCUAC.AAUUAAGUUAGCAGUGGCUUUUUAAGUAAAGGUUAGAUUAAAAAAAUCUAACACAACAAAAGGACUGUUAAUGAAAAAGUUAUAUAUAAUAAUACUAUCUGUACUAAUUUACUUACCGUUAGAAAGCAAAGAAUUAGAAAAUUGUA...................................................................................................................................................................
JCVI_SCAF_1096628098054/1-513                ..................AUAAUAAAAAUACAAUUAAACAGUAUUUGAAUUAACUAAAUUUUAAAUUGACUAAUUUAUUUUUGAAUGUUAUUGAAUAAAUGUACUGAAAUGCAUGG.UGGGAAAUCAGUGUGGA.....AUUCACUGGCUGUACCUGCAACCGU..........AA.A...................GUCGGAGCGCCACCCAGUAU.AGUCCGCUGUUGAA.CGAGGGC.CAGGAAUAGUC..U.A..G.UUCUGC.AAUAUUUAAUUAGCAGUGGCAAAAUUAAAUUAUAUUAAGCUUUUGCUUAAUAAACGAAGGGGAGUCACAUGCUAAGUAAAAUUAAAAACCUAAUAGUAUUUCUAGUAAUAGUUCUAUUUGCUACCCAACUUUAUUCUAAGGAUUUUCCUGUUAUUGUUAUAGCUCCAAGUAAAAAACCGCAAUCUAUAUCUACAGUUGGAACAUCUGUGGUAGUUCUGGAUGAAAAGUUUUUAGAAAAUACUAAUGAAUUUUUUUUAGGAGAUGUUUUAGCAGGAAAUUCGACUAGUAUAAAUUUUUUUCAAAACGGAG
JCVI_SCAF_1101667521383/702-172              UGAUACUUCAGAAAAGUAUUCUUCAAUUUAUAAUUAUAUUUUCAAAAAAAAAUAAAUAUUUGCAUUUGACUAUUCUAAAAAAUUCAAUAUAUAAAAAUUAUAACUGAAAUGCAUGG.UGGGAAAUCAGUGUGAA.....AUUCAUUGGCUCUUCCUGGAACCGU..........AA.A...................GUCGGAGCGCCACCCAGUUA.AGCCCUUUGCUGAA.CGAAGGC.CAGGAAAAGUC..U.A..G.UUCUAU.AAUGAAAAAUUAGCAACGGCAUUAAAUAAAUACCUCAUUAAGUAGUGGGGUCUAAUUUUAGGAGAUGUUUAUGCUAACAAGAGUUAUAAUAUUUUUUAUAUUAACAAUAACAAGCCUGCACGCAGAAAAUUUAAAAAAUUGUGCUUGGGAUAAUAGAAAAGGAAUUCCUUGUAUUGUUGUUUCAAAAACUCCAAAUUCAUCUGAUUAUUCUGGAGCCGGUAUUAAUAAAACAAUAAUUACUAAAGAAGAAAUAAUAAGAUCGGGCGCUGUAGACACAAACGAUAUAUUAAAAUCAAUUCAAGGUUUAGA
JCVI_SCAF_1096628238228/471-1                AACCUUGAAAUUACAUAAUUAAUUAAUAAUGACCCAUUUUGGAAAAAUUUUAUUUAAAAAGAUGAUUGUUUUCUUAAAAGAAAACGUAUAAGAAUAAAUUCUGUUGAA....UUGG.UGGGGAAUCAGUGUGAA.....AUUCAUUGGCUGUACCUGCAACCGU..........AA.A...................GUCGGAGUGCCGCCCAACAG.AGUCCGCUGU.GAA.UGAUGGC.CAGGAAAAGUC..U.A..G.UUCUAC.AAUGAAAAAUUAGCAGUGGCUAAAAAAAGGAGAUAGCUACAUGCUAAAAAAUUUUAAAAAAAUAACAUUUGUAUUAAUAAUAUUAACAGCUUUUUCUUUUGUGAGUGUUAAUGCAAAAGAAAUCCCUGUUAUUGUAAUUGCACCAAGUAAAACACCUCAAUCUAUUUCUACGGUAGGAACGUCUGUAAAAGUAUUAGAUGAACAAGACUUGAUUGGGUCUAAAGAUUUUUUUUUAGGUGAUUUGUUGAAUAAUU.......................................................
JCVI_SCAF_1096627993984/1444-914             UUAUCAAUUAUUAAUUGCAAUAUAGCCUAUACGCUUAAUAUUUGAGUGAAAAAACAUUAUAAUAAGUGUUUUUUGAGUAUUAUUAUGCUAAUAACUAAUUAUGUUGAAAUGCAUGG.UGGGAAAUCAGUGUGAG.....AUUCAUUGGCUGUACCUGCAACCGU..........AA.A...................GUCGGAGCGCCGCCCAACAU.AGUCCGCUGUUGAA.UGAUGAC.CAGGGAAAGUC..U.A..A.UUCUAC.AAUGAAAAAUUGACAUCGGCAUUGAGUAAGGGAACUAAAUUUAAAUUUUAGUUUAAUGUUGGGGUUAAUAUGAAAAAAAUUUUUAAGUUAUUAAUAAUAAAAACGUUUUUGAUUAAUUUUAAUUUAGCUUUUGCAAAAGAUAUACCUGUUUUAGUUAUAUCGCCUGGUAAAACAAUACAAUCAAAAAGCACUGUGGGAAGUGACGUUGAAGUUAUUGAUGUCAAGACUAUUAAACAAUCAAAUGAGCAAUUUAUUGGAGAUAUAUUGGAUAAUAAUUUAAAUGGUAUAAAUUAUUUUCAAUCAGGUGGU
JCVI_SCAF_1096627324500/288-1                UUUCUGAAUGUUUUAUACGUAUUUGUUUAUUUUUAAAUAGCAAAAAAAAUAUUGAUUUACUUGGUUAUUGACAAAUAAAUAAGAUUAAAAUAUGAAAAGGAUGUCGAAAUGCAUGG.UGGGAAAUCAGUGUGAA.....AUUCAUUGGCUGUACCUGCAACCGU..........AA.A...................GUCGGAGCGCCACCCGAUGA.AGCCCUUUGUUGGA.UGAAGGC.CAGGGAAAGUC..U.A..G.UUCUAC.AAUGAAAAAUUAACAGAGGCAUUAAAUUAACAAAUGUGAGUUUACUCACUAAGGGGUUUUUUGUGA...................................................................................................................................................................................................................................................
JCVI_SCAF_1101668283861/41-571               UUAUUUUUCAUAAUUUGCAGAAAUUAAAUUAUUCUAUUUUAAUGAUUAUUCAAUAACUUUUACAGUUGACACAUUAUCCUAGAUAAAUAUACAGAUAUAUAGACUGAAAUGCAUGG.UGGGAAAUCUGUGUGAA.....AUUCACUUGCUGUUCCUGCAACCGU..........AU.A...................GUCGGAGCGCCACCCAGUCU.AGUCCGCUGUUGAA.UGAAGGC.CAGGAAAAGUC..U.A..A.UUCUGC.AAUGUAAAAUUAGCAUCGGCAUAAUAUUAAUUUUAAUCUUAAGGAGAAGAUUUGUCGGUACUAAAAUUCUUAAUAACUCUAAUACUAACAUUUUUAAAUUUAAUUAGUUUUUCUGCGAAAGCUCUUGAUAUUCCAACAAUUGUAAUUGCUCCUAACAAAAGUCCACAAUCUUAUAGCACUGUGGGUAGCUCAAUAACAUCUCUUGAUAGUGAAACUAUAGAAAGUUCAAAUAAUUAUUUCUUAGGAGAAGUUUUAAAUAAAAAUUUACCAGGCAUGAACUAUUUUAGAUCAGGAGGUCAUGGCACAGUU
JCVI_SCAF_1096627835374/1202-677             AAUCUUAAAUUUAAAAAUAAAUUAAAAAAAAACAUUCAAAUUUUUUAAGACUCAUCAAAAUUUCAUUGAUUUAAAGAUUAGAUUAUAAUAAUCAUUCAACAUGCUGAA.....AGG.UGGGGAAUCAGUGUGAA.....AUACAUUGGCUGUACCUGCAACCGU..........AA.A...................GUCGGAGCGCCACCCAGCAU.AGUCCGCUGUUGAA.UGAAGGC.CAGGAAAAGUC..U.A..G.UUCUAC.UAUUAAAAUAAGCAUCGGCAUAAAUUAAACUGGUUAAAGUAAAAACUUUAAUCAUAACAUUAUGAGGUACUUANNNNNNNNNNNNNNNNNNNNNNNNNNNNNNNNNNNNNNNNNNNNNNNNNNNAAUUUUAAAUGUAUUAACUGCAAAAGCUGAAAAUUUAUCUAAUUGUAAAUGGGAUAAUAGAGAUGGAGUACCAUGUGUAAUAGUAACCAAAACCAACAAUUCUUCAAAAAUUUCUGAAACUGGAAUUAAUAAAAAAAUAAUAACUAAAGAAGAUAUAGAAAACUCUGGAGCAACUAGUGUAAGUG
JCVI_SCAF_1096627226916/999-471              AAAGGGUAAUCAAUUUGUUGCUGAUAUAAUUAGCAAAAAACUAUUAAACUUUUAAUAUUUUUAAAUUGAAAAUUUUUAUUAAAUAUAAUACAUAUUUUAAAUACUGAAG..UUUGG.UGGGGAAUCAGUGUGAA.....AUUCAUUGGCUGUACCUGCAACCGU..........AA.A...................GUCGGAGCGCCACCCAGUAU.AGUCCGCUGUUGAA.UGAAGGC.CAGGAAAAGUC..U.A..G.UUCUAC.AAUUUUUAAAUUGACAUCGGCAUAAAAUUAAAAACUUCUUUACACGAUUAAAGAAGAAAAGAGAGUGAAUGCUUAUGUUUUUAAAGUUUAAUUUAUAUUUUAUUAUUUUUAUUUUUUUGUUUUCGCUAAAAAUUCAAGCAAAAGAAAUACCAAUUAUUGUAAUUUCAGCAGGUAAAUCUAAUCAAUCAAUAAGUGCCGUAGGAAGCGAUAUAACAGUUUUGGACUCAAAAACUAUUUAUGAAUCAGAACAUAAUUUUUUAGGAGAUAUUAUUAAUGAAAAAAUACCUGGUAUGAAUUUUUUUCAGAGUG
JCVI_SCAF_1096628254797/1423-894             UCAUAACAUUGAAUUAAAUCAAUUUUUUAAAUUAUUUUAUAAUAAAUAAUUGGAAAUCAGUUUUAUUGACAUUUAUUUAAAUCUUAUAUAAUUUUAGUCUAUACUGAAA..UUUGG.UGGGGAAUCAGUGUGAA.....AUUCAUUGGCUCUACCUGGAACCGU..........AA.A...................GUCGGAGCGCCACCCAGUAU.AGUCCGUUGUUGAA.UGAAGGC.CAGGGAAAGUC..U.A..G.UUCUACUAAUAAUAAUUAGCAUCGGCAUAUGAUUAACAAAAUUGGAGAAAAAUUUUCUCCAAUGAAACUAUAGGUCGAUUAUGAAAAAAUUUAUCUACUUUUUUCUUUUAAUAAUGUUCUUUAAUUUUUCACAUUUAUUAGCAAAAGAUAUUCCCGUUAUAGUAAUAUCACCAGGAAAGACACUUCAAUCAAAAGGUAUCGUAGGUAGCGAUGUUGAGGUUGUUGAUAGAAAUACUAUUUCAAAUUCAAGUGAGCUUUUCAUUGGUGAUAUCUUAGACAGUAAUCUUAAUGGUCUAAAUUAUUUUCAACAAGGCGG
JCVI_SCAF_1101667554535/634-105              AAUGAAAUAACACUAAACUUUAUGCUCCAAAAAAAAUUGAAAAAUAUAAUAUAAUCAAGAGGUUGUUGACAUUGAAUAAAAUUGGAUAUAAUUUUUAAAUAUACUGAAG..UUUGG.UGGGGAAUCAGUGUGAA.....AUUCAUUGGCUCUACCUGGAACCGU..........AA.A...................GUCGGAGCGCCACCCAGUAU.AGUCCGUUGUUGAA.UGAAGGC.CAGGGAAAGUC..U.A..G.UUCUACUAAUAAUAAUUAGCAUCGGCAUAUAACUAACAAAAUUGGAGAAAAAUUUUCUCCAAUGAAACUAUAGGUCGAUUAUGAAGAAAUUUAUCUACUUUUUUCUUUUAAUAAUAAUCUUAAAUUUUACACAUUUAUUAGCAAAAGAUAUUCCCGUUAUAGUAAUAUCGCCAGGUAAGACACUUCAAUCAAAAGGUAUCGUAGGUAGCGAUGUUGAGGUUGUUGAUAGAAAUACUAUUUCAAAUUCAAGUGAACUUUUCAUUGGUGAUAUCUUAGACAGUAAUCUUAAUGGUCUAAAUUAUUUUCAACAAGGCGG
JCVI_SCAF_1101667253413/377-892              AAUGAAAUAACACUCAACUUUAUGCUUCAAAAAAAAUUGAAAAUAGAAUCAAAUCAAUGAGAUUAUUGACAUUGAAUGAAAUUAAAUGUAUUUUUUAGAUAUAUUGAAG..UUUGG.UGGGGAAUCAGUGUGAA.....AUUCAUUGGCUCUACCUGGAACCGU..........AA.A...................GUCGGAGCGCCACCCAAUAU.AGUCCGUUGUUGAA.UGAGGGC.CAGGGAAAGUC..U.A..G.UUCUACUAAUAAUAAUUAGCAUCGGCAUAUAAUUAAUAAAAUUGGAGAAAAAUUUUCUCCAAUGAAUCUAUAGGUCGAGUAUGAAAAAAUUCAUCUACUUUUUUCUUUUAAUAAUGUUUUUAAAUUUUACAAAUUUAUUAGCAAAAGAUAUUCCCGUUAUAGUAAUAUCGCCAGGUAAAACACUUCAAUCAAAAGGUAUCGUAGGUAGCGAUGUCGAGGUUGUUGAUAGAAAUACUAUUUCAAAUUCAAGUGAACUUUUCAUUGGUGAUAUCUUAGACAGUAAUCUUAAUGGUCUAAAUUAU..............
JCVI_SCAF_1101667515587/375-903              CUUAUUAAAAUUGGAAAAUUUCAUAAUUAUUAAUUAAAUUUACCUGUAGAAUUUAUUAAAUAAUACUUGAAUAUUAUUUUUAUAUAUAUAUAAAAAAAAUGUACUGAAG..UUUGG.UGGGGAAUCAGUGUGAA.....AUUCAUUGGCUCUACCUGGAACCGU..........AA.A...................GUCGGAGCGCCACCCAGUAU.AGUCCGCUGUUGAA.UGAUGGC.CAGGGAAAGUC..U.A..A.UUCUAC.AAUUUUAAUUAGCAACGGCAUUAAAUAAAUACGCAAUUAAUUUUGCGACAAAAAGAGGUUAUAUGCUGUUGAGAUAUUUUUUAAUAUUUUUUACUUUUUACUUUACUAAUGUUAGUGCUCAAAACUUAAAAGAAUGUGACUGGAAAAAUGAUAAAGGUAUACCGUGCAUAACGGUAAUGAAAACUCCAAAUAGUUCUGUUUAUUCAGAAAUUGGAAUAAAUAAAACUGUCAUUUCUAAGCAAGAUAUAAUUGAUUCAGGUGCUGUAGAUACUAACGACGUACUCAAAUUAAUUUCUGGUCCUGACGUUU
JCVI_SCAF_1096627126564/869-1397             AGCGGUAAUAAACUGUAAUAUAUUUAUAUUAAAAUUAUUCCUAUUGCAAAAAAUGAGUUUUAUUAUUGACUUAAAUCUAUUAUCAAAUAAAUAUGAUUAUGUAUUGAA.U.CUUGG.UGGGGAAUCAGUGUGAA.....AUUCAUUGGCUCUUCCUGGAACCGU..........AA.A...................GUCGGAGUGCCACCCAAUAU.AGUCCGCUGUUGAA.UGAUGGC.CAGGAAAAGUC..U.A..G.UUCUAC.GAUUUUAAUUAACAUCGGCACUAAAUUAACUAAUUCCAUUUUUUUUUUGGAAUUAUUAAAAAAAUUGGAUGUAUAUUAUGAUGUUAAAAAGUUUUUUUUUCUUAUAUUUUGUACUAUUUACAACUUCUAUUUUUUCAAAAGAGAUUCCUGUAAUUGUAAUUUCACCUUCAAAAUCUCCUCAAUCAUAUAGUUCUGUUGGCAGUCAAGUUACAGUCAUUGACUCAGAAACAAUUAAAAACUCUUCAGACUCUUUUUUAACUGAUCUUCUAAAUAAUGAAGUUCAAGGAAUGAAUAUUUUUUCAUUAGGUG
JCVI_SCAF_1096627441792/1239-1767            UUAAUAAAUAUAACAGAUUUAUCACCAUAUGGCACAAAAUUUAAAAAAAACACUCACAUUAACAAUUGACUUUAUUCAGUAUAAUAUUAGUAAAGUAAGAAUAUUGAAU..CUUGG.UGGGGAAUCAAUGUGAA.....AUUCAUUGGCUGUUCCUGCAACCGU..........AA.A...................GUCGGAGUGCCACCCAAUAG.AGACCGCUGUUGAA.UGAUGGC.CAGGAAAAGUC..U.A..A.UUCUAC.AAUUUUAAUUAACAUCGGCAUAAAUUAAUUUGUUUCAUGUAAAUUUAAACAUGAAACUUUAAAUGUUUGGAAUGCCGAAUGAGCAUUAGAAUAUUAUUAUUUUUUCUGUUUUUUUUAUCAAAUGUUCAAGCUAUGGAAAACUGCAAAUGGAAUAAUGAAAAAGGGGUUCCGUGUGUUACCAUUAGCAGAACACCAAACACUUCCUUGUAUAAUUCUCUUGGGGUAAAUAAACAAAUUUUUACUAAAGAACAAAUUACUGAGUCAGGCGCAACUACUGCAUUAGAUUUAUUAAAGAAAGUCUCAGGAUUA
JCVI_SCAF_1096627799570/534-1064             AAAUUUUUUUUUAACUUAAUAUAUAUAAUUAUUAGAUUUUAUUAUUAACUACUCAAAAAUACUAAUUGACAAUUUCACCAUUCUUUUUUAUCAAUUCUUCAUAUUGAAAUGCAUGG.UGGGAAAUCAGUGUGGA.....AUUCAUUGGCUGUACCUGCAACCGU..........AA.A...................GUCGGAGCGCCACCCAAUAU.AGUCCGCUGUCGAA.UGAAGGC.CAGGAAAAGUC..U.A..A.UUCUAU.AAUGCAAAAUUAGCAGAGGCAUAAAGGUAAAAAAAUAUUUAGUCGUCUUAAAGUUACUUAGGAUGAUAUUAAAAAUGGAUAUUUAUGCUUAAAAAAAAAUUNNNNNNNNNNNNNNNNNNNNNNNNNNNNNNNNNNNNNNNNNNNNNNNNNNNCAAGAAGAACAAAAUCAAAUUAUGACACAAGCACUAGUGAUGAAAAUGGUUUUGCUCAUGACAAAAUGUACAUAUUUCAAACUAGUCUUAGUAAUCUAACUAAAAAUUCUGAAAAUUUAUUGACUUUUCAUUUGCAUCAUUAUGACAGAGAAUAUGA
JCVI_SCAF_1096628243783/1-479                ..................................................UUACAAUUAUCAAUUUCAUUGACAAUGAAACUAAUGAAUAUAAUAUUAAUCUGCUGAAU..CUUAG.UGGGAAAUCAGUGUGAA.....AUUCAUUGGCUGUACCUGCAACCGU..........AA.A...................GUCGGAGUGCCACUCAGUAA.AGUCCGCUGUUGAA.UGAAGGC.CAGGAAAAGUC..U.A..G.UUCUAC.AAUUAAAAAUUAACAUCGGCAAUAUUUUAAACGUUAUUAAUUAUUAUUACGUUGAUGAAAGGGUGCUGAUGAUGGUUAGAUUUUUAAUAUUUUUAAUUUUGAAUUUUUUACAUUUAAAUUAUUUAUUUUCAAAAGAUAUACCAGUAAUAGUAAUUUCACCCGGAAAAACUAUUCAAUCAAAAAGUAUAGUAGGAAGCGAUAUCGAAGUCAUAGAUAGUGAAACUAUCUCAUCUUCUAAUCAACACUUUAUCGGAGAUGUUUUGGAUAAUAAUUUAAAUGGAAUUAAUUAUUUUCAACAAGGAGGCAGUG
JCVI_SCAF_1096627898401/1304-1658            GCCCUGAAAAGGCUUGUGUCGGCGGUUCGAUUCCGUCCCUGGCCACCAUCACACAGGCACUAACCUUGACUUGUGAAAUUAUUUUUAGUAUUUAAAAUUAAUACUGAAAUGCAUGG.UGGGGAA.CAAUGUGAA.....AUUCAUUGACUGUUCCUGCAACGGUGUGAAC....AU.AA...........GUUUGA.GUCCGAGCGCCACCCAGUAU.AGCCCGCUGUUGAA.CGAAGGC.CAGGAAAAGUC..U.A..G.UUCUGC.AAUGUAAAAUUAACAGUGGCAUAAAGUUUUAUGCUUAUGUUAAAAAAAAUAUUUAGAUUAUUAUUAUUAUUAAUUUUUCCGGCAAAGAUGCUGUUUGCUGCAGAUAUACCAAUAAUAGUUA............................................................................................................................................................................................
JCVI_SCAF_1101668677996/264-1                ACAGCUUUACAAAAGAAAAUAUCUGAUUAAAAAAUUAAAUAAAGUGUUUGACUAAAAUAAAAAAACUUGAUUUUUUUUUUUAUUUUUAUAAUAUUGUUUCAUACUGAAAAGCAUGG.UGGGAAAUCAGUGUGAA.....AUUCAUUGGCUGUCCCUGCAACCGU..........AA.A...................GUCGGAGCGCCACCCAGUAU.AGUCCGCUGUUGAA.UGAUGGC.CAGGAGGUGUC..U.A..A.UUCUAC.AAUUUAAAAUUAGCAGUGGCUUUAAAAUGAACGUUAAGAUUA...........................................................................................................................................................................................................................................................................
JCVI_SCAF_1101667429719/258-730              AAAUAAAAAUGAUACAACUCUUUCUCCACAAUUCUUUAAAACAGUCAGUUUUUUUAGAAAAGUAAUUGACAAGUAAAUUUAAUAAUAUUAAUUAUUAGUUAUACUGAAAUGCAUGG.UGGGAAAUCAGUGUGAA.....AUUCAUUGGCUGUACCUGCAACCGU..........AA.A...................GUCGGAGCGCCACCCAGUAA.AGUCCGCUGUUGAA.UGAGGGC.CAGGGAGAGUC..U.A..G.UUCUACUAAUAUCUAUUAGCAUCGGCACUAACUAAACUUGUUUCAUUAAUUAAUGAAACUUAAAAGGAUGUACAGAAUGCUGGUAAGAUUGUUAUUUGUAUUGUUUUUUAUUUUUUUUUCAAAUUUUGUAUUUUCUAAAGAUAUUCCAAUAGUUGUUAUUAAAGCAAGUAAAAAACCUCAGUCGCUUUCUACUGUAGGUACAUCUGUGACUGUCCUUGAUGAAAAUUUUUUUAAUGGCACAAGUGAGUACUUUUUAG...........................................................
JCVI_SCAF_1101668547925/1102-575             AGAAUAUAUAUAUAUCACUCAAGCAAAGUCAACUCUACUAAAUUUCCUAAGAGAGCAUUUGAGUUGACUUUAAUGGUUUUUUUCAAUAUUAAGCAGAUCAUAGCUGAAA..GUUGG.UGGGAAAUCAGUGUGAA.....AUUCAUUGGCUGUUCCUGCAACCGU..........AA.A...................GUCGGAGCGCCACCCAGCUA.AGUCCGCUGU.GAA.UGAAGGC.CAGGAAAAGUC..U.A..G.UUCUAC.AAUGAAAAAUUAACAUCGGCAUUAAAUUAACUUAAUUUCAUAUAUUUUUAUGAAAUUUGGAAAGGUGUUAUAUUUAUGAAAAUCACAAAAAAUAUUUUUAAUAUUUAUUAUAUCAAUUUUUACUUUUAAUGCCUCAGCAUUAGAAAAUUGUAAAUGGGAUAACAAAAAAGGAGUGCCUUGCUUAACUAUAAGCAAAACUCCAAAUACCUCAGAAUUUAAUCAAGGGAGUGUAAAUAAAAUAAUUAUAACUAAACAAGAUAUUAUUAAUUCUGGAGCGGUAGAUACAAACGAUGUAUUAAAACUUAUUCC
JCVI_SCAF_1101667533745/72-599               AAACAUAUAUAUAUAUCACCAAAUCAAUGUCAACACUACAAAAUUUACUUGUUAAAAAUUUGAGUUGACUAUGAAGGCUUUUUUUUAUAAUUGAAAAUCAUAGCUGAAA..GUUGG.UGGGAAAUCAGUGUGAA.....AUUCAUUGGCUGUGCCUGCAACCGU..........AA.A...................GUCGGAGCGCCACCCAGCUA.AGUCCGCUGU.GAA.UGAGGGC.CAGGGAAAGUC..U.A..G.UUCUAC.AAUGAAAAAUUAACAUCGGCAGAAAUGAGGAGCAAUCUUAACAAGAAAGGAUGUUAAAUGUAUUUAAAAUUAAUUGUAAUUUUUUUAAUACUUACAAUCAAUUCUUACGCUGAUGAAUUGAAGAAAUGUAAGUGGGAUAAUAGAGAAGGAGUUCCCUGUAUUGUAAUUAGCAAGACACCAAAUACUUCAGAUAUAUCUGAAGAAACAAUAAACAAAAUUAUAAUAAACAAAAACCAAAUAGAACAAAGUGGAGCAGUAGAUGUAAUAGAUGUUCUUAAGUAUGUCGAUGGAUUAGAAAUUAAACAGAAU
JCVI_SCAF_1101667573135/369-879              UUGUCAAAAGAGGAUAUGCAAUUAGAUAGAAUUGCAAAAAUGCAGUAAUUUCAUUGUAUUUAUUAACUUUAAAAUUUUUAAAAAUAAUAUAUCUAGAUCUAAGCUGAAAUGCAUGG.UGGGAAAUCAGUGUGAA.....AUUCAUUGGCUGUUCCUGCAACCGU..........AA.A...................GUCGGAGCGCCACCCAGCUA.AGUCCUCUGUUGAG.CGAAGGC.CAGGAAAAGUC..U.A..G.UUCUAC.AAUGAAAAAUUAGCAGCGGCAUUGAAAUAAAACUAUAAAAAGUUUUAAAGGAGAUUAAUUGAAAAAAAUAUUUUUUUUUAUUUUAAGUUUGUUGAUUUUAAAAAGCUCUAAUGCUCUAGCGCUAGAAAAAUGUAAAUGGAACAAUAAAGAUGGAGUGCCUUGUAUAACCGUUAGCAAAACAACGAAUAGUUCUUAUUACAACCAAAACAAUAUUAAUAAAAUAAUUAUAACAAAAAAGGAUAUAUUAAAUUCAGGAGCAAUUGACACCAUUGAUGUUUUAAAACUUGUA....................
JCVI_SCAF_1096628056260/1523-1803            AAACUUAGAGAUAUGACAGUAUAUACUUCAACAAAAAUGUUUUUUUAUAAUGUUGAAGAAUUAUAAAUUUUAGAUUAUAAAAAAUUAUUGUAAAAAAAAUAAGCUGAAAUGCAUGG.UGGGAAAUCAGUGUGAA.....AUUCAUUGGCUGUACCUGCAACCGU..........AA.A...................GUCGGAGCGCCACCCAGCUA.AGUCCUUUGUUGAA.UGAUGGC.CAGGAAAAGUC..U.A..G.UUCUAC.AAUGCAAAAUUAGCAGAGGCAUAUUUGUGAGGUAUAAAAUUCCAAAGCUAAGACUAUUU..........................................................................................................................................................................................................................................................
JCVI_SCAF_1096627507316/620-90               UUUAGUUUUAAAGAUAUUGUCAUGCAUAGUGCAUCUCUAUACACGGUUUUAAUAAAGUUUCAAUUAUUUACUUUCUGUGAAAAAAUGCUAUUUUGAUUGAAUACUGAAAUGCAUGG.UGGGAAAUCUUUGUGAA.....AUUCAUUGGCUGUACCUGCAACCGU..........AA.A...................GUCGGAGCGCCACCCAGUAG.AGUCCGCUGUUGAA.UGAAGGC.CAGGAAAAGUC..U.A..G.UUCUGC.UAUUUAAAUUGACAUCGGCAUUAAAUAAAUAAACUUCUUAAUUAUAAGAAGUUAAAAAAAUGAGGUGGCGAAUGUUAGAAAGGCUUUUACUUAUUUUAUUUUCAAUAAGUUUUUGUUCAAGUGCUAUUGCUUUAGAAAAAUGUAAAUGGAAUAAUCAAAAAGGAGUUCCUUGUAUUACAAUAAGUAAAACACCAAAUACUUCUUUAUAUAAUUCUCAAGGAAUAAAUAAAAAAAUUUUCACUAGACAACAAAUUAUUGAAUCCGGAGCAACUACAGCAGUAGAUGUUCUUAAAAAAGUAAAUGGUUUGG
JCVI_SCAF_1096626884209/424-955              AACCGCUAGCUGGCAUAUUUAUCAUGCUACAGGUUUAAUUAACCUUCAUAUUCUUUUAGACUAUAUUGAUCGAUAAUUUAUAUUCAUAUAUAAAUAUCUUAAGCUGAAAUGCAUGG.UGGGAAAUCAGUGUGAA.....AUUCAUUGGCUGUGCCUGCAACCGU...........AGA...................GUCGGAGCGCCACCCAGCUU.AGUCCGCUGUUGAA.UGAUGGC.CAGGAAAAGUC..U.A..A.UUCUACUAAUGUUAAUUAGCAUCGGCAAAUUAUUAACUGUGAGAUUAAAUUCUUACAUAACAAUAAAAGGCCGGCAAAUGAAAAAAAUUUUUUUUAGUUUAUUUAUUUUAACUUUUUCCUCAAUAGAAGCUUUAAGUUUAGAAAAAUGUGAAUGGAAAAAUACGCAAGGGAAGCCUUGUCUUAUUAUCACUAAAACCCCCAAUACAUCCUUUUUUGAUGAAAAUAAUAUUAAUAAAAUAAGUAUUAAUAAACAAGAUAUAAUUAAUUCAGGUGCAUUGGAUGUAAAUGAUGUUUUAAAAAUUGUAAACGGUCUUGA
JCVI_SCAF_1101668488469/1024-493             CUGAAAAUGAACUUUCAACAGAAACCCCAGAAACCUCCUUUUAUAAAGAUGAACUAAAUUGAACUAUUGAGUCUAAAUUAAUUUUAUACUAGAUUAAAUACAACUGAAAUGCAUGG.UGGGAAAUCAGUGUGAA.....AUUCAUUGGCUGUUCCUGCAACGGU..........AA.AA..................GUCCGAGCGCCACCCAGUUA.AGUCCGCUGUUGAA.UGAAGGC.CAGGAAAAGUC..U.A..A.UUCUAC.AAUGAAAAAUUAGCAUCGGCAUAAAAAUAUAAUGCCUUUUUAAGGUAGUGGAGAAUUGAUUAUGUUAAUGCUAUUAAAAAUUAUAUUUUUCUUUAUUUCUUUUAUAUCUUUUUCACACGCUAAUGAUCUUAAAAAUUGUGAGUGGAAUAAUAGCAAAGGAAGUCCAUGUAUAACAAUCAGCAAAACUCCAAAUACUUCUAAGUAUUCAGAGGAUUUUGUUAGCAAAACAAUAAUUUCAAAAGAAAAAAUUGAUAUUAUAAAUGCGACUGACGUAAACGAUUUACUUAAACAAAUUCCUGGAUUAGAUAU
JCVI_SCAF_1096628393525/1218-1748            AUAAAUAAAAUAUUGUUUUAUACAUUUUUUGUCUUCAAAUUAAACAACUAAACUGUAAUUUUAAAGUUUAAAUUUGUUAAAAAAAAAGUAUAUUCGUCUCAUACUGAAAUGCAUGG.UGGGAAAUCAGUGUGAA.....AUUCAUUGGCUGUUCCUGCAACGGU..........AA.A...................GUCCGAGCGCCACCCAGUAU.AGUCCGGUGUUGAA.UGAAGGC.CAGGAAAAGUC..U.A..A.UUCUGC.AAUGAAAAAUUGACAACGGCACUAUUACUAAUGGACGCUUAAUGUCCAAAUGAAAGGGGCCGUUAUGUUAUUUAGAAACUUUAUUUUUUUUAUGAUUUUGUUUUAUUCAAGCACUAUUUUCGCUAAAGAUAUUCCCAUAAUUGUAAUUUCACCUGGUAAAACUUUACAAUCCAAAAGUGUUGUAGGAAGUGAUGUAGAGGUCAUAGAUAAAAAAACUUUACAAGACUCAAAUGAGUAUUUCAUAGGUGAUAUUUUGGAUAAUAAUCUAAAUGGAAUGAAUUAUUUUCAACAAGGUGGUAUAGGAACAGU
JCVI_SCAF_1096628194870/1669-1138            UAAGUUUAGUUCCUUACUCAUUGAGUAAUUAACAGAAUCUAAAAAAAACUACUAACAAUAAAAAUCUUUUUUUUUUUAAAAAAAAUGGUAAUAUUUUUUCAUACUGAAAUGCAUGG.UGGGAAAUCAGUGUGAA.....AUUCAUUGGCUGUUCCUGCAACGGU..........AAUA...................GUCCGAGCGCCACCCAGUAG.AGUCCGAUGUUGAA.UGAAGGC.CAGGAAAAGUC..U.A..A.UUCUAC.AAUGAAUAAUUAGCAGCGGCAUAUAUUUUUAAAAUUCUUUCUUGAUAUGUUUCAAGAAAGAAUAACUGAUAGGUUAAAAAGGAUUUGGUUUAUAUGCUGAAAAAGUUUUUUCUUUUUUUAUUAUUAAUUACAAUUACCACCAAUAUAUAUUCCCAAGAGUUGAAAAAAUGUGAAUGGGAAAAUAAAAAAGGUAAACCUUGUAUAACUAUAAAUAAAACCUCAAAUACCUCAACUUACUCAGAAAAAGGUAUUAGUAAAAUUGUAAUAACAAAAGAAGAAAUUGUUAAAAGUGGAGCAAUAGAUGUCAUU
JCVI_SCAF_1101668691878/489-1019             AGAAUUAAGUGUAGGAGUAACAAUUGACAAUUUCAUAUAUUAAUAAAGUUUUCUAUACCUUUUGCUUUUAAAUUUCAUUAAUUUAGUGUAAAUAAGAACCAUACUGAAAUGCAUGG.UGGGAAAUCAGUGUGAA.....AUUCAUUGGCUGUACCUGCAACCGU..........AA.A...................GUCGGAGCGCCACCCAGUAA.AGACCGUUGUCGAA.UGAAGGC.CAGGAAAAGUC..U.A..G.UUCUAC.UAUUUUAAAUAGCAUCGGCGUUAAAUUAAAAUCAUCUUGUUAUUUCAAGAUGUUUUAAAAGAGGAGAAAUGCUGCAUGUAUUUAAAAUUUAUAUGUCUUUUAUUGCUAUUAAUUAUUUUUAAGUCUGGAAAUAUUCACGCCAAAAGUAUUCCUGUAGUAGUAAUUGCGCCGAGUAAAAAACCACAAUCAAUAUCGACUGUUGGUACAUCUAUCUCGAUUCUAGAUGAAAAUUUUUUUAAAAACUCAAAAGAAAUAUUUUUAGGGGACGUUUUAUCAAAUAACAGUAAUAGUAUUAAUUUUUUUCAAAGU
JCVI_SCAF_1096628389621/877-347              AAUCUACACUUGUCUUAAUUAUUNNNNNNNNNNNNNNNNNNNNNNNNNNNNNNNNNNNNNNNNNNNNNNNNNNNUUUUUAUAGGAUGAUAUAAUUAUCACAUACUGAAAUGCAUGG.UGGGAAAUCAGUGUGAA.....AUUCAUUGGCUGUUCCUGCAACCGU..........AA.A...................GUCGGAGCGCCACCCAGUAU.AGCCCGUUGUUGAA.UGAAGGC.CAGGAAAAGUC..U.A..G.UUCUAU.AAUUUAAAAUUAGCAUCGGCAUAUUAUUAACUUUAAUUGGAGAGAAGUUAUCUCCAAUAGACAAAUAGGUCGAUUAUGAAAAAACUUAAUUAUCUCAUACUUCUAUUAAUGCUUUUUAAUUUUACGAAAUUAUUAGCAAAAGAUAUCCCCAUUAUAGUCAUAUCGCCAGGCAAGACAAUUCAAUCAAAAGGUAUUGUGGGUAGCGAUGUUGAGGUUGUUGAUAAAAAUACUAUCUCAAAUUCAAACGAACUUUUCAUUGGCGAUAUUUUAGACAAUAAUCUAAAUGGUCUAAAUUAUUUUCAGCAGGGC
JCVI_SCAF_1101668181310/818-1347             UUCAUAAGGCUGAGUUAUCUUUAAGGUAUGGUUUUAAAUAUAUUCAGGACAAAGAUUUGUUUAUUGACAAAUAAUUUUUGUAUAGUAGUUAGACGGAAUAAUACCGAAAUGCAUGG.UGGGAAAUCAGUGUGGA.....AUUCAUUGGCUGUCCCUGCA.CCGU..........AA.A...................GUCGGAGCGCCACCCGGUAU.AGCCCGCUGUUGAA.CGAAGGC.CAGGAAAAGUC..U.A..G.UUCUGC.AAUGCAAAAUUAGCAGUGGCAUAAAAAAUUGUGCUUAUGCUAAAAAAGUUAAUAAAAAUAUUAAUAAUUUUAAGUUUUCCGUUUAAUGCAUUAUAUGCAGCGGACAUUCCGAUAAUUGUUAUAGCUCCAAGUAAAAAAGCGCAAUCUGUUUCAACCGUAGGAACAUCUGUAACAGUGCUUGAUGAAACAUUUUUUAAAAACUCAAAUGAACUUUUUUUAGGAGAUGCUUUAGCAACUAACUCAACCAGCAUUAAUUUCUUUCAAAAUGGUGGUCAUGGACAAACUUCGGCUAUUCAAUUAAGAGGUAUG
JCVI_SCAF_1096626342623/1-458                .........................................................................AAUUUUAUUUAUAGUAUUCAAAAAAUAAUACUGAAAUGCAUGG.UGGGAAAUCAGUGUGAA.....AUUCAUUGGCUGUCCCUGCAACCGU..........AA.A...................GUCGGAGCGCCACCCAGUAU.AGCCCGCUGUUGAA.CGAAGGC.CAGGAAAAGUC..U.A..G.UUCUGC.AAUGCAAAAUUAGCAGUGGUAUAAAAAAUUAUGCUUAUGCUAAAAAAAUUAAUAAAAAUACUUAUAAUUUUAAGCUUUCCUUUUAAUGCUGUGUCAGUUGCUGACAUACCAAUAAUUGUUAUAGCCCCAAGUAAAAAAGCGCAAUCUGUUUCAACUGUAGGAACAUCCGUAACAGUGCUUGAUGAAACAUUUUUUAAAAAUUCAAAUGAGUUUUUUUUAGGAGAUGCUAUAGGAACGAACUCAACUAGUAUAAAUUUUUUUCAAAGUGGUGGUCACGGACAAACUUCAGCUAUUCAAUUGAGAGGUUUG
JCVI_SCAF_1096628133600/1361-831             UUCAUAAAGCAGAAUUGUCAUUAAAAUAUGGUUUUAAAUAUAUUCAGGACAAAGAUUUAUUUAUUGACAAGUAAUUUUACUUUUAGUAUUAAACGAAUUAAUACCGAAAUGCAUGG.UGGGAAAUCAGUGUGAA.....AUUCAUUGGCUGUCCCUGCAACCGU..........AA.A...................GUCGGAGCGCCACCCGGUAU.AGCCCGCUGUUGGA.CGAUGAC.CAGGAAAAGUC..U.A..G.UUCUGC.AAUGCAAAAUUAGCAGUGGCAUAGAAAAUUAUGCUUAUGCUAAAAAGAUUAAUAAGUUUAUUAAUAAUUUUUACUUUUCCGUUUAAUGUAGUCUUUGCAACGGACAUACCGAUAAUUGUUAUUGCGCCUAGCAAGAAAGCGCAAUCAAUUUCAACAGUAGGAACAUCUGUAACUGUACUUGAUGAAGUAUUUUUUAAAAAUUCAAACGAAUUUUUUUUAGGAGAUGUUUUAGCAAAUACCUCAACUUCUGUUAAUUUUUUUCAAANNNNNNNNNNNNNNNNNNNNNNNNNNNNNNNNNNNNNNNNNNNN
JCVI_SCAF_1096627559529/1846-1316            AUACCUAGUAUUUCUAUACAACCAGUUAAAUUGUGCAACAAGGAUUUUUGCCGUAAGCUAAAUAGAUUGCAUUAAAGUUAUCGUUAUUAUAUCAUAAGAUAUACUGAAAUGCAUGG.UGGGAAAUCAGUGUGAA.....AUUCAUUGGCUGUACCUGCAACCGU..........AG.A...................GUCGGAGCGCCACCCAGUAU.AGUCCGCUGUUGAA.UAAUGGC.CAGGGAAAGCC..U.A..G.UUCUAC.AAUGAAAAAUUAGCAUCGGCAUAAUUAAUAACAAAAGGCCUUAGGUUUUUAAAAAUAUGCAGAGCUAAAAUGAAAAAAAUAUUUCUUAGUUUUAUUCUAUUAAUCUUAACCUCAAUAGAAGCUUUAAGUUUAGAAAAGUGUGAAUGGAAAAAUACCAAAGGUAUACCCUGUGUAAUUAUUACUAAAACUCCUAAUACAUCUUUUUUUGAUGAAAAAAAUAUAAAUAAGAUAACUAUAACAAAACAAGAUAUAAUUAACUCAGGUGCAUUGGAUGUGAACGAUGUACUAAAAAUGGUUAAUGGGCUUGAC
JCVI_SCAF_1096626626183/325-855              AUUUAUUUUUGAAAAUAAGAUAGACUCUUUAAACUCAAAGAAAUAAAAUUUAACCUCUUUUUUAAUAUUGACAAAAUAUAUUUGUAAAAUAAUAUUAAAAUGACUGAAAUGCAUGG.UGGGAAAUCUGUGUGAA.....ACUCAUAGGCUGUACCUGCAACCGU..........AA.A...................GUCGGAGCGCCACCCAGUUA.AGUCCGCUGUUGAA.UGAUGGC.CAGGAAAAGUC..U.A..G.UUCUGC.AAUGAAAAAUUAGCAUCGGCAUCAAUGAAUUGAGCCUCUAUGUUUUUAGAGGUAUGAGAAGGAGUGACUUAUGCUUAUAAGAAUUUUUACAAUAUUAUUUACAUUUAUUUGUAGUGCUAAUUCGAUAGAAAAUUGUAAGUGGAACAAUAAAAAAGGCACUCCAUGUAUCACAAUUAAUAAGACAUCAAAUUCUUCUUUAUAUAAUGCUCAAGGAAUAAAUAAAAAAGUUUUUACAAAAAAACAGAUUGCUGAGUCUGGUGCAACCUCAGCCUUAGAUUUGUUAAAAAAGGUUUCAGGCCUAGACUAUUA
JCVI_SCAF_1096628274095/1573-1920            CCAAGAAAACGUUUUAGAAUGGAGAAAAAGAAGAAAAAAAAGAUAUGACUCUGUCAAAUAAAAUAUUUGACUUUUUUUCAUUUUAUAAUAUUUAAAACUUAGGCUGAAAUGCAUGG.UGGGAAAUCAGUGUGAA.....AUUCAUUGGCUGUUCCUGCAACCGU..........AA.A...................GUCGGAGCGCCACCCAGCUU.AGUCCGCUGAUGAA.UGAUGGC.CAGGAAAAGUC..U.A..A.UUCUAU.AAUGAAAAAUUAACAGAGGCAUAAAUAAACCAAAAUUAUUAUCUCAAAUUGAGAUGAUAAAAAAAGGAAAACAUGUGCUUAGUGUUAGAUUACUUUUAUUUUUAUUAAUAUCUUUAUUAUUUAGUU.......................................................................................................................................................................................
JCVI_SCAF_1096627184957/1842-2256            AAAACUACGUAAAAAUUAAUUAAAAAUUGAUUAAUUAAAUACUCAAUCAAUUUUAAUUUAUAUUAUUGCAAAUUUAUAUUUUACCCAAUAUAACUCAGCUGUACUGAAAUGCAUGG.UGGGAAAUCAAUGUGUA.....AUUCAUUGGCUGUACCUGCAACCGU..........AA.A...................GUCGGAGCGCCACCCAGUAU.AGUCCGCUGUUGAA.CAAUGGC.CAGGAAAAGUC..U.A..G.UUCUAC.AAUGAAAAAUAAACAUCGGCGUAUUAUUAAUUUAUAUUGGAGAAAAUUUAUCUCCAUGAACUAGAUAGGCUGAUUAUGAAAAUAUUUAAAUAUAUUUUAAUUUUUACAAUUUUUAUUAAUUAUACAAAUUUAUUAGCAAAAGAUAUACCUAUUAUAGUUAUAUCACCAGGUAAGACACUCCAAUCUAAAGGUA....................................................................................................................
JCVI_SCAF_1096627599646/1343-1803            UUAAAAUACAUUUGCUCAAAAAUUUUAGAUUUUUAUAAGAUCAAAGCUUAUUUUAAGAAAAUCACUUGAUUUUUGAUUAACAUUAAUAUAAAUAGAUUUUGUACUGAAAUGCAUGG.UGGGAAAUCAGUGUGUA.....AUUCAUUGGCUGUGCCUGCAACCGU..........AA.A...................GUCGGAGCGCCACCCAGUAU.AGUCCGCUGUUGAA.UGAUGGC.CAGGAAAAGUC..U.A..G.UUCUAC.AAUUAAAAAUUGACAUCGGCAAUUAUUAACGUGGAACACCAAGUGUUUUACAAAAAAAAGGAUUGGCCGAUAUGAAAAACUUAAUAUUAGUAUUGAUAGGUGUAUUCGUAUUUUUACCUUUAAAUGGUAAAGAAUUGCAGGAUUGUAAAUGGAAAAAUGAACAAGGUACACCUUGUUUGACAAUUUUUUCUGCUCCUAAUACGUCAAAAUUUUCAGAGGAAUCACUUAACAAAAUUGUA......................................................................
JCVI_SCAF_1101668433054/412-1                CAAAAACCCAUCAAAAUGAAAAAUUUUUUUACAAACAAUCCUUUAUUUUAGUAAAUUUUUUAAGGUUUACAGAGUUAAUAUUUUGUAUAAAAAAAAGAUAAUACUGAAAUGCAUGG.UGGGAAAUCAGUGUGAA.....AUUCAUUGGCUGUUCCUGCAACCGU..........AA.A...................GUCGGAGCGCCACCCGGUAU.AGUCCGCUGUUGAA.UGAUGGC.CAGGAAAAGUC..U.A..G.UUCUAC.AAUGAGAAAUUAACAACGGCAUAAAUAAAUGUGUUUCUAAAAGAAACAAAGGAGAUAUGCUUAUGUUAAUUAAGUUUAUAAUUUUAAUUUUUUUAUUUUUAUGUUCUUUUAAAGCAUUUGCUUUAGAAAAUUGUAAAUGGGACAAUAGAAAAGGUGUUCCGUGUUUAACAAUUAGUAAAACUUCUAAUAC.......................................................................................................................
JCVI_SCAF_1096628072499/492-1022             UUCUUCUCAAAUAUCUUUUUUUCAUUUAUUUUAUCUAAAAAGUUGUAUUUUGCUAAAAAAAUUUAUUUGACAUUUAUAUUAUAAAUUAUAAAUGUAACUGAUACUGAAAUGCAUGG.UGGGAAAUCAGUGUGAA.....AUUCAUUGGCUGUACCUGCAACCGU..........AA.A...................GUCGGAGCGCCACCCAGUAA.AGUCCGCUGUUGAA.UGAUGGC.CAGGAAAAGUC..U.A..G.UUCUGC.GAUGAAAAAUUAGCAUCGGCAUAAAAAUAAAUAGAUUUGGACACUAUGUGUCUAGAUNNNNNNNNNNNNNNNNNNNNNNNNNNNNNNNNNNNNNNNNNNNNNNNNNNNAAAAAUAUUUAAAAAAUAGUAAUGAGUAUUUUCUUGGAGAUAUAUUGUCAUCUAACUCAACAAGCACAAAUUUUUUUCAAAGUGGUGGUCAUGGAACAGUUUCAGCUAUACAACUUAGAGGUCUACCAAAAAGAUAUUCUACAGUUUAUAUUGAUGGUGUUAAAAUGUCUGAUCCAUCAAAUGUUUCCAAUGAUUUUGAUU
JCVI_SCAF_1096627825342/670-141              GAGAAAGGUAAACUAAUUAAAAUCGGAAAAACCAAUUCAGGUUUUAAGAAAUUAGGAAUAAAUAUUUAUUGACUAAAUUGAUUAUUAUUGUAACUUAUAAUUGCUGAAAUGCAUGG.UGGGAAAUCAGUGUGAA.....AUUCAUUGGCUGUACCUGCAACCGU..........AA.A...................GUCGGAGCGCCACCCAGUA..AGUCCGCUGUUGAA.UGAGGGC.CAGGAAAAGUC..U.A..G.UUCUAC.AAUGAAAAAUUAGCAACGGCAUAUAUUAAUAAUUGCUAGAAAUAGCAUAACCGCGAGGCUAAUUAUGAAAAAAUUUUUAAAGUUCUUAUCAAUAUUUUUUUUACUUACGAGUGUUGAGGCGAAAGAUUUGCCUAAUUGUGAAUGGAGCAAUCCCAGUGGAACUCCGUGUUUGACCAUCUUUUCAGCUCCUAAUACCUCAUCUAUCAACGAAAAAAAUUUAGGUAAAACAGUAAUUACAAAAAAACAAAUGAUAAAUUUUGGUUAUGAAGACGUAAGAAGUUUACUUGAAAAUGUUGUUGGCUUGGAUAU
JCVI_SCAF_1096627794834/1956-1526            ....................................................................................................AUACCGAAAUGCUUGG.UGGGAAAUCAGUGUGAA.....AUUCAUUGGCUGUACCUGCAACCGU..........AA.A...................GUCGGAGCGCCACCCGGUAA.AGUCCGCUGUUGAA.UGAAGGC.CAGGAAAAGUC..U.A..A.UUCUGC.AAUGAAAAAUUGACAACGGCACAUGAUAAAAACAAAGUUAUAACUUUGUAAAUACGGAGGUACGUUGUGAAAAUUAUAUUAUUUAUUACUACUUUUUUUUUAACAUAUGUUUUCCAAAUUCAGGCUAAAGAGCUUGAAAAUUGUCAGUGGAAAAACGAGAUUGGAAUUCCUUGUUUAACAAUAUUUUCUGCGCCGAAUACUUCAAAUUUAAGUGAGAAAACUUUGGGAAAAACAGUUAUUACAAAACAACAAAUGAUAGACUCUGGUUAUGAAGAUGUAAGAGGAAUUCUAGAGUAUGUAGAUGGUAUC
JCVI_SCAF_1096628049855/1323-793             AUACGCUAUUUCUAUACUUUUAGACGUAAUCUUCAAUAAGGAUAAUUUGACAUAUUAUCUAGUUAUUGCAAUAUUUUUCUACGUGUUGUAUUUAAAUAAUGUGCUGAAAUGCAUGG.UGGGAAAUCAGUGUGAA.....AUUCAUUGGCUGUUCCUGCAACCGU..........AA.A...................GUCGGAGCGCCACCCAGCAU.AGUCCGCUGUUGAA.UGAAGGC.CAGGAAAAGUC..U.A..A.UUCUAC.GAUGAAAAAUUAACAACGGCAUUUAAUAAACGUGAAAACGUUAAACAAAUAUAGGUAGCCGUUAUGAAAUUUUUAAUAAUUUUAUUAACUUUUUCCAUAAGUUUUAUUAAUGCUUACGGAGAAGAAUUAAAUAAAUGUGAGUGGAAAAAUGUUGCUGGAAAACCAUGUNNNNNNNNNNNNNNNNNNNNNNNNNNNNNNNNNNNNNNNNNNNNNNNNNNNGGGCAAAAGUAGAUAGCUCAGAUAUAAUGACCCUGGUGCUAUCAAAGGAAAUAUUAGCUAAUACAUGGUCAAUAAAUAUACUGAAUCUGA
JCVI_SCAF_1096628121198/584-54               AUCUUAAAAUCAAAAAUCUUGCUUAUUAGCCUAUAAUUGUUGAUUUUAUGUUAACUUGAUCACCUAUUGACAUUUUUGAGGAAAUUUUUAUUGUACAAGUGUAUUGAAAUGCAUGG.UGGGAAAUCAGUGUGAA.....AUUCGCUGGCUGUUCCUGCAACCGU..........AA.A...................GUCGGAGCGCCACCCAGUAU.AGUCCGCUGUUGAA.UGAAGGC.CAGGAAAAGUC..U.A..G.UUCUAC.AAUUAGAAAUUAACAUCGGCAAAAGUUAAGAAAAAGAAGUUAAAACUUAAUAAGAGAGCCGAUAUGCGGAAAAAUUUUUUUAUACUAGCAGUCUUAAUCCUAAGUUUCCUACCUGUAGAAAGUAAAGAAUUACAUAAUUGUAAAUGGAAAAAUAAAUCUGGAACACCCUGUUUAACAAUUUUUUCUGCGCCAAAUACUUCAAAGAUCACAGAAGGAACACUUGGCAAAACAGUGAUAACAAAAAAACAAAUGAUCGAGUCCGGAUAUGAUGAUCUUAGGAGUCUAUUAGAACAAGUUGCUGGAAUUGAU
JCVI_SCAF_1101667419775/522-1044             GAGACAAGGCGAAAUUAAUUUUGUUAUCAAAACAAUGAGAUCUUUUUUUAGAAAGAAUUAAUUACUUGCUAUUUAUUUAAUAAUCAUUAUAAAAAUAAAUGUACUGAAAUGCAUGG.UGGGAAAUCAGUGUGAA.....AUUCAUUGGCUGUUCCUGCAACCGU..........AA.A...................GUCGGAGCGCCACCCAGUAU.AGUCCGCUGUUGAA.UGAUGGC.CAGGAAAAGUC..U.A..G.UUCUACUAAUGUUUCUUAGCAGUGGCUUUUAUAAACUUAAUUAGAAUUAAUAUUCUAAUUACAAUUAAAGGUUAACCAAUGCUAAAAAAAACUUUAGUCAAAUUGAUUUUUUUUGUUAUUGUUUUUAAUAAUACUUUAUUAUCACAAGAUAUUCCUAUUAUCGUAAUUGCUCCUAGUAAGAAACCUCAAUCAGCUUCAACAGUUGGAACUUCGGUUGUAGUUCUAGAUGAAGAAUUUUUAAAAAAGUCUAAUGAAUUUUUUUUUAGGAGAUGUUUUGUCAAGCGGUACAACUAGUGCAAACUUUUUU.........
JCVI_SCAF_1096628119255/480-1011             GAGACAAAGCGAAAUUAAUUUUGUUAUCAACACGAUAAGAUCUUUUUUUAGAAAAAAUUAAUUACUUGCAAAUUGUUUUACAAUCAUUAUAAAAACCAAUGUACUGAAAUGCAUGG.UGGGAAAUCAGUGUGAA.....AUUCAUUGGCUGUUCCUGCAACCGU..........AA.A...................GUCGGAGCGCCACCCAGUAU.AGUCCGCUGUUGAA.UGAUGGC.CAGGAAAAGUC..U.A..G.UUCUACUAAUGUUUCUUAGCAGUGGCUUUUAAAAACUAAAUUAGAAUUAACAUUCUAAUUACUAUGAAAGGUUAACCAAUGCUAAAAAAAAUUUUAAUUAAAUUGAUUUUUUUUGUUUUUGUUUUUAAUAACAUUUUACUAUCACAAGAUAUUCCUAUUAUCGUAAUUGCUCCAAGUAAGAAACCCNNNNNNNNNNNNNNNNNNNNNNNNNNNNNNNNNNNNNNNNNNNNNNNNNNNUUAUUUAGAUUAUCAAAAGCGUUUCACAGAAAAUAUUUUUGCUACAUUUGGCUCUAGGUUUGAUGACAAUUCAAUUGCA
JCVI_SCAF_1096628284445/860-334              GCAAGAAGGGACAAUGCGAUAAUGAAUUUAAAAAUAUUAGUAGAAAAAAAAAGUGACAUUUUUAUUUGAUUUCUUUAUUUAUUUAAUCUAAAUACUAAGCAUAUUGAU....AUGG.UGGGGAAUCAGUGUGAA.....AUACAUUGGCUGUACCUGCAACCGU..........AA.A...................GUCGGAGCGCCACCCAAUAU.AGUCCGCUGUUGAA.UGAAGGC.CAGGAAAAGUC..U.A..G.UUCUGC.AAUGAAAAAUUAGCAUCGGCAUAAAUUAAUAUAACUUCUAAAAUUUAGAAGUUUGUAAAAGGAGUUUAUUUUAUGUUGUUGAGAGUAAGUUUUAUUUUAUUACUACUUAUAUCAAAUUUGUAUGCUGAAAAUUUAAAAAACUGUGAAUGGAAUAAUUCUGAUGGUAUUCCAUGUACGGUGAUCAGCAAAACACCAAAUACUUCAUCGUAUAAUGGCCAGACAAUAAAUAAAGUAGUUUUUACCAAACAGCAAAUUAAUGAGUCAGGUUCCACUACUGCUUUAGAUUUGAUAAAAAAAGUUUCGGGUUUG
JCVI_SCAF_1096627115721/142-672              UCAAUUAAUCUUUUACAAUUAUUUGUUUAUAUUUAAAUAGUUUAUAUACGUUGAUUUAUAUGAUGUUUGACAAAUUAAUUUAAUUUAAUUAAUAUAAUUAAAGUCGAAAUGCUUGG.UGGGAAAUCAGUGUGAA.....AUUCACUGGCUGUACCUGCAACCGU..........AA.A...................GUCGGAGCGCCACCCGAUAA.AGUCCACUGUUGAA.UGAAGGC.CAGGAAAAGUC..U.A..G.UUCUAC.AAUGAAAAGUUAGCAGAGGCAAAAAUUAAUCUAAAGAGAAGGAUUUCUCUCUUAGAAAGUUAGAAAAUGUCUUUGGUAUUGAACUUUUUUUUUAUUUUUUUACUUCUAAUUUUUACAAAUAUUUCAUCAGCAACAAAUAAUGUAAUCACAGAUAAAUGUAAUUGGGAUAACAAGCUAAUCACACCGUGUAUUGAAAUUAUUAAAAAAAUUCCAAAUUCAUCUGAAUUUACUAAGAAUGGCAUUAAAAAAAUAAUUAUAUCAAAAAAACAAAUUGAUGAAGUUGGUGCAGUUGAUUUAAUAGAUGUUUUG
JCVI_SCAF_1101668527442/1112-562             AUGCAAAAACAGGUGAAAAUUUUGUAAAAUAUGCUUUAUCUAAUUAAUAAAUUUUACUUAAUAAACUUGAAAAUUAUAAUUUUUUCAAUAUAAACGAAAUACACUGAAGUACAUGG.UGGGAAA.UAAUGUGAG.....AAUCAUUAACUGUUCGUGCAACGGU.AUUUUUUAUUUAA........AUAAAAAAAA.GUCUGAGCGCCACCCAGUGU.AGUCCGCUGUUGAA.UGAAGGC.CAGGAAAUGUC..U.A..G.UUCUACUAAUAAUAUUAGCAACGGCAUCGAAACUAAUUUAACUCCUAAAAUUUAGGGGUUUAAAAAAAAGUUUAUUUUAUGUUGUUAAGAGUAAGUUUUUUUCUAAUAUUACUUAUAUCAAAUUUAUAUGCUGAAAAUUUAAAGAAUUGUGAAUGGGAUAAUAAAGAGGGUGCUCCAUGUGUGGUAGUCAAUAAGACGCAAAAUACCUCAGAAUUUUCUGAACUUGGGGUUAAUAAAAUAGUUAUCACCAAAGAAGAGAUUAAUAAUUCAGGAGCUGUUGAUGUUAAUGACGUGCUUAAACUUGUUUCUGGACUUG
JCVI_SCAF_1101668519723/754-1081             UAAUAACAAAUUUCCUUCAACAGAACAACUAGCCACCAUAGAUGGAGUGGUUUUUAGAAAAUAAUUUGACUUUAUAAAAAAAAAAUAGUACCAAGUUUUUAUACUGAAAG.CAUGG.UGGAAAA.CAAUGUGUG.....AUUCAUUGGCUGUACUCGCAACGGUAAGAAC....GU.A............GUUUAA.GUCCGAAUGCCAUCCAGUAU.AGUCCGCUGUUGAA.UGAAGGC.CGAGGAAAGUC..U.A..G.UUCUAC.AAUUUAAAUAUUAGCAGUGGCAUGAAAAAUUAAGCUUAUGCUAAGAAAAUUAAUAAAGAUAAUAAUAAUUUUAACUUUUCCCUUUUAAUGCCAGUU.....................................................................................................................................................................................................................
JCVI_SCAF_1096626860966/1-494                ............................................UUAUACUGUAUUCUUUAGCUAUAUAUUUACUCAAUAGAGGUAUUGGUGUAAAAAAUUAACUCUCAC.GAGGU.UGGGAAA.GUCAGUGAAUACAUAAUCUGACACUGCCCCCGCAACGGUGA........ACAACA.................GUCCGAAUGCCAACGAGGUG.AGACC........A.ACAUUAG.CGGUGGUGCUAUGAAAAUUAUCUUAAUCAUAUAAAAAUAUAAACUAUUACUUUCUGAAGAUUGCUGUUAUGCGUCAUGUAUAACUGUGACACCUGUUUGUAAUAAUUAUUAACUUUCAUAAAUGAUGUUUCAUAAUAUCUAUAGAUAUUGUUGUAUCUAAAUGUAGUAAAUAAUUUUUGCUCAUAACUAUAAACAAGUAAUAGUCUCAAAAAAAAUUUAAAUUAAUUAACUUAUAAAGAGAAUAUUAUGAACUUUAAAAAAAUUUUAUUACUAAAUAUUUUACUUAUAUCUUUUACUUUUUCGCACGCAAGUGAAACUUUAAAUCCAAUUGUAGUA
JCVI_SCAF_1096628185343/960-442              ACAACGGUUAAUCGCUUUUGUCUCUANNNNNNNNNNNNNNNNNNNNNNNNNNNNNNNNNNNNNNNNNNNNNNNNNNNGGGGUUGGUAUAAAAAAUUAGAUGUGCAUUU...GAAGU.AGGGAAAAUUCUGU.AA.....AUUCAGAUACUACACCCGUAACGGUUA........AA.A...................GUCCGAACGCCUACAUGAAA................UGAUGCC.CAUGAAGCGGG..G.AGGCUUCUUAAGGAUGGGAGAAAAACUUUUAUGGAUCUCAGCAAUCCUAUUAUUUAGCAAUUCUUUUGCAUAUGCUGAUUCAACAUUAUACGAAAUAACUGUAACACCUGAAAAAAAACCAACAAGACUCAUAGACACUCUUAAUUCUGUAGAGAUUAUUACAUCCGAUGAUAUAAAAACAUCUGGUUUUAUAACUAUGGAAGAAGUUUUGAAUAGCUCUAGCUCUAUAAGUAUUGGAAGUAAUGGUGGAUUUGGUCAAACAAAAUCAAUAUUUAUGAGAGGUACGGAGAGUAAUCACACAAAAGUACUUGUUAAUGGUGU
JCVI_SCAF_1096627388192/1348-834             UAUUCUUAGCUCUUGUCAUAGUUCUUGUUUUUGCUGUUUUUUUAUUUAUAAUUGGUAUUCAAAUACUAAACAAAGGGGUUGGUAUAAAAAAUUAGAUGUGCAUUUGAA......GU.AGGGAAAAUUCUGUAAA......UUCAGAUACUACACCCGUAACGGU..........UAAAA..................GUCCGAACGCCUA.CAAGAAAUGAUGCCCAU........GAAG.CGGGGAGGCUU..C.A.......UAA.GAUGGGAAAAAAACUUUUAUUGAUCUCAGCAGUCCUAUUAUUUAGCAAUACUUUUGCAUAUGCUGAUUCAACAUUAUACGAAAUAACUGUAACACCAGAAAAAAAACCAACAAGACUCAUUGAUACUCUUAAUUCUGUAGAGAUUAUUACAUCUGAUGAUAUAAAAACAUCUGGUUUUAUAACUAUGGAAGAAGUUUUGAAUAGCUCUAGCUCUAUAAGUAUUGGAAGUAAUGGUGGAUUUGGUCAAACAAAAUCAAUAUUUAUGAGAGGCACAGAGAGUAAUCAUACAAAAGUUCUUGUCAAUGGCGU
JCVI_SCAF_1101668310910/503-1024             ACAUAUUCUUAGCUCUUGCGAUAGUUCUUGUCUUUGCUGUCAUGUUAUUUAUAAUUGGAGUACAAAUACUAAACAAAGGGGUUGGUAUAAAAAAUUAGAUGUGCAUUU...GAAGU.AGGGAAAAUUCUGU.AA.....AUUCAGAUACUACACCCGUAACGGUUA........AA.A...................GUCCGAACGCCUACAUGAAA.UGAUGCCCAU........GAAG.CGGGGAGGCUU..CUUAA.....UGAUGGGGGAAAAACUUUUAUGGAUCUCAGCAGUCCUAUUAUUUAGCAAUUCUUUUACAUAUGCUGAUUCAACAUUAUACGAAAUAACUGUAACACCUGAAAAAAAACCAACAAGACUCAUAGACACUCUUAAUUCUGUAGAGAUUAUUACAUCCGACGAUAUAAAAACAUCUGGUUUUAUAACUAUGGAAGAAGUUUUGAAUAGCUCUAGCUCUAUAAGUAUUGGAAGUAAUGGUGGAUUUGGUCAAACAAAAUCAAUAUUUAUGAGAGGUACAGAGAGUAAUCACACAAAAAUUCUUGUUAAUGGUGUGGA
#=GC SS_cons                                 ....................................................................................................<<<<<<........((.(((...--<<<<<____.....___>>>>>--<<<..,,>>>-<<<_..<<<<<<<<__._........>>>>>>>>...__>>>-..,)))))>>>>>>.-..........<<<.<--<<<<.________>>>..>.-..>.>>>.........................................................................................................................................................................................................................................................................................................................
#=GC SS_cons_1                               .........................................................................................................................................................<<<......................................................................................>>>............................................................................................................................................................................................................................................................................................................................................
#=GC SS_cons_2                               ...................................................................................................................................................<<................................................>>..........................................................................................................................................................................................................................................................................................................................................................................................
#=GC R2R_LABEL                               ----------------------------------------------------------------------------------------------------......t.1...2......j........................................QQQQQQQQQQQQQQqQQQQQQQQQQQQQQQQQQQQQQQQQQQ..............3......................................................------------------------------------------------------------------------------------------------------------------------------------------------------------------------------------------------------------------------------------------------------------------------------------------------------------------
#=GC SUBFAM_pknot1_R2R_LABEL                 ---------------------------------------------------------------------------------------------------------------------------------------------------..------------------------------------------------..------------------------------------------------------------------------------------------------------------------------------------------------------------------------------------------------------------------------------------------------------------------------------------------------------------------------------------------------------------------------------------------
#=GC SUBFAM_pknot2_R2R_LABEL                 ---------------------------------------------------------------------------------------------------------------------------------------------------------...--------------------------------------------------------------------------------------...--------------------------------------------------------------------------------------------------------------------------------------------------------------------------------------------------------------------------------------------------------------------------------------------------------------------------------------------
#=GC SUBFAM_p7_R2R_LABEL                     ----------------------------------------------------------------------------------------------------------------------------------------------------------------......kkk<----............---->kkk........---------------------------------------------------------------------------------------------------------------------------------------------------------------------------------------------------------------------------------------------------------------------------------------------------------------------------------------------------------------------------------------
#=GC SUBFAM_LABEL_p7                         ......................................................................................................................................................................x..........................................................................................................................................................................................................................................................................................................................................................................................................................
#=GF R2R ignore_ss_except_for_pairs _1 outline
#=GF R2R ignore_ss_except_for_pairs _2 outline
#=GF R2R outline_nuc Q
#=GF R2R outline_nuc q
#=GF R2R tick_label q note: R2R does not box \n arbitrary regions, \n so you'll need to do \n this in a drawing program. \n See the published figure.
#=GF R2R var_backbone_range 1 2
#=GF R2R turn_stem_at_internal t +1 r
#=GF R2R multistem_junction_circular j all-stems-anyangle
#=GF R2R place_explicit 3++ 3 0 1 0 0 0 0

#=GF SUBFAM_pknot1_R2R no5
#=GF SUBFAM_pknot1_R2R outline_nuc all
#=GF SUBFAM_pknot1_R2R set_dir pos0 0
#=GF SUBFAM_PERL_PRED pknot1 return 1;

#=GF SUBFAM_pknot2_R2R no5
#=GF SUBFAM_pknot2_R2R outline_nuc all
#=GF SUBFAM_pknot2_R2R set_dir pos0 -180 f
#=GF SUBFAM_PERL_PRED pknot2 return 1;

#=GF SUBFAM_p7_R2R keep k
#=GF SUBFAM_p7_R2R no5
#=GF SUBFAM_p7_R2R set_dir pos0 90
#=GF SUBFAM_p7_R2R var_hairpin < >
#=GF SUBFAM_REGEX_PRED p7 p7 [A-Za-z]
#=GF SUBFAM_p7_R2R ignore_ss_except_for_pairs _1 ignore
#=GF SUBFAM_p7_R2R ignore_ss_except_for_pairs _2 ignore
//
