# Supplementary material for: R2R - software to speed the depiction of aesthetic consensus RNA secondary structures
Source: BMC Bioinformatics. 2011 Jan 4;12:3. doi: 10.1186/1471-2105-12-3 (PMC3023696; doi:10.1186/1471-2105-12-3)
Supplement: Additional file 1 — Source code and example input and output files. C++ and Perl source code is provided. Installation and usage instructions are given in the user manual (Additional file 2), which is also a part of this archive. Example input files for R2R are included in the "demo" subdirectory of this archive, and R2R's raw output on these examples in PDF and SVG format is supplied in the "demo/output-pdf" and "demo/output-svg" subdirectories. Files can be retrieved from the tgz archive file using programs such as WinZip (Windows), StuffIt Expander (Mac) or the tar/gzip commands (UNIX). [file 1471-2105-12-3-S1.TGZ › R2R-1.0.1/demo/104/asd.sto]

# STOCKHOLM 1.0
NC_002662.1/1668938-1668380                UACGAUAGGAUUUACUAUUUGUAUCCUUAGUUUUGUGGGAACGGUAGGAAUUUUGAUUGGCUUCUUGUUUCAUUUAGCAUAAUAUGUUAAAAUUUAACUAUGCGAUGAGUCGAAUAAUUCUACUUU.GUAGAAUUUCGAA.GC.UAAGGAAUAC...UGGGAAAUUGG....GUUUUCCG....CGCAGGAAGCGUGAGUAUUUGUCAAAUUGUGUGAACCUUUUUGACA......CACU.U.UU...AGUGCCUUUAAAAGCCCUC......GAAA.......GAGGGCUUUUUUU..ACGUAACGAUUAAAAUAAUUAAUAAAAAAAUCUUGUUAUAAUCAGAUGAAUACAAUGCUGAAAAAAUAUAUAAACAAUCUAUUGUAGGAGUUAAUCAUAUUUUCGAUGUUAUUAUUAGCAAGAGUUAAGAAAAAUAUGAUAAAAUUGAAGUGUCAACAUCUUUAUAUAUUUUUCAAAAUAGAAAGGAAAUUAUCAUGGAUGUUUCAUGGAUGACAAAAUAUAUUGCUGAGGGAUUGGGAACUAUGCUUCUCGUCUUGCUUGGUAAUGGUACAAUUGCUGGGGUAACCCUCAAAGGCUCUA
NC_009004.1/839683-840245                  UACAAUAAGAUUUGCUAUUUGUGUUAUAAGUUUUGUGGGUUCAGGCUCAAUAUUGCUUGCCUUCUUGUUUCAUUUGAAUUAAUAUGAUAGAAUAGGUCUAUGCGAUGAGUCGAAUAAUUCUACUUUUGUAGAAUUUCGAA.GC.UAAGGAGUGC...UGGGAAAUUGA....GUUUUCCG....CGCAGGAAGCGUGAGCAUUUGUCAAAAUGUGUGAACCUUUUUGACA......CACU.U.UU...AGUGCCUUAAAA.AGCCCUU.....GUAA......AAGGGCUUUUUUUUGUGAUUUUAUUUAUUGAAAGUUAACUAGACUAAAAAUGUUUCUGCUAAAGAAUUUUUUAACACUAUAAUUGUAUUUUGCAAUGUUAUUAUUAGCAAGAGUUAAGAAAAAUAUGAUAAACUUAUAGUGUCACAUCUUUUAUGUAUUUUUAAAAAUAGAAAGGAAACUAUCAUGGAUGUUUCAUGGAUGACAAAAUAUAUUGCUGAGGGAUUGGGAACUAUGCUUCUCGUUUUGCUUGGUAAUGGUACAAUUGCGGGAGUAACACUCAAAGGCUCUAAAAAUGAGGGCAUGGGUGGCCUUGCAA
NC_008527.1/1641648-1641088                UACAAUAAGAUUUGCUAUUUGUGUUAUAAGUUUUGUGGGUUCGGGCUCAAUAUUGCUUGCCUUCUUGUUUCAUUUGAAUUAAUAUGAUAGAAUAGGUCUAUGCGAUGAGUCGAAUAAUUCUACUUUUGUAGAAUUUCGAA.GC.UAAGGAGUGC...UGGGAAAUUGA....GUUUUCCG....CGCAGGAAGCGUGAGUAUUUGUCAAAAUGUGUGAACCUUUUUGACA......CACU.U.UU...AGUGCCUUAAAAAGCCCUU......GUAA.......AAGGGCUUUUUUUU.GUGAUUUUAUUUAUUGAAAGUUAACUAGACUAAAAAAGUUUCUGCUAACGAAUUUUUUAACACUAUAAUUGUAUUUUGCAAUGUUAUUAUUAGCAAGAGUUAAGAAAAAUAUGAUAAAAUUAUAGUGUCACAUCUUUUAUGUAUUUUUAAAAAUAGAAAGGAAAAUAUCAUGGAUGUUUCAUGGAUGACAAAAUAUAUUGCUGAGGGAUUGGGAACUAUGCUUCUCGUUUUGCUUGGUAAUGGUACAAUUGCGGGAGUAACACUCAAAGGCUCUAAAAAUGAGGGCAUGGGUGGCCUUGC
NC_003485.1/972171-971620                  AUUUGACGCAACGUCCUUGGUAUCAAAAAUUGAUAGGAUUAUUAGUACGAACAAUUGCCCCUCUCUUGUAAUUUUCGUAAAAUAUGUUAUAAUAUCUGUAUGCGAUGAGUCGAUU..GUGACUGCAAAGUCACUUUUGC..GCA.GGGGAGGUCAU........................UAA.UGCGGGAAGCC...GACUUUGAUAAUCUGUGUGAACCAUUUUAUCACAAUCUUAUUUA.UUAAGAAUGCCCCUU...GGAUUGAGA....UAU....UCUCAAUCCUUUUUUU..AAUUUUAUUAUCUUAGUUAAAAUUCAGAAUGUAUCAGUGAUUACUGUGUUUCAAAAUAAGAAAGUAGUUUUUCGGGUAUGAGUGCUAUGACUUGACAAAUGCUAAUAACAUUUGCAUAAUGUAAGUAGAGAUGAAAACUUAUGAAAAGAGAUGAUCUUAUGCAAAUUAUUAAGCGUGAUGGCCACGUUGCUGAUUUUGAUCCAGAUAAAAUUUAUCAAGCAAUUAUUAAAGCAGCAAGGACGGUCUAUGUUAUUGAUGACACGUGGCGACAAAACUUAACACAUGUCACUAAAAAAGUAG
#=GR NC_003485.1/972171-971620 DNABS       .....................................................................cccccccccccccc...................................................................................................................................................................................................................................................................................................................333333.................111111....................................................................................................................................................................................
NC_002737.1/996246-995695                  AUUUGACGCAACGUCCUUGGUAUCAAAAAUUGAUAGGAUUAUUAGUACGAAUAAUUGCCCCUCUCUUGUAAUUUUCGUAAAAUAUGUUAUAAUAUCUGUAUGCGAUGAGUCGAUU..GUGACUGCAAAGUCACUUUUGC..GCA.GGGGAGGUCAU........................UAA.GGCGGGAAGCC...GACUUUGAUAAUCUGUGUGAACCAUUUUAUCACAAUCUUAUUUA.UUAAGAAUGCCCCUU...GGAUUGAGA....UAU....UCUCAAUCCUUUUUUU..AAUUUUAUUAUCUUAGUUAAAAUUCAGAAUGUAUCAGUGAUUACUGUGUUUCAAAAUAAGAAAGUAGUUUUUCGGGUAUGAGUGCUAUGACUUGACAAAUGCUAAUAACAUUUGCAUAAUGUAGGUAGAGAUGAAAACUUAUGAAAAGAGAUGAUCUUAUGCAAAUUAUUAAGCGUGAUGGCCACGUUGCUGAUUUUGAUCCAGAUAAAAUUUAUCAAGCAAUUAUUAAAGCAGCAAGGACGGUCUAUGUUAUUGAUGACACGUGGCGACAAAACUUAACACAUGUCACUAAAAAAGUAG
NC_006086.1/919239-918688                  AUUUGACGCAACGUCCUUGGUAUCAAAAAUUGAUAGGAUUAUUAGUACGAACAAUUGCCCCUCUCUUGUAAUUUUCGUAAAAUAUGUUAUAAUAUCUGUAUGCGAUGAGUCGAUU..GUGACUGCAAAGUCACUUUUGC..GCA.GGGGAGGUCAU........................UAA.GGCGGGAAGCC...GACUUUGAUAAUCUGUGUGAACCAUUUUAUCACAAUCUUAUUUA.UUAAGAAUGCCCCUU...GGAUUGAGA....UAU....UCUCAAUCCUUUUUUU..AAUUUUAUUAUCUUAGUUAAAAUUCAGAAUGUAUCAGUGAUUACUGUGUUUCAAAAUAAGAAAGUAGUUUUUCGGGUAUGAGUGCUAUGACUUGACAAAUGCUAAUAACAUUUGCAUAAUGUAAGUAGAGAUGAAAACUUAUGAAAAGAGAUGAUCUUAUGCAAAUUAUUAAGCGUGAUGGCCACGUUGCUGAUUUUGAUCCAGAUAAAAUUUAUCAAGCAAUUAUUAAAGCAGCAAGGACGGUCUAUGUUAUUGAUGACACGUGGCGACAAAACUUAACACAUGUCACUAAAAAAGUAG
NC_007297.1/914642-914091                  AUUUGACGCAACGUCCUUGGUAUCAAAAAUUGAUAGGAUUAUUAGUACGAACAAUUGCCCCUCUCUUGUAAUUUUCGUAAAAUAUGUUAUAAUAUCUGUAUGCGAUGAGUCGAUU..GUGACUGCAAAGUCACUUUUGC..GCA.GGGGAGGUCAU........................UAA.GGCGGGAAGCC...GACUUUGAUAAUCUGUGUGAACCAUUUUAUCACAAUCUUAUUUA.UUAAGAAUGCCCCUU...GGAUUGAGA....UAU....UCUCAAUCCUUUUUUU..AAUUUUAUUAUCUUAGUUAAAAUUCAGAAUGUAUCAGUGAUUACUGUGUUUCAAAAUAAGAAAGUAGUUUUUCGGGUAUGAGUGCUAUGACUUGACAAAUGCUAAUAACAUUUGCAUAAUGUAGGUAGAGAUGAAAACUUAUGAAAAGAGAUGAUCUUAUGCAAAUUAUUAAGCGUGAUGGCCACGUUGCUGAUUUUGAUCCAGAUAAAAUUUAUCAAGCAAUUAUUAAAGCAGCAAGGACGGUCUAUGUUAUUGAUGACACGUGGCGACAAAACUUAACACAUGUCACUAAAAAAGUAG
NC_008021.1/986319-985768                  AUUUGACGCAACGUCCUUGGUAUCAAAAAUUGAUAGGAUUAUUAGUACGAACAAUUGCCCCUCUCUUGUAAUUUUCGUAAAAUAUGUUAUAAUAUCUGUAUGCGAUGAGUCGAUU..GUGACUGCAAAGUCACUUUUGC..GCA.GGGGAGGUCAU........................UAA.GGCGGGAAGCC...GACUUUGAUAAUCUGUGUGAACCAUUUUAUCACAAUCUUAUUUA.UUAAGAAUGCCCCUU...GGAUUGAGA....UAU....UCUCAAUCCUUUUUUU..AAUUUUAUUAUCUUAGUUAAAAUUUAGAAUGUAUCAGUGAUUACUGUGUUUCAAAAUAAGAAAGUAGUUUUUCGGGUAUGAGUGCUAUGACUUGACAAAUGCUAAUAACAUUUGCAUAAUGUAAGUAGAGAUGAAAACUUAUGAAAAGAGAUGAUCUUAUGCAAAUUAUUAAGCGUGAUGGCCACGUUGCUGAUUUUGAUCCAGAUAAAAUUUAUCAAGCAAUUAUUAAAGCAGCAAGGACGGUCUAUGUUAUUGAUGACACGUGGCGACAAAACUUAACACAUGUCACUAAAAAAGUAG
NC_004606.1/1038659-1038108                AUUUGAAGCAACGUCCUUGGUAUCAAAAAUUGAUAGGAUUAUUAGUACGAACAAUUGCCCCUCUCUUGUAAUUUUCGUAAAAUAUGUUAUAAUAUCUGUAUGCGAUGAGUCGAUU..GUGACUGCAAAGUCACUUUUGC..GCA.GGGGAGGUCAU........................UAA.GGCGGGAAGCC...GACUUUGAUAAUCUGUGUGAACCAUUUUAUCACAAUCUUAUUUA.UUAAGAAUGCCCCUU...GGAUUGAGA....UAU....UCUCAAUCCUUUUUUA..AUUUUAUUAUCUUAGUUAAAAUUCAGAAUGUAUCAGUGAUUAUUGUGUUUCAAAGUAAGAAAGUAGUUUUUUGGGUAUGAGUGCUAUGACUUGACAAAUGCUAAUAACAUUUGCAUAAUGUAAUUAGAGAUGAAAACUUAUGAAAAGAGAUGAUCUUAUGCAAAUUAUUAAGCGUGAUGGCCACGUUGCUGAUUUUGAUCCAGAUAAAAUUUAUCAAGCAAUUAUUAAAGCAGCAAGGACGGUCUAUGUUAUUGAUGACACGUGGCGACAAAACUUAACACAUGUCACUAAAAAAGUAGU
#=GR NC_004606.1/1038659-1038108 DNABS     ....................................................................ccccccccccccccc..................................................................................................................................................................................................................................................................................................................333333.................111111.....................................................................................................................................................................................
NC_008022.1/989555-989004                  AUUUGACGCAACGUCCUUGGUAUCAAAAAUUGAUAGGAUUAUUAGUACGAACAAUUGCCCCUCUCUUGUAAUUUUCGUAAAAUAUGUUAUAAUAUCUGUAUGCGAUGAGUCGAUU..GUGACUGCAAAGUCACUUUUGC..GCA.GGGGAGGUCAU........................UAA.GGCGGGAAGCC...GACUUUGAUAAUCUGUGUGAACCAUUUUAUCACAAUCUUAUUUA.UUAAGAAUGCCCCUU...GGAUUGAGA....UAU....UCUCAAUCCUUUUUUU..AAUUUUAUUAACUUAGUUAAAAUUCAGAAUGUAUCAGUGAUUACUGUGUUUCAAAAUAAGAAAGUAGUUUUUCGGGUAUGAGUGCUAUGACUUGACAAAUGCUAAUAACAUUUGCAUAAUGUAAGUAGAGAUGAAAACUUAUGAAAAGAGAUGAUCUUAUGCAAAUUAUUAAGCGUGAUGGCCACGUUGCUGAUUUUGAUCCAGAUAAAAUUUAUCAAGCAAUUAUUAAAGCAGCAAGGACGGUCUAUGUUAUUGAUGACACGUGGCGACAAAACUUAACACAUGUCACUAAAAAAGUAG
NC_004350.1/935382-935921                  AAUUAAUUGGUUUGGUUGUUAAGUUGGUAGCCCCCCUCUUGUGAUGUUCAAUUUUUUUGAUGGCUUGGCAAUUCAGACGAUUUGUGUUAUACUAAAACUAUGCGAUGAGUCGAUU..GUGGU.UUAU.ACCACAUACG....C.UAAGGAGAUCA.........................UAA.UGCAGGA.GCA...GAUCUUGGCAAGUUGUGUGAACCUGCUUGCCA......CACUUAAUCAAAAGUGCCUUUU...CCCUUGU.....AAUA......ACAAGGGCUUUUUUAUUGAAUUCAAUAGUUUAUGGACUUUUUUUUUUGUAUAAAAAGUAGUAUAAUGUCUAUUAUUAGAAUGAAUUAGAAUAAAGAGGUAAACUAUGGGCUACACAGUUGCUAUCGUUGGUGCUACAGGCGCCGUUGGAACUCGUAUGAUUCAACAAUUGGAACAAUCGACACUUCCAGUUGACAAGGUACGGCUUUUGUCAUCUUCACGUUCUGCAGGUAAAGUUUUGCAAUAUAAAGAUCAAGAUGUCACGGUUGAAUUAACUACGAAAGAUUCCUUUGAAGGUGUUGAUAUUGCGCUUUUUUC
NZ_AAFA02000005.1/26248-26797              CUAUUGGAAAACAGGCUGGUGAUAGAGUACAAGUAACCAUUCAAGAACGAAUGGAGUAAUCAGGCUUGCAAAUCCUUGAGAUUAUGGUAGAAUAGAUUCAUGCGAUGAGCCGAGUA.GUGAC..UUU.GUCACUUUCGAC.GCU.AGGGAGGUCU..UCA.....UUUAAU......UGA.AA.CGCAGGA.GCG...GACCUUGAAUAGUUGUGUGAACCUUCUAUUCU......CAUCG..GAAACGAUGCCCU.....GGCCCACC....UUUAU....GGUGGGCCUUUUUU...AUAUACUAAGUAUGCUUCAGAUACUCUAUCAGAAACAUAUUUCAGUAUGUGAUUUCUAUAGGAAUGCUAUUGGCUCAGCCGAGGAAGUUUUUGUAUUUCUCAAAGUUAGAAAUAACAGUUGAUAUUAUGUUUGAUGAAGAUUGCUUGAUAGUCUUUUAAAUCUUCUGGAUGGAGAGCCUUGACAUCGGUCAUAGCAUAGGUUCGAUUGAGAAGCUUAUACUUAUUUUCUCCAAAUUGAUGGAAGGGGAGUAGUUGAACUUUGUCAAUCUUGAGUUGAUUAAAGAGACAGGCAAAUUGUUC
NC_009442.1/684018-684570                  CGUGUCAACAUCUCAGCGCAGUGGUUGAUUGGCAGAUUUGUUCGUAUUUUAUACUCCAAAUCUGACCUAAUCAACUGUGCGGGGGUGGGAAGACGAACUCUUGGUUGAC..AAGUU.GAGUUCUUUCCCACUCCCUUCGACGC.UAGGGAGGUCU..UCA.....UUUAAU......UGA.AA.CGCAGGA.GCG...GACCUUGAAUAGUUGUGUGAACCUUCUAUUCU......CAUCG..GAAACGAUGCCCUUG...CCCACC......UUUAU......GGUGGGCUUUUUGUAUACUAAGUGAGGCUGGGCAAAAAGCCCUGGCCCACUUCUCAGUGUUCGUGUCAACAUCUCAGCGCAGUGGUUGAUUGGGUUUAACAGUCCAGUGGACUGUUAAAGGUAGGAGAUAAGAUUUGCGAAGCAAAUCUCAGCAAUUCGUGUUUUACACUCGAAAUCUAACCUAAUCAACUGUGCGGGGGUGGGAGUGAAACAGUCUGGGGAUAGACUGUUUCAGCUCAACAACUUAAAACGAAAAAUUGUUGACGAACCUUUUUUGACUUAGUCGAUGUCUUUCCCACUCCCAUUUCAGUAUGU
NC_006448.1/1153218-1152669                CAUGCUAGUCAAAUGGCAUCUCUUAGUAUUAGGGAAGCAAGAAAGUAUUUGUAGAAUUUAACCGCUUGACUCUGUUACCUAUUAUGUUAGAAUAGGAGUAUGCGAUGAGUCGAUU..GGCUC.UUUA.GAGCCUUUUGC..GC.UGAGGAGGU....CAA.....CAUUAAA.....UUGUAA.CGCAGGA.GCG...GACCUUGAGUAGUUGUGUGAACCUGCUGCUCU......CAUC...GAAA.GAUGCCUCUUA..UCCCUUGCC....GUUU...GGUAGGGGAUUUUU....CUGUUAUUCUUGCUCUUUUAACCCUUUUCAACUGGGCUUAAACAUAGUAUAAUAGAUUCAUUAAACUAAAUUGAUAGAAAAUUCCGAAAGAGGUUUAACUAUGGGAUACACAGUUGCUGUUGUCGGUGCUACAGGUGCCGUUGGUGCUCAAAUGAUCAAAAUGUUGGAAGAAUCGACGCUUCCAAUCGAUAAAAUACGCGACCUUGCGUCUGCUCGAUACGCAGGAAAAGUCUUGCAGUUUAAAGGUCAAGACGUGACCAUCGAAGAAACGACGGAAGACGCAUUUGAAGGUGUAGACAU
NC_008532.1/1186031-1185482                CAUGCUAGUCAAAUGACAUCUCUUAGUAUUAGGGAAGCAAGAAAGUAUUUGUAGAACUCAACCGCUUGACUCUGUUACCUAUUAUGUUAGAAUAGGAGUAUGCGAUGAGUCGAUU..GGCUC.UUUA.GAGCCUUUUGC..GC.UGAGGAGGU....CAA.....CAUUAAA.....UUGUAA.CGCAGGA.GCG...GACCUUGAGUAGUUGUGUGAACCUGCUACUCU......CAUC...GAAA.GAUGCCUCUUA..UCCCUUGCC...GUUU....GGUAGGGGAUUUUU....CUGUUAUUCUUGCUCUUUUAACCCUUUUCAACUGGGCUUAAACAUAGUAUAAUAGAUUUAUUAAACUAAAUUGAUAGAAAAUUCCAAAAGAGGUUUUACUAUGGGAUACACAGUUGCUGUUGUCGGUGCUACAGGUGCCGUUGGUGCUCAAAUGAUCAAAAUGUUGGAAGAAUCACCACUUCCAAUCGAUAAAAUUCGCUACCUUGCGUCUGCUCGUUCUGCAGGAAAAGUCUUGCAGUUUAAAGGUCAAGACGUGACCAUCGAAGAAACGACGGAAGACGCAUUUGAAGGUGUAGACAU
NC_006449.1/1151089-1150540                CAUGCUAGUCAAAUGGCAUCUCUUAGUAUUAGGGAAGCAAGAAAGUAUUUGUAGAAUUUAACCGCUUGACUCUGUUACCUAUUAUGUUAGAAUAGGAGUAUGCGAUGAGUCGAUU..GGCUC.UUUA.GAGCCUUUUGC..GC.UGAGGAGGU....CAA.....CAUUAAA.....UUGUAA.CGCAGGA.GCG...GACCUUGAGUAGUUGUGUGAACCUGCUACUCU......CAUC...GAAA.GAUGCCUCUUA..UCCCUUGCC...GUUU....GGUAGGGGAUUUUU....CUGUUAUUCUUGCUCUUUUAACCCUUUUCAACUGGGCUUAAACAUAGUAUAAUAGAUUCAUUAAACUAAAUUGAUAGAAAAUUCCGAAAGAGGUUUAACUAUGGGAUACACAGUUGCUGUUGUCGGUGCUACAGGUGCCGUUGGUGCUCAAAUGAUCAAAAUGUUGGAAGAAUCAACACUUCCAAUCGAUAAAAUUCGCUACCUUGCGUCUGCUCGUUCUGCAGGAAAAGUCUUGCAGUUUAAAGGUCAAGACGUGACCAUCGAAGAAACGACGGAAGACGCAUUUGAAGGUGUAGACAU
NC_009009.1/1221674-1221135                CAAAAAGAAGGUCAGGAGUGGAAGGAUAGACAAGUUUUUGUUUAUAUUUUAGAUUAAACACCUUGACAAAACGGAAAAAGAUAAGGUAAACUAUAUUUCGUGCGAUGAGUCGAUA..UGCAGAUUUU.CUGCAAAUUGAA.GCA.UGGGAGGUCA.........................UAA.CGCAGGA.GCG...GACCUUGAUCAGUUGUGUGAACCUGCUGAUCA......CAC....AAAA..GUGCCCUUA...UCCCCAGUC...UACG....GAUUGGGGAUUUUUCU..GUUGCUCUUGAUGAAAUGAGUCUGCAGGAGAAAGUUGAGUUAGUGUAGUUUAUCAAAAUAUCGCACUUAUAUUCUUCAGAAAUAUUUGCAUUUUUCCCUAAAAAUAGUAUAAUACUAACAAUAAAAAUUUUUUGAAAAUUCAGAGAGGUUAUCGCAUGGGAUAUACAGUUGCUGUAGUAGGUGCCACUGGUGCCGUUGGAUCUCAAAUGAUUAAAAUGCUGGAAGAAUCUAGCCUUCCAAUUGAUAAAAUACGCUAUCUGGCGUCUGCUCGUUCAGCUGGAAAAGUUCUCCAGUUCAAAG
#=GR NC_009009.1/1221674-1221135 DNABS     ........................................................................................................................................................................................................................................................................................................................................................................................................................................CCCCCCCCCCCCCCC................................................................................................................................................................
NC_007432.1/1119712-1119175                UAAUUUAUUUUUAAUUUAAUAUUAAAAGUAAACUGAAGAAUCUAGUUAUAUUUAAAAAGUAAAGGUUGCAUUUUAACUAAAUUAUGUUAAACUACUGUUAUGCGAUGAGUUGAUAU.GUGGU..UUU.ACCACUAUUGC..GC..AGGGAGAUUA.........................UGAACGCAGGA.GCG...GAUCUUGAUAAGUUGUGUGAACCUUCUUAUCA......CACUU..GAAAAGGUGCCCUUAGC.UUACUA......CUAC.......UUGUAAUUCCUUA..CAAACUGUGGUAAGUAGCUGAAAAGCAAAAAAAAGAAAGAACCAGUUUGGUUCUUUCUUUUUUUUGCAUAAAUAAGUCACAAUUUCCUUCUAAAAAUUAUGUCUUUACUUAACUUUAAUUGAAUAUGCUACCAUCACAUUCUUUGUAAAAUUUUUAAAUAAUCUAGUUUCUGAUGGUUUAGAUGAAGUAUUAAAAAUAUACUAUUAUCUCAUUGUAAAUCCUAAUGUUAGUAUGACUAUCUAUCAUGUUUUAUAAUAUUGAAGGAAAAUUUAAAAAUAUCAUGUUUUAGAUAUCAACUAU
NZ_AAJR01000023.1/31172-31709              UAAUUUAUUUUUAAUUUAAUAUUAAAAGUAAACUGAAGAAUCUAGUUAUAUUUAAAAAGUAAAGGUUGCAUUUUAACUAAAUUAUGUUAAACUACUGUUAUGCGAUGAGUCGAUAU.GUGGU..UUU.ACCACUAUUGC..GC..AGGGAGAUUA.........................UAAACGCAGGA.GCG...GAUCUUGAUAAGUUGUGUGAACCUUCUUAUCA......CACUU..GAAAAGGUGCCCUUAGC.UUACUA......CUAC.......UUGUAAUUCAUUA..CAAACUGUGGUAAGUAGCUGAAAAGCAAAAAAGAAAGAACCAGUUUGGUUCUUUCUUUUUUUUGCAUAAAUAAGUCACAAUUUCUUUCUAAAAAUUAUGUUUUUACUUAACUUUAAUUGAAUAUGCUACCAUCACAUUCUUUGUAAAAUUUUUAAAUAAUCUAGUUUCUGAUGGUUUAGAUGAAGUAUUAAAAAUAUACUAUUAUCUCAUUGUAAAUCCUAAUGUUAGUAUGACUAUCUAUCAUGUUUUAUAAUAUUAAAGGAAAAUUUAAAAAUAUCAUGUUUUAGAUAUCAACUAUUU
NZ_AAJQ01000001.1/73370-73906              UAAUUUAUUUUUAAUUUAAUAUUAAAAGUAAACUGAAGAAUCUAGUUAUAUUUAAAAAGUAAAGGUUGCAUUUUAACUAAAUUAUGUUAAACUACUGUUAUGCGAUGAGUCGAUAU.GUGGU..UUU.ACCACUAUUGC..GC..AGGGAGAUUA.........................UAAACGCAGGA.GCG...GAUCUUGAUAAGUUGUGUGAACCUUCUUGUCA......CACUU..GAAAAGGUGCCCUUAGC.UUACUA......CUAC.......UUGUAAUUUCUU...ACAAAUUGUGGUAAGUAGCUGAAAAGCAAAAAAGAAAGAACCAAACUGGUUCUUUCUUUUUUGCAUAAAUAAGUCACAAUUUCCUUCUUAAAAUUAUGUCUUUACUUAACUUUAAUUGAAUAUGCUACCAUCACAUUCUUUGUAAAAUUUUUAAAUAAUCUAGUUUCUGAUGGUUUAGAUGAAGUAUUAAAAAUAUACUAUUACCUCAUUGUAAAUCUUAAUGUUAGUAUGACUAUCUAUCAUGCUUUAUAAUAUUAAAGGAAAAUUUAAAAAUAUCAUGUUUUAGAUAUCAACUAUUUA
NC_004116.1/1063391-1062855                UAAUUUAUUUUUAAUUUAAUAUUAAAAGUAAACUGAAGAAUCUAGUUAUAUUUAAAAAGUAAAGGUUGCAUUUUAACUAAAUUAUGUUAAACUACUGUUAUGCGAUGAGUCGAUAU.GUGGU..UUU.ACCACUAUUGC..GC..AGGGAGAUUA.........................UAAACGCAGGA.GCG...GAUCUUGAUAAGUUGUGUGAACCUUCUUGUCA......CACUU..GAAAAGGUGCCCUUAGC.UUACUA......CUAC.......UUGUAAUUUCUU...ACAAAUUGUGGUAAGUAGCUGAAAAGCAAAAAAGAAAGAACCAGUUUGGUUCUUUCUUUUUUGCAUAAAUAAGUCACAAUUUCCUUCUUAAAAUUAUGUCUUUACUUAACUUUAAUUGAAUAUGCUACCAUCACAUUCUUUGUAAAAUUUUUAAAUAAUCUAGUUUCUGAUGGUUUAGAUGAAGUAUUAAAAAUAUACUAUUACCUCAUUGUAAAUCUUAAUGUUAGUAUGACUAUCUAUCAUGCUUUAUAAUAUUAAAGGAAAAUUUAAAAAUAUCAUGUUUUAGAUAUCAACUAUUUA
NZ_AAJP01000010.1/35844-36380              UAAUUUAUUUUUAAUUUAAUAUUAAAAGUAAACUGAAGAAUCUAGUUAUAUUUAAAAAGUAAAGGUUGCAUUUUAACUAAAUUAUGUUAAACUACUGUUAUGCGAUGAGUCGAUAU.GUGGU..UUU.ACCACUAUUGC..GC..AGGGAGAUUA.........................UAAACGCAGGA.GCG...GAUCUUGAUAAGUUGUGUGAACCUUCUUAUCA......CACUU..GAAAAGGUGCCCUUAGC.UUACUA......CUAC.......UUGUAAUUUCUU...ACAAACUGUGGUAAGUAGCUGAAAAGCAAAAAAGAAAGAACCAAACUGGUUCUUUCUUUUUUUUGCAUAAAUAAGUCACAAUUUCCUUCUAAAAAUUAUGUCUUUACUUAACUUUAAUUGAAUAUGCUACCAUCACAUUCUUUGUAAAAUUUUUAAAUAAUCUAGUUUCUGAUGGUUUAGAUGAAGUAUUAAAAAUAUACUAUUAUCUCAUUGUAAAUCCUAAUGUUAGUAUGACUAUCUAUCAUGUUUUAUAAUAUKGAAGGAAAAUUUAAAAAUAUCAUGUUUUAGAUAUCAACUAUU
NZ_ABAA01000002.1/167782-168325            GAUAUGUAUAGGGAAACUCUUGAAUACGAGAGUUUUUUGUUAUACUCGAUCGAAAAAAUUUCUUAUUGACAAAAUCAAGUAUCUCUAGUAAUAUAGAAUAUGCGAUGAGUCGAUAG.GUAGUCUUCGGACUACUAUUGA..GCAUAAGGAGGUCA.........................UAA.CGCAGGA.GCG...GAUCUUGAUGAGUUGUGUGAACCUGCUCAUCA......CAU....GAAG..AUGCCUCUUA..GUCCCUAGUC..UAGC...GACU.GGGAUUUUUAUU..UUCCAAAAAAUGAUGAAAAAGCUUUGCAAUUCAUGGAAAAAGUAGUAUAAUACUUCUAUUAUAGAAAUUUUUAGAAAAUUCCGAAAGAGGUUAUUUAUGGGAUAUACAGUUGCUGUAGUCGGCGCGACAGGUGCUGUCGGUGCUCAGAUGAUAAAAAUGUUGGAAGAAUCAACACUUCCAAUCGAUAAAAUCCGUUACCUUGCUUCUGCACGUUCAGCAGGUAAGUCAUUGAAAUUUAAAGAUCAAGAUAUUACAAUUGAAGAAACGACUGAAACAGCUUUUGAAGGAGUUGAUAUUGCU
NZ_ABAE01000003.1/127774-127231            CAUACGGCAAGGCGACGCUGACGAAGUUUGAAGAGAUUUUCGAAGAGUAUAAAGAGUUUCGUCUGUUGACAAAAGUCAUUCUCUUUAGUAGAAUAGUAGAUGCGAUGAGUCGAUAG.GUAGUCUUCGGGCUACUAUUGA..GCAUAAGGAGGUCA.........................UAA.CGCAGGA.GCG...GACCUUGAUGAGUUGUGUGAACCUGCUCAUCA......CAU....GAAG..AUGCCUCUUA..GUCCCUAGUC..UAGC...GACU.GGGAUUUUUAUU..UUCCAAAAAAUGAUGAAAAAGCUUUGCAAUUCAUGGAAAAAGUAGUAUAAUACUUCUAUUAUAGAAAUUUUUAGAAAAUUCCGAAAGAGGUUAUUUAUGGGAUAUACAGUUGCUGUAGUCGGCGCGACAGGUGCUGUCGGUGCUCAGAUGAUAAAAAUGUUGGAAGAAUCAACACUUUCAAUCGAUAAAAUCCGUUACCUUGCUUCUGCACGUUCAGCAGGUAAGUCAUUGAAAUUUAAAGAUCAAGAUAUUACAAUUGAAGAAACGACUGAAACAGCUUUUGAAGGAGUUGAUAUUGCU
NC_003028.2/956681-957226                  GAUAUGUAUAGGGAAACUCUUGAAUACGAGAGUUUUUUGUUAUACUCGAUCUGAAAAAUUUCUUAUUGACAAAAUCAAGUAUCUCUAGUAAUAUAGAAUAUGCGAUGAGUCGAUAG.GUAGUCUUCGGACUACUAUUGA..GCAUGAGGAGGUCA.........................UAA.CGCAGGA.GCG...GACCUUGAUGAGUUGUGUGAACCUGCUCAUCA......CAU....GAAG..AUGCCUCUUA..GUCCCUAGUC..UAGC...GACU.GGGAUUUUUAUUUUCCAAAAAAUGAUGAAAAAGCUUUGCAAUUCAUGGAAAAAGUAGUAUAAUACUUCUAUUAUAGAAAUUUUUAGAAAAUUCCGAAAGAGGUUAUUUAUGGGAUAUACAGUUGCUGUAGUCGGCGCGACAGGUGCUGUCGGUGCUCAGAUGAUAAAAAUGUUGGAAGAAUCAACACUUCCAAUCGAUAAAAUUCGUUACCUUGCUUCUGCACGUUCAGCAGGUAAGUCAUUGAAAUUUAAAGAUCAAGAUAUUACAAUUGAAGAAACGACUGAAACAGCUUUUGAAGGAGUUGAUAUUGCUCU
NC_008533.1/912470-913015                  AUAUGUAUAGGGAAACUCUUGAAUACGGGAGUUUUUUUGUUAUACUCGAUCGAAAAAAUUUCUUAUUGACAAAAUCAAGUAUCUCUAGUAAUAUAGAAUAUGCGAUGAGUCGAUAG.GUAGUCUUCGGACUACUAUUGA..GCAUAAGGAGGUCA.........................UAA.CGCAGGA.GCG...GACCUUGAUGAGUUGUGUGAACCUGCUCAUCA......CAU....GAAG..AUGCCUCUUA..GUCCCUAGUC..UAGC...GACU.GGGAUUUUUAUUUUCCAAAAAAUGAUGAAAAAGCUUUGCAAUUCAUGGAAAAAGUAGUAUAAUACUUCUAUUAUAGAAAUUUUUAGAAAAUUCCGAAAGAGGUUAUUUAUGGGAUAUACAGUUGCUGUAGUCGGCGCGACAGGUGCUGUCGGUGCUCAGAUGAUAAAAAUGUUGGAAGAAUCAACACUUCCAAUCGAUAAAAUCCGUUACCUUGCUUCUGCACGUUCAGCAGGUAAGUCAUUGAAAUUUAAAGAUCAAGAUAUUACAAUUGAAGAAACGACUGAAACAGCUUUUGAAGGAGUUGAUAUUGCUCU
NZ_AAZZ01000006.1/11464-12009              GAUAUGUAUAGGGAAACUCUUGAAUAUGAGAGUUUUUUGUUAUACUCGAUCGAAAAAAUUUCUUAUUGACAAAAUCAAGUAUCUCUAGUAAUAUAGAAUAUGCGAUGAGUCGAUAG.GUAGUCUUCGGACUACUAUUGA..GCAUAAGGAGGUCA.........................UAA.CGCAGGA.GCG...GACCUUGAUGAGUUGUGUGAACCUGCUCAUCA......CAU....GAAG..AUGCCUCUUA..GUCCCUAGUC..UAGC...GACU.GGGAUUUUUAUUUUCCAAAAAAUGAUGAAAAAGCUUUGCAAUUCAUGGAAAAAGUAGUAUAAUACUUCUAUUAUAGAAAUUUUUAGAAAAUUCCGAAAGAGGUUAUUUAUGGGAUAUACAGUUGCUGUAGUCGGCGCGACAGGUGCUGUCGGUGCUCAGAUGAUAAAAAUGUUGGAAGAAUCAACACUUCCAAUCGAUAAAAUUCGUUACCUUGCUUCUGCACGUUCAGCAGGUAAGUCAUUGAAAUUUAAAGAUCAAGAUAUUACAAUUGAAGAAACGACUGAAACAGCUUUUGAAGGAGUUGAUAUUGCUCU
NZ_ABAG01000003.1/110788-111333            GAUAUGUAUAGGGAAACUCUUGAAUACAAGAGUUUUUUGUUAUACUCGAUCGAAAAAAUUUCUUAUUGACAAAAUCAAGUAUCUCUAGUAAUAUAGAAUAUGCGAUGAGUCGAUAG.GUAGUCUUCGGACUACUAUUGA..GCAUAAGGAGGUCA.........................UAA.CGCAGGA.GCG...GACCUUGAUGAGUUGUGUGAACCUGCUCAUCA......CAU....GAAG..AUGCCUCUUA..GUCCCUAGUC..UAGC...GACU.GGGAUUUUUAUUUUCCAAAAAAUAAUGAAAAAGCUUUGCAAUUCAUGGAAAAAGUAGUAUAAUACUUCUAUUAUAGAAAUUUUUAGAAAAUUCCGAAAGAGGUUAUUUAUGGGAUAUACAGUUGCUGUAGUCGGCGCGACAGGUGCUGUCGGUGCUCAGAUGAUAAAAAUGUUGGAAGAAUCAACACUUCCAAUCGAUAAAAUCCGUUACCUUGCUUCUGCACGUUCAGCAGGUAAGUCAUUGAAAUUUAAAGAUCAAGAUAUUACAAUUGAAGAAACGACUGAAACAGCUUUUGAAGGAGUUGAUAUUGCUCU
NZ_ABAF01000013.1/26-569                   CAUACGGCAAGGCGACGCUGACGAAGUUUGAAGAGAUUUUCGAAGAGUAUAAAGAGUUUUGGCUGUUGACAAAAAUGACUCUAUCUAGUAGAAUAGUAGAUGCGAUGAGUCGAUAG.GUAGUCUUCGGGCUACUAUUGA..GCAUAAGGAGGUCA.........................UAA.CGCAGGA.GCG...GACCUUGAUGAGUUGUGUGAACCUGCUCAUCA......CAU....GAAG..AUGCCUCUUA..AUCCCUAGUC..UAGC...GAUUGGGGAUUUUUAU...UUUCCAAAAAAUGAUGAAAAAGCUUUGCAAUUCAUGGAAAAAGUAGUAUAAUACUUCUAUUAUAGAAAUUUUUAGAAAAUUCCGAAAGAGGUUAUUUAUGGGAUAUACAGUUGCUGUAGUCGGCGCGACAGGUGCUGUCGGUGCUCAGAUGAUAAAAAUGUUGGAAGAAUCAACACUUCCAAUCGAUAAAAUUCGUUACCUUGCUUCUGCACGUUCAGCAGGUAAGUCAUUGAAAUUUAAAGAUCAAGAUAUUACGAUUGAAGAAACGACUGAAACAGCUUUUGAAGGAGUUGAUAUUGC
NZ_ABAB01000021.1/32229-31686              GAUAUGUAUAGGGAAACUCUUGAAUACGAGAGUUUUUUGUUAUACUCGAUCGAAAAAAUUUCUUAUUGACAAAAUCAACUAUCUCUAGUAAUAUAGAAUAUGCGAUGAGUCGAUAG.GUAGUCUUCGGGCUACUAUUGA..GCAUAAGGAGGUCA.........................UAA.CGCAGGA.GCG...GACCUUGAUGAGUUGUGUGAACCUGCUCAUCA......CAU....GAAG..AUGCCUCUUA..AUCCCUAGUC..UAGC...GAUUGGGGAUUUUUAU...UUUCCAAAAAAUGAUGAAAAAGCUUUGCAAUUCAUGGAAAAAGUAGUAUAAUACUUCUAUUAUAGAAAUUUUUAGAAAAUUCCGAAAGAGGUUAUUUAUGGGAUAUACAGUUGCUGUAGUCGGCGCGACAGGUGCUGUCGGUGCUCAGAUGAUAAAAAUGUUGGAAAAAUCAACACUUCCAAUCGAUAAAAUCCGUUACCUUGCUUCUGCACGUUCAGCAGGUAAGUCAUUGAAAUUUAAAGAUCAAGAUAUUACGAUUGAAGAAACGACUGAAACAGCUUUUGAAGGAGUUGAUAUUGC
#=GR NZ_ABAB01000021.1/32229-31686 DNABS   .............................................................................................................................................................................................................................................................................................................................................................................CCCCCCCCCCCCCCC...........................................................................................................................................................................................................................
NZ_ABAC01000013.1/13-556                   CAUACGGCAAGGCGACGCUGACGAAGUUUGAAGAGAUUUUCGAAGAGUAUAAAGAGUUUCGUCUGUUGACAAAAGUCAUUCUCUUUAGUAGAAUAGUAGAUGCGAUGAGUCGAUAG.GUAGUCUUCGGGCUACUAUUGA..GCAUAAGGAGGUCA.........................UAA.CGCAGGA.GCG...GACCUUGAUGAGUUGUGUGAACCUGCUCAUCA......CAU....GAAG..AUGCCUCUUA..AUCCCUAGUC..UAGC...GAUUGGGGAUUUUUAU...UUUCCAAAAAAUGAUGAAAAAGCUUUGCAAUUCAUGGAAAAAGUAGUAUAAUACUUCUAUUAUAGAAAUUUUUAGAAAAUUCCGAAAGAGGUUAUUUAUGGGAUAUACAGUUGCUGUAGUCGGCGCGACAGGUGCUGUCGGUGCUCAGAUGAUAAAAAUGUUGGAAGAAUCAACACUUCCAAUCGAUAAAAUCCGUUACCUUGCUUCUGCACGUUCAGCAGGUAAGUCAUUGAAAUUUAAAGAUCAAGAUAUUACGAUUGAAGAAACGACUGAAACAGCUUUUGAAGGAGUUGAUAUUGC
#=GC SS_cons                               ....................................................................................................:::::::::.<<<<<..<<<<<<____>>>>>>>>>>>...,,..((((<<<<....<<<<<<<<.......>>>>>>>>.-..<<<____.>>>....>>>><<<<<<<<___________>>>>>>>>,.....<<<<<...___>>>>>)))),....<<<<<<<<<<..____...>>>>>>>>>>:....................................................................................................................................................................................................................................................................................................................
#=GC R2R_LABEL                             ---------------------------------------------------------------------------------------------------...........a...........[....]..........A.........j....k1.........................2.................................................5....6...{........}......Rr...4....<...................>...Ll....----------------------------------------------------------------------------------------------------------------------------------------------------------------------------------------------------------------------------------------------------------------------------------------------------------------
#=GF R2R multistem_junction_bulgey j J0 -45 1.2 0 0 0 -90 J1 -45 1.2 0 0 0 -90 J2 -45 1.2 0 0 0 -90
#=GF R2R var_hairpin < >
#=GF R2R var_hairpin [ ]
#=GF R2R keep [ ]
#=GF R2R var_hairpin { }
#=GF R2R turn_stem_at_internal k +1 r
#=GF R2R place_explicit r R 0 1 0 0 0 0
#=GF R2R place_explicit l L 0 1 0 0 0 0
#=GF R2R var_backbone_range 1 2
#=GF R2R tick_label 1 stable stem with >6 nt
#=GF R2R place_explicit a a-- +45 1 0 0 0 +90 f
#=GF R2R place_explicit A A-- +45 1 0 0 0 +90 f
#=GF Makefile skeleton-with-pairbonds
//
