# Supplementary material for: R2R - software to speed the depiction of aesthetic consensus RNA secondary structures
Source: BMC Bioinformatics. 2011 Jan 4;12:3. doi: 10.1186/1471-2105-12-3 (PMC3023696; doi:10.1186/1471-2105-12-3)
Supplement: Additional file 1 — Source code and example input and output files. C++ and Perl source code is provided. Installation and usage instructions are given in the user manual (Additional file 2), which is also a part of this archive. Example input files for R2R are included in the "demo" subdirectory of this archive, and R2R's raw output on these examples in PDF and SVG format is supplied in the "demo/output-pdf" and "demo/output-svg" subdirectories. Files can be retrieved from the tgz archive file using programs such as WinZip (Windows), StuffIt Expander (Mac) or the tar/gzip commands (UNIX). [file 1471-2105-12-3-S1.TGZ › R2R-1.0.1/demo/104/atoC.sto]

# STOCKHOLM 1.0
NC_002939.4/1810222-1810709                UGCGGAUGAUGACCGCUCACCCGAGCAGUAUUUCGCCGAGGAACUCGACGAUGCUGAAGGCGCCGACGACCUCGGCUAUGAUGAAGCGUUCGGCGUUGAUGAAUACGGCGAAGAGGAUG....AAGAGUAGUGU.GCUGGUG.CAAUUGUAAGCAUUAUGGGGGGCCUGCCGAUGU.....CGGAGGCCCCUUUUUUAGUGGCCGCGUGCAACUUCUUGUAAUUGUUGAAUAUUGUAAUUAAGUGAUAAAUGCGGAUCCAAUGCAUUGUAUGGAGGGAGUAUGGGGACCAAACUUCUGGUACUCGACGACGAUUCGGUGGUUCUUGAACAACUGAAGCAGGUCUUCGGCGCCGAAGGCUAUGAAGUCUUUACCGUCAGCCAGGAUCGGGAGGCCUAUCGCAUCAUCGCUGCUGAACAUCCGAACGUGGCCAUCAUCGAUCUGAACCUUGAGGGCGCCUCGGGGCUCGAUGUGCUGCGUGAGGCGAAACGGCUCGACCAU
NZ_AAVG01000035.1/27897-28386              CUAUAACGCAACAAAAAACCAAUCAAAAUGCUCUUAAAAAGUAAUUUUCUUUCAUACAUAAUUAGUUACAAAACUUUUAUUGCGCCGGCUGCCCGGCUUGAGUACACUAUUAGUAGAGA....AUAUGU.UUGC.GAGCCCCCUCGGGGGUCUCAU..CGCCCUCG.UUGCCGCCCCUCCUGGUGACGGGGGCUUUUUUUGUCCUGCGGUUGACGCCCCCCCACAAGUAUGGUUUAAUCCCGCCUUGUGGAAACCGAUGCUUACAUCGCCCUCGGCUCUAAUCUGGGGGAUCGGGAACUGAACCUGUUGCGGGCCGUGGCAGAACUGGGCAAGAUAGCCGGCUGCCGCGUGACGGCCCUGUCCAGGUUUUAUGAGACGUCACCGGUGGGUAUGCCGUCCGGCACUCCCUCCUUUUACAACGGGGUUGCACGGCUGGCCACCACCCUGCCGCCCCAUGAGCUGCUGCAUGAGCUGCAACGGAUAGAACGGGAGAUCUUUG
NC_008609.1/293099-292605                  UCGCGCUUUUACCGCUAUACUGGAGAAACUAAUGUCAUCUCCCCCCUUGAGACGUGACAUCGUCGGCGUUGAUAUUGCUUUUACAACCUGAAACGCGAUUGCUAUACUAAAAAUAGAUAGACGAACAGA.UUGC.GAGGUUCCACGCGAACCUCAU.GUGCCCUGG.UAAUUUUCCCUCCUAGUUGCCAGGGUGUUUUUUUGUCUGAUCGCCCCCGCCAUCCAGCAGAGUGCGGUUGACGUGAGAAUCCGGUUGUGUUUUAAUCCCCUGCGUGGAAACGGAUGCCUACAUCGGCCUUGGCUCCAAUCAGGGAGACAGGGAGCUCAACCUGCUGCGCGCGGUGGCUGAACUGGGCAAACUGCCCGAGAGCAGGGUCCGCGGAUUGUCAUCCUUUUACGAGACCUCGCCGGUGGGCGUCAACGAACAGCCUGACUUUUACAACGCAGUCCUGCGGCUCUCCACCCGCCUUUCCCCCCUGGAAUUGCUGCGUCGACUCCUUA
NZ_AAZA01000001.1/121178-121668            UAGCGGUGAACGCGGCGAGGACGCCAAUCUCAUUAGAUACGGGCGGGAAAGAAUGCUAUGAUUAAUUGAAUUUAACUUGUUGCAGUAAAAUUUGGCGCUGGGUAUAAUGUGAAUAGAU.....AACAGAGUUGCGGAGGAUC.AAAGGAUCCUCCU..UCCCCUAGCCGACUUGCCCUCCUAGUCGCUAGGGUUUUUUUUGUCCAAUUUCCCCUCCGUUUGUGCCAGUUGUUGCACACUUUUUCCGAUUCCUAUACAAUCCCCGGUGUACUCAUUAAACAAGCUCCGCGCAAAAAGAGGCCGAAUGUACCCCAUUGUCACCAUCACCGACCAUUGCCGCAAAUGCUACUCCUGCGUCCGAAGCUGCCCGGUAAAGGCGAUCAAGGUGGAGAAGAGCUACACCGAGAUCAUCGCCGAGCGCUGCAUCGGCUGCGGCAACUGCAUGAGCCACUGCCCCCAGCACGCUAAGGUGAUCGCCGAUAACGUUGCGGUAACCAACG
NC_002939.4/3694523-3695013                UCGGCAAAGGUACGCCGGCCCACAAGAGACUACACAUGAAAAGCUCUUCAAAUACAGUAAAUUAUCUUCUCCUAUUUACUUGCAGAGGCUGGAUGAUCGCGCUAUAGUUUACUUAGA......AAAAGAGUUGC.GAGGGUC.GAGAGAUCCUCAUUAUGCCCUAGUCGACUUUCCCUCCUAGUCGCUAGGGUGUUUUUUUGCCGCCAACCCACUGCGCCACAUCUGGCACAGCGUAUACUUUAUGUGUCACUUAUUGCACACCACCCCCUCAAUAGUGUAUGGUUCACAUGUACAGGAGGCGACAUGGAGCCGAUAAUUACCGACAAGGAAAAGUGCCGCAAGUGCUACUGCUGCGUCAGGAGCUGCCCGGUCAAGGCAAUCAAGGUUGAAAAACGCUACACCGAAAUUAUCUUUGACCGCUGCAUCGGCUGCGGCAACUGUCUGAGCAAUUGCCCCCAACGGGCAAAGAUGGUGGCCGACAAAGUGGGUGUUACCGA
NC_007517.1/67565-68052                    CAAUUGGAGGCAAGGGGAGGCUUUGGCGGGAGAAAAGAUGAAAAAACUUUGUAUAUUAAUUAGUUAGAAAUAUUUUUUGUUGCAGGGGUGGCAGCAGCACGGUAUACUAUAAGUG.A........AAGAAUUGC.GAGGGUC.GCAAGGCCCUCAUUAUGCCCUAGUUGACUUUCCCUCCUAGUCGCUAGGGUGUUUUUUUGCCUGCUGGUGUGCCACGUGUGACACAGUGCUCUCCGGGUGUGCCAUUGGUUGCACAGGGAGGCGGGCCUGGUAUAUGAUCCAGCGGUGGAUCAGGCAAUCAACAGAGUGUCAGGCCUAACAUUAUCAGCUGGGAGAACCAUGGAACCGAUCAUUACCGUAAAAGAGAAGUGCCGUAAAUGCUACUGCUGUGUCCGGAGUUGCCCGGUCAAGGCGAUCAAGGUGGCCAAGAGCUACACCGAGAUCAUCGUCGACCGGUGCAUCGGCUGCGGCAACUGUCUCAGCAACUGCCCCCAGCA
NZ_AASH01000003.1/37760-37269              UCUGUUUCUUUAUUAUACCAAAGGGUUCUGGCCGCAAUGGGACGGGGCAAUAACAGGUCAGCGCCCAGUUUUUUUGCACUUGCAUGUAUCCAUGUGGAGCGUUAAACUAUAAUCA.AAG....AUAAGAGUUGC.GAGGGUC.GUGAGAUCCUCAUUAUGCCCUAGCUGACUUGCCCUCCUAGUCACUAGGGUGUUUUUUUGCCUGUAUUCCGGAUCGUCUCAAGGUGUGCCAAUUCUUGCACAUUUUUCCUGAUUAGUCUAUGCUGUUCAGACCUAAAUUCACCUACACGGAAAACCAAAAUGGAACCUAUCAUAACCCUUACCGAGAAAUGCAGAAAGUGCUACUCCUGCGUUCGCAGUUGCCCGGUAAAGGCGAUCAAGGUGGAAAAGACCUUCACUGAAAUCAUCUUCGAGCGCUGCAUUGGUUGCGGCAAUUGCUUGAGUAAUUGCCCCCAGCAUGCAAAGGUUGUUACCGACAAGGUGGGGGUCGUGGAGAAC
NC_009483.1/4839182-4838691                UCCAAACGCAAGGUUUGAGCCCGUGUCCGAUACCCGCUGGCCCGUUAUAUGUCAGGAAGGUUGACUUCAUUUUUUUUGCUUGCAGCAAUGUGACCUCAGCGGUAUACUAUAAUCA.AAG....AUAAGAGUUGC.GAGGAUC.GAAAGAUCCUCAUUAUGCCCUAGCUGACUUGCCCUCCUAGUCACUAGGGUGUUUUUUGUUCAAAAAACGAUGUGUAGCAAACGGCACAAUUUUGAAAUGUGUGCCAUUUGUUGCACAUUUUUUUUAUUUAGGCUAUGCUGCUCGGAACAGAUGCAUAUCCAGCCAUUACGAGGACUGUUAUGGAACCGAUUAUCACCCUGACCGAAAAAUGCCGCAAAUGUUAUUCCUGCGUCCGGAGUUGCCCGGUCAAGGCCAUCAAGGUUGAAAAAAACUAUUCCGAGAUCAUUUUUGAACGCUGUAUCGGCUGCGGCAACUGCCUCAGUAACUGCCCCCAGCACGCCAAAGUCGUCACCGAC
#=GC SS_cons                               .......................................................................................................,,,,,,,,,,,,,,,,....,,,,,,,,,,,.<<<<<<<.____>>>>>>>,,,,,<<<<<<<-<<<<<_________>>>>>>>>>>>>,,,,,.............................................................................................................................................................................................................................................................................................................
#=GC R2R_LABEL                             -----------------------------------------------------------------------------------------------------------------------------................<.....>....................................................-----------------------------------------------------------------------------------------------------------------------------------------------------------------------------------------------------------------------------------------------------------------------------------------------------------
#=GF R2R var_term_loop < > mention often GNRA
//
