# Supplementary material for: R2R - software to speed the depiction of aesthetic consensus RNA secondary structures
Source: BMC Bioinformatics. 2011 Jan 4;12:3. doi: 10.1186/1471-2105-12-3 (PMC3023696; doi:10.1186/1471-2105-12-3)
Supplement: Additional file 1 — Source code and example input and output files. C++ and Perl source code is provided. Installation and usage instructions are given in the user manual (Additional file 2), which is also a part of this archive. Example input files for R2R are included in the "demo" subdirectory of this archive, and R2R's raw output on these examples in PDF and SVG format is supplied in the "demo/output-pdf" and "demo/output-svg" subdirectories. Files can be retrieved from the tgz archive file using programs such as WinZip (Windows), StuffIt Expander (Mac) or the tar/gzip commands (UNIX). [file 1471-2105-12-3-S1.TGZ › R2R-1.0.1/demo/104/Bacillaceae-1.sto]

# STOCKHOLM 1.0
NC_006270.3/1209976-1210443                  AGACAGCUGACGCUGAGGCCUGCUUUUAAAAAGCAGGCCUCAGCGUGUCGACAAACCCUCGCAUUCGUUGUCAGGCCUGCUAAGUCGGUGCUCACGAAUAGGAGAAGG.AUCGGCG.GCUAAUCGCC.CAGGCGUCCUGCCUG...AACGCCGCCGU.CGUCACUUCCUGUGAAAGUCCGCUCCGAUGCUCGGCCUUCCUAGACUGAAAGGGUUUUGGGUCACGCUGAAAGAAGGAUGACAAAAUCCCAAAACUAAGAGCCGUUUUGGGAUUUUGUCAACAAUCUAAGGCCUGCUUUUAUAAAGCAGGCCUCUGUUUUAUCUUAUCUUUUGUCUUUCCCCGGAAAAAAGACCGCCAAUGUUCCGGGUCCGGCGUGGGCGCCGACCGCUGAACCGAUCAUGUUGACGACGAUCUCCUCCGGCUGGAAUUCGGCUUCGAUCAUCCGUUUGACUUCUUCGGCCGUCUCUUCGUCAUCU
NC_006270.3/3243666-3244132                  AGUUUUUAGCCUGAAAUAAAAAGCCUGCAGAGGAAGCUGCAGGCUUCAGCGUGUCGACAAACCCUCGUUGUCAGACCUGCUAAGUCGGUGCUCAUGAAUAGAGGAAGG.AUCGGCG.GCUAACCGCC.CAGGCAUCCUGCCUG...AACGCCGCCGUCA.UCACCUUCUGUGA.AAGUCUGAUCAGAAAAAUUUAAACUUGCCUUUUUUCAGAACAAGUCCCGGCCCGCCGAUCAUGAAAAGCGAGCGGUUGUCGAUGAUUUUUUUCAUCAUGGACGCCGUCGUUCCCGUCAUCUUUCUGCCGAAUGCGACGCCGAUUGCAUCGUGUUCGCCGAGAGAAGCGACAGAGCCUUUGUUAUCAAAUGAGAACGUUUCCGUUUCUUUGCCGUGAAUCAGUGCGGCCAGAUUGUUUGCGCACGUUUCGCCUUGCUGCAUGGAAAUCUGCGCAGUCGGCGGAUAAGGCCUUUCGGUUUCUU
NC_006270.3/800741-801207                    CGCAUAAAAACAAGCCGUGUCUGAAGAGGAACACGGCUUUCAGCGUGUCGACAAACCCUCGCAUUCGUUGUCAGGCCUGCUAAGUCGGUGCUCACGAAUAGAGGAAGG.AUCGGCG.GCUAA.CCGC.CAGGCGUCCUGCCUG...AACGCCGCCGU.AAUCACCUCCUGUGAAAGUCUGCUUCGAUGCUCGGCCUUCCUAGACUGCAAGGGUUGCGGGUCACGCUGAGCUUAAAGGAUGUUUAUUUUUUGACGCUUUCAAGCAGGUUGGCCAAAAAGUGUUUUUUAUAGCUUUGAAGCUUUCUUCCUUCAUACUUCGUCAUUCCCAGCUUUUUCAGUUCUUCUACAUACCAGCCUUUGCUUCCGUAAUGCAUGGCAGAAAACUCCCUUCUAUAUUUCGAUGCAAUUGGGAUUCUAACAUCUAUAGAAAAACGCUGAAAAGGGAUAGGCGGCAAUUUUUAAAAACUGAGUCUUUC
NC_006270.3/712073-712540                    CGGCGCCUAACUAAUUAGAAAAGCACCGAAAAGGUGCUUUCAGCGUGUCGACAAACCCUCGCAUUCGUUGUCAGGCCUGCUAAGUCGGUGCUCACGAAUAGAGGAAGG.AUCGGCG.GCUAACCGCC.CAGGCGUCCUGCCUG...AACGCCGCCGU.CAUCACCUCCUGUGAAAGUCCGCUCCGAUGCUCGGCCUUCCUAGACUGCAAGGUUUUCAAUCACGCUGAAAAGGUGACGAAAUCCUAAAACUUUAAACCGUUUUAGGAUUUCGUCAACAAUCUGCCACCUUCUUUCCCAAGAAGGUGUUUUUUUACGGACAGGGCAUUUCUUUCAUUGCAUAAGCCGGUCAGCAGGAAUUUGACUGGAUAAGCCUCGUGCUUUAAAAUGAAAGUAAUAAAAAUGAAUACUCCAAAGGGGAGUAGCUGUCACAGUAAAGUCGUCAUUACGGGAUGUCCUAGAUCCUCGGCUUUACUGG
NC_000964.2/3773445-3772979                  AGAAUCAGCAUAAUCAAACAUAGAGUCCUUUAUACAGAGGUGUCUCAGCGUGUCGACAAACCCCGCGUUCGUUGUCAAUGCACAUUGGUGCUCACGUGUUAUAAAAGG.AACGGCG.GCUAA.AUGCUUAGGCGUCCUGCCUAA...ACACCGCCGUCA.UCACAUCCUGUAA.AAGCCCUUUAUAUAGAGGGCUCUUUUUGUGUCUCAGAAUUCGACAAAAUCCGAGGAGUGUGAAAAAAUAUAAAGGCAGGAACAUUGCGGAGGGGAAGAGACAUUGAACGAUAAAGUAACUGCGGUCAGGGAUGUAUGGCGCUAUGAACAAGGGGAAAUAAGCAAAGUAGAAGACCGGAUGGUGACGGAAUUCCCUUUGACAGUGAUACUGAAUGGCAGUGAAUUUGUGACGCUCGUUUGUACGCCUGAGCAUAUCGAAGAGCUUGUCAUCGGAUUUCUCGCAUCAGAGGGUGUUAUACGAU
NC_000964.2/318464-318931                    AACUGAGCUAGAAUAGGAAAAGCACCUCUUAAAAGAGGUGCUUUCAGCGUGUCGACAAACCCUCGCAUUCGUUGUCAGGACUGCGCUUCGGUGCUCAAUGCGAAGUGG.AUCAACG.GCUAA.AUUCUCAGGCGUCCUGCCUAA...ACGCCGUCGU.CAUCACAUCCUGUGAAUGUCCGCUCCUAUGCUCGUCCUUCCUAGACUUCAAGGGUUUUCAAUCACGCUGAAAAGAUUUUGUCAACAAUCUGAGGCACCUCUUGAAUGAGGUGCUUUUUUACAAUUGCGCCCGGGCUGUGGAUUGGCGUUUCCCGGUUUUACUGAUUGUCUGGUAGAGCGUCAUAGAAAGUAUGAACAGAAUGGCAGUAAAUCCUGUGACAGCUCCGAAAUGCUGUGUGCUUUGAUAUAAAAAACCUGCAAUACUUGUACCGACAGUGGUUCCGGCAUACAUAGCGGCAUUGGAAAGGGAAGCGAUGG
NC_000964.2/514293-514760                    AAGUGGUACUCAUAUGAAAAAGCGGACGGUUAAUACCGCCGCUCCAGCGUGUCGGCAAACCCUCGCAUUCGUUGUCAGGACUGCGCUUCGGUGCUCAAUGCGAAGUGG.AUCAACG.GCUAA.AUUCUCAGGCGUCCUGCCUAA...ACGCCGUCGU.CAUCACAUCCUGUGAAAGUCCGCUCCUAUGCUCGUCCUUCCUAGACUUCAUGGGUUUUCAAUCACGCUGAAAAGAUGACAAAAUCCUAAAAUGAAAACCAUUUUAGGAUUUUGUCAACAAUCUGAAGCGGCGGUUAAUACCGCCGCUCUUUUUUUUGCACGCAUAAAAACGAAAGAAGAAACCCGCCGCAUAGUCCAAACAAAUGGGCCAUCAUGUUAAUAUUGGAGUUGAUAAACGACAUGAGAACGGCAAAUGCGAGCAGUGUGAUGAUCAUUUUGGAAUGCUCCUGCCCAAUUAACUCAUUGCGAAAAAGAACC
NZ_ABQN01000006.1/53319-53786                AAGUGGUACUCAUAUGAAAAAGCGGACGGUUAAUACCGCCGCUCCAGCGUGUCGGCAAACCCUCGCAUUCGUUGUCAGGACUGCGCUUCGGUGCUCAAUGCGAAGUGG.AUCAACG.GCUAA.AUUCUCAGGCGUCCUGCCUAA...ACGCCGUCGU.CAUCACAUCCUGUGAAAGUCCGCUCCUAUGCUCGUCCUUCCUAGACUUCAUGGGUUUUCAAUCACGCUGAAAAGAUGACAAAAUCCUAAAAUGAAAGCCAUUUUAGGAUUUUGUCAACAAUCUGAAGCGGCGGUUAAUACCGCCGCUCUUUUUUUUGCACGCAUAAAAACGAAAGAAGAAACCCGCCGCAUAGUCCAAACAAAUGGGCCAUCAUGUUAAUAUUGGAGUUGAUAAACGACAUGAGAACGGCAAAUGCGAGCAGUGUGAUGAUCAUUUUGGAAUGCUCCUGCCCAAUUAACUCAUUGCGAAAAAGAACC
NC_006510.1/32849-33316                      UAGCAGAUUCGAGGAAGUGGGAUUCCUCGAUGCAAGACUGCAGAGAAGCAAAUUCAAGAAGCAGUCUCGUUCCUUGAAAACUAGAUAACCGGAAAAGCGGAGGCUCGU.AAUUUCG.CCUAAAGGCAGCCCGCGUCCUGCGGGC..AACGGCGAAAU.AUCGCCAUCGUGGCG..AUCGCGAUGGGCAAAUGUUCUUCGCCUGGAGGGAUGUUCACAUCCCGAAGGCGAAGGUUAUUUGACCCCGAGCGGCGGCGAGCCGAAGCUAGACAGUAAGGAAGAAGCCGAGAGCGCAAUAGGUUAAGCUGGAAAGGGCGCACGGUGGAUGCCUUGGCACUAGGAGCCGAUGAAGGACGGGGCAAACGCCGAAACGCUUCGGGGAGCUGUAAGCAAGCGUUGAUCCGGAGAUGUCCGAAUGGGGGAACCCACUGUCCGUAAUGGGGCAGUAUCCAUGCCUGAAUCCAUAGGGCAUGGAGG
NC_006510.1/2946174-2945706                  AGCCGCCGAAGGUGGGGCAAGUGAUUGGGGUGAAGUCGUAACAAGGUAGCCGUACCGGAAGGUGCGGCUGGAUCACCUCCUUUCUAAGGAGAAAAGCGGAAGCGCCGU.AAUUUCG.CCUAAAGGCAGCCCGCGUCCUGCGGGC..AACGGCGAAAU.AUCGCCAUCCUGGCG.AUCUCGAAGCCAAAUGUUCUUCACCCGUUGGGGUGCUUGCACCCCGAGGGGGAAGGUUAUUUGGCAGAAGAGAGCCAGGCGCUGGAGCUAGACAUCAGUCGUUAUUCAAAGCAAAACGCGCUUCUGUUUCGUUCAGUUUUGAAGGAAUGAAAAAUUCCUUCAGUUGCUUUGCGUCUGCGUCUACAAGUGAAUUCAGAGAAGCUGGAUUCCUCGACGCAAAGCUGCAAGGAAGCUGUUUCAACGUAGUUGCUUUGCAUCUGUGCCUGCGUCUGCUAGCAGGUUCAGGGAAGCAAGAUUCCUC
NC_009848.1/138137-138604                    AUCUUUGAAAACUAAACAAGACAAAACGUACCUGUUAAUUCGAGUUUUUAUAAAAAAUCCUAUGAUGUUUCAUAGGUAGUCAGUCAAACGCUGACGAGGCAGGAUGUG.AUCACAU.GCUAA.GUUC.GCUACAUCGUGUAGC...AACGCAUGUGUGAUAUGCAUCCUGCAUACCUCGGAGAGUUUGAUCCUGGCUCAGGACGAACGCUGGCGGCGUGCCUAAUACAUGCAAGUCGAGCGAACAGAAGGGAGCUUGCUCCCGGAUGUUAGCGGCGGACGGGUGAGUAACACGUGGGUAACCUGCCUGUAAGACUGGGAUAACUCCGGGAAACCGGAGCUAAUACCGGAUAGUUCCUUGAACCGCAUGGUUCAAGGAUGAAAGACGGUUUCGGCUGUCACUUACAGAUGGACCCGCGGCGCAUUAGCUAGUUGGUGGGGUAAUGGCUCACCAAGGCGACGAUGCGUAGCCGACCU
NC_009848.1/905212-905682                    AUCUUUGAAAACUAAACAAGACAAAACGUACCUGUUAAUUCGAGUUUUUAUAAAAAAUCCUAUGAUGUUUCAUAGGUAGUCAGUCAAACGCUGACGAGGCAGGAAAUG.AUCACAU.GCUAA.GU.UCGCUACAUCGUGUAGCGACAACGCAUGUGUGAUAUGCAUCCUGCAUACCUCGGAGAGUUUGAUCCUGGCUCAGGACGAACGCUGGCGGCGUGCCUAAUACAUGCAAGUCGAGCGAACAGAAGGGAGCUUGCUCCCGGAUGUUAGCGGCGGACGGGUGAGUAACACGUGGGUAACCUGCCUGUAAGACUGGGAUAACUCCGGGAAACCGGAGCUAAUACCGGAUAGUUCCUUGAACCGCAUGGUUCAAGGAUGAAAGACGGUUUCGGCUGUCACUUACAGAUGGACCCGCGGCGCAUUAGCUAGUUGGUGGGGUAAUGGCUCACCAAGGCGACGAUGCGUAGCCGACCU
NC_009848.1/2738413-2737946                  UCUUUGAAAACUAAACAAGACAAAACGUACCUGUUAAUUCGAGUUUUUAUAAAAAAAUCCUAUGAUGUUUCAUAGGUAGUCAGUCAAACACUGACGAGGCAGGAGAUG.AUCACAU.GCUAA.GUUC.GCUACAUCGUGUAGC...AACGCAUGUGUGAUAUGCAUCCUGCAUACCUCGGAGAGUUUGAUCCUGGCUCAGGACGAACGCUGGCGGCGUGCCUAAUACAUGCAAGUCGAGCGAACAGAAGGGAGCUUGCUCCCGGAUGUUAGCGGCGGACGGGUGAGUAACACGUGGGUAACCUGCCUGUAAGACUGGGAUAACUCCGGGAAACCGGAGCUAAUACCGGAUAGUUCCUUGAACCGCAUGGUUCAAGGAUGAAAGACGGUUUCGGCUGUCACUUACAGAUGGACCCGCGGCGCAUUAGCUAGUUGGUGGGGUAAUGGCUCACCAAGGCGACGAUGCGUAGCCGACCU
NC_009848.1/9403-9870                        UUCUUUGAAAACUAAACAAGACAAUACGUACCUGUUAAUUCGAGUUUUUAUAAUAAAUCCUAUGAUGUUUCAUAGGUAGUCAGUCAAACGCUGACGAGGCAGGAAAUG.AUCACAU.GCUAA.GUUC.GCUACAUCGUGUAGC...AACGCAUGUGUGAUAUGCAUCCUGCAUACCUCGGAGAGUUUGAUCCUGGCUCAGGACGAACGCUGGCGGCGUGCCUAAUACAUGCAAGUCGAGCGAACAGAAGGGAGCUUGCUCCCGGAUGUUAGCGGCGGACGGGUGAGUAACACGUGGGUAACCUGCCUGUAAGACUGGGAUAACUCCGGGAAACCGGAGCUAAUACCGGAUAGUUCCUUGAACCGCAUGGUUCAAGGAUGAAAGACGGUUUCGGCUGUCACUUACAGAUGGACCCGCGGCGCAUUAGCUAGUUGGUGGGGUAAUGGCUCACCAAGGCGACGAUGCGUAGCCGACCU
NC_009848.1/531846-532313                    UCUUUGAAAACUAAACAAGACAAAACGUACCUGUUAAUUCGAGUUUUUAUAAAAAAAUCCUAUGAUGUUUCAUAGGUAGUCAGUCAAACGCUGACGAGGCAGGAAAUG.AUCACAU.GCUAA.GUUC.GCUACAUCGUGUAGC...AACGCAUGUGUGAUAUGCAUCCUGCAUACCUCGGAGAGUUUGAUCCUGGCUCAGGACGAACGCUGGCGGCGUGCCUAAUACAUGCAAGUCGAGCGAACAGAAGGGAGCUUGCUCCCGGAUGUUAGCGGCGGACGGGUGAGUAACACGUGGGUAACCUGCCUGUAAGACUGGGAUAACUCCGGGAAACCGGAGCUAAUACCGGAUAGUUCCUUGAACCGCAUGGUUCAAGGAUGAAAGACGGUUUCGGCUGUCACUUACAGAUGGACCCGCGGCGCAUUAGCUAGUUGGUGGGGUAAUGGCUCACCAAGGCGACGAUGCGUAGCCGACCU
NZ_ABRX01000002.1/233-1                      UCUUUGAAAACUAAACAAGACAAAACGUACCUGUUAAUUCGAGUUUUUAUAAAAAAAUCCUAUGAAACAUCAUAGGUAGUCAGUCAAACGCUGACGAGGCAGGAAAUG.AUCACAU.GCUAA.GUUC.GCUACAUCGUGUAGC...AACGCAUGUGUGAUAUGCAUCCUGCAUACCUCGGAGAGUUUGAUCCUGGCUCAGGACGAACGCUGGCGGCGUGCCUAAUACAUGCAAGUCGAGC...........................................................................................................................................................................................................................................
NZ_ABRX01000010.1/1018-551                   UCUUUGAAAACUAAACAAGACAAAACGUACCUGUUAAUUCGAGUUUUUAUAAAAAAAUCCUAUGAAACAUCAUAGGUAGUCAGUCAAACGCUGACGAGGCAGGAAAUG.AUCACAU.GCUAA.GUUC.GCUACAUCGUGUAGC...AACGCAUGUGUGAUAUGCAUCCUGCAUACCUCGGAGAGUUUGAUCCUGGCUCAGGACGAACGCUGGCGGCGUGCCUAAUACAUGCAAGUCGAGCGGACAGAAGGGAGCUUGCUCCCGGAUGUUAGCGGCGGACGGGUGAGUAACACGUGGGUAACCUGCCUGUAAGACUGGGAUAACUCCGGGAAACCGGAGCUAAUACCGGAUAGUUCCUUGAACCGCAUGGUUCAAGGAUGAAAGACGGUUUCGGCUGUCACUUACAGAUGGACCCGCGGCGCAUUAGCUAGUUGGUGGGGUAAUGGCUCACCAAGGCGACGAUGCGUAGCCGACCU
NC_009848.1/555069-555536                    UUCUUUGAAAACUAAACAAGACAAAACGUACCUGUUAAUUCGAGUUUUUAUAAAAAAUCCUAUGAUGUUUCAUAGGUAGUCAGUCAAACGCUGACGAGGCAGGAAAUG.AUCACAU.GCUAA.GUUC.GCUACAUCGUGUAGC...AACGCAUGUGUGAUAUGCAUCCUGCAUACCUCGGAGAGUUUGAUCCUGGCUCAGGACGAACGCUGGCGGCGUGCCUAAUACAUGCAAGUCGAGCGAACAGAAGGGAGCUUGCUCCCGGAUGUUAGCGGCGGACGGGUGAGUAACACGUGGGUAACCUGCCUGUAAGACUGGGAUAACUCCGGGAAACCGGAGCUAAUACCGGAUAGUUCCUUGAACCGCAUGGUUCAAGGAUGAAAGACGGUUUCGGCUGUCACUUACAGAUGGACCCGCGGCGCAUUAGCUAGUUGGUGGGGUAAUGGCUCACCAAGGCGACGAUGCGUAGCCGACCU
NC_002570.2/561299-561762                    ACUCACGAACGAGACGUCAAGAAUUCCAUGACGCUUUUGAUGAAUAACAAAGAGUCUCAAGUAGAUCGAGGAAGCAAGGGUUUGAGGAAUGGAGCGUAUAGGAAAAGG.A.ACCAC.GCUAA.GGGC.GUGACAUCGUGUCAC...AACGCCUGGU..ACCUACAUCUUGUAG.GCAACAUGACCGAAAAUCCCGAAGCUGACAAAGAGAUACGAAGAGAAUCUGACGUUAUUUGGUUAAGUUAGAAAGGGCGCACGGUGGAUGCCUUGGCACUAGGAGCCGAAGAAGGACGCGACGAACGGCGAAACGCCUCGGGGAGCUGUAAGUAAGCUUUGAUCCGGGGAUAUCCGAAUGGGGGAACCCACCAUCCGUAAUGGGAUGGUACCCAUACCUGAAUCUAUAGGGUAUGAGGAGGCAGACCUGGGGAACUGAAACAUCUAAGUACCCAGAGGAAGAGAAAGCAAAUGCGAUUUCC
NC_002570.2/52768-53231                      ACUCACGAACGAGACGUCAAGAAUUCCAUGACGCUUUUGAUGAAUAACAAAGAGUCUCAAGUAGAUCGAGGAAGCAAGGGUUUGAGGAAUGGAGCGUAUAGGAAAAGG.A.ACCAC.GCUAA.GGGC.GUGACAUCGUGUCAC...AACGCCUGGU..ACCUACAUCCUGUAG.GCAACAUGACCGAAAAUCCCGAAGCUGACAAAGAGAUACGAAGAGAAUCUGACGUUAUUUGGUUAAGUUAGAAAGGGCGCACGGUGGAUGCCUUGGCACUAGGAGCCGAAGAAGGACGCGACGAACGGCGAAACGCCUCGGGGAGCUGUAAGUAAGCUUUGAUCCGGGGAUAUCCGAAUGGGGGAACCCACCAUCCGUAAUGGGAUGGUACCCAUACCUGAAUCUAUAGGGUAUGAGGAGGCAGACCUGGGGAACUGAAACAUCUAAGUACCCAGAGGAAGAGAAAGCAAAUGCGAUUUCC
NC_006270.3/3080504-3080969                  UGACGAUACUCGGGCUUCAUACGCUCUCGUUUUGAAACAAUUUCCAUUAUGCUAUUCUUGACGAGAUUCUGAGUCGAAAUUCCCCUUAGCAGAAUUUUUCCUGACUGG.UUGCCCG.GCUA..GACCUUUCACGUCCUGUGAAA..AACGCCCAGU..ACCUUCCUCCUGAAG.GCAGUUUUUUUAGCAAUUUUUGGAUCUCGAUUUAUGCAAUAAAAAAACCUUUUCCUAUUCGGUGAGGAAAGGGUCUGGUAUUGCGUGCCUUUCACUCUUAUCGCUCAAGGUAUUGAACACCUUGCAUCAGGUUAGCACCGUAGUUGUCUCAGAAACUGUUUUUUUCCAUUAAUAAGAGAAACCGGUUGCUGGGUUUCAUUGGGCCUGUCCCUCCACCAGCUCGGGAUAAGAGUAUCCGCUCAAUGAAAUAUCUUAUCUUAAAAUGGCUUGUUAUGUCAAUAUCGGCCGAAAUAAAUUUGAA
NC_000964.2/35062-35528                      CAUGGAGCUGACAGAUACUAAUCGAUCGAGGACUUAACCACAUUUUGAAUGAUGUCACACCUGUUAUCUAGUUUUGAGAGAACACCUCUCUAAAGGCGGAAGGUAAGG.AAACUCC.GCUAA.GGGCUCUCACAUCCUGUGAGA..AACGCCCAGU..ACCUUCAUCCUGAAG.GCAUUUGUUUGGUGGCGAUAGCGAAGAGGUCACACCCGUUCCCAUACCGAACACGGAAGUUAAGCUCUUCAGCGCCGAUGGUAGUCGGGGGUUUCCCCCUGUGAGAGUAGGACGCCGCCAAGCAAGCUUAAACCCAGCUUAAUGAGCUGGGUUUUUUGUUUACUCAAGAUCGAGAAAAUCAAACAAAUACAAACACCGAGGGCUUAUAUAGCCCAUAUACUGAUUUAAAGUUUCAAAAAGGUCUAAAUAGUGUAUACAAUAUCCGUUUUAAGGGGAGGCUAACUGUACGGAGGUGGAGAAG
NC_006270.3/162914-163380                    AUGGAGCUGACAGAUACUAAUCGAUCGAGGACUUAACCUAAAUAUUUGUGAAUCGUCUGUCCGUUAUCUAGUUUUGAGAGAACACCUCUCAGAAAGCCAAAGGCAAGG.AAACUCG.GCUAA.AGGCCCUCACAUCCUGUGAGG..AACGCCCAGU..ACCUUCGUCCUGAAG.GCAUAGUUUGGUGGCGAUAGCGAAGAGGUCACACCCGUUCCCAUGCCGAACACGGAAGUUAAGCUCUUCAGCGCCGAUGGUAGUUGGGGGCUUCCCCCUGUGAGAGUAGGACGCCGCCAAGCUGUUAUAUAUCUUUACCCUGCAUGAAUUGAAGCUUUUCUUAUUCCGCAGUAGCUCAGUGGUAGAGCUAUCGGCUGUUAACCGAUCGGUCGCAGGUUCGAAUCCUGCCUGCGGAGCCAAUGCUUCCAUAGCUCAGCAGGUAGAGCACUUCCAUGGUAAGGAAGAGGUCAGCGGUUCGAGC
NC_006270.3/3118694-3118228                  CAUGGAGCUGACAGAUACUAAUCGAUCGAGGACUUAACCUAAAUAUUUGUGAAUCGUCUGUCCGUUAUCUAGUUUUGAGAGAAUGCUCUCAGAAAGCCAAAGGCAAGG.AAACUCG.GCUAA.AGGCCCUCACAUCCUGUGAGG..AACGCCCAGU..ACCUUCGUCCUGAAG.GCAUAGUUUGGUGGCGAUAGCGAAGAGGUCACACCCGUUCCCAUGCCGAACACGGAAGUUAAGCUCUUCAGCGCCGAUGGUAGUUGGGGGCUUCCCCCUGUGAGAGUAGGACGCCGCCAAGCGCUUAAGAAGACCAGCUUAUAUAAGCUGGUCUUUUUUGCGGGUGUUCGAUUGUAUAUACCGGAAGGGCAGGAGUGCAUAGACGAUUUCAACCCUUCAGGCCCCGCGAAACGGUGUGAAGAAUAGGCAAGCUGUCUUCAUCUUCUCUGGCCCGUGUUCUGGGUGUUCAAAUCCGAAUUUU
NC_006270.3/616607-617073                    AUGGAGCUGACAGAUACUAAUCGAUCGAGGACUUAACCUAAAUAUUUGUGAAUCGUCUGUCCGUUAUCUAGUUUUGAGAGAACACCUCUCAGAAAGCCAAAGGCAAGG.AAACUCG.GCUAA.AGGCCCUCACAUCCUGUGAGG..AACGCCCAGU..ACCUUCGUCCUGAAG.GCAUAGUUUGGUGGCGAUAGCGAAGAGGUCACACCCGUUCCCAUGCCGAACACGGAAGUUAAGCUCUUCAGCGCCGAUGGUAGUUGGGGGCUUCCCCCUGUGAGAGUAGGACGCCGCCAAGCUGUUUAUAUUAUCGCGGGGUGGAGCAGUUCGGUAGCUCGUCGGGCUCAUAACCCGAAGGUCGCAGGUUCAAAUCCUGCCCCCGCAACCAAAUAUAAUUUGCAUACAAUCAAACAAAAUAAAUAAAAAUAUGGUCCGGUAGUUCAGUUGGUUAGAAUGCCUGCCUGUCACGCAGGAGGUC
NC_006270.3/14678-15144                      CAUGGAGCUGACAGAUACUAAUCGAUCGAGGACUUAACCUAAAUAUUUGUGAAUCGUCUGUCCGUUAUCUAGUUUUGAGAGAAUGCUCUCAGAAAGCCAAAGGCAAGG.AAACUCG.GCUAA.AGGCCCUCACAUCCUGUGAGG..AACGCCCAGU..ACCUUCGUCCUGAAG.GCAUAGUUUGGUGGCGAUAGCGAAGAGGUCACACCCGUUCCCAUGCCGAACACGGAAGUUAAGCUCUUCAGCGCCGAUGGUAGUUGGGGGCUUCCCCCUGUGAGAGUAGGACGCCGCCAAGCGCUAAGAGGACCAGCUUAUAUAAGCUGGUCUUUUUUGUUGUUUUCUUUUUUUCGAAUAAGCAAUUCAGCGAUAUAAUAAGGGAACUUUGACUCGACUAUAUGUAAAAACUGUUGGAUGAUGACAUAAUCAUCGCUGGCACUUUGAAGAAGAAGGUCAUACCACCAUUCUGUUUCAUACC
NC_006270.3/99958-100424                     AUGGAGCUGACAGAUACUAAUCGAUCGAGGACUUAACCUAAAUAUUUGUGAAUCGUCUGUCCGUUAUCUAGUUUUGAGAGAACACCUCUCAGAAAGCCAAAGGCAAGG.AAACUCG.GCUAA.AGGCCCUCACAUCCUGUGAGG..AACGCCCAGU..ACCUUCGUCCUGAAG.GCAUAGUUUGGUGGCGAUAGCGAAGAGGUCACACCCGUUCCCAUGCCGAACACGGAAGUUAAGCUCUUCAGCGCCGAUGGUAGUUGGGGGCUUCCCCCUGUGAGAGUAGGACGCCGCCAAGCGCUUAGAAAGACCAGCUUAUAUAAAAGCUGGUCUUUUUUCUUUUCCCUAAGGUUUUAUGACAGCUAAAAGUGGAAAUAAUAAAGGACGAAGAGCAAUUAGUUGAAAAAAAAACGAAAACCACUUAUAGUAAAGUUAAAGUCAAAUAUAGUCAAAGUCAAGUGAAGGAGGGGGCUGAGUG
NC_006270.3/39377-39843                      AUGGAGCUGACAGAUACUAAUCGAUCGAGGACUUAACCUAAAUAUUUGUGAAUCGUCUGUCCGUUAUCUAGUUUUGAGAGAACACCUCUCAGAAAGCCAAAGGCAAGG.AAACUCG.GCUAA.AGGCCCUCACAUCCUGUGAGG..AACGCCCAGU..ACCUUCGUCCUGAAG.GCAUAGUUUGGUGGCGAUAGCGAAGAGGUCACACCCGUUCCCAUGCCGAACACGGAAGUUAAGCUCUUCAGCGCCGAUGGUAGUUGGGGGCUUCCCCCUGUGAGAGUAGGACGCCGCCAAGCGCUAAGAGGACCAGCUUAUAUAAGCUGGUCUUUUUUAUUUGGAACCUCAUUGAUACAAACACCUAACACUUCCCGGCUACAUAUACUAAUCUAACCUUCAAAAACUUUCUUAAUUUUGUAUACAAAUAUUGUUCUUUGGGAAUACUGAAACCCAUGGAGGUGGAAUGGAUGAGUAAGUC
NC_006270.3/2767503-2767036                  UUUGCUGUGAGGAACGCCGAGCACCUUUGUUCUGGUGUGAAAAGGACUCGGCUAAGGGCUUUCACAUCCUGUGAAAAAAGCCGAGUACCUUCGUCCUGGUGUGAAAGG.AGACUCG.GCUAA.GGUCUUUCGCGUCCUGCGAAA..AACGCCG.GUC.ACCUUCGUCCUGGUGUGAAAGGAGACUCGGCUAAGGUCUUUCGCGUCCUGCGAAAAACGCCGAGUACCUUCGUCCUGAAGGCAUGAUUUAUUAUAGGUUAGAGGUGUUUAUUUUGAAAAUAUCAACUAAAGGCAGAUACGGGCUGACGAUUAUGAUUGAGCUUGCGAAAAAGCAUGGGGAAGGCCCGACUUCUUUGAAAAGUAUUGCUCAGACAAACGAUUUAUCGGAACAUUAUUUGGAACAGCUUGUUUCACCUUUGCGGAACGCCGGGCUUGUGAAAAGCAUUCGCGGGGCCUACGGCGGCUACAUUCUUGGUG
NC_006270.3/2767438-2766972                  AUCCUGUGAAAAAAGCCGAGUACCUUCGUCCUGGUGUGAAAGGAGACUCGGCUAAGGUCUUUCGCGUCCUGCGAAAAACGCCGGUCACCUUCGUCCUGGUGUGAAAGG.AGACUCG.GCUAA.GGUCUUUCGCGUCCUGCGAAA..AACGCCGAGU..ACCUUCGUCCUGAAG.GCAUGAUUUAUUAUAGGUUAGAGGUGUUUAUUUUGAAAAUAUCAACUAAAGGCAGAUACGGGCUGACGAUUAUGAUUGAGCUUGCGAAAAAGCAUGGGGAAGGCCCGACUUCUUUGAAAAGUAUUGCUCAGACAAACGAUUUAUCGGAACAUUAUUUGGAACAGCUUGUUUCACCUUUGCGGAACGCCGGGCUUGUGAAAAGCAUUCGCGGGGCCUACGGCGGCUACAUUCUUGGUGAGGAGCCUGCGGCGAUUACGGCGGGCGAUAUCAUUCGCGUCCUGGAAGGGCCGAUCAGCCCGGU
NC_006270.3/2767568-2767101                  AUGCCUUAUGAGGAUGCACCGCGGCGCUUUCUGCGCCUGAACGGGACUCGGCUUAAGGGCUUUUGUUUGCUGUGAGGAACGCCGAGCACCUUUGUUCUGGUGUGAAAA.GGACUCG.GCUAA.GGGCUUUCACAUCCUGUGAAA..AAAGCCGAGU..ACCUUCGUCCUGGUGUGAAAGGAGACUCGGCUAAGGUCUUUCGCGUCCUGCGAAAAACGCCGGUCACCUUCGUCCUGGUGUGAAAGGAGACUCGGCUAAGGUCUUUCGCGUCCUGCGAAAAACGCCGAGUACCUUCGUCCUGAAGGCAUGAUUUAUUAUAGGUUAGAGGUGUUUAUUUUGAAAAUAUCAACUAAAGGCAGAUACGGGCUGACGAUUAUGAUUGAGCUUGCGAAAAAGCAUGGGGAAGGCCCGACUUCUUUGAAAAGUAUUGCUCAGACAAACGAUUUAUCGGAACAUUAUUUGGAACAGCUUGUUUC
NC_006582.1/1440403-1440868                  UCGCAACCGAGUCCUUUGAAAACUGAACAAAAGCCAAGCGUAAAAGAGAUACAAGGUAUCUCGUCAAUCAUAGUGAGCCACAACUUCGGUUGUGCAAUGAAGCUAAGG.AUCUUCG.GUUAA.GGUC.GCGACGUCCUGUCGC...AACACCGAAGC.CAACACAUCC.GUGUGUAAGUAAACUUUUUUAACGGAGAGUUUGAUCCUGGCUCAGGACGAACGCUGGCGGCGUGCCUAAUACAUGCAAGUCGAGCGGACAGAAGGGAGCUUGCUCCCGGACGUUAGCGGCGGACGGGUGAGUAACACGUGGGCAACCUGCCCCUUAGACUGGGAUAACUCCGGGAAACCGGAGCUAAUACCGGAUAAUCCCUUUCUCCACCUGGAGAGAGGGUGAAAGAUGGCUUCGGCUAUCACUAGGGGAUGGGCCCGCGGCGCAUUAGCUAGUUGGUAAGGUAACGGCUUACCAAGGCAACGA
NC_004193.1/423589-423122                    CGGAAGCAAUCAAAAUAUAUCGUAAAAGUGUUCAAGGUGGCGCUGCUCCCCGUACCGAAACGUAUGUAGUUAAUACGUGAGGAACUAAACAACAAAGCCAACAGAAGG.ACCUUCU.GCUAA.AAUCGCCCACGUCCUGUGGGC..AACGCAGAAAU.CACCACAUCCUGUGG.GUGCUCUUUUUGAACAAACCUAAAAUAAAUCUAAUUGUUUAGGUGCCAAACCUUGAUAAUCUAUCCCCAACAUCUCCUGUAAUUGCUUUGCAUUAUUUGCAGCAUGCCCUCCAGAGUUAUUAUUGAACAGUACUAUUACAUCGUGAUUGGGCUUAUUUAAUUGAGUCACUUCAUUCGCUAGUGUUAAUAGUUCUUCUUUGUUAUAGUCAUAGAGAUACCGGACCUCUCGCCAGUUUUCAUUCCCAGAUCUAGUCCAACCAUGAAAAUUCCGUCCAUGCAAUCGAAUAAUUGUUGUAUCAGG
NC_004193.1/3405030-3404563                  AUCGAUGGGAUAUGGGAUCUAUAGUAAUAUGAAGAUAAGUAAGAAAGUGAAAGAAUAAUAGAAAAGGUUGUUCAAAAAGUGUGGUGAAAAUGACACAUAUCAGGGGGG.ACCUUCU.GCUAA.AAUCGCCCACGUCCUGUGGGC..AACGCAGAAAU.CACCACAUCCUGUGG.AAGCUCGUUAGCUCAGCUUUAAGUUCCUCACGUAUUCAUUACAUACGUUCUGGUACGGGGAGCUACGCCGCCUCGAACUUCUCGGUCCUUUUCAUCCUCCUUUUUGAACACGUAAUAGAAAGGGAGAUUUGAUGAAUUUUUUUCAUACCGAAACAUAUCCUUAUACAAAUCCAAGGCAUGCAACCUAUGCAAAAAAUGGAAUGGUGGCAACAUCGCAGCCACUUGCAUCAGAAGCCGGACUGUCGAUUCUAAAAAAAGGUGGUAAUGCGAUUGACGCUGCAAUUGCUACAGCGGCAUGUUU
NC_004193.1/2452162-2452629                  UACAUAUUUUUAAUCACUGCAUCAAAGGUAAAACAAAAAAGCUUCGGAGUAGAAAAAUUCUACACACGAAGCUUUAAAUUCUUUUAGUACUAGCUGUUCAAAAAGGAG.ACUUUCU.GCUAA.AAUCGCCCAUGUCCUGUGGCU..AAAGCAAAAAUCA.CCACAUCCUGUGG.AAGCUCAUUUUUUACCCUACUUUUCGAACAAUCUUUAAGCUAUUUUAGUUAUUUUAACUCGUUUAAUUUGGAAGCCAUCUUUUUCAAUAAGUGCAAAUUCAUGUCCUUCAUAUUCCAUAACAGUUCCAACAUCUGCUUCUAAAUUAUGAGUAAAGAACCAUCCACCAAUUGUAUCUACUUCAUCGUCUUCUAAAUAGAUACUUAACCUUUGAUUUACUUCAUCUAAACUUAGUCUACCUGAAACAAGAAAUGUAUUUUCGUCUACCGUUUCAAAAUCCGGUGUUUCAUCUUCAUCAAACUC
NC_004193.1/2350286-2349819                  CGCAAGGAAGAGAAGGAAGUCUGAUAGUUGAUAGAGACUGGAGCUAGAAUAUAUUGAUGUCACGUUACUCUUAUUUAGUUUUUAGGGUACAAUCCUAAAAAAAUAAGG.AAGUUCG.UUUAA.AACCGUUCACGUCCUGUGAAC..AACACCGAACG.ACCUACAUCCUGUAG.GUCUGGUAGCGAUAGCGAAGAGGUCACACCUGUUCCCAUGCCGAACACAGAAGUUAAGCUCUUCAGCGCCGAUGGUAGUUGGGGCUUUGCCCCUGCAAGAGUAGGACGCCGCCAGGCAACGAAAGAAAAGACGGAUUAGAUUUAAAUAUCUAAUCCGUCUUUUCUUUUGGCUCUAUAAUAUUUGUUGGGGUAAAAGAAAAAUAAAAAACACGCAAUCUCCUAUUUUUGUUAUCAUUGUUUAAACCACUAAACCAAACAAAAAGGAGAUGCGUGCAAUUGAAUUCUAACAUAACAUUACCUG
NC_004193.1/675133-675600                    CACGUGCAGCUGACGGAUACUAAUUGAUCGAGGACUUAUCUAAGUUCUUAAUAUUGAUGUCACGUUACUCUUAUUUAGUUUUUAGGGUACAAUCCUAAAUAAAUAAGG.AAGUUCG.UUUAA.AACCGUUCACGUCCUGUGAAC..AACACCGAACG.ACCUACAUCCUGUAG.GUCUGGUAGCGAUAGCGAAGAGGCCACACCUGUUCCCAUGCCGAACACAGAAGUUAAGCUCUUCAGCGCCGAUGGUAGUUGGGGCUUUGCCCCUGCAAGAGUAGGACGCCGCCAGGCAACGAAAGAAAAGACGGAUUAGAUUUAAAUAUCUAAUCCGUCUUUUUUCUUUUUUUGUUAGGGUUGAAAAAAAGGGCUCUACAAUAGUGGCUCUAUAAUAUUUGUUUGAGUAAAAGAAAACUAAAAAACACACAAUCUCCUAUUUUUAUUAUCAUUGUUUAAGCUACUAAACAAACCAAAAAGG
NC_009725.1/92718-93183                      GAUCACCUCCUUUCUAAGGAUUUUAACGGAAUAUAAGACCUUGGGUCUUAUAAACAGAACGUUCCCUGUCUUGUUUAGUUUUGAAGGAUCAUUCCUUCAAAACAUAGG.AACACCU.GCUAA.AUGC.GCCACUUCCUGUGGC...AACGCAUGUGU.UAGCAUGUCCUAUGC.GUUGUUCUUUGAAAACUAGAUAACAGAAGUAAUUCACAUUCAAUUAGUAAUGCAAGAUAUCACGUAGUGAUUCUUUUUAACGGUUAAGUUAGAAAGGGCGCACGGUGGAUGCCUUGGCACUAGGAGCCGAUGAAGGACGGGACGAACACCGAUAUGCUUCGGGGAGCUGUAAGCAAGCUUUGAUCCGGAGAUUUCCGAAUGGGGAAACCCACCACUCGUAAUGGAGUGGUAUCCAUAUCUGAAUACAUAGGAUAUGAGAAGGCAGACCCGGGGAACUGAAACAUCUAAGUACCCGGAGGAA
NC_000964.2/635085-634619                    CCGCCGCUAACAUCAGGGAGCAAGCUCCCAUCUGUUCGCUCGACUUGCAUGUAUUAGGCACGCCGCCAGCGUUCGUCCUGAGCCAGGAUCAAACUCUCCGAUAAAUGG.AUCACAG.GUUAA.GUC.CACCGCAUCCCGCGGUG...ACACCUGUGUGACCUGCAUCGUGCAG.GCCCUAGUUUGACUGACUACGCACAUCGCUGUGCGAUUUUCAAAAACUGAAUUAACAGGUACGUUUUGUCUUGUUUAGUUUUCAAAGAUCAUUCAAUAAUGGAGCGGGUGAUGAGAAUCGAACUCACGACAUCAGCUUGGAAGGCUGAGGUUUUACCACUAAACUACACCCGCGUGGUAUCUUAUAUGGCGCGCCCGAGAGGAGUCGAACCCCUAACCUUUUGAUCCGUAGUCAAACGCUCUAUCCAAUUGAGCUACGGGCGCUUAUUGAGCGACUUAACUAUCAUACUAUCAUUUGAUGU
NZ_ABQM01000009.1/2926-3392                  GUCCGCCGCUAACAUGGGAGCAAGCUCCCACCUGUCCGCUCGACUUGCAUGUAUUAGGCACGCCGCCAGCGUUCGUCCUGAGCCAGGAUCAAACUCUCCGAUAAAUGG.AUCACAG.GUUAA.GUU.CACCGCAUCCUGCGGCG...ACACCUGUGUGACCUGCGUCGUGCAG.GCCCUCUUNNNNNAUACGCACAUCGCAGUGCGAUUUUUAAAAACUGAAUUAACAGGUACGUUUUGUCUUGUUUAGUUUUCAAAGAUCAUUUCGUUACUUCUCAAUGAAGCAGCUUUACUAAUAUAACAUUCAGCUUCUUUUUUGUCAACAACUUUUUUCAAGUUGUUUUGAAGCAUCUAGUUUGUGUCCGCUGUGCAUCAGCGACGUUUAAUAAUAUAACACCUGUAUUUAUUUAUUGCAAUAGUUUUUUAAAAAAAAUCUAUAAAACAAAUAAACUAUAAUCCUCGCCAUGAUUUCUAAA
NC_000964.2/3177577-3178043                  GUCCGCCGCUAACAUCGGAGCAAGCUCCCACCUGUCCGCUCGACUUGCAUGUAUUAGGCACGCCGCCAGCGUUCGUCCUGAGCCAGGAUCAAACUCUCCGAUAAAUGG.AUCACAG.GUUAA.GUU.CACCGCAUCCUGCGGCG...ACACCUGUGUGACCUGCGUCGUGCAG.GCCCUGUUUGAUGAUACGCACAUCGCAGUGCGAUUUUUAAAAACUGAAUUAACAGGUACGUUUUGUCUUGUUUAGUUUUCAAAGAUCAUUUCGUUACUUCUCAAUGAAGCAGCUUUACUAAUAUAACAUUCAGCUUCUUUUUUGUCAACAACUUUUUUCAAGUUGUUUUGAAGCAUCUAGUUUGUGUCCGCUGUGCAUCAGCGACGUUUAAUAAUAUAACACCUGUAUUUAUUUAUUGCAAUAGUUUUUUAAAAAAAAUCUAUAAAACAAAUAAACUAUAAUCCUCGCCAUGAUUUCUAAA
NZ_ABQL01000005.1/2159147-2159613            GUCCGCCGCUAACAAUGGAGCAAGCUCCCACCUGUCCGCUCGACUUGCAUGUAUUAGGCACGCCGCCAGCGUUCGUCCUGAGCCAGGAUCAAACUCUCCGAUAAAUGG.AUCACAG.GUUAA.GUU.CACCGCAUCCUGCGGCG...ACACCUGUGUGACCUGCGUCGUGCAG.GCCCUAUUUNNUAAUACGCACAUCGCAGUGCGAUUUUUAAAAACUGAAUUAACAGGUACGUUUUGUCUUGUUUAGUUUUCAAAGAUCAUUUCGUUACUUCUCAAUGAAGCAGCUUUACUAAUAUAACAUUCAGCUUCUUUUUUGUCAACAACUUUUUUCAAGUUGUUUUGAAGCAUCUAGUUUGUGUCCGCUGUGCAUCAGCGACGUUUAAUAAUAUAACACCUGUAUUUAUUUAUUGCAAUAGUUUUUUAAAAAAAAUCUAUAAAACAAAUAAACUAUAAUCCUCGCCAUGAUUUCUAAA
NC_000964.2/9913-9447                        CCGCCGCUAACAUCAGGGAGCAAGCUCCCAUCUGUCCGCUCGACUUGCAUGUAUUAGGCACGCCGCCAGCGUUCGUCCUGAGCCAGGAUCAAACUCUCCGAUAAAUGG.AUCACAG.GUUAA.GUU.CACCGCAUCCUGCGGCG...ACACCUGUGUGACCUGCGUCGUGCAG.GCCCUAGUUUGACUGACUACGCACAUCGCUGUGCGAUUUAUAAAAAUGAAUUAACAGGUACGUUUUGUCUUGUUUAGUUUUCAAAGAACUUGUGUGCUUCUCUCAAAGCGACUACUUAAUAGUAACAUUUUUAGUUAACUAGGUCAAUACUUUUUUGAAAAAGUUUUUACUAGUCAUAAUGGUCAUGCUUGUGUCUUUAAAAAGACAACAGAAAUGAUUAUACCAUAAUUUUUAUGACUGUAAAGGGUUAUGACACAAAAAAGCGCAGCUAUUUCAGCUGCGCUUUUUUUCACACUUCUUC
NZ_ABQK01000005.1/2159101-2159567            GUCCGCCGCUAACAUCGGAGCAAGCUCCCACCUGUCCGCUCGACUUGCAUGUAUUAGGCACGCCGCCAGCGUUCGUCCUGAGCCAGGAUCAAACUCUCCGAUAAAUGG.AUCACAG.GUUAA.GUU.CACCGCAUCCUGCGGCG...ACACCUGUGUGACCUGCGUCGUGCAG.GCCCUCUUUNNNNNUACGCACAUCGCAGUGCGAUUUUUAAAAACUGAAUUAACAGGUACGUUUUGUCUUGUUUAGUUUUCAAAGAUCAUUUCGUUACUUCUCAAUGAAGCAGCUUUACUAAUAUAACAUUCAGCUUCUUUUUUGUCAACAACUUUUUUCAAGUUGUUUUGAAGCAUCUAGUUUGUGUCCGCUGUGCAUCAGCGACGUUUAAUAAUAUAACACCUGUAUUUAUUUAUUGCAAUAGUUUUUUAAAAAAAAUCUAUAAAACAAAUAAACUAUAAUCCUCGCCAUGAUUUCUAAA
NC_000964.2/946135-945669                    CCGCCGCUAACAUCAGGGAGCAAGCUCCCAUCUGUCCGCUCGACUUGCAUGUAUUAGGCACGCCGCCAGCGUUCGUCCUGAGCCAGGAUCAAACUCUCCGAUAAAUGG.AUCACAG.GUUAA.GUU.CACCGCAUCCUGCGGCG...ACACCUGUGUGACCUGCGUCGUGCAG.GCCCUAGUUUGACUGACUACGCACAUCGCUGUGCGUUUUUUAAAAACUGAAUUAACAGGUACGUUUUGUCUUGUUUAGUUUUCAAAGAUCAUUUUCACUUCUUGUUGAAGCGACUUUAUUAAUAUAACAUUUUGACUUUCUUUUGUCAAAUGUUUUUUUGAUUUAUUUUCCCGCCGCUGUGAGCUUGUUUUCUCAGAAGCGCAUCAGCGACGUUUAAUAAUAUAACACGGUCAAGAAUCAGAGUCAACACCUUUUUUAAAAGAAUAUCCUCGGUGAUAGACAGCCUGUCCUUUCGUUUCUA
NZ_ABQN01000009.1/2933-3399                  GUCCGCCGCUAACAUCGGAGCAAGCUCCCACCUGUCCGCUCGACUUGCAUGUAUUAGGCACGCCGCCAGCGUUCGUCCUGAGCCAGGAUCAAACUCUCCGAUAAAUGG.AUCACAG.GUUAA.GUU.CACCGCAUCCUGCGGCG...ACACCUGUGUGACCUGCGUCGUGCAG.GCCCUNNNNNNNNNUACGCACAUCGCAGUGCGAUUUUUAAAAACUGAAUUAACAGGUACGUUUUGUCUUGUUUAGUUUUCAAAGAUCAUUUCGUUACUUCUCAAUGAAGCAGCUUUACUAAUAUAACAUUCAGCUUCUUUUUUGUCAACAACUUUUUUCAAGUUGUUUUGAAGCAUCUAGUUUGUGUCCGCUGUGCAUCAGCGACGUUUAAUAAUAUAACACCUGUAUUUAUUUAUUGCAAUAGUUUUUUAAAAAAAAUCUAUAAAACAAAUAAACUAUAAUCCUCGCCAUGAUUUCUAAA
NC_006270.3/921027-920561                    CCGCUGACCUAAGGGAGCAAGCUCCCGUCGGUCCGCUCGACUUGCAUGUAUUAGGCACGCCGCCAGCGUUCGUCCUGAGCCAGGAUCAAACUCUCCAUGAAGUAAUGG.AGCGCAG.AUUAA.GUUC.GUCACAUCCUGUGAC...AACAUCUGCAUGACCUGCAUCGUGCAG.GCCCCUGACUACGCACAUUCGCAUGUACGAUUUAUUUAAUGAAUUAACAGGUACGUUUUGUCUUGUUUAGUUUUCAAAGAUCAUUUCCGCUUCUGUCCGAAGCGACUUUAUUAGUAUAACAUUUUCAACGAGAAGUGUCAAAUGUUUUUUUGAUUUUUCGUCGCUGCUGCUUUCUGUUCAAAAACCGUUCCGCUAACAGCGACGCUUAAUAAUAUAUCACCGUUAUAAAUUAGUGUCAACACUUUUUUUAAUAAAAUAUCCUCGGUGAAAAAUCUUUUGGCCCUUUGUCUCUAUCGGCUUU
NC_006270.3/3123207-3123673                  CCGCUGACCUAAGGGAGCAAGCUCCCGUCGGUCCGCUCGACUUGCAUGUAUUAGGCACGCCGCCAGCGUUCGUCCUGAGCCAGGAUCAAACUCUCCAUGAAGUAAUGG.AGCGCAG.AUUAA.GUUC.GUCACAUCCUGUGAC...AACAUCUGCAUGACCUGCAUCGUGCAG.GCCCCUGACUACGCACAUUCGCAUGUACGAUUUAUUUAAUGAAUUAACAGGUACGUUUUGUCUUGUUUAGUUUUCAAAGAUCAUUUCCGCUCCUGUCCGAAGCGACUUUAUUAAUAUAACAUUCUAUCAAUGUGAAUGUCAACAACUUUUUUUAAAAGUUUUUUUGAAGUUGUAUUUAUAAAGCCUUCUUUUUAGGGCGGAUACUAAUAUAACAUCUAUUUUCGUUUUGCACAAUAGCUUUUUUAAAAAAAUAAUAAUCAAAUGAAAUUCCCGAUCAUCCCGGACCAGCCGACAAUUGACG
NC_006270.3/10002-9536                       CCGCUGACCUAAGGGAGCAAGCUCCCGUCGGUCCGCUCGACUUGCAUGUAUUAGGCACGCCGCCAGCGUUCGUCCUGAGCCAGGAUCAAACUCUCCAUGAAAUAAUGG.AGCGCAG.AUUAA.GUUC.GUCACAUCCUGUGAC...AACAUCUGCAUGACCUGCAUCGUGCAG.GCCCCUGACUACGCACACUUACAUGUGCGAUUUAUAAUGAAUUAACAGGUACGUUUUGUCUUGUUUAGUUUUCAAAGAACUUCGCUGCCGCUCUCAAAGCGACCACUUAAAUAUAACAUUUAUAAGACAAGCGGUCAAUACUUUUUUAAAAAAAGUUUUUGUUGUUGCUUUUAUAAGCGACCAAGAGAAAUUAUAGCACAUUAUGUUCCUGAUGAAAAGAUUAUAUUUGAAAGAUUGAAUAGAAAAACAUGCAGCCAUUUGGCUGCAUGUUUUUAUGAUUCAUCCGCUUCCUGUUCUUCUG
NC_006270.3/612092-611626                    CCGCUGACCUAAGGGAGCAAGCUCCCGUCGGUCCGCUCGACUUGCAUGUAUUAGGCACGCCGCCAGCGUUCGUCCUGAGCCAGGAUCAAACUCUCCAUGAAAUAAUGG.AGCGCAG.AUUAA.GUUC.GUCACAUCCUGUGAC...AACAUCUGCAUGACCUGCAUCGUGCAG.GCCCCUGACUACGCACAUUCGCAUGUACGAUUUAUUUAAUGAAUUAACAGGUACGUUUUGUCUUGUUUAGUUUUCAAAGAUCAUUCUAAAAAUGGAGCGGGUGAUGAGAAUCGAACUCACGACAUCAGCUUGGAAGGCUGAGGUUUUACCACUAAACUACACCCGCAUCGCGAAUAUAUGGCGCGCCCGAGAGGAGUCGAACCCCUAACCUUUUGAUCCGUAGUCAAACGCUCUAUCCAAUUGAGCUACGGGCGCUUCAUCAGGCGACUUAACUAUAAUACUAUGAAUAUCAGUUAAAGUC
NC_006270.3/34700-34234                      CCGCUGACCUAAGGGAGCAAGCUCCCAUCGGUCCGCUCGACUUGCAUGUAUUAGGCACGCCGCCAGCGUUCGUCCUGAGCCAGGAUCAAACUCUCCAUGAAAUAAUGG.AGCGCAG.AUUAA.GUUC.GUCACAUCCUGUGAC...AACAUCUGCAUGACCUGCAUCGUGCAG.GCCCCUGACUACGCACACUCAAAUGUGCGAUUUAUAAAAAUGAAUUAACAGGUACGUUUUGUCUUGUUUAGUUUUCAAAGAACUUCGUUGCCGCUCUCAAAGCAACUAUAAUAUCUUAACAUUUAAUCGUGAUGUCGUCAACAACUUUUUUUCAAAAAAAUUAUUCGUCAUUAGCGACAAAUAUUAAUUUAACACCUUUAAAUAUAUUUGUCAACAAAAAAUUAUAUUGCGAUAAAUUGUUUAAUGACAAUAAGAGCUGCUACACCGGGAACCCCCAAUAAUCCGCUCACUCCGGUUGUUA
NC_006270.3/925487-925953                    UAAGAUCCCUGAAAGAUGAUCAGGUUGAUAGGUCUGAGGUGGAAGUGUGGCGACACAUGGAGCUGACAGAUACUAAUCGAUCGAGGACUUAACCUAAUAAAAUAAGUG.AACGCUG.GCUAA.AUAC.GCCACAUCGUGUGGC...AACGCCUGCAUGACCCACAUCCUGUGG.GCCUCGUCUGCCCGUUAUCUAGUUUUGAGAGAAUAAUUUCUCAAAAAAUGCACUUGCAUUUUUUCAAAUACAUAGUAUAAUGAUCUUUGUCACUAAAUUGUCUGGUGAUGAUGGCGAAGAGGUCACACCCGUUCCCAUGCCGAACACGGAAGUUAAGCUCUUCAGCGCCGAUGGUAGUUGGGGGCUUCCCCCUGCGAGAGUAGGACAUCGCCAGGCAGGCAUUAUUCCGCAGUAGCUCAGUGGUAGAGCUAUCGGCUGUUAACCGAUCGGUCGCAGGUUCGAAUCCUGCCUGCGGAGCCAU
NZ_AAOX01000001.1/32471-32005                CCCCAAAAAACGAAGUCAUCCAUUCUCCUCCUUGGACUUGCUAAUUCAGCAUAUGCACGUCCAAGGGGAAAUAGAAUUAGAAAAGCGGAGGCGACUGUUCUAUCGAGG.AACGCGG.ACUAA.GUAC.GCCACGUCGUAUGGC...AACGUCCUCAUGACCCGCUUCCUGCGG.GCCUAAAAAAUGCCAGGCACCUCCCGCGGACAAAUCACAUUGAAAUGUCCACAGACGGUGCCUGGCACUAAAAUUAUUUAAUGAUUCGAUGGCCUGCUGCUUUGAGAAGCCGGUUCAUAAUGGCUUCACCGACACCUUCUGCGGGGAAGGAUUCGCUGAAGAUCACAUCCACUCCAGAGCUGUUGAAGCUCCGUAAUGCUUCGUAAAGGGAGGCUGCCACUGUUUCCAGAUUCGCUCUCUUGCCGCAUAUAAAUGUAAAAUCGCUGUCGUAAAAUUUUUCAUUUUCGGCCGUUGUAAGCAC
NZ_AAOX01000004.1/108132-108599              UCAUUUCCCUCCUUAAGUUUCUAUUUUACUUAGUGUACAUUUCUAUAGCAGCGGCUGAUCUCCUUCCUGCAGACGGCCUUUUUACAAAGAAAAGCGCAAGCGCCUUGGUCACGCAG.ACUAA.GAAC.GCCACGUCCUGUGGC...AACGUCUGCAUGACCCCCAUCCGGGGG.ACCUCACUCCAGGAAAGGCGUUCUUUGCCUUUUUGGGAGGAUUGGCUUGUGACCUCGAGGGGGUAGGCGCAGCUGCUAGACAGAAGACAAAGUAGAAAAGAUAUACUUUCUUAUCUUAUAAGAUGCAAAAAGCCCCGCCGUCUUGCGGCAGGGCUUCCUUUCCAUCAUUCACUUUUUUCGCUGGAAUCGGAGUCUUGUUUCUUUUCAGCUUUAUAGGCUUUCUUGAAAUCACUGCUGUAGUUCACUUCCUGGGUAUCGGAGAGCCCGUUGUUCUGCUCUGUGUUGAACCCUUUGUAUGGUG
NZ_AAOX01000018.1/15901-15437                UCCUCGAAAAAAAACAAAAACCCCAAAGCUCCCCCUUCAUGCACCCAGAAAAAGACGUGAGCAGGGGAACGGAUUAAACGAAGUGCGGAAGCGGCUUGCCCACUAAGG.AACGCAG.ACUAA...AA.ACCACGUACUGCGGC...AACGUCUGCAUAACCCACAUCCCGUGG.CUUAUGAUGACUCGAGGCCCGGGUUUUGGGGCUUUUGCCCCGAUAAAAAAGCAUAUAACCAUGGUUAUAUGCUUUUACCCAAUGAUGACUCUUUCCUUUGGAUAAUGAUAGAUUGACUUCUUUUCUUUUCCUCCAAUGAUGAAUAAGAAGGAAGUCAGCCCAAUUCUUCCAAUGAACAUCAGUAUGAUGAUCACGCACUUCCCGACCGCUGACAGAUCGGGGGUUAUCCCCAUCGACAAUCCUGUCGUUCCGAAGGCCGAACACACUUCAAAAAUAAUAGCUGUCACGCUGUGGGCCUCAG
NZ_AAOX01000026.1/47829-48295                CCUGAUCCGGAAGGAUGGAAGAUUCGUCAUCCCUGAACUCGAUGCGCUGAACCCUGAAAAUCUUAAAUAAACAGGAAUAAAAGCGCAAGCUCCUUGAUCACCUUAAGA.AACGCAG.ACUAA.GAAC.GCCACGUCCUGUGGC...AACGUCUGCAUGGCUCCCAUGCUGGAG.CCCUCAAGACGAACCUCCCGGAAACCUUUUUGGGUUGUUUGGCUAGUGACCUGGGCGCAGCUGCUGGACGUGGAUCAAGAAUUGAAAAUUAUACACAAGUCUUACAAUUUAUAAAUUCCUUAACAGCAAAAAAGGAUGCAGCAUGAGCCUGCAUCCUUUUUCUUAUGUAGCCAAAAGGCCUUUCCGGAGAGCGCCAGGAGACAGCCUGCCCAACGCUUCUGCACGGAACUUAUAAAGUGCCCUCAUAUGCUUCCUGGAAUUUCUGGAUGUCUCCCGCUCCCAUAAAGAGGAUGACACUGUU
NZ_AAOX01000016.1/93398-92932                CUCCUGGAUAAAAGGCGUUCUUUGCCUUUAAUCCAGGAGUGGCUUAUGACUCGGGCUAGCGCCCGGAACUGGACAAGUAGAAAAGCGGAGGCGACUGUUCCAACGAGG.AACGCAG.GCUAA.GGGC.GCCACGUCCUGUGGC...AACGCCUGCAUGACCCGCAUACUGCGG.GCCUCAAGCAUAAGACGAGCAGGACGGAAGGUUGUGCUUUAACCUUCUGGCCUGCUUGGCUUAUGACUCGAGCACCUAGGAGCCGGAGCUGGACAAAUAGAAGAGCGGUGGCGACUGUUCUAUCGCCGAGCGCAGGCUAAGGGCGCCAAGUCCUGUGGCAACGCCUGCAUGACCUGCAUCCUGUGGGCCUCAAGCACAAGACUCCUGGAUAAAAGGUGCUCUUUGCCUUUAAUUCAGGAGUGUCUUUUGACACGAGGGGCUGGGCUUUCGGGCUGGACAAUAGAAAAGCGGAGGGCGCCUU
NZ_AAOX01000033.1/19337-18871                AGAGCGGAAGGUUGUUCUUUAACCUUCUGAUCUGAUUGGCUUAAGACUCGAGGGGCUAACGCCUGCAGCUGGACAAUAUCGAAAAGCGGAAGGCGUUUGCUGUCAAGG.AACGCAG.ACUAA.AAAC.GCCACGUCCUGUGGC...AACGUCUGCAUGACCCGCGUCCUGCGG.GCCUCAAGCAUAAGACGAGCCGGACGGGAGGUUGUUCUUUAACCUCCCGGCCGGAUUGGCUUAUGACUCGAGCCAAUGGCCCCUGCAGCUGGACAAUCGAAAUGCGGAAAAGCCUUGUUCAGGCCCGACAAGCUUAAGACGCCUAAGGAUGGAAGGCGUUCUUUGCCUUCUGUCCUUAGGUGGCUUAAGACUCGAGGGCCUAAGCUUUCCAACUGACAAUCGAAACGCGGAGGGGGCCUGUAUCGGAGAAUGACUGUGAGCUCCCCUCAGGCAUUAUCCUUUUUCAAAGAAACCGCCCAUC
NZ_AAOX01000015.1/33544-33077                AAUAAAAGGCGUUCUUUGCCUUUAAUUUCUAAGUGGCUUAUGACUCGAGGGGCUAGCGCCCGGAACUGGACAAAACUGAAAUGUGGAGGCGGCUGUUCAGAUUAGAGG.AACGCAGGGCUAA.AACC.GCCACGUCCUGUGGC...AACGCCUGCAUGAACCGCGUCCUGCGG.GCCCAGCAUAAGCCGCUCCAGGAUAAAAGGCGUUCUUUGCCUUUAAUCCUGGAGCGGCUUAUGACUCGAGCACCUAGGAGCCGGAGCUGGACAACGAAAUGUGGAGGGCGCUUGUUCUAUUAAGGAACGCGACUAGGAACUCCAAAUCCAGCGCCAUGCACAGGCGCCGCUUUCUGCCCAAUCCAAAAAAGCAGACCUGUAAAGGCCUGCUUGUUUUACCAUAUUCAUGAUGUGACGGCUGCUUCAUUUUUAAUCAGUACUGCUUUGAUUGUAAAAUAGUCGAUUUCAUCCCCGAGGAGCU
NZ_AAOX01000019.1/82290-81824                AGAAUGAAAGGCGUUCUUUGCCUUUCAUUCUUGGGUGGCUUAUGACUCGAGGCUCUAGCCGCCGGAGCUGGACAAUAAGAAAUGCGGAGGGCGCUUGCUCAAUCAAGG.AACACAG.GCUAA.GAGC.GCCACGUCCUGUGGC...AACGCCUGCAUGACCCGCGUCCUGCGG.GCCUCAAGCAUAAGACGAGCAGGACGGAAGGUUGUUCUUUAACCUUCUGGCCUAAUUGGCUUAUGACUCGAGGGGCUAGCGCCCGGAGCUGGACAAAUGAAAUGCGGAGGCGACUGUUCAGGUGCGACAAGCAUAAGACGAUUUGGGAUUGAAGGCGUUCUUUGCCUUCGGUUCCAAAGUGGCUUAUGACUCGAGCACCUAGGAGCCGGAGCUGGACAAAUCGAAAUGCGGAGGCGGCUUUCUCCGUAAAUCGGCCUCCGCAAAAAGAAGGCAGAUGCCCGUUCCAGAGCAUCUGCCUUUC
NZ_AAOX01000026.1/29564-30029                GACGGAAGGUUGUUCUUUAACCUUCUGGCCUGAUUGGCUUAUGACUCGAGGGGCUAGGCUUUGGAGCUGGACAAUUUGAAAUGCGGAGGCGACUGUUUAGAAUUAAGG.AACGCAG.GCUAAAAACG..CCACGUCCUGUGG....AACGCCUGCAUGACCCGCGUCCUGCGG.GCCCAGCAUAAGGCGCUUUGGAAUUGAAGGCGUUCUUUGCCUUCGGUUCCAAAGUGACUUAUGACUCGAGCACCUAGGAGCCGGAGCUGGACAAUCGAAAUGCGGAAAAGCCUUGUUCAGCCCCGACAAGCAUAAGACGAUCAGGACGGAAGGUUGUUCUUUAACCUUCUGGCCUGAUUGGCUUAUGACUCGAGGGGCUAACCCCCUAACCAGGGCACCCUGAACUGCAGAUAUUUGCGAGUUUUCAACUAUAUUUGCGGGUUUUUCAAUAUAUUUGCGACAUUUCUGAUAUAUUUGCGAG
NZ_AAOX01000011.1/44691-44225                CCAUAUCCCUUAUCAAAGCAUUGUAUAAGGAAUCCAAAGAACUGGGGAUCGGUCAGAUAAAAAGACGGAAGCAGUAGAAAGGCGGAAGGCGCUUGCCCAGAAUUAAGG.AACGCAG.GCUAA.AGGC.GCCACGUCCUGUGGC...AGCGCCUGCAUGACCCGCGUCCUGCGG.GCCCAGCAUAAGACGCGCAAGAAUAAAAGGCGUUCUUUGCCUUUAAUUCUUGCGUGGCUUAUGACUCGAGGCUCUAGCCGCUGGAGCUGGACAAUGAAAAGCGGAGGGCGCUUGCUCAGCCCCGACAAGCUUAAGACAAGCAGAUUGGAAGGUUGUUCUUUAAUUUGCUUGGCUUAAGACUCGAGGGGCUAGCGCCCGGAGCUGGACAAUGAAAAGCGGAAGCGGCUUGCUCAGAAUUAAGGAACGCAGGCAAAAGGCGCUACGUUCUGUGGCAGCGCCUGCAUGAGGGGGUUUAGUGACU
NZ_AAOX01000014.1/110939-110473              GAUAGAAGGCGUUCUUUGCCUUCAAUCCUGAAGUGGCUUAUGACUCGAGGGGCUAGCGCCCGGAGCUGGACAAAUCGAAAUGCGGAGGCGGCUUGUUCAGAAUCAAGG.AACGCAG.GCUAA.AACC.GCCACGUCCUGUGGC...AACGCCUGCAUGACCCGCAUCCUGCGG.GCCCAGCAUAAGACGAGCAGGACGGAAGGUUGUCCUUUAACCUUCUGGCCUGAUUGGCUUAUGACUCGAGGCUCUAGCCGCCGGAGCUGGACAAAUCGAAAUGCGGAGGCGGCUUGCUCAGAAUCAAGGAACGCAGGCUAAAACCGCCACGUCCUGUGGCAACGCCUGCAUGACCCGCAUCCUGCGGGCCCAGCAUAAGACGAGCAGGACGGAAGGUUGUCCUUUAACCUUCUGGCCUGAUUGGCUUAUGACUCGAGGGGCUAGCGCCCGGAGCUGGACAAAUCGAAAUGCGGAGGGCGCU
NZ_AAOX01000014.1/110752-110286              ACGGAAGGUUGUCCUUUAACCUUCUGGCCUGAUUGGCUUAUGACUCGAGGCUCUAGCCGCCGGAGCUGGACAAAUCGAAAUGCGGAGGCGGCUUGCUCAGAAUCAAGG.AACGCAG.GCUAA.AACC.GCCACGUCCUGUGGC...AACGCCUGCAUGACCCGCAUCCUGCGG.GCCCAGCAUAAGACGAGCAGGACGGAAGGUUGUCCUUUAACCUUCUGGCCUGAUUGGCUUAUGACUCGAGGGGCUAGCGCCCGGAGCUGGACAAAUCGAAAUGCGGAGGGCGCUUGUUCAGCCCCGACAAGCAUAAGACGCUUCAGGAUAGAAGGCGUUCUUUGCCUUCAAUCCUGAAGUGGCUUAUGACUCGAGGCUCUAGCCGCCGGAGCUGGACAAAUCGAAAUGCGGAGGGCGCUUGUUCAGCGCCGACAAGCAUAAGACGCUUCAGGAUAGAAGGCGUUCUUUGCCUUCAAUCCUG
NZ_AAOX01000041.1/773-307                    GAAAGUAUCCGUAUAAAACCAAACUCACUAUUUCAUAAAUAUGUGGGAAAUGCUGUAUUAUGCCUGAUGGGGGAAAGAAAAGCGGAGGGCGCUUGUUCAGAAUAAAGG.AACGCAG.GCUAA.AGAC.GCCACGUCCUGUGGC...AACGCCUGCAUGACCCGCAUCCUGCGG.GCCCAGCAUAAGGCGCUUUGGAAUGGAAGGCGUUCUUUGCCUUCGGUUCCAAAGUGACUUAUGACUCGAGCACCUAGGAGCCGGAGCUGGACAAAAAGAAAAGCGGAGGGCGCUUGUUCUAUAAGCAGGAAUCUAUCUGCGUAACUGAAUAAGUAGAAAAAUUGGAAGCCCAAAUCAAAUGCAUGCAUAUGUUGAAUUAUUUUUUCAAUAAAAAACCCCGGCAAAAGCCGAGGCCUGAUUCAUAUAUUAAACAUUCAGGAAGCUGCCUACCUGGUCUUCCAGGAGCAGGUUUCCGACAAAG
NZ_AAOX01000017.1/99594-100060               GACGGAAGGUUGUUCUUUAACCUUCUGGCCUGAAUGGCUUAUGACUCGAGCACCUAGGAGCCGGAGCUGGACAGUAAGAAAAGCGGAGGCGACUGUUCAGAAUUAAGG.AACGCAG.GCUAA.AAAC.GCCACGUCCUGUGGC...AACGCCUGCAUGACCCGCGUCCUGCGG.GCCCAGCAUAAGACGAGCAGGACGGAAGGUUGUUCUUUAACCUUCUGGCCUGAUUGGGUUAUGACUCGAGUACCUAGGAGCCGGAGCUGGACAGUAAGAAAAGCGGAGGGCGCUGCCUUAGCAGCGCCGCCCAUAAAAUAUCUAUAGCAAUGGAGGGUAUGCCAAUUGGCUAUUGAACAAAUAAAAAUGCCGCAGCUUGGUGAGAGUGUGACAGAGGGCACCAUCUCCAAGUGGCUUGUUUCUGUCGGCGAUACAGUAAAUAAAUACGACCCUUUAGCUGAGGUCAUGACAGAUAAAGUGA
NZ_AAOX01000006.1/139539-139073              AGGAUAAAAGGCGUUCUUUGCCUUUAAUCCUUGCGUGGCUUAUGACUCGAGGCUCUAGCCGCCGGAGCUGGACAAAUAGAAAAGCGGAAGCGGCUGUUCGGAUUAAGG.AACGCAG.GCUAA.AGAC.GCCACGUCCUGUGGC...AACGCCUGCAUGACCCGCGUCCUGCGG.GCCCAGCAUAAGACGCUUUGGAAUUGGAGGCGUUCUUUGCCUUCGGUUCCAAAGUAGCUUAUGACUCGAGGCUCUAGCCGGCGGAGCUGGACAAUAGAAAAGCGGAAAUGCCUUGUUCCAGGAACACGGCAUAAAUACUCUGCGUUAUGCCAACAAAAAGAAGCCUGACAAAGGUUCAGGCUUCUUCCCAUUAAUCGUGCAGCAUCAAAUCUUUGGAAGCUCUCUUAUUUCAGCAGUCAUACCUGUUCCGCAAAGGGGGCAUAAUAAGUCAUCGGAUGCGAAAUCUUUCCUCAUCCACCCA
NZ_AAOX01000027.1/25625-25160                AGAAGAAAUCGAAAACCGCGGCGGCCUUAAAAGGCAGGAAGCUGACUAUACACAUGGGACACGGGUCAGUUACGAGUAGACAUGCGGAAAAGCCUGGUUCAAUAGAGG.AACGCGG.ACUAA.GAGC.GCCACGUCCUGUGGC...AACGUCCGCAUGACCCGCAU.CUGUGG.GCCUCAUGCAUAAGACGAGCAGGUCGGAAGGUUGUUCUUUACCUUCUGGCCUGUUUGGCUUAUGACUCGAGGUUCCAGCGCCCGGAGCUGGACAAGUAGAAAAGCGAAAAAUCCUUGUUUCCUAAUUCACAAAAAAACAGCAGGGCUGCCCCCUGCUGUUCUAUUUAUGCUCCUGCACGUGCUUGAGCAUUUUCUGAUGGGAAACCGGAAAGGCAAAUUCCUUCAGCUCUUCUUCGGUUACAAGCUUCAGAUCGCUCCGUUCUUCUUCCAGGGAAAGCAGUGUCCCUUUAUAAACAUGGAU
NZ_AAOX01000017.1/72316-72782                CAACGAAAUCAUCCAAAUGGUAAAAGGCGAAAUCCCGCAGCUGCAGGUAGCAUCAGUAGAAUUUGAACCUGGGAAAUAGAAAAGCGGAGGGCGCUUGCUCAAUAAAGG.AACGCGG.ACUAA.GAAC.GCCACGUCCUGUGGC...AACGUCCGCAUGACCCGCAUCCUGCGG.GCCUCAAGCUUAAGACGAGCAGAGCGGAAGGUUGUUCUUUAACCUUCUGAUCUGAUUGGCUUAAGACUCGAGGGGCUAGCUCCCGGAGCUGGACAAAUAGAAAAGCGGAGGGCGCUCUCUCAAAACACCACUCUUGCAGAUAUGCUGAAAAGAGGCAGUGCAUCACUGAAUGCACUGCCUCUUUAAUGUUUGAUGCACACUAGGAUAAUAAAUCUGCCGGGUUUCACUUACUUUUUCUGAAACUCCACCAGAUCCUCCAGUGAAUGAUGAGCCUUUUUUAUCGACGAGAAGAUGUCUUCGU
NZ_AAOX01000009.1/76859-76393                GGACGACCUUCAGCAGGUAAUAGCUGCUGUAAGAGAAGCCGACCUGACAGUCGAUGUGCAGUUUAUAAAUUACAGAUAGAAAAGCGGAAAAGCCUUGCUCGAUAAAGG.AACGCGU.ACUAA.GAAC.GCCACGUCCUGUGGC...AACGUCCGCAUGACCCACAUCCUGUGG.GCAUCAAGCUUAAGACGAGCAGAGCGGAAGGCGCUUGUUUAGUUAAAAUCCCCGGAUGCCAGAGGCAUGCCGGGGAUUUUAAUUUUAUUUUACAAACACAUACAUCAAAAGCUCAUCAGAAUAAGAGCCAUCAAAGUUCUUCACAUGCCUGAUCCUUCUGCCUUCCUCCUGGAAUCCCAUUUUUUUAUAUAAAUGAAUGCCCCGUUCAUUAUGUGAGAACACUUCCAGGCAUACUUUUUCAAUGCCCGGCUCCUCUUUAGCCCAUUCCAGGCAGGUGCCGAUCAGCUGCUUUCCGAUGCCU
NZ_AAOX01000001.1/33620-33154                GGAUAAAAGGCGUUCUUUGCCUUCAAUCCUAAAGUGGCUUAUGACUCGAAGGGCUAGCACCCGGAGCUGGACAACACGAAGUGCGGAAGGGGCUUGCUCAGAUUAAGG.AUCGCGG.ACUAA.AAAC.GCCACGUCCUGUGGC...AACGUCCGCAUGACCCGCAUCCUGCGG.GCCCAGCAUAAGGCGCUUAGGAAUAAAAGGCGUUCUUUGCCUUUAAUUCCUAAGUGACUUAUGACUCGAGGCUCUAGCCCCUGGAGCCGGACAAACCGAAAUGCGGAGACGGCUUGCCCAGGGCCGACAAGCCUAAGACGCGCUAGAAUAAAAGGCGUUCUUUGCCUUUAAUUCUAGCGUGGCUUAUGACUCGAGGCCCUAGCCGUCGCAGCUGGACAAUACGAAAUGCGGAGGGGGCUUGCUCAGCCCUGACAAGCAUAAGACGCUUUAGGAUAGAAGGCGUUCUUUGCCUUCAAUCCUA
NZ_AAOX01000070.1/3309-3775                  GUUUUCAUAUCCUCUUCCUCUUUUCAGUCUCCAUCAAGUAGUUUCAUGUUAUAAAAGACAAAAUCGGAAGUCAAUAAAAAGAAAAGCGGAGGCGGCUGUUCACUAAGG.AACGCAG.GCUAA.GUAC.GCCACGUCCUGUGGC...AGCGCCUGCAUGGCCCACUUCCUGUGG.GCCUCAAGGAUAAGACAAUCCUAUACACAAAAACAAAAAGAGCCCCCAGUAUAAGGAGGCUCCCCAAAUAAUUAUUUCAAGAAAAUAAAGUAUAGGACAAACACUGCAAACAGGAAGUACAUGAUCGGGUGGAUCUCUUUAGCUUUGCCUUUUACGAUCAUGGUGAUUGGGUAGAAGAUAAAGCCGAUUGCGAUUCCGGUUGCAAUGCUGUAUGUGAGCGGCAUGGCUAUGAUCGUCAGGAAGGCUGGAACAGCAAUUUCGAAUCUCUUCCAGUCAAUCUGCCCAAGCGACGAGACCAUCA
NZ_AAOX01000004.1/226907-227373              GCUCUUGGCAUGACCGCCGUUAUUAUUGAAGGCCCCGGACUUGAGCCUUCUUCGCAGCUUCAGCCUCUCUGAAGAACAAAAGCGCAAGCGCCUUGAUCACCCUUAAGG.AACGCAG.ACUAG.GAAU.GCCGCAUCCUGUGGC...AACGUCUGCAUGGCCAGCUUCCUGGGG.GCCUUAAGACGAACAUCCCGGAAAGGCGUUCUUUGCCUUUUUGGGAUGUUUAGCUUGUGAACUUGGUGCAGCUGCUGGACGUGGAUCAAGGAUUGAUAAUAUUCCACAAGACUUACAAUUUUUAAAUUUCCUGCACAAUAAGGAAGCCCGCUCUGUUAAUCCGGGCGGGCUGUUCCUUCCAGAAGAGGCUCGUACAUCAUAAUGGCAUGGUUCUCUGUUACAUAUUCGUCUUCAUAAAGCUUUCCCUGCCGGUUAUAGGACCUGCGGAAGAUUUCAUUAUGGCGGACAUAUCCGCCCCAGU
NZ_AAOX01000016.1/19611-19145                CUAUGGUUCUCUAGCCUUAUUCGGCUUUUUUGAAACCUGAAUUGAUAAAAAAUUCCAUUUUGAGUUUUGAGCCGGAACAAAAGCGCAAGCGCCUUGAUCACCUUAAGG.AACGCAG.ACUAA.GAAC.GCCACGUCCUGUGGC...AACAUCUGCAUGACCAGCUUCCUGGGG.GCCUCAAGACGAACCUCCCGGAAAGGCGUUCUUUGCCUUUUUGGGAGGUUCGGCUUAUGACUUCGGCGCUGCUGCUGGACGUGGAUCAAGAAUUGAAAAUUAUCCACAAGUCUUCCAAUUUAUAAAUUCUUCAACUACAAAAAAACAGACCGCAUUGCGGCCUGCCUCAGGAAAUCUUAUUAAUGAAGCUCAUUCUCGGAUUCAAGUAUUGAUUCGGGCUUUUCAGCUGAAAACAAUUGGCUUGAUCGGAAUAAUCGAUUGUCAUGCUUUCAUCGAAAAAGACUUCUUUUGAUUUUUCUAU
NZ_AAOX01000050.1/9603-9137                  CCACCUUCCCGAACAUUAUUAUUGUCUGCCCCCGCCCUUGAAUUAUGAGGCUAAAAAUUUACCUUAACUAACAGGAACAAAAGUGUAAGCGCCUUGAUCACCUUAAGG.AACGCAG.ACUAA.GAAC.GCCACGUCCUGUGGC...AACGUCUGCAUGACCAGCUUCCUGGGG.GCCACAAGGCAAACCUCCCGGAAAGGCGUUCUUUGCCUUUUUGGGAGGUUUGCCUUGUGACCUCGGCGCAGCUGCUGGACGUGGAUCAAGAGUUGGAAAUUUUCCACAAGUCUUUCAAAUUGUAAAAUCUUUAACAGAAAAAACCUGCCAGGCGACUGCGCCGGACAGGUUCAUUCUCAUUCUUUUUCAGCUCUUUCAAUGAUUUCAUUUCUUUCUCCGCCAUCUGAAAGCUCUUCAGAAAAUUGGAGUUCUUCUCCGUUUCCGAUCAGCUCUGAUGAUUUAAUUUCUGCUGCGGGGAGAU
NZ_AAOX01000022.1/86056-85590                UUACGAUCCCCGAUUCUACAUCAAUGGCCAAUCCUUCUUAUUCGAAGCGAUAAAAAAAGAAGCAGGGCAAUAAAGAACAAAAGCGCAAGCGCCUUGAUCACUUUAAGG.AACGAAG.ACUAA.GAAC.GCCGCGUCCUGUGGC...AACAUCUGCAUGACCAGCUUCCUGGGG.GCCUCAAGACGAACCUCCCGGAAAGGCGUUCUUUGCCUUUUUGGGAGGUUUGGCUUGUGACCUCGGCGCAGCUGCUGGACGUUGAUCAAGAAUUGAUAGUUAUCCACAAGACUUACCAUUUAUAAUUUCGUUAACAACGAAAAAGUAUGGGCAGAGAAAAUAGAGCCCAUACUUUUUUUAAUGUCGGGCAAAAUAGCACUAAUUGGAUUCGUCUAUUAACAUAGAAUGGAGUGCUAUUAUGAAUUUCAUCUGGGGAAUUGCCGGAAUACUGACCGUACUGGUCAUCGCUUUGCUGCUUUCC
NZ_AAOX01000020.1/52696-52230                CUUGGCUUAUGACUCGAGGGGGUAGGCGCUGGAGCUGGACAGUGACCGAAGUAGAGAAAUACCACAUUCUUCUUUGCAGAAAAGCGGAAGCGCCUUGCUCACUUAAGG.AACGCAG.ACUAA.GAAC.GGCACGUCCUGUGGC...AACGUCUGCAUGACCCCCAUCCUGGGG.GCCUUAAGACAAGACACCCGAAAAGGCGUUCUUUGCCUUUUGGGGGGGGCUUGGCUUAUGACUCGAGGGGCACGCGCUGGAUUAGUAAAUUUCCUUAACUGCAAAAAAUGUUCCCAAAAGUGUAUAACCGUGUUCUUUAUGGAAAUAAUGUAAGUAACAACAUCUAUUCGAGGGUGUUGUUGCCAACCGCGGAGAAGACUUACGUUUCCCCAUAAGUUCUUCCUCCGGUUUCUCCUCUCCCUUUGCCUUCUGUCCCUAUGGGAUAUAGAAGGGCCCUGCAGGAAUGCAGGGUUUUUUUCUG
NZ_AAOX01000014.1/92701-93167                UAUGGGCAGAAUCACUCCUGAUGAAGAAGAGCAGCGUGAAAUGGAAAUAGGUCCAAACCGCUGUGCUGUCAGGUAAUUAGAAAAGCGCAAGCGCCUUGCUACUAAAGG.AACGCAG.ACUAA.GAAC.GCCACGUCCUGUGGC...AACGUCUGCAUGACCCCCAUCUUGGGG.GCCUCAAGGCGAUCCUCCAGAAAGGCGUUCUUUGCCUUUUUGGGAGGAUUGACUUGUGACCUCGAGGGGGCGCAGCUGCUAGACAGUAAUCUAAGUGAAAAUUGCCGUUUUUUUAUGAGGGAAAAGCCUGCCGUUUGAAUUUUCACAGCCGGCAGGCUUUUUCCUGAAAAGGGAGGAUGAGAACCAUGAGCAUUGAAUUAAUCAUCGUCAUUUUCCUGCUUGGCUUUGCUGGAUCGUUUAUUUCCGGGCUGCUCGGCAUAGGCGGUGCGAUCAUCAAUUUUCCUAUGCUGCUGUAUAUACC
NZ_AAOX01000032.1/33882-33416                GAGCAGCACGAAUGCUAUGGGACUAAAUGUGAUAAGUGUCUUGACUUGAACUGACUGGAAUUCUAUAAAAUUAUAAGAAAAGCGCAAGCGCCUUGCUCACCCUUAAGG.AACGCAG.ACUAA.GAAC.GCCACGUCCUGUGGC...AACGUCUGCAUAACCCCCAUCCUGGGG.GCCUCAAGACGAUCAUCCCGGAAAGGCGUUCUUUGCCUUUUUGGGAUGAUUGGCUUGUGACCUCGAGGGGGUAGGCGCUGGAGCUAGACAGUAAUCGAAGUUAAAAAAAUAUACUUUCUUAUUUUACCAAAAAGACCCGGCCGGCGGCCGGGUCUUUCUCUGUCUCUAUUAUUCUGCGAUUGCUGCGUACUUUCUUUUAUGCAUGAUAGUGAAAUAAGUGAUCGUGCCAGCAAUGAAUGCGAGCAUAAAGCCAAGGAGGAUGGCUGCAUUAUGCCACAUGAAGGCAAAGUCUCCGCUCGAU
NZ_AAOX01000004.1/240754-241220              AUUGAUUCAGCAGAUUAUGCAGUUCUUUUACUCUUGCUUCGGCAUUUUGAAGGUCCAUAUUUUCCAGCCCUUUCAUUAGAAAAGCGCAAGCGCCUUGCUCCCUAAAGG.AACGCAG.ACUAA.GAAC.GCCACGUCCUGUGGC...AACGUCUGCAUGACCCCCAUCCUGGGG.GCCUCAAGACGAUCCUCCCUAAAAGGCGUUCUUUGCCUUUUUGGGAGGAUUGGCUUGUGACCUCGAGGGGGUAGGCGCUGGAGCUAGACAGUAAUCGAAGAUAAAAAAUAAACUUUCUUACCAUUAGAAAAACUCGGCCGCUGCCCGCCUCCAAUUAGGCCUGGCAGCUCCGCAGCAAUUAUGCUUUUUUAUCCUAUAUUUCUGUACUGUAUCAUCCUUUUGUAAUCGGAGCGAAUUUUGCCAGCAGGCGUUUGAUGCCGGUCGGGCUCGGGAAGGCGAUAUCGAGCUCUGUUCCUUCUCC
NZ_AAOX01000020.1/14555-14089                GGGACCUGAGGACUACGAUUUCAAAUUCCUGCGUGUGAUUAAAGAGCAUAAAGCGAUCAGGUAAGAAUAUGGAACAAAAGCGCAAGCGCCUUGAUCCACCCCUUAAGG.AACGCAG.ACUAA.AAAC.GCCACGUCCUGCUGC...AACGUCUGCAUGACCCCCAUCCUGGGG.GGCCUCAAGACGAACCUCCCGGAAAGGCGUUCUUUGCCUUUUUGGGAGGUUUGGCUUGUGACCUCGGCGCAGCUGCUGGACGUGGAUCAAGAAUUGAUAAUAAUCCACAAGGAUUACUAAUUAUAAAUUCCUAAACUUUAAAAAAGAAAGCAUGCAAUUUUUGCAUGCUUUCUUCUAUAAAAUCAUUUUUAAUGCUGAUUCUAAUUGCUUUUCUCUUUUUGUCCGCCUUUUCUGCAAUUGCAUUUCGCAUACAGAACCGUUACCUUUUCAUCUUCAAAGUGAUCGAUUGUUGAAUUGCAAU
NZ_AAOX01000016.1/10729-10263                AGGGCGGAAGGUUGUUCUUUAACCUUCUGGCCUGAUUGGCUUAUGACUCGAGGGGCUAGCGCCCGGAGCUGGACACUAAGAAAAGCGGAGGCGACUGUUCAACUAAGG.AACGCAG.ACUAA.AAAC.GCCACGUCCUGUGGC...AACGUCUGCAUGACCCACAUCCUGUGG.GCCUCAAGCAUAAGACGCUUUGGAAUUGAAGGUGUUCUUUACCUUCGGUUCCAAAGUGGCUUAUGACUCGAGGCUCUAGCCGAUGGAGCGGGACAAUAAGAAAAGCGGAGGGCGCUUGCCCUCCUCGAGAUACAAAAAGAGCGUGCAGCCACAUAAGGCUGCACGCUCUUCUUUCAUUCUUCCUUCCAAAUCCGCUCCAGAACAUGUCCCUCACCACUGAUGGCAAUCCUGAAAACAUCAGGAUUGGACAUUUUCAUCAGCACAUCAAAGCCGCUCUGUUCGUCGAAAUAUCUGAGCAGGA
NZ_AAOX01000009.1/145167-144701              ACCUUCUUUGCAUAAGUCAGGCAAGUCAAACACUUGGCGUUCGCCGGCUUUGACCGGCGGACCGCUUUGUUUUUGUAUUGAAAUGCGGAGGCGGCUUGCCCAUUAAGG.AGCGCAG.ACUAA.GAAC.GCCACGUCCUGUGGC...AACGUCUGCAUGACCCACAUCCUGUGG.GCCUCAAGCAUAUGACGCGGUAGAAUAAAAGGCGUUCUUUGUCUUUAAUUCUACCGUGGCUUAUGACUAGAGGCUCCAGCCGCUGCAGCUGGACAAAUUGAAAUGCGGAAGGCGCUUGCUCAGCCCCGAAAAUCAUGAUUCCUAUUCAUUAAAAAGCCAGCCCGAAGGCUGGCUUUUUUGCGUGCUUAUUACUUUGUGAAGCCAAUCAUCUUGAUUUCUUUUAUAGACUUUACAGAAAUCGUUUCUAAGGAUUGAUCCAUAAGUUUUAUUUCUACCCUAUCUUCUGAAGGCAUGCUCUGCA
NZ_AAOX01000009.1/75204-74738                UAUACCUCGCAAGCGACGACUCCUCCUACGUAUCCGGCCAAAUGCUUCAUAUUAAUGGCGGGAAGGUUGUUAAUGGUUAGAAAAGCGGAAGGCGCUUGCUCACUAAGG.AACGCAG.ACUAA.GAAC.GCCACGUCCUGUGGC...AACGUCUGCAUGACCCACAUCCUGUGG.GCCUCAAGCAUAAGACGCUUUAGGAUAGAAGGCGUUCUUUGCGUUCUUUGCCUUCAAUCCUAAAGUGGCUUAUGACUCGAGGGGCUAGCGCCUGGAGCUGGACAAGUAGAAAAGCGGAGGGCGCUGCACCUUUAUAAAAACAAUUGCAGAUCAAUCAUGCCAGCCGGAAGCACAACUUCCGGCUGGCCUUUUAUUAUCGGAAAAAUGAUUAUAUUAUCGAAAUCAAAAUUUUAUUAUCGAAAUAUGCAUUUUUUUAUCGAAAUCCUAACACCAAUCACCAAUAGCAUCACCGUCUUCUGAA
NZ_AAOX01000004.1/234374-234840              GAGGGUAAAACUAAUAAAAUUAUACACAAUUAAUUUAAUAGUAUAAAUAUUAAGAUAAAAACAUGACUAUCCUACUAGAAGAGCGCAAGCGCCUUGAUCACCCUAAGG.AACGCAG.ACUAA.GAAC.GCCACGUCCUGUUGC...AACGUCUGCAUGACCCGCAUCCUGGGG.CCUCAAGACGAACCUCCCGGAAAGGCGUUCUUUGCCUUCUUGGGAGGUUCGUCUUGUGACCUCGAGGGUGUAGUCGCUGGAGCUGGACGUUGAUCAAGAAAUACUAAUCAUCCACAAGAAUUACAAUUUAUAAAUUCCUUAACAAGCACAAAAAGCCCGCAUCCCAUAUUGGGAUGCGGGCAUGUCCGGCGGAUUAGUACAUUUCAGAAGUUGUCUUCGCCUGCAUAUGCAGAAGGAUAUAAUCAGGUCCUCCAGCUUUUGAAUCUGUACCAGACAUGUUGAAACCGCCGAAUGGCUGGUA
NZ_AAOX01000048.1/1-378                      .........................................................................................GGAGGAUCCUUUAUAAAGG.AACGCAG.ACUAA.AAAC.GCCACAUCCUGCGGC...AGCGUCUGCAUGACCCGAAUCCUGUGG.GCCUCAAAGAUCCAAAACAAUCAUCUAUGUAUGAAAAAAGAAGGACACCCAUAAGGCGCCCUUCUUUUAUUAUAUAUUAUUCACCUGAAACGUAAGGCAGUAAUGCCAUGAUACGCGCACGCUUGAUAGCAACAGUCAAUUUACGUUGGUAUUUAGCGUUUGUACCAGUUACACGGCGAGGUAAAAUUUUACCGCGCUCAGAGAUGAAUUUUUUCAGAAGAUCUACAUCUUUGUAGUCGAUGUGAGUGAUUCCGUUUGCUGUGAAGUAGCAAACUUUACGGCGCUUUGCACGUCCGCCUCU
NZ_AAOX01000016.1/93212-92746                AGGACGGAAGGUUGUGCUUUAACCUUCUGGCCUGCUUGGCUUAUGACUCGAGCACCUAGGAGCCGGAGCUGGACAAAUAGAAGAGCGGUGGCGACUGUUCUAUCGCCG.AGCGCAG.GCUAA.GGGC.GCCAAGUCCUGUGGC...AACGCCUGCAUGACCUGCAUCCUGUGG.GCCUCAAGCACAAGACUCCUGGAUAAAAGGUGCUCUUUGCCUUUAAUUCAGGAGUGUCUUUUGACACGAGGGGCUGGGCUUUCGGGCUGGACAAUAGAAAAGCGGAGGGCGCCUUGCUCAGCCCCGACAAGCAUAAGACAUACAAAAAUAAAAGGCGUUCUUUGCCUUUAAUUCUUGGGUGGCUUAUGACUCGAGGGGCUAGCUCCUGGAGAUGGACAAUAGAAAAGCGGAGCGACUGUUCCAACGAGGAACGCAGGCUAAGGGUGCCGCGUUCUGUGGCAGCUUCUUAAAAGGGCCUUUG
NC_006270.3/57935-58401                      GCGACCUGGGAAUCAUGGCGAGGGGCGCAUUCGCAAUCUGAAGGAAUGACCGCAUGCCAAAGGCGAGGCAUCCUGCGCAGGCGCAUGCAUUUGUACUUGCGAGGAAUG.ACCGCAU.GCUAA.GAGC.GAGGCGUCCUGCCUC..AGGCGCAUGCAU.UUGUACGUCCUGUAC.UUCAAAAUAUGUUACAAUGUGGAUACUUAUGUUUAGAUGGAGAAGUAGGUGAAUGGAUUGCGUAUUUUAGAGAAGGCGCCGGCUAAAAUUAAUUUGUCGCUCGACGUUCGCCACAAACGUCCAGAUGGGUAUCAUGAAGUAGAGAUGGUCAUGACGACGAUUGAUUUGGCGGAUCGGGUCGAAUUAACAGAGCUGGCAGAAGAUAAAGUAACGGUUUCUUCGCAUAACCGCUUUGUUCCCGACGAUCAGCGAAACCUUGCUUAUCAGGCUGCAAUGCUCAUGAAAGAACGCUACGGCAUUA
NC_006270.3/176504-176967                    AUCCCGUACGGGUCACCAUUCUUUUUUGGACGGCACGCUGGGAAAAGGAAGGCAUGCUAAAGGGAGUAACAUUCUGUUGCAACGCGCACUUGUACUUCAAAUGCAAGG.AAGGCAU.GCUAA.AAGC.GCAACGUCCUGUUGC...AACGCAUGCAC.UUGUACGUCCUGUA...CUUCGGAGGAUUAGCUCAGCUGGGAGAGCAUCUGCCUUACAAGCAGAGGGUCGGCGGUUCGAUCCCGUCAUCCUCCACCAUUUUUCGAAGCGGUUUUAGACACAACUGCGCCGGUAACUGCAUAAGAUACCGUAUCAUGCCGGUCUAGCUCAAUUGGUAGAGCAACUGACUUGUAAUCAGUAGGUUGGGGGUUCAAGUCCUCUGGCCGGCACUGUUUUUGGAGGGGUAGCGAAGUGGCUAAACGCGGCGGACUGUAAAUCCGCUCCCUCAGGGUUCGGCGGUUCGAAUCCGUCCCCCUCC
NC_006270.3/926089-926554                    CACCGCCCUUUCACGGCGGUAACACGGGUUCGAAUCCCGUACGGGUCACCAUUCUUUUUUGGACAGCACGCUGAAAAGUAUCAGGUUUACACCAAAGCUUUUUAAAGG.AAGGCAU.GCUAA.GAUC.GCAACGUCCUGCUGC...AACGCAUGCAC.UUGUAGGUCCUGUAC.UUCGGAGGAUUAGCUCAGCUGGGAGAGCAUCUGCCUUACAAGCAGAGGGUCGGCGGUUCGAUCCCGUCAUCCUCCACCAUUUCUAUGAAAAUCAUAUUAUCGCGGGGUGGAGCAGUUCGGUAGCUCGUCGGGCUCAUAACCCGAAGGUCGCAGGUUCAAAUCCUGCCCCCGCAACCAAAUUACUCAUUAAUGGUCCGGUAGUUCAGUUGGUUAGAAUGCCUGCCUGUCACGCAGGAGGUCGCGGGUUCGAGUCCCGUCCGGACCGCCAUUUAAAUAGAGGCUCGGUAGCUCAGUUGGUAGA
NZ_ABFU01000013.2/742-1207                   GACAGAUGAUUGGGGUGAAGUCGUAACAAGGUAGCCGUAUCGGAAGGUGCGGCUGGAUCACCUCCUUUCUAAGGAAUAUUCAUACAUCUACGAUGUAUGACAAAAAUG.AACUUCU.ACUAA.GUUC.GCCACGUCAUGUGGC...AACGUAGAAGUCA.GCGCGUCGUGCGC.AAGUACGUUACGUUGUUGUCUUUUCAGUUUUGAAGGUUUAAUCCUUCAAAACUUUGUACUUUGAAAACUAGAUAAAGCAACACAUGAAGAUAUAAUAUUUGCCAUUUGGCAAACCGAGUAUCGUCACUGAUGGAUUUUAACCGAUUUUUAAAGAAGUGAUCGCUCACUUCGAAUUGAGUUUUUAGGUUAAGUUAAUAAGGGCGCACGGUGGAUGCCUUGGCACUAGGAGCCGACGAAGGACGGGACUAACACCGAUAUGCUUCGGGGAGCUGUAAGUAAGCUUUGAUCCGGAGAUUUCCGA
NZ_ABFU01000131.1/543-1008                   GACAGAUGAUUGGGGUGAAGUCGUAACAAGGUAGCCGUAUCGGAAGGUGCGGCUGGAUCACCUCCUUUCUAAGGAAUAUUCAUACAUCUACGAUGUAUGACAAAAAUG.AACUUCU.ACUAA.GUUC.GCCACGUCCUGUGGU...AACGUAGAAGUCA.GCGCGUCGUGCGC.AAGUACGUUGCGUUGUUGUCUUUUCAGUUUUGAAGGUUCAAUCCUUCAACUUUAUAGCGAAGUAAGAAUGGGCCUAUAGCUCAGCUGGUUAGAGCGCACGCCUGAUAAGCGUGAGGUCGGUGGUUCGAGUCCACUUAGGCCCACCAUUUUCAUUUUUACAACUUAAAAAAAUGGGGCCUUAGCUCAGCUGGGAGAGCGCCUGCUUUGCACGCAGGAGGUCAGCGGUUCGAUCCCGCUAGGCUCCACCACUUGUACUUUGAAAACUAGAUAAAGCAACACAUGAAGAUAUAAUAUUUGCCAU
NZ_ABFU01000134.1/1660-1195                  GACAGAUGAUUGGGGUGAAGUCGUAACAAGGUAGCCGUAUCGGAAGGUGCGGCUGGAUCACCUCCUUUCUAAGGAAUAUUCAUACAUCUACGAUGUAUGACAAAAAUG.AACUUCU.ACUAA.GUUC.GCCACGUCCUGUGGU...AACGUAGAAGUCA.GCGCGUCGUGCGC.AAGUACGUUGCGUUGUUGUCUUUUCAGUUUUGAAGGUUCAAUCCUUCAACUUUAUAGCGAAGUAAGAAUGGGCCUAUAGCUCAGCUGGUUAGAGCGCACGCCUGAUAAGCGUGAGGUCGGUGGUUCGAGUCCACUUAGGCCCACCAUUUUCAUUUUUACAACUUAAAAAAUGGGGCCUUAGCUCAGCUGGGAGAGCGCCUGCUUUGCACGCAGGAGGUCAGCGGUUCGAUCCCGCUAGGCUCCACCACUUGUACUUUGAAAACUAGAUAAAGCAACACAUGAAGAUAUAAUAUUUGCCAUU
NZ_ABFU01000133.1/1938-2404                  GCUCCAAUUAAUGCUUGAUUGAACUUUGAAAACUGAAAAGACAACACGUCAACGUUAAAAUUAGUACCCAUGAGGUACAAAACUUAUUUAUACUUCGGUAUAAAAAUG.AACGUCG.AUUAA.GUUU.GCUACGUCCUGUAGC...AACAUCGACAUCAUGUGCAAAGUGAGC.UUGCUCAAACUUUUUAUGGAGAGUUUGAUCCUGGCUCAGGACGAACGCUGGCGGCGUGCCUAAUACAUGCAAGUCGAGCGAGGCCUUCGGGCCUAGCGGCGGACGGGUGAGUAACACGUGGGUAACCUGCCUGUAAGACUGGGAUAACUUCGGGAAACCGAAGCUAAUACCGGAUAAUAUUUUUGGUUGCAUGACCGAAAAUUGAAAGGUGGCUUUUAGCUAUCACUUACAGAUGGACCCGCGGCGCAUUAGCUAGUUGGUGAGGUAACGGCUCACCAAGGCAACGAUGCGUAGCCGACCU
NZ_ABFU01000135.1/1940-2406                  UCGCAUUUUUGAGGCGAUGAUUGAACUUUGAAAACUGAAAAGAUAACACGUCAACGUUAAAACUAGUACCCAUGAGGUACAAAACAAUUUACACUUCGGUGUAAAAUG.AACGUCG.AUUAA.GUUC.GCUACGUCCUGUAGC...AACAUCGACAUCAUGCACAUCAUGUGC.AAAGUGAGCUUGCUCAAACUUUUUAUGGAGAGUUUGAUCCUGGCUCAGGACGAACGCUGGCGGCGUGCCUAAUACAUGCAAGUCGAGCGAGGCCUUCGGGCCUAGCGGCGGACGGGUGAGUAACACGUGGGUAACCUGCCUGUAAGACUGGGAUAACUUCGGGAAACCGAAGCUAAUACCGGAUAACAUUUUUGGUUGCAUGACCGAAAAUUGAAAGGUGGCUUUUAGCUAUCACUUACAGAUGGACCCGUGGCGCAUUAGCUAGUUGGUGAGGUAACGGCUCACCAAGGCAACGAUGCGU
NZ_ABFU01000002.2/840-374                    GCUCAAGGGCGACGGACAUUGAACUUUGAAAACUGAAAAGACAACACGUCAACGUUAAAAUUAGUACCCUUGAGGUACAAAAACAAUUUACACUUCGGUGUAAAAAUG.AACGUCG.AUUAA.GUUC.GCUACGUCCUGUAGU...AACAUCGACAUCAUGCACAUCAUGUGC.AAAGUGAGCUUGCUCAAACUUUUUAUGGAGAGUUUGAUCCUGGCUCAGGACGAACGCUGGCGGCGUGCCUAAUACAUGCAAGUCGAGCGAGGCCUUCGGGCCUAGCGGCGGACGGGUGAGUAACACGUGGGUAACCUGCCUGUAAGACUGGGAUAACUUCGGGAAACCGAAGCUAAUACCGGAUAACAUUUUUGGUUGCAUGACCGAAAAUUGAAAGGUGGCUUUUAGCUAUCACUUACAGAUGGACCCGCGGCGCAUUAGCUAGUUGGUGAGGUAACGGCUCACCAAGGCAACGAUGCGU
#=GC RF                                      ....................................................................................................AggAAAGG.AuCacaG.GCUAA.GUuCcguCACAUCCUGUGacg..AACGCCuguGUGACCUgCAUCCUGcAG.G............................................................................................................................................................................................................................................................................................................
#=GC SS_cons                                 ....................................................................................................,,,,,,,,.,,<<<<<.<<---.----<<<<<<_____>>>>>>..--->>>>>>>,,,<<<<<_____>>>>.>............................................................................................................................................................................................................................................................................................................
#=GC R2R_LABEL                               --------------------------------------------------------------------------------------------------------...............t.......................................................------------------------------------------------------------------------------------------------------------------------------------------------------------------------------------------------------------------------------------------------------------------------------------------------------------
#=GF R2R multistem_junction_circular t-- s0 +45 m
//
