# Supplementary material for: R2R - software to speed the depiction of aesthetic consensus RNA secondary structures
Source: BMC Bioinformatics. 2011 Jan 4;12:3. doi: 10.1186/1471-2105-12-3 (PMC3023696; doi:10.1186/1471-2105-12-3)
Supplement: Additional file 1 — Source code and example input and output files. C++ and Perl source code is provided. Installation and usage instructions are given in the user manual (Additional file 2), which is also a part of this archive. Example input files for R2R are included in the "demo" subdirectory of this archive, and R2R's raw output on these examples in PDF and SVG format is supplied in the "demo/output-pdf" and "demo/output-svg" subdirectories. Files can be retrieved from the tgz archive file using programs such as WinZip (Windows), StuffIt Expander (Mac) or the tar/gzip commands (UNIX). [file 1471-2105-12-3-S1.TGZ › R2R-1.0.1/demo/104/Bacillus-plasmid.sto]

# STOCKHOLM 1.0
NC_003894.1/3183-2736                      UAUAUAAACAAGUUUGAAACCGCUGAGAAUAAAAAAUAAAGGCCUUAAAAAGGAGCAUGUUAGUCAAAUUCUUAUUAAGUCUUAGAAAAACUAAUUGUUUGCUGUCAAUGG.UAGCGU.............................GAGAGCAU.AAGGAAUUAACAG.CUUUUAACUAGUUUUUGCACCUUUUAGCGUAUAAUGCUGCUUAGGUUGCUUGUAAGCAUACAAAAAGGCCUAUCAAAUUAAUGACGGCCUCUUUAUUGAUUGGAAUUUUCACACUAUUAUGAAGUAGAUGUGUCAUUAUGUCGGAGACACAAGCUUGAUUAUAGCACUAUGCAAACAUGUUGCAACCACUAAAAAAGUGAGCACCCGGGUAAGUGCUCACUAAGAAGUUGUCACUUCAAAACGAAAUAUCAUGAGUCCCGACUGAUAGGGACAACUUUAUUUUAGAUCAUUCUAAUUAAAUUGCAAUAUU
NC_004944.1/2744-2284                      AUAUGUAAAUAUGCUUAAAACUGCUGAGAAUUGAAAAUAAAGGCCUUAAAAGGGACAUAGCAGUUAAAUUCUUAUUAUGUUUUAGAAAAGCUAACUGUUUGCUGUCAAUGG.UAGCGG..........AC.GAGC.....AAAGCGUGGGAGCAU.AAGGAAUUGACAG.CUCUAAACCAGUCUUAACACUGAAUUGGCGAAAGCCAAAGUUUCUAUAAAACUUUGCUUUCCUGCCUAACGGCGAGUGAAAAAACGGUCAAGCUGGUUCAGCUUGACGGGGUGCGGGGCGUCAGCGCCCGUAUAAAUGUGGCUUGCCACACCUUUUUAGGCAACGAACGAAGUGAGGCGCAAAGAGCGUAGCGAAUGGAGUUUAAUGUGAGCCGGUUUUUGGCUCACUCCUUUGUGUUUUUGAUUUUAGGUCUUGAUCUCGUACAGUGGUGCCUCUUAUAUACCUCUUUUAUAAACCUCUUUUAAACCUC
NC_008499.1/432-1                          GUAUAUGAAUAGUCUUAAAAUCGCUAGAAACGAAAAAUAAGGCCCUUAAAAACGAACAUAGCAGCUAAAAUCUUGUUGAGAUUCAAAAAACUAACUGUUUGCUGUCAAUGG.UAGCGG..........AC.GAGC.....AAAGCGUGGGAGCAU.AAGGAAUUGACAG.CUCUAAACCAGUCUUAACACUGAAUUGGCGAAAGCCAAAGUUUCUAUAAAACUUUGCUUUCCUGCCUAACGGCGAGUGAAAAAGCGGUUAAGCUGGCUCAGCUUGGACGGGGUGCGGGGCGUCAGCGCCCGUAUUAUAUGUGGCUUGCCACACCUUUUUAGGCAACGAACAGAGUGAGGCGCAAGGAGCAUAGCGACUGAAGUUUAAUGUGAGCUGGUUUUAGCUCACUCCUUUGUGUUUUUUGCUUCUAGGUUUUGAUCUCGUACAGUGGUGCCUCUUUU.............................
NC_004832.1/164-624                        GUAUAUGAAUGGUCUUAAAAUCGCUAGAAACGAAAAAUAAGACCCUUAAAAACGAACAUAGCAGCUAAAAUCUUUUUUAGAUUCAAAAAACUAACUGUUUGCUGUCAAUGG.UAGCGG..........AC.GAGC.....AAAGCGUGGGAGCAU.AAGGAAUUGACAG.CUCUAAACCAGUCUUAACACUGAAUUGGCGAAAGCCAAAGUUUCUAUAAAACUUUGCUUUCCUGCCUAACGGCGAGUGAAAAAGCGGUCAAGCUGGCUCAGCUUGGACGGGGUUCGGGGCGUCAGCGCCCGAAUUAAUGUGGCUUGCCACACCUUUUAGGCAACGAACAGAGUGAGGCGCAAGGAGCAUAGCGACUGGAGUUUAAUGUGAGCCUGUUUUUUGGCUCACUCCUUUGUGUUUUUGUUUUAGAUUUUGCCCUCGUACAGUAGUGCAUCUUUUAAACCUCUUUUAUAAACCUCUUUUAAACCUC
NC_003320.1/2974-3434                      UAUAUGAAUAGUCUUAAAAUUGCUAGAAACGAAAAAUAAGGCCCUAAAAAACGAACAUAGCAGUUAAAUCUUUAUCAAGUUUUAGAAAAGCUAACUAUUUGCUGUCAAUGG.UAGCGG..........AC.GAGC.....GUAGCGUGGGAGCAU.AAGGAAUUGACAG.CUCUAAACCAGUCUUAACACUGAAUUGGCGAAAGCCAAAGUUUCUAUAAAACUUUGCUUUCCUGCCUAACGGCGAGUGAAAAAGCGGUUAAGCUGGCUCAGCUUGGACGGGGUUCGGGGCGUUAGCGCCCGAUUAAAUGUGGCUUGCCACACCUUUUAAGCAACGAACAGCGUGAGGCGCAAGGAGCUGUGCGACUGGAGUUUAAUGUGAGCCGUUUUUUGGCUCACUCCUUUGUGUUUUUUGAUUCUAGGUUUUGAUCUCGUACAGUGGUGCCUCUUAUAUACCUCUUUUAUAAACCUCUUUUAAACCU
NC_004942.1/49-509                         UAUAUGAAUAGUCUUAAAAUUGCUAGAAACGAAAAAUAAGGCCCUAAAAAACGAACAUAGCAGUUAAAUCUUUAUCAAGUUUUAGAAAAGCUAACUAUUUGCUGUCAAUGG.UAGCGG..........AC.GAGC.....GUAGCGUGGGAGCAU.AAGGAAUUGACAG.CUCUAAACCAGUCUUAACACUGAAUUGGCGAAAGCCAAAGUUUCUAUAAAACUUUGCUUUCCUGCCUAACGGCGAGUGAAAAAGCGGUUAAGCUGGCUCAGCUUGGACGGGGUUCGGGGCGUUAGCGCCCGUAAUAAAUGUGGCUUGCCACACCUUUUUAGGAAACGAACAAAGUGAGGCGCAAAGAGCGUAGCGAAUGGAGUUUAAUGUGAGCCGGUUUUUGGCUCACUCCUUUGUGUUUUUAUUUUAGGUUUUGAUCUCGUACAGUGGUGCCUCUUAUAUACCUCUUUUAUAAACCUCUUUUAAACCU
NC_008526.1/360313-359853                  UAUAUAAACAGUCUCAAAAUCGCUAGAAACGAGAAAUAAGGCCCUUAAAAACGAAUAUAGCAGUUAGAUUCUUGUUAAGAUUCAAAAAAACUAACUGUUUGCUGUCAAUGG.UAGCGG..........AC.GAGC.....GUAGCGUGGGAGCAU.AAGGAAUUGACAG.CUCUAAACCAGUCUUAACACUGAAAUGGCGAAAGCAAAGUUUUAUAGAAACUUUGCUUUCCUGCCUAACGGCGAGUGAAAAAGCGGUCAAGCUGGUUCAGCUUGGACGGGGUUGGGGGCGUCAGCGCCCGAAUAAACGUGGCUUGCCACACCUUAUCUGGCAACGAACAGAGUGAGGCGCAAGGAGCGUAGCGACUGGAGUUGAAUGUGAGCCAGUUUUUAGCUCACUCCUUUGUGUUUUUUUGUUUCUAGGUUUUGGUCUCGUACAGUAGUGCCUCUUUUAUACCUCUUUUAUACCUCUUUUAUAAACC
BABE01000260.1/3220-3679                   AAAAAUAUUAGAUCAAGAGAAAACGUUGGCUAGUCAGCAGAAUGCCCCAGAACGUAAUAUAGGGCGUUCUGAGAAUGAGAUGGAGUGGUAGUUAUACGGUGCAGUCAACGG.UACCGG..........A..GGCG.....GUCUGUGCCGAGGAU.AAGGAGUUGACGG.CUAAACCACUAAUCCCUGAAGCUGACAUUUGCUAAAAAAUGGCAAGUCCAUUUUUUGGCCAACUUAGCGUUAGCGAAGUUUGGGGGCGCCCUUUUCAAAGGGUGCGGUUUUAUGUUUUUGGAUAUUUGCAUAGCUAAAGAGAAGUGCUAUUAUUGAGUUAUCAAAUAAAUAAACUGAAAAAAGAGCAAAAAAAUAAAGUCGAGCAACGCUGGACACGUUCUCGACCUUUACGGAAACUACUUCACCUAGCUCCGUAACUCAGGUUCAUUAUACGAAUAUUUUUAGGUUUCUUCAAGCUAGAGAUUUUUGG
BABE01002635.1/359-818                     AGAAGUGUUAGAGCAGGAGAAAACCUUAUUUUAUCGUCAAAACGUCUCACAGCGUAAAUUAGAGCGUUCUGAAGAUGAGAUCGAGUGGUAGUUACGAUGUGCAGUCAACGG.UACCGG..........AG.GCGG.....UUUGUGC.CGAGGAU.AAGGAGUUGACGG.CUAAACCACUAGCCUAUUAAGCUGACAUUUGCUAAAAAAUGGCCAGUCCAUUUUUUGGCCAACCUAGCGUUAGCGAAGUUUGGGGGCGCCCUUUUCAAAGGGUGCGGUUUUAUUUUUUGGAUAUUUGCAUAGCUAAAGAGAAGUGCUAUUAUUGAGUUAGCAAACAAAUGAACUGAAAAAAGAGUAAAAAAAUAGUCGAGCAACGCUACCAACGUUCUCGACCUUUACGGAAACUAAUCGCACUAGCUCCGUAACUUCUUAAUCAUUAUACGAAUAUUUUUAGAUUUCUUCAAGACUAGAGAUUUUUUGG
NC_002123.1/1828-2289                      CUAGCAUGCUGGAACAUGUUACAAAAAUUAAGUUCAGUCGUUUACACUCCUUCGAACUUAAUCCUUGUACCAUGUUGCAAUUAAAACCGAGUACUAGCUGGUAGUCAACGG.UACCGG..........AACGACC.....AACGGGAGCGAGGAU.AAGGAGUUGACUAGCUA.ACUAAACCCAGACACUGAAUUGGCUGAAAGCCAAAGUUUCCUAAACUUUGCUUUCCUGCCUUCACGACGAGUGAUGGGGUGAGUUUGAGCGGGAGCACCCGCUCAAGUUUUGCGGUCAAGCUGGUUCAGCUUGGUCGGGGUUCGGGGCGACAGCGCCCGAGGGCUUGAAACUGGCGAUUUUUGCCAGUUCCCUCUUAUCUUGAUACAUACUAGACACAAUUAUUUUUUUCAAAACUGCCUUUAAGCCUUGACACGUCUGGCCUAAAGCGUAUUAUGAUGGUAUAAAACGAAACAAUAAAAAAACCC
NZ_ABDM01000007.1/167638-168100            GGUGAACAUCAAGAAGAAUUCAAAGAAAUUUAUGAUUCAAUUCAAAGUGAAGUAUUAAACGUAAUGAAUAGUUAUAAGUUGCAUUCGUAAAAUAAUCUGAUUAGUCAACGGCUAGCGG..........ACAACCG.....UAAGGGAGGGGCAUU.AAGGAGUUGACUA.AAUAACACCUCCAACCCCUCAAAAAAUGAGGGAUUGGGGGUGUUAUUUUUUCUUUUAAUACUUUAAUAUUGUUGUAAUUUAUAUUUGCCAAAAAGCGUAUUGUUUUCUACUUUGCUUAAUAGAAUUGUUCCGUUAAAACUAACAUAUUUUUUGUUAUUAUGUAAGCAUUAGCUAUACCUACUUUUGCAACAUAAAUAAAAUUAUGUUCUUCAAGAUAUUUAAUAGUUUUAUAUAUUGUUGUUCUACCUUUUUUGAAUUCUUCACUUAAAAGUUACUGAGAAGCCAUUACUAGGGGGUGUUAUAAAAUGCC
NC_006870.1/3191-3666                      AUAAUGAGGACAGCGAAGUAUAAUAUUCCAUAAGUUGGGACAAAAAAGGAGUCUGUAUUCAGGCCCUUUUUUAUUUACCAUAAGAGGUAGAUAUACAGUGUCUGUCAACGG.UAAGCGGACAGAAUGAA..GCUGUAAGCGAAAUGAAGGAGCAUUAAGGAGUUGACAG.ACUUACUAUGCAACCCUCUUGUGGUUGUCAAAAGGUACCCUUUUGACCCUGCCUACUGGCGAGGGAGCCCCUCAAGAAGUGAGGGGUUGGGGAGUUCGAUUAAAUGGGGUCUGGGGAAGAGUUCCCCAGUGGGUUUGGGCAAAGCCCAAGGUUUGUUUUUGCCAUGCUAAGCAUGGCUCGGCAAAGCCGAAAAGCGUCGCAGACCCCUAUCUAUUUUGAUGCGUUAGCGUCAAAAUACCUAUAGGGUUACGUCAAUUGACACAAUUUCGUCGCCUUGCUAGACUUAUUGUAUCAAUUAAUCUAGGGGAAG
NZ_ABDM01000060.1/178-652                  GAUAUUGAAGCGAAACCAAUUUCACGUACAGAUAUUGUACAAAAAUUAAUACAAGCAAAAUACGAUAGUCUUACAAACGAUUAAAGGUAGUUAUAUCGUGUGUGUCAACGG.UAAGCGGACAGAUCGAAGCGAUAGC...GAAGAGAAGGAGCAUUAAGGAGUUGAUAC.ACUCACAAUGCAACCCUUUUAUGGUUGUCAAACGGUACCCGUUUGACCCUGCCUACCGGCGAGGGAGCCCCUCAAGGAAUUGAGGGGUUGGGGAGUUUGAUAAAUGGGGUCUGGGGAAGGGUUCCCCAGUGGGUUUGGGCAAGGCCCACGGUUUUGGGGGUGUUUGUAGGGGGCUUGCCCCCUCAAGGUUUUUAUGGGGCGGAAUCGCCACAUCAAGCAGUAUUUGGGUACCAAAUACGAAGCUUGCUCAUCCGACUGAUUUUUACUAUAAUGGGAGUACAAAUGUACGACAAUUAUAGUAAAAAUCUUA
NC_006869.1/20-492                         UAAAAAAGAGAAGGAUUAUAAAAAUCUUUCUCUUUUUUAUUUAUAAACUAUUAUCUAGUGUAAUAAAUUUUAAAAAAAGAAACCGGAUUUAAUAUGGCUAUAUGUCAACGG.UAAGCGGACGAACGAAGCAAAGC.....GAAGUGAAGGAGCAUUAAGGAGUUGACAU.AUUUACCACACCCAAGACCCUCUUGUGUGGGUCAAACGGUACCCGUUUGACCCUGCCAACCGGCGAGGGAGCCCCUCAAGGAUUGAGGGGGUGGGGAGUUGGAUAUAGGGGUCUGGGGAAGAGUUCCCCAGUGGGUUUGGGCGAUGCCCAAGGUUUGAUUUUGUCAUGCUGAGCAUGGCUCGGCGAAGCCGACAAGCGUCGCAGACCCCUAUCAAUUUUGAUGCGUUAGCGUCAAAAUACGUAUAGGGUUACGUCAAUUGACACAAUUUCGUCGCCUUGCUAGACUUAUUGUAUCAAUUAAUCUAGGGGA
NC_001446.1/6341-6796                      GAAUUGUUUCAAAAACACCACUCCUAUUGGUUUUUAUCUAUAUAUUUCUAAAAAAUAUAAGGAUUCCUGCAAGUAAAAUAUAAAAAAGAAAAACUAGGUGUUUGUCAACGG.UAAGCG.............GACC.....GAAGGGAGC...AUU.AAGGAGUUGACAA.ACUCAUGACACUAAGACCCUCUUGGAUUGUCAAAACGGAAACGUUUUGGCCUGCCAACCGGCGAGGGAGCCCCUCAAGGAUUGAGGGGUUGGGGAGUUCGAUUGAUGGGGUCAAGGGGAAAAUUUCCCCUUGUAGGUUCGGACAAAGUCCGAGGUCUUUUAGCCAUGCUAAGCAUGGUUCGGCGAAGCCGACAAGCGUCGCAGACCCCUAUCGAUUUUGAUGCGUUACGUCAAAAUACGUAUAGGGUUACGUUAAUUGCUUUGCUAGACUGAUGGUAUCAAUUAAUCUAGGGAAAGUGGUGGCACUUUAU
NZ_AAJM01000209.1/3438-2983                GAAUUGUUUCAAAAACACCACUCCUAUUGGUUUUUAUCUAUAUAUUUCUAAAAAAUAUAAGGAUUCCUGCAAGUAAAAUAUAAAAAAGAAAAACUAGGUGUUUGUCAACGG.UAAGCG.............GACC.....GAAGGGAGC...AUU.AAGGAGUUGACAA.ACUCAUGACACUAAGACCCUCUUGGAUUGUCAAAACGGAAACGUUUUGGCCUGCCAACCGGCGAGGGAGCCCCUCAAGGAUUGAGGGGUUGGGGAGUUCGAUUGAUGGGGUCAAGGGGAAAAUUUCCCCUUGUAGGUUCGGACAAAGUCCGAGGUCUUUUAGCCAUGCUAAGCAUGGUUCGGCGAAGCCGACAAGCGUCGCAGACCCCUAUCGAUUUUGAUGCGUUAGCGUCAAAAUACGUAUAGGGUUACGUUAAUUGACAUCAUUUCGUCGCUUUGCUAGACUGAUGGUAUCAAUUAAUCUAGGGAAA
NC_001764.1/5014-5469                      AUGAUGAAUUAAGUUUCGUGUUUGUUUUGUGUUGUUUCGGAAAAGUGUGCACUCAAAAGGAGCGUUACUGUUUAAAAAAUGGAGUGAAAAACAUAUGGCAUGAGUCAACGG.UAAGCG.............GAAC.....GAAGUGAGC...AUU.AAGGAGUUGACUC.AUUCACGACACCCAAAAGCCUGUUAAUCAAACAAACCCCGUUUGUUUGCGCCUGCCGAAGGGGCAUCCCCCGAAGAUCGGGGGUAGGGGGUUUGAAUAUUUGCCAUCCAACGUGCUAGCGUUGGCGGGUUUGGGCAGAGCCCAAGAAAGGCGGUCGGAUGAUGAAAAUGACAAGAGAGCGUUUUGAAAAAGGCAUGAGAUAUGCGAAAGCGACACAUGCUAUUGAAGGAAUUUAUCUUACAGCUGACGAGGAAGAAUUAUUAUGGCAGCAUGCAUCCGGUCAGAUCACAGAUGAGGAAUUUGAGAGAAAG
NC_004932.1/276-732                        AUGGAUGAAUUAAGUUCGUGUUUGUUUUGUGUUGUUUCGGAAAGGUGUGCACUCAAAAGGAGCGUUACUGUUUAAAAAAUGGAGUGAAAAACAUUCGGCAUGAGUCAACGG.UAAGCG.............GAACG....AAAGUGAGC...AUU.AAGGAGUUGACUC.AUUCACUACAUCCAAAGCCUAUUGAUUCAAACAAACCCCGUUUGUUUGCGCCAGCCGAAGGGGCAUCCCCCGAAGAUCGGGGGUAGGGGGUUUGAAUAUUUGCGAUCCAACGGGCUGACCGUUGGCGGGUUUGGGCAGAGCCCAAAAAGAGUCAUUGGAGAACCAGUGCCCACUUAUGCACCAACAGAAUGCCAGGGCAUUGUACCGUUGGGAGAUUGAUGAAAAAAUUUGGUGGAGAUGAUAGAAUAAGAGAGGAUUUAUUCAUCUGAUUGUUUGGCGAAGGUGCGAAGCGAAAAGGCGGCGGUAGUCG
NC_001858.1/4-459                          CUUUGAAUUAAGUUUCGUGUUUGUUUUGUGUUGUUUCGGAAAAGUGUGCACUCAAAAGGAGCGUUACUGUUUAAAAAAAUGGAGUGAAAAACAUAUGGCAUGAGUCAACGG.UAAGCG.............GAAC.....GAAGUGAGC...AUU.AAGGAGUUGACUC.AUUCACUACACCCAAAGCCUAUUGAUUCAAACAAACCCCGUUUGUUUGCGCCAGCCGAAGGGGCAGCCCCCGAAGAUCGGGGGUAGGGGGUUUGAAUAUUUGCGAUCCAACGGGCUGACCGUUGGCGGGUUUGGGCAGCGCCCGAAAAGAGUCACUAGGGAACCAGUGCCCACUUAUGCACCUAAAUAGGUGCUGUGUGUUUUCUCUCCGUUCAAAGCAGAAUGCCAGGGCAUUGUACCGUUGAGAAUUUUGGAAGAUGAAUGGUAUAAUAGAUUCCUAAUAUCCUGUUCCUAGUCAGUUUGGCGAAGGU
NC_002075.1/6889-7344                      CAGGGGCUUAUAAUAUUCAUAGUUGUUGUUAGAACCUGAACCCUUUUACCGUUUUUGGCGGUGAGGGUUCUUUUUUUUAGGCAGUGAUGCGAGUUGGGGGUGAGUCAACGG.UAACCG.............GACC.....GUAGGGAGG...AUU.AAGGAGUUGACUC.GCUCAGCGCCACCCGAACCCUUUCAGCACUCAAACAAACCCGUUUGUUUGACGCCAACCGGCGAGGGAGCCCCCCGAAGAUGCGGGGGGUUGGGGGGAUUGAAUGCUGGCAUCCAACGGCCGUCCGUUGGUGGGUUUGGGCAAAGCCCAAGAACUGUUGAAAGGCUCGUUGAGAAUAAAGAAUGCUUUUCAGGAUGCUUAGAAUCGUUUCUGAGAGCUUCAAAUAAAAAAGAUGACCUUUUAUAGGGGGAAGCUCUUAAAAAUGAAUGUAGGGGCAUUUAAACACGUUUAAAAAUAAAAAAAGCAGACUC
NC_001765.1/5073-5528                      CAGGGCUUAUAAUAUUCAUAGCUGUUGUUAGAACCUAAACCCUUUUACCGUUUUUGGCGGUGAGGGUUCUUUUUUUUUAGGCAGUGAUGCGAUUUUGGCGUGAGUCAACGG.UAACCG.............GACC.....GUAGGGAGG...AUU.AAGGAGUUGACUC.GCUCAGCGCCACCCGAACCCUUUCAGCACUCAAACAAACCCGUUUGUUUGACGCCAACCGGCAGGGAGCCCCCCGAAGAAGCGGGGGUUGGGGGGAUUGAAUGCUGGCAUCCAACGGCCGUCCGUUGGUGGGUUUGGGCAAAGCCAAGAACUGUUGCAAGGCUCGUUGAGAAUAAAGAAUGCUUUUCAGGAUGCUUAGAAUCGUUUCUGAGAGCUUCAAAUAAAAAAGAUGACCUUUUAUAGGGGGAAGCUCUUAAAAUUGAAUGUAGGGGCAUUUAAACACGUUUAAAAAUAAAAAAAGCAGACUCUUU
NC_006825.1/5869-6324                      AGGGGCUUAUAAUAUUCAUAGCUGUUGUUAGAACCUAAACCCUUUUACCGUUUUUGGCGGUGAGGGUUCUUUUUUUUUAGGCAGUGAUGCGAUUUUGGCGUGAGUCAACGG.UAACCG.............GACC.....GUAGGGAGG...AUU.AAGGAGUUGACUC.GCUCAGCGCCACCCGAACCCUUUCAGCACUCAAACAAACCCGUUUGUUUGACGCCAACCGGCGAGGGAGCCCCCCGAAGAUGCGGGGGGUUGGGGGGAUUGAAUGCUGGCAUCCAACGGCCGUCCGUUGGUGGGUUUGGGCAAAGCCCAAGAACUGUUGCAAGGCUCGUUGAGAAUAAAGAAUGCUUUUCAGGAUGCUUAGAAUCGUUUCUGAGAGCUUCAAAUAAAAAAGAUGACCUUUUAUAGGGGGAAGCUCUUAAAAUUGAAUGUAGGGGCAUUUAAACACGUUUAAAAAUAAAAAAAGCAGACUC
NC_001766.1/6254-6709                      AGAAAUCCUUCUUAUUAGUUUAUUCAACUUUCUAUAUUUAUUAUACAUGUGAAAAUUUUAUGUUUCAAGGGUGGUUUUAUUUAAACGAGUUUUUAUGGCGUGAGUCAACGG.UAACCG.............GACC.....GUAGGGAGG...AUU.AAGGAGUUGACUC.GCUCAGUGCUACCCGAACCCUUUCAGCACUCAAACAAACUCGUUUGUUUGACGCCAACCGGCGAGGGAGCCCCCCGGAGAUGCGGGGGGUUGGGGGGAUUGAAUGUUGGAAUCCAACGGCCAUCCGUUGGUGGGUUUGGGCAAAGCCCAAGGUUCUACUUUAACUCUUGAUGCAAUUUGUUGUUUUUGUCGAGCAAGACAAUUCCUUCAGGGCUUCGUUCUGGGAAGUGUUGUGUGAGAUUUAGCUUUUGAUCAGAAAGCAACUCCUGCAUUUUCUUUUGUGCUUCAGCGAGCGUUUCGAUUUUCAAUUU
NC_002091.1/4975-5415                      GAUACAAGAAAAAAGAUUUUAUGACGCUAGAUAGAAAGUUUAAUAUGCAAUUCAUUGCGGUCGCAAAACGAUUACUGGAGUAGGGAAAGAUUUAGAGAUAAGUGUCAACGG.UACCGG..........ACCGAAC.CCGAAAGGGGCGGGAGGAU.AAGGAGUGGACACGUGCAUCGGAUAGUUCAUCCUCUUGGCAGUUUCUCCAAACAUGUUGUUUGGGGAACGCCAACUGGCGAGGGAGCCUCCCAGGAUUGGGAGGUUGGUGGGUGGAUGUUUGUAUUGCCAUCCAAGGGGCUUCCCUUGGUCGGCGUUUGGGGGCGAAACCCCAAGGUCUUUGUUGCGCUGUGGCGUAACUUGGCGAAGCCAAAGAGCCUCGCAGAGCCUUUUCAUUGUGUACGAGUAACGGAGUGAAGUGUCAUAAUACAGAAAAGGUUACUUUGCGAAAGUAACAAA..........................
NC_000964.2/535341-535794                  UAAAAAAAUGUUAGAUGUGUAUAUGGCUGAUGUUGCUGACAUGGUCGUUUAAAACCAAGCUGCUAAACCUUAAUAAACACAGGUGAUGCGAUUAAACGUAUGUGUCAACGG.UACCGG..........AA.............CGAAGUGAGGAU.AAGGAGUUGACAU.AUUCAGCGCUACCCAAACCCUCUUGGCAUUGAACAAACAACCGUUUGUUCCUGCCUACCGGCGAGGGAGUCCCCCGAUGAUUCGGGGGAAUAGGGGGAUAGAUUAACAGCAAUCCAACGAGCUACCGUUGGUGGGUUUGGGUGAAACCCAAGAACUAACUUGGAGGGAUAAGAUGCAUAAUGUCAAUCUGUUGAAUCAGGCUGGACUGGAAAAUGCUUUGGAAUCAGUUGGCUGUUUAGAUAUUGUAGAAGAUUUAAUAGAAAAGAUGCAGGAAUAUGUUUUGUAUCAUACCGAAACUGCCGAAAGAUUU
NC_007104.1/1886-2352                      CGUUUUAAGGGUAUAUAGCAAGUUUUAAUCGUAUUCGUUUUAUAGAAAAAAAGAAUUAAAAAGGCUAGUGCUGAAAUAGAUAAGAGGUAGUUGCAUGGCGUGUGUCAACGG.UACCGG..........ACCGAACCCGAAAGGGUGCGGGAGGAU.AAGGAGUUGACAC.ACUUACUAUGCGACCCUCUGGGCAUUGAACAAACUACGGUUUGUUCCUGCCAACCGGCGAGGGAGCCCCUCAAGGAUUGAGGGGUUGGGGAGUUCGAUUAAGGGGGUCUGGGGAAGAGUUCCCCAGUGGGUUUGGGCAACGCCCAAGGUUUUUAUUCGGCAAGCCGAAUCCUCCGUAGGAGCACACUCUUUACGAUAGUAAAGUAUAGUGUGCUAUACUUUACAUGGAAGUCCACCGAAAAACAGUAGAGAAGUAUAUAUACUUUAUAUGGUUCUAGGGACUGAUAAGGACGUAGAACCAUAUGGAAAAG
NC_009674.1/2388812-2388346                UGACUAUUCACAAUAUUAAUUUACCAUAAUUCAAGAUUUUUAAAUUAGGAUAAUUAUGUAUAUUUUGUGUAAUGUUCUAUUUUUCCGACUCUACAUGGCGUGUGUCAACGG.UACCGG..........ACUGAACCCGUAAGGGUGAGGGAGGAU.AAGGAGUUGACAC.ACUCACUAUGCGACCCUCUUGGUUUGUCAAAACGUUUACGUUUUGGCCUGCCAACUGGCGAGGGAGUCCCUCAAGGAUUGAGGGGUUGGGGAGUUCGAUUGAAGGGGUCAAGGGGGAUUCUCCCCCUUGUAGGUUCGGACAAAGUCCGAGGUUUUUUGCCAUGUUAAACAUGGGUCGGCGGAGCCGACAAGCGUCGCAGACCCCUAUGUAUUUUGAUGCGUUAGCAUCAAAAUACAUAUAGAUUUUACAUAAAUUGACUCCAUUUCGUCGCUUUGCUAGACUUAUGGUAUCAAUUCAUCUAGGGGAAGUG
NC_005703.1/494-960                        CUUUAUAUUCCAAUUAGUAUUUUUGUGUUAGCUAUUGGUUUGCUUUCCUUUUUUGAAUAUAGAAAAAGGAAAGUAAAUGAAAAGGGGUAAUUACAUGGUGUGUGUCAACGG.UACCGG..........ACCGAACCCGUAAGGGGGUGGGAGGAU.AAGGAGUUGACAC.ACUCACUAUGCAACCCUCUUGGCUUGUCAAAACGGUUACCGUUUUGGCCUGCCAACCGGCGAGGGAGUCCCUCAAGGAUUGAGGGGUUGGGGAGUUCGAUUGAGGGGGUCAAGGGGAAGAGUUCCCCUUGUAGGUUCGGACAAAGUCCGAGGUCUUUUUUUGCCAUGCAGGGCAUGGAUCGGCGAAUGCCGAAGAGCCUCGCAGAGCACGUCCAAAUGAAAUUUGGUAUAACGUGCUACACCAUUUAUGAGUGUAGCUAUCACCCAUGUGUUAUGAUAGUACCAAAAAGUGGAGGGGUCCUCAUGGCAAA
NC_005704.1/2944-3377                      AUAGAAUGUUGAUUUUAUAAAUCAAAAGAGAGGGGAACCUAUGUAGUGAUACUUGAGUAGAAAAUUAGGUUUUUAAUUAGGUAGAGGUAGCUGCAUAGCGUGUGUCAACGG.UACCGG..........ACCGAACCCGUAAGGGGGCGGGAGGAU.AAGGAGUUGACAC.ACUCACUAUGCAACCCUCUUGUGGUUGUCAAAAGGUACCCUUUUGACCCUGCCAACUGGCGAGGGAGCCCCUCAAGGAUUGAGGGGUUGGGGAGUUGGAUUAAGGGGGUCUGGGGAAGAGUUCCCCAGCAGGUUUGGACAGAGUCCAAGGUUUUGUUUUUUGUCAUGCGAAGCAUGGCUUGGCGAUAGCCAAAACAGCCUCGUAGAGCCUUUUCAUUGUGUACAUGAAGCGUAGCGUAAUGUCACAAUACAGAAAAGGUUACUUUGGCAAAGUAACA.................................
NZ_ABCZ01000046.1/1274-808                 UUUAAACGUAAACAAAUUCCCUAUAUAUGUAAACGGAACCCGAUUUUAGAAAUAUAAGACUGAAUAUUCUGAUUUUUGGGUAGUGUUCUAAAAUAAAAAUCGUGUCAACGA.UACCGG..........ACCGAGCCCGAAAGGGAUAGGGAGGAU.AAGGAGUUGAUAC.GUCCACUACAACCAAACCCUCUUGCAGAACCAAAACGUUCCUCGUUUUGGCCUGCCAACCGGCGAGGGAGCCCCUCAAAGAUUGAGGGGUUGGGGAGUUUGAUUCAGGGGGUCUGGGGAAGAGUUCCCCAGUAGGUUUGGACAACGUCCAAGGUCUGAUUUGGUGAAGCCAAAUUCCCCUUUAGGGGCACACUCUUUACGAUAGUAAAGUAUAGUGUGCUAUACUUUACAUGGAAGUCCACCGAAAAACAGUAGAGAAGUAUAUAUACUUUAUAAAGUGGUCAGGCGCAAAAUAAAGAGAAAAAUUUAGG
NC_001379.1/1-424                          ....................................CAGCUGUAUUAUAGCACGAAAAAAUUUUUAGCAAUGUAAAAUUCUAAAAAAUCUAAAAAAGACAAAUGUCAACGG.UACCGG..........ACUGAGC.....UU.GCGAGGGAGGAU.AAGGAGUUGACAU.UUU.GCUGUCAAAACACUUGAAAACCAGGAGAAAGAAUUUAUUCUUUCUUCCUGCCUAACGGCGAGUGAUAAAAAAUGGGCUAUUCUAAUAGCCCGUUACCCGUUCAAAAAUUGAACCUUCAGUUGCAAAAGUAGAAAAAUUCGUUCUUUGUGUGAGUAUGAAGUUACUCAUAGAAAGAUGAAUAACUGGAGCAUUUUUAGAAUGUUACCUAUGACUACUUUUGCAUGUAUUAAAUAUUGGAAUGGUAUGAAUGCUCGAUAUGCUAGAGGAUCAUUGUCAUUAACGUUUUACAGGAAAAGUAUUGCUGAU
#=GC SS_cons                               ....................................................................................................(((((((((,,.,,..._..........__.__.......,,,..______..,,.,,,,,)))))))).),,,,,,...............................................................................................................................................................................................................................................................................................................
#=GC R2R_LABEL                             ----------------------------------------------------------------------------------------------------..............1......................................2..........................------------------------------------------------------------------------------------------------------------------------------------------------------------------------------------------------------------------------------------------------------------------------------------------------------------
#=GF R2R var_backbone_range 1 2
//
