# Supplementary material for: R2R - software to speed the depiction of aesthetic consensus RNA secondary structures
Source: BMC Bioinformatics. 2011 Jan 4;12:3. doi: 10.1186/1471-2105-12-3 (PMC3023696; doi:10.1186/1471-2105-12-3)
Supplement: Additional file 1 — Source code and example input and output files. C++ and Perl source code is provided. Installation and usage instructions are given in the user manual (Additional file 2), which is also a part of this archive. Example input files for R2R are included in the "demo" subdirectory of this archive, and R2R's raw output on these examples in PDF and SVG format is supplied in the "demo/output-pdf" and "demo/output-svg" subdirectories. Files can be retrieved from the tgz archive file using programs such as WinZip (Windows), StuffIt Expander (Mac) or the tar/gzip commands (UNIX). [file 1471-2105-12-3-S1.TGZ › R2R-1.0.1/demo/104/Bacteroidales-1.sto]

# STOCKHOLM 1.0
BABD01027605.1/930-451                     ........................................................................GGGCAGGGUUACCCCACGUGUG.CGAGGGGAA.CUGACGAGUAC..AUCAAACCCCGA.ACA.AGCUC.GGUUCGC.AAGGGCGG..CCGC......CCC...UUUC...GGAU...AAGCUAA.GCCACGUCGG.AUCA.CAAA.GGUGACAAAGCACUCAAAUCCGG...UCA.CACGGAGUUGGU.ACAUAUCAACAGUGCGGCUUUUACAAAUAGGGAAGAGGAUCUGAAAUGAGAUUCUCUUCUUUAAAGCCGGUUCACGCAGAUAGUCUCGUUAGCUAAUAUAAGUAGUCUUCUGAAGAUAAAGUGAAUUAUUUGGAAAAUAAAUUAGGUUUAAUAGUGGGUAAUCCAAAAAGAAGGCUUUCCUUGGUAGCAACAUCCUAAAGAUAGUUUGUCUGGCUCUUGAUCUUCGAGUUUCUAUUCUCAGUAAUGAUAAUAUAUUCUUCUAGAAAUCGAUCUUCACGAACAUCACUUGUUUUAUUAUUAAUUUAUUUUUAAUUUUUUUCGUAUG
BAAY01005444.1/287-1                       UUUG..ACAUAUGCAAUAGUUGACGUAUCUUUGCA.GUA..GAAUAUGG..........................GGGUUGUUCCGGUUUGAUC.GGGAUACUC.AUCAAAAUAAA..ACGAA..ACCGAGG.A.AGUUUCUCUUGUU.AAUGGCGGG.CCACAUAAAACCC...UUAU...GGGACUAAGCUGUAUAGC.CGGUGG.AUUA.CAAA.GAC.GGAGAGCUCUCAAAUCCUA...UUAGCUCGGAGUUUCAUCACAUGAGUGGGGCAAGCCCUUUUCGUUUAAUUCCCUUUACAUUUAUAUAUAUGCAAUGGUUCCCCGCUUCAUAGCGUACA....................................................................................................................................................................................................................................................
NC_010729.1/146805-146282                  AUUG..CAAAUCUAAACAAUGUUGCUAACUUUGCA.AUACAGAGAAGACGAGGAAU...................AAGCCGCACUGU.UAGAUCGGGGAAACUC.AUCAUAACAA......CUAUUCCGAGG.ACAAUU.UCAUCGCU.GAUGGCGGG.CCGC......ACC...UUCG...GGU.....UGCUUU.GCA.CAGCGG.AUUA.CAAA.GGUGGUGGAAUCCUCAAAUCUUG...UCU.UUCGGAGUUU.A.CGCUAUCCGCAGUGCGGCUUUUCAUAUAAGCAUAAGAAAUGAGGGUGUGUCGAAAAUCGCUUCAGCAGCGUUUUCGGCACACUUUUUUAUGCCAGAAAGGUUGUACUGAGAGCCUGCAUAGCCGUAAGCCACAUAGCAAUCCGGCGUAUUCUUAUUUCAAAAGGACGAUGCGGCAAAAGCGAUGCUACUUGCCGAUGGAUUGGAUUCGCCUUCGCACGUCUUUGGAUAUUUCCAAGAACAUAUAACCCGACUUGCCGGAGUGAAUGUCAGCUUCGUUUUCCUGAUAUUUCUUGUUGGCAUAUUCUUUCGACUUCUCGAAAGUCAG
NC_002950.2/2190346-2189823                AUUG..CAAAUCUAAACAAUGUUGCUAACUUUGCA.AUACAGAGAAGACGAGGAAU...................AAGCCGCACUGU.UAGAUCGGGGAAACUC.AUCAUAACAA......CUAUUCCGAGG.ACAAUU.UCAUCGCU.GAUGGCGGG.CCGC......ACC...UUCG...GGU.....UGCUUU.GCA.CAGCGG.AUUA.CAAA.GGUGGUGGAAUCCUCAAAUCUUG...UCU.UUCGGAGUUU.A.CGCUAUCCGCAGUGCGGCUUUUCAUAUAAGCAUAAGGAAUGAGGGUGUGUCGAAAAUCGCUUCAGCAGCGUUUUCGGCACACUUUUUUAUGUCAGAAAGGUGUACUGAGAGCCUGCAUAGCCGUAAGCCACAUAGCAAUCCGGCGUAUUCUUAUUUCAAAAGGACGAUGCGGCAAAAGCGAUGCUACUUGCCGAUGGAUUGGAUUCGCCUUCGCACGUCUUUGGAUAUUUCCAAGAACAUAUAGCCCGACUUGCCGGAGUGAAUGUCAGCUUCGUUUUCCUGAUAUUUCUUGUUGGCAUAUUCUUUCGACUUCUCGAAAGUCAGC
BAAX01000158.1/552-14                      UUUG.GCUGCAUCAGAAGAAAGCAGUAUCUUUGCAAAUA..CAUAA.............................GGGUCGUUUCGGUUAGAUU.GGGAUACUC.AUCACAUUACAAAUUAUGAAACCGAGA.A.GACUUCUCUUGCC.UAUGGCGGG.CCACAAUAAGCCGGACUUCG.UUCGGU.GAAGCUGCAAAGC.CGGUGG.AUUA.CAAA.AGCGGG.GGGCUCUCAAACUUAUUGCUAAGUUCGGAGUUUCA.UCACAUCAUCGG.GCGACCCUUUUCUUUUAUUCUUAGAACUUUGUCAUUGAAUACUCUCAUCAUUCUUUGAACAAUAUUCAACAUCAUAGAAAACAUUCAUCAACAUUUUAAAUUCAUACGAAUAUCACAUCAUGUUUAGCGGAAUCAUAGAAAACAUGGCUACUGUCGUGGCUGUGAAAAGGGACAAGGAGAAUAUCGACCUUACACUGGAAUGCCCGUUUGCUGGCGAGUUGAGUAUCGACCAGAGUGUGGCGCACAAUGGAGUAUGCCUCACGGUCGUGGCUUUAGAAGGCAACACCUAUACAGUUACUGCCAUGAAGGAAC
BAAX01010365.1/662-1059                    CUUG.UCAGAAUAAAAUGAAAGUAUUAACUUUGCA.UUA..GAAAACAGAAACAG.ACACUCAACCCAUAGGGGCGCGCCAC....GUUCGAUC.GGGAUACUC.AUCAAUAAAAA..AAUCGAAACCGAGAAG..ACUUCUUUUGCC.AAUGGCGGG.CCAUAUAAAACC....UCAGU...GGACUAAGCUGCAAAGC.CGGUGG.AUUA.CAAA.GGCGGA.GAGCUCUCAAAUCUUG...UAUACUCGGAGUUUCA.UCACAUCAC.UGGGCGUCCCUUUUUAAACUAUACGAGGAGAUUACGCAGAAAUGCUGUAAUCUCCUUUUUUUGUUACUAUUCUAUAUUUCUACCGAGUAUACUCUUAAUUUAGUAUAAUAAAUUUUGGCACGUACGAAAUAUUUCGUUACUUGUCGAAAGACGAAUCACCC..........................................................................................................................................................
BAAX01004754.1/359-898                     UUUG..UAGAAACAGAAAAUAGCAGUAUCUUUGCA.ACA..AAGAAAUAAAGGACAGUAAAGAUU..........GGACCGUAUCGGUUAGAUC.GGGAUACUC.AUCAAUAAAAA..AACGAAAACCGAGAUG..AUUUCUAUUGCU.AAUGGCGGG.CCACAU....UCC...UUCG...GGAU...AGCUGUAGAGC.CGGUGG.AUUA.CAAA.GGC.GUAGAACUCUCAAAUCUUA...UUAGCUCGGAGUUUCA.UCACAUCA.CGAUGCGGUCUUUUAGUUAGAAGCGGUGGAUUCCUAUUGACAAGUAUGGAACACACCGCUUCUUUUUGUAUGUAGUAAAUAAACUGAAUAAUAAAUUUUAUUUGAAUUAUGUUCUCAGGAAUUGUUGAAGAGUUUGCCAUCGUGACAAAAAUCAGGAAAUAUGGCGAAAACAUUGAUUUCACAUUUAAAUGCUCUUUCACCGACGAGCUGAAGAUUGACCAGAGCGUGGCGCACAACGGUGUAUGCCUCACCGUGGUGGAGGUUAAGAACGGCACGUAUACCGUUACGGCAAUGAAGGAGACUCUCGACCGCUCCA
NC_009615.1/788015-788556                  UUGG..UCAUGUCGAUACGAUUACAUAUCUUUGUA.ACAA.GAAAAAAGAUAAACAGGGAAUGAGUU........AAGCCGCACUUGUUCGAUU.GGGAAACUC.AUCAGUUUAU....UUUAAUUCCGAGACAUAGCUCUUGUCGCC.AAUGGCGGG.CCGCG.....CCC...UUCG...GGGU...AUGCUUA.GCA.CGGCGG.AUUA.CAAA.GGUGGCAAAGCACUCAAAUCCUG...UCA.UACGGAGUUUGU.UCAUAUCUACAGUGCGGCUUUUUCAAAUAGGGAAGAGGAUCUUUAAUUAGAUUCUCUUCUUUUUUAUGCGGUUCACGCAGAUAGUCUCGUUAGCUCAUAUAAGUAGUCUUCUGAAGAUAAAGUGAAUUAUUUUGAAAAUAAAUUAGGUUUUAUAGUUGGUAAUCCAAAAAGAAUGCUUUCCUUUGUAGCAACAAACAAAAGAUAGUUUGUCUUGCUCUUUAUCUUCGAGUUUCUAUUCUCAGUAAUGAUAAUAUAUUCUUCUAGAAAUCGAUCUUCACUAACAUCACUUGUUUUAUUAUUAAUUUAUUUUUAAUUUUUUUCGUAU
BABA01004120.1/1175-1715                   UUGG..UUAUGUCGAUACGAUUACAUAUCUUUGUA.ACAA.GAAAAAGAUAAACAGGGAAUGAGUU.........AAGCCGCACUUGUUCGAUU.GGGAAACUC.AUCAGUUUAU....UUUAAUUCCGAGACAUAGCUCUUGUCGCC.AAUGGCGGG.CCGCG.....CCC...UUCG...GGGU...AUGCUUA.GCA.CGGCGG.AUUA.CAAA.GGUGGCAAAGCACUCAAAUCCUG...UCA.UACGGAGUUUGU.UCACAUCUACAGUGCGGCUUUUUCAAAUAGGGAAGAGGAUCUUUAAUUAGAUUCUCUUCUUUUUUAUGCGGUUCACGCAGGUAGUCUCGUUAGCUCAUAUAAGUAGUCUUCUGAGGAUAAAGUGAAUUAUUUUGAAAAUAAAUUAGGUUUUAUAGUUGGUAAUCCAAAAAGAAUGCUUUCCUUUGUACCAACAAACAAAAGAUAGUUUGUCUUGCUCUUUAUCUUCGAGUUUCUAUUCUCAGUAAUGAUAAUAUAUUCUUCUAGAAAUCGAUCUUCACUAACAUCACUUGUUUUAUUAUUAAUUUAUUUUUAAUUUUUUUCGUAU
NZ_ABYH01000068.1/241-768                  UUUG.GUGGUUUCAUUCCUAUUACAUAUCUUUGUG.AUA..AGAAAAAUGAGU......................UAGCCGCACAUGUUCGAUU.GGGAAACUC.AUCAGUUUA....UUUUAAUUCCGAGACACAGCUCUUGUCGUC.AAUGGCGGG.CCGCA.....CCC...UUCG...GGGC...AUGCUUA.GCA.CGGCGG.AUUA.CAAA.GAUGGCAAAGCACUCAAAUCCUG...UCA.UACGGAGUUUGU.UCAUAUCUACGGUGCGGCUUUCUUUACAUAGGAGGAUAUGUCAGAACAGGCAUAUCCUCUUUUUGUGCCUAAUAAAGCAUAGCUUUUUGUUUGAAAUAGGAGCUUGUCUGUUUUUUCUUCGUAUAUUUACCCUCCAAGAAUUAAACACACUAAACUAAAUAUUUAUGUUAUUGCCAAAACAAUCUCACAAUUGUGUAACCGGGCUGGCUGUCGCCUGCUCGUUGCUAUUGGUUGCCUGCUCUCCGAAGGAAGCCCAGCAGGUCAAUCUUAUUCCCAAACCGGAACGGAUGACAAUGACCGGAGGAACCUUCAGGGUCGAUAGUCU
NZ_AAXE02000021.1/126040-125513            UUUG.GUGGUUUCAUUCCUAUUGCAUAUCUUUGUG.AUA..AGAAAAAUGAGU......................UAGCCGCACAUGUUCGAUU.GGGAAACUC.AUCAGUUUA....UUUUAAUUCCGAGACACAGCUCUUGUCGUC.AAUGGCGGG.CCGCA.....CCC...UUCG...GGGC...AUGCUUA.GCA.CGGCGG.AUUA.CAAA.GAUGGCAAAGCACUCAAAUCCUG...UCA.UACGGAGUUUGU.UCAUAUCUACGGUGCGGCUUUCUUUACAUAGGAGGAUAUGUCAGAACAGGCAUAUCCUCUUUUUUUGUGCCCCGUCAAGCAUAGUUUUAGACGGUGUAACGCUAUGGGUUAGGGGAGCUAAAGCAUCGCUUUUUGUUUGAAAUAGGAGCUUGUCCGUUUUUUCUUCGUAUAUUUACCCUCCAAGAAUUAAACACACUAAACUAAAUAUUUAUGUUACUGCCAAAACAGUCUCGCAAUUAUGUAACCGGGCUGGCUGCCGCUUGCUCGUUGCUAUUGAUUGCCUGCUCUCCGGAGGAAGUCCGGCAGGUCAAUCUUAUUCCCAAAC
BABD01027604.1/568-977                     UUUG.GUUAUGUCGAUACGAUUACAUAUCUUUGUA.ACAA.GAAAAAGAUNAACAGGGAAUGAGUU.........AAGCCGCACUUGUUCGAUU.GGGAAACUC.AUCAGUUUAUU..UUAAU..UCCGAGACAUAGCUCUUGUCGCC.AAUGGCGGG.CCGCA.....CCC...UUCG...GGGU...AUGCUUA.GCA.CGGCGG.AUUA.CAAC.GGUGGCAAAGCACUCAAAUCCUG...UCC.UACGGAGUUUGUUCCUAUUCUACCGUGCGGCUUUUUCCAAUAGGGGAGAGGAUCUUUAAUUGGAUUCUCUUCUUUUUAUGCGGUUCACGCCAAAUAGUCUCUUUGGCUCAUAUACGUUGUCUUCUGAAGAUCACGUGAAUUUUUUUGACCCCUCACUAGCGUUAUAUAGUUGGUUAUCCGGAAGAAUGCUUCCUUUGUAGCACCA.....................................................................................................................................
BABD01016942.1/699-935                     UUUG.GUGGUUUCAUUCCUAUUGCAUAUCUUUGUG.AUA..CGAACAAUGAGU......................UAGCCGCACAUGUGCGAUU.GGGAAACUC.AUUCAGUUUAU..UUUAUU.UCCGAGACAAAGCUCUUGUCGUC.AAUGGCGAG.CCGAA.....ACC...UUCGA..GGGC...AUGCUUC.ACAACGGCGGUAUUAACAAG.GAUGGCAAAGAACUCAAUUCCUG...UCA.UAACGAGUUUGU.CCUAUUCUAC.GUGCGGUUUCUUUACUAGG.......................................................................................................................................................................................................................................................................................................
NZ_ABQC02000016.1/77111-77632              UUUG..UAUAUUCAAAUAUUUGUCGUAUAUUUGUC.AUA..GAAAAAUUG.........................AAGCCGUACUUGCAGAAUC.GGGAAACUC.AUCAAAUCUA...AAGAAAUACCGAGACA.AGCUUCUACUUCC.AAUGGCGGG.CCAC......GCC...UUCG...GGU....AGCAUUUAUGC.CGGUGG.AUUA.CAAA.GGAGG.GGAGCACUCAAAACCUG...UCA.UUCGGAGUUUCG.UCACGCCUCGGGUACGGCUUCUCCUUUUUAUAAAAGCGAAGAAUCUUGGGUUUAGCGAGUCAAGGUUCUUCGUUUUUUUAUGAGUUUACUUUUGGAACGUUGUUUACUUAGAUAAUAUAAGAACUAUGAGGAAGCACAUUUUAAUGUCGUUGUGUGCCGGCUCUCUUUUGUUGGGGGCUUGUGCUGGAAAAGGUGAGCAGAAAAUGAGUGUGUCACAAGAACCGGAUACUUUAUUGAUGUUGGUGGGCAGUUAUGCAAGUGCCGAUCAGGAAGGGAUAAAGACGUAUCGUUUCAACCAGGAGACGGGAGAGGCUGUGCUGGCUAG
NZ_ABIY02000096.1/660-140                  UUUG..UUUUUUCAGAUUAAAGUAUUAUUUUUGUA.AUA..CAAGAAUG..........................AAGCCGCACUUGCAGAAUC.GGGAAACUC.AUCAAAUUAU...AAGAAAUACCGAGA.ACAGCUUCAUCUUCC.AAUGGCGGG.CCAC......GCC...UUCG...GGU....AGCAUUUAUGC.CGGUGG.AUUA.CAAA.GGGGGA.GAGCACUCAAAUCAUG...UUU.AUCGGAGUUUCG.UCACGCCUCUGGUGCGGCUUUUCUUUUAUAGUAAGCGAAAGAUUUUAUAUCGAUUUGAUAUAUAAUCUUCGCUUUAUUUUUUUUAUCAUGCUUUUUAGGGAUUCCUUUGAUUUUUAAUUGCAGUUUAUAUGAUAUUUUAUUUUUCUGGAACAGGUAAUUCGCGAUGGGUGGCUGAAUCUCUUGGAAAAAGAUUGGGGGAUGCGGUAGAGGAUAUAGCAGAUGUGAAAAUUGAGAAAGAAGAAUAUACCCUGUCAGAAGGAGAAAUAUUAGGGUUUGUUUUUCCUGUUUAUGCAUGGGCACCUCCUACUAUUGUGAUGGAUUUUAU
BABD01000999.1/620-1140                    UUUG..UUUUUUCAGAUUAAAGUAUUAUUUUUGUA.AUA..CAAAAAUG..........................AAGCCGCACUUGCAGAAUC.GGGAAACUC.AUCAAAUUAU...AAGAAAUACCGAGA.ACAGCUUCAUCUUCC.AAUGGCGGG.CCAC......GCC...UUCG...GGU....AGCAUUUAUGC.CGGUGG.AUUA.CAAA.GGGGGA.GAGCACUCAAAUCAUG...UUU.AUCGGAGUUUCG.UCACGCCUCUGGUGCGGCUUUCCUUUUAUAGUAAGCGAAGGAUUUUAUAUCGAUUUGAUAUAUAAUCUUCGCUUUAUUUUUUAUCAUGCUUUUUAGUGAUUCCUUGAUUUUUAAUUGCAGUUUAUAUGAUAUUUUAUUUUUCUGGAACAGGUAAUUCGCGAUGGGUGGCUGAAUUUCUUGGGAAAAGAUUGGAGGAUGCUGUAGAGGAUAUAGCAGAUGUGAAAAUUGAGAAAGAAGAAUAUACCCUACCAGAAGGAGAAAUAUUAGGGUUUGUUUUUCCUGUUUAUGCAUGGGCACCUCCUACUAUUGUGAUGGAUUUUAUUUC
BABG01004849.1/395-927                     CUUG.UUUAUAUCAUAAAAAGGACGUAUAUUUGUC.AUA..CGGAAAGAGAUGAAAAGC................GAGCCGCAUUAGUUGGAUU.GGGAAACUC.AUCAAACUAA...UCUGAAAACCGAGACAUAGCUUCAUCUUCC.AAUGGCGGG.CCAC......GCC...UUCG...GGU....AGCAUUUAUGC.CGGUGG.AUUA.CAAA.GGAGGA.GAGCACUCAAAACCUG...UCA.UUCGGAGUUUCA.UCGCAUCACUGGUGCGGCUUCAUUAUAAGGCGAUGCUAAUUCAAAAGAUUAGCAUCGCUUCUUUUUAUAAAAAUAGUACGGAUAUGAUAUUUUAUUUUUCAGGUACAGGUAAUUCGGCUUGGGUGGCAAGGCAGCUGGCGGAAGGACAGAAUGAGGAAUUGUUGUCCAUAGCUAUGGAAAUAGACAGGAACAAAGCGUAUAAGCUGAAAGAAGGGGAAAAAGUAGGUUUUGUUUUUCCUGUAUAUGCAUGGGGCCCUCCCAAGAUAGUACUUCGUUUUAUUCAUCAGCUAAAGUUGGAUAAGCCGGGAUACCUUUUCUUUGUCUG
NC_009614.1/4991785-4991253                CUUG.UUUAUAUCAUAAAAAGGACGUAUAUUUGUC.AUA..CGGAAAGAGAUGAAAAGC................GAGCCGCAUUAGUUGGAUU.GGGAAACUC.AUCAAACUAA...UCUGAAAACCGAGACAUAGCUUCAUCUUCC.AAUGGCGGG.CCAC......GCC...UUCG...GGU....AGCAUUUAUGC.CGGUGG.AUUA.CAAA.GGAGGA.GAGCACUCAAAACCUG...UCA.UUCGGAGUUUCA.UCGCAUCACUGGUGCGGCUUCAUUAUAAGGCGAUGCUAAUUCAAAAGAUUAGCAUCGCUUCUUUUUAUAAAAAUAGUACGGAUAUGAUAUUUUACUUUUCAGGUACAGGUAAUUCGGCUUGGGUGGCAAGGCAGCUGGCGGAAGGACAGAAUGAGGAAUUGUUGUCCAUAGCUAUGGAAAUAGACAGGAACAAAGCGUAUAAGCUGAAAGAAGGGGAAAAAGUAGGUUUUGUUUUUCCUGUAUAUGCAUGGGGACCUCCCAAGAUAGUACUUCGUUUUAUUCAUCAGCUAAAGUUGGAUAAGCCGGGAUACCUUUUCUUUGUCUG
BAAU01004407.1/918-386                     CUUG.UUUAUAUCAUAAAAAGGACGUAUAUUUGUC.AUA..CGGAAAGAGAUGAAAAGC................GAGCCGCAUUAGUUGGAUU.GGGAAACUC.AUCAAACUAA...UCUGAAAACCGAGACAUAGCUUCAUCUUCC.AAUGGCGGG.CCAC......GCC...UUCG...GGU....AGCAUUUAUGC.CGGUGG.AUUA.CAAA.GGAGGA.GAGCACUCAAAACCUG...UCA.UUCGGAGUUUCA.UCGCAUCACUGGUGCGGCUUCAUUAUAAGGCGAUGCUAAUUCAAAAGAUUAGCAUCGCUUCUUUUUAUAAAAAUAGUACGGAUAUGAUAUUUUACUUUUCAGGUACAGGUAAUUCGGCUUGGGUGGCAAGGCAGCUGGCGGAAGGACAGAAUGAGGAAUUGUUGUCCAUAGCUAUGGAAAUAGACAGGAACAAAGCGUAUAAGCUGAAAGAAGGGGAAAAAGUAGGUUUUGUUUUUCCUGUAUAUGCAUGGGGCCCUCCCAAGAUAGUACUUCGUUUUAUUCAUCAGCUAAAGUUGGAUAAGCCGGGAUACCUUUUCUUUGUCUG
NZ_ABWZ01000013.1/484221-484753            CUUG.UUUAUAUCAUAAAAAGGGCGUAUAUUUGUC.AUA..CGGAAAGAGAUGAAAAGC................GAGCCGCAUUAGUUGGAUU.GGGAAACUC.AUCAAACUAA...UCUGAAAACCGAGACAUAGCUUCAUCUUCC.AAUGGCGGG.CCAC......GCC...UUCG...GGU....AGCAUUUAUGC.CGGUGG.AUUA.CAAA.GGAGGA.GAGCACUCAAAACCUG...UCA.UUCGGAGUUUCA.UCGCAUCACUGGUGCGGCUUCAUUAUAAGGCGAUGUUAAUUCAAGAGAUUAGCAUCGCUUCUUUUUUAUAAAAAUAAUACGGAUAUGAUAUUUUAUUUUUCAGGUACAGGUAAUUCAGCUUGGGUGGCAAGGCAGCUGGCGGAAGGACAGAAUGAGGAAUUGCUCUCCAUAGCUGUGGAAAUAGAUAAGAAUAAGGAGUAUAAACUAAGAGAAGGAGAAAAAGUAGGUUUUGUCUUCCCUGUGUAUGCAUGGGGACCUCCGGAGAUUGUACUUCGUUUUAUCCGUCGGUUGAAGAUGACUAAGCCGGAAUAUCUUUUCUUUGUCU
BAAX01034787.1/401-1                       CUGG.UUUAUAUCAUAAAAAGGACGUAUAUUUGUC.AUA..CGGAAAGAGAUGAAAAGC................GAGCCGCAUUAGUUGGAUU.GGGAAACUC.AUCAAACUAA...UCUGAAAACCGAGACAUAGCUUCAUCUUCC.AAUGGCGGG.CCAC......GCC...UUCG...GGU....AGCAUUUAUGC.CGGUGG.AUUA.CAAA.GGAGGA.GAGCACUCAAAACCUG...UCA.UUCGGAGUUUCA.UCGCAUCACUGGUGCGGCUUCAUUAUAAGGCGAUGCUAAUUCAAAAGAUUAGCAUCGCUUCUUNUUUAUAAAAUAGUUCACAUCUGAUAUGUUAUUUUUCAGGUACAGUAUUCGUUACACGUGCGAUGGAUCACCCGGAAGUCUGCUACUACGCUGCACCUGGAAAAAAUUCUANNNNUAUAUAUAACUAAUA....................................................................................................................................
BAAY01001699.1/309-841                     CUUG.UUUAUAUCAUAAAAAGGACGUAUAUUUGUC.AUA..CGGAAAGAGAUGAAAAGC................GAGCCGCAUUAGUUGGAUU.GGGAAACUC.AUCAAACUAA...UCUGAAAACCGAGACAUAGCUUCAUCUUCC.AAUGGCGGG.CCAC......GCC...UUCG...GGU....AGCAUUUAUGC.CGGUGG.AUUA.CAAA.GGAGGA.GAGCACUCAAAACCUG...UCA.UUCGGAGUUUCA.UCGCAUCACUGGUGCGGCUUCAUUAUAAGGCGAUGUUAAUUCAAGAGAUUAGCAUCGCUUCUUUUUUAUAAAAAUAAUACGGAUAUGAUAUUUUAUUUUUCAGGUACAGGUAAUUCAGCUUGGGUGGCAAGGCAGCUGGCGGAAGGACAGAAUGAGGAAUUGUUCUCCAUCGCUGUGGAAAUAGAUAAGAAUAAGGAGUAUAAACUAAGAGAAGGAGAAAAAGUAGGUUUUGUCUUCCCUGUGUAUGCAUGGGGACCUCCGGAGAUUGUACUUCGUUUUAUCCGUCGGUUGAAGAUGACUAAGCCGGAAUAUCUUUUCUUUGUCU
BABA01025825.1/405-1                       CUUGUUUCUUUCUAUAGAUACUCAUUACCUUUGUU.UAU..AGUAUAUA..........................UAGCCGCAUUGAUUGGAUC.GGGAUACUCUAUCUAUUUUU...AUGAUAUACCGCGACU.AGCUUCGCUUCUCUAUGG.CGGGCCUACG.....CCC...UUCG...GGGU...UACUCUUGAGU.CGGUGG.AUUA.CUUAGUAGUAGGUAGUACUCNUAUCAGU...CUA.UACGGAGUUUCA.UCACAUUAACCGUGCGGCGUUCUUAUAAAGAGGAACGCUUCUCGCUUGCCUANCCGGUAGCUUCGCCCUNGNUCCUGCGCGAUGCCACAACGUGUAAAAAUAAAAAAAAAAAAAAAAGAGAAAAAAAAAAAAAAAAUAAUAAANNNNAAACAAAAAAUAUAUUAGUUGUUUUUCUUUUUUUUUUGUUUUGGUUUUUUUUUU............................................................................................................................
NZ_AAVM02000004.1/418179-418703            CUUG.CUAUUCUCCGGGAUUCUUAUUAUAUUUGUG.AUA..CAAAAAUAU.........................UAGCCGUAUCGACUGGAUC.GGGAAACUC.UUCAAAUUAAU..CUGAUAUACCGAGA.A.AGCUUCGAUCUUC.AAUGGCGGG.CCACA.....UCC...UUCG...GGAC...AGCUUUA.AGC.CGGUGG.AUUA.CAAA.GGGGA.CGGGCACUCAAAUCUUG...UUCUAUCAGAGUUUCA.UCACAUCGUCGGUACGGCUUUUUUAUAUACUCUCCUAUGAUAUUUUAUUUCUCCGGUACAGGUAACUCUGAAUGGAUUGCAAAUCAGCUCUCUAAAGGACAAAAUGAAGAUUUGGUCUUUAUCCCUGAGGCGUUGAAAAAUGAGGCGCUGGAGUUCGAUUUGCAGAAAGAUGAAAAGAUUGGUUUUGUGUUUCCGAUUUACUCAUGGGCUCCUCCUGAAAUUGUACUGCGCUUUAUCAAUCGAAUUUCUUUGAAAGAAUACCAGAAUCAGUAUUUGUUUUUUGUUUGUUCUUGUGGGGAUGAUACGGGACUUACUCAACAAGUGU
NZ_ABXI01000084.1/5160-5684                CUUG.CUAAUAUCAAGGAUUCUUAUUACAUUUGUG.AUA..CAAAAAUAU.........................UAGCCGUAUCGACUGGAUC.GGGAAACUC.UUCAAAUUAAU..CUGAUGCACCGAGA.A.AGCUUCGUUCUUC.AAUGGCGGG.CCACA.....UCC...UUCG...GGAC...AGCUUUA.AGC.CGGUGG.AUUA.CAAA.GAGGA.CGAGCGCUCAAAUCUUG...UUCUAUCAGAGUUUCA.UCACAUCGUCGGUACGGCUUUCUUAUAUACUUUUCUAUGAUAUUUUAUUUCUCAGGUACAGGUAAUUCAAAGUGGAUCGCUAAUCAGCUGUCUAAGGAACAAAAAGAGGAUUUAGUUUUCAUUCCCGACGCAUUGAGGAGUGGAGUGUUGGAGUUUUGUCUUAAAGAGGAAGAAACGAUUGGAUUCGUGUUUCCUAUUUACUCGUGGGCGCCUCCUGAGAUUGUAUUGAACUUUAUCCAAAAACUCUCGCUGAAGGGGUACAGAGGGCAGUAUUUGUUCUUUGUAUGUUCUUGUGGAGAUGAUAUCGGCUUGACUCAACAGGUUC
NC_004663.1/512881-513405                  CUUG.CUAUUCUCAGAGAAUCUUAUUACAUUUGUG.AUA..GAAAAAUAU.........................UAGCCGUAUCGACUGGAUC.GGGAAACUC.UUCAAAUUAAU..CUGAUGCACCGAGA.A.AGCUUCGUUCUUC.AAUGGCGGG.CCACA.....UCC...UUCG...GGAC...AGCUUUA.AGC.CGGUGG.AUUA.CAAA.GAGGG.CGAGCGCUCAAAUCUUG...UUCUAUCAGAGUUUCA.UCACAUCGUCGAUGCGGCUUUUUUAUAUACUCUUCUAUGAUAUUUUAUUUCUCAGGUACAGGUAACUCUAAAUGGAUUGCUAAUCAGCUUUCUAAAGAACAACAGGAAGAUUUGUUUUUUAUCCCGGACGCAUGGAAGAAUGACACAUGGGAGUUCUCUUUGCGGGAGGAUGAGAAGAUCGGUUUUGUCUUUCCGGUCUAUUCGUGGGCGCCUCCCGUGAUUGUACAGGAGUUUAUUCGGAAGCUGGUUCUGAAGGGGUAUCAGCAGCAAUAUCUGUUCUUUGUGUGUUCGUGUGGAGACGAUACGGGGCUGACCCGGCAGGUGA
NZ_AAXF02000045.1/146860-147384            CUUG.UUAGUCUCAUAGAUUCUUAUUACAUUUGUG.AUA..CAAAAAUAU.........................UAGCCGUAUCGACUGGAUC.GGGAAACUC.UUCAAAUUAAU..CUGAUGCACCGAGA.A.AGCUUCGUUCUUC.AAUGGCGGG.CCACA.....UCC...UUCG...GGAC...AGCUUUA.AGC.CGGUGG.AUUA.CAAA.GAGGG.CGAGCGCUCAAAUCUUG...UUCUAUCAGAGUUUCA.UCACAUCGUCGAUGCGGCUUUUUUUAUAUACUUUUCUAUGAUAUUUUAUUUCUCCGGUACAGGUAAUUCUAAGUGGAUUGCAAAUCAGCUUUCCAAAGAGCAAAAAGAAGAGUUGGUUUUUAUUCCUGAUGCGCUAAAGAAUGGAGCAUUGGAGUUUAGUUUGCAGGCAGAUGAAAAGAUCGGCUUUGUAUUUCCUAUCUAUUCGUGGGGACCUCCUGAAAUUGUACUUAAUUUUAUUCGGCAACUCUCUUUAAAGGGGUAUAAAAGACAAUAUUUGUUUUUUGUUUGUUCCUGUGGGGAUGAUACCGGGCUUACGCAGCAGGUG
NC_003228.3/1976720-1977243                CUUG.UUUAUCUCACAAAAACUAUCUAUAUUUGUU.GUA..GUAAAAUAU.........................UAGCCGCAUUGAUUGGAUC.GGGAAACUC.AUCAAUUAA....ACUGAAAACCGAGACA.AGCUUCGCUUCUC.AAUGGCGGG.CCACA.....UCC...UUCG...GGAU...AACUUUAUAGU.CGGUGG.AUUA.CAAA.GAGGA.CGGGCACUCAAAUCAUG...UCA.UUCGGAGUUUCA.UCACAUCAUCGGUGCGGCUUUUUAAAUAAAAGGAAGAGGGCGGUAAUCAUCUAAAGACUACCGUCCUUUUUUUAUGCUGUUUUCUUUAAUACAUAUACAUUAUAGUUAUGAUAUUCUAUUUUUCAGGAACUGGAAAUUCUAAAUGGAUUGCGGAGCAGAUCGCUAAGGCACAAAACGAAGUGCUUGUUUUUAUGCCGAAUGCCAUCAGAGACGGAAUAGAAGAGUUUGUGUUGGCGGAUGAUGAAAAAGUAGGUUUUGUUUUCCCUGUUUAUUCAUGGGGACCUCCGUUGAGCGUAUUGCGGUUCUUGGAUUGGAUUACUUUAUC
BABB01013913.1/395-918                     CUUG.UUUAUCUCACAAAAACUAUCUAUAUUUGUU.GUA..GUAAAAUAU.........................UAGCCGCAUUGAUUGGAUC.GGGAAACUC.AUCAAUUAA....ACUGAAAACCGAGACA.AGCUUCGCUUCUC.AAUGGCGGG.CCACA.....UCC...UUCG...GGAU...AACUUUAUAGU.CGGUGG.AUUA.CAAA.GAGGA.CGGGCACUCAAAUCAUG...UCA.UUCGGAGUUUCA.UCACAUCAUCGGUGCGGCUUUUUAAAUAAAAGGAAGAGGGCGGUAAUCAUCUAAAGACUACCGUCCUUUUUUUAUGCUGUUUUCUUUAAUACAUAUACAUUAUAGUUAUGAUAUUCUAUUUUUCAGGAACUGGAAAUUCUAAAUGGAUUGCNGAGCAGAUCGCUAAGGGCACAAAACGAGUGCUUGUUUUUAUGCCGAAAUGCAUCAGAGACNGAAUANAAAAAGUUGUGUUGNNCGAUGAUGAAAAGUNNAGUUUGUUUCCCCCUGUUAUCAUGGGGACCUCGUUGAGCGUAUUGCGGGUCUUGGAUGGNAUACUUUAUCUAAU
NZ_ABJL02000008.1/782035-781513            CUUG.UUUCUUUGACAGAAACUUACUACAUUUGUU.GUA..GAAAAUA...........................UAGCCGCAUUGAUUGGAUC.GGGAAACUC.AUCAAACUAUU..AUGAAAUACCGAGACA.AGCUUCGCUUCUC.GAUGGCGGG.CCACG.....CCC...UUCG...GGGU...AACUUUG.AGU.CGGUGG.AUUA.CAAA.GAGGA.CGAGCGCUCAAAUCAUG...UCA.UUCGGAGUUUCA.UCACAUCAUCGGUGCGGCUUUUUUAUAAAGGGGAACGGUAAUCUUGGUUGGUUACCGUUCCUUUUUCUUUGUACUUUCUACAAUCCAAAGAUUUCCGCUUAACCUCUAUUAAGCGAUGUCGUAACUCAAAUAUUGUCAAUAGCAGAUUUAUAUAAUAUUAACGGAAGUAGGUUAGGAGGCUGCUUUGAGGUAGUGAUAUGCAAUAAAAGGACUUUCGUUUCUUUUGCCAGUGUUUGUUAGGUCAAAUGCUACAUCUCAGUGCUCUCAAUGCCACACCUUAACAGGACAAAUGCCACAGGUUGCAGACAGUGAAGUGUGGAGUUAA
BAAZ01000710.1/2495-3017                   CUUG.UUUCUUUGACAGAAACUUACUACAUUUGUU.GUA..GAAAAUA...........................UAGCCGCAUUGAUUGGAUC.GGGAAACUC.AUCAAACUAUU..AUGAAAUACCGAGACA.AGCUUCGCUUCUC.GAUGGCGGG.CCACG.....CCC...UUCG...GGGU...AACUUUG.AGU.CGGUGG.AUUA.CAAA.GAGGA.CGAGCGCUCAAAUCAUG...UCA.UUCGGAGUUUCA.UCACAUCAUCGGUGCGGCUUUUUUAUAAAGGGGAACGGUAAUCUUGGUUGGUUACCGUUCCUUUUUCUUUGUACUUUCUACAAUCCAAAGAUUUCAGCUUAACCUCUAUUAAGCGAUGUCGUAACUCANAUAUUGUCAAUAGUAGAUUUAUAUAAUAUUAACGGAAGUAGNNGUAGAGGCUGCUUUGAGGUAGUGAUAUGCAAUAAAAGGACUUUCGUUUCUUUUGCCAGUGUUUGUUAGGGUCAAUGCUACAUCUCAGUGCUCUCAAUGCCACACCUUAACAGGACAAAUGCCACAGGNUGCAGACAGUGAAGUGUGGAGUUAA
BABA01003411.1/606-1128                    CUUG.UUUCUUUGACAGAAACUUACUACAUUUGUU.GUA..GAAAAUA...........................UAGCCGCAUUGAUUGGAUC.GGGAAACUC.AUCAAACUAUU..AUGAAAUACCGAGACA.AGCUUCGCUUCUC.GAUGGCGGG.CCACG.....CCC...UUCG...GGGU...AACUUUG.AGU.CGGUGG.AUUA.CAAA.GAGGA.CGAGCGCUCAAAUCAUG...UCA.UUCGGAGUUUCA.UCACAUCAUCGGUGCGGCUUUUUUAUAAAGGGGAACGGUAAUCUUGGUUGGUUACCGUUCCUUUUUCUUUGUACUUUCUACAAUCCAAAGAUUUCAGCUUAACCUCUAUUAAGCGAUGUCGUAACUCAAAUAUUGUCAAUAGUAGAUUUAUAUAAUAUUAACGGAAGUAGGUUAGGAGGCUGCUUUGAGGUAGUGAUAUGCAAUAAAAGGACUUUCGUUUCUUUUGCCAGUGUUUGUUAGGUCAAAUGCUACAUCUCAGUGCUCUCAAUGCCACACCUUAACAGGACAAAUGCCACAGGUUGCAGACAGUGAAGUGUGGAGUUAA
BAAY01021114.1/505-908                     CUUG.UUUCUUUCCUAGAAACUCAUUACCUUUGAA.GUA..GAAAAAA...........................UAGCCGCAUUGAUUGGAUC.GGGAAACUC.AUCAAUUUUU...AUGAAAUACCGAGACA.AGCUUCAGUUCUU.AAUGGCGGG.GCACG.....CCU...UUCG...GGGU...AACUCUUGAGU.CGGUGG.AUUA.CAAA.GAGGAC.GAGCACUCCCAUCAUG...UCG.UACCGAGUUUCA.UCACCUCAUCGGUGCGGAGUUUCUAUUANACAGGAGCCGCGACCUUGGUGACUACAGNGCCUUUUCUCUGUUGUCCCCUUUCCUCUUAUUUGGUAUCCCCUUAGUCUUUCACACUUACAGGCGUUUCCUCGCGUUUGGGGGAGAACCCUUUUUCCAGCGCUUCUUUGGGCGGACGGGCUCCUCUUUAAUGGGGGGAAGGUUCGUUU.......................................................................................................................
NZ_AAYH02000043.1/16434-16956              CUUG.UUUCUUUCAUAGAAACUCAUUACCUUUGUU.AUA..GAAAAAA...........................UAGCCGCAUUGAUUGGAUC.GGGAAACUC.AUCAAUUUUU...AUGAAAUACCGAGACA.AGCU.UCGCUUCUCAAUGGCGGG.CCACG.....CCC...UUCG...GGGU...AACUCUUGAGU.CGGUGG.AUUA.CAAAGAGGAG..GAGCACUCAAAUCAUG...UCA.UACGGAGUUUCA.UCACAUCAUCGGUGCGGCUUUCUAUAAAAGAGGAACGGUAAUCUGUUUGGAUAACCGUUCCUCUUUCGUUUUAUGCGGAUGUGGGUGAUUGUGAAACGAUGAUACGUGAUGCUGAAACAGAUGAUGUGUCAAGGGAAGAUAGAUGAUGUGUUUAUACAAGACAGACCAUCUGUAUCGGGUGAACAGAUGGUCUGUUUUGAAAAGAGUUUUUUUAAGUUUAUUUGUUGUCCCGUAAGUCUUUUACCCUGACGGCUUUUCCUUCGCUCUGCGGCAAGGAACCUUUCUUUACCAACCGUAACUUCGGAGUUACCAGAAUCUCGUCUUU
BAAZ01019253.1/490-1                       CUUG.UUUCUUUCAUAGAAACUCAUUACCUUUGUU.AUA..GAAAAAA...........................UAGCCGCAUUGAUUGGAUC.GGGAAACUC.AUCAAUUUUU...AUGAAAUACCGAGACA.AGCU.UCGCUUCUCAAUGGCGGG.CCACG.....CCC...UUCG...GGGU...AACUCUUGAGU.CGGUGG.AUUA.CAAAGAGGAG..GAGCACUCAAAUCAUG...UCA.UACGGAGUUUCA.UCACAUCAUCGGUGCGGCUUUCUAUAAAAGAGGAACGGUAAUCUGUUUGGAUAACCGUUCCUCUUUCGUUUUAUGCGGAUGUGGGUGAUUGUGAAACGAUGAUACGUGAUGCUGAAACAGAUGAUGUGUCAAGGGAAGAUAGAUGAUGUGUUUAUACAAGACAGACCAUCUGUAUCGGGUGAACAGAUGGUCUGUUUUGAAAAGAGUUUUUUUAAGUUUAUUUGUUGUCCCGUAAGUCUUUUACCCUGACGGCUUUUCCUUCGCUCUGCGGCAAGGACCUUUCUCACCAACC.................................
BABG01009248.1/504-1026                    CUUG.UUUCUUUCAUAGAAACUCAUUACCUUUGUU.AUA..GAAAAAA...........................UAGCCGCAUUGAUUGGAUC.GGGAAACUC.AUCAAUUUUU...AUGAAAUACCGAGACA.AGCU.UCGCUUCUCAAUGGCGGG.CCACG.....CCC...UUCG...GGGU...AACUCUUGAGU.CGGUGG.AUUA.CAAAGAGGAG..GAGCACUCAAAUCAUG...UCA.UACGGAGUUUCA.UCACAUCAUCGGUGCGGCUUUCUAUAAAAGAGGAACGGUAAUCUGUUUGGAUAACCGUUCCUCUUUCGUUUUAUGCGGAUGUGGGUGAUUGUGAAACGAUGAUACGUGAUGCUGAAACAGAUGAUGUGUCAAGGGAAGAUAGAUGAUGUGUUUAUACAAGACAGACCAUCUGUAUCGGGUGAACAGAUGGUCUGUUUUGAAAAGAGUUUUUUUAAGUUUAUUUGUUGUCCCGUAAGUCUUUUACCCUGACGGCUUUUCCUUCGCUCUGCGGCAAGGACCUUUCUUUACCAACCGUAACUUCGGAGUUACCAGAAUCUCGUCUUUC
BABD01001370.1/2480-1958                   CUUG.UUUCUUUCGUAGAAACUCACUACCUUUGAA.GUA..GAAAAAA...........................UAGCCGCAUAGAUUGGAUC.GGGAAACUC.AUCAAUUCUA...AUGAAAUACCGAGACA.AGCUUCAGUUCUC.AAUGGCGGG.CCACG.....CCC...UUCG...GGGU...AACUCUUGAGU.CGGUGG.AUUA.CAAA.GAGGAC.GAGCACUCAAAUCAUG...UCA.UACGGAGUUUCA.UCACAUCAUCGGUGCGGCUUUCUAUAAAAGAGGAACGGUAAUCUUGGUUGACUACCGUUCCUUUUUCUUUUGUCGUUAUUUUACGGUUUUGCUUCUUGAAGAUCAGAGAGUUCAGUAAAAAUUGGAUUGGUUGCAGUGAGGGGGAAAAGUCCAGGCUUUUGCUCGUUUAACUCCAGGUGUUUACUCCCGAAAUGCCUGAAGUUUUAGGUUGGAAUGCCCGGUGUUUGGGAAGUAAAUUCCGGGAGUUUCGGGAGUAUAAUGCAGGGAUAUUUACCGGUAUGGCACGGCUUCAUUAACGGUUGAAACUGGACAUACCGGUAGAAUA
BAAU01008698.1/785-263                     CUUG.UUUCUUUCGUAGAAACUCACUACCUUUGAA.GUA..GAAAAAA...........................UAGCCGCAUUGAUUGGAUC.GGGAAACUC.AUCAAUUCUA...AUGAAAUACCGAGACA.AGCUUCAGUUCUC.AAUGGCGGG.CCACG.....CCC...UUCG...GGGU...AACUCUUGAGU.CGGUGG.AUUA.CAAA.GAGGAC.GAGCACUCAAAUCAUG...UCA.UACGGAGUUUCA.UCACAUCAUCGGUGCGGCUUUCUAUAAAAGAGGAACGGUAAUCUUGGUUGACUACCGUUCCUUUUUCUUUUGUCGUUAUUUUACGGUUUUGCUUCUUGGGAUCAACGUAACAAUCUGAGGGAUUUUAUAUUUAAGCAUAUAAUUUAGCAAGUCUAUAUAAGAAAAAAGCUCUAUCUCUUACUCCUCUGAACUGUGCUCUAAAUGCUUUGAUUUUAGCAUUGAAUGACUCUGCUGCGGCAUUGGUUGCCCUCCUUUCAAAGAAAUUGAUUAUAUCCAGAUAAUGUGUUUGUAUAGAACGUGCGACCCUUCCAAAGGUGAGGAACCC
BABB01001469.1/1-505                       ..................AACUCACUAC.CUUGAAAGUA..GAAAAA............................UAGCCGCAUUGAUUGGAUC.GGGAAACUC.AUCAAUUCUA...AUGAAAUACCGAGACA.AGCUUCAGUUCUC.AAUGGCGGG.CCACG.....CCC...UUCG...GGGU...AACUCUUGAGU.CGGUGG.AUUA.CAAA.GAGGAC.GAGCACUCAAAUCAUG...UCA.UACGGAGUUUCA.UCACAUCAUCGGUGCGGCUUUCUAUAAAAGAGGAACGGUAAUCUUGGUUGACUACCGUUCCUUUUUCUUUUGCCGUUAUUUUAUGGUUUUGCUUCUUGAAGAUCAGAGAGUUCAGUAAAAAUCGGAUUGGUUGCAGUGAGGGGGAAAAGUCGGGUCAACGUAAAAACCUGAGGGAUUCAUAGUUUAUGCAUAAAUUUUCGCCAGUCUGAACAGGAAGAAAGCUCUGUCCUUUACUCCUCUGAAUUGUGUGCGGAACUCCUUUAUUUUUGCAUUGAACGAUUCGGAAGCAGCGUUUGUUGAACGUCUGUCAAAGAAGUUGAUUAUU
NZ_ABFZ02000019.1/401785-402307            CUUG.UUUCUUUCGUAGAAACUCACUACCUUUGAA.GUA..GAAAAAA...........................UAGCCGCAUUGAUUGGAUC.GGGAAACUC.AUCAAUUCUA...AUGAAAUACCGAGACA.AGCUUCAGUUCUC.AAUGGCGGG.CCACG.....CCU...UUCG...GGGU...AACUCUUGAGU.CGGUGG.AUUA.CAAA.GAGGAC.GAGCACUCAAAUCAUG...UCA.UACGGAGUUUCA.UCACAUCAUCGGUGCGGCUUUCUAUAAAAGAGGAACGGUAAUCUUGGUUGACUACCGUUCCUUUUUCUUUUGUCGUUAUUUUACGGUUUUGCUUCUUGAAGAUCAGAGAGUUCAGUAAAAUCGGAUUGGUUGCAGUGAGGGGGAAAAGUCCAGGCUUUUGCUCGUUUAACUCCAGGUGUUUACUCCCGAAAUGCCUGAAGUUUUAGGUUGGAAUGCCCGGUGUUUGGGAAGUAAAUUCCGGAAGUUUCGGGAGUAUAAUGCAGGGAUAUUUACCGGUAUGGCACGGCUUCACUAACGGUUGGAACUGGACAUACCGGUAGAAUAU
NZ_ABVO01000025.1/18217-18444              CUUG.UUUCUUUCCUAGAAACUCAUUACCUUUGAA.GUA..GAAAAAA...........................UAGCCGCAUUGAUUGGAUC.GGGAAACUC.AUCAAUUUUU...AUGAAAUACCGAGACA.AGCUUCAGUUCUU.AAUGGCGGG.CCACG.....CCC...UUCG...GGGU...AACUCUUGAGU.CGGUGG.AUUA.CAAA.GAGGAC.GAGCACUCAAAUCAUG...UCA.UACGGAGUUUCA.UCACAUCAUCGGUGCGGCUUUCUAUAAAAA.......................................................................................................................................................................................................................................................................................................
#=GC ANNOT                                 TTTG.....................TAnnTTTG........TSS................................<<<<<<<<<<<<..<<<..<<....>>..>>>................................................................................................................................................................>>>>>>>>>>>>..................................................................................................................................................................................................................................................................................................................
#=GC SS_cons                               ........................................................................................................................................(((-(<(<(<(((--((-----.((((,.....<<<<<.____.>>>>>,...,<<<___.>>>.,,)))).----.))--)))>)>)>)))).....................................................................................................................................................................................................................................................................................................................................................................
#=GC possible_SS_cons_??                   ............................................................................<<<<<<<<<<<<..<<<..<<....>>..>>>............................(((-(<(<(<(((--((-----.((((,.....<<<<<.____.>>>>>,...,<<<___.>>>.,,)))).----.))--)))>)>)>)))).......................................>>>>>>>>>>>>..................................................................................................................................................................................................................................................................................................................
#=GC SS_cons_1?                            .......................................................................................................................................................<<<<<<<...............................................................................>>>>...>>>...................................................................................................................................................................................................................................................................................................................................................
#=GC R2R_LABEL                             ----------------------------------------------------------------------------.................................5...............6....................................j1....2................3..4...........................................................................................------------------------------------------------------------------------------------------------------------------------------------------------------------------------------------------------------------------------------------------------------------------------------------------------------------------
#=GC SUBFAM_pknot_R2R_LABEL                -------------------------------------------------------------------------------------------------------------------------------------------------------.......-------------------------------------------------------------------------------..........---------------------------------------------------------------------------------------------------------------------------------------------------------------------------------------------------------------------------------------------------------------------------------------------------------------------------------------------------

#=GF R2R var_backbone_range 1 2 ntrange (A-rich)
#=GF R2R var_backbone_range 3 4 ntrange (A-rich)
#=GF R2R var_backbone_range 5 6 ntrange
#=GF R2R multistem_junction_circular j all-stems-anyangle
#=GF qR2R multistem_junction_bulgecircleynormals_solver j s0 0 m s1 -90 m s2 +90 m
#=GF R2R ignore_ss_except_for_pairs _1? outline

#=GF SUBFAM_PERL_PRED pknot return 1;
#=GF SUBFAM_pknot_R2R no5
#=GF SUBFAM_pknot_R2R subst_ss _1? primary
#=GF SUBFAM_pknot_R2R set_dir pos0 -180 f
#=GF SUBFAM_pknot_R2R outline_nuc allpairs
//
