# Supplementary material for: R2R - software to speed the depiction of aesthetic consensus RNA secondary structures
Source: BMC Bioinformatics. 2011 Jan 4;12:3. doi: 10.1186/1471-2105-12-3 (PMC3023696; doi:10.1186/1471-2105-12-3)
Supplement: Additional file 1 — Source code and example input and output files. C++ and Perl source code is provided. Installation and usage instructions are given in the user manual (Additional file 2), which is also a part of this archive. Example input files for R2R are included in the "demo" subdirectory of this archive, and R2R's raw output on these examples in PDF and SVG format is supplied in the "demo/output-pdf" and "demo/output-svg" subdirectories. Files can be retrieved from the tgz archive file using programs such as WinZip (Windows), StuffIt Expander (Mac) or the tar/gzip commands (UNIX). [file 1471-2105-12-3-S1.TGZ › R2R-1.0.1/demo/104/Bacteroides-1.sto]

# STOCKHOLM 1.0
NZ_ABIY02000058.1/8654-9122                  GCUGAAACUUCGUGAAAAAGGAGUUCAGUAAUCGGUUGAAUGAAAAAUGAUAAAAAACGUUAAUAUAUAAAACCAAAACGUUUGAAGAAAUGUUUUAUUGAUGCAGACG...CUUAA...AACACUUGGAUGUAUGUGAAUAUGUGUAAGU...GUUAC..CUG....UUC........CAGAAG....UGGAAAAGGAGCGUUAAUGCAUAGUAGUUUUGUCGUGUUUUAUUUUGUGUUUGUGUUGUGACUGUUUCUCGACGUGAGUCGGGAAACAGUUUUUUGUUUGCAGAAUUUUGUAUAACUUUGCAGCCGAUUUUGAAUUCUGUCCGAUUUUACCGAUUAUUCAGGCUGAUUCAAAGUCAGGGGAAUGGGACUUCCCUGUUAUAAACCGCUAAUAAAGUAGCUGAUAGUUCCUGCCGGAGUUGGUCUUUGGAGUAAGACUGGCAGGAAAAUCUAUAUCUGCUUGUCUGAAAAAAGAAUCCGGCUUCCGUUU
BABD01000872.1/1454-986                      GCUGAAACUUCGUGAAAAAGGAGUUCAGUAAUCGAUUGAAUGAAAAAUGAUAAAAAACGUUAAUACAUAAAACCAAAACGUUUGAAGAAAUGUUUUAUUGAUGCAGACG...CUUAA...AACACUUGGAUGUAUGUGAAUAUGUGUAAGU...GUUAC..CUG....UUC........CAGAAG....UGGAAAAGGAGCGUUAAUGCAUAGUAGUUUUGUCGUGUUUUAUUUUGUGUUUGUGUUGUGACUGUUUCUCGACGUGAGUCGGGAAACAGUUUUUUGUUUGCAGAAUUUUGUAUAACUUUGCAGCCGAUUUUGAAUUCUGUCCGAUUUUACUGACUGUUCAGGCUGAUUCAAAGUCAGGGGAAUGGGACUUCCCUGUUAUAAACCGCUAAUAAAGUAGCUGAUAGUUCCUGCCGGAGUUGGUCUUUGGAGUAAGACUGGCAGGAAAAUCUAUAUCUGCUUGUCUGAAAAAAAGAAUCCGGCUUCCGUU
NC_004663.1/2410852-2410367                  GAUGUGAAUCGGGGUACCGUUUUUUUUGUUAAAAAGUCGUCUUAACUUCAUUUUUUUCAGAACUCUUGUGAACAAAAUCCGAAUUGGUGCGUUAUUUAUUAUGCAAAUC.GCCUGAUAAAGCUUCUUAUGGGUAUGCGAAUAUAGAUAAGUCA.AGCAAG.GUAUGCCUCCCC.GGCAUUACA......GGUAAGAUUGCAUAGUAGUUUUGUCGUGUUUUAUUUUGUGUUUGUGUUGUGACGGUGCUGCGAUGUGAAUCGAGGUGCCGUUUUUUUGUUAUAACCGCUUUGGGGGUAUAACCAGGGAUUAUCCGACAUAAUAAAAUUCUGUGAUUCAGUCUGCCGGAAAAUGUCUUCCUUUGCAAAAAAGAAAUAAUUUAGUAUCACUUAAAUCAAAUCAUUUAUGUUCAAUGAAAAGAGAAGCAGCAUGCUGCACGGUGUCCUGUUGAUAGCAUUAUUUUCUUGUGCUGCGUUUUAUAUUGGCGAGAUGUCUUUU
BAAV01015564.1/559-873                       GAUGUGAAUCGGGGUACCGUUUUUUUUGUUAAAAAGUCGUCUUAACUUCAUUUAUUUCAGAACUCUUGUGAACAAAAUCCGAAUGGGUGCGUUAUUUAUUAUGCAAAUCA.CCUGAUAAAGCUUCUUAUGGGUAUGCGAAUAUAGAUCAGUCA.AGCAAG.AUAUGCCUCCCC.GGCAUUACA......GGUAAGAUUGCCUAGUAGUACGGUCGUGUACUAUAACGAGUAGGUGUAGUGACAGUCUUCGAUAUGAUUCGAGGUGCCAAUAUUGGCUAUACCGCUAUGGGGUUAUACCAGGGAUUAUCCGACAUCUUAAAUUCUG...........................................................................................................................................................................
NZ_AAVM02000011.1/62950-62466                AUAAAGAGGUGUGGUUGCUGUUUUCCUUGUUAAAAUCCCGUUCCUGCCUCAUUUUCUUUAAACUUCUGUGAACAAAAUCCGGAUUAGUCUGUUUUUUAUUAUGCAAAUC.GCCUGAUAAAGCUUCUUAUGGGUAUGUGAAUAUAGAUAAGUCA.AGCAAGA.UAUGCCUCCCC.GGCA.UA.AC.....AGGAAGAUUGCAUAGUAGUUUUGUCGUGUUUUAUUUUGUGUUUGUGUUGUGACGGUGCUGCGAUGUGAAUCGAGGUACCGUUUUUUAUUAUGGAUAGGUAUAACCGGAGAUUAUCCGGUAUAAAAAAAUACUGUGAACCGGUUUGAUGAAAAAUGGCUUCCUUUGCAGAGUAAUAAACAGAGUAAUAAAUUCAGUAUCACUAAAAUCUAGUAAUUUAUGUUCAACGAAAAAAGAAGCAGCAUGUUGCACGGUGUCUUGUUGAUAGCACUGUUCUCUUGUGCGGCGUUUUACAUUGGUGAGAUGUCUU
NZ_AAXF02000043.1/119525-120009              UGAAUUCCUUAAAGGGCGUGCUAUUUCAUUUUCUUAUCAUAUUAUUGAAUAAAAUCUUAUCAAUCCUGUGAACAAAAUCCGGAAAUGUAUGUUAUUUAUUGUGCAAAUC.GCCUGAUAAAGCUUCUUGUGUGUAUGCGAAUAUAGAUAAGUCA.AGCAAGG.UAUGCCUCCCC.GGCA.UG.AC.....AGGAAGAUUGCAUAGUAGUUUUGUCGUGUUUUAUUUUGUGUUUGUGUUGUGACGGUGCUGCGAUGUGAAUCGAGGUGCCGUUUUUUUUGUCACAUAUAAAGAAACGGCAGGCUUACAAAUAAGAAACGAGCUUACAAAUCUCCUAAAGUAUAUCAUAGAAUCUUUGCAAGCUCGUUGUAUGAGUGGUGCUUUUGCGCACCUUAUCUAGUUGUUAUAAAGGCAUAUUACCAUGCUUCUUGGGCGGGUUUGUCUGCAUCUUGUUUUCCGUCAUUUCCAGUGCCUGAAUCAGACGUUUGCGAGUCUGUCU
NZ_AAXF02000043.1/119256-119736              CAAAUGGCUGAUGGAAGGCUUCCUGAAAGACUAUAAGGAGAAGAAAUAACAUUUUUACUUCUCCUUUCGUGAACAAAAUAAAAAUCUGAAUGUUUUAUAUAUGCAAAUC.GCCUGAUG..GCUACUUGUAGGUAUGCGAAUAUAUAUAGGCU..AGUGAA..UAUGCCUCCCC.GGCA.UA.AC.....AGGAAGAUUGCAUAGUAGUUUUGUCGUGUUUUAUUUUGUGUUUGUGUUGUGACGGUGCUGCGAUGUGAAUCGGGGUACCGUUUUUUCGUUUCUCUUGAAUUCCUUAAAGGGCGUGCUAUUUCAUUUUCUUAUCAUAUUAUUGAAUAAAAUCUUAUCAAUCCUGUGAACAAAAUCCGGAAAUGUAUGUUAUUUAUUGUGCAAAUCGCCUGAUAAAGCUUCUUGUGUGUAUGCGAAUAUAGAUAAGUCAAGCAAGGUAUGCCUCCCCGGCAUGACAGGAAGAUUGCAUAGUAGUUUUGUCGUGUUUUAU
NZ_AAVM02000011.1/71994-71514                GCAAAAUGGCUAAUGGAGGGCUUUCUGAAAGAUUAUAAAGAGAAAAAUAAAUAUAAAACAUCUUUUUCGUGAACAAAACCGAAAUAGGAAUGUUUUAUAUAUGCAAAUC.GCCUGAUG..ACUACUUGUAGGUAUGCGAGUAUAUAUGAGUC..GGUGAA..UAUGCCUCCCC.GGCA.UA.AC.....AGGUAGAUUGCAUAGUAGUUUUGUCGUGUUUUAUUUUGUGUUUGUGUUGUGACGGUGCUGCGAUGUGAAUCGGGGUACCGUUUUUAUGUAUGUGACAGAAAGAAAUUGUAAAUGGCUGCAUUAAAAAAAGAAUAAGCACGAAACCAUAAUUUAUUCCGGCUUCGUGCUCACUCUUUACUUAUAUACUGCAAUCAGGCAGUACUAUUUCCAUUCGCUGUGCUGUUCCAACAUCGGGUUUGUAUCAAUCUCACUUUGCGGAAUAGGCCAUACCAAAUCUUGUGCUCCACGUAGAUUAUUGCGUUCGACU
BAAV01015564.1/324-804                       CAAAUGGUUGAUGGAAGGCUUUCUGAAAGAUUUUAAAGGGAGAAAAUAAACUUCAAUCUCUUUUUUUCGUGAACAAAACGAAAAUCGGGAUGUUAUAUAUGUGCAAAUC.GCCUGAUG..GCUGCUUGUAGGUAUGCGAAUAUAUAUGAGUC..AGUGAA..UAUGCCUCCCC.GGCA.UA.AC.....AGGAAGAUUGCAUAGUAGUUUUGUCGUGUUUUAUUUUGUGUUUGUGUUGUGACGGUGCUGCGAUGUGAAUCGGGGUACCGUUUUUUUUGUUAAAAAGUCGUCUUAACUUCAUUUAUUUCAGAACUCUUGUGAACAAAAUCCGAAUGGGUGCGUUAUUUAUUAUGCAAAUCACCUGAUAAAGCUUCUUAUGGGUAUGCGAAUAUAGAUCAGUCAAGCAAGAUAUGCCUCCCCGGCAUUACAGGUAAGAUUGCCUAGUAGUACGGUCGUGUACUAUAACGAGUAGGUGUAGUGACAGUCUUCGAUAUGA
NC_004663.1/2411087-2410607                  CAAAUGGUUGAUGGAAGGCUUUCUGAAAGAUUUUAAAGGGAGAAAAUAAACUUCAAUCUCUUUUUUUCGUGAACAAAACGAAAAUCGGGAUGUUAUAUAUGUGCAAAUC.GCCUGAUG..ACUGCUUGUAGGUAUGCGAAUAUAUAUGAGUC..AGUGAA..UAUGCCUCCCC.GGCA.UA.AC.....AGGAAGAUUGCAUAGUAGUUUUGUCGUGUUUUAUUUUGUGUUUGUGUUGUGACGGUGCUGCGAUGUGAAUCGGGGUACCGUUUUUUUUGUUAAAAAGUCGUCUUAACUUCAUUUUUUUCAGAACUCUUGUGAACAAAAUCCGAAUUGGUGCGUUAUUUAUUAUGCAAAUCGCCUGAUAAAGCUUCUUAUGGGUAUGCGAAUAUAGAUAAGUCAAGCAAGGUAUGCCUCCCCGGCAUUACAGGUAAGAUUGCAUAGUAGUUUUGUCGUGUUUUAUUUUGUGUUUGUGUUGUGACGGUGCUGCGAUGUG
NC_004663.1/768595-769075                    UUGGCAGCUGAAACUCCGUGAAAGAGGCAUUCAGUAAAAAGAUAUUUGUUUUAAUUAACAUAAAAGUUUAAACAAAUCGUUCAUUCGAUUUGUUUAUUAGAUGCUAAUCAGCUUGA....UCUGUUUGUGAGUAUGUGAAUAUGAGUAAAU...GGUAC..UUAUGCCUCUCC.GGCA.UAGACA....GGUAUGAUUGCAUAGUAGUUUUGUCGUGUUUUAUUUUGUGUUUGUGUUGUGACGGUACUACGACGGGAGUCGUGGUACCGUUUUUUGUUACUCUUUUACAGCCUGCCUUUAAAACAGAAUACGUUAGUUCCCCAAUCAGUUUCAGGUAAAGUCCCUUCCGGCUCGAACAAUCCAUAUACGGAAGAACCGGAACCGCUCAUAGAGGCAUAAACAGCCCCUUGCCUGUAUAGCUCGGCUUUAAUUUCUCCGAUCACCGGAUGCUGGGGGAAUACGCUGUCUUCAAAAUCAUUGAUUAAUAUCUCUUUCC
NZ_AAVM02000001.1/1013764-1013284            GUGAAAGAGGUAUUCAAUAAGAUAUAUUUAAUUAUUUGUUGUAAAAACAUGAAAAUAUAAACAAAAUAGAAACAAAUCGUGCAUGCGAUUUGUUUAAUUGAUGCAAGUCGACCUGAA...GCUGUUUGUGAGUAUGUGAAUAUACAUGGAU...AGUAC..UUAUACCUCCCC.GGUA.UAGAC.....AGGGAGAUUGCAUAGUAGUUUUGUCGUGUUUUAUUUUGUGUUUGUGUUGUGACGGUACUACGACGUGAGUCGUGGUACCGUUUUUUGUUUAUUCGUUUGGAGUAGGUUCUAUUUUGUAAAAUAUUUAUGCCAUAUUGAUUUAUAAUCCAUAACUGUUUAGGGUUCUUCUUCAGAUUUGGUGGUAAUUUAAUCAGUCGGUGGUAUCUCCAUUCCCCUCCUUCGGGGAAGGAGGGGUGGCUGAAAGCCGGGGUGGUAGGUGGAUACACAAUGCUGAUAAUAACCGACUUACGCAUUCACCUACCACCUC
BABG01016634.1/566-85                        UGGCAGCUGAAACUCCGUGAAAGAGGGAUUCAAUAAAAGAGAUUUGUUUUAAAAUAAACAUAAAAGAUUAAACAAAUCGUGCAUGCGAUUUGUUUAUCUGAUGCUAAUCGACCUGAA...GCUGUUUAUGAGUAUGCGAAUAUACGUAAAU...GGUAC..UUAUGCCUCCCC.GGCA.UAGACA....GGAAAGAUUGCAUAGUAGUUUUGUCGUGUUUUAUUUUGUGUUUGUGUUGUGACGGUACUACGACGUGAGUCGUGGUACCGUUUUUUGUUCGCCCAUACUGGGCGAACAAAACUAUGUUUAUAGCUUUCCUUUGAAAUAGAAAACGUCGCUUUCUCCCAUUGUUUCCGGUAAAGAAGUUCCGGGGGCGAACAGUCCGAACACUGAAGAGCCGGAGCCGCUCAUGGAGGCGUAGAUCGCUCCUUGAUGAUAGAGUUCUCUUUUAAUUUCCCCAAUAACGGGAUGUUGCGGGAAUACACUUGCUUCAAAA
NZ_AAXF02000048.1/20825-21306                UGGCAGCUGAAACUCCGUGAAAGAGGGAUUCAAUAAAAGAGAAACUUGUUUUAAAUAACAUAAAAGUUUAAACAAAUCGUGCAUGCGAUUUGUUUAAUUGAUGCUAAUCGACCUGAA...GCUGUUUAUGAGUAUGCGAAUAUACGUAGAU...AGUAC..UUAUGCCUCCCC.GGCA.UAGACA....GGAAAGAUUGCAUAGUAGUUUUGUCGUGUUUUAUUUUGUGUUUGUGUUGUGACGGUACUACGACGUGAGUCGUGGUACCGUUUUUUUGGUACGCCCAGCAUGGAUGUUCUGUUUUAUAAAAUAUUUAGCACUAAUUCUUUUGUUAUCCAAAAUUAUUUUGUAAUUUUGUAUCAAAUGAAUAAGAUAUGAGAGUAGUAUCACAUAAGAAAUUGAAAGAUUUCUACGAGACGAAAGGGUGUGAAGAUUCACGUGUUGCUUUAGAACGUUGGUAUGAUAUAGCGGAAAAAGCAGAAUGGCGGAAUUUGUC
BABB01010445.1/446-1                         UGAGAGCCGGUCAUAGACUUGGGGAAAUACAUAUAACUCGAAAAAAAUACAUUUUUUUUGCUCACUCCUGAACAAAAUGAUUUCUUCUGCGUUUAUAAUUAUGCAAAUCGGCCUGAA...GCGCUUUAUGCCUAUGGGAAUAUCCAUAAUAGU.CGCACCG.UAUGCCUCCCC.GGCA.UAGACA....GGUAAGAUUGCAUAGUAGUUUUGUCGUGUUUUAUUUUGUGUUUGUGUUGUGACGGUGCUGCGAUGUGAAUCGAAGUACCGUUUUUUUGUACCUACCUCUCAGAAGCUAAAAGAUUUACCAUAAAAGAAGCAGAAUACAGGGUAACGGGUUAAAUGUUCCGAUGGACGAAUUGUCCGUCGAUCCAGAACGUGGCAUGCUCAGAACGGAACUUCAGUAAAACGUAUUCCGGAUCAGUCGGUCCCUUUGGGAAAUGGGCGAUAAACCAGUC.......................................
NC_003228.3/3358225-3358709                  GAGAGCCGGUCAUAGACUUGGGGAAAUACAUAUAACUCGAAAAAAAUACAUUUUUUUUUGCUCACUCCUGAACAAAAUGAUUUCUUCUGCGUUUAUAAUUAUGCAAAUCGGCCUGAA...GCGCUUUAUGCCUAUGGGAAUAUCCAUAAUAGU.CGCACCG.UAUGCCUCCCC.GGCA.UAGACA....GGUAAGAUUGCAUAGUAGUUUUGUCGUGUUUUAUUUUGUGUUUGUGUUGUGACGGUGCUGCGAUGUGAAUCGAAGUACCGUUUUUUUGUACCUACCUCUGAGAAGCUAAAAGAUUUACCAUAAAAGAAGCAGAAUACAGGGUAACGGGUUAAAUGUUCCGAUGGACGAAUUGUCCGUCGAUCCAGAACGUGGCAUGCUCAGAACGGAACUUCAGUAAAACGUAUUCCGGAUCAGUCGGUCCCUUUGGGAAAUGGGCGAUAAACCAGUCUUGCCAAUACUUCUGUUUGAGUCCGGCAUCUGUCACUAC
BABA01000991.1/1042-1526                     CGAGAGCCGGUCAUAGACUUGGGGAAAUACAUAUAACUCGAAAAAAAUACAUUUUUUUUGCUCACUCCUGAACAAAAUGAUUUCUUCUGCGUUUAUAAUUAUGCAAAUCGGCCUGAA...GCGCUUUAUGCCUAUGGGAAUAUCCAUAAUAGU.CGCACCG.UAUGCCUCCCC.GGCA.UAGACA....GGUAAGAUUGCAUAGUAGUUUUGUCGUGUUUUAUUUUGUGUUUGUGUUGUGAAUAAGCCUUGUCGGGAGACAGGGCUUAUUUUUUUUCUUGUUCUUCUAUUGCCUUAUUCAGUAAAAAAGUCGUUUCUUUAAGUUUUUCGACAAUCUUUAUUUUAGUAGUUUCGUCAAACCGAAUAUCUGGCAAAUAAAUCCCCAGACUUGCGAUGAUUGUCUUGUUUUUAUAAAUAGGAGUUGCUAGGCUAACAACAUGGUUGGCAUUGGAAGUGAUUUCCACUUCUUUAGCUCUAAUUUCACUUAAGGCAGCAAC
NC_006347.1/3456821-3457305                  GAGAGCCGGCCAUAGACUUGGGGAAAUACAUAUAACUCGAAAAAAAUACAUUUUUUUUUGCUCACUCCUGAACAAAAUGAUUUCUUCUGCGUUUAUAAUUAUGCAAAUCGGCCUGAA...GCGCUUUAUGCCUAUGGGAAUAUCCAUAAUAGU.CGCACCG.UAUGCCUCCCC.GGCA.UAGACA....GGUAAGAUUGCAUAGUAGUUUUGUCGUGUUUUAUUUUGUGUUUGUGUUGUGACGGUGCUGCGAUGUGAAUCGAAGUACCGUUUUUUUGUACCUACCUCUCAGAAGCUAAAAGAUUUACCAUAAAAGAAGCAGAAUACAGGGUAACGGGUUAAAUGUUCCGAUGGACGAAUUGUCCGUCGAUCCAGAACGUGGCAUGCUCAGAACGGAACUUCAGUAAAACGUAUUCCGGAUCAGUCGGUCCCUUUGGGAAAUGGGCGAUAAACCAGUCUUGCCAAUACUUCUGUUUGAGUCCGGCAUCUGUCACUAC
BAAZ01000465.1/2253-2734                     GAAGCUUCGUGAGAGGGGUAUUCAAUAAGCGAUAAAAGAGAUUUUUGUUUUUAUUAACAAAUAGGGAAUGAACAAAUGCUUCCCCGCAUUUGUUUAUAUGUUGCAAAUCAGCCUGAU...GCUGUUUAUGUAUAUGUGAAUAUCCGUAACU...AGUAC..UUAUGCCUCCCC.GGCA.UAGACA....GGUAAGAUUGCAUAGUAGUUUUGUCGUGUUUUAUUUUGUGUUUGUGUUGUGAAUAAGCCUUGUCGGGAGACAGGGCUUAUUUUUUUUCUUGUUCUUCUAUUGCCUUAUUCAGUAAAAAAGUCGUUUCUUUAAGUUUUUCGACAAUCUUUAUUUUAGUAGUUUCGUCAAACCGAAUAUCUGGCAAAUAAAUCCCCAGACUUGCGAUGAUUGUCUUGUUUUUAUAAAUAGGAGUUGCUAGGCUAACAACAUGGUUGGCAUUGGAAGUGAUUUCCACUUCUUUAGCUCUAAUUUCACUUAAGGCAGCAAC
NZ_ABJL02000008.1/538428-537947              GAAGCUUCGUGAGAGGGGUAUUCAAUAAGCGGUAAAAGAGAUUUUUGUUUUUAUUAACAAAUAGGGAAUGAACAAAUGCUUCCCCGCAUUUGUUUAUAUGUUGCAAAUCAGCCUGAU...GCUGUUUAUGUAUAUGUGAAUAUCCGUAACU...AGUAC..UUAUGCCUCCCC.GGCA.UAGACA....GGUAAGAUUGCAUAGUAGUUUUGUCGUGUUUUAUUUUGUGUUUGUGUUGUGAAUAAGCCUUGUCGGGAGACAGGGCUUAUUUUUUAUUCUUGUUCUUCUAUUGCCUUAUUCAAUAGAAAUGUUGUUUCUUUAAGUUUUUCGACAAUAUUUAUUUUAGUAAUUUCUUCAAACCGAAUAUCUGGCAAGUAAAUCCCCAGACUUGCGAUGAUCGUCUUGUUUUUAUAAAUAGGAGUUGCUAGGCUGACAACAUGGUUAGCAUUGGAAGUGAUUUCUACUUCUUUGGCUCUAAUUUCAGUUAAGGCAGCAA
BABD01020940.1/132-613                       AGUUGAAGCUUCGUGAACGAGGUAUUCAAUGACAAACUUUGAAUUUGUGUUUUUUAACAAAUAAGCAAUAAACAAAUGCCUCCCCGCAUUUGUUUAUAAUGUGCAAAUCAGCCUGAA...GCUGUUUAUGUAUAUGUGAAUAUCCGUAACU...AGUAC..GUAUGCCUCCCC.GGCA.UAGACA....GGUAAGAUUGCAUAGUAGUUUUGUCGUGUUUUAUUUUGUGUUUGUGUUGUGAAUAAGCCUUGUCGAGAGACAAGGCUUAUUUUUUUGUAUAUUAUACCUUAAAUCCGCAACUCCAUUCCCGAAGUGCUACCUACAUAAAGAGAAAUGGACUUUUGAUUCGUAAGAUAACCAUUAAGUCCUCGCGUCCGUUUCAAUGCGCAUACCAUCCCCUUACCCCAUAAAGCGACUUGAGGCAAUACGCAAUCAGUGGCCAUCAAGUGAUGUAAAUCAUCCGGAAGAAGUUUUGAAGGCUUCUGCAUAUGCAUGG
BABG01021432.1/489-970                       AGUUGAAGCUUCGUGAAAGAGGUAUUCAAUGACAAACUUUGAAUUUGUGUUUUUUAACAAAUAGGCAAUAAACAAAUGCCUCCCCGCAUUUGUUUAUAAUGUGCAAAUCAGCCUGAA...GCUGUUUAUGUAUAUGUGAAUAUCCGUAACU...AGUAC..GUAUGCCUCCCC.GGCA.UAGACA....GGUAAGAUUGCAUAGUAGUUUUGUCGUGUUUUAUUUUGUGUUUGUGUUGUGAAUAAGCCUUGUCGAGAGACAAGGCUUAUUUUUUGUAUAUUAUAUACAGAAUCUCUGUUGUCAAUUCAGUGUUUUUUCAUAAGAUGGGUAGGCAAUUCCUUUUUCUUACUAAUUGUUAACUGACGUUAUCAUGUCUGUAACAAUUUGUUCCAAUUGUAGUAUUAAUCGUUCAAAUAAGUCUUUUUUGUUCAAAAAAUGCUAUACCCGGUAACAACUACCUGCAAAUUGUUUAAACUUUUGCGUUGUUGUUUAAGGA
NZ_AAYH02000045.1/87616-87135                AGUUGAAGCUUCGUGAAAGAGGUAUUCAAUGACAAACUUUGAAUUUGUGUUUUUUAACAAAUAGGCAAUAAACAAAUGCCUCCCCGCAUUUGUUUAUAAUGUGCAAAUCAGCCUGAA...GCUGUUUAUGUAUAUGUGAAUAUCCGUAACU...AGUAC..GUAUGCCUCCCC.GGCA.UAGACA....GGUAAGAUUGCAUAGUAGUUUUGUCGUGUUUUAUUUUGUGUUUGUGUUGUGAAUAAGCCUUGUCUCUCGACAAGGCUUAUUUUUUGUAUAUUAUAUACAGAAUCUCUGUUGUCAAUUCAGUGUUUUUUCAUAAGAUGGGUAGGCAAUUCCUUUUUCUUACUAAUUGUUAACUGACGUUAUCAUGUCUGUAACAAUUUGUUCCAAUUGUAGUAUUAAUCGUUCAAAAUAGUCUUUUUUGUUCAAAAAAUGCUAUACACGGUAACAACUACAUGCAAAUUGUUUAUACAUUUGCGUUGUUGUUUAUGUA
BAAU01022191.1/454-1                         AGUUGAAGCUUCGUGAAAGAGGUAUUCAAUGACAAACUUUGAAUUUGUGUUUUUUAACAAAUAGGCAAUAAACAAAUGCCUCCCCGCAUUUGUUUAUAAUGUGCAAAUCAGCCUGAA...GCUGUUUAUGUAUAUGUGAAUAUCCGUAACU...AGUAC..GUAUGCCUCCCC.GGCA.UAGACA....GGUAAGAUUGCAUAGUAGUUUUGUCGUGUUUUAUUUUGUGUUUGUGUUGUGAAUAAGCCUUGUCGAGAGACAAGGCUUAUUUUUUGUAUAUUAUAUACAGAACCUCUGUUGUCAAUUCAGUGUUUUUUUCAUAAGAUGGGUGGGCAAUUCCUUUUUCUUGCUAAUUGUUAACUGACGUUAUCAUGUCUGUAACAAUUUGUUACACUUGUAGUGUUAAUCGUUCAAAAUAUCUUUUUGUUAACAANAGCUGGCGAUCACCCGGGAGAUCNUCNACGACGC............................
BABD01004454.1/737-996                       CAGUUGAAGCUUCGUGAGAGAGGCAUUCAAUAAGAAUAAAGAUUUUGAACUUUUUAACAUACAGAAAAUAAACAAAUGCUUCCCCGCAUUUGUUUAUUACAUGCAAAUCGGCCUGAC...GCUGCUUAUGUAUAUGUGAAUAUCCGUAAUU...AGUAC..AUAUGCCUCCCC.GGCA.UAGACA....GGUAAGAUUGCAUAGUAGUUUUGUCGUGUUUUAUUUUGUGUUUGUGUUGUGAAUAAGCCUUGUCGCGAGACAGGGCUUAUUUUUU..............................................................................................................................................................................................................................
BABB01007489.1/686-205                       CAGUUGAAGCUUCGUGAGAGAGGCAUUCAAUAAGAAUAAUGAUUUUAAACUUUUUAACAUACAGAAAAUAAACAAAUGCUUCCCCGCAUUUGUUUAUUACAUGCAAAUCGGCCUGAU...GCUGCUUAUGUAUAUGUGAAUAUCCGUAAUU...AGUAC..AUAUGCCUCCCC.GGCA.UAGACA....GGUAAGAUUGCAUAGUAGUUUUGUCGUGUUUUAUUUUGUGUUUGUGUUGUGAAUAAGCCUUGUCGCGAGACAGGGCUUAUUUUUUAGGAGAAUACGGAUGGCUUUUUAUGAUUAGGUGCAUUACCGAUUGUUAACCAACGUUAUUAUGUGUGGAACAAAUUGUUCCCAUUGUAGUAUUAAUCGUUCAAAAUAGUGUAAUUUAUAGAAAAAAUGCUUUUAAGGAGAACAAUUAGACGUGAUUUGUUUAUACAUUUGCGAAGUUGUUUAUGUAACUAUUUUGAAUGAACAAACAGUCUGGCGCGAAUGU
NZ_ABFZ02000018.1/247184-247665              AGUUGAAGCUUCGUGAGAGAGGUAUUCAAUAAGAAUAAUGAUUUUAAACUUUAUUAACAUACAGAAAAUAAACAAAUGCUUCCCCGCAUUUGUUUAUUACAUGCAAAUCGGCCUGAU...GCUGCUUAUGUAUAUGUGAAUAUCCGUAAUU...AGUAC..AUAUGCCUCCCC.GGCA.UAGACA....GGUAAGAUUGCAUAGUAGUUUUGUCGUGUUUUAUUUUGUGUUUGUGUUGUGAAUAAGCCUUGUCGCGAGACAGGGCUUAUUUUUUAGGAGAAUACGGAUGGCUUUUUAUGAUUAGGUGCAUUACCGAUUGUUAACCAACGUUAUUAUGUGUGGAACAAAUUGUUCCCAUUGUAGUAUUAAUCGUUCAAAAUAGUGUAAUUUAUAGAAAAAAUGCUUUUAAGGAGAACAAUUAGACGUGAUUUGUUUAUACAUUUGCGAAGUUGUUUAUGUAACUAUUUUGAAUGAACAAACAGUCUGGCGCGAAUGU
BAAU01022945.1/459-940                       CAGCUGAAGCUUCGUGAGAGAGGCAUUCAAUAAGAAUAAAGAUUUUGAACUUUUUAACAUACAGAAAAUGAACAAAUGCUUCCCCGCAUUUGUUUAUUACAUGCAAAUCGGCCUGAC...GCUGCUUAUGUAUAUGUGAAUAUCCGUAAUU...AGUAC..AUAUGCCUCCCC.GGCA.UAGACU....GGUNAGAUUGCAUAGUAGUUUUGUCGUGUAUAAUUUUGUGUAUAGUGUUGUGAAUAAGCCUUGUCGCGAGACAGGGCUUAUUUUUUAAGAGAAUACGGAUGGCUUUAUAUGAUUAGGUGCAUUACCGAUUGUUAACCAAGCGUUUUUAUGUGUGGAAUAAAUUGUUACCAUUGUAGUAUUAAUCGUUUCAAAUAGUGUAAUUUAUAGCAAAAAAUGCUUUUGAGGAGAACAAUUUGAGUUGAUUGUGAAAAAUUUGACGAGUUUGUUAUGUACUUAUUUGAAUGAACAAACGUCUGGAGCAAAUAUA
NC_003228.3/3042177-3041696                  UGGCAGUUGAAACUUCGUGAAAGAGGUAUCCAAUAAAUAAGAUAUUGUUUUAAUUAACAUAUAAGACAUGAACAAAUGUUUUUAUACAUUUGUUUAUAGGAUGCAAAUCGGCCUGAA...GCUGUUUAUGUGUAUGUGAAUAUCCAUAAUU...AGUAC..UUAUGCCUCCCC.GGCA.UAGACA....GGUAAGAUUGCAUAGUAGUUUUGUCGUGUUUUAUUUUGUGUUUGUGUUGUGACAGUACUACGACGUGAGUCGUGGUACUGUUUUUUUUAUUAUAAACUUUAUUUUAUCUAUGAGAUUUUAUUUUGUCUGACUAUUGGAUAGAAAAAACUCUCCUCUUUGAAGGAGUUCAAAGAGGAGAGUCGUUAUUAUUUUACCAAUACUACUACCGGGUUGGAUUCUUCAUUCAAAUUCUUCAGGACGCCUAGUUCUUUUUCUAUUUUGACUUCCGGAUGUUCCUCUAGCCAAGUAAGAAUGUCAGCAGCUUGAA
NC_006347.1/2980357-2979876                  GGCAGUUGAAACUUCGUGAAAGAGGUAUCCAAUAAAUAAGAAUAUUGUUUUAAUUAACAUAUAAGACAUGAACAAAUGUUUUUAUACAUUUGUUUAUAGGAUGCAAAUCGGCCUGAA...GCUGUUUAUGUGUAUGUGAAUAUCCAUAAUU...AGUAC..UUAUGCCUCCCC.GGCA.UAGACA....GGUAAGAUUGCAUAGUAGUUUUGUCGUGUUUUAUUUUGUGUUUGUGUUGUGACAGUACUACGACGUGAGUCGUGGUACUGUUUUUUUAUUAUAAACUUUAUUUUAUCUAUGAGAUUUUAUUUUGUCUGACUAUUGGAUAGAAAAAACUCUCCUCUUUGAAGGAGUUCAAAGAGGAGAGUCGUUAUUAUUUUACCAAUACUACUACCGGAUUUGAUUCUUCAUUCAAAUUCUUCAGGACGCCUAGUUCUUUUUCUAUUUUGACUUCCGGAUGUUCCUCUAGCCAAGUAAGAAUGUCAGCAGCUUGAAC
BAAY01000403.1/107-588                       UUGAAACUUCGUGAAAGAGGUAUUCAAUGACGAAUAAAUGAGUUUGUCUUUUUUUAACAGAUAGGAUAUAAACAAAUGCGUUCCUGCAUUUGUUUAUUACAUGCAAAUCAGCCUGAA...GCUGCUUAUGUGUAUGUGAAUAUCCAUAAUU...AGUAC..GUAUGCCUCCCC.GGCA.UAGACA....GGUACGAUUGCAUAGUAGUUUUGUCGUGUUUUAUUUUGUGUUUGUGUUGUGAUAAGCCUUGUCGAGAGACAAGGCUUAUUUUUUUAUGCUAAGAUGAUUCCUUCCCUAUUUCCAUCAUAUUUUGGUUCAUUGUGAUUUUAUCAGUCGAGGCAAGAAUCCGGAUGCAGAUAUGGAUUGGGAUGAAUAAUCUCUUCAAUUAGGUGCAUUACUAAUUGUUAACCAACGUUAUUAUAUAUGGAAUAGAUUGUUCUUAUUGUAGUAUAAAACGUUCAAAAUCGUAUAAUUUAUAGAAAAAAAGCUUCUAAGG
NZ_ABVO01000039.1/26099-26580                UUGAAACUUCGUGAAAGAGGUAUUCAAUGACGAAUAAAUGAGUUUGUCUUUUUUUAACAGAUAGGAUAUAAACAAAUGCGUUCCUGCAUUUGUUUAUUACAUGCAAAUCAGCCUGAA...GCUGCUUAUGUGUAUGUGAAUAUCCAUAAUU...AGUAC..GUAUGCCUCCCC.GGCA.UAGACA....GGUACGAUUGCAUAGUAGUUUUGUCGUGUUUUAUUUUGUGUUUGUGUUGUGAUAAGCCUUGUCGAGAGACAAGGCUUAUUUUUUUAUGCUAAGAUGAUUCUUUCCCUAUUUCCAUCAUAUUUUGGUUCAUUGUGAUUUUAUCAGUCGAGGCAAGAAUCCGGAUGCAGAUAUGGAUUGGGAUGAAUAAUCUCUUCAAUUAGGUGCAUUACUAAUUGUUAACCAACGUUAUUAUAUAUGGAAUAGAUUGUUCUUAUUGUAGUAUAAAACGUUCAAAAUCGUAUAAUUUAUAGAAAAAAAGCUUCUAAGG
BAAX01008592.1/413-1                         CUGGCAGCUGAAACUCCGUGAGAGAGGCAUACAAUAAGAAGAGUUUAUGUUACAUUAACAUACAAGAAAUAAACAAAUACAUAAGUUAUUUGUUUAUAUAGUGCAAAUCGGCCUGAA...GCCAUUUAUGUAUAUGUGAAUAUCCAUACUC...GGUAC..AUAUGCCUCCCC.GGCA.UAGACA....GGUAAGAUUGCAUAGUAGUUUUGUCGUGUUUUAUUUUGUGUUUGUGUUGUGACGGUACUACGACGUGAGUCGUGGUACCGUUUUAUGUUAUAUCCUAUCUUAUUUAAUUUUGAUAUUUCUUUUUUUCUUACCUUUGCGAGCAUUACUUUUAUGAAUACGACAUGUAUCUGACACUUUUUCUCAAUUUUGUAAAAUAGGUAAUCUACCAGGCGAUUCACCCGGGAGAUCUGCUACGACG.....................................................................
BABB01000399.1/1474-1080                     ........................................................................................GGCGUUUAAUAGAUGCAAAUAA.CCUGAA...CCCCUUCUGGGAUAUGUGAAU..ACCUGAUUGNCGGUAG..UUAUGUUACUCAAAACA.UAGAGC....AGGCUAAAAAAUUGCAUAGUAGUUUUGUCGUGUUUUAUUUUGUGUUUGUGUUGUGGCUGUUCUCCGACGUGAGUCGGGGGACAGUUUUUUUNGACUAUUUAGUUGUUUUUUAGUUAUUUAUGGCUAUAUUUGCCGAAAAUAAUCACGCACUACUUUAUGAAAACAAAAUUUUGGAUCAUCUGCUUAUCAGUUUUCUUUGUGUCUUGCUUGCGUAAUAUGCAUGAUAUAUACACGGGGGGAGGGGAAGAAGGGGAGGAAAAAAUCAAUAAAGACGAUUUUUUUGAUUUUACUACUGUCCGUAAUAGUC
BAAU01002748.1/774-288                       GGAACUGGCAGCUGAAACUAAGAGAAAGAGGAAUUCAAUAAGAAUUAAGAUAUUUUUAGAAAGACCGAUGAACAAAGGACGCUAGUGUGGCGUUUUAUAGAUGCAAAUA.ACCUGAAACC.CCUCUUGGA..UAUGUGAAUAC..CUGAUUGGCGGUAG..UUAUGUUACUCAAAACA.UAGAGCAGGCUAAAAAAUUGCAUAGUAGUUUUGUCGUGUUUUAUUUUGUGUUUGUGUUGUGGCUGUUCUCCGACGUGAGUCGGGGGACAGUUUUUUUUUCUGACUAUUUAGUUGUUUUUUAGUUAUUUAUGGCUAUAUUUGUCGAAAAUAAUCACGCACUACUUUAUGAAAACAAAAUUUUGGAUCAUCUGCUUAUCAGUUUUCUUUGUGUCUUGCUUGCGUAAUAUGCAUGAUAUAUAUACGGGGGAAGAGGAAGAAGAGGAGGAAAAAAUCAAUAAAGGCGAUUUUUUUGAUUUUACUACUGUCCGUAAUAGUCA
NZ_ABWZ01000015.1/81632-81923                GGAACUGGCAGUUGAAGCUAAGAGAAAGAGGAAUUCAAUAAGAAUUAAGAUAUUUUUAGAAAGACCGAUGAACAAAGGACGCUAGUGUGGCGUUUUAUAGAUGCAAAUA.ACCUGAAACC.CCUCUUGGA..UAUGUGAAUAC..CUGAUUGGCGGUAG..UUAUGUUACUCAAAACA.UAGAGCAGGCUAAAAAAUUGCAUAGUAGUUUUGUCGUGUUUUAUUUUGUGUUUGUGUUGUGGCUGUUCUCCGACGUGAGUCGGGGGACAGUUUUUUUUGACUAUUUAGUUGUUUUUUAGUUA...................................................................................................................................................................................................
BAAV01002879.1/754-268                       GGAACUGGCAGUUGAAGCUGAGAGAAAGAGGAAUUCAAUAAGAAUUAAGAUAUUUUUAGAAAGACCGAUGAACAAAGGACGCUAGUGUGGCGUUUUAUAGAUGCAAAUA.ACCUGAAACC.CCUCUUGGA..UAUGUGAAUAC..CUGAUUGGCGGUAG..UUAUGUUACUCAAAACA.UAGAGCAGGCUAAAAAAUUGCAUAGUAGUUUUGUCGUGUUUUAUUUUGUGUUUGUGUUGUGGCUGUUCUCCGACGUGAGUCGGGGGACAGUUUUUUUUGACUAUUUAGUUGUUUUUUAGUUAUUUAUGGCUAUAUUUGCCGAAAAUAAUCACGCACUACUUUAUGAAAACAAAAUUUUGGAUCAUCUGCUUAUCAGUUUUCUUUGUGUCUUGCUUGCGUAAUAUGCAUGAUAUAUACACGGGGGGAGGGGAAGAAGGGGAGGAAAAAAUCAAUAAAGACGAUUUUUUUGAUUUUACUACUGUCCGUAAUAGUCAACU
NC_009614.1/4788692-4788206                  GGAACUGGCAGCUGAAACUAAGAGAAAGAGGAAUUCAAUAAGAAUUAAGAUAUUUUUAGAAAGACCGAUGAACAAAGGACGCUAGUGUGGCGUUUUAUAGAUGCAAAUA.ACCUGAAACC.CCUCUUGGA..UAUGUGAAUAC..CUGAUUGGCGGUAG..UUAUGUUACUCAAAACA.UAGAGCAGGCUAAAAAAUUGCAUAGUAGUUUUGUCGUGUUUUAUUUUGUGUUUGUGUUGUGGCUGUUCUCCGACGUGAGUCGGGGGACAGUUUUUUUUCUGACUAUUUAGUUGUUUUUUAGUUAUUUAUGGCUAUAUUUGUCGAAAAUAAUCACGCACUACUUUAUGAAAACAAAAUUUUGGAUCAUCUGCUUAUCAGUUUUCUUUGUGUCUUGCUUGCGUAAUAUGCAUGAUAUAUAUACGGGGGGAGAGGAAGAAGAGGAGGAAAAAAUCAAUAAAGACGAUUUUUUUGAUUUUACUACUGUCCGUAAUAGUCAA
BABA01008930.1/1260-774                      GGAACUGGCAGCUGAAACUAAGAGAAAGAGGAAUUCAAUAAGAAUUAAGAUAUUUUUAGAAAGACCGAUGAACAAAGGACGCUAGUGUGGCGUUUUAUAGAUGCAAAUA.ACCUGAAACC.CCUCUUGGA..UAUGUGAAUAC..CUGAUUGGCGGUAG..UUAUGUUACUCAAAACA.UAGAGCAGGCUAAAAAAUUGCAUAGUAGUUUUGUCGUGUUUUAUUUUGUGUUUGUGUUGUGGCUGUUCUCCGACGUGAGUCGGGGGACAGUUUUUUUUCUGACUAUUUAGUUGUUUUUUAGUUAUUUAUGGCUAUAUUUGUCGAAAAUAAUCACGCACUACUUUAUGAAAACAAAAUUUUGGAUCAUCUGCUUAUCAGUUUUCUUUGUGUCUUGCUUGCGUAAUAUGCAUGAUAUAUAUACGGGGGAAGAGGAAGAAGAGGAGGAAAAAAUCAAUAAAGGCGAUUUUUUUGAUUUUACUACUGUCCGUAAUAGUCAA
BABG01024910.1/269-755                       GGAACUGGCAGCUGAAACUAAGAGAAAGAGGAAUUCAAUAAGAAUUAAGAUAUUUUUAGAAAGACCGAUGAACAAAGGACGCUAGUGUGGCGUUUUAUAGAUGCAAAUA.ACCUGAAACC.CCUCUUGGA..UAUGUGAAUAC..CUGAUUGGCGGUAG..UUAUGUUACUCAAAACA.UAGAGCAGGCUAAAAAAUUGCAUAGUAGUUUUGUCGUGUUUUAUUUUGUGUUUGUGUUGUGGCUGUUCUCCGACGUGAGUCGGGGGACAGUUUUUUUUCUGACUAUUUAGUUGUUUUUUAGUUAUUUAUGGCUAUAUUUGUCGAAAAUAAUCACGCACUACUUUAUGAAAACAAAAUUUUGGAUCAUCUGCUUAUCAGUUUUCUUUGUGUCUUGCUUGCGUAAUAUGCAUGAUAUAUAUACGGGGGAAGAGGAAGAAGAGGAGGGAAAAAUCAAUAAAGACGAUUUUUUUGAUUUUACUACUGUCCGUAAUAGUCGA
#=GC SS_cons                                 ..............................................................................................................:...,,.,,.<<<--<<<<<-<<<<____>>>>->>>>>....->>>,.,.<<<<<<<_____.>>>>.>>>,,,.......................................................................................................................................................................................................................................................................................................................
#=GC R2R_LABEL                               ----------------------------------------------------------------------------------------------------................................................................................................------------------------------------------------------------------------------------------------------------------------------------------------------------------------------------------------------------------------------------------------------------------------------------------------------------
//
