# Supplementary material for: R2R - software to speed the depiction of aesthetic consensus RNA secondary structures
Source: BMC Bioinformatics. 2011 Jan 4;12:3. doi: 10.1186/1471-2105-12-3 (PMC3023696; doi:10.1186/1471-2105-12-3)
Supplement: Additional file 1 — Source code and example input and output files. C++ and Perl source code is provided. Installation and usage instructions are given in the user manual (Additional file 2), which is also a part of this archive. Example input files for R2R are included in the "demo" subdirectory of this archive, and R2R's raw output on these examples in PDF and SVG format is supplied in the "demo/output-pdf" and "demo/output-svg" subdirectories. Files can be retrieved from the tgz archive file using programs such as WinZip (Windows), StuffIt Expander (Mac) or the tar/gzip commands (UNIX). [file 1471-2105-12-3-S1.TGZ › R2R-1.0.1/demo/104/Bacteroides-2.sto]

# STOCKHOLM 1.0
BABD01006177.1/320-776                     CUUGUACCCAUAUCCCCACACGGUGGUGAUAUAAACCGGGUUCGUGGCGUCCCUCCCCAAAGAGCUCGCUCUUUGGGGACCCCUCUUUUUUCCGAUGCUCGGGGCAA.........................................................AUGAAUUGCCCCU.CCGC.CAAUGCUUC..GCA....C....UGC..GAAGC.AUUGACGCGCUGCCGCGCGCCCCGCUCUGCGGGGCCCCGGACGACGCCCCUGGGAGCCUGCUUAUCCGCCCCACUUGUACCCAUAUCCCCACACGGUGGUGAUAUAAACCGGGUUCGUGGCGUCGUCCUCUAUCUUGAUGCGGAGGCGGCGGAUGUUCACAUCCACGAUCUUCAGCUCUCCAAAGUAGUCCCGCCCCCACACCGCGUCCAGGAUCUCUUCCCGGGACAGUGCCUUGCCCGGGUUCUCCAUGAACAGCUUCACGAUGCCGUACUCCACCUGAGUCAGCUUCACCCGCUGUCCGUUUUUCUCCA
BABB01012787.1/1023-562                    GGUCAGUUGACAUUCAGGGUUUCCCCAUUCAUCUCGGCGGGUUUUCCAAGAUACCCACCGCGGUCGCCGGGCGGGGGCCCCCGGUUCUUUUAUCUGUUGGGGGCCAA.........................................................GGGA.UUUGCCCGGACAU.UAAGGGUUU..GCCGUC.G....GGCC.AAACCGCUUGGACGGCGCACAGCGCCGCCCGCCNUGCGCGGGGAUAGCNNUGGAAAGCCCCUUAAUCAAAAUCAGAGUCUCCCCCAUCCAUCUCGGCGGGCUUUUCCAGGCCCAUUCAGAAUCCACAUGGUGGGGCGAUGUCGGCCAGGCGGCCGUCCCGCAGCUUGACAUCGGCGCCCACAAUAUAGAAGGGCACCAGGUUAGUGGUGUGGGCGGUGUAGGGGGUCGUACCGUCAGCGUCCAGCAUCCGCUCGGCGUUGCCGUGGUCGGCGGUAAUGAGCGACACGCCGCCCAUCCGGGAGGUGGCCUCCACCCACC
BABD01026837.1/61-520                      CCAGCGGUGGCCUGAGCGGCCGAUCCUCCGCCGGAUGUCCGCCGUAUCCCAUUGUCCAUGCGGCGCCGCCCACGGCUGACCGCCGCAUGUCACGCGGACCGCCCGAA.........................................................GUGAAUUCAGCCG.AUUU.CAAGGGUUU..GCC.UG.C....GGC..AAACCGCUUGACGCCGGACGCCCGGCGGUCACUUCCCCGCCAAGUGCUCCGCCACGAUCUCCCGUUCGUCCAUGUGGUGCUUCUCGUGGUUCACGCCCCACAAAAUCUCCGAUUUUGUCGGGACCCCGCAUUUGACUCAAAUCGCCCGAAGUGAAUUCAGCCGAUUUCAAGGGUUUGCCUGCGGCAAACCGCUUGACGCCGGACGUCCGGCGGUUACUUCCCCGUCAAGUGCUCCGCCACGAUCUCCCGUUCGUCCAUGUGGUGCUUCUCGUGGUUCACUUCCUGGUAGGUCUCGUGGCCCUUGCCGCACAGGGCGAU
BABD01026837.1/246-705                     GUGCUCCGCCACGAUCUCCCGUUCGUCCAUGUGGUGCUUCUCGUGGUUCACGCCCCACAAAAUCUCCGAUUUUGUCGGGACCCCGCAUUUGACUCAAAUCGCCCGAA.........................................................GUGAAUUCAGCCG.AUUU.CAAGGGUUU..GCC.UG.C....GGC..AAACCGCUUGACGCCGGACGUCCGGCGGUUACUUCCCCGUCAAGUGCUCCGCCACGAUCUCCCGUUCGUCCAUGUGGUGCUUCUCGUGGUUCACUUCCUGGUAGGUCUCGUGGCCCUUGCCGCACAGGGCGAUCACAUCGCCGGGCUGCGCGUGGUCCAUCGCCCAGUGGAUGGCCUCCACCCGGUCGCAGAUCACCUGGUAGGGGGUGCCGCUGCCCUCCAGGCCCGGCAGGAUGUCGGCGAUGAUGGCCUCCGGGUCCUCGGUCCGGGGGUUGUCGGAGGUCACCACCACAAAGUCCGCCAGCUCCGCCGCCACGC
BABA01023012.1/491-29                      CUCCCCCUUUUGGCUUCUUCACGGUGAUGGAAAUCCGCUUUUUCUUCUCGCCGCCCCUCGCGGCCAUGGCCGCGCGGGGAUCCCUCAUUUCCCUGAACUCGCCCGAA.........................................................GUGAAUUCGGGCG.GGGU.CAGGGUUCC.GGCC.UGCC....GGCC.GGAACGCUUGGCGCGGCAUGCGCCGUGUCCCGCCUGCGGCGGGGCCUGUCAAGGACGGUUCAGCCCCUUGGCUUUUUCAUGGUGAGGGAAAUCCGCUUCUUCUUCUCGUCGCCCCGCGUGGCCCCGGCCGCACGGGGGCCCCUCAUUUCACACAACCCGCCCGAAGUGAAUUCGGGCGAGUUCAAGGUUCCGGCCUGCCGGCCGGAACGCUUGGCGCGGCAUGCGCCGCGUCCCGCCUGCGGCGGGGCCCGUCAAGGCCGGUUCAGCCCUUUGGCUUCUUCAUGGUGAGGGAGAUCCGCUUCUUCUUUUCGUCCACCU
BABD01023490.1/197-659                     CUCCCCCUUUUGGCUUCUUCAUGGUGAUGGAAAUCCGCUUUUUCUUCUCGCCGCCCCCCGCGGCCAUGGCCGCGCGGGGAUCCCUCAUUUCCCUGAACUCGCCCGAA.........................................................GUGAAUUCGGGCG.GGGU.CAGGGUUCC.GGCC.UGCC....GGCC.GGAACGCUUGGCGCGGCAUGCGCCGUGUCCCGCCUGCGGCGGGGCCUGUCAAGGCCGGUUCAGCCCCUUGGCUUUUUCAUGGUGAGGGAAAUCCGCUUCUUCUUCUCGUCGCCCCGCGUGGCCCCGGCCGCACGGGGGCCCCUCAUUUCACUCAGCCCGCCCGAAGUGAAUUCGGGCGGGUUCAAGGUUCCGGCCUGUCGGCCGGAACGCUUGGCGCGGCAUGCGCCGCGUCCCGCCUGCGGCGGGGCCUGUCAAGGCCGGUUCAGCCCUUUGGCUUCUUCAUAGUGAGGGAAAUCCGCUUUUUCUUCUCGUCCACCU
BABB01003135.1/907-446                     CUCCCCCUUUUGGCUUCUUCAUGGUGAUGGAAAUCCGCUUUUUCUUCUCGCCGCCCCCCGCGGCCAUGGCCGCGCGGGGGCCCCUCAUUUCACUGAACUCGCCCGAA.........................................................GUGA.UUCGGGCG.AGUU.CAGGGUUCC.GGCC.UGCC....GGCC.GGAACGCUUGGCGCAGCAUGCGCCGCGUCCCGCCUGCGGCGGGGCCCGUCAAGGCCGGUUCAGCCCUUUGGCUUCUUCAUGGUGAGGGAGAUCCGCUUCUUCUUUUCGUCCACCUCCAGCACCCAGACGGUGACGAUGUCGCCCACAGCGCACACCUCGGAGGGGUGCUGUACCCGGCGGCCCUCCCGGAGCUGGGAGAUGUGCACCAGCCCGUCCUGGUGGACGCCGAUGUCCACGAACACGCCGAAGUCGAUGACGUUGCGCACCGUGCCGGUGAGCUCCAUGCCGGGCUUCAAAUCCUUCAUCUCCAGCACGUCG
BABA01023012.1/288-1                       UUCAGCCCCUUGGCUUUUUCAUGGUGAGGGAAAUCCGCUUCUUCUUCUCGUCGCCCCGCGUGGCCCCGGCCGCACGGGGGCCCCUCAUUUCACACAACCCGCCCGAA.........................................................GUGAAUUCGGGCG.AGUU.CAAGGUUCC.GGCC.UGCC....GGCC.GGAACGCUUGGCGCGGCAUGCGCCGCGUCCCGCCUGCGGCGGGGCCCGUCAAGGCCGGUUCAGCCCUUUGGCUUCUUCAUGGUGAGGGAGAUCCGCUUCUUCUUUUCGUCCACCUCCAGCACCCAGACGGUGACGAUGUCGCC...............................................................................................................................................................................
BABD01023490.1/400-862                     UUCAGCCCCUUGGCUUUUUCAUGGUGAGGGAAAUCCGCUUCUUCUUCUCGUCGCCCCGCGUGGCCCCGGCCGCACGGGGGCCCCUCAUUUCACUCAGCCCGCCCGAA.........................................................GUGAAUUCGGGCG.GGUU.CAAGGUUCC.GGCC.UGUC....GGCC.GGAACGCUUGGCGCGGCAUGCGCCGCGUCCCGCCUGCGGCGGGGCCUGUCAAGGCCGGUUCAGCCCUUUGGCUUCUUCAUAGUGAGGGAAAUCCGCUUUUUCUUCUCGUCCACCUCCAGCACCCAGACGGUGACGAUGUCGCCCACGGCGCACACCUCGGAGGGGUGCUGCACCCGGCGGCCCUCCCGGAGCUGGGAGAUGUGCACCAGCCCGUCCUGGUGGACGCCGAUGUCCACGAACACGCCGAAGUCGAUGACGUUGCGCACCGGGCCGGUGAGCUCCCUGCCGGGCUUCAAAUCCUUCAUCUCCAGCACGUCG
BABB01003677.1/806-1256                    UUGAGAAAUACCUCCCGAAAAAGGAGGGGUAAUCCAUGCCCGCGAUUAACGUGAACCCCAUACGGCCGGCCGCAUGGGGGCCCCGGGAUUUCCCAUCCUCGGGCGGA.........................................................AUGAAUCCGCCCU.GCGG.....AAAUC..GCC.UG.C....GGC..GAUUU.....UGCGGCGCAAAGGCGCCGUCCCCGCGCGGCGGGGCCCCUCUGAAGUCUGAUGGUGGCGCAAGGAGAGGAGGGGUAAGCCAUGCCUGCGAUUAACGUAAACCCCACCCGGCAGGAGCUGACGCGGCUGAAAACCCGGCUGAGAACCUCCAUCCGGGGCCACAAGCUGCUCAAGGACAAGCGCGACGAGCUCAUGAAGCAGUUCAUGGACGUGGUGCGGGAGAACCGGGCCCUGCGGAAGAGGGUGGAGGAGGGGCUGAUGCGCGCCCACGGCUCCUUCACCGUGGCCUCCGCCCUCAUGUCCACCGAGA
BABB01017599.1/102-562                     CGGUUAAAACAGUCCGUCGAACAGGGUAAUCUGACUCGUAUCCGGCAUGGCCCAGGGGCGGCCGCGCCGUCCCUGGGGUCCCGUUUCCCUCCAUCUGGCGGGACGAA.........................................................AUCAAUUCGCCCC.GCCAUCGAGGUUUU..GCC.UG.C....GGC..AAAACGCUCGGACGCUACAGGCAGCGGACGGCAUGCCGGUUAAAACAGUCCGUCGAACAGGGUAAUCUGACUCGUAUCCGGCAUGCCGUCCAGAGCACCAGCGGCCUUGAGCUGCUCGAUGUGGGUCUUGGAGACCUUGGGACAGGCUGCGGAAAACUCCUCGAUGGAUAUAAACCGCUUUCCCUCCCGCUGCUCCAUGAUAGACCAGGCCGCCGUCUCGCCCAGACCAGGCACAGAGGUGAAGGGGGGCAGCAGGCUUCCCUUCUCAUUGUCUGGCAGGAAGUUGACCGCGUGAGAGCGGUAGAGAUCCAUGUGCUC
BABD01023181.1/245-706                     AAAUCCGUAAUUUUUCGAUAAUUGCCCACAUUGACCACGGCAAAUCAAAUCCCGCGGAGUCGGCCGACUCCGCGGGUACCCCGUGUUAUUUUGCAUCCUCGGCGGAA.........................................................GUAAAUUCCGCCU.UCGG.CAAGGUUUU..GUC.CG.GGG..GAC..AAAACGCUUGGACGCGGCAGGCCGCCGCGCCCCGCUGCGCGGGGUUCCGGGUGGAUUUGCCGAAGGGAGGAGUAUGCCAUGACUGACCAAUCCAAAAUCCGCAACUUUUCCAUUAUCGCCCACAUCGACCACGGCAAAUCCACCCUGUCUGACCGGCUGAUUGAGAAGUGCAACGCCGUUUCCCAGCGGGAGAUGGAGAGCCAGCUGCUGGACAACAUGGACCUGGAGCGGGAGCGGGGCAUUACCAUCAAGGCCCGGGCGGUGAAGCUCAACUAUCAGGCUGCCGACGGGGAGACCUAUGAGCUGAACCUGAUCGAU
BAAY01006515.1/727-267                     GGUCACUUAUGGAUUGGUACCCCUUAUGGAACUCGCUGCGCAUCGCGGCGCUCGUCCCAUUGGGCUGCCGCCCAACGGGAGCCCUGAUUUGAAAAGCACGGUCGGAA.........................................................GUGAAUUCCGUCC.GCGC.CAAGGUUUU..GCC.UGUC....GGC..AAAACGUUUGAACGCCGCAUUUGCGGCGGCGUGGAGAUCGCCUGAAUCUCCCGAACUCCAGAAAAUCGGAGGUCACUUAUGGAUUGGUAUCCCUUAUGGAACUCGCUGCGCAUUGCGGCGAUCUCCACGGUCGUUAUUUUCUUUGCCGGCAUUUUUGCCGCCUAUUAUAUCGCAAAGCUUCCGCGCCUGGUCAAAGGUGUGCUCGAUGUGCUUCUGACGCUGCCGCUCGUGCUGCCGCCGACGGUCGUGGGCUAUCUGCUGCUGCGCGUGUUCGGCCCCAAGCGCGUCAUCGGCGCGUGGGUGCUCGAAACGUUCGGC
BABG01020158.1/674-217                     CGGAAUGGCCAAAAGACUUCCUCCUUUCAAAUCGGGAUCACGAGGGCAGGCCGUUCCCACGGGUCAGGCCCCGUGGGAGCCCUGAGGAUUUUAAAUGCUCGGGCGAA.........................................................GUCAAUUCGCCCU.GCGC.AAAGGUUUU..GCC.UU.U....GGC..AAAAC.CUU.GUACGCGCUGCGCGCGCCCCAUCCAUACGGAUGGGUCCCCAUCGCCGGCCCCUAUUUGACGGACCAGGCGGUUGGAAUAAACAGCCUGCUGAACUGCUCAAUGGCAAAGGGAUCGGUCAUGCCGGCGAUGUAGUCGCAGACCGCGCGGUCCACGCCCUCCUCCAGGCGGAUCUCCUGAAAGUCGGCGGGGAGGGCGUCCGGGUCGCGGCGGUAGUAAUCGAACAGUCGGCGGAGCAUCUCCUGGGCUUUUCCGUCCUCCCCCUUGGCCAGGGGGUUGGUAUAGACGCUUUCAAACAUGAUUCCCGCAG
BABB01010706.1/337-794                     CGAUCUGCUCGAUCUGCUGCAUCACUGCUUCCUUGGACGGGCCGCCGCAGCUUCCCACACAGGCGGCCUGCGUGGGGGCCCCGUUUUGAUAAAAAUGCUCGGCGGAA.........................................................AUGAAUUCCGCCU.GCGC.CAAGGUUU......UGCUCCCGC......AAACGCUUGUACGCGCCUGCAGGCGCGCCCCGCCGUUUGCGGGGGGCAAAAGUCUCGGCGGNCUUACCCCUUCGGCUCCGNNCACAAUGGCUCCAUCUGCUCGAUCUGGUCCCAUACUGCAACCUUAGACGGGCCGGCGUAGAUUUUCCUCCCGUUGACGGCAGUUCUCAAGGGCAUGGGCUCCUAAACGCCCUCGUCGAACAGCUCGGAGAUGGGCCGGAAAGUCCGGGAUGUCAGGGUGGCCNAGGGCUCCGGGGUUCUGGAUGGCAAAAAUGAACAACCGGCCCAAGAUCAAUAAAGCUUCCCGAAAGGCAUCC
BABD01029485.1/272-731                     UACGAGUCAUGACCUUUGACGAAUUAAAAGAAAAAGCCCAUGCCCAUUCCCCAAACGAACGGGUUCGUUUGGGGCCCCCGGAGGAUGAUUUGACAUCCUCGGCGGGA.........................................................GUGAAUCCCGCCU.GCGG.CGAGGUUUG..GCC.UG.C....GGC..CAAACGCUCGGACGGCGCGAAGCGCCGGGACGCUGCCGCGUCCAGCGGCAGGGCAUGAGAGACCCAGGCAGAGAGGAGGGUAUACUGCCCCGAUUAUGACUUUCGAUGAACUCAAGGAAAAAGCCCAUGCCCUGCCGCUGAAGCCGGGCGUGUAUAUCAUGCAGGACGCCAAAAACGAGGUCAUCUACGUGGGCAAGGCCAAGGCGCUGAAGAACCGGGUGAGCCAGUACUUCGCCAACCUAGCCUCCCACACGGAGAAGACCCGGGCCAUGGUGAGCCAGAUUGACCACUUCGACGUGAUUGUGGCCGACUCGGAGU
BAAX01015758.1/673-1134                    ACUUGUAUCCGUAUCCCCACACCGUGGUGAUAUACGUGGGAUUCUGCACGUUGCUUCCCAUCCCGCGGCGCGGGAUGGGACCCCUUUCCUCAGCUUGCGCGGCGGAA.........................................................GUAAAUUCCACCUUGCGC.CAAGGUUUU..GGC.UUCC....ACC..AAAACGCUUGUACGGGCCAUCGGCCCGCCCCGCUCCGCGGGGCCCCGGACAACGCCCGGAGCCGCUCAGAACCCCCACUUGUAUCCGUAUCCCCACACCGUGGUGAUGUACGUGGGAUUCUGCACGUUGUCCUCGAUCUUCAGCCGCAGGCGGCGGAUGUUGACAUCCACGAUCUUCAGCUCACCGAAGUAGUCCCGGCCCCAGACCAUAUCCAGGAUCUCCUCCCGGGAGAGGGCCUUGCCCGGAUUUUCCAUGAACACCUUCAUGAUGGAAUACUCCACCUGGGUCAGCUUGAUUCGCUGGCCGUUCUUCUCCAGC
BAAV01027752.1/734-1151                    CGUGGCUUUUCGUUUUUGACUUCCCUCCGGCACGAAGCAUCUCACCCUUUCUUUUCCCAUUUUGCGGGGCAAAAUGGGAGCCCCUUCAUCUUACUUGCGCGGCGGAA.........................................................AUGAAUUCCGCUU.GCGC.CAAGGUUUU..GGC.U..C....GCC..AAAAACCUUGUACGCGCCUGACGGGCCACCCCGCCGUGCGGGGCCCGGAACAAUGUGCGUCAGUCUUAUCGUUUCACGCGGCCCAUUUAUAGACAUAACCCCAAAACGGUGUUAUGGAAGAUCGGAUCUCACCUUUGUUUUCCUUUUGCGGAGCAAACCGGGACCCUUUCUUCUAUUUGGCAGCGGAAAUAAUUCCCCUUGGCCCAAGGUUUGGUUCCCCCAAACCCUGGACCGCCUAAAGGGCGCCCCGCCGGGGGGGCCCGGAAAGUGGCCCCCC.........................................
BAAZ01007067.1/259-717                     CCGCUGAUAGCCGUGCCCCACAGGGGCGUAAGAUAGACCGGAUUCAUGGGGGCGUCUCAUCCCCUAUUGUACGGGGACCCCUUGUGCUUUCGACCUGCUGGAGCGAA.........................................................AUAAAUCCGCUCU.GGGC.CAAGGGUUU..GCC.UG.C....GGC..AAGCC.CUUGUGCGGCGCAGACGCCGCCCCGCUGCGCGGGGCCCACCCAAGCCGCCCCCGGGCCGCCGGCUCAAAAGCCCCACUUAUAGCCGUAUCCCCACACGGUCGUAAUAUAGACCGGGUUCGUGGGGUCGUCUUCGAUUUUGAUGCGCAGACGGCGGAUGUUCACAUCCACGAUCUUCAAUUCCCCGAAGUAAUCCCGCCCCCAAACCGAGUCCAGGAUCUCCUCCCGGGAAAGGGCCUUCCCGGGGUUGUCCAUAAAGAGUUUGAUGAUCGAGUAUUCCACCUGGGUAAGCUUGACCCGCUGACCGCUUUUCU
BAAY01006259.1/478-17                      AGAACGGAACCUUUUUUAAUAGCUGACGCCCUGCCAGAUCAUCGCGUCGGCGCUCCCAAAACACAGGGUGUUUUGGGAACCCUGUGGCCUUCACAUGCUCGGGGCAA.........................................................AUGAAUUGCCCCU.GCGC.CAAGGUUUU..CGC.CU.CUG..GCG..AAAACGCUUGUACGGCGCUUGCCACGCCGCCCCAUCUUGCGAUGGGGUUCCGGUGGCCGACGGGUCUCAGAAGGCAGAAGCCUUUUUAGUAACUCACGCCCUGCCAGAUCAUCGCGUCGGCCACCUUCAUGAAGCCCGCGAUGUUGGCGCCGGCCACCAGAUUGCCCUCCAUGCCGUACUCGGCGGCGGCGUGGGCGGCGUUGUGGUAGAUGUUGCGCAUGAUGGUGUGCAGCUUCUGAUCGACCUCCUCAAAGGUCCAGCUCAGGCGCAUGGAGUUCUGGCUCAUCUCCAGGCCGGAGGUGGCCACGCCGCCGGCGU
BABD01002881.1/1128-671                    GGGAGCUUUACAGGAAGUUCUUGCCCAGAUAGAACUCGGUCUGCAUGUCCCAAACGCGCUGGCGCGUUUGGGAGCCCUCCGGGCGGGAAUUCACAUCCUCGGGGCAA.........................................................GUGAAUUGCCCCU.GCGG.CAAGGUUUC..GC..UG.C.....GC..GAAACGCUUGGACGCCGCAGAGCGGCGGCUCGCUGCGCUCGCAGGAACAGACCGGCCGGAGCUACAGGAAGUUCUUGCCCAGAUUAAACUCGGUCUGUUCCUUGGUCUCGUCGCCGAUGGUAUAGGCGCCCCGUUCGAGGGCGACCAUGCCGGUGCGCACCAGCUCCAGGAUGCCGAAGGCCUCCAGCAGCUUCUGCAUGGCGUCGGCCUUGGUCUCGUCGCCGAUCAGGGCCAGGGUGAGGGACUUGAGGGAUACGUCGAUGAUCGAGGCCCGGAAGAUGUUGGCGAUCUGGAUGAUCUCGUUGCGGAUGUCGGGGG
BABA01027753.1/761-1126                    GCGUGGAUUCAGCGGUACAUCGAACCGAACCGGGAAUAUGAAUAAAAAGCAGGUGUCCCNCCGGGACACCUGCUUUUUUCUGCGUCUAUUUCACAUGCUCGGGGCAA.........................................................AUGAAUUGCCCCU.GCGC.CAAAGGUUU.CGCC.UC.C....GGCG.AAAACCCCUGGACGGGGCUUGCCCCUCCGCCCCAACUUGCAAUGGGGUUCCGGGGGCCAACCGGCCCAAGGAAAAGUAAACUUUUUUAAUAACGAAACCCUAGCAAAUUUUCCGUCGCCCCCUUUCUGAAACCGCUAUGUUGCGCCCGCCGUCUUUUUUAAUGAAAGCCCUUCUCCAAAUUAACCAGGGGUGGAAUUUUUUCUGGAAAAAAAGGAAUUCCUU................................................................................................
BABB01009884.1/496-39                      GCCUGAAGGUCAGAUAUCCCUCCAGAAUCAGCGUCGCCGCCACCGCGUCCCUCCCAUCCGGCCAUGCCGGAUGGGAACCCUGAUGCCUUUUGGCAUGCUCGGGGCAA.........................................................GUGAAUUGCCCCU.GCGC.CAAGAUUUU..GC..UC.C.....GC..AAAAUACUUGUAUGGCGCAAGCGCCGCCCCGCUGCGCGGGAAACCGUGGACGCCUCUUUUACUCACAGCCGCUCCGCCGCCUGAAGGUCAGAUAUCCCUCCAGAAUCAGCGUCGCCGCCACCGCGUCCACGGUUUUCUUAUGCUGCUUCAUCCGCUUGCCCGAGGCAUGGAGGACCCCGUGGGCCUCCACCGUGGUGCGGCGCUCAUCCCAGAGCACCGGCUUGAGGCCGCAGACCUCCUCCAGCCGGGCGGCAAAGGCCCGGUAGAGCUCGGCCCGGGGGCCUUCAGUGCCGUCCAUAUUCCGGGGGAAGCCCAUUA
BAAY01006259.1/693-232                     GCGUGGAUUCAGCGGUACAUCGAACCGAACCGGGAAUAUGAAUAAAAAGCAGGUGUCCCGCCGGGACACCUGCUUUUUUCUGCGUCUAUUUCACAUGCUCGGGGCAA.........................................................AUGAAUUGCCCCU.GCGC.CAAGGUUUU.CGCC.UC.C....GGCG.AAAACGCUUGUACGGCGCUUGCCGCGCCGCCCCAUCUUGCGAUGGGGUUCCGGUGGCCGACGGGCCGCAGGAGAACGGAACCUUUUUUAAUAGCUGACGCCCUGCCAGAUCAUCGCGUCGGCGCUCCCAAAACACAGGGUGUUUUGGGAACCCUGUGGCCUUCACAUGCUCGGGGCAAAUGAAUUGCCCCUGCGCCAAGGUUUUCGCCUCUGGCGAAAACGCUUGUACGGCGCUUGCCACGCCGCCCCAUCUUGCGAUGGGGUUCCGGUGGCCGACGGGUCUCAGAAGGCAGAAGCCUUUUUAGUAACUCACGCCCUG
NZ_AAXG02000041.1/20554-20096              UUGAAGCUGUAUGGGUGUCUUACUUGGUACCGAAGAUGCGGUCGCCGGCGUCAGCCCCAGCCGGCUGAUGCCAGCCGGGGACCCCGAAUCUUACAUCCUCGGGGCAA.........................................................AUGAAUUGCCCCU.GCGG.CAAGGUUUU..GCC.UG.A....GGC..AAAAC.CUUGGACGCGCCAAAAGGCGCGGUGCCGGGCGACGCCGAAAGAAAACUUACUUCGUGCCGAAGAUGCGGUCGCCGGCGUCGCCCAGGCCGGGGACAAUGUAGCAGUGGUCGUUGAGCUUCUCGUCCACGGCGGCGCAGUAGAUAUCCACGUCGGGAUGGUCCUUGUGCACCCGCUCGAUGCCCUCGGGCGCGGCGAUGAUGUUCAUCAGCUUGAUGUGCUUGACGCCGUAGUUCUUGAUGAACUGGAUGGCAGCGGAGGCGGAGCCGCCGGUGGCCAGCAUGGGAUCCAGAAUGAUGACGUCACGCUCGGAG
BABA01007724.1/585-126                     UCGAUGGCUUCGAUCUGCCGCUCCACCGCCUCUUUGGCCGGGCCGCCGCAGCGCCCCACGGGGCCGGCCCCGUGGGGACCCCCGUUGAUUUCACCUGCUCGGGACAA.........................................................UUCAAUUGCCCCU.GCGC.CAAGGUUUU..GCC.UG.C....GGC..AAAACGCUUGUGCGCGCCGCUCGGCGCGAUCGUCUCCGGCGGCCCGUUCCCCCAUCAUGUCCGCUCCCUCACAAACUGCUCGAUGGCUUCGAUCUGCCGCUCCACUGCCUCUUUGGCCGGGCCGCCGUAGACUUUGCGGCCGUUGACGCAGGUCUUCAGUUCCAGCGCCUGAUACACAUCGGCGUCGAACACGCCGGAAACCGAACGGAAGUCCUUCAGCGGCAAGGUGUCCAGGGUCUCUCCGGUCUUGAUGCACAUAUUCACCAGCCGCCCCACGAUCAUAUACGCCUCCCGGAAGGGCAUACCCUUUUUGACCAG
BABB01011836.1/418-1                       CCGCCCUUUGCAAAAAAGAAAGACAUGACCACAGGUCAUGUCUUUCUUUUUUGGUUCCGGCCGCCGGAGGCGGCCUCCAGUCCUCGGUAUUUGAAUGCUCGGGGUAA.........................................................AUAAAUUGCCUCU.GCG..CAAGGUUUU..ACU.UG.C....GGC..AAAACACUUGUGCGGCGCAUAAGCACCGCCGCCCGGAAGGCCAAUGGAAUAUCUCGAACUUAGAAUAUCAAGCGCAAAAACACCAGAGCGGCAGCAUCCCCUCGACCAGGGUGCUGCCGCUUUCCGACUGACCCGCUGCUUUCCACUCCGCUUGGAUCUCUGAUGCAAAAGCCGUGUUCCAUCAUGCGUCAGACUGGCUUCUGGACAUAUAGGUUUGGACACGCCGAACAUGAGGGGCAAACCGCUCCUCAGUUCUCAUCCUUACAUCCGAGGGACG.........................................
NZ_AAXG02000019.1/42548-42091              AACGGAGGUACUGUUAUGACAAUUGCACUUGGUUCCGAUCACGGCGGCUUUGCUCCCCAUGGAGCAGGCUCCAUGGGGACCCCUCCGAUUUUAUUUGCUCGGGGCAA.........................................................AUGAAUUGCCCCU.GCGC.CAAGGUUUU..GCG....C....GGC..AAAACGCUUGACGGCGCAAAGCGCCGCCCCGGCUCCCGCCGGGGAGAGCGCAAGCCGCUCACUCCGUUCACACAAACAACAUUACAAAUAUGGAGGUAACAACAUGAUUGCACUUGGUUCCGAUCACGGCGGCUUUGCGCUCAAGCAGCACAUCAAGACUUAUCUGGACAGCAGAGGCAUUGCCUGGAAGGACUUCGGCUGCGACAGCACCGAGAGCUGCGACUACCCCGAUUUCGGCGCCGCUGCCGCUAAGGCGGUGGCCUCCGGCGAGUGCGAAAAGGGCAUUGUGGUGUGCACCACCGGCAUCGGCAUCUCCAU
BAAX01027037.1/105-562                     UGGUCUGUUCAUCCCAGACACUGGCCUGCACCUCGCCGAUGUGGGCCUUGAGCCUCGCCCGGCCGUGGCCGGGCGGGGACCCCACAGAUUUUAUCUGCGCGGGGCGA.........................................................AUGAAUCGCCCCG.GCAU.CAAGGUUUU..GC.AGA.......GC..AAAACGCUUGGACGCGCCCAAAGGCGCGGGCCUGGGCAAGGCCCAAUCGGCGUCAGAGCAGAAUUACCCCGGCGUCGCGGCAGGCCUGGAUGGUCUGUUCAUCCCAGACACUGGCCUGCACCUCGCCGAUGUGGGCCUUGAGCCUCGCCCGGCCGUGGCCGGGCGGGGACCCCACAGAUUUUAUCUGCGCGGGGCGAAUGAAUCGCCUCGGCAUCAAGGUUUUGCAGAGCAAAACGCUUGGACGCGCCCAAAGGCGCGGGCCUGGGCAAGGCCCAAUCGGCGUCAGAGCAGAAUUACCCCGGCGUCGCGGCAGGCCUG
BAAX01027037.1/335-792                     UGGUCUGUUCAUCCCAGACACUGGCCUGCACCUCGCCGAUGUGGGCCUUGAGCCUCGCCCGGCCGUGGCCGGGCGGGGACCCCACAGAUUUUAUCUGCGCGGGGCGA.........................................................AUGAAUCGCCUCG.GCAU.CAAGGUUUU..GC.AGA.......GC..AAAACGCUUGGACGCGCCCAAAGGCGCGGGCCUGGGCAAGGCCCAAUCGGCGUCAGAGCAGAAUUACCCCGGCGUCGCGGCAGGCCUGGAUGGUCUGUUCAUCCCAGACACUGGCCUGCACCUCGCCGAUGUGGGCCUUGCCCAGCAGGAGCAUGCACAGGCGGGACUGGCCGAUGCCGCCGCCGAUGGUGAGGGGCAGCUUGCCCUCCAGCAGCAGCUUGUGGAAGGGAAGCUCCCGCCGUGCCUCGCACCCGGCGAGGGUGAGCUGAUGGUCCAGGGCGGCGGCGUCCACCCGGAUGCCCAUGGAGGACAGCUCAG
BABA01007680.1/811-350                     GGUCAGUUGACAAUCAGCGUCUCCCCAUCCAUCUCGGCAGGCUUCUCCAGAUACCCCACGCGGCUGGCCGCGCGGGGGCCCCGGGUCUUUUUAUCUGCCCGGGGCAA.........................................................GUGAAUUGCCCCG.GCAU.CAAGGUUUU.GGCC.GA.C....GGCC.AAAACACUUGGACGGCGCACAGCGCCGCCCGCCUGCGGCGGGGAUGGGCCUGGAAAAGCCCUUAAUUCAGAAUCAGCGUCUCCCCGUCCAUCUCGGCGGGCUUUUCCAGGCCCAUCAGAUCCAACAUGGUGGGGGCGAUGUCGGCCAGGCGGCCAUCCCGCAGCUUGACAUCGGCGCCCACAAUAUAGAAGGGCACCAGGUUGGUGGUGUGGGCGGUGUAGGGGGUCGUACCGUCAGCGUCCAGCAUCCGCUCGGCGUUGCCGUGGUCGGCGGUAAUGAGCGACACGCCGCCCAUCCGGGAGGUGGCCUCCACCACCU
BABD01023182.1/1-379                       ..................................................................................UCUCCAUUUCACAUGCUCGGGCGGA.........................................................GUGAAUCCGCCCU.GCGC.CAAGGGUUU.CGCU.CU.C....GGCG.AAACC.CUUGUACGGCGCAAGCGCCGCCCCACCUUGUGGGGCCCCAGAGGCCAAAAAGAAGAUGCCGUCAUUCCUCGUCCAACUUGAGAACCGCCACCGCAGCGUUAAGCAAACGUGCCGGUGGCACGUUUGUAGCGUAGGCCGCAGCGGCUAUGCCGCGAGGAGGGAACUUUGCGGAUGCUUACUCUUCGUCCAAUUUAAGCACCGCCAUGAAUGCCUCGGUCGGGAUCUGCACCGUACCCAAGCUCCGCAUCUUCUUUUUGCCCUCUUUCUGCUUCUCCAGCAGCUUCUUUUUCCGGGUGAUGUCGCCGCCGUAGC
BAAZ01005461.1/984-527                     CCCCAGCCCUCAGCUUCUCUAUCGCGGCCUUGGCCGCGUUCUGCUCCGCCGCCCAAACCGCCGCGGGCAGUUUGGGGCCCCCGUUUCUCUCCAUCUGUCCGGGCGGA.........................................................GUGAAUCCGCCCG.GCAU.CCAGAUUUU..GC..UC.C.....GC..AAAAUGCUUGACGCCGCUGACGCGGCGGCUCGCUUCCGCUCGCAAGAGAGGCGGAGCGGCCGGUAUUCCCCAGCCUUUAACUUCUCUAUCGCAGCCUUGGCCGCGUUCUGCUCCGCCUCUUUUUUACUGCGGCCGCGGCCCUGGCCGAUGGGGAUGCCGUUGAGAUCCACCUCCACCGAGAAGAUCUUGGCGUGAUCAGGGCCCUCGGCGCCGAUGAGCUGGUAGCCCAGCACCUGGCCGCUCUCCCGCUGCACCAGCUCCUGAAGGGCGGUCUUGUAAUCGCGGCUGGCGCUCUUCUCCGCCUCCCGGUCCAGGAUG
BABD01023870.1/1-450                       ............UACCGCCGCCCAUGGCGCUGUCGGGCUUGCCGCCCGCCCCAAACAGCGGGAACCGCUGUUUGGGGAACCCCGCCAUUUUUAAAUGCUCGGGCGGA.........................................................GUGGAUCCGCCCU.GCGC.CAAGGUUUU.CGCC.UA.C....GGCG.AAAACGCUUGUUCAGGCGGCGGACUGCGCCCGCCAGCUUAGGCCGGCUUACAGGCCCAGCUUCUGAGACACGAAAUCGUCCACGCAGGCCAGGGCGUUAUCCAGCUUGGACACAUCUGUACCGCCGCCCAUGGCGCUGUCGGGCUUGCCGCCGCCUUUGCCGCCGCAGAUGGCGGUAACCGCCUUAAUGAUGUCGCCGGCCUUGAUGCCCUUGGUCACGGCCUCCUUGCCGCACACGGCCAGGAAGGUGAUCUUCUCCCCGUUGACGGUGGCCAGAACGCCCACGCCGUUGGGGGCCUUGUCCCGGAGCAGGUCGCCC
BABD01024680.1/199-1                       GUACCUUACCUCCAAAACGAAAGGACAUCCGAAAGGAUGUCCUUUCGUUUUGGGCUCCGUCGCCCAAAGGCGGCUACACCCUUCGGUAUUUUAAUGCUCAGGGCGGC.........................................................A..AAGCCGCCCCUUCGC.CGAGGUUUU..GCC.UG.C....GGC..AAAACGCUCGAACGCCGCAAAAGCGGCGCGGCCCAGAAGGGCCGUAGUAAACGAUUUA....................................................................................................................................................................................................................................................................
BAAZ01009952.1/306-822                     UGAAGCAGAAAUUCAAUGUCACAGGCAUGACCUGUUCCGCCUGCUCCGUUCCCCGCGGCAUGUCCCAUGCCCCGGGGGGCCCAAAGCUUUUUAUCUGCUCGGGCGAAACACCCGCAAGGGGUACGCCGCAUCCGUACAGCGGCAGAGCCUCUAACGGCUGCGCAGUGAAUUCGCCCG.GCAU.CGAGGUUUU..GCC.UC.C....GGC..AAAACGCUCGGGGCGCGCCAUCCGGCGCGGAUGGGCGGAGCAUUCUCGCCUUAGAAAGUCUGGUGCAUCCCUAUGAAACAGAAAUUCAAUGUUACAGGCAUGACCUGCUCUGCCUGCUCCGCCCACGUGGAGAAGGCGGUGCGCCAGGUGGAGGGUGUGGACAGCGUCAGCGUCAACCUCCUGGGCAACUCCAUGCUGGUAGAGUACGGCGGCAAGACCGGGCCGGAACAGAUCAUUCAGGCGGUGACGGACGCCGGGUACGGCGCCUCCCUCCCCGGCCCCGCCGGGAAGGCCGCCCCGGCCGCCCGGCCCGCCGAC
NZ_AAXG02000006.1/58284-58743              UAGCCGAAGUAGCGUUUCAGCAGGCCCUCAAAAGCCUUGCCGUGACGGCCCAUUCCCUAUGGGACUCGUCCCAUGGGGUCCCCGCUGAUUUUAUCUGCUCGGGCGGA.........................................................GUGAAUCCGCCCG.GCAU.CGAGGUUUU..GCC.AC.G....GGC..AAAACGCUCGGUGACGAGGCCCGCCACGACAAAAAAUCCCCGGACCUUGCGGUCCGGGGACUUUUCACUCUAUUGGCUUAGCCGAAGUAACGCUUCAGCAGGCCCUCGAAAGCCUUGCCGUGACGGGCCUCGUCGCGAGCCAUCUCGUGCACAGUGUCGUGGAUGGCGUCCAGACCCAGCUCCUUGGCCUUCUUGGCCAGCUCGAACUUGCCGGCGGUGGCGCCGUUCUCGGCGUCAACACGCAUCUCCAGGUUCUUCUUGGUGGAGUCGGUCACGACCUCGCCCAGCAGCUCGGCAAACUUGGCAGCGUGCUCGGCC
BAAZ01029945.1/520-61                      UUUCUCCGCCAGAUAGCUCUUCAGCUGGUCGACGGGCAGCCGCACCUGCCCUCCCGCAAAAGCACUGCUUUUGCGGGACCCCUGUCCCAUCUCAUUCCUCGGGCGGA.........................................................AUGAAUCCGCCCU.CCGG.CGAGAUUUU..GCC.UC.C....GGC..AAAAUGCUCGGACGCCGCGCCGCGGCGUUCUGGAGCAGGAUCGACACAGGCAUCAAUAUGCCAGUUUCUCCGCCAGAUAGCUCUUCAGCUGGUCGAUAGGCAGCCGCACCUGCUCCAUGGUGUCCCGGUCCCGGACGGUAACGCAGUUGUCGCCAGCCUUAUCCGCGUCGCCCACGGUGUCGAAAUCCACCGUGAUGCAGUAGGGCGUGCCGAUCUCGUCCUCCCGGCGGUACCGCUUGCCGAUGGAACCGGUGUCGUCAAAGUCCACCAUCCAGUCCUUGCUGAGCUCCGCCUGGAUCUCACGGGCCUUUUCGGAGA
BAAZ01015734.1/384-1                       UACUCGUCCCGGUAGCCGAAGUUCUUGAGCAAAUUCACCUGGUCUCUCCCGUUUGCCCACGGGACGUCCCGUCCCGCGGGGCCCCGAUUCUCUCUUCCUCGGGCGGA.........................................................AUGAAUCCGCCCU.GCGG.CAAGGUUUG.....CUCUG.........CAAACGCUUGGCGCGCCGGGGCGCGGCCCGCUCCCGCGGGCAAGAAAACCGGCUUGGGUCCGCCGGAGCGCGUCACUCGUCCCGUAGCCGAAGUUCUUGAGCAAUUACCUGUUCUCCAGUUUCUUACCUUCACCCAGGUCUGAAGGAAGACCUUCGCCCGACGAUUACCCGGGAAGUCUGCUACACGAAAAAACCUUNNCGGCCUUUUUAAUAAAAAAAUUUUAUUAUUAAAAAAAAAAAAAAAAA........................................................................
NZ_AAXG02000006.1/93479-93936              UUGAAACAGAAAUUUGAUGUUACCGGCAUGACCUGUUCGGCCUGCUCCCUUCCCCACAGGACGUGCCGUCCUGCGGGGACCCCGUUUUCUCUAUCUGCUCGGCGGAA.........................................................AUGAAUUCCGCCG.GCAU.CAAGAUUUU..GC..UC.C.....GC..AAAAUGCUUGGGACGCGCCACUAGGCGCGGUGUGGGCGGAGCCUUUUCUGAAAGUGUGGUGUUCCUUUUGAAACAGAAAUUUGAUGUUACCGGCAUGACCUGUUCGGCUUGCUCCGCCCAUGUAGACAAAGCGGUGCGCAAGGUGGACGGCGUCACGGAGGUCAACGUAAACCUGCUGUCCAACUCCAUGACCGUGGAGUAUGACCCGGCCAAGACCUCCCCCCAGGCCAUUGAGGCAGCGGUGGCUGCCGCCGGAUACGGCGCCUCCUGUCCCCUGCCCGCCGGGAAACAGUCCCCCGCUGUGCAGCAGGGGCCCUC
BAAZ01029758.1/389-848                     ACGACUGAUAAUCGUGAGGUCGGUGGUUCGAGUCCACUUGGGCCCACCAUCCCCAUUUGAUUUCAUCAAAUGGGGACCCCGAAGGGGCUUUGACAUCCUCGGCGGAA.........................................................AUGAAUUCCGCCU.GCGG.CAAGGUUUU..GGC.UG.C....GCC..AAAACGCUUGGAGCGCGGGGCUUCCCGCGUCCCAUCUUCGAUGGGUCCCAAUGAGAGGCCUGCAGAUGGGAAGUUCGAGUCCAGAUUCAAGCAUUCAAGCGAUUGAGUGUUUGGAUCUGAUUUCGAAAGAAGUCAGGAAACGCACCUUGAAAACUGAACAAAGUAACCAAGUAUGAAGAGCAAGCAACAGAGGGAAACAAAAAUGAUUUGUGGAACUUUUCGACAAGGGUAACACAAACAAUUUCGAAGAACUCUGAGCCUGCAUAAUUCAAACGCUUGAGAACCAGAGCGAGACCCUUCUUUGUAGAGCGGAGAGUA
BAAV01030571.1/254-713                     GAAGUGGUUUACUGGGGGAUCUCCUCCAUCGUGAAGGCCUCGAUCAUGUCGCCUGCCCCAUGAAACGGCGUUUCAUGGGGACCCCGGACAGAAUGUCCUUGGCGGAA.........................................................AUGAAUUCCGCCU.ACGG.CAAGGUUUU..GCU.UG.C....AGC..AAAACGCUUGGGACGCGUGGGGCGCGAGCCGCUUGCGCGGCAGGAAAGCGACAAAAGGCCUGCGGUAAGGCGAUGCCGACUGCUUACUGAGGGAUCUCCUCCAACGUGAAGGCCUCGAUAAUGUCGCCUGCCCCAUGAAACGGCAAUUCCUGGAGAACCCCGGACAGAAUGUCCUUAGCGGAAAUGAAUUCCGCCUAGAGGAAGGUUAAGCUAUGCAGCAAAAGCAUUGGGCACACGUAAGGACGCGAGACCGCUAUACACGGGCAGGAAGGCGACAAAAAGAGCCUUGAGGUAAAGCAAUACCGGACUGCUUACUUG
BAAX01027502.1/295-756                     UCCACCGUCACGCUCUUAGCAAGGUUCCGGGGCUUAUCAAUAUCGCAGCCCUCCCACAAAAGCUGCGCUUUUGCGGGAACCCUAUGAUUUAACUCAAAUCGUCCGGA.........................................................AUGAAUCCGUCCG.AUUU.CAAGAUUUU..GCGCUAUG....CGC..AAAAUGCUUGUGCGCCGCACUUGCGGGCGAGCCAGCGCGGCUGUAUCCGGUUCGGAAACGGGUUUAUUCCACCGUCACGCUCUUAGCAAGGUUCCGGGGCUUAUCAAUGUCGCAGCCGCGCUGGAGAGCCACAUAAUAGGCAAAGAGCUGCAAGGGCACCACACCCAAAGAGGGCUGCACAACCGGGUGGGUCUCCGGCACAGCUAUGACGCUGUCCGCCGUGUGGGCCAUUUUCUCCUUGAAGGGCUCCGUGGCCAGCGCCAGCACCUCGGCUCCACGGGCCUUUACCUCCACCACGUUGCUCAUGGCCUUGUCAAA
BAAY01013091.1/1253-1491                   CCGACUACCGGCACCAAAAAAGAAGCACUGGCAAAGCCAGUGCUUCUUUUUUGGGUUCCGCCGCCUUUGGGCGGCUCCACCCGGUUCAUUUUAUCUGCUCGGGCGGA.........................................................GUGA.UCCGCCCG.GCAU.CAAGAUUUU.UGCC.GA.A....GGCA.AAAAUGCUUGGCACGCCGCACUCGCGGCGAAUUUUUUUCAGACUUCGGGUUUGACUUUCCUGUCCCUCUUUUUGGGUUCCGCCGCCUUUGGCGGCU..............................................................................................................................................................................................................................
BAAY01022414.1/466-9                       CAAGGCCGGCAGGUCAAUGNCCUGCCGGCCUUGGCUUGUCAAAAAUCCUUAAUGGGACAUUCUCCGCUGGGGAGCGGCUCCAUCAAAGCGCUGCGGACACGGGCGGA.........................................................GUGAAUCCGCCCU.UCGG.CAAGGUUUU..GCU....G....GGC..AAAACGCUUGGGACGCGGCUGCGCCGCGGGGGAAAAGCAGCAGGGGAGCCGACUCAGGAACCGGCAGCUUACCGUUCCUCGCGGAAGUAGCUCAGACCCAGGUUUGCAGGCGGCUGCUUUGAUCCCCUGUCCGGCCAAGGCCGGACAGGGGACCCGGAUUUCAUUUUCCUCCGGGCGGAAUGAAUCCGCCCUGCGGCAAGGUUUUGCUGCGCAAAACGCUUGGGACGCAGCUGCGCUGCGGGGGAAAAGCAGCAGACAGACGCCGGAUGACGAAAGCCUUACCGUUCCUCUCGGAAAUAGGUCAAGCCCAGACUUGCA
BAAY01022414.1/254-1                       CGUUCCUCGCGGAAGUAGCUCAGACCCAGGUUUGCAGGCGGCUGCUUUGAUCCCCUGUCCGGCCAAGGCCGGACAGGGGACCCGGAUUUCAUUUUCCUCCGGGCGGA.........................................................AUGAAUCCGCCCU.GCGG.CAAGGUUUU..GC..UG.C.....GC..AAAACGCUUGGGACGCAGCUGCGCUGCGGGGGAAAAGCAGCAGACAGACGCCGGAUGACGAAAGCCUUACCGUUCCUCUCGGAAAUAGGUCAAGCCCAGACUUGCAGGCGGCUG............................................................................................................................................................................................................
NZ_AAXG02000011.1/55160-55619              ACAGCCCCAGCUUCUCCGCCACCAGAUCGUCCACCUUGGCAAGCGCAUCGUCCCCCACGCGGCCAUGCCGCGCGGGGACCCCAUCCCUUUUUAUCUGCUCGGGCGGA.........................................................GUGAAUCCGCCCG.GCAU.CAAGGUUUU..GGC.UU.C....GCC..AAAACGCUUGGGACGCCGCACUCGCGGCGGAGCUGGACGACACGUAUUCUGGUGCCACUCUUACAGCCCCAGCUUCUCCGCCACCAGGUCGUCCACCUUGGCCAGCGCAUCGUCCAGCUUCAGCACGUCAAAGCCGCCGCCCAUGGCGCUGUCAGGCUUGCCGCCGCCCUUGCCGCCGCAGAUGGCAGUGACGUUCUUGAUGAUAUCGCCGGCCUUGAUGCCCUUGGCCACAGCCUCCUUGCCGCACACAACCUGGAAGGUGAUCUUGCCGUCGUUGACGGCGGACAGCACCGCCACCACGUUGGGCUGCUUGUCCCG
NZ_AAXG02000010.1/39837-39378              GCCGAGAAUGUCCACGUUGUAGGGCGUGAUGAUGUAGGUGGAGAUGGCCGCCCCAGCCGGUGCUCCGCACCGUCCGGGGACCCCGUCCCUGUAUCUGCUCGGGCGGA.........................................................GUAAAUCCGCCCG.GCAU.CAAGGUUUU..GGC.UC.C....GCC..AAAACGCUUGGUACGGCGUAACCGCCGCCCCACCUGCGGCGGGGCCCGGUGGCCAUUUCUCAGAAAUACAGCCCGUUGUUCUCCAGCUCGUCGAUUAAAUCGCCGAGAAUAUCCACGUUGUAGGGCGUGAUGAUGUAGGUGGAGAUGGCCACCUUCUUGAUUUUGCCCUCGUUGGCGUAGGCCACGCCGGACAGGAAGUCCAGCAGGCGGCGGGCGAUAUCCUUGUUGGUCUGCUCCAGAUUGAGCACCACGGUGCGCUUCUCACGCAGGUGGUCGGCAAUCUCGGCGGCGUUCUCGAAGCGGUCGGGCUUCACCAGC
BAAZ01022445.1/702-242                     UAACGGGCCGUUUUUUUAGUGAUUACUCUUGUCAUUUUGUUCCCGAUCGUCCCAGGGGGUUUUCCCUUCUUUGGGACUCCGGUUCCUUUUUUAUUUGCCGGGGCGUA.........................................................GUGAUUCCGUCCCGGCAU.CGAGGUUUU..GGU.GG.A....GCC..AAAACGCUUGGACCUUCUGGGGGCGCGGGGGCGAUUUCGUCCCUACAUCUGGUCGCUGUCCAGCUGAAUCGUCACCGGCCCGUCGUUUUGUGUAUACACCUGCAUAUUUCCCCCGAAGGCCCCACGGGGUUCCCAUCUUGCGGGGACCCCGGUUCCCUUUAUCUUCCGUGGCGGCCUGAAUCUGCCCCGGCAUCGGGGUUUCGGCUGGGCCGGAGCCCUUUGGCGUGUUGGGGGCGGGUGGGCGAGUUUGUUCACAGAUCUACUGGCCAUUGAGCAUUAUGGUGACCGCUGAGUAGUUGUAGGACUGCACGUGCCCCU
BAAY01009092.1/536-76                      GAAAAGGAGUUUUACAUGAAGUAUUACUACGAUCUCCACCUUCACUCCUGCCUGUCACCCCACCCGGCUCAGCCGGGCGGGGGCCCCUUUUUUCUCCCUCGGGCGGA.........................................................GUGAAUCCGCCCU.GCGG.CGAGGUUUU..CGC.UCCG....GCG..AAAACGCUCGGGCGCGCCUUCCGGCGCGUUUCGGGCGACAGGCACGACGCCUUCCCGUUAUCUCGAAAAGGAGUUCUACAUGAAGUAUUACUACGAUCUCCACCUCCAUUCCUGCCUGUCGCCCUGCGGCAGUGAGGACAUGACCCCCGUCAACCUGGCGGCCAUGUGCGCGCUGGCGGGGCUGGAUAUUGUGGCCCUUACCGACCACAACACCUGCGGCAACUGCGCCGCCUUCUGCCGGGCGGCGGAGGAGCGGGGCCUGCUGGCUCUGGCGGGGAUGGAGCUGUGCACCCGGGAGGAGAUCCACGUAGUCUGUCU
BABA01009539.1/1-394                       ...................................................................AGGCCUGAGCUUGUCGCCCCUUUUUUCUCCCUCGGGCGGA.........................................................GCGAAUCCGCCCU.GCGG.CGAGGUUUU..CGC.UCCG....GCG..AAAACGCUCGGGCGCGCCUUCCGGCGCGUUUCGGGCGACAGGCACGACGCCUUCCCGUUAUCUCGAAAAGGAGUUCUACAUGAAGUAUUACUACGAUCUCCACCUCCAUUCCUGCCUGUCGCCCUGCGGCAGUGAGGACAUGACCCCCGCCAACCUGGCGGCCAUGUGCGCGCUGGCGGGGCUGGAUAUUGUGGCCCUUACCGACCACAACACCUGCGGCAACUGCGCCGCCUUCUGCCGGGCGGCGGAGGAGCGGGACCUGCUGGCUCUGGCGGGGAUGGAGCUGUGCACCCGGGAGGAGAUCCACGUAGUCUGUCU
BAAZ01022446.1/619-159                     GUCACCAACCCGUUAUUUGGCGGGUACACGUGCAUAUCCGAGCAGAACGUCCCAGGGGGGUCCCGCCUCGGGGGGACCCCGGUUGCCGUUUUAUAUGCCGGGGCGGA.........................................................GUGAAUCCGCCCCGGCAU.CGAGGUUUU..GGC.GG.A....GCC..AAAACGCUCGGACGCGCCGGGGGCGCGGGGGCGAGUUCGGCCCUACAUCUGGUCGGUGUCCAGCAGAAUCGUCACCGGCCCGUCGUUCUGCGAAUACACCUGCAUAUCCGCCCCGAACGCCCCACGGGGCUCCCACCCCGCGGGGACCCCGGUUCCCUUUAUCUGCCGGGGCGGAGUGAAUCCGCCCCGGCAUCGAGGUUUUGGCUCCGCCAAAACGCUCGGACGCGCCGGGGGCGCGGGGGCGAGUUCGGCCCUACAUCUGGUCGGUGUCCAGCAGAAUGGUCACCGGUCCGUCGUUCUGCGAGUACACCUGCAUGU
BAAZ01022446.1/408-1                       UCGUCACCGGCCCGUCGUUCUGCGAAUACACCUGCAUAUCCGCCCCGAACGCCCCACGGGGCUCCCACCCCGCGGGGACCCCGGUUCCCUUUAUCUGCCGGGGCGGA.........................................................GUGAAUCCGCCCCGGCAU.CGAGGUUUU..GGC.UC.C....GCC..AAAACGCUCGGACGCGCCGGGGGCGCGGGGGCGAGUUCGGCCCUACAUCUGGUCGGUGUCCAGCAGAAUGGUCACCGGUCCGUCGUUCUGCGAGUACACCUGCAUGUCUGCGCCGAACUCGCCGUGCUCCACCCGGAAACCCCGCCCGGCGCACUCGGCCAUAAAUUUCUCAUAGAGGGGGAUGGCCACCGGCGGCUUGGCGGCCCCGGUGAAGCCGGGGCGGCGGGACUUGGUAUCGGCAUAGAGGGUGAACUGGCUCACCACC.....................................................
BABB01011814.1/3-463                       UUUUUUUUUAAGAAUAAAUAAAAAAAUUAUGUAGAAAUAAAGCNNNNGCAGCUGAGCUACUGCGCAGGAUCUAGGCUGAAGCUUGUCCCUUUAUCUGCCGGGGCGGA.........................................................GUGAAUCCGCCCCGGCAU.CGAGGUUUU..GGC.UC.C....GCC..AAAACGCUCGGACGCGCCGGGGGCGCGGGGGCGAGUUCGGCCCUACAUCUGGUCGGUGUCCAGCAGAAUGGUCACCGGUCCGUCGUUCUGCGAGUACACCUGCAUGUCUGCGCCGAACUCGCCGUGCUCCACCCGGAAACCCCGCCCGGCGCACUCGGCCAUAAAUUUCUCAUAGAGGGGGAUGGCCACCGGCGGCUUGGCGGCCCCGGUGAAGCCGGGGCGGCGGGACUUGGUAUCGGCAUAGAGGGUGAACUGGCUCACCACCAGCAGCGCGCCCCCCACCGCCUCCAGGUUCAGGUUCAUCUUCUCGUUCUCGUC
BAAY01009092.1/742-282                     AAAAGCAAAUUCUACACAAAGUAUUUCCACGAUUUUCACCUACACUCCUGCCUGUCGCCCCACCCGGCAACGCCGGGCGGGGACCCCCUUUUGCUUCCUCGGGCGGA.........................................................GUGAAUCCGCCCU.GCGG.CGAGGUUUU..CGCCUC.C....GCG..AAAACCCUCGGCGCGCCUUGUGGCGCGCUUCGGGCGAUAAGCACGAUGCCGUUUUGUUAUCCUGAAAAGGAGUUUUACAUGAAGUAUUACUACGAUCUCCACCUUCACUCCUGCCUGUCACCCCACCCGGCUCAGCCGGGCGGGGGCCCCUUUUUUCUCCCUCGGGCGGAGUGAAUCCGCCCUGCGGCGAGGUUUUCGCUCCGGCGAAAACGCUCGGGCGCGCCUUCCGGCGCGUUUCGGGCGACAGGCACGACGCCUUCCCGUUAUCUCGAAAAGGAGUUCUACAUGAAGUAUUACUACGAUCUCCACCUCCAUUCC
BAAX01006424.1/587-1044                    GUUUUCCAUAUACAAUCUGGGGACCCGUUUGCUCACCGCACAGGUCAGUAUCCCACCGGGAUCUCGAUCCCGGCGGGAGCCCUUUCAUUGGACUCAAAUGGUCCGAA.........................................................AUGAAUUCGGCCC.AUUU.CAAGGUUUU..GC..UC.C.....GC..AAAACGCUUGUACGCCGCAUUUGCGGCGGCGAACUGACCUGCUUACAGCAGCCGCAGGCUUCGCUCGAUCUCCUUGCCGUUUUCCAUAUACAAUCUGGGGACCCGCUUGCUCACCGCGCAGGUCAAUUCGUAGGGGAUCGUGUUCAGAAUUGCGGCCAGAGAAUCUACGCUCUGGGUCUGGCCGAAGAUCUCCACCGUAUCCCCCACCUUUACCUCCGGCAGGUCCGUCAGGUCCACCAUGCACAUAUCCAUGCAGAUGCGGCCCCGCUGCGGUGCCGGGCCAUAGGCCGUCUGCACCGCCAUGCGGUUGGAAAGCCC
BABA01022941.1/54-513                      CCAAUCUGCGGUUUACUUGCCCAGCUGCUUAGCGAUCUCUUCGGCGAAGUUCCGCCCCACCCGGCAAGCCGGGCGGGGAGCCCCGAUUUUCAUUCGAUUGGGGCGAA.........................................................AUGAAUCCGCCCC.AAUC.CAAGGUUUU..GCC.UC.C....GGC..AAAACGCUUGUACGCGCCAUGCGGCGCGGCCCGCCGGAGGCGGGCGCAGGAGAACGCGCAGGCAUGGAAAAGCGCCGGACACUCAGUGUCCGGCGCUCGAAGCCAAUCUGCGGUUUACUUGCCCAGCUGCUUAGCGAUCUCUUCGGCGAAGUUCUCCUGCUUCUUCUCGAUGCCCUCGCCCUUCUCAAAGCGGACGGCGUUCUUGAAGGUAAUGGUUCCGCCCAGAGUCUUGGCAACGGAGGCGAUAUACUGCUCCACGGUCAUGGCGUUAUCCUUCACGAACUCCUGCUGCAGCAGGCAGUUCUCCUUGUAGAACUU
BABE01019904.1/217-676                     CUCCUUUGUGGACGCCUGCACGGAAGAGCACUUCGCGGCCAUGAGCCGCAGUUCCCCACCCGGCUUCCGCCGGGCGGGGGCCCCGAUUUUUUAUCUGCGCGGGCGAA.........................................................CUGAAUUCGCCCG.GCAU.CAAGGUUUU..GCC.UC.C....GGC..AAAACGCUUGUACGCGCCACCCGGCGCGGGCGGCUCAUCCACUCGCUAAACGAGGUCUGCUUAUGAAUUCACUGCGCAUCAUAGACGCCUGCACGGAGGAACACUUUGCGGCCAUGAGCCGCAUUCACGCCCGGGGCUGGCACGCCGCUUACCCCGGCCACGUGCCCGACGACUAUCUGAGGGACGUGAUCACCGAAGAUCACUGGAUUCCCUUUUUCCGGGAGGACUACGCCACCGGGCGGUGCCGGGGGCUGCUGCUCUAUGACGGGGAGAACCCCGUCUGCUGCUGCACCUGCGGGCCGGUGCGGCUGGGGCCCA
BABA01013052.1/851-390                     UUUUCUCCAGCAUAGUCUUGAUCAGCUUCGCAAUGUGAGCACCCGCCGUCCCCCGUGCGGCUGGCCGCACGGGGCCCCCAAGCGUCUCUUUUAUCUGCUCGGGCAAA.........................................................CUAAAUUCGCCCG.GCAU.CAAGGUUUU..GCC.CG.CAG..GGC..AAAACGCUUGUACGCGCGAUGCGCGCCCCGUGGAGGCGUCCGUAUUUCACCGCAGAUCAAUGCCGCUGGCCUUCUUCUCCAGCAUGGUCUUGAUCAGCUCCGCGAUAUGCGCGCCCGCCGUUCCCCGUGCGGCUGGCCGCACGGGGCCCCCAAGCGUCUCUUUCAUCUGCUCGGGCGAACUGAAUUCGCCCGGCAUCAAGGUUUUGCCCGCAGGGCAAAACGCUUGUACGCGCAAUGCGCGCCCCGUGGAGGCGGGCGGGCGUAUUUCACCGCAGAUCAAUGCCGCUGGCCUUUUUCUCCAGCAUGGUCUUGAUCAGC
BABA01013052.1/635-174                     UCUUCUCCAGCAUGGUCUUGAUCAGCUCCGCGAUAUGCGCGCCCGCCGUUCCCCGUGCGGCUGGCCGCACGGGGCCCCCAAGCGUCUCUUUCAUCUGCUCGGGCGAA.........................................................CUGAAUUCGCCCG.GCAU.CAAGGUUUU..GCC.CG.CAG..GGC..AAAACGCUUGUACGCGCAAUGCGCGCCCCGUGGAGGCGGGCGGGCGUAUUUCACCGCAGAUCAAUGCCGCUGGCCUUUUUCUCCAGCAUGGUCUUGAUCAGCUCCGCAAUGUGCGCGCCCGCCUCCACCGCGGUGGUACCCUGGCGGUGGAUGUUGGAGAUCACCGUGCGCUUGGACUCAGGUAUGCCGAUGUGGGGCUUGUAGGUCAGGUAGGCUGACAUGGACUCCGCCGUAACCAGGCCAGGCCGCUCUCCCACCAGCAGGCACACCGCCUCCGCGCCGGUCAGCUCCCCGAUGUGGUCGGAGGCGCCCACCCGG
NZ_AAXG02000047.1/151907-151448            UGCUGUGUCUGAACUCAGGCCUUGCAGCGCUCCAGAUACUCGCCGGUGCGGGUGGUCCGUCCAAAUUAAAAUUUGUCCGGGAACCCUUUUCCACUUCCGCGGGCGGA.........................................................GUGAAUCCGCCCU.GCGG.CAAGAUUUU..GCC.AC.A....GGC..AAAAUGCUUGUACGCGCUGUCGCGCGCCCCGCUGUGCGGGGCCCCGCCGACACCCGCGUGGGAACCGGUCGUAUUUUCCGCCGUUGUCUGAACUUAGGCCUUGCAGCGCUCCAGAUACUCGCCGGUGCGGGUGUCGAUCUUGAUGCGGUCGCCGGGGUUGAUGAACAGGGGCACCUUGAUCUCCGUGCCGGUCUCCAGGGUGGCGGGCUUGGUCACGUUGGUGGCGGUGUCGCCGCGGAAGCCGGGAUCGGUCUCGGUGACCUCCAGCUCGACGAACGUGGGGGGCUCCACGGAGAAGAUCUUGCCCUUGUAGGAGUU
NZ_AAXG02000045.1/57589-57131              CAGCUCGCUCUCCAGGAGGGCAAGCACACUCUUGACGUCCUCAUCCGCCGCCCCGUGAAAGGCUCCGCCUUUCACGGGGACCCCAGGAUUCUAUCUCAUUGGGCGGA.........................................................GUGAAUCCGCCCA.UGAU.CAAGGUUUU..GCC.AG......GGC..AAAACGCUUGGACGCGCUGGCGCGCGGGCUCCGCAGAGCGGAGCGCCGAGGCUGGAAAAGUCAGCGCAGGACGGCGCCCAGUUCGCUCUCCAGGAGGGCAAGCACGCUCUUGACAUCCUCAUCAGCCUCGGCGGCGGUGAGGGAGCGGUCGUCGGCCCGGAGGACCAGGUUGAAGGCCACGCUCUUCUUGCCGGCGGGGAUGGGAGCGCCGGUGUAGAUGUCGAAGAGCUCGACCUCCUUCAGCAGGCCCUUGGCGCCCUUGAAGAUGCACUCCUCAAGCUGGGCCACGGUGACGGCGGCGUCGCACACCACAGCGAU
NZ_AAXG02000047.1/23914-23454              CCUUGAACAUUUUCGAUAUCAUGGGCCCCGUCAUGGUGGGGCCCAUCCCCAGAGCACGCUGACGCGUACUCCGGGGAACCCCGCUCUUUUUCAUCUGCUGGGGCGGA.........................................................GUGAAUCUGCCCC.GCAU.CAGGGUUUU..CCC.UUUC....GGG..AAAACGCCUGGACGCCGCACAGCGGCGGCUCGCUCCCGCUCGCGCUGGACGGCCCCACUGGUCUGUGCGUUUUUUGAAAGGUGGUUUUUCCUUGAACAUUUUCGAUAUCAUGGGCCCCGUCAUGGUGGGGCCGUCCAGCUCCCACACGGCGGGAGCGGUGCGCAUCGGCCUCAUCACCCGCAAGCUGCUGGGCCGUCCCCCCGUACGGGCCGAACUGCUGCUCCACGGCUCCUUUGCCGCCACUGGCAAGGGCCACGGCACCGACCGUGCCCUGGUGGCCGGUCUGCUGGGCAUGGCCCCCGAUGACCCGGACAUUCC
BABD01004318.1/1057-1494                   CCCGCCUCCACCAAAACGAAAGGACAUCCGAAAGGAUGUCCUUUCGUUUUGGGCUCCGACCGCCGAAGGCGGUCUCCGCCCUUCGGUGAUUCAAAUGCUCGGGAUGG.........................................................CAGAGCCAUCCCU.CCGC.CGAGGUUUU..GCC.UC.C....GGC..AAAACGCUCGUACGCCGCAAAAGCGGCGCGACCCAGAAGGGCCGUUGGGCAAGAUCUCAAGAUGGCGAAUCGAAAAUUUGAAAUAUCUGGAUUGUAGUGCUUUGCCAAAAAGAAAGACACGCUAAUAGCGCGUCUUUCUUUUUGGGCUUCGCGGGCCGAGGGCCCGCUUCGCCCUUCGGGAUCAAAAUGCUCAGGGCGGCAAAGCCGCCCCUCCGCCGAGGUUUUGCCUCCGGCAAAACGCUCGUACGGCGCAUUAGCGCCGCCGACGAAUCACCCGGGAAGAUCUGCUACGACGC......................
BABG01015003.1/306-1                       GAGAUCCGGCCCUUACUCCGCCAGGGCGGCAGUGAUGAUGGCCAUGGAAUAGACCCGCAAAAUACAUAUUUUGCGGGAACCCAGUUUUUUUAGAUUGCUCAGGGCGG.........................................................CAGAGCCGCCCCU.CCGC.CAAGGUUUU..UCC.UA.C....GGA..AAAACGCUUGCACGCGCUGCGCGCGCCCCAUCGGAGAUGGGGCCCCGGUCUAUUCCAUGGCCAUGAUAAAAAACAGCGGGCCUCUUUUGAGGCCCGCCGAAGCUUCUGCGGAGAUCCGGCCCUACUCCGCCAGGCGACGAUUCACCCGGAGUCUGCUACUACGC..........................................................................................................................................................
BABG01015003.1/558-99                      GAGAUCCGGCCCUUACUCCGCCAGGGCGGCGGUGAUGAUGGCCAUGGAAUAGACCCGCAAAAUACAUAUUUUGCGGGAACCCAGUUUUUUUAGAUUGCUCAGGGUGG.........................................................CAGAGCCGCCCCU.CCGC.CAAGGUUUU..UCC.UA.C....GGA..AAAACGCUUGCACGCGCUGCGCGCGCCCCAUCGGAGAUGGGGCCCCGGUCUAUUCCAUGGCCAUGAUAAAAAACAGCGGGCCUCUUUUGAGGCCCGCCGAAGCUUCUGCGGAGAUCCGGCCCUUACUCCGCCAGGGCGGCAGUGAUGAUGGCCAUGGAAUAGACCCGCAAAAUACAUAUUUUGCGGGAACCCAGUUUUUUUAGAUUGCUCAGGGCGGCAGAGCCGCCCCUCCGCCAAGGUUUUUCCUACGGAAAAACGCUUGCACGCGCUGCGCGCGCCCCAUCGGAGAUGGGGCCCCGGUCUAUUCCAUGGCCAUGA
#=GC SS_cons                               ....................................................................................................<<<<<<<_____.........................................................>>>>>>>,.,....<<<<<<<<<..<<<.__._....>>>..>>>>>->>>>,,,,,,,,............................................................................................................................................................................................................................................................................................................
#=GC R2R_LABEL                             ----------------------------------------------------------------------------------------------------.........................................................................................................................--------------------------------------------------------------------------------------------------------------------------------------------------------------------------------------------------------------------------------------------------------------------------------------------------------------------
//
