# Supplementary material for: R2R - software to speed the depiction of aesthetic consensus RNA secondary structures
Source: BMC Bioinformatics. 2011 Jan 4;12:3. doi: 10.1186/1471-2105-12-3 (PMC3023696; doi:10.1186/1471-2105-12-3)
Supplement: Additional file 1 — Source code and example input and output files. C++ and Perl source code is provided. Installation and usage instructions are given in the user manual (Additional file 2), which is also a part of this archive. Example input files for R2R are included in the "demo" subdirectory of this archive, and R2R's raw output on these examples in PDF and SVG format is supplied in the "demo/output-pdf" and "demo/output-svg" subdirectories. Files can be retrieved from the tgz archive file using programs such as WinZip (Windows), StuffIt Expander (Mac) or the tar/gzip commands (UNIX). [file 1471-2105-12-3-S1.TGZ › R2R-1.0.1/demo/104/c4-a1b1.sto]

# STOCKHOLM 1.0
NC_009439.1/1667611-1667159                  UUGGUGAAGCACGGAUGACCCACAAUCGGCGGACGCUCCAGGCGUCCGCUUUUGGCCGAUAGCAGCCACUCCACGCCUUGCCCUCUCCCUUACCCCGCGCUACAGUCCACCCC.GUCACGGUCAAU.CCCGUGAC.CGGGUGUGGUAA.CCCGUGGUAAUCAAGGCGCGAAGCGCCAUAGCUCUGAAAUAGCCGGCGUUUUUUUAUGCCUGCUGUUUUCGUGCUUCUAUGGCGGGCCGUGUGAGGCGGGCUUCGGCCCGGCCGGUUCCCUUGGUUCCCGGUUUACCACCCUUGCACGGUCCGCCUCCAUUCGUGUGGUAACGAGUGGGCGCGGCUCCUUAAGUGAACCAAGGAGCAUAAGGAAAAUGCACUAUCCCCCUUUUACCCAAGGGCUCCGCCCUGGGCUGCUGGCUGUUGUGCCAACUUCCGUUUUGGAGGUGCUGCAUGACCAAGUCUGA
NC_005773.3/2874754-2874302                  AUUUUGCAGGAAAGGAUGAAGUCGCUCGACUGAAAAACCCCUUCGCCCUGUGUGAAGUUUCCGAGAAGACUUCAGUUGCUUGCGCGGGCUGUAUCGAGGAUUUAAGGUGCGCC.GUCGCUGCAAAA.UCAGCGGC.CGGAUUUAGCGA.UCCGAAUACCUCACAGCUAGCUUAUGUAUGCUUCCAGCCUCAGUGCAUUUGAAGCAACUGUUAUGGCGGCUGUGCGUCGGAGACUCCAGGGUCUGCCGGCGUUGUGAGGUGCCGGUUCGCUAACCUUCGCACAGCCGCCACCCAUUUCGUCCAGUGAUGUGCAGGCGGCUCAUUUUCAUGACAGGAGCUUUGCCGCGAUGGAUCUCCCAUUCCCCCUUCUUCCCUGCACCGAAAACCACGAACCCACCCUCUUCCUGCGCCACCGUCGCAUGUUGCGUGCUGUUGUCAUGCACGCAGAAGCCUGGUUC
NC_007492.1/4210940-4210488                  AUUCCCACCGGAAUGAGCUGCGCAACACCCUUCAAAUCCAUCGGAUUUUUCCUGCAACGCGCGGCGGCACUGAGGAACUGGUGCUCCGAGAGCCGUGCCGAUAACCUUUCCGA.GCCGCUGCAAAA.UCAGCGGU.CGGAUGUGGAAG.UCCGGUGAAUCCCGAAAGCGCAUGUGCGCCUGUAAACACUUGUUGGCGCCUUUUAUGCCAACAUUGUUUGCUUAUGGCAGCUAUGCGCAGGAGCACGCUCGAGUGCACCGGGUUUUUUCGGGGUCCCGGACUUCCACACCUGCGCAAAGCUGCCACCCUCUCGUGGAAGGGAGCUCGGCAGUUUUUUCUCUAACUGCACGAGAUCUUCACGCAUGAAAAAAAUUGAUUCGAACGCAGCCGAAAACCCCGGGAACCCGGAUUCCCCCGAACACAUCGCCAACCCCAAACCCCGCUACAUCCCCAUCACC
NC_002947.3/81404-81857                      UUUUCUGAUUAUUGCCAAAAUGUCUGUCCAGCUGGGCACUUCGGAAAUAUCCUACGACCCGCGUCCUCUGCCAUCACCUUCUCAGUGGGAACCUCUGCCCCUAGGCUCAAACC.GUCGCCGAACAACUUGGCGAU.CGGGUGUGGUAA.CCCGGGUUCUGGGUGAUCUUGGCAGUCCAUGGCGGCUGUUCGCAGGAGGCUUCGUGCCUGCUGGGUUUUAGAUCUCCCACCCGGUUUACCACCCUGCGUACAGCUGCCACCCAUUCGUGUGGUAACGGACUGGGUGGGGCCAUGAAGCGAGAUCUAGUGAUGAAGAAGAUUGUUCCUGAUCCACCCCUACCCUGCACCUCCACCCGCCCCUUCGGCCGCUGCGAUGCCGGCCACGAUCCACUCUUCACCGUCAACCCAAACAUUUCUGCCGAGGACGCUCUGGUCCACGUAGCCCUAUACCUGCGCAG
NC_005856.1/48117-48569                      AACUGUGUAUUUAUUAAACAAAUAAUGCUCUAAUAAAUUUGUAUUUUUAAGUCGCGAAUGCUAUCUUUUCGCAUCAUAUUGACCUUUUAAUCGUUCAGGCUUAUAGUUCCACC.GUCGUAGCAAAU.UCUGCGAC.CGGUUUUGACAG.CCUGAAUGUUAGUGCGGACAACCGCAGAUUUCCGAUAUUGCGGUAUUUUUGUGUCCGUAAACCGCGUUACGCCCGAAUUAUGGUGGGGCGUGAUGGGGAGGCUUCGGCCUGCUGGUUUCACUAACGCCAGUCUGUCAACCCUGUCACGUCCUGCCACCUGUUUGACAGCGGGUAGCAGGUUGUUAAACCUGUUAGUGAGGCCGUAACUAUGGUUAAUGCCAAUCCUUGCACACGCCCAGAAUUCAUCUGGCGUUUCUAUUCCUGUAAAAAACACCACUAUCACUUCGUUAUCGCAGCAACUGAAGACG
NC_009439.1/3776340-3776792                  AGACGAGUUCGAACAUGCCGCCGCCGAAUCAGAGGCCGAGGAGUUACCCGUCUCCAAUCUCAGCUACGCCAGAGUAGGUUGCCAUCCUGAAACCCUCGGGCUAGAGUGCGCCC.GUCGUGGUCA.AUCCCACGGC.CGGGUGUGGUAG.CCCGAUUCACACGAAGGCGCGGUUGCGUCAUAAACGAGAGUAGGCCCUUCUCAGGAUCUGCUGUUUUCUCGUGCAUUUAUGGCGGGCCGUGUGAGGCAGGCUUUUGCCUGGCCGGCCUUCCUUCGUGGGUCGGUCUACCACCCUUGCACGGUCCGCCUCCAUUCGUGUGGUAGCGAAUGGCUGCGGCUCCUUAAUCUCACGAAGGAGCAUAAGGAAAAUGCGCUACCCCCUUUUUACCCGAGAGCUCCGCCUUGGGCUUCUAUUACUGCUGCACACCUCUGACCUGGAGGUGUGCCAUGGCUGAGUUC
JCVI_SCAF_1096627055672/3266-2864            ..................................................ACCACAAUCCAAACCAGACCAUGCCUGGUUGCCAUCCUGAAACCUGCAGGCUAGAGUUCGGCC.GUCGUGGUCAAU.CCCACGAC.CGGGUGUGACAA.CCCGAAUCGUUCGAGGCGCGGUAGCGCCAUAGCCUAAGUAGCCAGCACUCCAAGUGCAUGGUUACUUAAUUUCUAUGGUGGACCGUGUGGGGCAGGCUUUUGCCUGGCCGGUUCCCUCGGACGCCGGUUUGUCACCCCCGCACGGUCCGCCACCCAUAGCCGAGUGACAACGGCGGGUGACGGCUCCUUAAUCGUCUGAGGAGCAUAAGGAAAAUGCGCUAUCCCCUUUUUACCCAAGAGCUCCGCCUUGGGCUUCAGGUCUUACUGUCCACCUCCGAUGUUGAGGUGAACCAUGGCUGAGUUCGAAU
JCVI_SCAF_1096628137543/862-1314             UCCCACAGUGGUUUUGUGCAAGGUUUGAACAGGGUGUCGUCGGAGAUUUCCCACGUGUUGUCGCGCUGUGCGUGAACUUGUUGGACGGUCUUGGGGUGGCUAGUCUUUGGCCU.GUCGCUGCAAAU.UCAGUGAC.AGGGCGUAGGAA.CCCUUUUAUGUACCCUUGGCGUCAUAGCGCCACCGUCUGAUUGCGGCGUUUUUUUUGUGCCCGUACUAUCAGUCGCGGCGGCUAUGCGCGGGCACGUUUCGACGUGGCUGAGAUCCCUGGGUACUCGGUUCCUACCCCGCGUAUGGCUGCCACCCAUGCCCGUAGGAAGGCUGUUGGCAGCUCCUGUUCAUACCCGGAGUUGUCCCAAUGCAAUCACUUACCCCUGAUCCACCGAUCACACCCAAAGUCUUCACCCGCCACCAUCACCAGCUGCACGCUGUGUUGAUAGACAACCAGCCAUGGUUCAG
NC_001609.1/8805-8353                        GCCGGACGCAUUGCCGGACGCAAACGGGGGUACGACGCAUGAUGAUGCCCGCUCUGCAAAAACUCCCUUUUUCUGGCUUGCCUUUUUCCGGCAUUUGCGGAUAUAGUUUUUCG.CCUGCCGCAAAA.UCGGCAGC.CGGGCGUGAGAA.CCCGAGCAAUUCACAGGCGACAUAUGACGCGCCACGCGUCUUUUUUUGUGUCGCAAUCAAUGCCACAGAGCGCCAGAUUAUGGUGUGGUGUGUGGUCAGUCGUGCAGAUGGCAUUCCGUGCAUCCUGCCCGCGUCCGCUCAUUAUGCCGCAGAGUCAAUGGUAGCUCAGGCGGGGCAGCCUCCGGGCUGGCCGGUAUCCUGUGAAGCCGGUAUUCUCACCCCCGUCUGGGCUAUCGCCAUCGAGCGUGAGAACUCCGGCGAUAGCGUUAUUUGCUAUUCACAGGAGGCUGCCAUCAUGGCUACAACCC
NZ_AAVY01000023.1/18774-18322                CCCUUCAACGGCAGUCAUGCCCAUGCCAUAGGACGGGCACCACUGAGGGCACGACUCUAGAAAAGCCGCGUACCCCUGUUGCUAUACACGGACAAACCGGAUAUCUUUUCGUC.GUCGCUGCAAAU.UCAGCGAC.CGGGCGUAGGAA.CCCGAAUUCAAGAAGGCGCAUAGGCGCCCCAUUUCAAUCGCAGGCGCUUUUUUUGUGCCCGCGAUAUUUAGUUAUGGCGGCCGUGCGUGGGCAGACUUCGGUCUGGCCGGGGCCCUUCUUGCCCGGUAUUCCUACCCCACGCAUAGCUGCCACCCAAUCCCGUAGGAAGGAUUCUGGCAGCUCCUCAAAUCAAGAAGGAGCUACCUCCAUGUUUGCUCGACUAUUCAGCCUCACUACGCCUGAAAUCCAGUCAAAAAUUGAGCUUCACCGCGCUCGCGCAGUCGCCCAGCUCAAAAGCAAAUCCAGCC
NC_005069.1/23507-23959                      AUUUAAGUAAAACACCUUAAAACACGCAAAGCAACACAAUAAACGCAAAAGAUUAAAAUUUAAGCACAAUGAUUUUUAUUGACGAGAUGUGUUGAUGUCGCUAUGGUUAUGAC.GUUGCAGCAAAA.UCUGCGAC.CGGGCGUAGGAA.CCUGAACCCCAUCGGCGGCACAUACACGCUAGGCGUGUUUUUUUGUGUCUAUGCCUGAGCACAGCCAAAUUAUGGCAGUCCAGGCGGAGCAGCUUUCGAGCUGGCCGGUAUCCGUUGGGGCCGGUAUUCCUACCUCCGUUUGGGCUGCCACCCCAUAGAGUGUAGGAACUCUGGUGGUAGCAUCACUACCCAUCGGAGUUCAUACAAUGUACACAUUCAAAUUCGCGGCAAUUUGCCGCACCGACCGAAAAAAUCACAUCCAUCAUUUUUCCACUAUUGCCGAUACAGAGCAGGCCGCUCGUCGCCAG
NZ_AAKA01000001.1/39778-39326                AGGCGCUUACCCUCAACAAAAAGAUGGUGAGCCGUGCACAGGAAAAACUCUUAAAGGGUUACGGUUUUAUCUGGUAUGACCACCUAGCAGAGAAAAGCUGUUAUAGUUCAAGC.GUUGCUGCAAAA.UCAGCAAC.CGGGCGUGGAAA.CCCGAACACACUCAGGGCGACACAGACGCCGAAAGCGUCUUUUUUUGUGUCCGAUCACUACGCACAUCAAAUCAGCGGCCUAGUCCGUACUGUAUCAAUGGUGGCGUUAGUGGGGCUACGUUCGCGUAGGCCGGUUUCCUUUGUGUCCGGUAUUUCCACCCCUGCUAACGUCACCGCCAUUUCAGAGCGUGGAAACUCAGGCGGUGACUCCUUAAACACAAAGGAGGCUGCCGCUAUGCUGGCUACUACCCCUACCCAAAAACCGCAAUUUAUCUGGAUUAUCGCCGCAGUUCGCCGCGAUUGCCCGA
NC_005857.1/32835-32383                      CUGAUCAGUUAGUAAAGCAAACUAUAAAAACCCCUGUUGCCGUGACUGGUCACAGGGUAAAAUCUCCAUGUAAUUUAUUGACGUGCGUUGCGCUUUGGCGGUAAAGUUAGCCC.GCUGCAGCAAAU.UCUGCAGC.CGGGCGUAGGAA.CCCGUAUCCAGUCAGCGCACAACACGCGCCUGCGUGUUUUUUUGUGUGUAAUACCUGUGCACGCCAGAAUUAUGGUGGCUCAGGCAGGGCAGCUUUCGGGCUGGCCGGUAGCUGAUUGGGCCGGUAUUCCUACCCUUGUCUGGGUCACCACCAACGAGUGUAGGAACUCCGGUGGUGAUCUUAACCAUCAGCUAGAGGGGUUACCCUAUGUUCACAUUCAAAUUUGCCGCGAUCUGCCGUACCGAUAAAAAAUCCCAUAUUCAUCAUCUGUCCACUAUCGCCUCAUCCGAGCGAGAAGCCCGUCUCCA
NC_001901.1/28602-28149                      CUGAUCAGUCAGUAAAGCAAACUAUAAAAACACCUGUGCACGUGACUGGUCACGGGGUAAAAUAUCCACCUAAAUUAUUGACGUGCGUUCUGCUUUGGCGGUAGAGUUACCCC.GCUGCAGCAAAA.UCUGCAGC.CGGGCCUCUCAACCCCGAAUGACAAGAAGCGCACAACACGCGCCAGCGUGUUUUUUUGUGUGUUAAAUCUGCGCAUACCUGAAUUAUGGUGGCUCAGAUGGGGCCAACUUCGGUUGGGCCGGUUUCUUCUUGUACCGGUGUUGAGAACCCUGUCUGGGCUACCACCCCUAUAGAGAUUCUCAACUCUGGUGGUAGCACCCUAUACAAGAUAGGAAUGCAUACCAUGUUCAAAUUCAAAUUUGCAGCUGUCGUCCGCACGGACAAAAAAUCCCAUAUCCACCGCCUUUCCACCAUUGCAUCAUCCGAGCGAGAAGCUCGUCG
NC_004578.1/3479807-3480259                  CAUUGCGCCGCAGCCCCCCCAACAACCCGGCAAACCCUCCAGACUUUCGUUCUGCUCGACGAGCUACUAUCCCCCCUUGCCACCCCACCCCCACCACGCUAACCUCCCCGCCG.UUCGCUGCAAAA.CCAGCGGC.UGGGUUUGGCGA.CCCAAAGAAAAGACAAAAAUACGCACCAUCGCAAAGCAGCAGAUUCUAUCGGUCUGACUUUCGCGCUAUGGCGGCUGUGUGCGGGAGACCUUCGGGUCUGCCGGGGUUUGUCUUUUUGCCCGGUUCGCCAACCCUCGCACAGCUGCCACCCAUUCGUUUGGCGACGAUUCGUGGCGGCUCUUGAUAAACAAAAAAGAGUGUCAUACAUGCAAAAUAUUGCUCUCAGAAACACCCACACCGCCUAUUUCGACGCCACUCUGUUUCUGCGCCACAGUCGCAUGCUGCGCGCCAUUUUUACUGACGCCCAG
NC_007005.1/4544939-4545391                  ACAACGCAAAACCUCACGCACCUUACCCACCCAAGAAAAACGACAUUUCCUACGCCCCAAACCCACUUCCACACCCUUGCCACCCCACCCCUGCCACGCUAACCUCCCCGCCG.UUCGCUGCCAAA.UCAGCGGC.CGGAUUUGACGA.UCCGUUCUAUCCAGGCGUGUCAGCGCCCCACACACUGCAUCAAGCUAAACUUGAAGUACGUGCUAUGGCGGCUGUGCGUCGGAGACCUUCGGGUCUGCCGGUUUCCUGGAUACCGGUUCGUCAACCUUCGCACAGCUGCCACCCAUUCGUUUGACGACGUCUUGUGGCAGUCUCAUAUCCAGGAGCUGCAUCCAUGUUCACUGCAACCCCCUGCGUGACCCCUACCCCCCAUUUCGAAGCCACCCUCUUCCUCCGCCACAGCCGCACCCUGCGCGCCAUUUUCACUGAAUCUCAAGCCUGGUUCUGCC
NC_005773.3/1125072-1124620                  AACCGGAGGCGUUGAGGUAAAUCUACAUGCACGUCAAAUGUAUUUCGCAUCGAGCGCGAGUGCAAGUCGCUCAAACAGUUGCACAUCCCAAAACUGGACGUUAUUCUCUGGCC.GUCGCUGCGAAC.UCAGCGAC.CGGGCUUGGCGG.CUCGAACAGUACAAGGCGCAACAGCGCCCCCAUUACGAUUGCAGGCGCUUUUUUUGUGCCCGCAUUCUCGCGUUAUGGCGGGUUGCGCAGGAGCACCCUCGGGUGCGCCGGUCUCCUUGUACGCCGGUCCGCCAAUCCUGUGCAAUCCGCCACCCUAAUCUGCUUGGCGGCAGACCGUGGCGGUUCCUCAGUACAAGGAGCCUCACCUACCUGCGUCGGCCAGCGGACAAGCUCACCGUGCCGCCGCUCGCUUUGGCCUCGCCGCCGCAGCGGGUGAGCUGGCCACUGCGAUGGGGAUAACAGGCUGG
NC_008463.1/4285844-4286296                  AACGCCGGGUUAUUUCCAUGAAUCGCUUCAGCCAACGCCUUGCCUGCCGAUAGCCUCUGCCGUCACCCGUUCCCGCCCUUGCUCCCCGCCUUGCCUGCCCCUAUCCUGCGCCC.GUCACGGCCAAA.UCCGUGAC.CGGGUUUGACAG.CCCGAAGAGACGGCGCGAUGCGCCGAGCGGUGCAUGCGAAAGCAGCGAAUGCUUUUGCAGGCAUCGGCUCGACCGCAGUUUUCCAACUGCGGGCCUUCAUGGCGGAUCGCGUGGGGAGACCCUCGUGGUCUGCCGGUUCCGUUUCCCGGUCUGUCAACCCUGCGCGAUCCUGCCUCCAUCGAUUGACAGCGAAGGCGGCAGGUCAUGUGACUCUCAGAAACGGAGUACCCAGCAUGACGAAGGAUGAAAAGGAAAAGACCCACGUCGACGCAAUCAUCGAACGCUACAAGGACCUGAUGGUCGAGAUU
NZ_AAKW01000002.1/1137-685                   AAGGCCGGGUUAUUUCCAUGAAUCGCUUCAGCCAACGCCUUGCCUGCCGAUAGCCUCUGCCGUCACCCGUUCCCGCCCUUGCUCCCCGCCUUGCCUGCCCCUAUCCUGCGCCC.GUCACGGCCAAA.UCCGUGAC.CGGGUUUGACAG.CCCGAAGAGACGGCGCGAUGCGCCGAGCGGUGCAUGCGAAAGCAGCGAAUGCUUUUGCAGGCAUCGGCUCGACCGCAGUUUUCCAACUGCGGGCCUUCAUGGCGGAUCGCGUGGGGAGACCCUCGUGGUCUGCCGGUUCCGUUUCCCGGUCUGUCAACCCUGCGCGAUCCUGCCUCCAUCGAUUGACAGCGAAGGCGGCAGGUCAUGUGACUCUCAGAAACGGAGUACCCAGCAUGACGAAGGAUGAAAAGGAAAAGACCCACGUCGACGCAAUCAUCGAACGCUACAAGGACCUGAUGGUCGAGAUU
NC_002516.2/1348752-1348300                  AACGCCGGGUUAUUUCCAUGAAUCGCUUCAGCCAACGCCUUGCCUGCCGAUAGCCUCUGCCGUCACCCGUUCCCGCCCUUGCUCCCCGCCUUGCCUGCCCCUAUCCUGCGCCC.GUCACGGCCAAA.UCCGUGAC.CGGGUUUGACAG.CCCGAAGAGACGGCGCAAUGCGCCGAGCGGUGCAUGCGAAAGCAGCGAAUGCUUUUGCAGGCAUCGGCUCGACCGCAGUUUUCCAACUGCGGGCCUUCAUGGCGGAUCGCGUGGGGAGACCCUCGUGGUCUGCCGGUUCCGUUUCCCGGUCUGUCAACCCUGCGCGAUCCUGCCUCCAUCGAUUGACAGCGAAGGCGGCAGGUCAUGUGACUCUCAGAAACGGAGUACCCAGCAUGACGAAGGAUGAAAAGGAAAAGACCCACGUCGACGCAAUCAUCGAACGCUACAAGGACCUGAUGGUCGAGAUU
NZ_AAKV01000003.1/6879-6427                  AAGGCCGGGUUAUUUCAAUGAAUCGCUUCAGCCAACGCCUUGCCUGCCGAUAGCCUCUGCCGUCACCCGUUCCCGCCCUUGCUCCCCGCCUUGCCUGCCCCUAUCCUGCGCCC.GUCACGGCCAAA.UCCGUGAC.CGGGUUUGACAG.CCCGAAGAGACGGCGCGAUGCGCCGAGCGGUGCAUGCGAAAGCAGCGAAUGCUUUUGCAGGCAUCGGCUCGACCGCAGUUUUCCAACUGCGGGCCUUCAUGGCGGAUCGCGUGGGGAGACCCUCGUGGUCUGCCGGUUCCGUUUCCCGGUCUGUCAACCCUGCGCGAUCCUGCCUCCAUCGAUUGACAGCGAAGGCGGCAGGUCAUGUGACUCUCAGAAACGGAGUACCCAGCAUGACGAAGGAUGAAAAGGAAAAGACCCACGUCGACGCAAUCAUCGAACGCUACAAGGACCUGAUGGUCGAGAUU
NZ_AAQW01000001.1/1918887-1918435            AACGCCGGGUUAUUUCCAUGAAUCGAUUCAGCCAACGCCUUGCCUGCCGAUAGCCUCUGCCGUCACCCGUUCCCGCCCUUGCUCCCCGCCUUGCCUGCCCCUAUCCUGCGCCC.GUCACGGCCAAA.UCCGUGAC.CGGGUUUGACAG.CCCGAAGAGACGGCGCGAUGCGCCGAGCGGUGCAUGCGAAAGCAGCGAAUGCUUUUGCAGGCAUCGGCUCGACCGCAGUUUUCCAACUGCGGGCCUUCAUGGCGGAUCGCGUGGGGAGACCCUCGUGGUCUGCCGGUUCCGUUUCCCGGUCUGUCAACCCUGCGCGAUCCUGCCUCCAUCGAUUGACAGCGAAGGCGGCAGGUCAUGUGACUCUCAGAAACGGAGUACCCAGCAUGACGAAGGAUGAAAAGGAAAAGACCCACGUCGACGCAAUCAUCGAACGCUACAAGGACCUGAUGGUCGAGAUU
NC_002947.3/759389-759841                    UCAACUAGAUCUUGAUACCAACCCGUUUUAGCCGACGUUUCCUACAACUCCCAGCGUCCAUUCGCAUCCCCCCAAACCUUGCAUUGCAGCCCCCACGACGCUACCGUGCUCCA.GUCGCGGCCA.ACUCCGCGAC.CGGGUUUGGCGA.CCCGAACGAAAAGGCGCAUCGGCGCCCCCGACCACGAUUGCAGGCGCUUUUUUUGCGUCCGCAGUUUCGUGUAAUGGCGGCUGUGCGUGGGAGACCUUCGGGUCUGCCGAGUUCCUUUUCCUCGGUUCGCCAACCUGCGUACAGCUGCCACCCUAAUCGUUUGGCGACGGUCAGCGUGGUGCUUCAAUCGAAAAGGACCGCAUGCAUGCUCAUCUCAAGUCCAUACAGGAUCCUCGCAUCCGUUCUCCUCCGCCGUUCCUCAACGGCCCUCAGCUACUUCACUCUCAGCCAACCCCGCUUCGUCUCCA
JCVI_SCAF_1096628052827/1318-1770            UCAACUAGAUCUUGAUACCAACCCGUUUUAGCCGACGUUUCCUACAACUCCCAGCGUCCAUUCACAUCCCCCCAAACCUUGCAUUGCAGCCCCCACGACGCUACCGUGCUCCA.GUCGCGGCCA.ACUCCGCGAC.CGGGUUUGGCGA.CCCGAACGAAAAGGCGCAUCGGCGCCCCCGAUCACGAUUGCAGGCGCUUUUUUUGCGUCCGCAGUUUCGUGUAAUGGCGGCUGUGCGUGGGAGACCUUCGGGUCUGCCGAGUUCCUUUUCCUCGGUUCGCCAACCUGCGUACAGCUGCCACCCUAAUCGUUUGGCGACGGUCAGCGUGGUGCUUCAAUCGAAAAGGACCGCAUGCAUGCUCAUCUCAAGUCCAUCCAGGAUCCUCGCAUCCGUUCUCCUCCGCCGUUCCGCAACGGCCCUGCGCUACUUCACCUUCAGCAAGCCCCGCUUCGUCUCCC
NC_009656.1/373703-373251                    UGCGCUGGGAUAGCGCUGCCGUCGAAGCCUUCCUGACCAGUCGGGAGGGAUGAGGCAUGGAAUUUCUGUCUCACAGGAUUGCAAAGCGUUUCACACGGCGCUAUCGUCUGCCC.GUCGCCGCAAAA.UCGGCGAC.CGGGUUUAGCAG.CCCGUUUCGACAAAGGCGCACCAGCGCCCAAUUCCCCAUUGCAGGCGUUUUUUUUGUGUCUGCAAUGCCGAGUUAUGGCGGCUGUGCGCGGGGCACCUUCGGGUGCGCCGGGUUCCUUUGUCCCCGGUCUGCUAACCCGCGUACAGCUGCCUCCCAUCGUUUAGCAGCGAUUCGUGGCAGCUCCCAUCCAGACAAAGGAGCUACGCGCAUGUCCGCACUUGUUCCCGCCCCACCCCGGACCUCGGUUCGGUUCUCUGUCCUGGCCCUGCUCGGCGAGGCUGUCAUCGUCAACCGCGUGACCGGCACGU
NC_004129.6/5946330-5946782                  UCGCUGCGACCGUUCCGGUCGUUCGCAGCCUGCGGCAGCGGCUACAGGGUUGGUUCACAAAAUGUCGCAGUAAUGCCGUUGCGACUCCCCCUACUCAAACCUAUGGUUCGACC.GUCGCUGCAAAA.UCAGCGAA.CAGGCUUGGCGG.CCUGAUAGAAUCGAGGCGCAACAGCGCCCCACCCACAUGCGGGCGCUUUUUUUUGCGCCCGCAUACCUGCGUUAUGGCGGGUUGCGUGGGAGAACCUUCGGGUUCGCCGGUUCCUUGAUUCCCGGUCCGCCAAUCCUGCGCAAUCCGCCACCCUGAUCUGCUUGGCGGCAGACGGUGACGGUCCUUCGAAUCAAGGAGUCGUGACCAUGAACUGCUUCUGCAAUCUGUUUCCCCAACACCUCCCGCAACACAAAACCGGAGGUGCCCGAUGACCACUCAAUCGCCCCUGACCACCCUCGGUGAAAUCC
JCVI_SCAF_1096627616436/688-1140             ACAGCCAUACGGCAACUCCUUUGCAGAAAAAUAGUAUUCAGAAGGUGAAAAAUAACACCAGAAAGAUAGCCUCACCGUUGACUCAGAGCAAAUUUCGGAGCCAUACUAUCCCC.GUCGCUGCAAAA.UCAGCGAC.CGGGUUUGGCGA.CCUGGUAUCACGGCGGGACACACCGCACUUCCUACCAGAUUUGGCGGUUUUUUUGUGUCCNNNNNNNNNNNNNNNNNNNNNNNNNNNNNNNNNNNNNNNNNNNNNNNNNNNUAGGGCGACGGUCUUAAACGACCAUCACAGCAGGAGUUAUGCCAUGCAUAACGACACCCAAGGUGCGCCCGCACCAACCGUAUACGCCUUCUCAACAAACGAACUCCGAGUUGUCAUGAUCAAAGACGAACCAUGGUUCGUCGCAGUUGAUGUGUGUAACGCACUGAGCAUCGGAAAUCCGUCUGACAGCAUUCGAU
NC_004129.6/5731744-5732196                  GAUCCGGAGGCGUUGAGGUAAAUCACAUGCACGAACAAUUUAUGCCGCACCUGAACAAUCUGCAAGCCAUCACCGCAGUUGCACUUUCAAAAAUCGGGCGCUACCCUUUGACC.UUCGCUGCAAAU.UCAGCGAA.CGGGUUUGGCGA.CCCGGAUAGAAAAGGCGCACAGGCGCCCCCAUUACGAUUGCAGGCGCUUUUUUUGUGCCCGCAUGUCCGUUUUAUGGUGGCUGUGCGUGGGAGACCUUCGGGUCUGCCGGGUUCCUUUUCCCCGGUUCGCCAACCUGCGCACAGCUGCCACCCUAAUUCGUUUGGCGACGAUCAGUGGCAGCUCCUACUCAGAAAAGGAGCUACACCCAUGCACGCCCUCAAUCCGUCCAAAAUUCGCGCCGCUGCCCACAGGGCAAUGGCUCUCGCCGCUUUACACGCCAACUCCAGCCUCGCUACACGCCUUUCUC
NC_005773.3/4631406-4631859                  UUCGAUAACUCUUGUAAGAAUUAACCGCAGGACACCUCCCUUCCAUUUGAAGGAAAUUUCCGAGAAAAUCCCGGCCUCUUGCGCUUGGCUAUUCAGGUCUCUAGCCUUCAACG.GUCGCUGCCCAA.UCAGCGAU.CAGGUUUGGUAGACCUGCUUUUGCUGGCGCAAUGUGCCACCUCUGCGAGGCGAUCCUUUUCGUCUCGUCUUUAUGGUGGCCGUGCGCAUGGCGUCUUCGGAUGCACCGGGUGCCAGCAGCCGGUCUACCAACUUGCACACGGCCGCCACCUUAUCGUUUGGUAGCGAUUAGUGACGGCUCCCCCCAAGUUCUGCUGGAGUUGCAAACAUGCCCCAUAAAAUCGUCCCCGACCCGCCCACCGCCCUGUUCACCGUCAACGCAUCCGUCAGCCAGGAAGAAGCGCUCAACUACGCUUCGGAUCUGCUGCGCUGCAUCAUCACG
NC_007005.1/4827714-4828167                  UUCGAUAAUUCUUGUAGGAAUUAUCAGCAGGACACCUCCCUUCCAAUUGAAGGAAAUUUCCGAGAAAAUCCCGGCCUCUUGCGCUUGGCUAUUCAGGUCUCUAGCCUUCAUCG.GUCGCUGCCCAA.UCAGCGAU.CAGGUUUGGUAGACCUGAGUGACCUGUGCGCAAUGCGCCACCUUCUCAAGGCGCAUUUUUUCGGCCUGCGUUUAUGGUGGCCGUGCGCUUGGCGUCUUCGGACGCACCGGCUUGCCUGGUCACCGGUCUACCAACCUGCGUACGGCCGCCACCCUGAUCGUUUGGUAGCGAAAGGGGCGGCUCCUUUCAUUGAUCAGGAGUUGCAAACAUGCCCGAUAAAAUCGUCCCCGACCCGCCCACCGCCCUGUUCACCGUCAACGCAUCCGUCAGCCAGGAGGAAGCGCUCAAUUACGCUUCGGAUCUGCUGCGCUGCAUCAUUAC
NC_007492.1/2273108-2273560                  CUGGGGUGAGGGCCAGCGUCCUGAAGUCUGUUUAAAAACGUGUCUGAAUACACCGAACCUUCCCACAAGGUUUUCAGGUUGUCCGUCGGAAGCGCGGGCUCUAGCCUGUUUCG.GUCGCUGCCAAU.UCAGCGAU.CGGGUCUGGAAA.CCCGGAUGUGUGAGAAAGCGAAAUCGCUUUUCAUAACGUAUGCUUGCGCACCUUCAUUGUGUGCACGCCGUUAUGGCGGCUGUGCGCGGGAGACAUUUAUGUCUGCCGGGUCGCGUUCUCCCCGGAUUUCCAGCCCGCGUACAGCUGCCACCCAUUCUUCCUGGAAGUCGAUUGGGCUGGCUGCGACCAUCAAUGAGGACGAAAUGACCAUGAAAAAACCAACACCCAACCCACCCGAAACCCAAGCCAACCCCGAAACCGACCCAACCUCCCCAUACACCUCCACCACCUCCAGAAAACUCCACGAA
NC_009512.1/1788394-1788846                  GAUAUCAAUCGAAGAAAGCUCCUACAUGUCAGGUAGGUAUAGCGAAUUAUCCUACGAUCUCCGUCGACUCCCGUCUGAUUGUCCCGGUAAACCUCGCCCACUAGGCUUUCGCG.GUCGCUGUCAGU.UCAGCGAU.CGGGUGUGGAAG.CCUGGGUGGCACAUGGGACAGUUGUCAUUUUUGGCGGCUGUGCGCGGGAGGUAUUCGUACCUGCCGGGUCUACCGUGUGCCUGGUCUUCCACCCCGCGUACAGUUGCCACCCUAAUGUGUGGAAGCAGAAGGGGACAACACAGCCAACACGGAGCUGUCAUGAAAAAACUGGUCCCCGAUCCACCCCACGUCUUCGAUCUUCCCCAAGGCAAAUCCCUUUCCCGCGCGAUCAGCGAAGGCAUCGUCCCGAUGGAGUUCGCGUUGAUGAAUGUUUCCCACUACCUGAUGUUCGCCUACAGCGAUAGCCG
NC_002947.3/4856796-4856344                  GAUAUCAAUCGAAGAAAGCUCCUACAUGUCAGGUAGGUAUAGCGAAUUAUCCUACGAUCUCCGUCGACUCCCGCCUGAUUGUCCCGGUCAACCUCGCCCACUAGGCUUUUUCG.GUCGCUGUCAGU.UCAGCGAU.CGGGUGUGGAAG.CCUGGGUGGUUUGGCGGCUGUCGAUAUGACGGUUGUGCGUGGGAGGCCUUCGGGCCUGCCGGGUUUGCCAUACCCCUGGUCUUCCACCCCGCGUACAACUGUCACCCUAAGUGUGGAAGCGAAAGGGUGCUAUCAGCCCGGUAUGGUGAACUCAUGAAAAAACUGGUCCCCGAUCCGCCCCACGUCUUCGAUCUUCCCCAAGGCAAAUCCCUUUCCCGCGCGAUCAGCGAAGGCAUCGUCCCGAUGGAGUUCGCGUUGAUGAAUGUUUCCCACUACCUGAUGUUCGCCUACAGCGAUAGCCGGCGGGC
NC_002947.3/5989085-5989537                  UACUUCCCCGCGAACCAUUUCCUACGUUCACACCAAUCCCAAGGAAUUAUCCUACACACCGUGUCGACGCCCGUCUGAUUGUCCGGGGAAAGCCAGCUCUCUAGGCUGACCAG.GUCGCUGUCGGU.UCAGCGAU.CGGGUGUGGAAA.CCCGGAUGUGAUGAAGGGCUGCCGUUAUGGCAGUUGUGCGCGUGAGGCCGUUUGGCCUACCGGCUUGCCUUCUCACCGGUUUUCCACCCCGCGCACAACUGCCGCCUUCUGCGUGGAAACGGGUGGUUGCAGUUCAAUCCUGGAGAAGGAAUUGCCAUGAAAAGAAUCGUCCCCGAUCCACCCCUCCCCAACACCACACAACGCUCUUUCAGCCGCUGCGAUGCCGGCCAUCCCCCAUUAUUCACCGUGAACCCAGGCGUCUCGACCCACGAUGCCCUGGUGCAUGUCGCCCAAUACCUGCGCGGUGC
NZ_AAVY01000017.1/134774-135226              CAGAAGUUUCCUACGAAUCAGGACUGGUGGCGCCCAGCCUGAGGAAAUACCCUACACGUUCUGUCGACACGCGUCUGAUUGUUCCUGAAACCGCUGCCCAUUAGCCUCUUUGG.GUCGCUGUCGGU.UCAGCGAU.CGGGUGUGGAAA.CCCGCCAAAAGCAUUUCGGGUUUGUCGUGUAAUGGCGGCUGUACCCGGAAGGCCUCGUGCCUACCGAGUUUUCCUGAAUGCACUCGGGUUUCCACUCCGUGUACAGCUGCCACCCUUCCUGUGGAAACGGAAGAGGCAGACUCAAGCGUUCAGGAGUUGCUCAUGAAAAAAAUCGUCCCCGAUCCACCCCAUAAUUUCGACCUUCCCUCCGACAAGACCCUCUCCAGCGCCAUCAGCGAGCGCAUCGUGCCAAUCGAUCACGUGGUCAUGAACGUCACCCAUUACCUGAUGCUGGCCUACAACCACUG
NC_007005.1/5651457-5651910                  AAUGAACAAGAAUUUGUAACGAAUUUGCGGGACUCGUCUCUUUCACUUGAAGGAAAUUUCCGAGAAACUCCCGGCCCCUUGUGCCUGCCUGUUUCGAUCUCUACUCUGCGCCC.GCCGCUGCAUAU.UCAGCGGU.GAGGAUUAGUAGCCCUCGAUGUGAUUAGGCGCAAUGCGCCACCUUGUGCAAGGCGCUUGUUUUCGGCCUGCAUCUUUAUGGUGGCCGUGCGUGGGGCGUCUUCGGAUGCACCGGUUCCUAAUCACCGGGCUACUACCUGCGUGCGGCCGCCACCUUCGAUUAGUAGCCGAAGUGACGACCUUCCAGUUAUUGAUUAGGAGUCUCACAUGCUAAAAAUCGUCCCAGAUCCACCCCUCUUCACCGCCAACCCCAACGUCAGCCAUGAAGACGCCCUGAUGCAUGCCAGCGACCUGCUGCGCUGCGCCGCCACCAGCGCCUGUG
NC_004578.1/447645-447192                    AACGAACAAGAAUUUGUAACGAAUUUGCGGGAUUUGUCUGUAUCACUUGAAGGAAAUUUCCGAGAAGCUCCCGGCCUAUUGUGCCUGCCGAUUUCGAUGACUACUCUGCGCCC.GUCGCUGCAUAU.UCAGCGAU.GAGGAUUAGUAGCCCUCGUUAUCCAGGCGCAUCGCGCCACUUCGUGCAAGGUGCUUUCAACGGCCUGCACUUUUAUGGUGGUCGUGCGCGGGGCAUCUUCGGAUGCACCGGGGUUCCUGGACCGGGCUACUACCUGCGCAUGACCACCACCCUCGCCUGGUAGCCGACGGUAAUGGUCUUUUAAAACUCCAGGAGAUACAUCACAUGCUCAAACUCGUCCCCGAUCCACCCCCUUACCGCGCCAACCCCACCAUCAGCCAUGAAGACGCACUGAUGUAUGCCAGUGACCUGCUGCGCUGCGCCGCCACCAGUGCCUACGAA
NC_005773.3/5451155-5451608                  AAUGAACAAGAAUUUGUAACGAAUUUGCGGGACUCGUCUCUUUCGUUUGAAGGAAAUUUCCGAGAAACUCCCGCCCCCUUGUGCCUGCCGAUUUCGAUCACUACUCUGCGCCC.GUCGCUGCAUAU.UCAGCGAU.GAGGAUUAGUAGCCCUCGUUAAAUCCAGGCGCAUUGCGCCACCUUGUGCAGGUGCCCUUUCACGGCCUGCAUUUUUUAUGGUGGUCGUGCGUGGGGCAUCUUCGGAUGCACCGGGGUUCCUGGACCGGGCUACUACCUGCGCAUGAUCACCACCCUCGCUUAGUAGCCGACGGUGAUGGUCUUCUAAAACUCCAGGAGAUACAUCACAUGCUAAAAAUCGUCCCCGACCCACCCCUCUUCAACGCCCGCCCCAAAGUCAGCCAUGAAGAUGCGCUGAUGUAUGCCAGCGACCUGCUGCGCUGUGCAGCAACCAGCGCUUAC
NC_004578.1/6095169-6094718                  UUGCAACGCUUUCAGGCCGGUUUUUGCAGGCAUGGUCUCUUUCUUUUGAAGGACAUUUCCGAGAGAAUCCCCGACCGCUUGCGUCCCUCGAUUUGUGCUUCUACUCUCCGCCC.GUCGCUGCCCA..UCAGCGAU.CGGGUUUAGUAG.CCCGCAGUGAGUUAAGGCGCAACACAGCCGUGUUUCAUCAGGUUUUGUCCCGAUGCUAUGGCGACUGUGCGCUUGGCACCUUCGGGUGCGCCGGUUCUUAGCUCACCGGUCUACUAACUUGCGUACAGUUGCCGCCUUUCGUUUAGUAGCGAGCAGGCAGCUACUUCAUAGAAGGAGCUAAAACAUGGUCAAAGUAACCCCCGAUCCACCCAACACCACUCCGGUCUUCGACAAGGCCGUCGUCAAGCGCGCCAUGGCGUGCUACCUGCCAGUCCCUCGGUCUCCCCGAGAACCCCACGACAGCAAGU
NC_007005.1/5828845-5828394                  UUGCAACGCUUUCAGGCGCGUUUUUGCAGGCACCGUCUCUUUCUUUUGAAGGACAUUUCCGAGAGAAUCCCCGACCGCUUGCGCCUACCUGUAUGGGCUUCUAAUCUCCGUCC.GUCGCUGCCUA..UCAGCGAU.CGGGUUUAGUCG.CCCGGAUUUGAGUUAAGGCGUAUCGCGUCGCUGUUUUGGUCAGGUCUUCUUCCUGCACUCUAUGGCGGCUGUGCGUGAGGGCACUUUCGGGUGCGCCGGUCUUAGCUCCCGGUCGACUAACCUUUCGCACAGCUGCCACCUCAAUCGUUUAGUCGCGACCCAGUGGCAGUUCCAUUGAGGAGAGAGCUAAGCAUGGUCAAAGUAACCCCCGAUCCGCCCAACAAACAGUCCAGCACCGCACCGGUCUUCGACAAGGCUGUGGUCAAGCGCGCCAUGGAGUGUUAUCUGCCAAUCUCCCGACCGGCCAA
NC_005773.3/5617316-5616865                  UUGCAACGCUUUCAGGCCGGUUUUUGCAGGCUUGGUCUCUUUCUUUUGAAGGACAUUUCCGAGAGAAUCCCCGACCGCUUGCGCCUCUCGAUGUGUGCUUCUAAUCUCCGCCC.GUCGCUGCAUA..UCAGCGAU.CGGGUUUAGUCG.CCCGGAUUUGAGUUAAGGCGUAUCGCGUCGCUGUUUUGGUCAGGUCUUCUUCCUGCACUUUAUGGCGGCUGUGCGCGAGGGCACCUUUGGGUGCGCCGGUCUUAGCUCCCGGUCGACUAACCUUCGCACAGCUGCCACCUCACUCGUUUAGUCGCGACCCCAGUGGCAGUUCCAUUGAGGAGAGAGCUAAGCAUGGUCAAAAUAACCCCCGACCCACCCAAACAGUCCAGCACCGCGCCAAUCUUCGACAAGGCGGUCGUCAAGCGCGCCAUGGCGUGUUACCUGCCAAUCCCCCGCACUGACAAAGA
NZ_AAVY01000018.1/10192-10644                GGUCCUACAGAUUUAACUCCGAUUUUUCCCAUUCCCUGUAGUCCAUUUCCGAAUUAUAUUGCCGGCGCUGCCAACCCAUUGCGAGCGCUCGGAUUGCGGCCUAGUCUCGGUUC.GUCGUUGACACC.UCAGCGAC.CGGCUUUGACAG.GCUGACCGAUUCAAGGGUCCUUUGCAGCGCUUCAUGGCAGCUGUACAUGGGGCACCUUCGUGUGCGCCGGGUUCCUUGGGUCACCGGUCUGUCAACCCGUGUAUAGCUGCCUCCAUUCGUUUGACAGCGUUUAAAGGUAGCUCCACCUGACUCAAGGAGCAUUCAUGCGCAAGAUUGUCCCCGAUCCACCGUCCCCCCUCGAUCCCUCGUACAUGCUACAGGACACCCUGGUACAGACCUCGGAAUACGUGAUCUGCGCCUUGUCCGUAGCCCGCCAGUCCGUGCGACUGACACCGACCUCGCACAAC
NZ_AAVY01000002.1/295936-296387              CUGGAAACACCAAGAAAUCAGACUUUCCCUCUUCCUUGUAGUCCAUUUCCCAAACAUACUCUCGCCGCACUUUUUCCGUUGCGGUCGCUUGGGCUGCAUUCUAGUCUCGGCGG.GUCGCUGUUGU..UCAGCGAU.CGGCUUUGACAG.GCCGCGACGGUAUUAUGCAUACGGCUUGCCUUCAAUGGCGGCUGUACGUGCGGGCACGCUUGCGUGCGCCGGAACUUGCAUAGUCCGCCGGUCUGUCAACCCAUGUACAGCUGCCACCCUUCUGUUUGACAGCGGAUAGGUGACCGCCUAAUUGAAGGUACUAUGCAAUGCUCAAAAUGGUCCCCGAUCCACCCCACAACCACCACUCCCUCGAAGACACGAUCAUCCAGGCUGCGGAGUUCGCCCUGUGCGCGCAGAGCGUGGCGCAGCAGGCUGUUUCGCUACAGCCCAGAACGCCCGCCUCGGUU
NC_008027.1/3960444-3960895                  UUUAUACCUGGCGAAAAUCAGAUUUAACCGCUUUCUUGUAGUCCAUUUCCCAAACAUACUGCUGCCGCCUUUUUCCCGUUGCGGCAGCCCAGGCAGGGCUCUAGUCUCGGCGA.GUCGCUGGUGU..UCAGCGAC.CGGCUUUGACAG.GCCGCGACGGUAUUAAGCAUGCGGCUAGCCCUCGAUGGCGGCUGUACGUGCGGGCACGCUCGCGUGCGCCGGAACUUUGCUUAUUCCGCCGGUCUGUCAACCCGCGUACAGCUGCCACCCUUCUGUUUGACAGCAGACAGGUGGCUGCCCUCAAAGGAAUAAGAAGAUGCUAAAGAUCGUCCCCGAUCCACCCCACAACCACCACUCCCUCGAAGACACCAUCAUCCAGGCCACCGAGUACGCCCUGUGCGCGCAGACCGUGGCGCAUCAGGCUGUUCUACUGCAUCCCAAGUCGCCCGUGUCGAUUC
NC_008027.1/3853864-3854315                  CUUCGACCUGUAAGGAAUCAGAUUUAGCCUCUUUUUUGUAGUCCAUUUCCCAAAGAUAAUCGGACCUCCUAUUUUCCGUUGCGAUCGCCCUGUCAUCGCUCUAGUCUCGGCAG.GUCGCUGCAAA..UCAGCGAU.CGGCUUUGACAG.GCCGCGACGCGACACCUGCACUGCUUGCCCUCUAUGGCGGCUGUGCAUGGGGCACGCUUGCGUGCGCCGGUUUUUGUGUCCGCCGGUCUGUCAACCUAUGCAUAGCUGCCACCUACCUGUUUGACAGCAGUCCGGUAGCGGCCCCAUCAAAGGGCACAAAACCAUGCUGAAGAUAGUUCCCGAUCCACCCCACAACCACCACUCCCUCGAAGACACCAUCAUCCAGGCCACCGAGUACGCCCUGUGUGCGCAGACCGUGGCGCAUCAGGCUGUUCUGCUGCAUCCCAAGUCGCCCGUGUCGAUUCUGG
NC_008027.1/910573-910121                    AACGCGAGCGAAAAGAAUCAGAUUAAGCGCCUUUCCUGUAGUCCAUUUCCCAAACAUACUCCCAGGCCCUUUAAGCCAUUGCGGUGGUCUGGGUUGGCCUCUAGUCUCGGGCG.GUCGCUGCACAA.UCAGCGAU.CGGCUUUGACAG.GCCGCUCAGAAAAAAACCUCAUGGCUUGCGCUCUAUGGCGGCUGUGUGUGGGGCACCUCGUGUGCGCCGGGUUUUUUGGCUUUUUCCUGCCGGUCUGUCAACCCAUGCACAGCUGCCACCCUCUUGUUUGACAGCAGAUGGUGUCGGCCCUUUCUUCAGGAAAAAUACCGAUGCUUAAGAUUGUCCCCGAUCCACCCCACAACCCUCACUCCCUUGAAGACACCCUCAUCCAGGCCACCGAGUACGCCCUGUGCGCGCUGACCGUGGCCCAUCAGGCCGUGCACGCCCAGCCCAGAUCACCGGCCACG
NC_002947.3/1995926-1995474                  GCAUGGCCUGGCAAAUAAUCAGAAUUUGCCCCUUCCUUGUAGGCCAUUUCCCAAAGAUACCCCUGCGCCUGUUUUCCAUUGCACACGUUAAACGUGAGACUUAGUCUCGACCC.GUCGCUGCCAAA.UCAGUGAC.CGGUUUUGGCAG.GCCGUCAAUUGUUGUCCGUGUGCUUACGCUUAUGGCGGCUGUACGUGCGGGCCCCCUCAUGUGUGCCGAGUGCCAACAAUCUCGGUCUGUCAACCCAAGUACAACUGCCACCCUCCCGUUUGACAGCGAGGUGGAUAGCAGCUCAACCAUUGCUGGAGUGUAACCAUGUUGAAAAUAGCUCCUGAUCCACCUCUCAGCACCAUUUGUCUUGAAGAUAUUGGUCCAGCCACAAUUUACGCGCUAUGCGCCGCUAUCCCCGUGCAUCAAGCGAUGUUGCUGCAGCCCAAGGCCCCAGCGUCGAUUGUGAU
NC_009512.1/4999722-5000173                  AAAAAGCACGCCGUGCUUGGGGAAAAAUCAGAUUUAACCCCUUCCUUGUAGGGCAUUUCCCAAAGAUACUCCCUGCCAUUGUGGCGUUCGGGCAUGCGCACUAGUCUGGGGUC.GUCGCUGCCAA..UCAGCGAC.CGGCUUUGACAG.GCCGCCCUGAACUAACCACAUGGCUUUGCCUUUAUGGCAGCUGUCAUGGGGCACCUCGUGUGCGCCGGCUUUUGGUUCUGUUCACCGGUCUGUCAACCCAUGUACAGCUGCCGCCUCAUUGUUUGACAGCAGGAGGUGGUGGCCCCAACUUUGAACAGGCCUUCACCAUGCUGAAAGUAGUUCCCGAUCCACCCCAUAACCCCCAUUCCCUCGAAGACACCCUGAUCCAGGCCACCGACUACGCGUUGUGCGCAGCCACCGUGGUGCAUCAGGCGUUGCUGCUUCAGCCCAAGUCACCGGUUUCGAUC
NC_002947.3/1420212-1419760                  CGUCCUACAACUUCUACUCAGAAUUAUCCCCUUCCUUGUAGGGCGUUUCCCAAACAUACUGCCAACCCGCUCAAACGGUUGCGACGGAUUCGGUCGCGCUCUAGUCUCGGCUC.GUCGUUGCAAAA.UCAACGGC.CGGCUUUGACAG.GCCGACGAUUUCCCGCACACGUGCACUGUUUAUGGCGGCUGUACGUGGGGCACCUUCGUGUGCGCCGAGUUACUCCGGGAUCCUCGGUCUGUCAACCCAUGUACAGCUGCCACCCUCUUGUUUGACAGCAAGCUUGCGGCAGCUCCAAUGAUCCUGGAGAUGUUUAUGCGCAAGAUGGUCCCUGAUCCACCCCUCGAUACCACCCAGUUCCUGCAAGACACUCUGGUCCAGUCCUCAGAGUACGUACUCUGCGCCCUGUCCGUGGCCCGCCAAUCCGUGCAACUCAAACCCACCGCCCACAGCUCGAU
NC_009512.1/1439794-1439342                  CGUCCUACAGCUUGUACUCAGAAUUAUCCCCUUCCUUGUAGGGCGUUUCCCAAACAUACUGCCAACCCGCUCAAACGGUUGCGACGGAUUCGGUCGCGCUCUAGUCUCGGCUC.GUCGUUGUGAAA.UCAGCGAC.CGGCUUUGACAG.GCCGACUACUCAAGUUUCCGUUGCAGCGCUUAAUGGCAGCUGUGCAUGGGGCACAUUCGUGUGCGCCGGGUCCUUGGGUACCGGUCUGUCAACCCAUGUAUAGCUGCCUCCAUUCGUUUGACAGCGUUGCCAGGCGGCUCCACUACCCAAGGAGCUUACAUGCGCAAGACAGUCCCCGAUCCACCCUACUCCCCCCAUUCCACCCAGAUCCUGCAAGACACCCUGGUCCAGUCCUCAGAAUACGUACUCUGCGCCCUGUCCGUGGCCCGCCAAUCCGUGCAACUCAAACCCACCGCCCACAGCUCGAU
NC_008027.1/4895910-4896362                  ACGAACCACCAAAAAAUCAGACUAAGCCGAUUUCUUGUAGUCCAUUUCCCAAACAUACUCCCGCCCCCUUCCGAGCCAUUGCGGUGUUCCCGGUUGGCCUCUAGUCUCGGCCG.GUCGCUGCGAAA.UCAGUGAC.CGGCUUUGACAG.GCCGACCUAGGUUCAUUCCCAUGGCUCGCUCUUAUGGCGGCUGUGCGUGGGGCACUUCGUGUGCGCCGGGUUUUGGGAUGCCUACCGGUCUGUCAACCCAUGUACAGCUGCCACCUUCUUGUUUGACAGCAGGCGUGUUGCGGCCCUUUUCAGGUACCCCAAAAUGCUGAAGAUUGUCCCCGACCCACCCCAUCACCACCACUCCCUCGAAGACACCCUCAUCCAGGCCACCGAGUACGCCCUGUGCGCCUUGACCGUGGCCCAUCAGGCGGUGCUGGCCCAGCCCAGGUCCCCGGCCACGAUCCUGA
NC_008027.1/1180593-1181043                  CCUUCCAGGCCCAAGAAUCAGAUUUAACCCCUUUCGUGUAGUCCAUUUCCCAAACAUACUCCCGCCCCCCUUUUUCCGUUGCGGUCGUUUUGGCAUGGCUCUAGUCUCGGCGG.GUCGCU.UGAAU.C.AGCGAC.CGGCUUUGACAG.GCCGCUCUGAACAGACCGUAUGGCCUUGCCGUUAUGGCAGCUGUGCGUGGGGCACCUCGUGUGCGCCGGUUUCUGGUCUUGUUCACCGGUCUGUCAACCCAUGUGCAGCUGCCACCUUCUUGUUUGACAGCAGGCUGUGGUAGUCCUCAUUCACGAACAGGACUAUGACCAUGCUAAAGAUCGUUCCUGAUCCACCCCAUCACCCUCACUCCCUCGAAGACACCCUCAUCCAGGCCACAGAGUACGCCCUGUGCGCGCUGACCGUGGCCCAUCAGGCCGUGCACGCCCAGCCCAGAUCACCGGCCACG
NC_008027.1/3292113-3291663                  CCUUUCUGGCCUGGAAAUAAGAUUUAACCCCUUUCCUGUACUCCCUUUCCCAAACAUACUCCCGCCGCCUUUUUUCCGUUGCGGUCGUUCUGCCACGGCUCUAGUCUCGGCGG.GUCGCU.UGAAU.C.AGCGAC.CGGCUUUGACAG.GCCGCUCUGAACAGACCGCAUGGCCUUGCCGUUAUGGCAGCUGUGCGUGGGGCACCUCGUGUGCGCCGGUUUCUGGUCUUGUUCACCGGUCUGUCAACCCAUGUACAGCUGCCACCUUCUUGUUUGACAGCAGGCUGUGGUAGUCCUCAUUCACGAACAGGGCUAUGACCAUGCUGAAGAUUGUUCCCGAUCCACCCCAUCACCCUCACUCCCUCGAAGACACCCUUAUCCAGGCCACCGAGUACGCCCUGUGCGCACUGACCGUGGCCCAUCAGGCCGUGCACGCCCAGCCCAGGUCACCAGCCACG
NC_008027.1/1493348-1492898                  CAUUCCAAGCCCUGAAAUCAGAUUUAACCCCUUCCUUGUAGUCCAUUUCCCAAACAUACUCCCGCCGCCCUUUUUCCGUUGCGGUCGUUCUGGCACGGCUCUAGUCUCGGCGG.GUCGCU.UGAAU.C.AGCGAC.CGGCUUUGACAG.GCCGACUUCCAAGAGCAACUUCAACGGCUUUGCUUUAUAUGGCGGCUGUAUGUGGGGCACUUCGUGUGCGCCGGGGUUUUGCUCUUGCUGACCGGUCUGUCAACCCAUGUACAGCUGCCACCCUCUUGUUUGACAGCAGACGGUGGUGGUCCCACUCAUCAGCAAGAGGUCGUCAUGUUAAAGAUCGUCCCCGACCCACCCCAUCCUCACUCCCUUGAAGACACCCUCCUCCAGGCCAGCGAAUACGCCCUGUGCGCAUUGACCGUGGCCCAUCAGGCCGUGCAUGCCCAGCCCAGGUCACCGGCCAC
NC_008027.1/2592560-2593012                  GAUAUCGCGCCAAUAAGUCGGAAUUUCCCUAUUCCAUGUAGUCCAUUUCCGAAGCAUGCUUUUGCCGCCCUCCAGCCCUUGCCCCAGGCCAACCCGGUCACUAGUCUCGGCCA.GCCGCUGCCAAU.UCAGCGGC.CGGUUUUGACAG.ACCGUAGACGUUGCCCUCAUAGGCUCGCUUUCAUGGCGGCUGUACGUGUGGGCACCUCGUGUGCGCCGAGUGCCAACGUCUCGGUCUGUCAACCCGCGUACAGCUGCCACCCUCUUGUUUUGACAGCAAAGUGUGGCGGCUCCAUCUCAUACGUUGGAGUCUAAUCAUGCUGAAGAUUGUCCCCGAUCCACCUUCCCCCCAAGACCACGCCCACUUCCUCGAAGACACCCUCGUGCGCGCCCUCGAGUACGCCUUCUGCGCACUCACGGUCGCCAACCAGGCCGUGCAGCUGAAACCCAGGUCGCCCG
NC_002947.3/2856087-2855635                  GGGAGCGGGUCGAAAAAUCAGAAAUUACCCCUUCCUUGUAGGCCAUUUCCCAAAGAUACUCCUCGCGCCUGAUUUUCGUUGCACAUGGAAAUAGUCAGCCCUAGUCUCGGCCU.GUCGCUGCCAAU.UCAGCGAC.CGGUUUUGACAG.ACCGCUGACGUUGUCCUCAUGUGCUCGCUUUCAUGGCGGCUGUACGUGUGGGCACCCUGUGGUGCGCCGAGUGCCAACGUCUCGGUCUGUCAACCCGCGUACAGCUGCCACCAUCUUGUUUGACAGCAAGGUUGAGGUAGCUCCACUUUCCGACGUUGGAGUUACGCCAUGCUCAAGAUCGUUCCAGACCCACCCCACCGGUCCCUCUGCCUUGAAGACACCCUGAUCCAGGCCACGGAUUACGCGCUUUGCGCUGCAACUGUCGUGCAUCAGGCAAUGCUGCUGCAGCCCAAGUCACCCGCGUCGAU
NZ_AAVY01000008.1/11117-10665                UCGAACGGCCGAAAAAAUCAGAUUUAACCACUUUCCUGUAGGGCAUUUCCCAAAGAUACUGCCGCCGCCCAUUUUUCUUUGCACAUGGCCAACGUGGAUUCUAGUCUCGGCCG.GUCGCUGCCAAU.UCAGCGAC.CGGUUUUGACAG.ACCGUCUUCGUUGUCCACAUGUGCACACUGUUAUGGUGGUUGUACGUGCGGGCACCCUCUGGUGCGCCGAGUGCCAACGUCUCGGUCUGUCAACCCGCGUACAGCUGCCACCUCAUUGUUUGACAGCAAGGCCGUGGUAGCUCCACCGCAACGCUCAGUUUCUGCGAGCUAAAUGUUGACUGCCAACAGGUUACAAGCGGUUACAUCGAACAGCUGAAAAAUCAGAUUUAACCGCUUUCUUGUAGGGCAUUUCCCAAAGAUACUGCCGGCGCCUGUUUUCCGUUGCGCACGCAAAAAGUGGACUUUAG
NZ_AAVY01000001.1/243023-243475              GAAACCGGCUGAAAAAAUCAGAUUAAUUCCCUUUCUUGUAGUCCGUUUCCCAAAGAUACUGCCGACGCCUGUUUUUCGUUGCACGCGCUAAACGUGGGCCAUAGUCUCGGCCG.GUCGCUGCCAAU.UCAGCGAC.CGGCUUUGACAG.GCCGUCGAUUGUUGUCCGUGUGCAUACGCUUAUGGCGGCUGUACGUGCGGGCACCUUCGUGUGCGCCGAGUGCCAACAAUCUCGGUCUGUCAACCCGCGUACAGCUGCCACCCUCUUGUUUGACAGCAAGGCGGCUUGCAGCUCAACCAUUGUUGGAGCGUAAGCAUGCUGAAGAUAGUCCCCGAUCCACCCUACACUUCCCACUCCCUGGAAGACACACUCAUGAUGGCUGCUGACUACGCACUUUGCGCAGAAGCCGUUGCCCAGCAGGCGAUGAUGAUGCAACCCAAAUCGCCCUCCUCCUUGUU
NC_002947.3/5149189-5148738                  UGCCGUUACGCCUAACGGCUAAAAAAAUCAGAUUUUGCCCCUUUCUUGUAGGACAUUUCCCAAAGAUACUGUCGCCCAUUGUGCAGUUCCGAGUUGGCCACUAGUCUCGCUUG.GUCGUUGCCAU..UCAACGAC.CGGCUUUGACAG.GCCGACUCAAAUUGCAAUCCAUAGCUGUACCUUCAAUGGUGGCUGUGCGUGGGGCGCCUUCGGGUGCGCCGGGUUUCUCAAUUUGACCGGUCUGUCAACCCGUGCACAGCUGCCACCCUUUGUUUGACAGCGAAUGGCGGUAGUCCCAACCACAAAUUGAGGGUUACACCAUGCUGAAAAUAGUCCCCGAUCCACCUUACAAUCUUCACUCCCUUGAAGACACACUGCUGAUGGCAGCGGACUACGCACUGUGCGCGGAAGCCGUUGCUCAGCAAGCCGUUUUGAUGCAGCCGAGAUCACCCGUCUCG
NC_008027.1/4355420-4355872                  GUCCUACAAGACCAUCAUCAGACUUUCCUGAUUACAUGUAGUCCAUUUCCGAAGCACACUUCUGCCCCUUUCAAGCCAUUGCAGCCACACGAUGCGCGGCCUAGUCUCGACCC.GUCGUUGCCAAC.UCAACGAC.CGGCUUUGACAG.GCCGAAUCUCUCCGAGCACGUGCGCCCCUCAUGGCGGCAGUACGUGGGGCACCUCGUGUGCGCCGGGUCUCGGAGUCCUCGGUCUGUCAACCCACGUACCGCUGCCACCCUCUUGUUUGACAGCAAGCCUGUUGCAGCACCACCGACUCCGGAGAUGCAUAUGCGCAAGAUGGUUCCAGAUCCGCCGACACACCUUGGCAACUCCCCGCAUCAGAUCGAAGACUUGCUGGUUCAAAUUGCUGAAUACCUUGUCUGUGCCCUAACCGCCGCCCAGCACGCCGCGAUGAUCCAUACCAAACCACCUGGCC
NC_002947.3/5390461-5390912                  CGCUGCGGGUCGAAAAAUCGGAUUUAACCCCUUUCUUGUAGGGCGUUUCCCAAAGAUACUGCCUGCGCCUGUUUUCCGUUGCGGUCAUUUUUUCAGGGUUUUAGUCUCGGUGG.GUCGUUGCUCA..UCAACGAC.CGGCUUUGACAG.GCCGCAACGAUACACAGCGCGCAUAACCGUUCAUGGCGGUUGUGCAUGGGGCACGCUUGCGUGCGCCGGUUUCUGUGUUCGCCGGUCUGUCAACCCAUGCACAGCUGCCACCAUUCCGUUUGACAGCGGGUUGGCGGUGGCCCCUAUCGAGAACACAGUAAAAUGCUAAAGAUCGUUCCUGACCCGCCUCACCACCUCCACUCCCUGGAAGACACGAUCAUGAUGGCCUCGGACUACGCGCUCUGUGCAGAAGCCGUAGCCCAGCAGGCAAUACUGAUGCAGCCCAAGUCACCCGCAUCGGUUUUGAU
NZ_AAXR01000004.1/377610-378062              GCAGAACACCUGAAAUGUCGGAUUUAACCCCUUCCCUGUAGGUCAUUUCCCAAACAUACUCUUGCCGCCUUUUUUCCAUUGCGGCCUCUCUGGCAGCGCUCUAGUCUCGGCCU.GUCGUUGCACA..UCAACGACACGGCUUUGACAG.GCUGGAAUUGAAAGAAGGUGCACUCGCUUUGCCUCAAUGGCGGCUGUGCGUGUGGGCACGUUCGCGUGCGCCGGUCUUUCUUUCUUUCCACCGGUCUGUCAACCCGCGCAUAGCUGCCACCCAACCGUUUGACAGCGGGCGGAUGGCAGCCAAACAGGAAAGAAAGGAGCGAGUCAUGCUGAAAAUUGUCCCCGACCCACCCCACAACCCCCAUUCCCUCGAAGACACCCUGAUCCAGGCUACCGACUACGCACUAUGCGCGGCCACCGUGGUGCAUCAGGCGUUGCUGCUUCAGCCCAGAUCACCGG
NC_008027.1/5582331-5582783                  CACGAACCACCAAAAAAUCAGAUUAAACCCCUUCCUUGUAGUCCAUUUCCCAAACAUACUCCCGCCGCCUUUUUUCCGUUGCGGCUGCUCAGGGAGCGCUCUAGUCUCGGCGA.GUCGUUGCAUA..UCAACGACACAGCUUUGACAG.GCUGCGACGAAAAAUCGUGUACGGCUCGCCCUCUAUGGCGGCUGUGCGUGCGGGCACGCUUGCGUGCGCCGGAAUUUUACGAUUUUCGCCGGUCUGUCAACCCACGCACAGCUGCCACCCUCUGUUUGACAGCAGACAGGUGGCCGCACCGGAAAGGAAAAUCGUUAUGCUGAAGAUCGUCCCCGACCCACCCCACAACCCCCACUCCCUCGAAGACACCCUCAUCCAGGCCACCGAGUACGCCCUGUGUGCCUUGACCGUGGCCCAUCAGGCGGUACUGGCCCAGCCCAGGUCCCCUGCCACGAUCC
NC_009512.1/3624886-3625338                  GGGAGCGGGUCGAAAAAUCAGAAAUUACCCCUUCCUUGUAGGCCAUUUCCCAAAGAUACUCCUCGCGCCUGAUUUUCGUUGCACAUGGAAAUAGUCAGCCCUAGUCUCGGCCU.GUCGCCACCCA..UUGGCGGCACGGUUUUGACAG.ACCGUGGUUCACUGAGAGCAUGUGCAAUGCCAGUUAUGGCAGCUGUGCGUGGGGCACCUUCGUGUGCGCCGGGAUUCUCAGUGCCCCCGGUCUGUCAACCCACAAACAGCUGCCACCCUUCCGUUUGACAGCGGUACUGCGGCAGCCCUGUAAGGCACUGAGAGGGUUUAUGCUGAAAAUAGUACCUGAUCCACCCCACAACGUUCUUUCCUUGGAAGACACCCUGGUUCAGGCUACGGACUACGCGUUAUGCGCGGCGACCGUCGUGCAUCAGGCAAUGCUGCUGCAGCCCAAGUCCCCCGCGUCGA
NC_002947.3/2858222-2857770                  GGGAGCGGGUCGAAAAAUCAGAAAUAACCCCUUCCUUGUAGGCCAUUUCCCAAAGAUACUCCUCGCGCCUGAUUUUCUUUGCACAUGGAAAUAGUCAGCCCUAGUCUCGGCCU.GUCGCCACCCA..UUGGCGGCACGGUUUUGACAG.ACCGUGGUUCACUGAGAGCAUGUGCGAUGCCAGUUAUGGCAGCUGUGCGUGGGUUACCUUCGUGUGUGCAGGGAUUCUCAGUGCCCCCGGUCUGUCAACCCACAAACAGCUGCACUGAGAGGGUUUAUGCUGAACAUGUAUUCGAUUCAUGUACCCCACCUACGGGCAGUUUCUGCCUGAGUGCUUCAGUGAGAACUCGAAAUCCACGGGUUCUCGUACUGGAGACCUUAUGGUAUGGCGGGCUUGUAGAGGGCAGUUGAACGCAGGGCUAUUUCAGCACAGGUCAGAUCGCCUGUGCUGACUUGAUU
NZ_AAVY01000026.1/48083-47632                AUUCGCAACACGCUGUCACGGUCAUAAUCAGAUUUAACCCCUUUCCUGUAGGGCAUUUCCCAAAGAUACUCCCAGCCAUUGUGGUGUUUCAGGCGAGGCACUAGUGUCGGCUU.GUCGUUGCCAG..GCAACGAU.CGGCUUUGACAG.GCCGUCCUGAACUAACCACAUGGCUUUGCCGUUUUGGCAGCUGUGCAUGGGGCACCUCGCGUGCGCCGGUUUUGGUCUGUUCACCGGUCUGUCAACCCAUGUACAGCUGCCGCCUUUCUGUUUGACAGCAGAGGGUGGUGGCCUCAACUUGAACAGGCCUAAAACAUGCUGAAAAUAGUCCCCGAUCCACCCCACCUACUCCACUCCCUGGAAGACACGCUGAUGAUGGCCGCUGACUACGCCCUGUGCGCCGAAGUCGUCGCCCAGCAGGCAAUGCUGAUGCAGCCCAAGUCACCUGUGUCGUUGUU
NC_008027.1/2692619-2693071                  CUGGGGAUGAAGUCCUACAUGGGCUAAUCAGACUUUCCCCAUUUCACGUAGGGCGUUUCCCAAGCAUGCUUUGAGCACUUUUGCGCUAUCGAAGUGACGGCUAGUCUCGCCGG.GUCGUUGCCAAA.UCAACGAC.CGGGCCUGCAAG.CCCGUCCGCAAAAGAUUCACUGCCAAUACAGCAACCUGUAAUCGUGUUGCUUGUUGUGUCAUGGCGGCUGCGUAUGGGAGGCCUUUGGGCCUGCCGGUUUUCUCUUUUGCGCCGGUCUUGCAGACCUGUACGUAGCUGCCACCCUAUCCAUUGCAAGGGUGGCGUGGUGGCUUUGAUCCCAUGCAAAAGAGGAUUCACCAUGCUCAAGAUCGUGCCGGAUCCACCGGCUCCAACCGAAUCUCCCCAUUUCCUCGAAGACACGCUGGUGAGUGCCACUGAGUACGUCAUGUGCGCGCUGGCGGUCACUC
NC_008027.1/2652630-2653082                  GGGGGGCUGUCGUCCUACGUGGAUGGAUCAGACUUUCCCUAUUUCGAGUAGGGCGUUUCCGAAGCAUGCUUUGGCCGCUUUUGCGCCUUCGCCGUGAGGUCUAGUCUCGCCGG.GUCAUUGCCAAA.UCAACGAC.CGGGUCUGCAAG.CCUGCGCGGUAUUACGAAGGUGCUCACCAUGGGCCCCGGCGCUUUGCCGUGGGUUUCGCGCAAUGGUGGCUACGUGCGGGUGACCUCUUGGUCAGCCGGGUUUUCGCCUCGUAAUGCCCCGGUCUUGCAGGCCCGUACGUAGCUGCCACCCUUCACCUGCAAGUGGAGCGGCGGCGGUCCGACUUCCGCAUUGCGAGGUGUUUAUGCUCAAGAUCGUUCCCGAUCCACCCCAUUCCACCGAGUCUCCUUACUUUCUCGAAGACACCCUGGUUCACGCCACUGAAUACGUCAUGUGUGCCUUGGCGGUG
JCVI_SCAF_1101668291562/713-1165             UAUAUGACACCCGGUGUUACGUCCCCAAGGCUACAACGCCUUGCGCCAUUGCCUACGACUACGCCAGAAUCCGCCGGCUUGUGCGCCUAGAGUGCGGGUUCUAUCGUGGGUCG.GUCGCUGAUAAA.GCAGCGAU.CGGGUUUGGUAG.CCCGGUUUCACACAUGGCGCAAAACGUCACCUUACGCAGAUGCCUUCUGGCGCCUGUGUUUUAUGGUGGCCAUGCGCAGGGCGCUUUCGAGCGCGCCGGUUUUUCCAUGUGUGCCGGUCUACCAACCUUCGUAAUGGCCACCACCCUCGUUUGGUAGCGAAUGUGAUGGUUCCCUUAGCCACAUAUGGAGCGUCACUAUGUUCAAGGUCACACCAAACCCACCCGUAACCGAAACGGUCUCACCCUACGAAUCCUCCGAUUCCCGAAAACUCAGCGAAGCCGCCGAACGCGCCCUCGACCACUACCUG
NC_005773.3/368871-369323                    AAAAACCUGUCCUGCGGGACAUUUCUUUCAGUCUUUUCUCUUUCCUGCGCAUGACCUUUCCUAGAAAAUCCCGGGCCCUUGUGCCUGCCAACUCUGCGCACUAGGCUGCGUCG.GUCGCUGAUUUU.UCAGCGGU.CGGGUUUAGCAG.CCUGUUUGUGGAUUACAAGUGGCGCAAGUGCCGUUUAUGGCGGCUUUGCGUGGGGCACCUUCGGGUGCGCCGGUUGCUUGCGCUUGUUCCACACCGGUCUGCUAACCCGCGUCAAAGUCGCCACCCUUGUUUGUUUAGCCGCAGGCAUCUGGUGGUCUUGUCAGCUAAAGGAAUAAGCGAUGAUCAACUCGACCCCGUCUCCACCGCUCCCCAACUCUCUUGAAGAUUCCCUGAUACAGGUCAGCGAAAUACUGCGCUGUGCCUCUGCCACCGCUUCUGAAACCGGUGACAACCUUGAGGGCCUGAAA
NC_007005.1/363557-364010                    AAAAACCUGUCCUGCAGGACCUUUCUUUCAGUCUUUUCUCUUUCCUGCGUAUGACCUUUCCUAGAAAAUCCCGGGCCCUUGUGCCUGCCAACUCUGCACACUAGGCUGCGUCG.GUCGCUGAUUUUUCCAGCGAU.CGGGUUUAGCAG.CCUGUUUGUGGAUGACAAGUGGCGCAAGUGCCGUUUAUGGCGGCUUUGCGUGGGGCACCUUCGGGUGCGCCGGUUGCUUGCGCUUGUUCCACACCGGUCUGCUAACCCGCGUCAAAGUCGCCACCCUUGUUUGUUUAGCAGCAGGCAUCUGGUGGUCUUGUCAGCUAAAGGAAUAAGCGAUGAUCAACUCAACCCCGUCCCCGCCGCUCCCCAACUCUCUGGAAGACUCUCUGAUGCAGGUCAGCGACAUACUGCGCUGUGCCUCUGCCACCGCGUAUGAAACCGGUGACAACCUCGAUGGCCUGAAA
NC_007804.2/20576-20124                      UUGUGCCGAACAAUUACGAAAACAAACCAGAUAAGGUUUGCAAUUACCAAGUGGAGUGCUUAUAUUUACCGCAAAGGUAAAUAUAAGCACUCCUAUUGUGCCAUAGUAAUCGG.GCACUGGCAAAA.UCCAGUGC.CGGGAUUGGCGU.CCCGGGUUACUAAAAGGCGCAUUCACCGCGCAAGCGGUUUUUUUAUGCGUAUAGCACGGUCACAUUCGUAUUAUGGUGGGCUGUGUGGGGGCACCGAAAGGUGCGCCGGGUCCUUUUAGCCGGUUACGCCAACCCUGCACAGUUCACCACCAACCGAUUGGCGUAGGUAGUGGUGAUUAACCAGACUAAAAGGUAACCACUAUGACAGCUACAAAAAGCACGUCCAUUUUUUCUUUCGAAUCCCAAGCCGAUAUACGGGUAAUCGUCAUUAAUGGUGAGCCAUGGUUUAUCGCUUCAGAUGUUUGUCG
BAAX01012263.1/1457-1005                     UUGUCAGCGUUAGACGCAAUCAACCAAAUACGGUUGAUUUUAAUAUUUCUUCGCGUNUAUCAUUACCUUUGCGGUAAAUUUACAUCGCACUCCUCUUGUGCCAUAGUAAUCGG.GCACUGGCAAAA.UCCAGUGC.CGGGAUUGGCGU.CCCGGGUUACUAAGUGGCGCAUACCACGCCAGACGUGGUUUUUUUAUGCGUUAAGCACAGCUAUAUCCGAAUUAUGGUGGGCUGGGCAGGGGUCCGAAAGGACGCCGGUACCACUUAGGCCGGUACGCCAACCUUGUCCAGUUCACCACCAGUAAUUGGCGUUGCGGUGGUGAUUAAAAUCACUAAGUGGAGAUAACCACCAUGGCUAAUGCUCAAACUUCCAUCUUCAAAUUUGAAUCUGUUAACCCUAUCCGUUCCAUCAUUAUCGAUGGCCAACCAUGGUUUGUAGCCCAAGACGUUUGUAGUGC
NZ_AAJW01000017.1/44461-44913                ACGUAAAAACCUUCAACUACACGGCUCAUCUGUGGGAUAUCCGGUGGCUAAGACAUCGUGCGAGGAAAACAAGGUGAUUGACGCGAUGAUUUAUUCGGGGCUAUAUUCCUCAC.GCGCCAGCAAAA.UCUGGCGU.CGGGAUUGGCGU.CCUGGAUAGAGACCGCGACAGAUACACGCCGCGAGCGUGUUUUUUAUUGUCGUAUGCACGCGCACAUCUGAAUUAUGGUGGGCUGUGUGGGGGCGGAGAGAUCCGCGCCGGUCGGUUUCCCGGUUACGCCAACCCUGCACAGUUCACCACCAGACGAUUGGCGUCGUCGGUGGUGAGUUAUUAAGAAACCACCAGAGGGCGUCAUUAUGACAACUCAAAUUUCUGUUGAAACUCUCUCCCCGAUCACCCAUAACCAGAUUCCUGUUAUUACCACCGAACUUUUGGCGCAGCUUUACGGCACUGAGCCG
NC_002695.1/1263076-1263528                  ACGUAAAAACCUUCAAUUACACGGCUCACCUGUGGGAUAUCCGGUGGCUAAGACAUCGUGCGAGGAAAACAAGGUGAUUGACGCGAUGAUUUAUUCGGGGCUAUAUUCCUCAC.GCGCCAGCAAAA.UCUGGCGU.CGGGAUUGGCGU.CCUGGAUAGAGACCGCGACAGAUACACGCCGCGAGCGUGUUUUUUAUUGUCGUAUGCACGCGCACAUCUGAAUUAUGGUGGGCUGUGUGGGGGCGGAGAGAUCCGCGCCGGUCGGUUUCCCGGUUACGCCAACCCUGCACAGUUCACCACCAGACGAUUGGCGUCGUCGGUGGUGAGUUAUUAAGAAACCACCAGAGGGCGUCAUUAUGACAACUCAAAUUUCUGUUGAAACUCUCUCCCCGAUCACCCAUAACCAGAUUCCUGUUAUUACCACCGAACUUUUGGCGCAGCUUUACGGCACUGAGCCG
NZ_ABAN01000025.1/4246-3794                  CGUCUUGAUCAGGCGUCUCUUUUGAGUGUAUCGGACUCGCGUUCGGAACAGGUGGCUUUCAACCUAUACGCACUUAAUUGACACAAAGAGUUAUCCGGGGCUAUAUUCCCAGU.ACGCCAGCAAAA.UCUGGCGU.CGGGAUUGGCGU.CCCGGAAUUUCACCGCGACAGAGACACGCCGCGAGCGUGUUUUUUAUUGUCGUUUGUAUACGCGCAUCUGAAUUAUGGUGGGGCGUAUGGGGGAGCCGAAAGGCUCGCCGGUCGGUGAUCCGGUUACGCCAACCCUGUACGUCUCAUCACCCAAUCCGAUUGGCGUCGGCGGUGGUGAUAAACAAAACAAUCACCGGAGGGCGUCACCAUGACCACUCAAAUCUCUGUCGAAACUCUUUCCCCGAUUACCCAUAACCAAAUUCCCGUUAUUACUACCGAACUUUUGGCGUACUUAUACGGCACAAAAA
NZ_ABAO01000067.1/2687-2235                  CGUCUUGAUCAGGCGUCUCUUUUGAGUGUAUCGGAGUCGCGUUCGGAACAGGUGGCUUUCAACCUAUACGCACUUAAUUGACACAAACAGUUAUCCGGGGCUAUAUUCCCAGU.ACGCCAGCAAAA.UCUGGCGU.CGGGAUUGGCGU.CCCGGAAUUUCACCGCGACAGAGACACGCCGCGAGCGUGUUUUUUAUUGUCGUUUGUAUACGCGCAUUUGAAUUAUGGUGGGGCGUAUGGGGGAGCCGAAAGGCUCGCCGGUCGGUGAUCCGGUUACGCCAACCCUGUACGUCUCACCACCCAAUCCGAUUGGCGUCGGCGGUGGUGAUAAACAAAACAAUCACCGGAGGGCGUCAUUAUGACCACUCAAAUCUCUGUCGAAACUCUUUCCCCGAUUACCCAUAACCAAAUUCCCGUUAUUACUACCGAACUUUUGGCGCACUUAUACGGCACAAAAA
NZ_ABAN01000002.1/1-401                      ....................................................UGGCUUUCAACCUAUACGCACUUAAUUGACACAAAGAGUUAUCCGGGGCUAUAUUCCCAGU.ACGCCAGCAAAA.UCUGGCGU.CGGGAUUGGCGU.CCCGGAAUUUCACCGCGACAGAGACACGCCGCGAGCGUGUUUUUUAUUGUCGUUUGUAUACGCGCAUCUGAAUUAUGGUGGGGCGUAUGGGGGAGCCGAAAGGCUCGCCGGUCGGUGAUCCGGUUACGCCAACCCUGUACGUCUCAUCACCCAAUCCGAUUGGCGUCGGCGGUGGUGAUAAACAAAACAAUCACCGGAGGGCGUCACCAUGACCACUCAAAUCUCUGUCGAAACUCUUUCCCCGAUUACCCAUAACCAAAUUCCCGUUAUUACUACCGAACUUUUGGCGUACUUAUACGGCACAAAAA
NC_003197.1/2762980-2762528                  CGUCUUGAUCAGGCGUCUCUUUUGAGUGUAUCGGAGUCGCGUUCGGAACAGGUGGCUUUCAACCUAUACGCACUUAAUUGACACAAACAGUUAUCCGGGGCUAUAUUCCCAGU.ACGCCAGCAAAA.UCUGGCGU.CGGGAUUGGCGU.CCCGGAAUUUCACCGCGACAGAGACACGCCGCGAGCGUGUUUUUUAUUGUCGUUUGUAUACGCGCAUUUGAAUUAUGGUGGGGCGUAUGGGGGAGCCGAAAGGCUCGCCGGUCGGUGAUCUGGUUACGCCAACCCUGUACGUCUCACCACCCAAUCCGAUUGGCGUCGGCGGUGGUGAUAAACAAAACAAUCACCGGAGGGCGUCAUUAUGACCACUCAAAUCUCUGUCGAAACUCUUUCCCCGAUUACCCAUAACCAAAUUCCCGUUAUUACUACCGAACUUUUGGCGCACUUAUACGGCACAAAAA
NC_000935.1/28376-27924                      CUGGGCCAUCAGGUCAUCGUACUGGACAGUCAGGAUCUAAGCAGCAUCUUACCCGCUGUGAACUGAAAAUUAACUUAUUGACGAAAGAAGAAAUCAUGCGCUAUAGUUUAUUU.GCAUCUGCAAAA.UCAGGUGU.CGGGUUUGAGAC.CCCGUAUUAGCUAACAAGGCGCAUAGCACGCAGUAAGCGUGUUUUUUUUAUGCGUCAGGCUGCCAUAUCAAAAAUCAAUGGUGGGCUGGAUGGGGGAGCCGAAAGGCUCGCUGGGUCCUUGUUAGCCGGUAGUCUCAACCCUGUUCAGUUCACCGCCAAUAUGAGUUUGAGACCUCAAAGGUGGUGAUUAUCCUUAACUAACAAGGAAAUCAUUACUAUGACUACUUUAGUUUUCCGCAAUACUGUUCUUGAAACCAUAUCUCAUAAUGGGCAGAUUUGGUUUACGUCUAGCGUGCUUGCUAAGGCAU
#=GC SS_cons                                 ..........................................................................................................::....,.<<<<<<<__.____>>>>>>>.<<<<_________>>>>................................................................................................................................................................................................................................................................................................................
#=GC possible_SS_cons_1                      ............................................................................................<<<<<<<<<.............................................>>.>>>>>>>.............................................................................................................................................................................................................................................................................................................
#=GC R2R_LABEL                               ------------------------------------------------------------------------------------------------------------------.....................1.....aaaaaaa........bbbbbbbb-----------------------------------------------------------------------------------------------------------------------------------------------------------------------------------------------------------------------------------------------------------------------------------------------------
#=GC R2R_XLABEL_label                        ................................................................................................................................................a..............b.........................................................................................................................................................................................................................................................................................................
#=GF R2R var_backbone_range 1 1
#=GF R2R outline_nuc a
#=GF R2R outline_nuc b
#=GF qR2R shade_along_backbone a rgb:230,230,230
#=GF qR2R shade_along_backbone b rgb:230,230,230
#=GF R2R tick_label label:a a1
#=GF R2R tick_label label:b b1
//
