# Supplementary material for: R2R - software to speed the depiction of aesthetic consensus RNA secondary structures
Source: BMC Bioinformatics. 2011 Jan 4;12:3. doi: 10.1186/1471-2105-12-3 (PMC3023696; doi:10.1186/1471-2105-12-3)
Supplement: Additional file 1 — Source code and example input and output files. C++ and Perl source code is provided. Installation and usage instructions are given in the user manual (Additional file 2), which is also a part of this archive. Example input files for R2R are included in the "demo" subdirectory of this archive, and R2R's raw output on these examples in PDF and SVG format is supplied in the "demo/output-pdf" and "demo/output-svg" subdirectories. Files can be retrieved from the tgz archive file using programs such as WinZip (Windows), StuffIt Expander (Mac) or the tar/gzip commands (UNIX). [file 1471-2105-12-3-S1.TGZ › R2R-1.0.1/demo/104/C4.sto]

# STOCKHOLM 1.0
#=GF ID C4
#=GF DE C4 antisense RNA
#=GF AU Weinberg Z
#=GF TP Gene; antisense;
#=GF WK http://en.wikipedia.org/wiki/C4_antisense_RNA
NC_009085.1/1492788-1493283                    CUG.GUA.G.A.GU..GAAAA.GG.GG.AUAUC...UUUUG....GAUGU.GCCAG....UUUCUAGAUG..........UCUGGUC.UGCU.A.ACCCU.UCUU...C....AC..UC.U.AU.CAUU
NC_009085.1/2365191-2364698                    AUG.GUG.G.G.UU..AGGC..GG.AA.GUGC....UUCG......GCAC.GCUAG....ACCCUUGAG...........ACUAGUAAGACC.A.AUUCC..GUU...U....AA..CC.U.GC.CACC
NZ_AAZF01000005.1/72766-73259                  AUG.GUA.G.A.GC..GUAA..UG.AG.CCGUC...UAU......GACGG.GCUGUC...UUCCUGUGAU..........GGCAGUU.UUCC.A.CCUUG..CUA...C....GC..UC.U.AC.CGCC
NZ_AAZG01000002.1/113994-114487                AUG.GUA.G.A.GC..GUAA..UG.AG.CCGUC...UAU......GACGG.GCUGUC...UUCCUGUGAU..........GGCAGUU.UUCC.A.CCUUG..CUA...C....GC..UC.U.AC.CGCC
NC_009567.1/760222-759726                      AUG.GUA.G.C.GC..GUAA..UG.GG.CAACC...CUUAGC...GGUUG.GCUGCU...UUCCUGUAAA..........GGCAGUU.UGUC.A.CCCCG..UUA...C....GU..GC.U.AC.CGCC
NC_008309.1/565868-566364                      AUG.GUA.G.A.GC..GUAA..AG.GG.CAACCG..CUUG....CGGUUG.GCUAUG...UUCCUUUGUA..........CGUAGUU.UCCU.A.CCCCU..UUA...C....GC..UU.U.AC.CGCC
NZ_AACJ01000013.1/2287-1791                    AUG.GUA.G.A.GC..GUAA..AG.GG.CAACCG..CUUG....CGGUUG.GCUAUG...UUCCUUUGUA..........CGUAGUU.UCUC.A.CCCCU..UUA...C....GC..UU.U.AC.CGCC
NC_002663.1/2002695-2003193                    AUG.GUA.G.C.GU..GCGA..UU.GG.CAACG...UUUAAU...CGUUG.GCUGUG...UUCCGUAUGU..........CGCAGUU.UUCC.A.CCCAG..UCG...C....AC..GU.U.AC.CGCC
NZ_AAZF01000002.1/232150-231654                AUG.GUA.G.C.GU..GUAG..CG.GU.AAAGG...UUCGC....CCUUU.GCUGUG...UUCCAAUUGU..........CGCAGUU.UUCG.A.GACCG..UUA...C....AC..GU.U.AC.CGCC
NZ_AAZJ01000012.1/9711-10207                   AUG.GUA.G.C.GU..GUAG..CG.GU.AAAGG...UUCGC....CCUUU.GCUGUG...UUCCAAUUGU..........CGCGGUU.UUCG.A.GACCG..UUA...C....AC..GU.U.AC.CGCC
NZ_AASA01000084.1/6061-6566                    AUG.GUA.G.C.GU..GUAG..CG.GG.CAAGG...UUCGC....CCUUG.GCUGUU...UUUGGUUCGCCGUUUGU...AGCAGUUUUCUC.A.CCCCG..UUA...C....AC..GC.U.AU.CGCC
NZ_AASA01000084.1/6523-7021                    AUG.GUA.G.C.GU..GUAG..CG.GG.CAAGG..UUUCGC....CCUUG.ACUGCU...UACCUGAUGU..........UGCAGUU.UUCC.A.CCCCG..UUA...C....AC..GC.U.AU.CGCC
NC_007492.1/3001078-3001577                    GUG.GCG.G...CUGUGUGC..AG.GG.UCGCC...UUCG.....GGCGU.GCUGAG...UUGGGUUGUU..........CUCGGUU.GACC.A.AGCCU..GCG...C..ACAG..UC.C.GC.CUCC
JCVI_SCAF_1096626333345/608-114                AUG.CCU.G.G.GC..GUAG..UG.GG.AGUCC...GCAA.....GGACU.GCCGGG...UUCCGUGGAU..........ACCGGUU.GGCU.A.ACCUG..CUA...C...UGC..CC.A.GG.CACC
NC_006139.1/46473-46962                        AGG.GCG.G.G.CU..AUA...UGUGG.GAGC....UUCG......GCUC.GCUGG....UUCCGGUGA............CCAGCC.UACC.A.ACCCA...UA...U....AG.UCC.C.GC.CCUU
NZ_AAVD01000003.1/489528-489035                .CG.GCG.G.G.GC..UGUG..CA.GG.ACCUCC..GCAA....GGGGGU.GCCGG....CUCCUUUGC............CCGGCC.CGCC.A.ACCUG..CAC...A....GC..CC.U.GC.CACC
NC_007712.1/4059379-4058885                    AUGGUGA.G.G.CG..UAAC..GA.GG.GAGC....CUCUGC....GCUC.GCCGGG...UUCUCUGAC...........ACCGGUC.UACU.A.ACCUC..GAU...A....CG..UC.U.CUCCACC
NC_007492.1/317445-316950                      AUG.GCG.G...CUG.UGUU..UG.GG.ACGC....UUCG......GCGU.GCCUGGAG.UUCUCUCUCU...........CUGGUU.GACC.A.ACCCG..AAC...A...CAG..UC.C.GC.CUCC
NZ_AAKA01000001.1/39640-39143                  AUG.GUG.G.C.GU..UAGU..GG.GG.CUACG...UUCG.....CGUAG.GCCGGU...UUCCUUUGUG..........UCCGGUAUUUCC.A.CCCCU..GCU...A....AC..GU.C.AC.CGCC
NC_008781.1/380316-379821                      UUG.GCG.G.C.UC..GGA...UG.GG.GGAGC...CUCG.....GCUCC.GCCGGU...UUUCGCAAGAGUG.......CCCGGUA.GACC.A.ACCCG...UU...C....GA..GC.U.GC.CGCC
NC_008781.1/1019053-1018557                    UUG.GCG.G.C.UC..GAA...UG.GG.AGAGC...GCAA.....GCUCU.GCCGGU...UUCCGCAAGGAUGU......CCCGGUU.CGUC.A.ACCCG...UU...C....GA..GC.U.GC.CGCC
NC_002488.3/2387478-2386987                    AUG.GCG.G.G.UG..GCGU..GG.AG.AGACU...UUCG.....AGUCU.ACCGG......UCCUGGGG...........UCGGUC.UUCU.A.ACUCC..GCG...U....CG..UC.C.GC.CUCC
NZ_AAVZ01000004.1/59263-58761                  CUG.GCG.G.G.CG..GUGC..GU.GG.GGGCC...CUCG.....GGCCC.ACCGG......UCUAUGGUGCUAUUUCAUCCCGGU..UUGC.A.GCCAC..GCA...U....CG..UC.C.GC.CACC
NC_009446.1/1080912-1080417                    AUG.GCA.G.U.GU..GCGU..GG.GA.GAACC...GCAA.....GGUUC.GCCGU....UUCUUUCGU...........AGCGGUAGUCUC.A.AUCCU..GCG...U....AC..AC.U.GU.CGCC
NC_009446.1/824632-825127                      AUG.GCG.G.C.AU..ACGU..AG.GA.GAACC...GCAA.....GGUUC.GCCGU....UUCUUUCGU...........AGCGGCAAGGCU.A.AUCCU..GCG...U....AU..GC.U.GU.CGCC
NC_009446.1/299843-299351                      AUG.GCA.G.C.AU..ACGU..GG.GA.GAACC...GAAA.....GGUUC.GCCGU....UUCUUUCGU...........AGCGGUAGUUCC.A.AUCUC..GCG...U....AU..GC.U.GU.CGCC
NC_009446.1/293012-292522                      AUG.GCA.G.C.AU..ACGU..GG.GA.GAACC...GAAA.....GGUUC.GCCGU....UCCUUGUGU...........AGCGGUAAGGUC.A.AUCCU..GCG...U....AU..GC.U.GU.CGCC
NC_009436.1/1205801-1205305                    AUG.GCG.G.C.GC..UGGU..GG.AG.CAGC...CGAAAA.....GCUG.GCCGU....UUUUAUCGUG..........UACGGUAUUCCU.A.CCUCC..GUC...A....GC..GC.U.AC.CAUC
NC_005126.1/4085859-4086352                    AUG.GCG.G.U.UC..AGGC..AG.GG.GAGGU...UAAC.....ACCUC.GCCGG......AAAUGAAC..........GCCGGUC.UGCA.A.ACCCU..GUU...U....GA..AU.C.GC.CACC
NC_003921.3/1745-1243                          AUG.GUG.G.G.CG..GUGC..GC.GG.AGGCU...GCAA.....GGCCU.GCCGGU...UAUCGCUCUUUUCCUA....UCCGGUUUUGAU.A.GCCGC..GUA...C....CG..UC.C.AC.CACC
NC_009085.1/2570772-2570278                    AUG.GUG.A.G.GC..UAGG..AG.GG.GCACG...CUUG.....CGUGC.GCUGGU...UUCCUUUUGU..........ACCAGUC.UGUC.A.ACCCU..UCU...A....GU..CU.U.GC.CACC
NZ_AAAL02000013.1/8578-9080                    ACG.GUG.G.G.GC..AGUC..AG.GA.AGACC...GCAA.....GGUCU.GCCGG....UUCAUGCGCAAGCUCCGUU.CCCGGUU.UGCC.A.AUCCU..GCC...U....GU..CC.C.AU.CACC
NC_002488.3/1588669-1588167                    AUG.GUG.G.G.GC..AGUC..AG.GA.AGACC...GCAA.....GGUCU.GCCGGU...UUAUGCGCAAGCUCCUUU..CCCGGUU.CGCU.A.AUCCU..GCC...U....GU..CC.C.AU.CACC
NZ_AAVZ01000007.1/44141-44639                  AUG.GCG.G.G.CG..GGGC..GU.GG.GGGC....CUUGU.....GCCC.GCCGGUUUCUUCCUAAUAG..........CCCGGUU.UUCG.A.GCCAC..GCU...C....UG..CC.C.GC.CACC
JCVI_SCAF_1096628066130/105-598                AUG.GCG.G.G.CG..GGGC..GU.GG.GGGU....CCUGU.....ACCC.GCCGGU...UCCCAACAU............CCGGUU.UUCG.A.GCCAC..GCU...C....UG..CC.C.GC.CACC
JCVI_SCAF_1096627028318/1483-1978              AUG.GCG.G.G.CG..GUGC..GUUGG.GGGCG...UUCG.....CGCCC.GCCGG......CUUGAGGCCAA.......CCCGGA..UUCG.A.ACCAC..GUA...C....CG..CC.C.GC.CACC
NZ_AAVZ01000011.1/25381-25877                  AUG.GCG.G.G.CG..GUGC..GU.GG.GGGCU...UCCG.....GGCCC.GCCGGAC..UGACAUCAAC...........CCGGUG.UUCG.A.ACCAC..GUA...C....CG..CC.C.GC.CACU
NZ_AAVZ01000001.1/108070-108565                AUG.GCG.G.G.CG..GUGC..GU.GG.AGGC....CUUGC.....GCCU.GCCCGG...UCAUCCACAC..........ACGGGGU.UUCG.A.ACCAU..GCA...C....CG..UC.C.GC.CACC
NC_005126.1/988954-989449                      AUG.GUG.G.U.UC..AGGC..GG.GG.GAGGC...UUCG.....GCCUU.GCCGGA...AGGUAGCUA............CCGGUACUGUG.A.ACCCU..GUC...U....GA..AU.C.AC.CAUC
sludgeOz_Contig11344/4932-5424                 AUG.GGC.G.G.UC..GUG...UG.GG.GCAUC...UUCG.....GGUGC.GCCGG....UUCCUAUUC............CCGGUC.UUCC.A.ACCCG...CA...C....GG.CCU.G.CC.CUCC
NC_009085.1/871649-872142                      AUG.GUA.G.GGUG..AAAG..UGGGG.ACGC...CUCUGU.....GCGU.ACUGG....UUCUUGAG.............UCAGUC.UGCU.A.CUCCA..CUU...U....UG.UCC.U.GU.CACC
NZ_AAUH01000032.1/20657-21158                  AUG.GGC.G.G.GCUGUGGU..GG.AG.GAGCC...GCAA.....GGCUC.GCCGGA...UUGUUUCAAG..........CCCGGUC.UGUC.A.ACUUC..GCU...A.CAUGC..CC.G.CU.CACC
NC_007951.1/4245468-4244969                    AUG.GGC.G.G.GCC.GUGG..UG.GG.GAGCC...GAAA.....GGCUC.GCCGGU...AUGUUUUUGG..........CCCGGUC.UGCU.A.ACCCG..CUA...C..GUGC..CC.G.CU.CACC
JCVI_SCAF_1096627192337/13468-12969            AUG.GGC.G.G.GCC.GUGG..UG.GG.GAGCC...GCAA.....GGCUC.GCCGGU...UUGUUUUCGA..........CCCGGUC.UGCU.A.ACCCG..CUU...C..GUGC..CC.G.CU.CACC
JCVI_SCAF_1101668744231/1149-652               AUG.GUG.G.GUCG..GGGC..GU.GG.GAGCC...UUAC.....GGCUC.GCCAGU...CGUCAUUAG............CUGGUACUGCA.A.ACCAU..GUU...C....CG.AUU.C.AC.CACC
NZ_AAUN01000013.1/38158-38653                  AUG.GUG.G.C.UC..GGGU..GG.UG.CUUCC...UUCG.....GGAAG.GCCGGG...AUCCGUUGGG..........GCCGGUA.CGCU.A.ACACU..GCU...C....GA..GC.U.AC.CACC
NC_007492.1/523524-524020                      GCG.GCG.G.U.UA..UGCG..CG.GG.CACGC...UUCG.....GCGUG.GCUGAG...UGCUCUGGUC...........UCAGUCCUCCU.A.CCCCG..CGC...A....UG..GC.U.GC.CACC
JCVI_SCAF_1096628137543/977-1473               GCG.GCG.G.C.UA..UGCG..CG.GG.CACGU...UUCG.....ACGUG.GCUGAG...AUCCCUGGGUA.........CUCGGU..UCCU.A.CCCCG..CGU...A....UG..GC.U.GC.CACC
NC_007492.1/965443-965939                      AUG.GCG.G.C.UA..UGUA..CG.GG.CGGAC...UUCG.....GUCCG.GCCGGG...UUGGUUUCCUU.........ACCGGUAAUCUC.A.CUCCG..UAC...A....UA..GU.U.GC.CACC
NC_009654.1/652830-652337                      AUG.GUG.G.U.UGU.GCGU..GG.GG.AGAC....UUCG......GUCU.GCCAGG...UACCUUGUG...........ACUGGUC.UGCU.A.ACCCU..GCG...U...GCA..GC.C.AC.CACC
NC_009654.1/619742-619248                      AUG.GUG.G.C.UGU.GUGU..GG.GG.AGAC....UUCG......GUCU.GCCAGC...UUUCGUUUUG..........ACUGGUC.UGCU.A.ACCCU..GUA...C...GCA..GC.C.AC.CACC
sludgeOz_Contig11395/8177-7678                 UUG.GUA.G.U.GU..GCGU..GG.GG.AGACC...UUCG.....GGUCU.GCCGGUUU.UGCCUUGUGUU.........GCCGGUC.UGCG.A.ACCCC..GCG...C....AU..GC.U.GC.CACC
NC_009085.1/871533-872026                      AUG.GCG.A.AAUG..AAAG..AA.GG.ACGC....CUCGU.....GUGU.GCUGGG...UACUCAAAG............CCAGUC.UGUU.A.ACCUU..CUU...U....CG.UUU.C.GC.CGCC
NC_004129.6/5946444-5946939                    AUG.GCG.G.G.UU..GCGU..GG.GA.GAACC...UUCG.....GGUUC.GCCGG....UUCCUUGAUU..........CCCGGUC.CGCC.A.AUCCU..GCG...C....AA..UC.C.GC.CACC
NC_005773.3/1124957-1124461                    AUG.GCG.G.G.UU..GCGC..AG.GA.GCACC...CUCG.....GGUGC.GCCGGU...CUCCUUGUAC..........GCCGGUC.CGCC.A.AUCCU..GUG...C....AA..UC.C.GC.CACC
NC_002516.2/1348613-1348120                    AUG.GCG.G.A.UC..GCGU..GG.GG.AGACC...CUCGU....GGUCU.GCCGG....UUCCGUUUC............CCGGUC.UGUC.A.ACCCU..GCG...C....GA..UC.CUGC.CUCC
NZ_AAKV01000003.1/6740-6247                    AUG.GCG.G.A.UC..GCGU..GG.GG.AGACC...CUCGU....GGUCU.GCCGG....UUCCGUUUC............CCGGUC.UGUC.A.ACCCU..GCG...C....GA..UC.CUGC.CUCC
NC_008463.1/4285983-4286476                    AUG.GCG.G.A.UC..GCGU..GG.GG.AGACC...CUCGU....GGUCU.GCCGG....UUCCGUUUC............CCGGUC.UGUC.A.ACCCU..GCG...C....GA..UC.CUGC.CUCC
NZ_AAVY01000017.1/134846-135344                AUG.GCG.G.C.UG..UACC..CG.GA.AGGC....CUCGU.....GCCU.ACCGAG...UUUUCCUGAAUGCA......CUCGGGU.UUCC.A.CUCCG..UGU...A....CA..GC.U.GC.CACC
NC_006138.1/446598-447087                      UGG.GUG.A.C.UG..UGU....G.GG.AGACC...UUCG.....GGUCU.GCCGA....UUCCGUUUG...........AUCGGUC.GUCC.A.ACCC....GC...A....UA..GU.C.GC.CCUU
NC_009348.1/3150798-3151295                    AUG.GCG.G.U.UC..GGGU..GA.GG.GCCCC...GCAA.....GGGGC.GCUGGA...CUCCAAGGUC..........UCCAGUUACGCC.A.ACCUC..GUC...C....GG..GC.U.GC.CACC
JCVI_SCAF_1101668263049/1611-1137              AUG.GCG.G.U.UC..GGGC..GA.GG.GCCUC...GAAA.....GGGGC.GCUGGG...UUCCGUAGUG..........ACCAGUUACGCC.A.ACCUU..GUC...C....GG..GC.U.GC.CACC
NC_007510.1/2729455-2728961                    AUG.GGU.G.G.CGC.GAGU..GG.AG.AGGC....UUCG......GCCU.GCCGGG...UUCCGUAUGC..........CCCGGUC.UGUC.A.ACUUC..GCU...C..GUUG..CC.G.CC.CACC
NC_008027.1/2652733-2653236                    AUG.GUG.G.C.UA..CGUG..CG.GG.UGACC...UCUU.....GGUCA.GCCGGG...UUUUCGCCUCGUAAUGC...CCCGGUC.UUGC.AGGCCCG..UAC...G....UA..GC.U.GC.CACC
NC_005085.1/4158772-4159272                    AUG.GGC.U.G.GCCAUGGC..AG.GA.GCGUG...CUUG.....CACGC.GCCGGU...CACCUUGAGU..........CCCGGUC.CGCC.A.AUCCU..GCC...AUUGUGC..CA.G.CC.CACC
NC_007606.1/1757341-1757838                    AUG.GUG.G.G.CU..GUAU..GG.GG.CCGAC...UUCA.....GUCGG.GCUGGU...UCCCUUGAUU..........GCCAGUUGUAGC.A.ACCCU..GUA...C....AG..UC.C.AC.CGCC
NZ_AAKA01000020.1/58310-57813                  AUG.GUG.G.G.CU..GUAU..GG.GG.CUGAC...UUCG.....GUCAG.GCUGGU...CUCCUUUUGC..........GCCAGUUGUGGU.A.ACCCU..GUA...C....AG..UC.C.AC.CGCC
BABG01026403.1/126-623                         AUG.GUG.G.G.CU..GUAU..GG.AA.CUUCC...UUCG.....GGAAG.GCUGGU...UUCCUCUAAC..........ACCAGUAAGGCC.A.AUUCC..GUA...C....AG..UC.C.AC.CGCC
NZ_AAUJ01000008.1/30513-30021                  ACG.GUG.G.G.CC..GUGU..GG.GG.ACACCC..GCGA....GGGUGU.GCCGG......UCCUACUG...........CCGGUC.GACC.A.ACCCU..GCA...C....GG..UC.C.AC.CACC
NZ_AAUJ01000008.1/21704-22198                  ACG.GUG.G.G.CC..GUGU..GG.GG.ACACCC..GCGA....GGGUGU.GCCGG....UUCCUACGG............CCGGUC.CGCC.A.ACCCU..GCA...C....GG..UC.C.AU.CACC
NC_007712.1/2663815-2664310                    AUG.GUG.G.A.CU..GGAU..GG.GG.CAGCC...GAAA.....GACUG.GCCGGU...UGGUUGUAU............CCGGUAACGCU.A.ACUCC..AUU...C....AU..UU.C.AC.CACC
NZ_ABEW01000010.1/114926-115420                AUG.GUG.G.G.CU..GUGU..GA.GG.GCUUC...UUAG.....GAAGC.GCCGGG...UUUGAGUAG............CCGGUAAGACC.A.ACCUU..GCA...C....AG..UU.C.AC.CACC
NC_006840.1/2244453-2243958                    AUG.GUG.G.G.CC..GAGU..GA.GG.CCGA....UUCGU.....UCGG.GCCGUU...UUCCUUGUGU..........CGCGGUAGUAUC.A.ACCUU..GCU...C....GG..UU.C.GC.CACC
NC_006840.1/2243762-2243269                    AUG.GUG.G.G.CU..GAGU..GA.GA.GCAC....UUCG......GUGC.GCCGU....AUCCUUGGA...........AGCGGUAUGACU.A.AUCUU..GCU...C....AG..UU.C.GC.CACC
NC_007912.1/342024-342518                      AUG.GUG.G.G.CU..GUAU..GG.GG.CACCC...UUAG.....GGGUG.GCCGC....UUCCUUGUGU...........GCGGUAGUCUC.A.ACCCU..GUG...C....AG..CC.C.AU.CACC
NC_009665.1/896114-895620                      AUG.GUG.A.G.CU..GGGC..GG.GG.CAACC...UUCG.....GGUUG.GCCGC....UUCCUGUGAU...........GCGGUAGUCUC.A.ACCCC..GUU...C....AG..CU.C.AU.CACC
NZ_AATK01000033.1/24105-23613                  AUG.GUG.A.G.CU..GGGU..GG.GG.CAACC...UUCG.....GGUUG.GCCGU......UCCUGUG............ACGGUAGUGCG.A.ACCCU..GCU...C....AG..CU.C.AU.CACC
NZ_AAKB01000016.1/10820-11313                  AUG.GCG.G.G.CU..GGC...GG.GG.GCGC....UUCG......GCGC.GCCGGU...UUCCUCUAAC..........GCCGGUAUUGCA.A.ACCUC...GU...C....AG..UU.C.GC.CACC
NZ_AAWD01000002.1/57643-58136                  AUG.GUG.G.G.CU..GGGC..AG.GG.GCGC....UUCG......GCGC.GCCGC....UUCCUUGAGU...........GCGGUAGUACU.A.ACCUU..GUU...C....AG..UU.C.AC.CACC
NC_009456.1/1034091-1033597                    AUG.GUG.G.G.CU..GGGC..AG.GG.GCGC....UUCG......GCGC.GCCGUG...UUCCGAUAG...........AGCGGUAGUACU.A.ACCUU..GUC...C....AG..UU.C.AC.CACC
NZ_AAMR01000038.1/33313-32819                  AUG.GUG.A.G.CU..GGGC..GA.GG.CAGC....UUUAU.....GCUG.GUCGC....UUCCUUUGGU...........GCGAUAGGUCC.A.ACCUU..GCU...C....AG..UU.C.AC.CACC
NZ_AAUU01000060.1/5811-5320                    AUG.GUG.G.G.CU..GGGC..GA.GG.CAGC....UUCA......GCUG.GCCGU....UUCCAAGGUU...........GUGGUAGGACU.A.ACCUC..GUU...U....AG..UU.C.AC.CACC
NZ_AAZW01000012.1/43884-43391                  AUG.GUG.G.G.CU..GGGC..GA.GG.CAGC....UUCG......GCUG.GCCGU....AACCUUGGG...........AGCGGUAGGACU.A.ACCUU..GUU...C....AG..CU.C.AC.CACC
NC_008345.1/1972171-1971677                    AUG.GUG.G.G.CU..GGGU..GA.GG.CAGCC...AUUU.....GGCUG.GCCGC....UUCCUUGAU............GCGGUAGUUCG.A.ACCUU..GCU...C....AG..CU.C.AU.CACC
NZ_ABCH01000029.1/41199-41689                  AUG.GUG.G.G.CU..GGAC..GA.GG.CAGC....UUCG......GCUG.GCCGU....UUCCUUGAGU...........ACGGUACUGCG.A.ACCUC..GUU...C....AG..UU.C.AU.CACC
NC_007185.1/1378-1872                          AUG.GUG.G.G.CU..GGAU..GG.GG.GAGCC...GAGA.....GGCUC.GCCGUU...UACUUGUAU............CCGGUUGUUAG.A.ACCCU..GUU...C....GG..CU.C.AC.CACC
NC_007714.1/16289-15795                        AUG.GUG.G.G.CU..GGAU..GG.GG.GAGCC...GAGA.....GGCUC.GCCGUU...UACUUGUAU............CCGGUUGUUAG.A.ACCCU..GUU...C....GG..CU.C.AC.CACC
NC_007184.1/1378-1872                          AUG.GUG.G.G.CU..GGAU..GG.GG.GAGCC...GAGA.....GGCUC.GCCGUU...UACUUGUAU............CCGGUUGUUAG.A.ACCCU..GUU...C....GG..CU.C.AC.CACC
BAAW01000646.1/4086-4584                       AUG.GCG.G.G.UC..GAGC..GG.GG.GCGUC...GCAA.....GACGC.GCCGGU...AUCCAGUAUG..........ACCGGUAAGGCU.A.ACUCC..GCU...C....GA.UUC.U.GC.CACC
NZ_AAWW01000074.1/5113-4615                    AUG.GUG.G.GAUC..GGGC..GG.GG.GCGUC...GUAA.....GACGC.GCCGG....UGUCAGUGAG..........GCCGGUAAUGCC.A.ACUCC..GUC...C....GG.UUU.C.AC.CACC
NC_004631.1/4519423-4519919                    AUG.GUG.G.G.CC..GGGC..GG.GG.GCGCU...GCAA.....AGCGC.GCCGG....UGUCGAUGAG..........GCCGGUAAGGCU.A.ACCCC..GUC...C....GG.UUC.C.AC.CACC
NZ_ABFH01000014.1/112032-112529                AUG.GUG.G.G.CC..GGGC..GG.GG.GCGCU...GCAA.....AGCGC.GCCGG....UGUCGAUGAG..........GCCGGUAAGGUC.A.ACCCC..GUC...C....GG.UUC.C.AC.CACC
NC_009436.1/4152261-4152759                    AUG.GUG.G.G.CC..GAGC..GG.GG.GCGUC...GCAA.....GACGC.GCCGGU...AUCCGAAGAG..........GCCGGUAAGGCU.A.ACCCU..GUU...C....GG.UUC.C.AC.CGCC
NC_007712.1/3395163-3395657                    AUG.GUG.G.G.CU..GGAU..GG.GG.CAGCC...GUCA.....GGCUG.GCCGG......AUGACAAU..........CCCGGUACUGCG.A.ACCCU..GUU...C....AG..UU.C.AC.CACC
NC_007712.1/1233227-1232733                    AUG.GUG.G.A.CU..GGAU..AG.GG.CUACC...GAAA.....GGUAG.GCCGG......ACGGUGAA..........CCCGGUAGUAUC.A.ACCCU..GUU...C....AG..UU.C.AC.CACC
NC_007712.1/2063346-2062851                    AUG.GUG.G.G.CU..GGAU..AG.GG.CAGCC...GCAA.....GGCUG.GCCGG......AUGGUGAU..........CCCGGUAGUUCCUA.ACCCU..GUU...C....AG..CU.C.GC.CACC
NC_007712.1/3106195-3106687                    AUG.GUG.G.G.CU..GGAU..GG.GG.GAGCC...GAAA.....GGCUC.GCCGG......AAGGUGAA..........CCCGGUAAGACC.A.ACUCC..GUU...C....AG..UU.C.GC.CACC
NC_007712.1/1814221-1813728                    AUG.GUG.G.G.CU..GGAU..GG.UG.GAGCC...GAAA.....GGCUC.ACCGG......UUGGUUAC..........UCCGGUA.CGCG.A.ACUCC..GUC...C....AG..CU.C.GC.CACC
NZ_AAMJ01000005.1/122562-123059                AUG.GUG.A.G.GC..GUGC..GG.GG.CAGCC...GCAA.....GGCUG.GCCGGG...UUCUCGAGUG..........ACCGGUAGUGCU.A.ACCCU..GUG...C....GU..CU.C.AC.CACC
NZ_AAKA01000020.1/468-965                      AUG.GUG.A.G.GC..GUGC..GG.GG.CAGCC...GCAA.....GGCUG.GCCGGG...UUCUCGAGUG..........ACCGGUAGUGCU.A.ACCCU..GUG...C....GU..CU.C.AC.CACC
NZ_AAJZ01000001.1/4185766-4185269              AUG.GUG.G.G.AC..GUGC..AG.GG.CAGCC...GCAA.....GGCUG.GCCGGG...UUCGUUAGUG..........ACCGGUAUUUCC.A.CCCCU..GUA...C....GU..CU.C.AC.CACC
NC_004741.1/1891449-1891946                    AUG.GUG.G.G.AU..GUGC..AG.GG.CAGUC...GCAA.....GACUG.GCCGGG...UUCUGGAGUG..........ACCGGUAUUUCC.A.CCCCU..GUA...C....GU..CU.C.AC.CACC
NC_004337.1/1419485-1418988                    AUG.GUG.G.G.AU..GUGC..AG.GG.CAGUC...GCAA.....GACUG.GCCGGG...UUCUCGAGUG..........ACCGGUAUUUCC.A.CCCCU..GUA...C....GU..CU.C.AC.CACC
NZ_AAKB01000057.1/7319-7816                    AUG.GUG.G.G.AU..GUGC..AG.GG.CAGUC...GCAA.....GACUG.GCCGGG...UUCUCGAGUG..........ACCGGUAUUUCC.A.CCCCU..GUA...C....GU..CU.C.AC.CACC
NZ_AAKB01000097.1/335-1                        AUG.GUG.G.G.AU..GUGC..AG.GG.CAGUC...GCAA.....GACUG.GCCGGG...UUCUCGAGUG..........ACCGGUAUUUCC.A.CCCCU..GUA...C....GU..CU.C.AC.CACC
NZ_AAKB01000020.1/8922-9419                    AUG.GUG.G.G.GC..GUGC..GG.GG.CAGUC...GCAA.....GACUG.GCCGGG...UUCCGUGAUG..........ACCGGUUGUAGC.A.ACCCU..GUA...C....GU..CU.C.AC.CACC
NC_008258.1/771549-772046                      AUG.GUG.G.G.GC..GUGC..AG.GG.CAGCC...GCAA.....GGCUG.GCCGGU...UUCGGUAGUC..........ACCGGUUGUAGC.A.ACCCU..GUG...C....GU..CU.C.AC.CACC
NC_004337.1/913350-913847                      AUG.GUG.G.G.GC..GUGC..AG.GG.CAGCC...GCAA.....GGCUG.GCCGGU...UUCGGUAGUC..........ACCGGUUGUAGC.A.ACCCU..GUG...C....GU..CU.C.AC.CACC
NC_004741.1/908150-908647                      AUG.GUG.G.G.GC..GUGC..AG.GG.CAGCC...GCAA.....GGCUG.GCCGGU...UUCGGUAGUC..........ACCGGUUGUAGC.A.ACCCU..GUG...C....GU..CU.C.AC.CACC
NZ_AAJX01000004.1/60175-60672                  AUG.GUG.G.G.GC..GUAC..AG.GG.GCAUC...GCAA.....GAUGC.GCCGGU...AAGGGUAGCC..........GCCGGUAACGCC.A.ACUCU..GUA...C....GU..CU.C.AC.CACC
NC_009514.1/36478-36975                        AUG.GUG.G.G.GC..GUAC..AG.GG.GCAUC...GCAA.....GAUGC.GCCGGU...AAGGGUAGCC..........GCCGGUAACGCC.A.ACUCU..GUA...C....GU..CU.C.AC.CACC
NC_007384.1/1984324-1984821                    AUG.GUG.G.G.GC..GUGC..AG.GG.GCGGA...GAAA.....UCCGC.GCCGGG...UUUUGUGAUG..........ACCGGUUACGCC.A.ACCCU..GUA...C....GU..CU.C.AC.CACC
NZ_AAKA01000012.1/23026-22529                  AUG.GUG.G.G.GC..GUGC..AG.GG.GCAUC...GAAA.....GAUGC.GCCGGG...GUCAUGUGCG..........ACCGGUUACGCC.A.ACCCU..GUA...C....GU..CU.C.AC.CACC
NC_008258.1/2768041-2768538                    AUG.GUG.G.G.GC..GUGC..AG.GG.GCAUC...GCAA.....GAUGC.GCCGGG...UUCUAUGUUG..........ACCGGUUACGCC.A.ACCCU..GUA...C....GU..CU.C.AC.CACC
NZ_AAKB01000061.1/3662-4159                    AUG.GUG.G.G.GC..GUGC..AG.GG.GCAUC...GCAA.....GAUGC.GCCGGG...UUCUAUGUUG..........ACCGGUUACGCC.A.ACCCU..GUA...C....GU..CU.C.AC.CACC
NC_002695.1/2598483-2598980                    AUG.GCG.G.G.GC..GUAC..GG.GG.CCGAC...UUCG.....GUCGG.GCCGGA...UUCUUUGCUC..........UCCGGUGUUGAG.A.ACCCU..GUA...C....GU..CU.C.GC.CAGC
NZ_AAKB01000056.1/1-434                        AUG.GUG.G.G.GC..GUGC..AG.GG.CCAAC...UUCG.....GUUGG.GCCGGG...UUCUUUGGUG..........ACCGGUU.UCUC.ACCCCCU..GUA...C....GU..CU.C.AC.CACC
NZ_ABAO01000085.1/1927-1430                    AUG.GUG.G.G.GC..GUGC..AG.GG.CCAGU...UUCG.....GCUGG.GCCGGG...UUCUAUGUUG..........ACCGGUAUUUCC.A.CCCCU..GUA...C....GU..CU.C.AC.CACC
NC_006905.1/1315052-1315549                    AUG.GUG.G.G.GC..GUGC..AG.GG.CCAGU...UUCG.....GCUGG.GCCGGG...UUCUAUGUUG..........ACCGGUAUUUCC.A.CCCCU..GUA...C....GU..CU.C.AC.CACC
NZ_AAMK01000006.1/59158-59655                  AUG.GUG.G.G.GC..GUGC..AG.GG.CCAAC...UUCG.....GUUGG.GCCGGG...UUCUUUGGUG..........ACCGGUAUUUCC.A.CCCCU..GUA...C....GU..CU.C.AC.CACC
NC_007946.1/4997022-4997519                    AUG.GUG.G.G.GC..GUGC..AG.GG.CCAAC...UUCG.....GUUGG.GCCGGG...UUCUUUGGUG..........ACCGGUAUUUCC.A.CCCCU..GUA...C....GU..CU.C.AC.CACC
NZ_AAJX01000031.1/41335-41832                  AUG.GUG.G.G.GC..GUGC..AG.GG.CCAAC...UUCG.....GUUGG.GCCGGG...UUCUAUGUUG..........ACCGGUAUUUCC.A.CCCCU..GUA...C....GU..CU.C.AC.CACC
NZ_AAJX01000103.1/3279-2782                    AUG.GUG.G.G.GC..GUAC..GG.GG.CCGAC...UUCG.....GUCGG.GCCGGG...UUCUGCGUUU..........GCCGGUACUGCG.A.ACCUC..GUA...C....GU..CU.C.GC.CACC
NZ_AAMK01000026.1/15371-15868                  AUG.GCG.G.G.GC..GUAC..GG.GG.CCGAC...UUCG.....GUCGG.GCCGGG...UUCUAUGUUU..........GCCGGUACUGCG.A.ACCUC..GUA...C....GU..CU.C.GC.CACC
NZ_AAJW01000006.1/161943-162440                AUG.GCG.G.G.GC..GUAC..GG.GG.CCGAC...UUCG.....GUCGG.GCCGGG...UUCUUGUGUA..........GCCGGUACUGCG.A.ACCUC..GUA...C....GU..CU.C.GC.CACC
NZ_AAMJ01000008.1/123889-124386                AUG.GCG.G.G.GC..GUAC..GG.GG.CCGAC...UUCG.....GUCGG.GCCGGG...UUCUUGUGUA..........GCCGGUACUGCG.A.ACCUC..GUA...C....GU..CU.C.GC.CACC
NZ_AAJT01000067.1/18216-17719                  AUG.GCG.G.G.GC..GUAC..GG.GG.CCGAC...UUCG.....GUCGG.GCCGGG...UUCUUGUGUA..........GCCGGUACUGCG.A.ACCUC..GUA...C....GU..CU.C.GC.CACC
NZ_AAJV01000026.1/43600-44097                  AUG.GUG.G.G.GC..GUAU..GG.GG.CCGAC...UUCG.....GUCGG.GCCGGG...UUCUUUGCUA..........GCCGGUUGUGGA.A.ACCCU..GUA...C....GU..CU.C.AC.CACC
NZ_AAKB01000017.1/49898-50395                  AUG.GUG.G.G.GC..GUAC..GG.GG.CCGAC...UUCG.....GUCGG.GCCGGG...UUCUAUGUUU..........GCCGGUAGUCUC.A.ACCCU..GUA...C....GU..CU.C.GC.CACC
NC_007946.1/942127-941628                      AUG.GUG.G.G.GC..GUAC..GG.GG.CCGAC...UUCG.....GUCGG.GCCGGGUU.UUCUUUGUUG..........ACCGGUAGUUCC.A.ACCCU..GUA...C....GU..CU.C.AC.CACC
NZ_AAMK01000002.1/372573-373070                AUG.GUG.A.G.GC..GUAU..GG.GG.CCGAC...UUCG.....GUCGG.GCCGGG...UUCUUUGGUU..........GCCGGUAGUUCC.A.ACCCU..GUA...C....GU..CU.C.AC.CACC
NZ_AAJZ01000001.1/4973744-4973249              AUG.GUG.G.G.GC..GUGU..AG.GG.GAGUC...GAAA.....GGCUC.GCCGGG...UCCUUUUAG............CCGGUAGUGCA.A.ACCCU..GCA...U....GU..CU.C.AC.CACC
NZ_AAUN01000029.1/36000-36497                  AUG.GUG.G.G.GC..GUGC..AG.GG.GAGCC...GAAA.....GGCUC.GCCGGG...UUCUUUCGUG..........ACCGGUACUGCG.A.ACCUU..GUA...C....GU..CU.C.AC.CACC
NC_003197.1/2762865-2762372                    AUG.GUG.G.G.GC..GUAU..GG.GG.GAGCC...GAAA.....GGCUC.GCCGG......UCGGUGAU...........CUGGUUACGCC.A.ACCCU..GUA...C....GU..CU.C.AC.CACC
NZ_ABAN01000002.1/64-557                       AUG.GUG.G.G.GC..GUAU..GG.GG.GAGCC...GAAA.....GGCUC.GCCGG......UCGGUGAU...........CCGGUUACGCC.A.ACCCU..GUA...C....GU..CU.C.AU.CACC
NZ_ABAO01000067.1/2572-2079                    AUG.GUG.G.G.GC..GUAU..GG.GG.GAGCC...GAAA.....GGCUC.GCCGG......UCGGUGAU...........CCGGUUACGCC.A.ACCCU..GUA...C....GU..CU.C.AC.CACC
NZ_AAJZ01000001.1/4210020-4209527              AUU.GUG.G.G.GC..GCAU..GG.GG.GAGCU...GAAA.....AGCUC.GUCGG......UCGGUUUC...........CCGGUAGUUCC.A.ACCCU..GUG...C....GU..CU.C.AC.CACC
NC_007384.1/2936519-2936026                    AUG.GUG.G.G.GC..GCAU..GG.GG.GAGCU...GAAA.....AGCUC.GCCGG......UCGGUUUC...........CCGGUAGUUCC.A.ACCCU..GUG...C....GU..CU.C.AC.CACC
NC_008149.1/1777737-1778234                    AUG.GUG.G.G.GC..GUAC..GG.GG.GAGCU...GAAA.....GGCUC.GCCGGG...UGUUGUUGUG..........ACCGGUAGUGCA.A.ACCUC..GUA...C....GU..CU.C.AC.CACC
NZ_AAKS01000038.1/24299-24796                  AUG.GUG.G.G.GC..GUAC..GG.GG.GAGCU...GAAA.....GGCUC.GCCGGG...UGUUGUUGUG..........ACCGGUAGUGCA.A.ACCUC..GUA...C....GU..CU.C.AC.CACC
NZ_AAKB01000062.1/3701-4195                    AUG.GUG.G.G.GC..GUAU..GG.GG.GAGCU...GAAA.....GGCUC.GCCGG....UUGGUUGAU............CCGGUAGUUCC.A.ACCCU..GUA...C....GU..CU.C.AC.CACC
NZ_AAKB01000008.1/102965-102468                AUG.GUG.G.G.CU..GUAC..GG.GG.GCGGA...GCAA.....UCCGC.GCCGGU...UUCUUCAGUG..........UCCGGUAAGGCU.A.ACCCU..GUA...C....AG..UC.C.GC.CACC
NC_008800.1/2104329-2103834                    AUG.GUG.A.G.CU..GGGC..GG.GG.GCAUC...GUAA.....GGUGC.GCCAG....UUUUUGGGUG..........ACUGGUC.UGUC.A.ACCCC..AUC...C....AG..CU.C.AG.CACC
NC_008800.1/4499027-4498531                    AUG.GUG.G.G.CU..GGAC..GG.GG.GCAUC...GAAA.....GAUGC.GCCGGG...UUCUCUGUUG..........ACCGGUC.UGCU.A.ACCCC..GUU...C....AG..UC.C.AC.CACC
NC_009708.1/1070076-1069580                    AUG.GUG.G.G.CU..GGAC..GG.GG.GCAUC...GAAA.....GAUGC.GCCGGG...UUCUCUGUUG..........ACCGGUC.UGCU.A.ACCCC..GUU...C....AG..UC.C.AC.CACC
NC_005810.1/4074458-4074954                    AUG.GUG.G.G.CU..GGAC..GG.GG.GCAUC...GAAA.....GAUGC.GCCGGG...UUCUCUGUUG..........ACCGGUC.UGCU.A.ACCCC..GUU...C....AG..UC.C.AC.CACC
NC_006155.1/3687740-3688236                    AUG.GUG.G.G.CU..GGAC..GG.GG.GCAUC...GAAA.....GAUGC.GCCGGG...UUCUCUGUUG..........ACCGGUC.UGCU.A.ACCCC..GUU...C....AG..UC.C.AC.CACC
NC_008800.1/1858179-1857683                    AUG.GUG.A.G.CU..GGGC..GG.GG.GCAUC...GCAA.....GAUGC.GCCGGG...UUCUUCGAUG..........ACCGGUC.UGUC.A.ACCCC..GCC...C....AG..UU.C.AC.CACC
NZ_AALC01000034.1/29666-30163                  AUG.GUG.A.G.CU..GGGC..AG.GG.GCAUC...GCAA.....GAUGC.GCCGGA...UUCUCUGUUG..........ACCGGUAGUUCC.A.ACCUU..GCU...C....AG..UU.C.AC.CACC
NZ_AALF01000002.1/162545-163041                AUG.GUG.A.G.CU..GGGU..GG.GG.GCAUU...GCAA.....GAUGC.ACCGG....UUUCUUGGUG..........GCCGGUAGUUCC.A.ACCUC..GCU...C....AG..UU.C.AC.CACC
NC_008800.1/1860000-1859504                    AUG.GUG.A.G.CU..GGGU..GG.GG.GCAUU...GCAA.....GAUGC.ACCGG....UUUCUUGGUG..........GCCGGUAGUUCC.A.ACCUC..GCU...C....AG..UU.C.AC.CACC
NZ_AALF01000002.1/164323-164820                ACG.GUG.A.A.CU..GGGU..GG.GG.GCAUC...GCAA.....GAUGC.GCCGGG...UUCUUUGGUA..........ACCGGUAGUUCC.A.ACCUC..GCU...C....AG..UU.C.AC.CACC
NC_007613.1/1140437-1140933                    AUG.GUG.G.G.CU..GGGC..GG.GG.GCACC...GUAA.....GGUGC.GCCGG....UUCCAGUAUG..........GCCGGUAGUUCC.A.ACCUC..GUU...C....AG..UC.C.AC.CACC
BAAW01012961.1/730-235                         AUG.GUG.G...CU..GGGC..GG.GG.GCACC...GUAA.....GGUGC.GCCGGU...UGCCUGUAAC..........GCCGGUAGUUCC.A.ACCCC..GUU...C....AG..UC.C.AC.CACC
NC_006905.1/1315704-1316200                    AUG.GUG.G.C.UU..GGGU..AG.GG.GAGCC...GAAA.....GGCUC.GCCGGG...UUCUGUGAUG..........ACCGGUC.UGCU.A.ACCCU..GCU...C....AG..GU.C.AC.CACC
NC_000935.1/28258-27762                        AUG.GUG.G.G.CU..GGAU..GG.GG.GAGCC...GAAA.....GGCUC.GCUGG....GUCCUUGUUA..........GCCGGUAGUCUC.A.ACCCU..GUU...C....AG..UU.C.AC.CGCC
NC_007712.1/1935587-1935091                    AUG.GUG.G.G.CU..GGAU..GG.GG.GAGCC...GCAA.....GGCUC.GCCGG....GUCCUUCUUA..........GCCGGUAGUCUC.A.ACCCU..GUU...C....AG..CU.C.GC.CACC
NZ_AAMJ01000022.1/3616-4109                    AUG.GUG.G.G.CU..GUGU..GG.GG.GAGUU...GAGA.....GACUC.GCCGG....AUGUUUCGA............CCGGUUACGCC.A.ACCCU..GCA...C....AG..UU.C.AC.CACC
NZ_AAKB01000065.1/5091-5288                    AUG.GUG.G.G.CU..GGGC..AG.GG.GAGCC...GAAA.....GGCUC.GCCGGU...UUCCUUGAUC..........GCCGGUAGUGCA.A.ACCCU..GUU...C....AG..UC.C.GC.CACC
NC_003356.1/9512-10009                         AUG.GUG.G.G.CU..GGGC..AG.GG.GAGCC...GAAA.....GGCUC.GCCGGU...UUCCUUGAGC..........GCCGGUAGUUCC.A.ACCCU..GUU...C....AG..UC.C.GC.CACC
NZ_AAKB01000061.1/2350-2847                    AUG.GUG.G.G.CU..GGGC..AG.GG.GAGCC...GAAA.....GGCUC.GCCGGU...UUCCUUGAUC..........GCCGGUAGUUCC.A.ACCCU..GUU...C....AG..UC.C.GC.CACC
NZ_AAKB01000061.1/3006-3503                    AUG.GUG.G.G.CU..GGGC..AG.GG.GAGCC...GAAA.....GGCUC.GCCGGU...CUCCGUUGAC..........GCCGGUAGUGCA.A.ACCCU..GUU...C....AG..UC.C.GC.CACC
NZ_AAMJ01000006.1/84123-83626                  AUG.GUG.G.G.CU..GGAC..AG.GG.CAGCC...GAAA.....GGCUG.GCCGGU...UUCCUUGUAC..........GCCGGUACUGCG.A.ACUCU..GUU...C....AG..UC.C.AC.CACC
NZ_AAJW01000030.1/27842-27348                  AUG.GCG.G.G.CU..GUGU..GG.GG.GAGCC...GAAA.....GGCUC.GCCGG....AUGUUUCGA............CCGGUAGUGCU.A.ACCCC..GCA...C....AG..UU.C.GC.CACC
NC_007606.1/2215406-2214912                    AUG.GUG.G.G.CU..GUGU..GG.GG.GAGCC...GAAA.....GGCUC.GCCGGU...UUCCGUAC.............CCGGUAGUCUC.A.ACCCU..GCA...C....AG..CU.C.GC.CACC
NZ_AAJZ01000001.1/4210761-4210269              AUG.GCG.G.G.CU..GUGU..GG.GG.GAGCC...GAAA.....GGCUC.GCCGGU...UUCCGUAC.............CCGGUAGUUCC.A.ACCCC..GCA...C....AG..UU.C.GC.CACC
NC_004337.1/1400822-1401316                    AUG.GCG.G.G.CU..GUGU..GG.GG.GAGCC...GAAA.....GGCUC.GCCGGU...UUCCGUAC.............CCGGUUACGCC.A.ACCCU..GCA...C....AG..UU.C.GC.CACC
NC_003198.1/1915350-1914856                    AUG.GCG.G.G.CU..GUGU..GG.GG.GAGCC...GAAA.....GGCUC.GCCGGU...UUCCGUAC.............CCGGUUACGCC.A.ACCCU..GCA...C....AG..UU.C.GC.CACC
NC_007606.1/553848-553354                      AUG.GCG.G.G.CU..GUGU..GG.GG.GAGCC...GAAA.....GGCUC.GCCGGU...UUCCGUAC.............CCGGUUACGCC.A.ACCCU..GCA...C....AG..UU.C.GC.CACC
NZ_AAJV01000004.1/34672-34177                  AUG.GUG.G.G.CU..GUGU..GG.GG.GCGGA...GCGA.....UCCGC.GCCGG....UUCCUUUUUC...........CCGGUUACGCC.A.ACCCU..GCA...C....AG..UU.C.AC.CACC
NC_003444.1/27604-28101                        AUG.GUG.G.G.CU..GGGC..GG.GG.GCAUC...GAAA.....GAUGC.GCCGGU...UUCCUUGAUC..........ACCGGUUACGCC.A.ACCCC..GUU...C....AG..UU.C.AC.CACC
NC_002695.1/1263191-1263683                    AUG.GUG.G.G.CU..GUGU..GG.GG.GCGGA...GAGA.....UCCGC.GCCGG......UCGGUUUC...........CCGGUUACGCC.A.ACCCU..GCA...C....AG..UU.C.AC.CACC
NZ_ABFF01000008.1/134174-133682                AUG.GUG.G.G.CU..GUGU..GG.GG.GCACC...GAAA.....GGUGC.GCCGG......UUGGUUUC...........CCGGUUACGCC.A.ACCCU..GCA...C....AG..UU.C.AC.CACC
BABF01001575.1/2653-3150                       AUG.GUG.G.G.CU..GGGC..GG.GG.GCACC...GAAA.....GGUGC.GCCGGU...CUCCGUUGAC..........GCCGGUUACGCC.A.ACCCC..GUC...C....AG..UU.C.AC.CACC
NZ_AAJV01000109.1/1178-681                     AUG.GUG.G.G.CU..GGGC..GG.GG.GCACC...GAAA.....GGUGC.GCCGGU...CUCCGUUGAC..........GCCGGUUACGCC.A.ACCCC..GUC...C....AG..UU.C.AC.CACC
NZ_ABAP01000068.1/6337-5840                    AUG.GUG.G.G.CU..GGGU..GG.GG.GCACC...GAAA.....GGUGC.GCCGGU...UUCCGUAUGC..........GCCGGUUACGCC.A.ACCCU..GCU...C....AG..UU.C.AC.CACC
NZ_ABFF01000019.1/53710-54207                  AUG.GUG.G.G.CU..GGGU..GG.GG.GCACC...GAAA.....GGUGC.GCCGGU...UUCCGUAUGC..........GCCGGUUACGCC.A.ACCCU..GCU...C....AG..UU.C.AC.CACC
NZ_AAJU01000058.1/322-1                        AUG.GUG.G.G.CU..GGAC..GG.GG.GCACU...GAAA.....GGUGC.GCCGGU...UUCCGAUAAC..........GCCGGUUACGCC.A.ACCCC..GUU...C....AG..UU.C.AC.CACC
BABF01001366.1/2034-2314                       AUG.GUG.G.G.CU..GGAC..GG.GG.GCACC...GAAA.....GGUGC.GCCGGU...UUCCGAUAAC..........GCCGGUUACGCC.A.ACCCC..GUU...C....AG..UU.C.AC.CACC
NZ_ABAN01000056.1/13098-12601                  AUG.GUG.G.G.CU..GGGU..AG.GG.GCACC...GAAA.....GGUGC.GCCGGU...UUCCGAUAAC..........GCCGGUUACGCC.A.ACCCU..GCU...C....AG..UU.C.AC.CACC
NC_008563.1/2745196-2745690                    AUG.GUG.G.G.CU..GUGU..GG.GG.GCACC...GAAA.....GGUGC.GCCGGG...UCCUUUUAG............CCGGUUACGCC.A.ACCCU..GCA...C....AG..UU.C.AC.CACC
NC_007804.2/20463-19968                        AUG.GUG.G.G.CU..GUGU..GG.GG.GCACC...GAAA.....GGUGC.GCCGG....GUCCUUUUAG...........CCGGUUACGCC.A.ACCCU..GCA...C....AG..UU.C.AC.CACC
BAAX01012263.1/1343-850                        AUG.GUG.G.G.CU..GGGC..AG.GG.GUCC....GAAA......GGAC.GCCGG....UACCACUUAG..........GCCGGUA.CGCC.A.ACCUU..GUC...C....AG..UU.C.AC.CACC
NC_007182.1/21211-21706                        AUG.GUG.G.G.CU..GGAC..AG.GG.GAACU...GAAA.....GGUUC.GCCGUU...AGCUUUGGC............ACGGUAGUAUC.A.CCCCU..GUU...C....AG..UU.C.AC.CACC
NC_007713.1/50594-51089                        AUG.GUG.G.G.CU..GGAC..AG.GG.GAACU...GAAA.....GGUUC.GCCGUU...AGCUUUGGC............ACGGUAGUAUC.A.CCCCU..GUU...C....AG..UU.C.AC.CACC
NC_007492.1/1502880-1503380                    AUG.GCG.G.C.UG..UGCG..CG.AG.AGAC....UUCGA.....GUCU.GUCGGG...CUUUUGGCUUUUUUCG....CCCGGG..UUCC.A.ACUCG..UGU...A....CA..GC.U.GC.CACC
NC_009512.1/339537-340036                      AUG.GCG.A.C.UG..UGCG..CG.GG.CAGAC...CUUG.....GUCUG.GCCGAGC..UUCCUACGUUCA........CUCGGUU.UCUC.A.CCUCG..UGC...A....CG..GU.U.GC.CGCC
NC_007492.1/5257718-5257223                    GCG.GCG.G.C.UG..UGCG..CA.GG.CAGAC...UUCG.....GUCUG.GCCGGU...UGCCUACUU...........AUCGGUU.UUCC.A.CCCUG..CGU...A....CA..GC.U.GC.CACC
sludgeOz_Contig11395/4520-5015                 AUG.UGG.G.A.CU..GUAC..GA.GG.CAACC...UUCG.....GGUUG.GCCGG....UGCUUGGUAG...........CCGGUUGUUGC.A.ACCUC..GUA...C....AG.CUC.C.CG.CACC
sludgeOz_Contig11626/4544-4048                 AUG.CGG.G.A.CU..GUGC..GG.GG.CAGCC...UUCG.....GGCUG.GCCGG....UACUCUGUAG...........CCGGUUUUUCU.A.CCCCC..GUA...C....AG.CUC.C.CG.CACC
sludgeOz_Contig11626/29342-29838               AUG.UGG.G.A.CU..GUGC..GG.GG.CAGCC...UUCG.....GGCUG.GCCGGU...UACUCUUUA............CCGGUAGUUCC.A.ACCUC..GCA...C....AG.CUC.C.CG.CUCC
sludgeOz_Contig9633/3149-2689                  AUG.UGG.G.A.CU..GUGC..GG.GG.CAGCC...UUCG.....GGCUG.GCCGG....UUCGUAUGCU...........CCGGUAUUUCC.A.CCCCC..GUA...C....AG...C.U.CC.CGCC
NZ_ABBH01000502.1/7045-7548                    AUG.GCG.G.G.CCUUGGCUGAGG.GG.ACACC...UUCG.....GGUGU.GCCGGU...UUCCUUUUGC..........GCCGGUC.CGCG.A.ACCCCAAAGC...C.UUGCG..CC.U.GC.CACC
NZ_ABBO01000018.1/1838-1335                    AUG.GCG.G.G.CCUUGGCUGAGG.GG.ACACC...UUCG.....GGUGU.GCCGGU...UUCCUUUUGC..........GCCGGUC.CGCG.A.ACCCCAAAGC...C.UUGCG..CC.U.GC.CACC
NC_003295.1/1663751-1664248                    AUG.GCG.G.G.UCG.AGGU..GG.GG.ACACC...UUCG.....GGUGU.GCCGG....UUCCUGGUAG...........CCGGUC.GGCC.A.ACCCC..GCU...U..UCGG..UC.C.GC.CGCC
NC_007712.1/1527680-1527189                    AUG.GUG.G.C.UC..AGGU..GG.GG.GAGCC...GUAUAA...GGCUC.GCCGG.........GGUAC..........ACCGGUAUUGCG.A.ACCCC..GCU...U....GG..GC.U.AC.CACC
NC_007951.1/915898-916400                      AUG.GGC.G.G.GCCGUGAU..AG.GG.AGACC...UUCG.....GGUCU.GCUGGU...UUGGUUUGGU..........GCCAGUC.UGUC.A.ACCUU..GUC...ACUGUGC..CC.G.CU.CACC
NZ_AAUH01000005.1/66933-66431                  AUG.GGC.G.G.GCCGUGAU..GG.GG.AGACC...UUUUG....GGUCU.GCUGG....UUUGGUUUGG..........GCCAGUC.UGUC.A.ACCUU..GUC...ACUGUGC..CC.G.CU.CACC
NZ_AAVY01000026.1/50758-50257                  AUG.GCA.G.C.CGC.AACG..CG.GG.CAGGC...UUCG.....GCCUG.GCUGGC...UUAUGCCGAUCUUU......GCCGGUC.UCUC.A.CCCCG..CGU...U....CG..GC.U.GC.CACC
NC_008027.1/5668072-5667576                    AUG.GCA.G.C.CG..CACG..CG.GG.CAGGC...UUCG.....GCCUG.GUCGGGU..UUCCUAUUGG..........CCCGGG..UCUC.ACCCCCG..CGU...G....UU..GC.U.GC.CACC
NC_009434.1/813510-813018                      AUG.GGC.G.G.GC..CGUG..CG.GG.GCAUC...UUCG.....GAUGC.GCCGG......CCCUCAG...........ACCGGUA.CGCC.A.ACCCG..UGC...G....GU..CU.G.CU.CACC
NC_007712.1/2086152-2085658                    AUG.GUG.G.C.UC..AGGU..GG.GG.GAACC...GAAA.....GGUUC.GCCGG....UUGGUUUAU............CCGGUUGUGAC.A.ACCCU..GUC...U....GG..GC.U.AC.CACC
NC_001901.1/28488-27991                        AUG.GUG.G.C.UC..AGAU..GG.GG.CCAAC...UUCG.....GUUGG.GCCGGU...UUCUUCUUGU..........ACCGGUGUUGAG.A.ACCCU..GUC...U....GG..GC.U.AC.CACC
BAAW01005016.1/364-861                         AUG.GUG.G.C.UC..GAGU..GG.GG.CAGUC...UUCG.....GACUG.GCCGGU...AUUCUGUGAA..........GCCGGUACUGCA.A.ACCCU..GUU...C....GG..GU.C.AC.CACC
NC_009778.1/2971461-2970964                    AUG.GUG.G.C.UC..AGGC..GG.GG.CUGAC...UUCG.....GUCAG.GCCGGU...AUCCGUUAGA..........GCCGGUAUUUCC.A.CCCCC..GUC...U....GG..GC.U.AC.CACC
NC_004631.1/4674109-4674606                    AUG.GUG.G.C.UC..AGGC..GG.GG.CCGAC...UUCG.....GUCGG.GCCGGU...AUCCGUUAGA..........GCCGGUAUUUCC.A.CCCCC..GUC...U....GG..GC.U.AC.CACC
NC_005069.1/23619-24116                        AUG.GCA.G.U.CC..AGGC..GG.AG.CAGCU...UUCG.....AGCUG.GCCGGU...AUCCGUUGGG..........GCCGGUAUUCCU.A.CCUCC..GUU...U....GG..GC.U.GC.CACC
NC_007712.1/2901689-2902183                    AUG.GUG.G.C.UC..AGGC..GG.GG.CAGCC...UUCG.....GGCUG.GCCGGA...UUCCAGAUUG..........ACCGGUAGUCUC.A.ACCCC..GUC...U....GG..GC.U.GC.CACC
NC_007712.1/2897517-2897023                    AUG.GUG.G.C.UC..AGGC..GG.GG.CAGCC...UAAG.....GGCUG.GCCGGG...UUCCGAUACG..........ACCGGUAGUCUC.A.ACCCC..GUC...U....GG..GC.U.GC.CACC
NZ_AAKB01000013.1/22227-21730                  AUG.GUG.G.U.CC..GGGC..GG.GG.CAGCC...UUCG.....GGCUG.GCCGGU...UUCCUUGAAG..........GCCGGUAUUCCU.A.CCCCC..GUC...C....GG..GC.U.AC.CACC
NZ_ABEN01000001.1/4717971-4718468              AUG.GUG.G.U.CC..GGGC..GG.GG.CAGCC...UUCG.....GGCUG.GCCGGU...UUCCAAUAAG..........GCCGGUAUUCCU.A.CCCCC..GUU...C....GG..GU.C.AC.CACC
NC_009436.1/3381172-3381669                    AUG.GUG.G.C.UC..AGGC..GG.GG.CAGCC...UUCG.....GGCUG.GCCGGU...UCUCAUAGUU..........ACCGGUAUUCCU.A.CCCCC..GUC...U....GG..GC.U.AC.CACC
NZ_AALC01000015.1/69145-69642                  AUG.GUG.G.C.UC..AGGC..GG.GG.CAGCU...UUCG.....GGCUG.GCCGGU...UUCCAAGGUU..........GCCGGUAUUCCU.A.CCCCC..GUC...U....GG..GC.U.AC.CACC
NZ_AALD01000007.1/16482-16979                  AUG.GUG.G.C.CC..AGGC..GG.GG.CAGCC...UUCG.....GGCUG.GCCGGU...UUCCAAUAAG..........GCCGGUAUUCCU.A.CCCCC..GUC...U....GG..GC.U.AC.CACC
NC_009778.1/596195-595698                      AUG.GUG.G.C.UC..AGGC..GG.GG.CAGCC...UUCG.....GGCUG.GCCGGU...UUCCAAUAAG..........GCCGGUAUUCCU.A.CCCCC..GUC...U....GG..GC.U.AC.CACC
NZ_AALE01000013.1/3259-2765                    AUG.GUG.G.C.UC..AGGC..GG.GG.CAGCU...UUCG.....GGCUG.GCCGGU...AUCCAUUGAG..........GCCGGUU.UCUC.A.CCCCC..GUC...U....GG..GC.U.AC.CACC
NZ_ABAN01000037.1/23194-22697                  AUG.GUA.G.U.CC..AGGC..GG.GG.CAGCU...UUCG.....GGCUG.GCCGGU...AUCCUUCAGA..........GCCGGUAUUCCU.A.CCCCC..GUC...U....GG..GC.U.AC.CACC
NZ_ABEL01000004.1/418302-417805                AUG.GUA.G.U.CC..AGGC..GG.GG.CAGCU...UUCG.....GGCUG.GCCGGU...AUCCUUCAGA..........GCCGGUAUUCCU.A.CCCCC..GUC...U....GG..GC.U.AC.CACC
NZ_ABEN01000001.1/2885096-2885593              AUG.GUA.G.U.CC..GGGC..GG.GG.CAGCC...UUCG.....GGCUG.GCCGGU...UUCCUUGAAG..........GCCGGUUACGCC.A.ACCCC..GUU...C....GG..GC.U.GC.CACC
NZ_ABEW01000002.1/653415-652918                AUG.GUA.G.U.CC..GGGC..GG.GG.CAGCC...UUCG.....GGCUG.GCCGGU...AUCCUUGAAG..........GCCGGUUACGCC.A.ACCCC..GUU...C....GG..GC.U.GC.CACC
NC_002695.1/318567-319064                      AUG.GUA.G.U.CC..GGGC..GG.GG.CAGCC...UUCG.....GGCUG.GCCGGU...UUCCAAUAAG..........GCCGGUUACGCC.A.ACCCC..GUU...C....GG..GC.U.GC.CACC
BAAX01008057.1/641-145                         AUG.GCA.G.U.CC..GGGC..GG.GG.CAGCC...UUCG.....GGCUG.GC.GGU...UUCCAAUAAG..........GCCGGUUACGCC.A.ACCCC..GUU...C....GG..GC.U.GC.CACC
BAAW01000581.1/4287-3790                       AUG.GCA.G.U.CC..GGGC..GG.GG.CAGCC...UUCG.....GGCUG.GCCGGU...UUCCAAUAAG..........GCCGGUUACGCC.A.ACCCC..GUU...C....GG..GC.U.GC.CACC
NC_004631.1/2740995-2741492                    AUG.GUA.G.C.UC..AGGC..GG.GG.CAGCC...UCCG.....GGCUG.GCCGGU...UUCCGAUAAC..........GCCGGUAUUCUC.A.CCCCC..GUC...U....GG..GC.U.AU.CGCC
NZ_AAWW01000009.1/31432-31929                  AUG.GUA.G.C.UC..AGGC..GG.GG.CAGCC...UCCG.....GGCUG.GCCGGU...UUCCGAUAAC..........GCCGGUAUUCUC.A.CCCCC..GUC...U....GG..GC.U.AU.CGCC
NZ_ABAQ01000005.1/134928-134431                AUG.GUA.G.C.UC..AGGC..GG.GG.CAGCC...UCCG.....GGCUG.GCCGGU...UUCCGAUAAC..........GCCGGUAUUCUC.A.CCCCC..GUC...U....GG..GC.U.AU.CGCC
NZ_AAJU01000002.1/106193-105696                AUG.GUA.G.C.UC..AGGC..GG.GG.CAGCC...UCCG.....GGCUG.GCCGGU...AUCCGUUAGA..........GCCGGUAUUCUC.A.CCCCC..GUC...U....GG..GC.U.AU.CGCC
NC_001609.1/8607-8110                          AUG.GUA.G.C.UC..AGGC..GG.GG.CAGCC...UCCG.....GGCUG.GCCGGU...AUCCUGUGAA..........GCCGGUAUUCUC.A.CCCCC..GUC...U....GG..GC.U.AU.CGCC
NC_007613.1/4221528-4221031                    AUG.GUA.G.C.UC..AGGC..GG.GG.CAGCC...UCCG.....GGCUG.GCCGGU...AUCCUGUGAA..........GCCGGUAUUCUC.A.CCCCC..GUC...U....GG..GC.U.AU.CGCC
NZ_AAJW01000039.1/10839-11336                  AUG.GUA.G.C.UC..AGGC..GG.GG.CAGCC...UCCG.....GGCUG.GCCGGU...AUCCUGUGAA..........GCCGGUAUUUCC.A.CCCCC..GUC...U....GG..GC.U.AU.CGCC
NC_007713.1/12996-13491                        AUG.GUG.G.C.UC..AGGC..GG.GG.CACCC...GUAA.....GGGUG.GCCGGU...AUCCAAGGAA..........GCCGGUU.UCUC.A.CUCCU..GUC...U....GG..GC.U.AC.CACC
NC_005014.1/120368-119871                      AUG.GUA.G.A.UC..AGGC..GG.GG.CAGGC...AUUA.....GCCUG.GCCGGU...UUCCGAUGAC..........GCCGGUAUUCCU.A.CCCCC..GUC...U....GG..GC.U.AU.CACC
NC_007635.1/97937-97440                        AUG.GUA.G.C.UC..AGGC..GG.GG.CAGGC...AUUA.....GCCUG.GCCGGU...UUCCGAUGAC..........GCCGGUAUUCCU.A.CCCCC..GUC...U....GG..GC.U.AU.CACC
NZ_ABEM01000008.1/9808-10305                   AUG.GUA.G.C.UC..AGGC..GG.GG.CAGGC...AUUA.....GCCUG.GCCGGU...UUCCGAUGAC..........GCCGGUAUUCCU.A.CCCCC..GUC...U....GG..GC.U.AU.CACC
NC_005857.1/32723-32226                        AUG.GUG.G.C.UC..AGGC..AG.GG.CAGCU...UUCG.....GGCUG.GCCGGU...AGCUGAUUGG..........GCCGGUAUUCCU.A.CCCUU..GUC...U....GG..GU.C.AC.CACC
NC_008150.1/655003-654506                      AUG.GUG.G.C.CC..AGGC..GG.GG.GCUCC...GAAA.....GGAGC.GCCGGU...UUCCAAGAAG..........UCCGGUAACGCU.A.ACUCC..GUC...U....GG..GC.U.AC.CACC
BABF01000165.1/10414-10911                     AUG.GUG.G.C.UC..AGGC..GG.GG.GCUUC...UUCG.....GAAGC.GCCGGU...AUCCUUCAGA..........GCCGGUUACGCC.A.ACCCU..GUC...U....GG..GC.U.AC.CACC
NC_006511.1/4467149-4467646                    AUG.GUG.G.C.UC..AGGC..GG.GG.GCUUC...UCAC.....GAAGC.GCCGGU...UUCCAAUGUU..........GCCGGUUACGCC.A.ACCCC..GUC...U....GG..GC.U.AC.CACC
NZ_ABEH01000010.1/116901-117398                AUG.GUG.G.C.UC..AGGC..GG.GG.GCUUC...UCAC.....GAAGC.GCCGGU...UUCCAAUGUU..........GCCGGUUACGCC.A.ACCCC..GUC...U....GG..GC.U.AC.CACC
JCVI_SCAF_1096627954892/838-1331               AUG.GUG.G.C.UC..AGGC..GG.GG.GCUUC...GUAA.....GAAGC.GCCGG....UUCGUAUGUC...........CCGGUGACGCU.A.ACCCC..GUC...U....GG..GC.U.AC.CACC
NZ_AAVY01000013.1/86012-86508                  AUG.GCA.G.U.UG..UGCG..CG.GG.AGGC...CGCAAA.....GCCU.ACCGGG...UUUACUCGUA..........GCCUGGA.UUCC.A.CACCG..CGU...A....CA..AC.U.GC.CACC
NZ_AAXR01000007.1/203530-204025                AUG.GCA.G.U.UG..UGCG..CG.GA.AGGC...CGCAAA.....GCCU.ACCGGG...UUUGCUCGUA..........GCCUGGA.UUCC.A.CACCG..CGU...A....CA..AU.U.GC.CACC
NC_008027.1/5194776-5194279                    AUGGGCG.G.A.GC..CGUG..UGUGG.GAGCC...UUCG.....GGCUC.ACCGG......ACCUUCUG..........ACCGGCAACGCC.A.ACCCG..CAC...G....GC..UC.C.GUCCACC
NC_007614.1/68266-67773                        ACG.GGC.G.G.GU..CGUG..UG.GG.GAGCC...UUCG.....GGCUC.GCCGG....UUCCUUUGU............CCGGUA.CGCC.A.ACUCG..CAC...G....AU.UCC.G.CC.CACC
sludgePhrap_Contig2337/1-445                   UCG.GGC.G.G.GC..CGUG..CG.GG.AGACC...UUCG.....GGUCU.GCCGG....UUCCUGUAU............CCGGUU.CGCC.A.ACCCG..CAC...G....GU.UCC.G.CC.CACC
NZ_AAAU03000001.1/771162-770668                AUG.GGC.G.G.GC..CGUG..UGUGG.GGGCC...UUAC.....GGCCC.GCCGG....UUCCCGUUU............CCGGUC.CGCC.A.ACCCG..CAC...G....GU.UCC.G.CU.CACC
NZ_AAQW01000001.1/6009893-6010384              AUG.GGC.G.G.GC..CGUG..UG.GG.GCUGC...GCAA.....GCAGC.GCCGG....UUCCUAAUC............CCGGUA.CGCC.A.ACCUG..CAC...G....GU.UCC.G.CC.CACC
NZ_AAXR01000002.1/340197-339701                AUG.GCA.G.U.UG..CACG..CG.GG.AGGCC...GUAU.....GGCCU.GCCGGG...GUUCCGAUAG..........CCCGGCU.UUCC.A.CCCCG..CGU...G....CA..GC.C.GC.CACC
NC_008027.1/427249-427750                      AUG.GCA.G.C.UG..UGCG..CG.GG.CAGGC...UUU......GCCUG.GCCGGA...AUGUAGCCUCCAACUUC...GCCGGU..UCUC.A.CCCCG..CGC...A....UG..GC.U.GC.CACC
NC_008027.1/4670518-4670022                    AUG.GCA.G.C.CG..UGCG..CG.GG.CAGG....UUCGU.....CCUG.ACCGGUU..UUCCUUCGUG..........GCCGGGU.UCUC.A.CUCCG..CGC...A....UG..GC.U.GC.CACC
NZ_AAVY01000014.1/31048-30551                  AUG.GCA.G.C.CG..UGCG..UG.UG.CGGGC...UUCG.....GUCCGGGCCGCG...GUUCCUGGAC...........GCGGUCUUCUC.A.CCUCG..CGU...A....CG..GC.U.GC.CACC
NC_008027.1/1026331-1026828                    AUG.GCA.G.C.CG..UGCG..UG.GG.CGGAC...UUUG.....GUCCG.ACCGCG...UUUCUGUGUC..........CGCGGACUUCUC.A.CCUCG..CGC...A....CG..GC.U.GC.CACC
NC_008027.1/619342-619839                      AUG.GCA.G.C.UG..UGCG..CG.UG.CAGGC...UUCG.....GCCUG.GCCGUG...GUGUUCGGGA..........CACGGUCUUCUC.A.CCUCG..CGC...A....CG..GC.U.GC.CACC
NZ_AAVY01000023.1/101-598                      AUG.GCA.G.C.UG..UGCG..CG.UG.CAGGC...UUAG.....GCCUG.ACCGUGG..UGACUCCAAC...........ACGGGCUUCUC.A.CCUCG..CGC...A....CG..GC.U.GC.CACC
NC_002947.3/335674-336172                      AUG.GUG.G.U.CG..UACG..UG.GG.CAGAC...CUCG.....GUCUG.GCCGGGC..UUCCUUAUUCA.........CUCGGUU.UCUC.A.CCCUG..CGU...A....CG..GC.U.GC.CGCC
NC_002947.3/2303015-2302513                    AUG.GCG.G.C.CG..UACG..UG.GG.CAGGC...UUCG.....GCCUG.GCCGAGUCAUUGCGUAUUUCUC.......CUCGGUU.UCUC.A.CCCCG..CGU...A....CG..GC.U.GC.CACC
NZ_AAVY01000003.1/8442-7942                    AUG.GCG.G.C.CG..UGCG..CG.GG.CAGGC...UUAC.....GUCUG.GCCGAG...UUUUGCCUUUGUUC......CUCGGUU.UCUC.A.CCCUG..CGU...A....CG..GC.U.GC.CACC
NC_009512.1/4379808-4380306                    AUG.GCA.G.U.CG..UACG..CG.GG.CAGAC...UUCG.....GUCUG.GCCGAGCC.UUGUAGCUCC..........CUCGGUU.UCUC.A.CCCCG..UGU...A....CG..AC.U.GC.CACC
NZ_AAVY01000059.1/921-422                      AUG.GCG.G.U.CG..UACG..CG.GG.CAGAC...UUCG.....GUCUG.GCCGAG...CUUUGUAGCUCC........CUCGGUUUUCUC.A.CCCCG..CGU...A....UG..AC.U.GC.CACC
NC_002947.3/2038116-2037618                    AUG.GCA.G.U.CG..UACG..CG.GG.CAGAC...UUCG.....GUCUG.GCCGAG...CUUUGUAGCUCC........CUCGGUU.UCUC.A.CCCCG..UGU...A....CG..AC.U.GC.CGCC
NZ_AAVY01000023.1/18660-18163                  AUG.GCG.G.C.CG..UGCG..UG.GG.CAGAC...UUCG.....GUCUG.GCCGGG...GCCCUUCUUG..........CCCGGUAUUCCU.A.CCCCA..CGC...A....UA..GC.U.GC.CACC
NZ_AAVY01000025.1/46912-47410                  AUG.GCG.G.C.UG..UGUG..UG.GG.CAGGC...UUCG.....GCCUG.GCCGGGU..UUCCAAGUUC..........CCCGGUAUUCCU.A.CCCCA..UAC...A....AA..GC.U.GC.CACC
JCVI_SCAF_1101668291644/1291-794               AUG.GCG.G.C.CG..UGUG..UG.GG.CAGGC...UUCG.....GCCUG.GCCGGG...UUCCAAGUUU..........CCCGGUAUUCCU.A.CCCCA..CGC...A....CG..GC.U.GC.CACC
NC_008027.1/3518584-3518087                    AUG.GCG.G.C.UG..UGUG..UG.GG.CAGGC...UUCG.....GCCUG.GCCGGG...UUCCAAGUUU..........CCCGGUAUUCCU.A.CCCCA..CGC...A....CA..GC.U.GC.CACC
NC_009512.1/770087-770585                      AUG.GCG.G.C.UG..UGUG..UG.GG.CAGGC...UUCG.....GCCUG.GCCGGGU..UUCCAAGUUU..........CCCGGUAUUCCU.A.CCCCG..CAC...A....CA..GC.U.GC.CACC
NZ_AAVY01000026.1/49845-49347                  AUG.GCG.G.C.CC..UGCG..UG.GG.CAGAC...CUCG.....GUCUG.GCCGGAU..UUCCCAUGUUU.........ACCGGUU.UCUC.A.CCCCA..CGC...A....UG..GC.U.GC.CACC
NZ_AAVY01000021.1/79406-78909                  AUG.GCG.G.U.CG..UGCG..CG.GG.CAGGC...UUCG.....GUCUG.GCCGGGGU.UACCGUAUGU..........CCCGGG..UCUC.A.CCCCG..UGC...A....CG..AC.U.GC.CACC
NC_008027.1/793229-792733                      AUG.GCA.G.C.CG..UGUG..CG.GG.CAGGC...UUCG.....GUCUG.ACCGGG...UUUCUUGUGC..........CCCGGAU.UCUC.A.CCCUG..UUC...A....CG..GC.U.GC.CACC
NC_008027.1/979978-980474                      AUG.GCA.G.C.CG..UGUU..CG.GG.CAGAC...CUCUG....GUCUG.GCCGGG...UUUCAUGUCC...........UCGGUU.UCUC.A.CCCCG..UAC...A....CG..GU.U.GC.CACC
NC_007492.1/5006631-5007129                    AUG.GUG.G.C.UG..UGAG..CA.GG.GUGCC...CCCG.....GGCAC.GCCGGAAA.AGCCUACUUC..........CCCGGUC.GACU.A.ACCUG..CUU...A....CA..GC.U.GC.CACC
NC_006834.1/1745412-1744921                    AUG.GCG.G.G.CG..GUA...CGUGG.GGGGC...UUCG.....GCCCC.GCCGG....UCCCUGAGU............CCGGUA.GACC.A.ACCCG...UG...C....CG..UC.C.GC.CACC
JCVI_SCAF_1096628042224/613-1103               AUG.GCG.G.G.CG..GUA...CGCGG.GGGGC...UUCG.....GCCCC.GCCGG......CCCUUGG...........ACCGGUA.GACC.A.ACCCG...UG...C....CG..UC.C.GC.CACC
NC_003902.1/3556159-3556649                    AUG.GCG.G.G.CG..GUG...CGUGG.AGGGC...UUCG.....GCCCU.GCCGG....UUCCGUUUGU...........CCGGUC.UGCC.A.ACCCG...CA...C....CG..UC.C.GC.CACC
NZ_AAVZ01000020.1/14581-14087                  AUG.GCG.G.G.CG..GUG...CGUGG.GGAUC...UUCG.....GAUCC.GCCGG......UCUGGUACAU........ACCGGUU.UUCG.A.GCCCG...CA...C....CG..UC.C.GC.CACC
NZ_AAKY01000047.1/15804-16303                  AUG.GGC.G.G.GCGGUGGU..AG.GG.AGACC...CUCG.....GGUCU.GCCGGA...AUCCUCUAGA..........UCCGGUU.CGCC.A.ACCUU..GUC...A.UUCGC..CU.G.CC.CACC
NC_007492.1/753724-753226                      AUG.GCG.G.C.UG..UGCG..CG.GG.AGGCU...CUUG.....GGCCU.GCCGGG...UUGGAUGGUUG.........ACCGGUUUUUCC.A.GUCCG..UGC...A....CA..GC.U.GC.CACC
NC_004129.6/3142200-3141701                    AUG.GCG.G.C.UG..UACG..CG.GG.AGAUC...CUCG.....GAUCU.GCCGAU...UAUUGUGGGAUGA.......GUCGGCU.CGCC.A.ACCCG..CGU...A....UA..GC.U.GC.CACC
NZ_AAVY01000025.1/46783-47277                  AUG.GCG.G.U.GC..UGCG..CG.GG.ACACC...UGAU.....GGUGU.GCUGGA...UUCCUUUCGC..........UCCAGUC.GGCC.A.ACCCG..CGU...A....CC..GC.C.GC.CACC
NC_008027.1/28832-29329                        AUG.GCG.G.C.UG..UGCG..CG.GG.AGGCU...UUCG.....AGCCU.GCCGG....GUCUGGUACCUC........CCCGGUU.UACC.A.CCCCG..UGU...A....CA..GC.U.GC.CACC
NC_002947.3/81474-81973                        AUG.GCG.G.C.UG..UUCG..CA.GG.AGGC....UUCGU.....GCCU.GCUGGG...UUUUAGAUCUCCCA......CCCGGUU.UACC.A.CCCUG..CGU...A....CA..GC.U.GC.CACC
NZ_AAXR01000002.1/88995-88496                  AUG.GCG.G.C.UG..UUCG..CA.GG.AGGC....UUCGU.....GCCU.GCUGGG...UUUUAGAUCUCUCA......CCCGGUU.UACC.A.CCCUG..CGU...A....CA..GC.U.GC.CACC
NZ_AAVY01000019.1/72-570                       AUG.GCG.G.C.UG..UGCG..CG.GG.AGGCU...UUCG.....AGCCU.GCCUGG...AUUGGAAAAUGC........CCGGGUC.UACC.A.CCUCG..CGG...A....CA..GU.C.GC.CACC
NC_009512.1/93069-93567                        AUG.GUG.G.C.UG..UGCG..UG.GG.AGGCU...UUCG.....AGCCU.GCCUGG...AUUGGAAAAUGC........CCGGGUC.UACC.A.CCUCG..CGU...A....CA..GU.C.GC.CACC
JCVI_SCAF_1096627487547/593-95                 AUG.GUG.G.C.UG..UGCG..UG.GG.AGGCU...UUCG.....AGCCU.GCCUGG...AUUGGAAAAUGC........CCGGGUC.UACC.A.CCUCG..CGU...A....CA..GU.C.GC.CACC
NC_004578.1/447542-447050                      AUG.GUG.G.U.CG..UGCG..CG.GG.GCAUC...UUCG.....GAUGC.ACCGGG...GUUCCUGGA............CCGGGC.UACU.A..CCUG..CGC...A....UG..AC.C.AC.CACC
NC_005773.3/5451261-5451753                    AUG.GUG.G.U.CG..UGCG..UG.GG.GCAUC...UUCG.....GAUGC.ACCGGG...GUUCCUGGA............CCGGGC.UACU.A..CCUG..CGC...A....UG..AU.C.AC.CACC
NC_005773.3/4631507-4632001                    AUG.GUG.G.C.CG..UGCG..CA.UG.GCGUC...UUCG.....GAUGC.ACCGGG...UGCCAGCAG............CCGGUC.UACC.A.ACUUG..CAC...A....CG..GC.C.GC.CACC
NC_007492.1/3357542-3357048                    AUG.GUG.G.U.CA..UUCG..CA.GG.GCACC...UUCG.....GGUGC.GCCGUU...UCUCCUAAGG..........CCCGGUC.UACC.A.ACCUG..CGU...C....UG..GC.C.AC.CACC
NC_007492.1/2049423-2049919                    AUG.GUG.G.U.CA..UGCG..UG.GG.GCUCA...UUCG.....UGGGC.GCCGGG...UUCCUAUUGCA.........GCCGGUC.UACC.A.ACCCG..CGU...A....UG..GC.C.GC.CACC
NC_007492.1/3662242-3662737                    AUG.GUG.G.U.CA..UGCA..CA.GG.GCACC...UUCG.....GGUGC.GCCGGG...UUCCUCAUGU..........GCCGGUC.UACC.A.ACCUG..AGC...A....UG..GC.C.GC.CACC
NC_007492.1/2779639-2779144                    AUG.GUG.G.C.CA..UGCA..CA.GG.GCGUC...UUCG.....GGCGC.GCCGGU...CUCCUUGUGU..........CCCGGUC.UACC.A.ACCUG..CGU...A....UG..GC.C.AC.CACC
JCVI_SCAF_1101668291562/816-1313               AUG.GUG.G.C.CA..UGCG..CA.GG.GCGCU...UUCG.....AGCGC.GCCGGUUU.UUCCAUGUGU..........GCCGGUC.UACC.A.ACCUU..CGU..AA....UG..GC.C.AC.CACC
NC_007005.1/4827816-4828310                    AUG.GUG.G.C.CG..UGCG..CU.UG.GCGUC...UUCG.....GACGC.ACCGGC...UUGCCUGGUC..........ACCGGUC.UACC.A.ACCUG..CGU...A....CG..GC.C.GC.CACC
NC_007492.1/2641556-2641062                    AUG.GUG.G.C.CA..UGCG..UA.GG.GCGUC...UUCG.....GACGC.GCCGGG...UAUCCAGGUG..........ACCGGUC.UACC.A.ACCUC..CGU...A....UG..GC.C.AC.CACC
NC_007005.1/5651563-5652054                    AUG.GUG.G.C.CG..UGCG..UG.GG.GCGUC...UUCG.....GAUGC.ACCGG....UUCCUAAUC...........ACCGGGC.UACU.A..CCUG..CGU...G....CG..GC.C.GC.CACC
NC_007492.1/4317877-4317383                    AUG.GUG.G.U.CA..UGUA..CA.GG.GCGUC...UCCG.....GGCGC.GCCGG....CUCCUAACAC...........CCGGUC.UACC.A.ACCUG..UUC...A....UG..GC.C.GC.CACC
NC_004578.1/6095072-6094578                    AUG.GCG.A.C.UG..UGCG..CU.UG.GCACC...UUCG.....GGUGC.GCCGG....UUCUUAGCUC..........ACCGGUC.UACU.A.ACUUG..CGU...A....CA..GU.U.GC.CGCC
NC_007492.1/2739990-2739495                    GCG.GUG.G.C.UG..UGCG..CA.UG.GCACC...UUCG.....GGUGC.GCCGGG...UUUGGUGAUG..........ACCGGUC.UGCU.A.ACUUG..CGC...A....CA..GC.U.GC.CACC
NZ_AAAU03000001.1/1076849-1077345              AUG.GCG.G.C.UG..UGCG..UG.GG.AGGGC...UUCG.....GCCCU.GCCGGG...UCCCGUUUGC..........CCCGGUC.CGCG.A.ACCCG..CGC...A....CA..GU.C.GC.CACC
NZ_AAXR01000001.1/951533-951037                AUG.GCG.G.C.UG..UGCG..UA.GG.GCGC...CUCCGU.....GCGC.GCCGGU...UUCCUUGAUU..........CCCGGUC.UACC.A.ACCUG..CGU...A....CA..GC.C.GU.CACC
NC_008027.1/2115328-2114833                    AUG.GUG.G.C.UG..UGCG..UG.GG.GCGCA...CUCG.....UGCGA.GCCGGU...UUCCUUGAUU..........CCCGGUU.GACC.A.ACCCG..CGU...A....CA..GC.C.GU.CGCC
NC_007492.1/3960494-3960992                    AUG.GUA.G.C.UG..UGCG..CA.GG.GCGCC...UUCG.....GGUGC.GCCGGUAA.AGCUUGGAGU..........CCCGGUC.GACU.A.ACCUG..CGC...A....UA..GC.U.GC.CACC
NC_007492.1/2273221-2273717                    AUG.GCG.G.C.UG..UGCG..CG.GG.AGACA...UUUA.....UGUCU.GCCGGG...UCGCGUUCUC..........CCCGGAU.UUCC.A.GCCCG..CGU...A....CA..GC.U.GC.CACC
NC_007492.1/5173801-5174301                    AUG.GCG.G.C.UG..UGCG..CG.GG.AUACCUUCCUUG...GAGGUAU.GCCGA....UUCCUCAGUU..........AUCGGUC.CGCG.A.ACCCG..CGU...A....CA..GC.U.GC.CACC
NC_004129.6/6137546-6137050                    AUG.GUG.G.GCUG..UGCG..CG.GG.ACACC...UUCG.....GGUGU.GCCGGG...UGCCUUCUUC...........CCGGUU.GACC.A.ACCUG..UGC...A....CA.GUC.C.GC.CACC
NC_008027.1/1922576-1923074                    AUG.GCG.G.C.UA..UGCGU.UG.GG.AGACC...UUCG.....GGUCU.GCCGGG...UUCCUGUAUC..........CUCGGUC.UUGC.A.CCCCU.GCGC...A....UA..GC.U.GC.CACC
NC_007492.1/2414343-2413849                    AUG.GCG.G.U.UG..UGCG..UG.GG.AGACC...UUCG.....GGUCU.GCCGG....GUCUUAGCUC..........CUCGGUC.UGCG.A.ACCCG..CGC...A....UA..AC.U.GC.CACC
NC_007492.1/855031-854534                      AUG.GUG.G.C.UG..UGCG..CA.UG.GCAUC...UUCG.....GAUGC.GCCGGG...UUGUGAUGCUU.........ACCGGGC.CGCU.A.ACUUG..CGC...A....CA..GC.U.GC.CUCC
NC_007492.1/351769-351273                      AUG.GCG.G.C.UG..UGCG..UG.GG.AGGCU...UUCG.....AGCCU.GCCGGG...UUCCUGUAUC..........UCCGGUU.UCUC.A.GCCUG..CGC...A....UA..GC.U.GC.CACC
NC_004129.6/1157483-1157978                    AUG.GCG.G.C.UG..UGCG..UG.GG.AGGG....CUCGU.....CCCU.GCCGGG...UUCCUGUAUC..........UCCGGUU.UACC.A.ACCUG..CGC...A....CG..GC.U.GC.CACC
JCVI_SCAF_1096626143183/72-567                 AUG.GCG.G.C.UG..UGCG..UA.GG.GCGCC...UUCG.....GGCGC.GCCGGG...UUUGUGUGGGAUU.......ACCGGUC.UACU.A.ACCUG..CGC...A....CA..GC.U.GC.CACC
JCVI_SCAF_1096627151993/560-62                 AUG.GUG.G.C.UG..UGCG..CA.GG.GCGUC...CUCG.....GGCGC.GCCGGC...UUUGUGUGUUUC........CCCGGUC.UACU.A.ACCUG..UGC...A....CA..GC.U.GC.CACC
JCVI_SCAF_1096627846063/1273-1769              AUG.GUG.G.C.UG..UGCG..CA.GG.GCACC...UUCG.....GGUGC.GCCGGAU..UUACCUUGUG..........GCCGGUC.GACU.A.ACCUG..CGU...A....CA..GC.C.GC.CACC
JCVI_SCAF_1096627605558/94-590                 AUG.GUG.G.C.UG..UGCG..UA.GG.GCAUC...UUCG.....GGUGC.GCCGGCU..UUGCGUUGUUC.........CCCGGUC.UACU.A.ACCUG..CGC...A....CA..GC.U.GC.CACC
NC_007492.1/5919075-5919570                    AUG.GUA.G.C.UG..UACG..CA.GG.GCGCU...UUCG.....GGCGC.GCCGG....UUCGCGUCUC..........CCCGGUC.UACU.A.ACCUG..CGU...U....CA..GC.U.GC.CACC
JCVI_SCAF_1096627781829/401-897                AUG.GUG.G.C.UG..UACG..CA.GG.GCACU...UUCG.....GGUGC.GCCGGU...UUCGUUGAUCC.........GCCGGUC.UACU.A.ACCUG..CAU...A....CA..GC.C.GC.CACC
NC_004129.6/1753383-1752888                    AUG.GCG.G.C.UG..UGCG..UG.GG.AGAUCC..UUUU....GGGUCU.GCCGGC...UUAUCUGGUG...........CCGGUU.CGCC.A.ACCUG..CGU...A....CA..GC.U.GC.CACC
NC_005773.3/368948-369453                      AUG.GCG.G.C.UU..UGCG..UG.GG.GCACC...UUCG.....GGUGC.GCCGGU...UGCUUGCGCUUGUUCCAC..ACCGGUC.UGCU.A.ACCCG..CGU..CA....AA..GU.C.GC.CACC
NC_007005.1/363635-364140                      AUG.GCG.G.C.UU..UGCG..UG.GG.GCACC...UUCG.....GGUGC.GCCGGU...UGCUUGCGCUUGUUCCAC..ACCGGUC.UGCU.A.ACCCG..CGU..CA....AA..GU.C.GC.CACC
NC_008027.1/4962415-4961919                    AUG.GCG.G.U.GG..UGCG..CG.GG.ACACC...UUCG.....GGUGU.GCCGGG...CCCCUUUCGU..........CCCGGUC.GGCC.A.ACCCG..CGU...A....CU..GC.U.GC.CACC
JCVI_SCAF_1096627876825/950-535                AUG.GUG.G.C.UG..UGCG..CG.GG.GCGCU...UUCG.....AGUGC.GCCGGG...UGCCUAACGU..........CCCGGUC.UUCC.ACACCUG..CGU...A....CA..GC.C.GC.CACC
NC_007492.1/2239420-2239917                    AUG.GUG.G.C.UG..UGCG..UG.GG.AGACC...UUCG.....GGUCUACCCGGGG..UUUCUGUGAC...........CCGGAU.CGCU.A.ACCUG..CGU...A....CA..GC.C.GC.CACC
NC_007492.1/1747586-1747092                    AUG.GCG.G.C.UG..UAUG..CG.GG.AGACC...UUCG.....GGUCU.ACCGGGG..UGCCUGAGA............CCGGUU.CGCU.A.ACCUG..CGU...A....CA..GC.U.GC.CACC
NC_007492.1/1740190-1739696                    AUG.GCG.G.C.UG..UAUG..CG.GG.AGACC...UUCG.....GGUCU.ACCGGGG..UGCCUGAGA............CCGGUU.CGCU.A.ACCUG..CGU...A....CA..GC.U.GC.CACC
NC_007005.1/4545044-4545539                    AUG.GCG.G.C.UG..UGCG..UC.GG.AGACC...UUCG.....GGUCU.GCCGGU...UUCCUGGAU...........ACCGGUU.CGUC.A.ACCUU..CGC...A....CA..GC.U.GC.CACC
JCVI_SCAF_1096627936442/372-865                AUG.GCA.G.C.UG..UGCG..CG.GG.AGACC...UUCG.....GGUCU.GCCGG....AACUCGGUC............CCGGUU.CGCC.A.ACCUG..CGU...A....CA..GC.U.GU.CACC
JCVI_SCAF_1101667131354/1-439                  AUG.GCG.G.C.UG..UGCG..CG.GG.AGACC...UUCG.....GGUCU.GCCGG......CCUUUGCUUUAUUUC...ACCGGUU.CGCC.A.ACCUG..CGU...A....CA..GC.U.GC.CACC
JCVI_SCAF_1096628172702/977-1224               AUG.GUG.G.C.UG..UGCG..CG.GG.AGACC...UUCG.....GGUCU.GCCGG....UUCCAUUC.............CCGGUU.CGCC.A.ACCUG..CGU...A....CA..GC.U.GC.CACC
NC_004129.6/5731858-5732353                    AUG.GUG.G.C.UG..UGCG..UG.GG.AGACC...UUCG.....GGUCU.GCCGGG...UUCCUUUUCC...........CCGGUU.CGCC.A.ACCUG..CGC...A....CA..GC.U.GC.CACC
NC_002947.3/759503-759998                      AUG.GCG.G.C.UG..UGCG..UG.GG.AGACC...UUCG.....GGUCU.GCCGAG...UUCCUUUUCC...........UCGGUU.CGCC.A.ACCUG..CGU...A....CA..GC.U.GC.CACC
JCVI_SCAF_1096628052827/1432-1927              AUG.GCG.G.C.UG..UGCG..UG.GG.AGACC...UUCG.....GGUCU.GCCGAG...UUCCUUUUCC...........UCGGUU.CGCC.A.ACCUG..CGU...A....CA..GC.U.GC.CACC
NC_008027.1/791192-790697                      AUG.GCG.G.C.UG..UGCG..UG.GG.AGACC...UUCG.....GGUCU.GCCGGG...UUCCUUUUCC...........UCGGUU.CGCC.A.ACCUG..CGU...A....CA..GC.U.GC.CACC
NZ_AAVY01000025.1/47299-47794                  AUG.GCG.G.C.UG..UGCG..UG.GG.AGACC...CUCG.....GGUCU.GCCGGG...UUCCUUUUCC...........UCGGUU.CGCC.A.ACCUG..CGU...A....CA..GC.U.GC.CACC
NC_008027.1/4960391-4959896                    AUG.GCG.G.C.UG..UGCG..CG.GG.AGACC...UUCG.....GGUCU.GCCGGG...UUCCAAGUUC...........CCGGUU.CGCC.A.ACCUG..CGU...A....CA..GC.U.GC.CACC
NZ_AAVY01000004.1/95872-96367                  AUG.GCG.G.C.UG..UGCG..UG.GG.AGGCC...UUCG.....GGUCU.GCCGGG...UUCCAAGUUC...........CCGGUU.CGCC.A.ACCUG..CGU...A....CA..GC.U.GC.CACC
JCVI_SCAF_1101668395415/272-1                  AUG.ACG.G.C.UG..UGCG..CG.GG.AGACC...UUAG.....GGUCU.GCCGGU...UUUCUCUACU..........GCCGGUU.CGCC.A.ACCUG..CGU...A....CA..GC.U.GU.CACC
NC_004578.1/3479915-3480414                    AUG.GCG.G.C.UG..UGUG..CG.GG.AGACC...UUCG.....GGUCU.GCCGGGGUUUGUCUUUUUG..........CCCGGUU.CGCC.A.ACCCU..CGC...A....CA..GC.U.GC.CACC
NC_009656.1/373588-373092                      AUG.GCG.G.C.UG..UGCG..CG.GG.GCACC...UUCG.....GGUGC.GCCGGG...UUCCUUUGUC..........CCCGGUC.UGCU.A.ACCCG..CGU...A....CA..GC.U.GC.CUCC
NZ_AAVY01000008.1/10670-10176                  AUG.GCG.G.C.UG..UGCG..UG.GG.GCACC...UUCG.....GGUGC.GCCGGG...UGCCUGACGU..........CCCGGUC.GGCU.A.ACCCG..CGU...A....CA..GC.U.GC.CACC
NC_004129.6/2447707-2447212                    AUG.GCG.G.C.UG..UGUG..CG.GG.ACACC...UUCG.....GGUGU.GCCGG....UGUCGUUGUA..........GCCGGUC.GGCC.A.ACCCU..CGC...A....CA..GC.U.GC.CACC
NC_007492.1/2338623-2339115                    UUG.GCG.G.C.UG..UGCG..UG.GG.ACACC...UUCG.....GGUGU.GCCGG....UUCCUGUAU............CCGGUC.GGCC.A.ACCCG..CGU...A....CG..GC.U.GC.CACC
NC_007492.1/3665349-3664854                    GCG.GUG.G.C.UG..UGCG..UG.GG.ACACC...UUCG.....GGUGU.GCCGGA...UUCCUUGAUG..........UCCGGUC.GGUC.A.ACCCG..CGU...A....CA..GC.U.GC.CACC
JCVI_SCAF_1101667357642/188-686                AUG.GCG.G.C.UG..UGCG..CU.GG.AGACC...UUCGG....GGUCU.GCCGGG...UUUCCUUUGC..........CCCGGUC.UUGC.ACACCUG..CGU...A....CA..GC.U.GC.CACC
JCVI_SCAF_1101667148170/272-1                  AUG.GUG.G.C.UG..UGCG..CG.GG.AUACC...UUCG.....GGUAU.GCCGGU...UUCCUUAAUC..........UCCGGUC.CGCG.A.ACCUG..CGC...A....CA..GC.U.GC.CACC
NC_004129.6/6960156-6960651                    AUG.GCG.G.C.UG..UGCG..UA.GG.GCACC...UUCG.....GGUGC.GCCGG....UUCCUUUAGC...........CCGGUC.UUCC.ACACCUG..CGC...A....CG..GC.U.GC.CACC
NZ_AAAU03000001.1/851954-851458                AUG.GCG.G.C.UG..UGCG..CG.GG.AGACC...GAAA.....GGUCU.GCCGGG...UUCCGUGUGU..........CCCGGUU.CGCC.A.ACCUG..CGC...A....CA..GU.C.GC.CUCC
NC_005773.3/5617215-5616722                    AUG.GCG.G.C.UG..UGCG..CGAGG.GCACC...UUUG.....GGUGC.GCCGG......UCUUAGCU..........CCCGGUC.GACU.A.ACCUU..CGC...A....CA..GC.U.GC.CACC
NC_007005.1/5828744-5828249                    AUG.GCG.G.C.UG..UGCGU.GA.GG.GCACU...UUCG.....GGUGC.GCCGG......UCUUAGCU..........CCCGGUC.GACU.A.ACCUU.UCGC...A....CA..GC.U.GC.CACC
NC_007492.1/6230533-6231025                    AUG.GCG.G.C.UG..UGCG..UC.GG.AGACC...UUUG.....GGUCU.GCCGGG...CACCUGGA.............CCGGUC.UUGC.ACACCAA..CGC...A....CA..GC.U.GC.CACC
JCVI_SCAF_1096627418547/517-890                AUG.GCA.G.U.UG..UACG..CG.GG.AGAUC...UUCG.....GAUCU.ACCGG......ACUCCGUC...........ACGGUC.UUGC.ACACCCG..CGU...A....CU..GC.U.GC.CACC
NC_004129.6/4860073-4859576                    AUG.GCG.G.C.CG..UGCG..CG.GG.AGAUC...UUCG.....GAUCU.GCCGGG...GUUCUGGUAA..........CUCGGUC.UUGC.ACACCCG..CGU...A....CG..GC.U.GC.CACC
NZ_AAVY01000010.1/154969-155468                AUG.GCG.G.C.UG..UGUG..UG.GG.GCACG...CUUG.....CGUGC.GCCGGAAC.UUCCUAUGUCC.........GCCGGUC.UGUC.A.ACCUG..CAC...A....CA..GC.U.GC.CACC
NZ_AAVY01000002.1/296010-296510                AUG.GCG.G.C.UG..UACG..UGCGG.GCACG...CUUG.....CGUGC.GCCGGAAC.UUGCAUAGUCC.........GCCGGUC.UGUC.A.ACCCA..UGU...A....CA..GC.U.GC.CACC
NC_008027.1/3966688-3967192                    AUG.GUG.G.C.UG..UACG..UGUGG.GCACG...CUUG.....CGUGC.GCCGG....AACUUUUGUGUGAUUUACC.GCCGGUC.UGUC.A.ACCCA..CGU...A....CA..GC.U.GC.CACC
NC_008027.1/3960518-3961018                    AUG.GCG.G.C.UG..UACG..UGCGG.GCACG...CUCG.....CGUGC.GCCGG....AACUUUGCUUAUUCC.....GCCGGUC.UGUC.A.ACCCG..CGU...A....CA..GC.U.GC.CACC
NZ_AAVY01000010.1/153865-154365                AUG.GUG.G.C.UG..UGCG..UG.GG.GCACG...CUUG.....CGUGC.GCCGG....AACUUUGCUUAUUCC.....GCCGGUC.UGUC.A.ACCCA..CGU...A....CA..GC.U.GC.CACC
NZ_AAVY01000002.1/273362-273867                AUG.GUG.G.C.UG..UGCG..UGUGG.GCACG...CUUG.....CGUGC.GCCGGAGCUUUUCGUGAUUUUACC.....GCCGGUC.UGUC.A.ACCCA..CGU...A....CA..GC.U.GC.CACC
NC_008027.1/5582406-5582905                    AUG.GCG.G.C.UG..UGCG..UGCGG.GCACG...CUUG.....CGUGC.GCCGGA...AUUUUACGAUUUUC......GCCGGUC.UGUC.A.ACCCA..CGC...A....CA..GC.U.GC.CACC
NC_008027.1/910498-909996                      AUG.GCG.G.C.UG..UGUG..UG.GG.GCAC....CUCGU.....GUGC.GCCGGG...UUUUUUGGCUUUUUCCU...GCCGGUC.UGUC.A.ACCCA..UGC...A....CA..GC.U.GC.CACC
NC_008027.1/1493271-1492773                    AUG.GCG.G.C.UG..UAUG..UG.GG.GCAC....UUCGU.....GUGC.GCCGGG...GUUUUGCUCUUGCUG.....ACCGGUC.UGUC.A.ACCCA..UGU...A....CA..GC.U.GC.CACC
NC_002947.3/5390533-5391029                    AUG.GCG.G.U.UG..UGCA..UG.GG.GCACG...CUUG.....CGUGC.GCCGGU...UUCUGUGUUC..........GCCGGUC.UGUC.A.ACCCA..UGC...A....CA..GC.U.GC.CACC
NC_008027.1/3853937-3854433                    AUG.GCG.G.C.UG..UGCA..UG.GG.GCACG...CUUG.....CGUGC.GCCGGU...UUUUGUGUCC..........GCCGGUC.UGUC.A.ACCUA..UGC...A....UA..GC.U.GC.CACC
NC_002947.3/2858146-2857655                    AUG.GCA.G.C.UG..UGCG..UG.GG.UUAC...CUUCGU.....GUGU.GCAGGG...AUUCUCAGUGCC........CCCGGUC.UGUC.A.ACCCA..CAA...A....CA..GC.U.GC.....
NC_009512.1/3624962-3625458                    AUG.GCA.G.C.UG..UGCG..UG.GG.GCAC...CUUCGU.....GUGC.GCCGGG...AUUCUCAGUGCC........CCCGGUC.UGUC.A.ACCCA..CAA...A....CA..GC.U.GC.CACC
NC_009512.1/4999795-5000291                    AUG.GCA.G.C.UG..U.CA..UG.GG.GCAC....CUCGU.....GUGC.GCCGG......CUUUUGGUUCUGUUC...ACCGGUC.UGUC.A.ACCCA..UGU...A....CA..GC.U.GC.CGCC
NC_008027.1/3292041-3291542                    AUG.GCA.G.C.UG..UGCG..UG.GG.GCAC....CUCGU.....GUGC.GCCGGU...UUCUGGUCUUGUUC......ACCGGUC.UGUC.A.ACCCA..UGU...A....CA..GC.U.GC.CACC
NC_008027.1/1180665-1181164                    AUG.GCA.G.C.UG..UGCG..UG.GG.GCAC....CUCGU.....GUGC.GCCGGU...UUCUGGUCUUGUUC......ACCGGUC.UGUC.A.ACCCA..UGU...G....CA..GC.U.GC.CACC
NC_008027.1/4895984-4896482                    AUG.GCG.G.C.UG..UGCG..UG.GG.GCAC....UUCGU.....GUGC.GCCGGG...UUUUGGGAUGCCU.......ACCGGUC.UGUC.A.ACCCA..UGU...A....CA..GC.U.GC.CACC
NZ_AAVY01000003.1/347273-347771                AUG.GCA.G.C.UG..UGCA..UG.GG.GCAC....UUCGU.....GUGC.GCCGGG...UUUUGGUUUGCCU.......ACCGGUC.UGUC.A.ACCCA..UGU...A....CA..GC.U.GC.CACC
NZ_AAVY01000026.1/48010-47515                  UUG.GCA.G.C.UG..UGCA..UG.GG.GCAC....CUCGC.....GUGC.GCCGGU...UUUGGUCUGUUC........ACCGGUC.UGUC.A.ACCCA..UGU...A....CA..GC.U.GC.CGCC
NZ_AAVY01000018.1/10266-10763                  AUG.GCA.G.C.UG..UACA..UG.GG.GCAC...CUUCGU.....GUGC.GCCGGG...UUCCUUGGGUC.........ACCGGUC.UGUC.A.ACCCG..UGU...A....UA..GC.U.GC.CUCC
NC_009512.1/1439721-1439227                    AUG.GCA.G.C.UG..UGCA..UG.GG.GCACA...UUCG.....UGUGC.GCCGG....GUCCUUGGGU..........ACCGGUC.UGUC.A.ACCCA..UGU...A....UA..GC.U.GC.CUCC
NC_009512.1/1545309-1545806                    AUG.GUG.G.C.UG..UGCG..UG.GG.GCGCC...UUCG.....GGUGC.GCCGGG...UUUCUCAAUUUG........ACCGGUC.UGUC.A.ACCCG..UGC...A....CA..GC.U.GC.CACC
NC_002947.3/5149114-5148617                    AUG.GUG.G.C.UG..UGCG..UG.GG.GCGCC...UUCG.....GGUGC.GCCGGG...UUUCUCAAUUUG........ACCGGUC.UGUC.A.ACCCG..UGC...A....CA..GC.U.GC.CACC
NC_008027.1/2996571-2996075                    AUG.GUG.G.C.UG..UGCG..UA.GG.GCACG...UUCG.....CGUGC.GCCGGU...CUUCUCAGUUCC........UCCGGUC.UGUC.A.ACCUA..CGC...A....CA..GC.U.GC.CACC
NZ_AAXR01000004.1/377687-378188                AUG.GCG.G.C.UG..UGCG..UGUGG.GCACG...UUCG.....CGUGC.GCCGGUC..UUUCUUUCUUUCC.......ACCGGUC.UGUC.A.ACCCG..CGC...A....UA..GC.U.GC.CACC
NZ_AAVY01000008.1/11044-10548                  AUG.GUG.G.U.UG..UACG..UGCGG.GCACC...CUCU.....GGUGC.GCCGAG...UGCCAACGUC...........UCGGUC.UGUC.A.ACCCG..CGU...A....CA..GC.U.GC.CACC
NZ_AAVY01000001.1/243098-243592                AUG.GCG.G.C.UG..UACG..UGCGG.GCAC...CUUCGU.....GUGC.GCCGAG...UGCCAACAAU..........CUCGGUC.UGUC.A.ACCCG..CGU...A....CA..GC.U.GC.CACC
NC_002947.3/1995854-1995357                    AUG.GCG.G.C.UG..UACG..UGCGG.GCCC...CCUCAU.....GUGU.GCCGAG...UGCCAACAAU..........CUCGGUC.UGUC.A.ACCCA..AGU...A....CA..AC.U.GC.CACC
NC_008027.1/2592633-2593128                    AUG.GCG.G.C.UG..UACG..UGUGG.GCAC....CUCGU.....GUGC.GCCGAG...UGCCAACGUC...........UCGGUC.UGUC.A.ACCCG..CGU...A....CA..GC.U.GC.CACC
NC_002947.3/2856014-2855518                    AUG.GCG.G.C.UG..UACG..UGUGG.GCACC...CUGU.....GGUGC.GCCGAG...UGCCAACGUC...........UCGGUC.UGUC.A.ACCCG..CGU...A....CA..GC.U.GC.CACC
NC_002947.3/1420140-1419641                    AUG.GCG.G.C.UG..UACG..UG.GG.GCAC...CUUCGU.....GUGC.GCCGAG...UUACUCCGGGAUC.......CUCGGUC.UGUC.A.ACCCA..UGU...A....CA..GC.U.GC.CACC
NC_008027.1/4355491-4355986                    AUG.GCG.G.C.AG..UACG..UG.GG.GCAC....CUCGU.....GUGC.GCCGGG...UCUCGGAGUC..........CUCGGUC.UGUC.A.ACCCA..CGU...A....CC..GC.U.GC.CACC
NC_005773.3/2874651-2874157                    AUG.GCG.G.C.UG..UGCG..UC.GG.AGACU...CCAG.....GGUCU.GCCGGC...GUUGUGAGGU..........GCCGGUU.CGCU.A.ACCUU..CGC...A....CA..GC.C.GC.CACC
NZ_AAVY01000050.1/3154-2660                    AUG.ACG.G.C.UG..UACG..CG.GG.AGGUC...UUCG.....GGCCU.GCCGGG...UUAACCAUGC..........ACCGGUCUUUCC.A.CCCCG..UGU...A....CA..GC.U.GU.CACC
NC_002947.3/4856730-4856235                    AUG.ACG.G.U.UG..UGCG..UG.GG.AGGCC...UUCG.....GGCCU.GCCGGG...UUUGCCAUACC.........CCUGGUC.UUCC.A.CCCCG..CGU...A....CA..AC.U.GU.CACC
NC_009512.1/1788465-1788962                    UUG.GCG.G.C.UG..UGCG..CG.GG.AGGUA...UUCG.....UACCU.GCCGGGUC.UACCGUGUGC...........CUGGUC.UUCC.A.CCCCG..CGU...A....CA..GU.U.GC.CACC
NC_002947.3/5989152-5989645                    AUG.GCA.G.U.UG..UGCG..CG.UG.AGGCC...GUUU.....GGCCU.ACCGGC...UUGCCUUCUC..........ACCGGUU.UUCC.A.CCCCG..CGC...A....CA..AC.U.GC.CGCC
NC_009512.1/5795149-5795642                    AUG.GCA.G.U.UG..UGCG..CG.UG.AGGCC...GUUU.....GGCCU.ACCGGC...UUGCCUUCUC..........CCCGGUU.UUCC.A.CCCCG..CGC...A....CA..AC.U.GC.CGCC
NC_008027.1/5708108-5708603                    AUG.GCA.G.U.UG..UAUG..CG.GG.AGGCC...UCU......GGCCU.ACCGGG...UGACCUUCUU..........UCCGGAU.UUCC.A.CCCCG..UGU...A....CA..AC.U.GC.CGCC
JCVI_SCAF_1096627055672/3201-2705              AUG.GUG.G.A.CC..GUGU..GG.GG.CAGGC...UUUU.....GCCUG.GCCGGU...UCCCUCGGAC..........GCCGGUU.UGUC.A.CCCCC..GCA...C....GG..UC.C.GC.CACC
JCVI_SCAF_1096628071788/597-100                AUG.GCG.G.G.CC..GUGU..GA.GG.CAGGC...UUCG.....GCCUG.GCCGGC...GUCCUUCGUGG.........GUCGGUC.UACC.A.CCCUU..GCA...C....GG..UC.C.GC.CUCC
NC_009439.1/3776459-3776956                    AUG.GCG.G.G.CC..GUGU..GA.GG.CAGGC...UUUU.....GCCUG.GCCGGCC..UUCCUUCGUGG.........GUCGGUC.UACC.A.CCCUU..GCA...C....GG..UC.C.GC.CUCC
NC_009439.1/1667490-1666997                    AUG.GCG.G.G.CC..GUGU..GA.GG.CGGGC...UUCG.....GCCCG.GCCGGU...UCCCUUGGUU..........CCCGGUU.UACC.A.CCCUU..GCA...C....GG..UC.C.GC.CUCC
NZ_AAKL01000002.1/62929-62432                  AUG.GCG.G.G.CC..GGGC..GG.GG.CCAGC...UUCG.....GCUGG.GCCGGU...UGCCUGUAGG...........CCGGUU.UUCC.A.CCCCC..GCCGUCU....GG..CC.C.GC.CACC
NZ_ABDZ01000005.1/77064-76568                  AUG.GCG.G.G.CC..GGGC..GG.GG.CCAGC...UUCG.....GCUGG.GCCGGU...UUCCUGUAGG...........CCGGUU.UCUC.A.CCCCC..GCUGUCU....GG..CC.C.GC.CACC
JCVI_SCAF_1096628063291/1261-765               AUG.GCG.G.G.CC..GGGC..GG.GG.CCAGC...UUCG.....GCUGG.GCCGGU...UUCCUGUAGG...........CCGGUU.UCUC.A.CCCCC..GCUGUCU....GG..CC.C.GC.CACC
NC_008314.1/532610-532108                      UUG.GCG.G.G.CC..GGGC..GG.GG.CAGCC...GAAA.....GGCUG.GCCGGA...UUACUCUGUGAAG.......ACCGGUU.UGGU.A.CCCCC..GCUGUCU....GG..CC.C.GC.CACC
NZ_AAKL01000071.1/17567-17069                  AUC.GCG.G.G.CC..GGGC..GG.GG.CAGCC...UUCG.....GGCUG.GCCGG....UUUCUACGUU..........GCCGGUU.UUCG.A.CCCCC..GCUGUCU....GG..CC.C.GC.CACC
NC_007347.1/2423571-2424069                    AUG.GCG.G.G.CC..GGGC..GG.GG.CAGCC...UUCG.....GGCUG.GCCGG....UACCUUGUGC..........GCCGGUU.UUCG.A.CCCCC..GCU.GUC....GG.GCC.C.GC.CACC
NC_003295.1/1013164-1013662                    AUG.GCG.G.G.CC..GGGC..GG.GG.CAGCC...UUCG.....GGCUG.GCCGGU...GGCCUCCUUU..........GCCGGUU.UUCC.A.CCCCC..GCU.GUC...AGG..CC.C.GC.CACC
NC_003295.1/3476055-3475561                    GCC.GCG.G.G.CC..GGGC..GG.GG.CAGCC...UUCG.....GGCUG.GCCGGU...UUCUACGUUU...........CCGGUU.UGUC.A.CCCCC..GCCGUCU....GG..CC.C.GC...CC
NZ_ABBD01000499.1/2744-2244                    AUG.GGU.G.G.GCCGUGGC..GG.GG.AGACG...CUUG.....CGUCU.GCCGGU...UUCCUGUAGG...........CCGGUU.CGCC.A.ACCCU..GUC...A.CGUGC..CC.G.CC.CACC
NZ_AAYX01000007.1/10866-11365                  AUG.GGU.G.G.GCCAUGGU..GG.GG.GAGCG...CUUG.....CGCUC.GCCGG....UGCCAACGUU...........CCGGUC.UGUC.A.ACCCU..GUC...A.UGUGC..CC.G.CC.CACC
NC_006350.1/1334702-1334203                    AUG.GGU.G.G.GCCAUGGC..GG.GG.GAGCG...CUCG.....CGCUC.GCCGG....UGCCAACGUU...........CCGGUC.UGUC.A.ACCCU..GUC...A.UGUGC..CC.G.CC.CACC
NZ_ABBO01000209.1/19006-19507                  AUG.GUC.G.G.GCCUUGGC..GG.GG.GUGCC...UUCG.....GGCAC.GCCGGU...UUCCUUUUGC..........GCCGGUU.CGCC.A.ACCCU..GUC...A.UGUGC..CC.G.GC.CACC
NZ_ABBD01000806.1/5234-5735                    ACG.GUC.G.G.GCCUUGGC..GG.GG.GUGCC...CUCG.....GGCAC.GCCGGU...UUCCGUUUUC..........GCCGGUA.CGCC.A.ACCCU..GUC...A.UGUGC..CC.G.GC.CACC
NZ_ABBM01000179.1/20461-20962                  ACG.GUC.G.G.GCCUUGGC..GG.GG.GUGCC...CUCG.....GGCAC.GCCGGU...UUCCGUUUUC..........GCCGGUA.CGCC.A.ACCCU..GUC...A.UGUGC..CC.G.GC.CACC
NC_009256.1/463232-462732                      AUG.GUC.G.G.GCC.UGAU..GG.GG.GUGCG...UUCG.....CGCAC.GCCGGU...UUCCUUUGAC..........GCCGGUU.CGCC.A.ACCCU..GUC...A.UGUGC..CC.G.GC.CACC
NZ_ABBD01000762.1/4954-4454                    AUG.GUC.G.G.GCC.UGAU..GG.GG.GUGCG...UUCG.....CGCAC.GCCGGU...UUCCUUUGAC..........GCCGGUU.CGCC.A.ACCCU..GUC...A.UGUGC..CC.G.GC.CACC
NC_006350.1/98411-97910                        AUG.GUC.G.G.GCCUUGGU..GG.GG.GUGCG...UUCG.....CGCAC.GCCGGU...UUCCUUGGAC..........GCCGGUU.CGCC.A.ACCCU..GUC...A.UGUGC..CC.G.GC.CACC
NC_007434.1/323697-323196                      AUG.GUC.G.G.GCCUUGGU..GG.GG.GUGCG...UUCG.....CGCAC.GCCGGU...UUCCUUGGAC..........GCCGGUU.CGCC.A.ACCCU..GUC...A.UGUGC..CC.G.GC.CACC
NZ_AAYX01000008.1/9185-9686                    AUG.GUC.G.G.GCCUUGGU..GG.GG.GUGCG...UUCG.....CGCAC.GCCGGU...UUCCUUGGAC..........GCCGGUU.CGCC.A.ACCCU..GUC...A.UGUGC..CC.G.GC.CACC
NZ_AAHR02000044.1/42973-42472                  AUG.GUC.G.G.GCCUUGGU..GG.GG.GUGCG...UUCG.....CGCAC.GCCGGU...UUCCUUGGAC..........GCCGGUU.CGCC.A.ACCCU..GUC...A.UGUGC..CC.G.GC.CACC
NZ_AAHW02000026.1/10800-10299                  AUG.GUC.G.G.GCCUUGGU..GG.GG.GUGCG...UUCG.....CGCAC.GCCGGU...UUCCUUGGAC..........GCCGGUU.CGCC.A.ACCCU..GUC...A.UGUGC..CC.G.GC.CACC
NZ_ABBF01000782.1/19895-20396                  AUG.GUC.G.G.GCCUUGGU..GG.GG.GUGCG...UUCG.....CGCAC.GCCGGU...UCCCUUGGAC..........GCCGGUU.CGCC.A.ACCCU..GCC...U.UGUGC..CC.G.GC.CACC
NZ_ABBG01000072.1/36001-36502                  AUG.GUC.G.G.GCCUUGGU..GG.GG.GUGCG...UUCG.....CGCAC.GCCGGU...UCCCUUGGAC..........GCCGGUU.CGCC.A.ACCCU..GCC...U.UGUGC..CC.G.GC.CACC
NZ_AAVA01000001.1/268417-267916                AUG.GUC.G.G.GCCUUGGU..GG.GG.GUGCG...UUCG.....CGCAC.GCCGGU...UCCCUUGGAC..........GCCGGUU.CGCC.A.ACCCU..GCC...U.UGUGC..CC.G.GC.CACC
NZ_AAHR02000018.1/21065-20564                  AUG.GUC.G.G.GCCUUGGU..GG.GG.GUGCG...UUCG.....CGCAC.GCCGGU...UCCCUUGGAC..........GCCGGUC.UGUC.A.ACCCU..GCC...A.UGUGC..CC.G.GC.CACC
NZ_ABBH01000753.1/1538-2038                    AUG.GUC.G.G.GCCUUGGU..GG.GG.GUGCG...UUCG.....CGCAC.GCCGGU...GUCCUCGGGU..........UCCGGUC.UUCC.A.ACCCU..GCC...A.UGUGC..CC.G.GC.CACC
NC_007434.1/1344690-1345189                    AUG.GGU.G.G.GCGACGGU..GG.GG.AGGC....UUCG......GCCU.GCCGGU...UCCCUUGGAC..........GCCGGUC.UUCC.A.ACCCU..GCU...G.UCUGC..CC.G.CC.CACC
NZ_AAKY01000125.1/82157-82656                  AUG.GGU.G.G.GCGACGGU..GG.GG.AGGC....UUCG......GCCU.GCCGGU...UCCCUUGGAC..........GCCGGUC.UGCA.A.ACCCU..GCC...G.UCUGC..CC.G.CC.CACC
NZ_AAMM02000028.1/49578-50077                  AUG.GGU.G.G.GCGACGGU..GG.GG.AGGC....UUCG......GCCU.GCCGGU...UCCCUUGGAC..........GCCGGUC.UGCA.A.ACCCU..GCC...G.UCUGC..CC.G.CC.CACC
NC_008314.1/273826-274323                      AUG.GGC.G.G.GCCAUGGC..GG.GG.GAGCC...CUCG.....GGCUC.GCCGG....CUCCUUCUC...........ACCGGUC.UGCU.A.ACCCU..GCC...U.UGCGC..CC.G.CC.CGCC
NC_005085.1/675662-675167                      AUG.GCG.G.GCCG..UGGU..GG.GG.AUACC...UACG.....GGUAU.GCCGG....UUCCUUACUG...........CCGGUU.CGCC.A.ACCCU..GCC...A....UGCGCC.C.GC.CACC
NZ_ABBR01001020.1/7321-6821                    AUGGGCG.G.G.UGA.UGGC..AG.GG.AGACC...UUCG.....GGUCU.GCCGGU...UUCCUAUGGG...........CCGGUU.CGCC.A.ACCUU..GUC...A..UUCG..CC.C.GCUCACC
NZ_AAWK01000002.1/203395-203893                UUG.GCG.G.G.CC..GGAU..GG.UG.AGACC...UUCG.....GGUCU.ACCGGU...UUCCUUGGG...........ACCGGGU.CGCU.A.ACACC..AUC.GUC...AGG..CC.C.GC.CACC
NZ_ABDZ01000003.1/406274-406772                UUG.GCG.G.G.CC..GGAU..GG.UG.AGACC...UCCG.....GGUCU.ACCGGU...UUCCUUGGG...........ACCGGGU.CGCU.A.ACACC..AUC.GUC...AGG..CC.C.GC.CACC
JCVI_SCAF_1096628075889/1774-1360              UUG.GCG.G.G.CC..GGAU..GG.UG.AGACC...UCCG.....GGUCU.ACCGGU...UUCCUUGGG...........ACCGGGU.CGCU.A.ACACC..AUC.GUC...AGG..CC.C.GC.CACC
sludgePhrap_Contig14725/1893-2363              AUG.GGC.G.GGCC..GUGU..GG.GG.AGACC...UUCG.....GGUCU.GCCGG......CCCUCUG...........ACCGGUU.CGCC.A.ACCCC..GCA...C....GGUUCC.G.CC.CACC
NZ_AAVA01000004.1/244709-245210                ACG.GGU.G.G.GCCUGGGU..GG.GG.AGACC...UUCG.....GGUCU.GCCGGU...UGCCUCCAUU..........GCCGGUU.CGCC.A.ACCCC..GCU...C.AGUGC..CC.G.CC.CACC
NC_008785.1/443472-442971                      AUG.GGU.G.G.GCCUUGGC..AG.GG.AGACC...UUCG.....GGUCU.GCCGGU...UGCCUCCUAU..........GCCGGUU.CGCC.A.ACCCU..GCC...U.UGUGC..CC.G.CC.CGCC
NZ_ABBM01000536.1/14015-13514                  AUG.GGU.G.G.GCCUUGGC..AG.GG.AGACC...UUCG.....GGUCU.GCCGGU...UGCCUCCUAU..........GCCGGUU.CGCC.A.ACCCU..GCC...U.UGUGC..CC.G.CC.CGCC
NC_009254.1/633710-633208                      AUG.GGC.G.G.GCCUGGGU..GG.GG.AGACC...UUCG.....GGUCU.GCCGGU...GUUCAUUAGCC.........GCCGGUU.CGCC.A.ACCCC..GCU...C.UGCGC..CC.G.CU.CACC
JCVI_SCAF_1096627390482/71835-72337            AUG.GGC.G.G.GCCUGGGU..GG.GG.AGACC...UUCG.....GGUCU.GCCGGU...GUUCAUUAGCC.........GCCGGUU.CGCC.A.ACCCC..GCU...C.UGCGC..CC.G.CU.CACC
NZ_AAKX01000021.1/71314-70816                  AUG.GGU.G.G.GCGUGGGU..GG.GG.AGACC...UUCG.....GGUCU.GCCGGU...AUCCAGAGAC..........GCCGGUU.CGCC.A.ACCCC..GCU...C.ACUGC..CC.G.CC.CACC
NZ_ABBP01000530.1/16927-16429                  AUG.GGU.G.G.GCGUGGGU..GG.GG.AGACC...UUCG.....GGUCU.GCCGGU...AUCCAGAGAC..........GCCGGUU.CGCC.A.ACCCC..GCU...C.ACUGC..CC.G.CC.CACC
NZ_AAVB01000029.1/2759-3260                    AUG.GGC.G.G.GCCAAGGC..GG.GG.AGAC...CUUCGA.....GUCU.GCCGGU...UUCUUUGAUU..........UCCGGUU.CGCC.A.ACCCU..GCC...U.UGUGC..CC.G.CU.CACC
NC_009227.1/216992-216492                      AUG.GGC.G.G.GCCUGGGU..GG.GG.CGACC...UUCG.....GGUCG.GCCGGU...UUCUUUGGUU...........CCGGUU.CGCC.A.ACCCU..GCC...U.UGCGC..CC.G.CU.CACC
JCVI_SCAF_1096627389595/53619-53118            AUG.GGC.G.G.GCCUUGGU..GG.GG.AGACC...UUAG.....GGUCU.GCCGGC...UGCUUGUGUG..........ACCGGUU.CGCC.A.ACCCU..GCC...G.UGCGC..CC.G.CU.CACC
NC_003295.1/2052444-2051947                    UUG.GCG.G.G.CC..GGGC..GG.GG.AGACC...UUCG.....GGUCU.GCCGG....UUCCGUUGUU...........CCGGUU.CGCC.A.ACCCC..GCCGUCU....GG..CC.C.GC.CACC
NZ_AAWK01000002.1/1278-780                     AUG.GCA.G.G.CC..GGGU..GG.GG.AGACC...UUCG.....GGUCU.GCCGGU...UUUCUUUGGGG.........ACCGGUU.CGCC.A.GCCCC..GCC.GUC....GG.GCC.U.GC.CACC
NZ_ABDZ01000003.1/186573-186078                AUG.GCG.G.G.CC..GGGU..GG.GG.AGACC...UUCG.....GGUCU.GCCGGU...UUUCUUGGAG...........CCGGUU.CGCC.A.GCCUC..GCC.GUC....GG.GCC.C.GC.CACC
NZ_AAKL01000003.1/1135-638                     AUG.GCG.G.G.CC..GGGU..GA.GG.AGACC...UUCG.....GGUCU.GCCGG....UUUCUUGGAG..........GCCGGUU.CGCC.A.GCCUC..ACC.GUC....GG.GCC.C.GC.CACC
NC_003295.1/3705184-3704688                    AUG.GCG.G.G.CC..GGGU..GA.GG.AGACC...UUCG.....GGUCU.GCCGG....UUUCUUGGAG..........GCCGGUU.CGCC.A.GCCUC..GCC.GUC....GG.GCC.C.GC.CACC
NZ_ABDZ01000005.1/62808-62311                  AUG.GCG.G.G.CC..GGGU..GG.GG.AGACC...GCAA.....GGUCU.GCCGGU...UGCCGUGAGU..........ACCGGUU.CGCC.A.GCCCC..GCC.GUC...AGG..CC.C.GC.CACC
NZ_AAWK01000008.1/223752-223256                AUG.GCG.G.G.CC..GGGC..GG.UG.AGACC...UUCG.....GGUCU.GCCGG....UUUCUAGAUG..........GCCGGUC.UGCU.A.ACGCC..GUC.GUC...AGG..CC.C.GC.CACC
NZ_ABDZ01000027.1/11158-10662                  AUG.GCG.G.G.CC..GGGC..GG.UG.AGACC...UUCG.....GGUCU.GCCGG....UUUCUAGAUG..........GCCGGUC.UGCU.A.ACGCC..GUC.GUC...AGG..CC.C.GC.CACC
NZ_AAWK01000002.1/155452-154953                AUG.GCG.G.G.CC..GGGC..GG.UG.AGACC...UUCG.....GGUCU.GCCGGU...AGCUGGGAUAGG........GCCGGUC.UGCU.A.ACGCC..GUC.GUC...AGG..CC.C.GC.CACC
NZ_ABDZ01000003.1/358929-358430                AUG.GCG.G.G.CC..GGGC..GG.UG.AGACC...UUCG.....GGUCU.GCCGGU...AGCUGGGAUAGG........GCCGGUC.UGCU.A.ACGCC..GUC.GUC...AGG..CC.C.GC.CACC
NZ_AAWK01000002.1/339904-340401                AGG.GCG.G.G.CC..GGGU..GG.GG.AGACC...UUCG.....GGUCU.GCCGGU...GCUCCAGAGA..........ACCGGUU.CGCU.A.CCCCC..GCCGUCU....GG..CC.C.GC.CACC
JCVI_SCAF_1101667386172/558-781                AGG.GCG.G.G.CC..GGGC..GG.GG.AGACC...UUCG.....GGUCU.GCCGGU...GCUCCAGAGA..........GCCGGUU.UGCU.A.CCCCC..GCC.GUC...AGG..CC.C.GC.CACC
NC_008027.1/2692720-2693218                    AUG.GCG.G.C.UG..CGUA..UG.GG.AGGCC...UUUG.....GGCCU.GCCGGU...UUUCUCUUUUGC........GCCGGUC.UUGC.AGACCUG..UAC...G....UA..GC.U.GC.CACC
NZ_AAVY01000024.1/72089-72583                  AUG.GUG.G.C.UG..CGUG..CU.GG.AGAUC...UUCG.....GAUCU.GCCGGU...UUUCGUCUGU...........CCGGUC.UUGC.AGACCUG..CAC...G....UA..GC.C.GC.CACC
NC_007492.1/4210826-4210328                    AUG.GCA.G.C.UA..UGCG..CA.GGAGCAC...GCUCGA.....GUGC.ACCGGG...UUUUUUCGGGGU........CCCGGAC.UUCC.ACACCUG..CGC...A....AA..GC.U.GC.CACC
NC_007712.1/1219901-1219404                    AUG.GCGUG.A.UG..UAAC..GG.GG.GAGCC...GUAA.....GGCUC.GCCGGA...UUUCUCUUUG..........ACCGGUC.UGUC.A.ACCCU..GUU...A....CG..UCUC.GC.CACC
NC_007712.1/444649-445146                      AUG.GUG.G.GACG..UAAC..GG.GG.GAGCC...UUCG.....GGCUC.GCCGG....CUUCAUCUUCUUC.......ACCGGUA.UGCU.A.ACCCC..GAU...A....CG.UCU.C.GC.CACC
NZ_AAJW01000085.1/4856-4362                    AUG.GCG.G.GGCG..UAAC..GG.GG.GAGC...CUUUGU.....GCUC.GCUGG....UUUCCAGAUG..........ACCAGUC.UGCU.A.ACCCU..GUU...A....CG.UCU.C.GC.CACC
NZ_AAKB01000008.1/102488-101993                AUG.GCG.G.GGCG..UAAC..GG.GG.GAGC...CUUUGC.....GCUC.GCUGGU...UUCCCAAUUU..........GCCAGUC.UGCU.A.ACCCU..GUU...A....CG.UCU.C.GC.CACC
NZ_ABFG01000007.1/329934-330429                AUG.GUG.G.GGCG..UAAC..GG.GG.GAGCG...UUCG.....CGCUC.GCCGG....UUCCGUUGAU..........GCCGGUC.UGCU.A.ACCCU..GUU...A....CG.UCU.C.AC.CACC
NC_007712.1/1663364-1663858                    AUG.GUG.G.GGCG..UAAC..GG.GG.GAGCG...CUUG.....CGCUC.GCCGGG...UUCUGUGUGG...........CCGGUC.UGUC.A.ACCCU..GUU...A....CG.UCU.C.GC.CUCC
NC_005856.1/48237-48732                        AUG.GUG.G.GGCG..UGAU..GG.GG.AGGC....UUCG......GCCU.GCUGG....UUUCACUAAC..........GCCAGUC.UGUC.A.ACCCU..GUC...A....CG.UCC.U.GC.CACC
NZ_ABEW01000015.1/43515-43021                  AUG.GUG.G.GGCG..UGAU..GG.GG.AGGC....CUCG......GCCU.GCUGG....UUUCAUGUAC..........GCCAGUC.UGUC.A.ACCCU..GUC...A....CG.UCC.U.GC.CACC
NC_009085.1/3754563-3754070                    GCG.GUA.G.GGCG..AGGG..AG.GG.ACGC....CUUGU.....GCGU.GCUGA....UUCUUGUGUG...........UCAGUC.UGUC.A.ACCUU..CUC...U....CG.UUC.U.AC.CACC
NC_009085.1/1621047-1620550                    AUG.GAG.G.AACG..GGAG..UG.GG.ACACC...CUUG.....GGUGU.GCUGG....UUUCUUAGGU..........AUCAGUC.UGCU.A.ACCCU..CUU...U....CG.UUU.C.GC.CACC
NC_009085.1/1470958-1471456                    GCG.GCG.G.AACG..GGAG..GG.GG.ACAUC...UUCG.....GAUGU.GCUGAU...UUUUGGGUAA..........AUCAGUC.UGCU.A.ACCCC..UUU...U....CG.UUU.C.GC.CACC
NC_009085.1/3064011-3063515                    GCG.GCG.G.AACG..GGAG..GG.GG.ACACC...UUUG.....GGUGU.GCUGG......CCUCGUUUG.........ACCAGUC.UGUC.A.ACCCU..CUU...U....CG.UUC.U.GC.CACC
NC_005966.1/2749960-2750453                    GCG.GUA.G.AACG..GGAG..GG.GG.ACACC...UUCG.....GGUGU.GCUGA....UUCUUAGGU............UCAGUC.UGCU.A.ACCCC..CUU...U....CG.UUC.U.GC.CACC
NC_009085.1/1261716-1262210                    ACG.GCG.G.AACG..GGAG..GG.GG.ACACC...UUCG.....GGUGU.GCUGGG...UUUUUUCGG............CCAGUC.UGCU.A.ACCCC..CUU...U....CG.UUC.U.GC.CACC
NC_009085.1/2432240-2431746                    GCG.GCG.G.AACG..GGAG..GG.GG.ACACC...UUCG.....GGUGU.GCUGGA...UUCUUUGGCU...........CCAGUC.UGCU.A.ACCCU..CUU...U....CG.UUU.C.GC.CACC
NC_009085.1/1493204-1493698                    GCG.GUG.G.AACG..GGAG..GG.GG.ACACC...UUCG.....GGUGU.GCUGA....UCUUUUGGCU..........AUCAGUC.UGUC.A.ACCUU..CUC...U....CG.UUU.C.AC.CACC
NC_009085.1/3419153-3418658                    GCG.GUA.G.GACG..GAAG..UG.GG.ACACU...UUCG.....AGUGU.GCUGG......CCUCUGAG..........ACCAGUC.UGUC.A.ACCCA..CUU...U....CG.UUC.U.GC.CACC
NC_009085.1/872009-872505                      GCG.GUA.G.GACG..AGUG..AG.GG.ACACC...UUCG.....GGUGU.GCUGAU...UUCUUACUA............UCAGUC.UGCU.A.ACCCU..UGC...U....CG.UUC.U.GC.CACC
NC_009085.1/590236-590732                      GCG.GUA.G.GACG..AGUG..AG.GG.ACACC...UUUG.....GGUGU.GCUGA....UUCUUUACU...........AUCAGUC.UGCG.A.ACCCU..UGC...U....CG.UUC.U.GC.CACC
NC_009085.1/2114640-2114146                    GCG.GUA.G.GACG..GGAG..UG.GG.ACACC...UUCG.....GGUGU.GCUGG....AGUCUUAC.............CCAGUC.CGUC.A.ACCUG..CUU...C....CG.UUC.U.GC.CACC
NC_009085.1/2055449-2054955                    GCG.GUA.G.GACG..GGAG..AG.GG.ACACC...UUUG.....GGUGU.GCUGG....AGUCUUAA.............CCAGUC.UGCG.A.ACCCU..CUU...U....CG.UUC.U.GC.CACC
NC_009085.1/1580944-1581438                    GCG.GUA.G.GACG..GGAG..AG.GG.ACACC...CUCG.....GGUGU.GCUGGU...UUAUCUUAC............CCAGUC.CGCG.A.ACCCU..UUC...U....CG.UUC.U.GC.CACC
NC_009085.1/2778877-2778379                    GCG.GUA.G.GACG..GGAG..AG.GG.ACACC...UACG.....GGUGU.GCUGGU...UAUAUCUUUC..........ACCAGUC.UGCU.A.ACCCU..UUC...U....CG.UUC.U.GC.CACC
NC_009085.1/3905032-3904538                    AUG.GUA.G.GGCG..GAAG..GG.GG.ACGCG...UUCG.....CGCGU.GCUGG......UCGCUAGG...........UCAGUC.UGCU.A.ACCCU..CUU...U....CG.UUC.U.AC.CACC
NC_005966.1/962160-962656                      AUG.GUA.G.GGCG..GAAG..GG.GG.ACGCG...CUUG.....CGCGU.GCUGGU...UUCUUUGUUU..........GCCAGUC.UGUC.A.ACCCU..CUU...U....CG.UUC.U.AC.CACC
NC_009085.1/1060324-1059829                    GCG.GUA.G.GACG..GGAG..GG.GG.ACGCG...CUCG.....CGCGU.GCUGG......UCUGUAUA..........CCCAGUC.UGUC.A.ACCCC..UUC...U....CG.UUC.U.AC.CACC
NC_005966.1/3357893-3358389                    GCG.GUA.G.AACG..GGAG..GG.GG.ACGCG...UCCG.....CGCGU.GCUGG....UUCUGUAUGU...........CCAGUC.UGUC.A.ACCCU..CUU...U....CG.UUC.U.GC.CACC
NC_005966.1/920444-919948                      GCG.GUA.G.AACG..GAAG..GG.GG.ACGCG...UCCG.....CGCGU.GCUGG....UUCUAGAUGU...........CCAGUC.UGUC.A.ACCCU..CUU...U....CG.UUC.U.GC.CACC
NC_009085.1/98647-98152                        GCG.GUA.G.GACG..GGAG..GG.GG.ACGC....CCCGC.....GCGU.GCUGG....UUCUACGAGU...........CCAGUC.UGUC.A.ACCCC..CUU...U....CG.UUC.U.AC.CACC
NC_009085.1/1469354-1469848                    GCG.GUA.G.GACG..GAGG..UG.GG.ACGC....CUUGU.....GCGU.GCCGG....UUUCUAGAUG..........ACUGGUC.UGUC.A.ACCCG..CCU...U....CG.UUC.U.AC.CACC
NZ_AADP01000001.1/917352-917848                AUG.AUG.A.G.CU..GAAU..GA.GG.GGAUC...GAAA.....GAUCC.GCCGUU...UUGCUCUUAAG.........UACGGUACUGCG.A.ACCUC..GUU...C....AG..UU.C.AU.CACC
NC_009567.1/169072-169567                      AUG.AUG.A.A.CU..GUUU..AG.GA.GGAUC...GAAA.....GAUCC.GCCGUU...UACUCUAAUC..........AACGGUACUGCG.A.AUCCU..AUU...C....AG..UU.C.AU.CACC
NZ_AADO01000003.1/1833-2328                    AUG.AUG.A.A.CU..GUUU..AG.GA.GGAUC...GAAA.....GAUCC.GCCGUU...UUGCUCUAAG..........UACGGUACUGCG.A.AUCCU..AUU...C....AG..UU.C.AU.CACC
NZ_AAZE01000005.1/1155-1650                    AUG.AUG.A.A.CU..GUUU..AG.GA.GGAUC...GAAA.....GAUCC.GCCGUU...UUGCUCUAAG..........UACGGUACUGCG.A.AUCCU..AUU...C....AG..UU.C.AU.CACC
NZ_AAZF01000003.1/39000-38505                  AUG.AUG.A.A.CU..GUUU..AG.GA.GGAUC...GAAA.....GAUCC.GCCGUU...UUGCUCUAAG..........UACGGUACUGCG.A.AUCCU..AUU...C....AG..UU.C.AU.CACC
NZ_AAZH01000001.1/84296-84791                  AUG.AUG.A.A.CU..GUUU..AG.GA.GGAUC...GAAA.....GAUCC.GCCGUU...UUGCUCUAAG..........UACGGUACUGCG.A.AUCCU..AUU...C....AG..UU.C.AU.CACC
NC_007146.1/1576714-1576219                    AUG.AUG.A.A.CU..GUUU..AG.GA.GGAUC...GAAA.....GAUCC.GCCGUU...UUGCUCUAAG..........UACGGUACUGCG.A.AUCCU..AUU...C....AG..UU.C.AU.CACC
NC_009566.1/965802-966297                      AUG.AUG.A.A.CU..GUUU..AG.GA.GGAUC...GAAA.....GAUCC.GCCGUU...UUGCUCUAAG..........UACGGUACUGCG.A.AUCCU..AUU...C....AG..UU.C.AU.CACC
NC_004827.1/6464-5970                          AUG.AUG.A.A.CU..GGUU..GA.GG.GAUC....GAAA......GAUC.GCCGUU...UACACCGUGU..........UACGGUA.CGCC.A.ACCUU..GAU...C....AG..UU.C.AU.CACC
NC_008309.1/1602695-1603186                    AUG.AUG.G.G.CU..GAUU..GA.GG.GAUC....GAAA......GAUC.GCCGUUC..AUCCGUGUU............ACGGUA.CGCC.A.ACCUU..GAU...C....AG..UU.C.AU.CACC
NC_009085.1/871420-871913                      AUG.GUA.G.GACG..AGAG..GG.AG.ACGC...CUUAGU.....GCGU.ACUGA....AUCCUUGGG............GCAGUC.UGUC.A.ACUUC..CUU...U....CG.UUC.U.AC.UGCC
#=GC SS_cons                                   :((.(((.(.(.((..((((..((.((.<<<<<<<.____...>>>>>>>.<<<<<_...__________.........._>>>>>,.,,,,.,.,))))..)))...)....))..)).).)).))::
#=GC R2R_LABEL                                 ..........................J.............................1..2..........3.........4.....5..6.......................................
#=GC R2R_XLABEL_anti                           ........................................................aaaaaaaaaaaaaaaaaaaaaaaaa.....bbbbbbbbbb.................................
#=GC R2R_XLABEL_label                          ................................................................a..........................b.....................................
#=GC SUBFAM_LABEL_P2TERM                       ...................................xxxxxxxx......................................................................................
#=GC SUBFAM_GNRA_R2R_LABEL                     ----------------------------......................-------------------------------------------------------------------------------
#=GC SUBFAM_UNCG_R2R_LABEL                     ----------------------------......................-------------------------------------------------------------------------------
#=GC SUBFAM_CUNG_R2R_LABEL                     ----------------------------......................-------------------------------------------------------------------------------
#=GF Makefile disablepred HAS_GNRA HAS_UNCG HAS_CUNG FOUR
#=GF SUBFAM_REGEX_PRED HAS_GNRA P2TERM G[A-Z][AGR]A
#=GF SUBFAM_REGEX_PRED HAS_UNCG P2TERM U[A-Z]CG
#=GF SUBFAM_REGEX_PRED HAS_CUNG P2TERM CU[A-Z]G
#=GF SUBFAM_REGEX_PRED FOUR P2TERM ^[.]*[A-Z][A-Z][A-Z][A-Z][.]*$
#=GF SUBFAM_PERL_PRED GNRA return $predValue{HAS_GNRA} && $predValue{FOUR};
#=GF SUBFAM_PERL_PRED UNCG return $predValue{HAS_UNCG} && $predValue{FOUR};
#=GF SUBFAM_PERL_PRED CUNG return $predValue{HAS_CUNG} && $predValue{FOUR};
#=GF R2R multistem_junction_bulgey J J0 -45 1 0 0 0 -90 J1 -45 1 0 0 0 -90
#=GF R2R var_backbone_range 1 2
#=GF R2R var_backbone_range 3 4
#=GF R2R var_backbone_range 5 6
#=GF R2R outline_nuc anti:a
#=GF R2R outline_nuc anti:b
#=GF R2R tick_label label:a a' antisense region
#=GF R2R tick_label label:b b' antisense region

#=GF SUBFAM_GNRA_R2R no5
#=GF SUBFAM_GNRA_R2R set_dir pos0 -180
#=GF SUBFAM_CUNG_R2R no5
#=GF SUBFAM_CUNG_R2R set_dir pos0 -180
#=GF SUBFAM_UNCG_R2R no5
#=GF SUBFAM_UNCG_R2R set_dir pos0 -180
//
