# Supplementary material for: R2R - software to speed the depiction of aesthetic consensus RNA secondary structures
Source: BMC Bioinformatics. 2011 Jan 4;12:3. doi: 10.1186/1471-2105-12-3 (PMC3023696; doi:10.1186/1471-2105-12-3)
Supplement: Additional file 1 — Source code and example input and output files. C++ and Perl source code is provided. Installation and usage instructions are given in the user manual (Additional file 2), which is also a part of this archive. Example input files for R2R are included in the "demo" subdirectory of this archive, and R2R's raw output on these examples in PDF and SVG format is supplied in the "demo/output-pdf" and "demo/output-svg" subdirectories. Files can be retrieved from the tgz archive file using programs such as WinZip (Windows), StuffIt Expander (Mac) or the tar/gzip commands (UNIX). [file 1471-2105-12-3-S1.TGZ › R2R-1.0.1/demo/104/Chlorobi-1.sto]

# STOCKHOLM 1.0
NZ_AAIJ01000001.1/66613-66150            GUUGUCAGAGGUUGAGAUGUGUUAGCGUGUUGCCUGAUGUAAUAUUGAUAUAUAAUAUAUUUUUCAUCGUUUUUAAUAGGGUUUUAUUGUAUUAUACGUGAUAAUACUUCGCGCAAGUGAAGU.GUGUAGGUCU.GUGGGGGAUUUCUGCAC....GGGUAAAAGCAGCACAGAA..GUGCUGCUUUUGCUGUUGUAAGCCGGUUUAUUCACUUCUUCAGAGCAUUUGACAUAAUCCCUGCGGAUUGUUUUCUUUGCUUACCUUAUACGUAUUCUGAUCAAACAGGUCACACGCACAGUAUGCUUCUCCGUGUAUUAUUUGUCUGUUAUGAAAAUAUCUGCCGUUCUCCUAUGGCGGAAGGUAUUUUUUCGGCUCUCGUCAGGCGCGAUGCACGCGCAGAGGGUAUUAUUGUCGAAUCGGCAGGGACGGUAUGCUAUCAGAAAGGAUCUCUUCCGGAUAGCCGUGCUGUAAU..
NC_009337.1/146166-145701                UGAACUGCUCGACCAAGCUCAGGAGUACCGUUGCUGCCCUGUUGAACUCAUAGAAGACGAGGAUGCAGAUAAUGGAUAAUCGCCGCUAAAGCGGAAAAGGAAAAAGCCUCAUGCAAAUGAGGUGGAGCAUGCGUAAUGGGGGACGCAUGCUC....ACCAGAAAACGGCC.GAAA...GGCCGUUUUCUGGUGAGCAUGCUUCAACACCGCACAAGGCAGAAACUCACCGCACCGUCAGAAUUUCAUCCCACUGCGUGCUGCACCGCGGUGAAAGACGCUGCUGCACCGGCCUCCACGCAUUCAUAUCCUCCGCCGCCAACCGUAUCGACGACUUUCCAUAACGCCUGUUGACCUCAUCCAUCACCGCCAUCAGCCUCGUGCCGCGAUCCUCGUCCGCCCUCUCUUCAAAGAGCGACAUAGUCGUUUCCGGCUGGUUCCGCGAUACCAUUCCGCUCAGCAUCACCCCGGCUUUG
NC_009337.1/970480-970945                AUGGGAUGCUGUAAACCGUUUUUCUACUUUCAGUUAUCACUUCUUCAGAGCCAUCAUUUCAACUUUGGCAUACCAUUUGCAUUAUCAACAGUGAACAUAUGAAAUUCCUCACGCCAGUGAGGUUGAGUUGGUGUAAUGGGGGACACCAACUC....UCAGAGAGACGGCU.UCAC...GGCCGUUUCUCUGUUUCACCACUUUCACGACCGAUAAUCUUCAAACACAAGCCGUUAUGAAAACCAGAAACAUCAGGCGCGAUAAAGGCUACAGAAUCUUCCGGGAAGCAGUUCUGUCGAGGGCAAUAACCUCUCUGCUCAGGAAGGCAAAAAGGAAAGAGUUUUGUGAACGGGAAUGCUACUGAGCUUUGUUUUUUAAAGCGGAAGGGGUAUACUGAUUAUAGAAGCAGGGAUGCAUACAUGAGACUUUAUUAUGUUGUUUUUUUUAAACCAUUAAACCAAUAAUACCAUGGACA
NZ_AAIJ01000007.1/10487-10020            UCAACACGCCACAUCGCAUAUUCUGUCACUUAUAAGCACGUCAUUUCGCACAUCAUGCCGCACAUGCAGCCAUUGGCACGGAUCUUGCAAAAUUAAUAGCAUCAUGCCUCACGCCCGUGAGGUAGAGUAGGAGGAAUGGGGGCCUCCUGCUCAC..UGUUUAAAGCGGCCACAC...UGGCCGCUUUUUUUGUUUGUGGGUAGGGAAUUGUUCGGGUUGGGGGCUGGAUAACGUCACACAUCACCGGCAGCAAAAAGCAUAGCGAGGAACGAGUGGCGCUUAUUGAUGUCCGAGUGUAUGUGGUUGUUAUGUAACAAUAUUUUCUAUCUCGUUCUUUGUUUCCCAUAAGCCGUCCAAACACAAACAACAACUACCGGCUCUAUUUCAAUUUAUAUAAAUCCUCAAUGUCUUCGAAAUAGGGCUCAAUGAAAUCUGCCAGCAUCUCCUCGUUGUUACCAUAAAGUGCGAAAUAG.
NZ_AAIC01000009.1/56847-57314            AAAAGGCUGGGGUUUUCAUGGCGAAUUUAUUUAAGUUAUUAUUUAAUAGUGUUUUAUCUUGUUGAUUGUUUUUUUUGGCAUGUUGUUUGCUUAUUUCUCUGUAAUGCCUCACGCCCGUGGGGUAGGACAGGUGUAAUGGGGGACACCUGUUCAC..ACUAAAAGCGUCCCGUAUACUCGGGGCGCUUUUUUUUAUGGUUCUUUUUUUGUAGAGUCAGGCAAGCAGCGAGGCGAGAUUAUUGCAGUUCUCUUCCACGAUCGCCGCGGAUUUUCUCAGAGCGUCAAGUUCAGGGGCAUCGAGGUCGAUUUCAAGGAUCUGUUCAAUGCCGUUCUUUCCAAGCUUGACCGGUGCGCCUAUGUAGACAUUGUUGAUACCGUACUGGCCUUCAAGCAGUGCUGAACAGGGGAGUAUGCGUUUGCGAUCGUUGACGAUGGCAUCGAUCAUUUCUACCGCGGAUGAUGCCGGAGCAU....
NZ_AAIC01000002.1/18895-18430            GUGCGGGAGUGGCUUAUUUCACUAUUACUACGCUAUCCACUCUUUGCUUAUACUUCGUGUUGUUUUGGCACAUUCAUUGCUAUUAUUAUUGUAGUUAAGUUUUCAGCCUCACGCCCGUGGGGUUGGGCAGGCGUAAUGGGGGACACCUGCUC....GAAGAAAAGCGGUCUGCAA...GGCCGCUUUUUUUUUGCCCGCUCGGUUGUUUCCGUUCAGGAGUCUUCGUUUUUGGCGCAAUGUGUUUAGAGCAGUUUUGUCAGCAGUUCUCUUGUCGCUCGAAUAUCGGAGAACGCGUCAUGGGCCUCAAGCCUGAUGCCAUAGUGACGACAGACUGUUUCGAGCUUGUAGUCAGGCAGAUGCAGGGCUCCGGUGAAAUCUUUCAUAAACAGGACGGGAAGGGGGUCAAGCCUUCUCCAGUUCACGUACGAUCCUAUUCCGUAUUUGUCGCCGUGCAUUUUGAACCACUGCUGUA.
NZ_AAIJ01000012.1/17526-17057            UAAGCUGUUUGACUAAUUUGUUACAAUUAAGUCAUUUAUGUCUUUGAUGCUUUUGUUGCUUGUUUUUGGCACAGAGCUUGCACUGUAUUAUGUGAAAAUGAAAUUACCUCACGCCAGUGGGGUAGAGUAGCUGGAAUGGGGGCCAGCUGCUCACUUUAAAAAAAGCGACCGCAAC..CGGUCGCUUUUUUUAUUUCCAGAAUAGGCUUCUUUCGAUAUCCUGUCGUGUAUCUCACUAUGAGAGUGAUGCGCGUUUGCAAGACGAUAAUUGAGAAAAUAUCUCAGCUUGAUACCUGUCAGAUUUAUGGCUGGAAAUCUGAUUAUUCUUGCUCUAUUCUUCUAAGUCAUUUUAUUGUUAUGGUUUAUGUGUUUCUUUGUUAUUUUUUUUGGUUGUUUGGCACAGACUUUGAUCAAUAGUAGACAGAAACAGAAUUGCCUCACGCCAGUGGGGUAGAGCAGCUGGAAUGGGGGCC..
NZ_AAIJ01000012.1/17200-16733            CUCUAUUCUUCUAAGUCAUUUUAUUGUUAUGGUUUAUGUGUUUCUUUGUUAUUUUUUUUGGUUGUUUGGCACAGACUUUGAUCAAUAGUAGACAGAAACAGAAUUGCCUCACGCCAGUGGGGUAGAGCAGCUGGAAUGGGGGCCAGCUGCUCAA..CAAAAAAAGCGACCGUAAC..CGGUCGCUUUUUUUAUGCUUUUUUACAAGAAGAGGUCAAGGGAAAGGAAAGAAUAGAAAAAAGCGGUCUGGAUGACCGCUUUGCAUGUGUCAGGCUCUGAUGCCUCAGUUUGAUCUGCUUACGAAAGCAGAUCGGCGAGAUUGCUGCAGUUUGAUUCAACAAUGGAUGCCGAUUGACGCAGGGCUUCAAGUUCGGCGGUGUCCAGAUUGAUCUCAAGAACUUCCUCAAUACCGUUUUUGCCUAUUUUUACCGGGACACCGAUAAAGACAUUAUCCAUGCCAUAUUGGCCGGUAAC..
NC_007512.1/1700672-1700207              UUGUGGCCAGCAACUCCCUGCAUACAGCGUGUUGCUGGCUUUUGGUGCUAUUUUUUUUAUGUAUCACGAUCUUUGGCACGGCACUUGCAUCUAUAAUCAUGAAACUCCUCACGCCCGUGGGGUGGAGCAGGUGUAAUGGGGGACACCUGUUC....GAAAAAAAGCGGCU.GAAA...GGCCGCUUUUUUUUUAUCCCCCUGAAGUGCCUGCUUUCAUUCGGGUAUGGAACAGGAUCGUCUCACAAUGGAUCCGGCAGUGUACGAUGAGGGACGGUUCUGUAUGGGAAAAUGGGGAUUUUCUGGCGUUGGCACGGCAAUUGCAAGUAUAAUCAUGAAACUCCUCACGCCCGUGGGGUGGAGCAGGUGUAAUGGGGGACACCUGUUCGAAAAAAAGCGGCUGAAAGGCCGCUUUUUUUUUAUCCCCCUGAAGUGCCUGCUUUCAUUCGGGUAUGGAACAGGAUCGUCUCACAAUG
NC_007512.1/1700446-1699981              AUCGUCUCACAAUGGAUCCGGCAGUGUACGAUGAGGGACGGUUCUGUAUGGGAAAAUGGGGAUUUUCUGGCGUUGGCACGGCAAUUGCAAGUAUAAUCAUGAAACUCCUCACGCCCGUGGGGUGGAGCAGGUGUAAUGGGGGACACCUGUUC....GAAAAAAAGCGGCU.GAAA...GGCCGCUUUUUUUUUAUCCCCCUGAAGUGCCUGCUUUCAUUCGGGUAUGGAACAGGAUCGUCUCACAAUGGAUCCGGCAGUGUACGAUGAGGGACGGUUCUGUAUGGGAAAAUGGGGAUUUUCUGGCGUUGGCACGGCAAUUGCAAGUAUAAUCAUGAAACUCCUCACGCCCGUGAGGUGGAACAGGUGUAAUGGGGGACACCUGUUCAUAAAAAAAGCGGCCGAAUGGCCGCUUUUUUUAUGUAUUCAAGCAAUGGAUUGAUCCGGUAUGCUCAGCCAAGCAGUGCAUCAAGGUU
NC_007512.1/1700220-1699754              AUCGUCUCACAAUGGAUCCGGCAGUGUACGAUGAGGGACGGUUCUGUAUGGGAAAAUGGGGAUUUUCUGGCGUUGGCACGGCAAUUGCAAGUAUAAUCAUGAAACUCCUCACGCCCGUGAGGUGGAACAGGUGUAAUGGGGGACACCUGUUCA...UAAAAAAAGCGGCC.GAAU...GGCCGCUUUUUUUAUGUAUUCAAGCAAUGGAUUGAUCCGGUAUGCUCAGCCAAGCAGUGCAUCAAGGUUCCUGCAGUUCUGCUCUACAAUGGAAGCCGACUGCUGCAAUGCCUUGAGUUCGUCCGCUGAGAGAUUGAUUUCCAGAAUCUGCUCCACGCCCUUUCUGCCGAGUUUGACCGGAGCGCCGCAGAAGACGUUCUGGAUGCCGAACUGGCCUUUCAGGCAUGUGGUGCAGGGGAGGAUGCGCUUGCGGUCCUUUACGAUCGACUCGAUCAUUUCCACGGCUGAGGCUGCCG
NC_009337.1/1489437-1488970              GGGCGAUUUUUAUUUCCCCCUAACUUCUUGUUUAAAAAUGAGUUAAAGAAAAUAUUUUCUUUUUCUCAUGGUUUGGCACGGUGGUUGCUAUUUCUUUUAUGAAAUACCUCACGCCCGUGGGGUUGAGCAGAUGUAAUGGGGGACAUCUGCUCAC..AAAAAAAAGCGGCU.GAAA...AGCCGCUUUUUUUUUAGCUCUUUUUUCUUCUCCUCAAAUCGCAGAAGCAAGGCUUUUGCAGUUCUUCUCCACGAUUGCCGCUGAGGCCUGAAGUGCCUUGAGUUCAUUGUCGUCAAGGUUGAUUUCAAGAAUCUGCUCGACACCCUCUUUUCCCAGCUUGACAGGAACACCGCAGAAUACAUUAUUGAUGCCGUAUUGUCCCCCGAGGCAGGUGGUGCAGGGGAGAAUGCGCUUGCGGUCUUUGACUAUCGACUCAAUCAUUUCAACUGCUGAUGCUGCCGGUGCAUAGAAUGCCG
NZ_AAHJ01000012.1/10507-10040            GUGCUUCCGUUCGGAAAGGGUUUUUUGUCAAAGGAGUGUUGUGUUAUCUGGCCGGUUGCUUUUUUUUGUUGUUUGGCACGGUGAUUGCAUGAUAUGUAAUGAAAUUCCUCACGCCCGUGGGGAAGAACAGGUGGAAUGGGGGCCAUCUGUUCAA..GAAAAAAGGAGGUC.GAAA...GACCUCUUUUUUUUCGUUUUUGAAGCAUCGGUUCUGUCGCAGUCAUGUUGAACGGCAGUUGUAUCGAGCAGAUACAGCUUUGAGGCGAAGAGAGACGUUAUGACUCUGCUGCGCUUCCUUUCGGAAAGGUUUUUUUGUCGAAGGAGUGUUGUUUUAUCUUACCGGUCGCUUUUUAUGAUUUUUUGGCACGAUGCUUGCAUAACACUAUAUGAAAUUCCUCACGCCAGUGAGGAAGAACAGGUGGAAUGGGGGCCAUCUGUUCACAAAAAAAAGCGGCUUUCGGGCCGCUUUUUUUG
NZ_AAHJ01000012.1/10794-10327            UUCCUGGGUUUUACAUUAUGUAAGUGUUUUUGUUAUAAUAGUAUAAACAUUUAGUGGCCGUUUUGGUGUCUUUUGGCACGGUGAUUGCUUGAUAUAUAAUGAAACUCCUCACGCCCGUGGGGAAGAGCAGGUGGAAUGGGGGCCAUCUGUUCAA..GAAAAAAGGAGGUC.GAAA...GACCUCUUUUUUUUUCUUCAUUUUUGAAGCAUCGAUUCUGUCGCAGUUAUGCUGUACGGACAUCUGUAUCAGGCAGAUACAAUCUUGAGGCAAAGAGAGACGUUGUGUCUCUGCUGUGCUUCCGUUCGGAAAGGGUUUUUUGUCAAAGGAGUGUUGUGUUAUCUGGCCGGUUGCUUUUUUUUGUUGUUUGGCACGGUGAUUGCAUGAUAUGUAAUGAAAUUCCUCACGCCCGUGGGGAAGAACAGGUGGAAUGGGGGCCAUCUGUUCAAGAAAAAAGGAGGUCGAAAGACCUCUUU
NZ_AAHJ01000012.1/10225-9758             GCGCUUCCUUUCGGAAAGGUUUUUUUGUCGAAGGAGUGUUGUUUUAUCUUACCGGUCGCUUUUUAUGAUUUUUUGGCACGAUGCUUGCAUAACACUAUAUGAAAUUCCUCACGCCAGUGAGGAAGAACAGGUGGAAUGGGGGCCAUCUGUUCAC..AAAAAAAAGCGGCU.UUCG...GGCCGCUUUUUUUGUUUGUGUCAUUCCAUGGUUUUUUCAGGAGAGAACAGCCUGAAGGCUAUUGCAGUUUUCCUCAACUAAAGCUGCGGAUUUCUGAAGUGCUUCAAGUUCAUAUUCUGAAAGAUUGAUUUCAAGAAUCUGUUCAAUACCGUUUUUGCCAAGUUUGACCGGAACGCCGCAGAACACUCCGUCGAUACCGAACUGGCCGUUCAGCAUAGUUGUACAGGGGAGAAUGCGUUUGCGAUCUUUAACGAUGGCUUCAAUCAUUUCAACUGCUGAAGCUGCAGGCGCGUAAU
#=GC SS_cons                             ........................................................................................................<<<<<<<<___.>>>>>>>><<<<<<<<<<________>>>>>>>>>>..................................................................................................................................................................................................................................................................................................................................
#=GC SS_cons_TT                          ...................................................................................................................................................................<<<<<<<<......>>>>>>>>.................................................................................................................................................................................................................................................................................................
#=GC unclear_SS_cons_1                   ..........................................................................................................<<<<<<.......................>>>>>>.............................................................................................................................................................................................................................................................................................................................................
#=GC R2R_LABEL                           ------------------------------------------------------------------------------------------------------......................A...........................1.......2..............................-------------------------------------------------------------------------------------------------------------------------------------------------------------------------------------------------------------------------------------------------------------------------------------------
#=GF R2R merge_ss _TT primary
#=GF R2R place_explicit A A-- -90 4 0 0 0 -180
#=GF R2R var_backbone_range 1 2
//
