# Supplementary material for: R2R - software to speed the depiction of aesthetic consensus RNA secondary structures
Source: BMC Bioinformatics. 2011 Jan 4;12:3. doi: 10.1186/1471-2105-12-3 (PMC3023696; doi:10.1186/1471-2105-12-3)
Supplement: Additional file 1 — Source code and example input and output files. C++ and Perl source code is provided. Installation and usage instructions are given in the user manual (Additional file 2), which is also a part of this archive. Example input files for R2R are included in the "demo" subdirectory of this archive, and R2R's raw output on these examples in PDF and SVG format is supplied in the "demo/output-pdf" and "demo/output-svg" subdirectories. Files can be retrieved from the tgz archive file using programs such as WinZip (Windows), StuffIt Expander (Mac) or the tar/gzip commands (UNIX). [file 1471-2105-12-3-S1.TGZ › R2R-1.0.1/demo/104/Chlorobi-RRM.sto]

# STOCKHOLM 1.0
NC_007645.1/455364-455834                UGGAAAUGGGAAUGUUCCAUAGUUAAAUCAUUUGACGUUUUGCCACUUUUGUUCCAGAUUUGUAUGCAUUGUGCGCAGCCGCGAAAGCGGGCCUGCAACCGAA...UUAG.CCAGCGGUUGG..CUAGUC..ACU..GACGAU..AAU.U.G.GAGCGUUUG.GUU.UUCGUC..AGUG..UGAUUGCUACA.GGCGCUCGUGACAAAUAAUGAGAUGGUGAGAUGAAUAUUUAUGUUGGAAACCUGUCCUACCAGGUAACAGAAGACGAUUUGCGGGAAGCGUUUGCGGCCUAUGGCGAUAUCAGCAACGUCAAUAUCAUCCGCGAUAGAGAUACCGGUCAAUCCAAAGGGUUCGGUUUCGUGGAAAUGUCCGACAACGGGCAGGCGGAAGAGGCGAUUCAGAAGCUUAACGAAAGCAACCUGAAAGGCCGUAACAUGAAAGUUAACGAGGCCCGUCCCCGGGAAGAAAAGCCAAAGCGUAAUUUCAGACCU
NC_009337.1/1000754-1000282              AAACCCGUGGGCUCAGAGGUCAUUGUCAAUAAACCGACCCAAAUCAAUUGAAAACAUUUUCUUGUUGUUUAUCAACUGCAAUUAAACUAAACUCUGUCUGAAU...UCAG.CCAAUGGUUGG..UUGAGA..AGUGUGCGGGU..AAU.U.G.GUGCUAU.G.GUU.AUCUGCA.AGA..CUAUCUUU.UUAUCACUGCACGAGUUUACUGAGAUUAGACAAUGAAUAUUUAUGUCGGCAAUCUGCCUUACACCGUUUCUGAAGAUGACCUUCGUGACGCCUUUUCCGAAUUCGGACAGGUAGAGAGCGCAAACAUCAUCAUGGACAAAUUUUCCGGCCGCUCAAAAGGCUUCGGUUUUGUUGAAAUGUCUGAUGACGAUGCUGCACGCGAAGCCAUUGAAGCCAUGCACAACAAGGACUUCAUGGGCCGUUCCAUCAUGGUCAACGAGGCAAAGCCCCGCGAAGAAAGAGCUCCCCGCCGCGAUCAUUACUG
NC_002932.3/128033-127557                AGGCGAAAAAGAAUCGUUUCUGAACGAAUUUUCACAGUGGAAUCGCCCGGUGAAAACGUUUUUCUUUUUGAAAACGAUUUUUUAAUGAGGUAAAUUAUAAAAUCAUUUAG.CCAGUGGUUGG..CUGAUC..GCU.UGCGAGA.AAAC..AG.GUGCUUU..GGUUAUCUCGU..GGCG..UUUCUUUUUUAUCGAAGCACAUGUUUCUACCGUCCCACAAUGAACAUUUACAUUGGCAAUCUGCCAUACAGCGUUACCGAUGAAGACCUGCGCGACAAAUUCUCCGAGUUCGGGCAGGUGCAUAGCGCCAACAUCAUCACUGACAAAUUUUCUGGUCGCUCCAAAGGCUUCGGGUUCGUUGACAUGCCGAACGAAAGUGAAGCUCGCGAAGCGAUCGAUGCCAUGAACGACAAGGACUUUAAAGGCCGCACCAUAAAAGUGAACGAGGCAAGGCCUCGCGAGCAGCGUCCUCCCAGAAGAGAGCAAUACUGA
NC_011059.1/1344590-1344126              AUUCUUCGUUAUGCUGAUAGGCGCACAUUGGUUUGUGAGAACGGAGGGCUGUUGUUUUUUGUUGUUGGUUUAUUUUUAUAAAAACGUAUAUUGGUACGUUAA....CCAC.AGAAUGGUU.....UGG.C..GCU.UUCAGGU..GAU.U.U.GUGCUCUUG.AUU.AUUUGUA.AGCG......UAUAGUAUGAUCAAAGCACAAAGUUUCACAUAGAAAAUAUGAACAUUUACAUUGGCAAUCUGGAUUACGGUGUUACAGAAGAAGAUCUUCGUGAGGCCUUUGGCGAAUUCGGUGAUGUUUCAAGCGCAAACAUCAUAACUGACAAAUUUACCGGCCGUUCAAAAGGCUUCGGUUUUGUUGAAAUGUCGAGCAGUGAUGACGCCAACGAAGCUAUCGAAUCUCUGAAUGACACGGAUCUCAAUGGUCGCACCAUCAAAGUUAACGAGGCAAAACCUCGUGCUGAGCGCCCUGCAAGACGUUACCAGUAU
NC_010803.1/2339692-2340172              GCAAGGUCUGCCGUUUGCACCUGAAAGAUGCCCGACAGCCGACGGAAUAAUAGUUUUGGAUUAUUUUCCUUUUGUUUUAUACAAAAAUAAAAGGUAUAAUAGUUUGUUAGGCCAACAGUUGG.UCUGAAA..GCU.UUCAAGU..GAU.U.U.GUGCUUUUG.GUU.AUUUGAC.AGCCUUUCUCUUUUUGAUCAAAGCACGAUUACUAUGAAAAAAGCAUGAACAUUUACAUUGGCAACCUUGAUUACAACGUAACAGAAUCUGACCUUCGCGAAACAUUUGGCGAAUUCGGUGAAGUUUCUAACGCGAGUGUGAUCACCGAUAAAUUCACCGGACGUUCAAAAGGCUUUGGCUUUGUUGAAAUGCCUAACAACGCAGAAGCUUCUGAAGCCAUCUCUUCUCUGAACGACAGUGACUUGAACGGCAGAACCAUCAAGGUAAACGAGGCAAAGCCACGCGAGCAGCGCCCGAUUUCCCGCCCGAGGUACUAAG
NZ_AASE01000008.1/61379-61854            AGAACCCCAGGAUAAGCGUUCAUGCACGGCAUUGUAUAGAGUGCAUCUAUAUAAUAUUUUAAUUUCCCUUGCUUCUUGAAGAAAUAAAGCGUACUCUUGGAAG...CAAGACCAACGGUUGG.UCUGAAA..ACU.UUCAAGU..GAU.U.U.GUGCUUUUG.GUU.AUUUGAC.AGUG..UCUCUUUUUGAUCAAGGCACGAACUACUAUAUGAAAUUAUGAAUAUUUACAUUGGCAAUCUUGAUUACAGCGUAACUGAAGCUGAUCUUCGUGAGACUUUCGGCGAAUUCGGCGAAGUUUCAAGCGCAAGUGUCAUCAACGACAAAUUCACCGGCCGUUCAAAGGGUUUUGGUUUUGUUGAGAUGGCAAAUGAUGCAGAAGCUGCUUCUGCAAUCGCUGACCUCAACGACAGUGACCUGAACGGCAGAACCAUCAAGGUUAACGAGGCAAAGCCCCGUGAAGAGCGUCCAGCAUCCCGCUCAAGGUAUUAAG
NC_010831.1/1507628-1507152              ACAGGAAGGAAUUCUCUGCUUGCAAUGCUCCAAAGGGAUUGUCCUGUGUUGCGUGUAUAUUAUUUUCUUCUUGUUAUAUGGCAAGUAAAAGAGUAUUAUCAAUCG.UUAG.CCAAUGGUUGG..UUGAUC..GCUG.UCCGAU..GAU.U.U.GUGCUUUUG.AUU.GUUUGAU.GGCGUUUCUCUCU.UUAUUAAAGCACACAUUACCAUGAGGUAAACAUGAACAUUUAUAUUGGCAAUUUGGAUUACGGCGUAAGUGAAGAAGAUUUGCGCGAAGCUUUUGGCGAGUUUGGAGAAGUCUCCAGCGCAAACAUCAUUUCUGACAAAUUCACAGGCCGUUCCAAAGGUUUUGGUUUUGUUGAAAUGCCGAAUGACGCAGAAGCAAACCAGGCAAUCGAUGCAUUGAACGAUACCGACCUUAAUGGUCGUUCUAUCAAGGUCAACCAGGCAAGACCUCGCGAAGAACGUCCGUCAAGACCUCGUUACUGAGCA
NC_002932.3/1802505-1802984              CCGGAAGGUCUGCUCCCUGCAUCUGAAAGAACGGCAACAUGGAAGUAUAUGAACUUCAGAUCAUCACGGAUUUGUAUGUUCACAUAAUAAAGAUUAUUAUAAACUUUCUGGACAACGGUUGGGCCAGA.G..GCU.UUCAAGU..GAU.U.U.GUGCUUUUG.AUU.AUUUGGC.AGCUUUUCUCUUU.CUAUCAAAGCACCAAGACCUUUAAAAAGCAUGAACAUCUACAUCGGCAAUCUCGACUAUAACGUCACUGAAGCAGACCUGAGCGGCGCAUUUGGCGAAUUCGGCACGGUUUCCAAAGCAAACGUCAUCAUCGACAAGUUCACUGGCCGUUCAAAAGGAUUCGGAUUCGUUGAAAUGCCUGACGACGCAGAGGCAAACGAAGCGAUUUCCCAGCUGAACGAAAGCAGCCUCAACGGAAGAAAAAUCAGGGUGAACGAAGCAAAGCCUCGUGAAGAGCGCCCGGCUGCCCGCCCCAGGUACUGAGC
NC_009337.1/178428-177953                AGCGCCUGCUCAUUCCUGCGCCAUGAUAAAGCCCGGCGAGAGGGGGGGGGUGAAUUUUCCUCUUGGUAAAAAUUACGGAAAACGGUAAAUUAACGAUUAGAAA...UCAU.CCAAUGGUUGG..CUGAUC..GCUG.ACAGGU..UAU..GU.GUGCUUU..GGUU.ACCUGUUGAGCGUUUCUUUUUUCUACAAAUGCACGAGUAUACCGAGACCAAACAAUGAAUAUUUAUGUAGGUAACCUGCCUUAUUCCAUCACCGAAGAUGAUCUUCGCGACACCUUUUCCGCUUUCGGUCAGGUCGACAGCGCAAACAUCAUCACCGACAAAUUCUCAGGCCGUUCAAAAGGCUUCGGUUUUGUUGACAUGCCUAACGACAGUGAAGCACGCGAAGCAAUAGAGUCAAUGCACGAGAAAGAGCUCAGCGGACGCACCAUCACGGUCAACGAAGCAAGACCCCGUGAAGAACGCCCUGCAAGAAGGGAUUACUGAUC
NC_010831.1/100424-99949                 ACCCAUGGGUUUACCGGUCAGGAGGAACAGACAAGAGCACGGUUUAUUCUGCCUGUGAAAUUUUUUCUUUUGAAAUACGCAGAUCGGUAGAGUAAAUUACAACA..UCAG.CCAAUGGUUGG..CUGAUC..GCUAU.CGGAU..AAC..GU.GUGCUUUU.GGUU.AUUUGAC.AGCGGUUCUCUUU.CUAUCAAAGCACACGUCAUCUUAUAUCAAAAAUGAACAUUUACAUUGGCAAUCUACCCUACAGCUUAUCUGAAGAGGAACUCAGCGAUGCAUUCGCUCAAUUCGGUCAGGUAGACAGAGCGAACAUUAUCAUGGAUAAAGAAACCGGCCGCUCGAAAGGCUUCGGAUUUGUUGAAAUGCCAAACGACGAUGAAGCACAAAAUGCUAUCGAUUCUUUGCAUGACAGUGAUCUGAACGGCCGCUCUAUCAAAGUCAAUCAGGCAAGGCCCCGUGAAGAGCGACCCCCUCGGAGAGACAACUACUGA
NC_007512.1/94299-93827                  UUACGGCAGAGGAAGUGACGCGGACGAGGCAAAAACAACCCGUCCAGGGCGAUUUUAUUUUUUUGAAAACAAAUUCGCAUUACCAUAAAUUACCGCUUAGAAA...CCAG.CCAAUGGUUGG..CUGGUC..GCU.UACAGGU..AAU.U.U.GUGCCUU.G.GUU.AUCUGCAGAGCG..CCUCUUU.CUAUCAAUGCACCAUGUAUACCAAGACCUAAAAAUGAAUAUUUAUAUUGGCAAUCUGCCGUACUCCGUGUCAGAAGAUGAUCUUCGCGAUGCAUUCUCCCAGUUCGGGCAGGUCGACAGCGCAAACAUCAUCAUGGACAAAUUUUCCGGACGCUCAAAGGGGUUCGGCUUUGUUGACAUGUCGAGCGACGAGGCAGGCCGUGCCGCCAUCGAGGCGAUGAACGAGCAGGAGUUCAAAGGCCGAACCAUCAAAGUGAACGAGGCAAGGCCCCGGGAAGAAAGGGCUCCCAGAAGGAGCAGCUACU
NC_011059.1/134370-133899                GACUGAAAGCAAAAAAUCGAGCGUAAAUGUUAAGGAUUUUUUUCAUUCCAGCGCAUUUUCUUUUUGAAAACUGCUUGACAGAAGAGUAAAUUGCGGUUGUA.....UUAG.UCAAUGGUUGA..CUGACC..GCA.UUCAAAU..AAU.U.UUGUGCUUUUG.GUU.GUUUGUC.UGCG..CUUCUUU.CUAUCAAAGCACAUGUUUCUACGAGAUCAACAUGAACAUUUACAUUGGUAACCUGCCCUACAACAUCACUGAAGACGACCUUCGUGAAGCCUUCAAUGAAUUCGGACAGGUAGACAGCGCAAACAUCAUUAUCGACAAGUUUUCCGGCCGCUCAAAAGGCUUCGGUUUUGUUGAAAUGCCAAAUGACGAAGAUGCUGAAAAAGCAAUCGACUCAUUGAACGACACCGAUUUUAAUGGCCGCACCAUCAAAGUCAACCAGGCAAGACCCCGCGAAGAACGUCCUGUACGCAGAGAUCGUUAUUGA
NC_010803.1/100793-100322                AAAAUAAAUUACGAUUUUGUAUAUUUUUAUCCGUAUUUCAGUUUAUUCCGGAUGUUUUUAUUUUUGAAAACGACUGCUAAUUGCGGUAAAUUAGGUUAUUAA....UUAG.CCAAUGGUUGG..CUGAUC..GCG.UUCAAAU..AAU.U.U.GUGCCUU.G.GUU.GUUUGCA.UGCG..UUUCUUUUCUAUCAAUGCACAUGUUUACUGAGACUAACAAUGAAUAUCUACAUUGGCAAUUUACCCUACUCCGUUACCGAAGACGAUCUUCGUGAUGUAUUCUCCCAGUUCGGACAGGUCGACAGCGCUAACAUCAUCACCGACAAGUUUUCAGGCCGCUCGAAAGGGUUUGGGUUUGUUGACAUGCCUAUCGACGGUGAAGCCCGCGAAGCUAUCGAAUCCAUGAACGACAAGGAUCUUAAAGGCCGUACCAUAAAGGUUAACGAAGCCAGGCCACGUGAAGAACGCCCCGCAAGAAGAGACCGCUAUUGA
NC_008639.1/3066182-3066655              AACUGCCAUGCAGCCCCUGUGGCGGUUAUCGGGUAAAAUUAUUUGCCUUUCGUGAAUUUUUAUUUUUGAAAUCCUGUAGUAAUUAGGGUAAAUUGAAGCUAAU...UUAG.CCAGUGGUUGG..CUGAUC..GCGAUUCAAAU..AAU.U.U.GUGCUUU.G.GUU.AUUUGCU.UGCG..UCUCUAUUCUAUCAAUGCACAUGUUUACUGAGACUAACAAUGAAUAUUUACAUUGGUAAUUUGCCUUAUCAAGUCACUGAAGAUGAUCUUCGCGAUGCAUUCUCGCAGUUCGGACAGGUUGACAGCGCAAACAUCAUCACCGACAAGUUUUCAGGCCGUUCCAAAGGGUUCGGGUUUGUUGACAUGCCUCAUGAUGACGAAGCCCGUGAAGCUAUCGAAUCAAUGAAUGACAAGGAUUUGAAAGGUCGUACUAUAAAAGUCAAUGAAGCAAGGCCGCGCGAAGAAAGGCCGGCAAGAAGAGAUCGCUAUUAA
NC_007514.1/2033521-2033993              UAGAAUAGCUGUAAAACGAGACAAAUAUCACUGUCUCUACCUUCAUCUUAAUAAUUAUAUAUUUGAAAAUGAACAUCUUUUGGGUUAAACUUAGCAUAGUAA....UUAG.UCAAUGGUUGA..CUGAUUC.GCUACUCAAGU..AAU.U.U.GUGCGUU.G.GUU.ACUUGAC.GGUA..UCUCUUU.UUCUACCAAUGCAUAGAUACACUGAGACGAACAAUGAAUAUUUACAUUGGCAAUCUGGCUUACAGCGUUACUGAAAAUGACCUGCGUGACGCAUUCGGUCAAUUUGGACAGGUAGAAAGCGCAAGUAUUAUUACCGACAAAUUUUCAGGGCGCUCUAAGGGCUUUGGUUUUGUGGACAUGCCAAACGAUAGUGAAGCUCGCGAAGCAAUCGGAGCAAUGAAUGAAAAAGAACUCAAUGGUCGCCCAAUAAAGGUAAACGAGGCAAAACCUCGUGAGGAGAGACCAGCAAGAAGAGAUCGUUACU
NC_007512.1/1162397-1162869              GCGGCUGUGGUUCCGGCAGGAGUUCUUUUACUGAAGAAAUAAUCCGCUGAGGAAAUUUUCUUCUUGUAAACCACCGUUAAUAAAGGUAAACUCCAUACAUAAA...UCAG.CCAAUGGUUGG..CUGAUCGCGCUAU.CAAGU..AAU.U.G.GUGCUUU.G.GUU.ACUUGCC...UG.CUCUCUUU.UUAUCAAUGCACGCGUAUACUGAGACUGAUAAUGAACAUUUAUGUUGGCAAUCUGCCUUACACCAUUUCCGAAGAUGACCUUCGUGACGCUUUCUCCGAGUUUGGAGAAGUAGCAAGCGCAAACAUCAUCACUGACAAAUUCUCCGGCCGCUCCAAGGGCUUCGGUUUUGUCGAGAUGCCUGAUGACGAUGCAGCUCGCGAAGCCAUUGAGUCCAUGCACAACAAGGACUUCAAGGGCCGUUCCAUCAUGGUCAACGAGGCUAAGCCCCGCGAAGAACGAGCUCCCCGCCGCGAUCGUUACUGA
NZ_AASE01000039.1/9114-9564              AACAUUCACGAUAGUCCUCCCUGUAAAGCAAGGGCGUAUUACGGCAGUGGUUGUAAUUAUUUUUUGAAAUACAUUAUUAAUUACGGUAAAUUGUGCUCAGAAA...UCAG.CCAAUGGUUGG..CUGAUC..GCUAUGCAAGU..AAU.U.U.GUGCUUU.G.GUU.ACUUGCC.GGCG..UCUCUUU.CUAUCAAUGCACAUGCUUACUCAGACUAACAAUGAAUAUUUACAUUGGCAAUUUGCCUUACACUGUUUCUGAAGAUGAUCUUCGCGAUGCGUUCUCCCAGUUCGGACAGGUCGAUAGCGCAAACAUCAUUACCGACAAGUUUUCAGGCCGUUCCAAAGGGUUUGGAUUUGUUGACAUGCCUAAUGACAGUGAAGCUCGUGAAGCCAUCGAAUCAAUGAAUGACAAAGAUUUGAAAGGCCGCACUAUAAAGGUAAACGAAGCGAGGCCUCGCGAAGAAAGGCC......................
NC_011060.1/1458831-1459303              UAAAAAUACAAGAGCCUCAUUCGGUGCUUAUUUCAACAAAUAUGCUGUCUAUGCAUUUUAUGUUUGAAAACGAUCAGUAAUUACGUUAAACUUCGUAUAGAAU...UCAG.UCAAUGGUUGG..CUGAUC..GCUAUUCAAGU..AAU.U.U.GUGCUUU.G.GUU.ACUUGCC.GGUA..UCUCUCC.CUAUCAAUGCACAUGUACACAGAGAUUAAAAAAUGAAUAUUUACAUCGGUAAUUUGGCUUAUACUGUUUCUGAAGAUGAUCUUCGUGAUGCUUUCUCCGAAUUCGGAGAGGUUGCAAAUGCGAGCAUCAUCAAUGACAAAUUUUCAGGUCGCUCAAAGGGAUUUGGAUUUGUUGAGAUGCCUAAGGACAGUGAAGCACGUGAGGCUAUCGAAUCAAUGAAUGGAAAGGAUUUGAACGGUCGCACGGUAACGGUAAACGAAGCGAAACCUCGCGAAGAGAGACCUCGUGAAGAAAGAUCGCCAAG
NC_011060.1/2187084-2187556              AAACAGACAAAUGGAGCAGAGGAGAUCCCGAUGAUGAAAAUUUGACACCGGAUGAAUUAUCUGUUUGAGAUGAAGAAUAAUUACGUUAAACUUGGUACAGAAA...UCAG.UCAAUGGUUGA..CUGAUC..GCUAUUCAAGU..AAU.U.U.GUGCUUU.G.GUU.ACUUGAC.GGUA..UCUCUUU.CUAUCAAUGCACAUGCAUACUGAAACUAACAAUGAAUAUUUACAUUGGCAAUUUGGCUUACACUGUUACUGAAGAUGAUCUGCGUGAUGCCUUCUCCGAAUUCGGACAGGUCGAGAGCGCAAGUAUCAUAAACGACAAAUUUUCAGGCCGUUCCAAGGGGUUCGGAUUUGUCGACAUGCCUAACGAAAGUGAAGCUCGUGAAGCCAUCGAAUCAAUGAAUGAGAAAGAUUUGAACGGCCGCACCAUAAAGGUGAACGAAGCAAAGCCCCGUGAAGAACGGCCAGCAAGAAGAGAUCGCUACUAA
NC_008639.1/1451908-1452380              AUACGGGAACAGUAUCGAAGCAAUGCCUGAUGAUAACUAUUAUUGUUCCAUCGCAUUAUAAGUUUGAUAAUCAUCGGUAAUUACGUUAUACUUCGCUUAGAUG...UCAG.UCAAUGGUUGA..CUGAUC..GCUAUUCAGGU..AAU.U.U.GUGCUUU.G.GUU.ACUUGUC.GGUA..UCUCUUU.UUUUCAAUGCACAUGUACUAUGAGAAUUAAUAAUGAAUAUUUACAUUGGCAAUUUGGCUUACACGGUUUCCGAAGAUGAUCUCCGUGACGCCUUCUCCCAGUUCGGGCAGGUCGAUAGCGCUAACAUCAUCAACGACAAAUUUUCUGGCCGUUCCAAAGGAUUCGGUUUCAUUGAAAUGUCUAAUGACAGCGAAGCUCGCGAAGCUAUCGAAUCAAUGAAUGAUCAGGAUUUGAAAGGUCGCACCAUCAAGGUGAACGAAGCCAAACCUCGCGAAGAAAGAUCAGAGAGACGGGACCGCUAUUA
#=GC SS_cons                             ..........................................................................................................<<<<<<<<<___>>>>.>>>>>.<..<<<--<<<<<<..<<<.<._._______.>.>>>.>>>>>>-.>>>>.::::::::.::::............................................................................................................................................................................................................................................................................................................
#=GC R2R_LABEL                           ----------------------------------------------------------------------------------------------------.............................................................................................------------------------------------------------------------------------------------------------------------------------------------------------------------------------------------------------------------------------------------------------------------------------------------------------------------
//
