# Supplementary material for: R2R - software to speed the depiction of aesthetic consensus RNA secondary structures
Source: BMC Bioinformatics. 2011 Jan 4;12:3. doi: 10.1186/1471-2105-12-3 (PMC3023696; doi:10.1186/1471-2105-12-3)
Supplement: Additional file 1 — Source code and example input and output files. C++ and Perl source code is provided. Installation and usage instructions are given in the user manual (Additional file 2), which is also a part of this archive. Example input files for R2R are included in the "demo" subdirectory of this archive, and R2R's raw output on these examples in PDF and SVG format is supplied in the "demo/output-pdf" and "demo/output-svg" subdirectories. Files can be retrieved from the tgz archive file using programs such as WinZip (Windows), StuffIt Expander (Mac) or the tar/gzip commands (UNIX). [file 1471-2105-12-3-S1.TGZ › R2R-1.0.1/demo/104/Clostridiales-1.sto]

# STOCKHOLM 1.0
JCVI_SCAF_1096628330702/95-662              CAGGUGCGUGCAGGUGCGUGCAGGUGCGUGCAGGUGCAUGCAGGUGCAUGCAGGUGCAUGUAGGAGCGUGUUGUGCAUAUGCAUGUGCACGCAUGUGCACGCAUGUGCAUGCA......UGUGC........AUGCAUG...UGCACGCACG.UG..C.AUG..CAUGUGCAUGCAGGUGCAUGCAU....GU.GCACG.CAGGUGCAU.GCAG.GUGCAU...GCAUGU.GC............AU................GC.ACGUGC...AUGCAG......GUG.CAUGCA.....UGUGCA.UGC.......ACGUGCAU...GCAGGU.......GCAUG.CAGG....UGCAU.GCACGUGCAUGCAGGUCUCUUGGGCCUCUCUAGCGCCUUCGACUGGUGGCGGCGCAGCAGCUCGUCCAGCUCGCCAAACUCGAUCUUGCCCGUGCGCCGCGGGUCGAAUAUGUUCUCCCAGCAGGUGCGGAUGGCGAAGCUGGGCGCGCCCGUGCCGCCGGUUAGCACCUGCCAUGUUAGGAGUGCGGAUGGCGAAGCUGGGCGCGCACGUGCCGCCGGUUAGCACCUGCCAUAUUAGGAGUGCGGAUGGCGAAGCUGGGCGCGCCCGUGCCGCCGGUGAGCACCUGCCAUAUUAGGGAGCAAGCCGA
JCVI_SCAF_1101668573117/373-942             UGCGUGCAUGCAAGCAAACGCUCGUGCAUGCAUACAUGUAUGCGCACAUGCAAUAUGCGCGCGCGUGUGUACACACACGCGCGUGUAUGUAUGUAUGUAU........GCAUG......CGUGC.AC......GCAUGCGUGCACGCAUGCA.UG..C.AUG..CAUGCAUACAUG.CAUGCGUGC.....AU.GCACG.CAU..GCAU.GCAU...GCAU...GUAUGC.GUGUAUGCAUGCAUGCAGACAUGCAUGCAUGCAU.GC.......AUGCAUGCAUAUAUG.CAUGC......AUCC......GCGCAU.GC....UC.......GCAUG.UA.......UG......CAUGC.........GUGUAUGUAUGUUUGCAUGGGUGUGGGCAUGUAUGCGUGCAUGCAAGCAUGCCUGUAUAUAUGCAUGUAUGUGUAGAUGUGUGUGUAGGUGUGUAUGUAUGUAUGUGUGUAUCAUGUGUGUAUGCAUGUAUGCAUGCAUGCAUGCAUGUAUGUAUUUGCAUGUAUGAAUGCAUGCAUGUAUGUUUGUGUGCAUGCAUCUGUGUGUGCACGCGUGGGUGCAUGCAUGCAUGCAUCCAUGCAUGCAAUGUAUGUAUGCAUGUAUGUAUGCAUGCAUGCAUGCAUGUAUAUGUGUAUGUGUGU
JCVI_SCAF_1096627924491/382-942             GCAUGCAUGCAUGCAUGCAUGCAUGCAUGCAUGCAUGCAUNNNNNNNNNNNNNNNNNNNNNNNNNNNNNNNNNNNNNNNNNNNNNNNNNNNUGCGUGUAU........GCAUGCAUGCAUGCAU.....GCAUGCAUGCAUGCAUGCAUGCA.UG..C.GUG..CGUGCAUGCAUG.CAUGCAUGUAUGUAUU.AUGUA.UGU..GCAU.GCAU.GCAUGCAU.G.CAUG.CA..............................UG.CAUGCA..UGCAUGA......AUG.CAUGU......A.UGCA.UAC....AU.......GUGU.......AU.....GUAUG.UAUGUAUGUGUGU.........GUAUGUAUGUAUGUAUGUAUGUAUGUAUGUAUGUAUGUGUGUAUGUAUGCAUGCAUGCAUGUAUGUAUGUAUGUAUGUAUGUAUGUAUGUAUGUAUGUGUGUAUGUAUGUGUGUAUGCAUGUAUGUAUGUGCGUACGCGCGUACGUGCGCACGUACGCACAUAUGUAUGAAUUAAUGUAUGUGUGUAUAUUUCUGUGUAGGUGUGUACGUGUAUGUAUGUGUGUGUAUGCAUGUGUAUGUGUAUGUAUUUGUGUAUCCAUGCAUGCAUGCAUGCCUGCAUGCAUGCACGCACGCACGCAC
JCVI_SCAF_1096628322047/725-162             GUAGUAGUAGUAGUAGUAGUAGUAGUAGUAGUAGUAGUAGUAGUAGUAGUAGUAGUAGUAGUAGUAGUAGUAGUCGUAGUAGUAGUAGUAGUAGUAGUAGUAGUAGUAGUAGU..AGUA......GUAG..UAGUACUAGUACUAGUACUAG.UA..C.UAG..UACUAGUAUCAG.UACUAGUACUA...GCA......CGA.......GUAC.GAGUAC.....AAGU.AC............GAGUACGA..........GU.AC.GA....GUACGAGUACGAGUG.C....G.....A.GUAC......GAGU.AC....GA.......GUAC..AA....GU.ACUGGU..ACUAG.UACUAGUACUAGGACUAGGACUAGGACUAGGACUAGGACUAGGGCCAGGACUAGGACUAGGACUAGGACUGGGACUGGGACUAGGACUGGGACUGGGACUAGGACUAGGACUAGGACCAGGACUAGGACUAGGACUAGGACUAGAACUAGGACUAGGACUAGGCCUUGGACUAGGACUAGUACUAGUACUAGUACUAGUACUUUCAUUAGUACCUAGUUUUGGUGCUAGUACUAGUACUAGUCCUAGUACGCGGCGCCGCCCGCGGAGGGCGAGGGCGCUGCGUGUGCCGCUCCCAAUCGCCGACGUC
JCVI_SCAF_1096628334677/1211-652            UACAUGCAUCUAUGUAUGUAUGCAUGUAUGCAUGUAUGCAUGUGGACGUGUAUGUAUGUAUGUAUGUUUGUAUGUAUGUGUGUAUUUAUUUAUGUUUGUAUGUAUGCA...........UGUAU.GC......AUGUAUGCAUGCAUACAUG.CA..C.GUA..UGCAUGUAUGCA.UGUAUGCAU.....GU.AUGCA.UGU..AUGC.AUGU.AUGCAU...GUAUGC.ACGUA.........UA.CA..........UGUGU.GCAUGU...AUGCAC......GUA.UGCAUG.....UAUGCA.UGC....AU.GC.......AU....GCAU.....GCAUG.CA............UGUAUGUAUGUAUGUACUCUACUGUACUGCACUGUGCUGUACUGUACUGUACUGUACUGUACUGCACUGUAUUGCAAUGUAAUGUGAUGUAAUGUGAUGUAAUGUAGUGUAACGUAAUGCAAUACAAUGCAAUGCAAUGUAAUGUAAUGUACUGUAUUGUACUGUACUGUACUGUACUGUACUGUACUGUACUGNNNNNNNNNNNNNNNNNNNNNNNNNNNNNNNNNNNNNNNNNNNNNNNNNNNUAGGUUCCCGGAACUGUUCCCAGUUGGGUUCCCGGAACCUCAGAACCGUUCCUAGAACCUUGG
JCVI_SCAF_1096628293756/744-186             NNNNNNNNNNNNNNNNNNNNUAUGUACGUACGUACGUACGUAAGUACGUACGUACGUACUUAUGUACGUACGUACGUACGUACGUAUCUACGUAUGUACG........UACGCACA...UACGU.AC..GUACGUACGUAUGUACGUGCGUA.CGUAC.UUG..CGUACGUACGUA.CGUACGUACGUAC.GU.AUGUA.UGU..ACGU.ACGU.ACGUAC...GCACGUACA...............UA.............UGUAC.......GUACGC......ACG.UACGU......ACGUAU........GU.AC....AUUAC....GUACU.UA...AGU.GC....GUGCGUG.........CGUGCGUAGGUAGGUAGGUAUGUAGGUAGGUAGGUAGGUAGGUAGGUAGGUAGGUAGGUAGGUAGGUAGGUAGGUAGGUAGGUUAGGUAGGGAGGUAGGUAGGUAGGCAGGUAGGUAGGUAGGUAGGUAGGUUAGGUAGGUGUAGGUAGGUAGGUAGGUAGGUAGGUAGGUAGGUAGGUAGGUAGGUACGUAGGUACAUAGGUAUGUAUGUAGGUACGUAGGUAGGUAGGUAGGUAAGUAGGUAGGUAGGUAGGUAGGUAGGUAGGUAGGUAGGUAGGUAGGUAGGUAAGUAGGUAGGUA
BABB01000778.1/1664-2211                    UAGCUUCAACACUUCUUACAACAGAGUCAGCAGUAGCUACAAUCAAAGAGGACACUCCAGCAAUGCCAGCCGGAGCCGGCGCUGGAAUGGGCAUGAUGUA....AUCGUAGACA.A....UGAG.GA......AAAUAAAAAAUCAGAGGCA.AG..C.UCG..CUUGCCUCUGAU.UUUUUAUUU.....GA.CGAA..UGU..CCGG.AUAU.GAGCAA...G.AAGC.AC............CU.AA.............GU.GC.GGA...UUGCGA......AUA.UACGG......A.GGCU.GGU.............GUAA..............GCCAG.CCG....UGUCUA.CGAU....GUAGGUGGAAUAAUGCCACUGUCCGGAUAUGAGCAAGUAGCACCUACUGUGCGGACCACGAAUAUACGGAGGCUGGAGAAUCCAGCCGUGUCUACGAUGUAAGUAAAAUAACGCCACUGUCCAUCAAAAACUUCUUUUCAAACAAUUACACCUAUGGUAUAAUGAGCGGUGUUGGAAAAAAUACGACAAUGAAAAUUUAUAUCGGAGUGAGAAUUAAUGAGUAAGGUUAUAGUAGUUACCGAUUCAAACAGCGGUAUCACACCUGACGAGGCAAAGAAGCUUGGAGUUGAGGUGAUUCCA
BAAV01034327.1/42-592                       CCGGCGAGCUUAAAACAGGCGUCGGUAAUAAUAGAUUCCGGCGUAUCUUAUUGUGAAUUUUAGAGGCAGAGCCAGCUGGAAAGCGGCUCUGCCUCUUUUU......UGUAAGC..AA......U.GA.....GCCAUGCAAGCUGAAA..UG.UG..C.UUG..CACAGAUUUCAG.CUUAUAUGGC....GA.A.....UGUCAAUAA.U....GAACAAC..G.AAGG.UC............GG..A.............GA.CCGGGA..GUUGUGA..........AUUAU......C.AAGG.CUCGGGAGU.AGC...GA.A....GCUACG.GA.GAGAC.UUG.....GCUUA.CA......AAAAGCGCGAGUAACGAGGAGAGAAGACAUGGAAAUUUCACAGUCGUGCUUGCACGAACUGUGAAAUUUAUAUGGGUUCUCGAGGAGCACCGCGACAACGACAGGACGAAGUCCUGGAGUGUGAGUUGCUCGCGCAAAAAGGCGGAGAGAAGGAAAGGAGGCACAAUGGUACAGAUUAAUGGAGAACAACAGGAUGUUGCACUAGUCGCAGGAAAGACACUUCUUGCUUAUGUAACAGAAGCUGGGUAUGACCCGGUAGGUAUUGUAAUUGAGAAGAAUAUGGAAAUAAUUCACAGAGAA
NZ_ABEY02000022.1/38000-37438               AGCAGUAAGACAUAGAUUGAGUUUGCUAAUCCUACUAAAUUCAAUAUAAAUCAGUUUAGAGGCAUCCUGUCUGCGCAUGUCGCAGGCGGGGUGCUUUUUG......CGCGUUAU.AA..UCCCG.UC....AAGCGCGC...ACAUGC.GAG.AG..C.UUG..CUCGCGGCAUGU...AGCGCAUUU...GA.CGGGA.UGA..CGCG.ACAU.GAACAC...G.AAGG.CC............GA.UA.............GG.UC.GGA...GUGUGA......AUG.CCGCGC.....A.GAAA.UGCGGGAGC.AC....GA.A.....GUGCG.AA.GCAAU.UCUGUG.UUAACG.CG......CAAUGCGUGUGGAGAAGUGCGAAGCAAUUCGGUAUUGGGACAUGGAUGGGGACAGGCACCUCCGUCCCCACUUGCCCCUUGGCGAGAAUUCUGUUAUAUUAUAAAGAUGUGUUGUGAUGUAUUAUGGGCGGUUGCAUGAUGAUAGAAUAACGGGCAAUUGCCACCGGAACAGGAGUAGAAUUUGAAGAAUUUAUAUAUAGCAGAGAAACCCAGUGUUGCAAGACAGUUUGCCGAUGUGCUGGGGGUGAAGGGAAAUGCCGGAAAUGGUUAUUUGGAAUCAGAUAAGGCGAUCGUGACAUG
NZ_AAVL02000037.1/174592-175158             UCCUAAUACCGUCACUAAUACUGGGAUUAAUACUAAGAAAACCAAUAAUAAAACUAAACAACUUCGUAAUAGAAAAACUAGAAGAAACAAAACUCAUGUA........ACUCACCAA..CCCCC.GG.....AAC.UUUCAAGGCACC..UG.UG..C.UUG..CACAAAGGUGCC.UUGAAAAGUU....UC.GGGGG.UGC..CUUA.UUAU.GAGCAUAAAA.GGGCGAC............GA..A.............GUCGCACGA..UAUGCGA......AUA.AUAAGG.....ACAGAU.UGCGGGAGC.GG....GA.A.....GCGCG.UA.GCAAU.CUGA..GGUGAGU.........UAUUUAAUCUCGAUUCCUUACUGACUUCCGACUUAAGUCAAUCAAUAAUUUUUUUCUUGACUUAAUGUACAAAAUAGUAUAUAUUACUGAAAUAAAUAGUUCACAAUGUAAACUAUUCUGGGAUGCUAUCUUGUAUUGAACAGGAAACCUUUAAUGGCAUUUAUAAUUAGAAAAUAUAAAACAAAAAUAGGAAGUAGAAGAAAAAUGAAAGAUAAAAAAUGGAAAGACAUGAUAGAAAAACAUGGCGAGCUUAGAUUCUUUAGUAGCAUGGCAAUAAAGAAAUCACACAAAGGUCAGGGU
BAAV01001515.1/2017-1459                    AGAUGGUAAGAGGCGGAAACCUUGGAUGCAAGAGCGGCAAGGGAUUCUACGUUUACAAUGCAGAUCGUACAAAGACACCUGUAGACGCACAGUAGGAGCG......AUAAAGCC.UG...GUCU.CA.....AAG.CGUAUAAAUGAUG.CA.AG..C.UUG..CUUGAAAAAAUU.UGUACGCUUU....AG.AGAC.GCUA..AUGG.ACAU.GAGCAA...G.AAGC.AC............GG.UA.............GU.GC.GGA...UUGCGA......AUG.UACAU......A.GGAU.UGCGGGAGU.......GAAA.......GCG.UA.GCAAU.CCGUA..GGCUUU.AU......AUAACAUAUAUACGUUAUAAAAUAUAGGUCUUAUGUAGCGUAUAUAUAAACUAUAAAGUUAUAUAAGAAUUCAAUAACAAAACAAAAAUCAAGGAGAAUAAAUCAUGGAUUUCACUUUAGAUCAGAAACAUGAGAUGGCUCGCGACCUUUUCAAACAGUUCGCAGAGACAGAAGUUAAACCUCUUGCACAGGAGACUGACGAGACAGAGGUAUUCCCAGCAGAGACAGUUGCUAAGAUGGGAAAAUAUGGAUUCAUGGGCAUUCCUGUACCAAAGGAGUACGGCGGACAGGGCUGUGAUC
BAAV01002929.1/1119-563                     UCGUCCGUUCCUGAUGACCAGUUAAGCGAAAACUUUAUUUUACCUGAAGCCUUCAAUCCUGAAGUUGCCGAAGUAGUAAGCAAAGCCGUAAAAGAAAACA......UAUAACACCAG..AUUCA.AA.......AAA.AGACUGCGU..UCA.UG..C.UUG..CAUGAAAACGCA.GUCUUUUU......UA.UGAAU.CGC..CAAA.AUAU.GAGAAA...A.UAGC.CC............GA.UA.............GG.GU.GGU...UUUCGA......AUA.UUUUGU.....A.GAAU.UGCGAGAGU.UC....GA.A.....GAACG.UA.GCAAU.UC.....GUGUUA.UA......UAUUUAUAUAAGAAUAUUCAUAGUCCGAUAGAACUGUUUUCUCAUAUAUUUUGUAGAAUUGCGAGAGUUCGAAGAACGUAGCAAUUCGUGUUAUACGUUGAACUGUGCCAUAUACAAAUUAUAAUAUGCACCUUUCUUUUCCAAUAAUUGUCUAUGAUUUCCUUCUUCUAUUAUCUUUCCAUUAUCAACAACAAAUAUUCUAUCUGCUCUCUUUAUUGUAGAUAAUCUGUGUGCAAUUACAAAAGAAGUUCUUCCACUCAACAAUUUAUCAAUCCCUUUUUGAACUAUUAAUUCUGUUUU
BAAU01003785.1/37-608                       GAAGUCAAGAGAAAAUUAGCACUCAAAUGUAGUGAGUGCUAAUAAAAAUAAGCCAAACCCAGUAAAAUCAAGGCUUUCAGAAAUUAUUAAAUAAAUAUAA........AAACGUCAG..GGGCA........AAGUACAGGAAGCCGUU.CG.GG..C.UUG..CACGAGAAGGCU.UCCUGCCAUU.......UGCCC.CG...CCUAAUGCC.GAAAAC...G.UAAU.AAAAAGUU......GUAAACAU....AACUUUUU.AUGGGA...CUUUGA......GGU.AUGGG..........AU.UACGGGAAU.UGC...GA.A....GCAAUG.GA.GUAAUCAG....GAGGUAG.........GUUAGGAACAAAAUACAUUUUCCCACAUGACCUAAUUACUCAGUUUCCUCGAAUUCAAGCCACUUAUCAGCUAAGAAUUUCUUUAUGUAAGAGUCAAAUGCCGUAUCAAGUGUCUUAUCAAGGCUGAAUAUGUUGAGUGAAGUUCCUGUAAUGAUGUCGGCGUGUCCCUCCUGAUAUCGGAUAUUAAUGAAAAGACCAUUGAUGUUAUCAGUAGAUAAUCCGGCUUCAAUCUGGCUAAGAAGUGCUUCAGUAUCCUUAGUGGACAUAAGCAUAACAAUCUUCAUUGAUGAAGGCACUUUG
BAAY01014504.1/1-501                        ................................................................................GAACAUUUCUACCCAAAUAU......UAUGACUUUAG..GGUCA.AA......AGGUAU.CAUC.GAU.GCA.CG..C.UUG..CAUGCAAUUCGA.UGUAUACCU.....UAGUGACC.CGC..ACUA.CACC.GAGAAA...G.UAAC.AGUUUGCUGC....AGGGAC....GCAGAAAAUUAGC.GGA...CUUCGA......GGU.GUAGU......C.AGAU.UAUGGAAAU.GC....GU.A.....GCAUG.GA.GCAAU.CUGAUU.AA.UCA.UA......AAUGAGGGGCAAAAUACCUUUUGCCCCUCAUAUCAUUAUUAUCUUGUAUGAAUAAAAUAAACUAUGCAUUAUUACUUUCUAUGAAUGAAAUAAACUAUGCAUUAUUACUUUCUAUGAAUGAAAUAAACUCAGCAGCAUUUCUCGGUUUUGAGAAAUAGUAGCCCUGAAUGUAAUCUAUUCCAAGCUCAUCCAGUUUUGCCAACUGCUCCUUCUCCUCGAUUCCCUCAGAAACAAUCUCAAGCUUUAGCUUUUGAAUCAUGCCCAUUGCGGCAUCCAUAACAGGCUUGCCCUUUCCGUUGU
BAAU01003080.1/1-485                        ............................................................................................UUAUAAUA......UGAUUAA..AG..GGUCA.AA......AGGUAU.CAUCGAU..GCA.UG..C.UUG..CAUGCAAUUCGA.UGUAUACCU.....UAGUGACC.UGC..ACUA.CACC.GAGAAA...G.UAGC.AAUUUACUAUGC..GA..A...GC.UAGUAAAUUAGC.GGA...UUUCGA......GGU.GGAGU......C.AGAU.UACGGGAAU.GC....GG.A.....GCAUG.GA.GUAAU.CUGA....UUAAU.CA......UAAAUGAGGGCAAAAUACCUUUUGACCCUCAUAUCAUAAUAGAUGUAAGGUUCACAAGUUCAAAAGUCUUAUCGCACAGACACGCAUGACUUUGUAACCCUUACAUUAAUACAUAAAUAUAACCAAUUCUUAUGUAUUACUUCAACAAAUUUUUGUUAUAAAAUUUCAGCAUAAAGGGAUUGCAAAAUCAACAUUAUACUUAUAAAAUAAGAAUAGACAUUUAUUGGACACGAUGUAUUAUUGAUAUAUAUUUGGCUCACAUAUCAUUUCAGGAAAUGGACUUCCUGUUAUUAUGCGCUG
BAAU01005865.1/1512-925                     GACUCAGUAGCUAUCAACAUCUAUGGCGAACAGGAUAUUAAGAUAUUUGAGUCAGGUGUUAAGUACUUUAAGUAAUAAAUAAAGUUUAUAAUGUCACGUUAUAAUAUGAUUAA..AG...GGUC.AA.....AAGGUAU.CAUC.GAUG.CA.UG..C.UUG..CAUGCAAUUCGA.UGUAUACCUU....AGUGACC..CGC..ACUA.CACU.GAGAAA...G.UAGC.AAUUUACUAUGC..GA..A...GC.UAGUAAAUUAGC.GGA...UUUCGA......GGU.GGAGU......C.AGAU.UACGGGAAU.GC....GG.A.....GCAUG.GA.GUAAU.CUGA....UUAAU.CAUA.AAUGAGGGGCAAAAUACCUUUUGAACCUCAUAUCAUAAUAUUAAAUCGUAUGAUUAAUAUGAUAUUGAGGUUAAGCAGGUAAUUGCCAUAAUUGUACUUAGUAUGGUUAUGGUGUCCCUCAAUAUCGCAUAACAGGACAUCAUAAUAUAUUAAGAAACUAUUAACCAGAGAUUGCUAAUAUAGCCGAUUAGCGUGUAACUUAUUUAAUCAUCUGGAGUAGUUGUCUGUAACAGGCAGAAUAGCCGGAUGAUUAAUUGACGCAGACAUUUAAUCAGGAGUGAAGGCUAUGAGAGCAACAAAUAC
BABG01004091.1/275-862                      CUUCCUCGUUGCCAUGUAACUAACCUCCGUGUUUUGAUUUACAGAGUAUAUAAUAACAUAUUUCUUCUGUUCUGUGUAAAUUUUCUAAAGUAAUUUUUCGAUUUUGUGAUUAA..AG...GGUC.AA.....AAGGUAU.CAUC.GAUG.CA.UG..C.UUG..CAUGCAAUUCGA.UGUAUACCUU....AUUGACC..CGC..ACUA.CACC.GAGAAA...G.UAGC.AAUUUGCUGCG...GG.GA....CGUAGCAAAUUAGC.GGA...UUUCGA......GGU.GGAGU......C.AGAU.UACGGGAAU.GC....GU.A.....GCAUG.UA.GUAAU.CUGA....UUAAU.CAUA.AAUGAGGUGCAAAAUACCCCGCCAUGAAUGGCGGGGCAAAAUGUUAUGCAAAAAGCACAAUUUUACAAAAUAUUUUAUUCACCAAUAAGGUAAUUGUAUAAUCCCUCAUAUUUGAAUUUCGAAGCAUUCCAAGAGAAAUCAUUGGCCAUGCCCCUGUCCACAAUCUGGUUCCACUCACGCUUCUUAUCGAAGAAGAUGUGCUUAGAAUAAUUGAUGACUGCAAGCAUCUCAUCGGCAUUGUAGUUUGAGAAUGAGAAGCCAUCUCCUGAAUUCUCAUACUCAUUGUAAGGCUUAACCGUAUCC
BAAV01002036.1/1146-570                     CAUGUUGCCGUGCUCUAUCAUGAUGACGACAGGGCUUUGGAUUUCGCUGUACCGCGAGGCAGAGGUGUACCGGAAUAUGGAUAGAUAUCAUACAUUCAUA......UGAUUAA..AG...GGUC.AA.....AAGGUAU.CAUC.GAU.GCA.UG..C.UUG..CAUGCAAUUCGA.UGUAUACCUU....AUUGACC..CGC..ACUA.CACC.GAGAAA...G.UAGC.AAUUUGCUGCG...GG.GA....CGCAGAAAAUUAGC.GGA...UUUCGA......GGU.GUAGU......C.AGAU.UACGGGAAU.GC....GU.A.....GCAUG.UA.GUAAU.CUGA....UUAAU.CA......UAAAUUAGGAGGAAUCAUAAUGCUAUAUUUUAUACCGGCAUGGUAUAAACAGAAUAUGUGGUGCGAAAACGAACAGCAGUGGUAUAAGCGCAGGCUCAAGUCAGAGUUUGAUGAGACUAUAAAGCAGAUUACACUCUUUCACAGAAAUGUGGACAGACCUUACAGGAUUCUCGUGCUCGGUUACUCGCCAAAUUUCAGGCAUUUCCUACACAGGCAGGGCAUGUACCGUUCGAAGUACUGGUCAUGCUUUGAUGCGAUAGCACAGGUCAGGAGAAAGAAGGUCGCUGUACUGUCAUAUCA
hgutS8_s8_169515/1129-542                   UCAAGGUCACUGCCGUGAAAAUGCUCCUUUUGUUCUAUCAUUAGCUGUAAUUUCCUUUCUAUUUGCAUUGCAACAGCAUUGCAAAUCGUAUAUAAUUUACAUUAUAUGAUUAA..AG...GGUC.AA.....AAGGUAU.CAUC.GAUG.CA.UG..C.UUG..CAUGCAAUUCGA.UGUAUACCUU....AGUGACC..CGC..ACUA.CACC.GAGAAA...G.UAGC.AAUUUGCUGCG...GG.AA....CGCAGGAAAUUAGC.GGA...UUUCGA......GGU.GUAGU......C.AGAU.UACGGGAAU.GC....GU.A.....GCAUG.UA.GUAAU.CUGA....UUAAU.CAUA.AAUGAGGGGCAAAAUACCUUUUGACCCUCAUAUCAUUAUAUAAUAAGUGUAUAAAAAAUCAACAUUUAACGUAAACGGGGUAACAAUUGUGCGAGCACGUAUAGGGCAGAUAGCUGCCGGCAGAUUUAAUGGCACGAAACCGAUUUUGGCGUUUUCAGAGGAGACAAUAGACCUUUCGGUCAUUGAGGGAAGAAGCGAAGCGGGAAGCUUUGUAAUAGAAAGUACGAAUCAGAUAAAAAUCUGUGGCAUAGUUUAUUCGACUAAUCCUAGGAUGGAGUGUCUGAAUCCGCACUUCGAGGGCGA
hgutS8_s8_169849/367-954                    UAUAGUAUUCUCUGACAUAUGAUAUUCUUUCCAUCCUGAUAUUGCCUGAUUACACUCAUGCAUCUUAAAGACACUUUAUUGAACUGUAAUUGUUACCUGUAUUAUAUGAUUAA..AG...GGUC.AA.....AAGGUAU.CAUC.GAUG.CA.UG..C.UUG..CAUGCAAUUCGA.UGUAUACCUU....AGUGACC..CGC..ACUA.CACC.GAGAAA...G.UAGC.AAUUUGCUGCG...GG.GA....CGCAGGAAAUUAGC.GGA...UUUCGA......GGU.GUAGU......C.AGAU.UACGGGAAU.GC....GU.A.....GCAUG.UA.GUAAU.CUGA....UUAAU.CAUA.AAUGAGGGGCAAAAUACCUUUUGACCCUCAUUUCAUUAUAUAAUAUGAAAACCAAUCUGUAAAUUGCAUUUAAAUGCUAUAUUUGAUAUAAUAAUGUAUACUGUUUAUUUUCUAAUCACAGUAUAUACAAACAAGAUUACAAAUCUUUAUAAUGACAAGGAGGCCUAUAUAUGAAUUACGGCAAAAAAGCUACAAUGCAGCUGCUCCGGAAAUAUGACAAUAAGAGCUCUAAGGUCAAAAAUAAGGUCAAGCUCAUUGUUCUAAAGAUUCUUCUGGUUGUAGUAAUUGUAGCAKGCGCAGCCG
BABB01002899.1/2367-1816                    ....................................UAGGCCUGAACUUGUCAUAACAUAUUUCUUCUGUUCUGUGUAAAUUUUCUAAAGUAAUUUUUCG..AUUUUGUGAUUAAA.....GGG.UC..AAACG.GUAU.CAUC.GAU.GCA.UG..C.UUG..CAUGCAAUUCGA.UGUAUGCCUUAUU.GA.CCCG..CAC..UACA.CC...GAGAAA...G.UAGC.AAUUUGCUGCG...GG.GA....CGUAGCAAAUUAGC.GGA...UUUCGA........G.GUGGAG.....UCAGAU.UACGGGAAU.GC....GU.A.....GCAUG.UA.GUAAU.CUGA..UUAAUCA.UA.AAU..GAGGUGCAAAAUACCCCGCCAUGAAUGGCGGGGCAAAAUGUUAUGCAAAAAGCACAAUUUUACAAAAUAUUUUAUUCACCAAUAAGGUAAUUGUAUAAUCCCUCAUAUUUGAAUUUCGAAGCAUUCCAAGAGAAAUCAUUGGCCAUGCCCCUGUCCACAAUCUGGUUCCACUCACGCUUCUUAUCGAAGAAGAUGUGCUUAGAAUAAUUGAUGACUGCAAGCAUCUCAUCGGCAUUGUAGUUUGAGAACGAGAAUCCAUCUCCUGAAUUCUCAUACUCAUUGUAAGGCUUAACCGUAUCC
NZ_AAVL02000036.1/99584-99018               AUCUACAAGCAGACAGCAGCUUAUGGCCACUUUGGAAGAAACGACAUCGAUGUACCUUGGGAAAAGACAGACAAAGUAGAAAUGUUAAAAAAAUAUAUGU........AGCUUACAG...CGUA.GA....AAAGUCUU.ACUGCACC..UG.UG..C.UUG..CACAAAGGUGCA.GAAAAGACUUU...GA.GACG..CGCC.CCGA.ACAU.GAGCAAAAAAGCGAA.GC............GA..A.............GC.UG.AGUGAUAUGCGA......AUG.UACGGG.....AAGGAU.UGUGUGAGU.GC....GA.A.....GCACG.UA.GCAAU.CCG...GUAAGCU.........ACAGAAUAUUAUAGCGUGUAAAACAGCUUGGAUUACCUUAAUGUAAAGGCAGUCCAAGCUGUUUUUGCUUGGGAAUAUUAUAAGAUUUGAAUUAAUUUCUACACCACACCAUUACACUUUCCUAAUCAGCUUCAACAGAUAUGGUAUUUCACUUUCGAAGUUCACAGCAUAGUUAACUGCCUCAGGGUCAUUGUAAGUGUUGUUUAUACAGGCUUUUGUAAAGUCAGCGGCAAUUUUUAAAGAAUCCUGAAUAUUGUAAUCAUUCAUUAACGCUCCGGUAAAGGUGCUGGCAAAAACGUC
BAAX01023897.1/968-490                      .........................................................................................AAAGGGUAUCA......AGGUUAA..G....GGUC.AA......AGGGUCGAAAGCGCGGUCA.GG..C.UUG..CAUGAUAAGGCU.UUUGAACUU.....GU.GACC..CGC...UAA.ACAU.GAGGAA...G.UAGC.GAUUUGC.......G..UA........GCAAAUCAGCGGGA...UUCCGA......AAG.UUUAC......A.GAAU.UGCGUGAGC.AGC...UU......GCUGCG.AA.GCAAU.UCG.....UUGACACA......AGUAUGGCGGCGACAGAAGCAAUUCGUUGACACAAGUAUGGCGGCGACAGAAAUAAAAAACGAUGACAUAAACAAGAGAGGUAGAAAAAUGAUCAGGGUAGGAAUCAUCGGAGCAACCGGUUAUGCCGGAGGAGAACUGGUAAGGAUCCUGUUAAACCACAAGGAUGCCAAAAUCGUAUGGUACGGUUCCCGAAGCUAUAUAGAUAAGAAGUAUUAUCAGGUAUACCAGAACAUGUUCCAGCUGGUGGAGGAUAUCUGCAAGGAUGACAAUCUGGAAGAACUGGCGAAGCAGGUAGAUGU
NZ_AAVL02000035.1/139717-140254             UGAGUUUGUUAUUUUUAAACAAAAAGUUUAGUAUUUCUAACCUUAUAUAAUAUAUAAUUAUCUUAUUUCAUUGUCAAUACAAUGGUGAUACAAUAUUAAA......UGAUUAC..AA...CGUC.AA....AAAGUC.UUAUCCCGCU..UG.UG..C.UUG..CACAAUAAAGGG.AUAAUGACUUU...GA.GACG..CGC..CC...ACAA.CA.......U.GC.................GAAUA.....................................UUGAG..GGG.....AAGGAU.UGUGGGACU.GC....GA.A.....GCACG.CA.ACAAU.CCGU....GUAAU.CA......UAAAUAAACGAAGUAUACAGGAGGAAAAAUCUAUGAACAAAAUUCUCGCAGAUAUGCACACUCACACCAUUGCAAGCGGUCACGCUUAUGCCACACUUACAGAAAUGUGUAAAGAAGCAGCAAACAAAGGACUUGAAAUUUAUGGAAUCACUGAACACAGUUCAGGAAUCCCCGGAACUUGUGCUGAUAUUUAUUUUCAAAAUUUAAGAGUUAUUCCAAGAGACCUUUUUGGAUUAGAUUUAAGACUUGGUGCGGAAAUUAACAUAAUUGACUACAAUGGUACACUUGACCUUGGUCAGG
NZ_AAVL02000031.1/48880-49447               AUGAAGAAAUUUAUUAUAAAUAGUACGUCUAUCUUAAAACUGUAUAUUGGAAGCCGUCACUUUAUGAGAGAAAACAUAAAGUGGUGGCUUCUCUUUUUUU......CGCUUAC..AG..UGUAC.AA......GUCCAGUCAUCCACC..UG.UG..C.UUG..CACAAAGGUGGA.UGACUGGAC.....UUAGGACA.CGCC.CCAA.GAAU.GAGCAU...AAAAGU.GAAGC.........GA.AA..........GCUUC.AC.GAU...AUGCGA......AUG.CUUGGG.....AAGGAU.UGCGGGAGU.GC....GA.A.....GCACG.UA.GCAAU.CCG.....GUAAG.CA......AAAAAUGUAGUGGGAAAAGACUUGAGAAAGGAUUGCGGGAGUGAAAUUUGACAAUAAUGGGCAAACUGGUUUACAUAAAACAAGAAAACAAUAUUAUUAUCGGAUAGCGUACCCCAAAUUUUUAAAAAUAGUGAAUUUUUGAGGUACGUUUAUUGCCAUUAAGCAAGUAUAAGUAACAUAGUGGUUUACAUAAUAAUUAAAAUGAAAGUCAAUAUGUGAUGAAUUGAAGACUGAAGCAAGAAUAUGUGAUGUGAUUAGUUUACAUAACUUGAAAACGUACCACAAAAUUUGGGAAAAUGC
BABD01004363.1/654-80                       GUAAUGAAGAAAUUUGUUAUAAAUAGUACGUCUAUCUUAAAACUGUAUAUUGGAAGCCAUCACUUUAUGAGAGAAAACAUAAAGUGGUGGCUUCUCUUUU..UUUUUGAUUAC..AG.....UG.UA..C.AAGUCCAGUCAUCCACC..UG.UG..C.UUG..CACAAAGGUGGA.UGACUGGACUUAG.GA.CA....CGCC.CCAA.GAAU.GAGCAU...A.AAGU.GAAGC.........GA.AA..........GCUUC.AC.GAU...AUGCGA......AUG.CUUGGG.....AAGGAU.UGCGGGAGU.GC....GA.A.....GCACG.UA.GCAAU.CCG.....GAAAG.CAAAAA..UGUAGUGGGAAUAGACUUGAGAAAUUAUUGCGGGAGUGCGAAGCACGCAGCAAUCCGGAAAGCAAAAAAUGUAGAGGGAAUAGACUUGAGAAAUUAUUGCGGGAGUGAAAUUUGACAAUAAUGGGCAAACUGGUUUACAUAAAACAAGAAAACAAUAUUAUUAUCGGAUAGCGUACCCCAAAUUUUUAAAAAUAGUGAAUUUUUGUGGUACGCUUGCAAAAAUUACGAUAAGUUAUGUUGAGUUUUGCCAUCAACCCUUCUACUUAAGUGACACAUUUUUGUUUUUAUGCUAUAAUACUU
NZ_AAVL02000027.1/21362-21930               GAAAAAAGAAAGCUACACCAAAGAAGAAAACAAAAUAAAAAAUAAAAUUGUCUGUGGUACAAAAAAAUAGUGCCACAGACAUUUUUUUGUGCUAUGAUGU......UGAUUAC..AG.....UG.GA..UCAAAGUCAGCAGCCCACU..UG.UG..C.UUG..CACAAGAGUGGG.GUGAUGACCUUGA.GA.CA....CGC..CCCCAACAU.GAGCAU...AAAAGU.GUAGC.........GC.AA..........GCUAC.AC.GAU...AUGCGA......AUGCUGGGGG.....A.GGAU.UGCGGGAGU.GC....GA.A.....GCACG.UA.GCAAU.CCG.....GUAAU.CA......AUAAAUUAAAGGUCAAAAAGUUUUAUACAAGGAUUGAAUGGGUGAUGAAAUGAAAAAGAAAGUUAUAGCAGUUGUUGCAAUUGUGCUGAUUUUUGCAAUUGCAGUGGUUAUAGGAAUAAAUUUUAACAAGAAGCAGUCUAAGAAUAACAAGCAGAGCAAUAGCGGUCAGGCAACGUCUACAUAUAAUGGUAAGUUGCCGGGGAUUGAUUUAUAUUAUGGAAGUCAGAAGGUUGGAAGUCUUAACGGCUACACAAUGGAUAUGGAAGAAGAACAUAUGCGUGAUGUUAUUGUCCCUGUUAA
BAAV01016969.1/751-223                      ...................................CAAAGAAAUUGCCAAAGCAUAUGGUUUGGGAUAAUAUGUUACCAGAUUUAAAAGAUUCAGAUAUA......UAAUGCCU.....GAGUC.AA.....AAGGGCUA..ACCCCACAUG.AA..C.UUG..CUCAUAAGUGGU.AAAAGACCUU....AG.GACCCGCGC..CC...AUAU.GAGCAAAAAG.CGGG.AA............GACUA.............UC.CCACGA..UAUGCGA......AUGUU..GGU.....A.GAAUCAA....AGUUGGG...GU.G....CCCCUG.AA.AUUAUAUA.....AAGUAC.UA......UGGUGAUACUGAAAGGAAAACAGCAUGGAUAAAGAAUUUGAAACAAAAGAAGAUAUGAAUAUAAAAGAAAACAAAGAAAUCAUUAAUGAUAAAGAAACGACAGAUGAAUCAUUAGACAAUACUAAUGAAACAAAAAAAGACUAUAUAAAAAAAGAAGACACAACUUCAACAGACAAAGAUGAUAAUGAAGAUGAAUAUGAAAAAAUUUGUUAUGUCUGCAGAAGACCUGAGAGCCGUGCAGGAAAGAUGGUAUCAAUGCCGGGAAACAUAUAUGUAUGUACAGAUUGUUUGCAGAGAAGU
BAAX01018853.1/443-916                      AAGCGGAUCUGUCAUGGUUAUAACGCAGGAAAAAUCCCUGUCCACGCCAGAAGGCGAAGACACGGAUUUUCCUGAUCUGUAUGAUGACUCGAAUUUCAUG.....AUGAUACA..AG...GGUC.AA........AAGGUCAUGCGUUU.CA.UG..C.UUG..CAUGAAAAAGCA.UGA.CUU.......AUUGACC..CGC..AAAA.CACC.GAANA....G.UAGC.CAUUUUUC......G..UA.......GAAAAAUGAGC.GGA....UUUGA......GGU.GUUUUU.....A.GGAU.UGCGAGGGC.AU....GA.A.....AUGCG.AA.GCAAU.CCCG....UGUAU.CAU.....AUGGAUCAAAAUACCUUUUUGACCCUGGCAUCAUUUCAUCCAAAGAAACACCCCUGUUUACUGGGGCGAUAUCCCAGUUUCGGCACAUCAUUUAAAAAACCCAAUGGGGCUCGGUUUCUGGCCCUUGUUAGGGGGUUGCUUUACUGGGCCCAUGGGCCCGGUUGAAAUAAACGGGAAAAAAAUUGGGAAAUCCCUCCGGGAACCUUUU............................................................................................
BAAU01028694.1/60-635                       GGCUUCGGAGGUUUAAUUGAGCGCUGCGUAAUGUAUCUGACCGGUAUGUCCAACAUCCGCGACGUUAUCCCAUUCCCAAGAACUGUUAAUAACUGCGAAC......UGUAAGCCAAG...GGAA.CA.....AAAGUGCAGGUGCUGU.UCG.UG..C.UUG..CACGAUAAGGCA.UCUGAC.UUU....GG.UUCC..CGCC.AAAA.ACAU.GAAGAA...G.AAGC.GAUUUGC.......A..UC........GCAAAUCUGC.GGA...UUCUGA......AUG.UUUUU......A.GAAU.UGCGGGAGC.AGC...GU.A....GCUGCG.GA.GCAAU.UCGU..UGGCUUACCA......GCACUCUCCGGCGCAAAACAUAUUUUUUGUUUUGCGCCGUUUUUAGAAUAUGCACUCUCGGAAUCUUUUUGUACUUGAUUUUGCAAAAGAUCAGCCACAAAGGCAAGUGCAGGANAGACUCCGAGAGUACAUGAAAUUUUCAAAGGAGGGCAUCCAUGAAAUUUAUCCAUACAGGCGACAUCCACUGGGGAAUGACUCCCGAUGCAGAUAAGCCCUGGGGAAGUGAACGGGCUCAGGCGAUCAAAGAUACCUUUAAGAAGAUAAUUGCCCAGGCUGGGAAAAUGCAGGCGGACUGUCUGU
BAAZ01005512.1/586-14                       GCUUCGGACUUGGCUUUGAGCGCUGCGUAAUGUAUCUGACCGGUAUGUCCAACAUCCGCGACGUUAUCCCAUUCCCAAGAACUGUUAAUAACUGCGAACU.....GUAAGCCAA.G....GGAA.CA.....AAAGUGCAGGUGCUGU.UCG.UG..C.UUG..CACGAUAAGGCA.UCUGAC.UUU....GG.UUCC..CGCC.AAAA.ACAU.GAAGAA...G.AAGC.GAUUUGC.......AU..U........GCAAAUCUGC.GGA...UUCUGA......AUG.UUUUU......A.GAAU.UGCGGGAGC.AGC...GU.A....GCUGCG.UA.GCAAU.UCG....UUGGCU.UAC.....UAGCACUCUCCGGCGCAAAACAUAUUUUUUUGUUUUGCGCCGUUUUUAGAAUAUGUACUCUCGAAAUCUUUUUGUACUUGAUUUUGCGAGAAGAUUUUUUGUCAGUUGUGCCCAAAUUUCAGAGGCGUUGGCGUUGCGUCCGCCUCUGAAAUUCGGGUGCAGCUGGCGGAAAAUCAGCCGCAAAGGCAAGUGCAGGAAAGACUCCGAGAGUACAUGAAAUUCCAAAGGAGGUAUCCAUGAAAUUUAUCCAUACAGGCGACAUCCACUGGGGAAUGACUCCCGAUGCAGAUAAGCCCUGAC
NZ_AAVO02000012.1/105529-106097             AACUUGCAAAACGUCCGGAAAACAAAGGAAAGACUAUCGUAGCACUUCUUCCGGAUACUGGUGACAGAUAUUACUCAACAGCGUUAUUUACAGAAUAAAG........GAACACCAG...GGUU.AA.....AAACUGCAAAAGACGU.UCG.UG..C.UUG..CACGAUAAGGCU.UUUG.AGUUU....GG.AACC..CGC...CAA.AUAU.GAGAAA...G.UAGC.GAUUUAC.......GA.UA........GUAAAUCAGC.GGA...UUUCGA......AUA.UUUGC......A.GGAG.UGUGGGAGU.AGC...UU......GCUACG.GA.ACACU.CCGU..GGUACAU.........AAUAUAGCAACAAAAAUUCAAAAAAACAGAAAAGAGGAUCAGAUUCAUGGGUGAAAAAAUCACAAGAGAAAACAGAAAAUUCAAAUUUGAAACACUUCAGCUUCACGUAGGACAGGAACAGCCGGAUCCGGUUACUGACGCAAGAGCCGUUCCAAUCUACCAGACUUCUUCUUAUGUAUUCCGUAACUGCGAUCAUGCAGCAGCUCGUUUCGGACUGGCAGAUGCAGGUAACAUCUAUGGUCGUCUGACAAACCCGACAGAAGAUGUUUUUGAAAAAAGAAUUGCAGCUCUUGAAGGUGG
NZ_AAVO02000013.1/48290-47722               CGUUCUCGUAAUCUCCACAGAAGGUGACACCGAUCCGGUUCGUUACCGCGAGAUCGUAUGGGAUGGACUGUACGGAACAAACGAAUCUUUAAGCAAGUGA......UGAUACC..AG..GGGCA.AA......AAUUUCAAAUGAUGU.UCG.UG..C.UUG..CACGAUAAAGCA.UUUGAAUUU.....GG.GGACC......UCCAAACAU.GAGGAA...G.UAGC.GAUUUAC........A.UA........GUAAAUCAGC.GGA...UUCCGA......AUG.UUUGA......A.GGAU.UGUGGGAGC.AG....UUUA.....CUGCG.GA.ACAAU.CCGUA...AGUAU.CA......UCAAGUAAUCAAAAACUCAAAAAUUAUUUCAUAUACAUGGGAGGAACUUUAAAAUGGAUUACGGCAAAAUCAAAGAAGCUGCUCAGAAUUAUCAGGAAGAUAUGGUCAAAUUCUUAAGAGCAAUCGUUAAAAAUCCUGGAGAAAGCUGCGACGAAAGAAAACAUAUCGAAACAAUCGAAGCUGAAAUGAAAAAGCUGAACUUCGAUGAAGUAACUAUUGAUCCACAGGGUAACGUCAUCGGUUACAUGGGAUCCGGUGAUAAGAUUCUCGCUUUUGAUGCCCAUAUCGAUACGGUUGGUA
NZ_AAVL02000023.1/56232-55666               GCUAAUAUUUUAUCUGUGUUAAAGUUACCACUCCUCAACCGCUUUGUCAACAUUUUUCUAAAAAAAGUUUUGUAAAUAAUUUGUGAACUUUCUUUGUACG......CGAUUGCAU....UGUCC.AA......AGGUCUUUUCUCACC..UU.UG..C.UUG..CACAAUGAUGGGAAAAUGACCU.....UG.GGACA.CGC..CCGG.AUAU.GAACAUAAAG.GUGAAGC............GU.AA.............GCUUCGCGA..UAUGCAA......AUA.UCAGGG.....A.GGAU.UGCGGGAGU.GC....GU.A.....ACACG.UA.ACAAU.CC....GUGCAAU.CA......AUUGGUGCGGAUUUCUAAUCUGUAUAAGAAAAAGAACUGUUACUCCGGCACUUGAACUCUGCCAACUUAACAGUUCUUUUCAUUGUGGUUAUUAUAUUUUUAUUAUAGCUUUCAUCGUCAUUGCUAUUCCAACAUUUAUUAACUAAUUCUUUGCUUUUUCUACUGCUAUAAAUCCAAAUGUUUCAGGUCCAACAUGAGUUCCUAUUGUAGGUCCUAUCUGAUAACAUUCCUUAAACUUAAUUCCUUUUUCUUCAACUUUCUUUACAAAGUUAUCAAGAUUCUCUGUUCCGUCUGAAUAAA
BABE01004765.1/1174-611                     ......AAAAUCCCCUAUUCUCUUUUAAAAAAUGUGUGCUAUAAUUCAUAGAUAUCAAGUCAGAGGAAAAUAUCUUUUUUACUUCUGACAUCUUAUAUUA......UGAUAUC..AGG..GGUCAAA.....AGG.UCAAAAAGUC.GUUCG.UG..C.UUG..CACGAUAAGAC..UUUUGAACUG....GG.GACC..CGC..CAA..CCAU.GAGAAA...G.UAGC.GAUUUAC.......G..CA........GUAAAUCAGC.GGA...UUUCGA......AUG..UUUG......A.GAAU.UGUGGGAGC.UGC...UU.G....NCAGCG.GA.GCAAU.UCGUG...GAUAU.CA......GGUUAGGGGCAAAAUACCUUUUGACCCUAACAUCUUAUUAUUAUGAAAGAGAGUGGAAAUUCAUGGCUAUGAUCACUUUACAGAAUUCCCGCAAUGCGGAAGUAACUGUAUUAACCAACAAUUUCAUAGACAACUAUAUGCCUGGGGCCAAUGGAGAAUUUGUGAAAGUAUAUAUCUAUCUUCUGAGGCUUCUUUCUGACACCUCUGUACCCUUCAGUCUGGAGCAGAUGGCUGAUCAUUUCUUCUGUACAGAACGUGACAUUAUCCGCGCUCUGAAAUACUGGGAGAAAGAGAAACUCC
BABA01009489.1/208-786                      AGUUCGUUAAGAUCAGUGCCGCUUCCUUAAAGGAAAGUCAUCCGCAUGAUAUUCAGAUCACCAAAGAGGCACCAAACUACAGCAGCGUAAGCUUAUAAAC.UGAG.UGAUACU..AG...GGUCGAA......AAG.UCACAAGCUGAU.CA.UG..C.UUG..CAUGAAGAGGCU.UGUGACCUU.....GA.GACC..UGU..UAAA.ACAU.GAGGAU...G.CAGC.GAUUUUC.......AA..G........GAAAAUCAGC.GA....AUCCGA......AUG.UUUUU......A.GAAU.UGCGAGAGU.UGC...GU.A....GCAACG.AA.GCAAU.UCGUA...AGUAU.CAAUUCAUAAAAAAAGAAGAAAACAUACACAAGGCUGCCGUGAAAACGGCGGCCUUGCUGCGUGUUUGGGGAAUUAAAUAAUUAUUUAAUCAUCGAAUUGUGCUGAUGAUACGUAUAUUAUAUAUGGAAGGAAAACAAAAUGCGAAAAUUAACAGGUAAAUGCAAAUGGAUAUUGGCUGUUUUGAUUGUGGCAGUAUCUAUGGCUGCUGGUUGUAAUAAAACAAAAGCUACAGGUGUAAAUGCAGAUGAUUCAUCAGAAGCAUCACAUAAAAUUUCAGUUGUCGCAACGGUAUUUCCCUAUUAUGAUU
BAAZ01027624.1/969-403                      AUNCCAUCGGGUAAACGUGUUCGUUAUUAUGUCUCUAGAAAUAAAUUGGCCCCUUUANNNUUAUCUCCAAAAUAAGUAUCCCUCUAUUCACCCUAUUUUA......UGAUACU..AG...GGCA.AA......AGCUCCAAAAGCCGUU.CG.UG..C..UG..CACGAUAAAGCU.U..UGAGCU.....NG.GGAC.CCGC..AAAA.ACAU.GAGGAU...G.CAGC.GAUUUUC.......AA..A........GAAAAUCAGC.GA....AUCCGA......AUG.UUUUU......A.GAAU.UGCGAAAGU.UGC...AU.A....GCAACG.GA.GCAAU.UCGUG...GGUAU.CG......GUUGGGGGCAAAAUACCUUUUGACCCCAACAUUCAUUUUUCAGUAUAGCACAUUUUUUUUAAUCAUGAAAGUAAAGAUUCUAUUACAUCUUCUGCAUAUUCAAGAUGAUCACAUCUCCACGCAUCUGCUCCGCAGAAAACAAGACCAUUUUUUGCAUCGCCCGUGACUGAGGUAAUCAGAGCAUCUGUAAUACAAUAUGGAAUCUUAUCUGGACGGCAAUUUUUCAGACAGCCUCUGCAGCGCACUGGCGCUAUGCGUCCUCCAGACAUAAUUGUAUCACUAAAUUUAUUUCUUACAGCU
BAAV01006167.1/763-1066                     UUGUGAUAAGGAUACGCUUUUAGCAAAAGUAGCACAAAAAGGAGCAGCAUGUCAUACGGGAUCAUAUUCAUGUUUCUUUAAUAAAAUUACAGAAUAAAUA......UGAUACC..AG...GGUC.AA......AAGCUCCAAAAGCCGUUCG.UG..C.UUG..CACGAUUAGGUU.UUUGAGCUU.....GG.GACC..CGC..AAAA.ACAU.GAGGAU...G.CAGC.GAUUUUC.......AA..G........GAAAAUC.AG.CGA...AUCCGA......AUG.UUUUU......A.GAAU.UGCGAAAGU.UGC...AU.A....GCAACG.GA.GCAAU.UCGUG...GAUAU.CA......GUUGGGGGCAAAAUACCUUUUGACCCCAACAUCA..........................................................................................................................................................................................................................................................................
BABD01002878.1/1513-944                     GCCUAUGACAUUCAUAACAAUUGCCAGUGCAAUCAAACAAAUCUGAUAAGUUCCAAGUUUUCUUCUAUUAUUAUUUUCCAUUUCAAAUACCUCUUUUUUA......UGAUACU..AG...GGUC.AA....AAGCUCCAAAAGCCGU..UCG.UG..C.UUG..CACGAUAAGGGU.UUU..GAGCUU...GG.GACC..CGC..AAAA.ACAU.GAGGAU...G.CAGC.GAUUUUC.......AA..G........GAAAAUC.AG.CGA...AUCCGA......AUG.UUUUU......A.GAAU.UGCGAAAGU.UGC...AU.A....GCAACG.GA.GCAAU.UCGUG...GGUAU.CA......GUUGGGGGCAAAAUACCUUUUGACCCCAACAUCAUAAAAUGAUACAAGUUACGAAUUUAUGCGUACCUGCUUUGGACUUCGCACCAUAUCGGAUAGAAGAUCAAGCUCAUCAGGAGUCUUAUUAAGCAGGCGCGAGAAAAAGAAGGUAAAGAAACGGACAGGAUCAGUCUGUGUCAACACCACGCUAUUAGAUUCCUUUUUAUAAAAAUUCAUAGAGUCAACAACUGUUUGACCGAUGCUUAUGCCUCCUGUUUCAACAGCUGUGUAAGCAUCAAAACCACUGCAAAGUGAAUGAUCAGC
BAAY01020707.1/971-400                      CACAGACUAUUCAGCCAAGGGGCGUUGAAGUAAUUUACCGCGAUGAGGAAUUCCUCAUUCCAGUAUUAUAAAAUUGCUAAGACUAAUGCUCUAAUACUUG......UGAUACU..AG...GGUC.AA...AAGCUCCAAAAAGCCGU..UCG.UG..C.UUG..CACGAUAAGGGU.UU..UG.AGCUU..GG.GACC..CGCA.AAAA.ACAU.GAGGAU...G.CAGC.GAUUUUC.......AA..A........GAAAAUCAGC.GA....AUCCGA......AUG.UUUUU......A.GAAU.UGCGAAAGU.UGC...AU.C....GCAACG.GA.GCAAU.UCGUG...GGUAU.CA......GUUGGUGGUAAAAUACCUUUUGCCCCCAAUAUCAUACUCAUAAUUUCACUCUGCUGUCAAUAUGUGCUGCCUUUCGGUACAGCGCCUCAUAAUAUGCUUCUUUUUCGGGUGCACUGCUCUCAAAGCAGAUGUGCCCUUUUUCUUGAUCUGUACAGAGAUUUUUCGCAGCUAGCAGACAUUUUGCCUGUCUGGCAGUUCCCUCUCCUCCAUCAUAAAUGCGAACCGAUUCACCAACAACCUUUCCAAUCGCAGACUUUACAAGCGGAAAAUGUGUACAGCCAAGAACUACUGCCUUAAUAC
BABG01005618.1/256-823                      CUGCCUGGUAAUGGAAGCAUCCCACUUGUUCCUAAUAAACAUACGUCUAACAUAUCGGCUCCUUUCUUUUUGUCCAUUAUUUUACAUGUAGUAUAUAUUA......UGAUACCC.GG....GUCAAA..AGG....UCUAAACCCAC..AUA.AG..C.UCG..CUCAUAGGUGG....AUGAAAAACCU.UGGAACC..CGC..CCCA.AUAU.GAGCAUAAAAGCAGG.AU............GA.UA.............AU.CC.CACGAUAUGCUA......AUA.UUGGGU.....A.GGUU.UGUUGGAGU.GC....GU.A.....GCACG.UA.ACAAU.CCGCA...GGUAU.CA......AAGUCGGUGGCUUUUGACCCCGACAUCAUUAUAUAAUGCACUUCCAGCCUGCCUAUAAGCAGCCUCGCAUCAUAAUAUCUUUGACAUAACAAUAGCAUCUUCUACAGGUCUUUCAUAAAAUCUUUUCCUUGUACCUAUAGGACUAUACCCAAGUUUUUCAUAAAGUUUUUUUGCUGCUUCAUUGCUUUGUCUGACUUCAAGAAAAAAAAUUGUUACUGAUUUUUCUUUCGCCCUUCUUUCCAUUUCUUUAAGAAGUGCUUCAGCCACACCUUGUCUUCUAUAUGAUGGAUGCACAGCAAC
NZ_AAVL02000037.1/286775-287341             CGUGUGGCUAAGUACAACCAGCUUCUUAGAAUUGAAGAAGAAUUAGGCGAUAGUGCAGUUUAUCCUGGAAUAAAAGCAUUUAACGUAAAAUAAUAUAAUA........AUAUUACAG...UGUC.AA.....AAGGUCU.UUUCCACC..UG.UG..C.UUG..CACAAAGGUGGAAAAAUGACCUU....GG.GACA..CGC..CCACAAUAU.GAGCAA...AAAAGU.GGAGC.........GU.AA..........GCUUC.AC.GAU...AUGCGA......AUAUUGUGGU.....A.GGAU.UGUGGGAGU.GC....GA.A.....GCACG.UA.ACAAU.CCG...GUAAUAA.........AUAAUUUAAAGAAAAAUAAAAACUAAGUAAACAUAUACGAACAAAAAGGCAUCGGAACUGACUUUCAAAGCAGUUACCGGUGCCUUUUUUGUGGAAAACAAGAGAAUUGACACAUUUCCAUAAAUAUGCUAAGGUUUGACAUAGAUAUAAGAACAUAGAGAUGCAUAUGUUUGCAAUAAAUAAAAGGGAAUGAGGUUCUCCCUCGAUUUAAUCGAAACCGCUUAUAACAAGCUGAUGACUUCUGUGCAAUACACAGGGGAAGUCAGCUUUUUACGCGUUAUGAGCUAAAUUUUAUGCGUU
BAAV01006120.1/517-1087                     CCAAAAAUCUUUUUGUACCCGUUAUUUUAUCACAAGAAUCGCAGUAAGGAUAUUCCUUUUUUUUCGAUUGUGCAACCCCUUUCUUUUAUGGUAAGAUAAU.....AAGAUGCC..AG..GGUCA.AA......AGCCUGAAA.CCACGA.UG.UG..C.UUG..CACAGGAGUGGU.UUUAUGGCU.....UAAUGACC.CGC..CCCG.AUAU.GAGCAU...AAAAGU.GGAGC.........GU.AA..........GCUUC.AC.GAU...AUGCGA......AUA.UUGGAU.....A.GAAU.UGUGGGAGU.AC....GA.A.....GUACG.GA.ACAAU.UCGUAU..GGCAU.CUU.....UUGACCCCAACAUCAUAAAAUGCCAGGAUCAAAAGAUCUAAAUCCACAUGAGCUUGCUCAUAAGUGGAUGAAAGACCUUGGAACCCGCCCCGACCGAAGCGGAGCGUAGAAAGAAUUGUGAAAGUACGAAGUACGAAACAAUUCAUAUGGCAUCUCACAACUUUCAUAACUUCACAAAAUUUGACAGGAGUAAUUAUGAUCUUAAAUGUAAAAAAUCUGACGCAUGGUUUUGGUGACCGUGCGAUUUUCGACAAUGUUUCUUUUCGUCUCCUCAAAGGCGAACAUAUCGGCCUGAUCGGU
BAAY01008255.1/680-113                      CAUUAAAUCUUGCUGCUACUAUUCCUACUCUUGUUCCAUUGUCUACUAACUUUCCUUCUAAUACUCUCAUUAUUUUAUUCUCCUUUUUGAAUUUAUAUAU......UGAUACC..AG..AGUCA.AA.....AGGUC.UAAACCAAC..AUG.AG..C.UUG..CUCAUAAGUGGG.UGAAUGACCU....UA.UG.CUGCGC..CCCA.AUAU.GAGCAUAAAAGUGGG.AU............GA.UA.............AUCCCGUGA..UGUGCAA......AUA.UUGGGG.....A.GGAU.UGUGGGAGU.GC....GC.A.....GCACG.AA.ACAAU.CCAAA...UACAU.CG......UUCAGGUAAUUUACAGCAUAUGCCCCAUCCUUAUUUUCUUUGUCUUAAGAUAGAAGCCGUCAUAAGGUGUUGUUUCCAUCUUAAUCGGAACUCUUUCACUUAUCUGCAUGCCAAAGUCUGAUAACUGAUAUACCUUAUCAGGAUUAUUGGUAAGAAGCCUUAAUGUCUUAGCGCCAAGGUCUUUUAGUAUCUGUGCGCCUAUGUAAUAUUCUCUCAUAUCACCCGGAAAGCCAAGUGCUAUAUUGGCAUCAAGUGUAUCCAUUCCUUCAUCCUGAAGUGCAUAAGCCUUUAACUUAUUUA
NZ_AAVL02000035.1/75976-75409               GCACUUAUUGGACACGAAGUUGGAGAUAUUGUAGAGGUUGAAAUGGGCGAUACAGUAUCAAAAUAUAAAGUUCUUGAUAUUAAGAAAAAGAAAUAAAUUA......UAUUAUAC.AG...UGUC.AA.....AAGGUCUUAGCCCACC..UG.UG..C.UUG..CACAAAGGUGGGAAAAUGACCUU....GA.GACA..CGC..UCCG.AUAU.GAGCAUAAAA.GGGAAGC............GU.AA.............GCUUCACGA..UAUGCGA......AUAAUCGGGG.....A.GGAU.UGCGGGAGU.GC....GA.A.....GUGCG.GA.GCAAU.CC.....GUAUAA.UA......GAAAUAUAGAUAAUAGAUUUAUAAUUGGUUUAACCAGUUGAAUAUAUACUACUUUAAGGAGUUUAAGAAAAUGGCACAGCAGAAUAAGAAUGAACAGCAGGUUGACGUUAAUCAGCUUUUAAAGGUGCGUCGUGAGAAGCUUGCUGAUUUACAGGAAAGAGGAAAGGAUCCUUUCCAGAUCACAAAGUAUGAUGUAACAAACCAUACUACAGAGAUUAAGGAUAACUUUGAAAAGUUUGAAUGUGAACAUGAUGAAGAAGGAAAGCUUGUUAAAGAUCCUGCAAAGCUUGUUUCAAUUGC
NZ_ABOU02000027.1/54352-53786               GGUCAGUUCAGAAUCCAUGAUACUGCCUCUCACCACCCGGCAGCUCUCUGAAAUCAGACGGAUCUUCCUACUAGUCCUCUUCUUCGCUUUUGCAAUAUAC......UGAUACU..AG...GGUG.AA....AAGGUAUG.AAUCCAU..AUG.AG..C.CUG..CUCAUAAGUGGA.UAAAAGACCUU...UG.AACC..CGU..CCCA.AUCU.GAGCAUAAAA.UGGA.AU............UG.UA.............AU.CC.UGAGAUAUGCGA......AUA.GUGGG......AUGGAU.UAUGGGAGU.GC....GU.A.....GCACC.GA.ACAAU.CCAUA...GGUAU.CA......AAGUUAGCCAAAAUUGGAGGCUUUCACCUCAACAUGAUUUAUUAUAUGUAGUAUGUUAAAAUAAGUCAAGUCUUAUUUUUUGCAACCUUUCUCUCUAUUCCUGAGCCUCUUGAUCAGACUUCCAUAACACGCCGCCAGUACCUGCUGAAAUAAUGUACCGAUCAUUACCGGAAACAUUACUUCUCCGGGAAAAUAAGCUGCUGCGAUCACCGCCCCCGCACUGAUAUUUCUCAUUCCUGAUCCAUAGAUCAUAGAAAUCCGGGUUUUCUCAUCCUGCUUUAACAGAACAGAGAUUCCCCA
BABG01000170.1/696-150                      CAUGACUAUCUCCAUUCCUGUUACACUUUAUAACCAUAUUGCCUGUUACACUUACAGCUAUCCUGCUUUGACCACCGGCUUCAUAUAUGAUAAUAUGAUA......UGAUACC..AG...GGUC.AA.....AAGGUCUAAACCCAC..AUG.AG..C.UUG..CUCAUAGGUGGGUGAAAGACAUU....GG.GACC..CGC..CCCG.AUAU.GAGCAUAAAAGUGGG.AU............GA.UA.............AUCCCAUGA..UAUGCGA......AUAUUUGGG......A.GAAU....................AU................AUAUUACA...UAUUU.CA......GAUUGUUCAGAUUGAUUCGGGUUAAUUCAGAGUAGUUCAGGCUAAUUCGGAGUAGUUCAGACUGAUUUAGAGUAGUUCAGGCAGAUUUAGACUGGUUCAGAGUAGUUCAGGCUGGUUCGGAUUAAAUCAGAUUAAAUUAAGCGGAAAAUCCAUAGGUAAAUGUGGGUUUUCCGUUUUUUGAUUUUUACUUAAAAAAAUUUCUAUCAAAGUAUCGUGAAAAAUUCAUUUGUAUUGUAAUGCAAAUGGGGGUUAAGUAAAACAUCCAGACAACCGAUAAACUUAUCAUAAAGAAAUAAAAAA
NZ_AAXA02000013.1/250173-250740             GACCGGCCGUCUCCAACUCUUUUAACACAUUUUCAUGCUGUUUGGUCCAGACGGUAAUAUUCGACAUACGCUCCCUCCUUUUUACAUACCUUUAUUUAAA......AGAUGCC..AG...GGGC.AA....AAGGUCUA.AAUCCAC..AUG.AG..C.UUG..CUCAUAAGUGGA.UGAAAGACCUU...GG.GCCC..CGC..CCCA.AUAU.GAGCCUAAAAGUAGG.AU............GA.CA.............AUCCCACGA..UAUGCGA......AUA.AUGGGG.....A.GGAU.UGUGGAAGU.GC....AA.C.....GCACG.GA.ACAAU.CCGUA...GGCAU.CA......UAGUUGGGGCUUUUGACCCCAACAUCAUUUAUUGCUAUAAUAUCUUUGUUAUACUUAUCCAUCAAGUAAUUGCUUACAUAAAAUAGACGAUAUGUCACAAAUUGUCAAAUUAUGCGAUUUUUUUGGAAUUAUAGCAUAUUUUGGGAAAACUCACAAUGAUUAUUCUUUUAUAAUCCACUCAUCUUUGAUGCACCACAGUCCUGCCUGCACACUGUGAACACCACUGUUAUCCCCCGCCUCGAUUGCUUGCUGAUGACCAAACAGACGUUUCCAGCUUUCCUGAAUUCUCGCUUUCUGCUC
BABG01013486.1/930-1227                     GUCUUGAAAGAGUAGCACUUCUUAAAUAUGAAAUCGAUGAUAUGAGAUUAUUAUAUGAAAAUGACACAAGAUUCUUAAAGCAGUUUUAGUUAAUAUAUAU......UGAUACC..AG...GGUC.AA....AAGGUCUGAGCCC.AC..AUG.AG..C.UCG..CUCAUAGGUNGG.GGAAAGACCUU...GG.GAAC..CGN..CCCA.AUAU.GAGCAU.A.A.AAGU.GGGAU.........GA.UG..........AUCCC.AC.GAU...AUGCGA......AUA.UUGGGU.....C.AGAU.UGUGGGAGU.GC....GUAU......CACG.GA.ACAAU.CCGGUA...GUGU.CA......AAGUCCGGGGCUUUUGAACCCGNACUCAUA..............................................................................................................................................................................................................................................................................
NZ_ABOU02000020.1/5336-4769                 AUUACAAAUUCGUCUCCACCAACCCGGAAUGCAUUUCCCGGGAAAAUAUUCUCCAUUGCAGUUGCUGCCUUUCUUUUCUUUCUAUACUAUUAAUAAUAAA......AGAUGUC..AG...GGGC.AA....AAGGUCUAA..GCCCACA.UG.AG..C.UUG..CACACUGGUGGU.AGAAUGACCUU...GA.GACC..CGC..CCCG.AUAU.GAGCAUAAAAGUGGG.GC............GU.AA.............GCACCAUGA..UAUGCGA......AUA.GCGGGU.....A.GGAU.UGUGGGGGU.GC....GU.A.....GCACG.AA.ACAAU.CCGUU...GGCAU.CA......UUGUUGGGGGCUUUUGACCCCAACAUCUUUUUAUUAUAGCAUGUAUUUUACUGAGUUGUCAUGAUGUUACUAAUAGAUCUAUAUCUUUUCCGCUUCUUUCUCAUCAUGUAUUUUACUCCAUAUUAUAACUGUAUCGCAAUGCAAUUCAUUCUUUUUAAUGUGUAAUGCAAACUACUGUGGAGGUGAAUUACAAUGCAGGACAUAAAACAAAAUCUUGCCGAUGCAGUGCGAGAAGCUCGCACAAAACUCGGACUAUCACAGGAACAAUGUCCCUUGUAAUCUGCUAGGUGGUCUAUAUUG
NZ_ABOU02000026.1/4051-3484                 CUGUGACCAUCCAUUUUUCUUUCGCUCUUCUGCGAUUUUUUCCGAUAAGAUCAUAUCCAUUUUCCUCCUCUUUUCAGGUUUUCAUCUAUAUUUUAUGAUC......UGAUGCC..AG...GGUC.AA....AAGGUCU..AAGCCCAC.AUG.AG..C.UUG..CUCAUAGGUGGA.UGAAAGACCUU...AG.GACC..CGC..CUCG.AUAU.GAGCAUAAAAGUGGG.GC............GU.AA.............GCACCAUGA..UAUGCGA......AUA.GCGGGU.....A.GGAU.UGUGGGAGU.GC....GU.A.....GCAUG.AA.ACAAU.CCGUA...GGCAU.CA......AAGUCGGGGGCUUUUGACCCCGACAUCUAUUUAUUUAUAAGCUCAAAAGGAUCCAUUCUAUUACAGUUCACAGUUAUUUACAGUUCUCGGGAACGGGAUCACGUCACGGAUAUUCGACAUUCCUGUCAGAUACAUUACGCAACGCUCAAAUCCAAGUCCGAACCCUGCAUGUCUUGUAGAACCAUAUUUUCUGAGAUCAAGGUAGAAACCAUAAUCUUCCUCUUUCAGACCCAGCUCCUGCAUUCUUGCAAGAAGCUUUUCAUAGUCAUCCUCUCUCUGACUUCCUCCAAUGAUCUCACC
BABG01029695.1/308-1                        AAGUUUUAGAAUACACUGAUAUAUGAUUAGAAAGAAUCAGUGGUUGGUUAAUAAUAUACGCAGGGUUUGUGCAUGAGUCAUGAAUCCUGCGUAAUAUAUA......UGAUACC..AG...GGUC.AA....AAGGUCUA.AACCCAC..AUG.AG..C.UUG..CUCAUAGGUGGG.UGAAAGACCUU...GG.GACC..CGC..CACG.AUAU.GC.......G........................A.....................................AUA.UUGGG......G.GAAU.UGUGGGAGU.GC....UU.A.....GCACG.GA.ACAAU.UCGCA...GGUAU.UA......AAGUCGGGGAUAUUUGACCCCGACAUCAUAUAUAUGUUGUUAAGGAAAAUGCUGCAUCAUCANAGCNGCUUCAG..................................................................................................................................................................................................................................
NZ_ABOU02000048.1/173981-174547             AAUACGAAAUUUCAAUAAGAAGUAGAAAGCCGGAAGGUUAUCGACUAAGAUAAAUGAUUUGUCAAAUAGUAAAUACAAUAUCUACUAUCUAAUAUUUACG......AGAUGCC..AG...GGGC.AA.....AAGGUCUAAGCCCAC..AUG.AG..C.UUG..UUCAUAGGUGGGUGAAAGACCUU....AG.GACC..CGC..CCCG.AUAU.UCGCAUAUCG.UGGG.AU............GA.UA.............AUCCCACGA..UAUGCGA......AUA.UUGGGU.....A.GGAU.UGUGGGAGU.GC....GU.A.....GCACG.GA.GCAAU.CCGUA...GGCAU.CA......AAGUCGGGGGCUUUUGCCCCCGACAUCUUUACGAUCGAAUAUCUUACUCAAUAACCAUCCGGCUUUUUCUAUCUUUUUUAAAUUUGUAUUGUUGGAUGGAUACGCUGCGGAGCUAAAAAACUUCUUAUCGAGAUGGUCAGCGGAAAGCAGGGUGUUCCUGAGCAGGUGCAUUAGCAGGGAGCGUUCCGAAGACACUUUGCAGCGUUUGUUAGAGAAAGUAAAUCGAGUGCCAUUGCACGAAGAUUUCCACUUUCGAGUUACAAACGGUCAACGGGCUGAGGUAAAGCGGGCCUGCACCGC
NZ_ABOU02000036.1/12325-11758               AGUAAAAAAUCUGCUUGAAUUUCUGCAGAAUCUGGUAGUAAAAUACUCUGGUGUGCAGGCAGAUAUUUUAAUUUGAUAAAAUUUAUCGUCAUGAAUUUUU......AGAUGCC..AA...GGUC.AA.....AAGGUCUAAGCCCACA..UG.AG..C.UUG..CUCACAGGUGGGUGAAAGACCUU....AG.GACC..CGC..CCCG.AUAU.GAGCAUAAAA.GUGGAAU............GA.UA.............AUCCCACGA..UAUGCGA......AUA.UUGAGU.....A.GGAU.UGUGGGAGU.GC....GU.A.....GCACG.GA.GCAAU.CCGUA...GGCAU.CA......AAGUCGGGGGAUUUUGACCCCGACAUCAUUUUUAUUAUCAUAAAGGAGGCAACUGGAUAUGGGAAAAGUAGAAGAUAAUAAAAAAUUGAAAAUGAAUACACUACUUCAGACAGCAUUUGACCUUUUUACAGGAAAAGGCUUUGCAAAGACAACCGUAUCCGACAUUGUAAAUCAGGCCGGACUGGCAAAGGGAACUUUUUAUUUGUAUUUUAAAGAUAAAUAUGACUUGCGGGAUAAGCUGAUCGCAUUUAAAGCCAGCCAGCUUUUUGACGAUGCACAUAAGGCACUGGAUGCUGCCGU
NZ_ABOU02000034.1/14078-13511               GUCAUCCGGAAUCUGCUUUCCACAAAAUGGGCAAUACAUAUUUCUUAUCCUUUCACAAUUCUUUGCCAGGAAAUACAGUUUCAUAAUUCCUUAACAUAAA......UGAUGCC..AG...GGUC.AA.....AAGGUCUAAGCCCAC..AUG.AG..C.UUG..CUCAUAGGUGGGUGAAAGACCUU....AG.GACC..CGC..CCCG.AUAU.GAGCAUAAAA.AUGGGGC............GU.AA.............GCACCAUGA..UAUGCGA......AUA.GCGGGU.....A.GGAU.UGUGGGAGU.GC....GU.A.....GCACG.AA.ACAAU.CCGUA...GGCAU.CA......AAGUCGGGGGCUUUUGACCCCGACAUCACAUAAACGAUUAUACUAUUUUUCUCUGCACACUUCAAUCCUAUUUUGAAGGCUUUUCGAUUAAUUGGAUAUUUAUGUCUGUUCUUCCAUUAAUUCCGUCCACGGAUCCCUGAUUCGUAUAUUGCCAUACUUCAAAAUGAUAUGGAGUCUGCGGCUUUAAUUCGUAAUCCGCAUACCAGACCGGAUAUGCGGAUAAUUUUUCCAGAUCCAGCUCAUAAGCUUCCCACAACAUAUUACUGUAGAUCAUAGCAUCAUAACCUGCUGCUUCAAUCG
NZ_ABOU02000050.1/2146-1578                 UCUGUAUCAGUGCUAUAGUUAGAUAGUACACUAGUUAUUUAUAUCUGUCAAUACUGAUUUUUAUAUUUUUGUCAUUUCUGAUUUAUGUAGGCAAUUAAUA......UGAUACC..AG...GGUC.AA.....AAGGUCUAAGCCCAC..AUG.AG..C.UUG..CUCAUAGGUGGGUGAAAGACCUU....AG.GACC..CGC..CCCG.AUAU.GAGCAUAAAAGUGGGGGC............GU.AA.............GCACCACGA..UAUGCGA......AUG.UUGGGU.....A.GGAU.UGUGGGAGC.AC....GU.A.....GUGCG.UA.ACAAU.CCGUA...GGUAU.CA......UAGUCGGGGGCUUUUGACCCCGACACCUUAAUAUCGGAAUAUAACAAGAGCUGCAUUGACCAUUGCCAAUGCAGCUCUGUUAGUUAAGGACUUUUUACAGCCUCAUUUUAUUUCUCAUAUUCUGUUUUUAUUAUUCUUCUGUAUGUUUUGCAGCGUAUUUUCUGCCAAGCAUAUAUACACCAACUGCAUAAACCGCUGUCAGAAUGGCUGCAAUGAUGUAUGCUACAUUCAUUGAAAGUCCGAAUCCGAUCUUUGCACUUAAGAUAAAGGAAGAAAUUACGAACAUAUAAAAACUUCCCG
NZ_ABOU02000006.1/26317-25750               UGUAACAGAAGGAGCUAAAGGACCUCAGGCAACAAACGUAGUAAAACUUUAAUCAAAUAUUCAUUGUACCUUUUAAUUAUUAUAGAUAAGCUCAAAUUUA......AGAUACC..AG..GGUCA.CA......AGGUCUGACACCAC..GUG.UA..C.UCG..CACACUAGUGGUAAAAUGACCU.....UG.UGACC.CGC..CCCA.AUAU.GAGCAUAAAAGCGGG.GC............GU.AA.............GCACUACGA..UAUGCGA......AUG.UUGGGU.....A.GGAU.UGUGGGAGC.AC....AU.A.....GUGCG.UA.ACAAU.CCGUA...GGUAU.CA......UAGUCGGGGGCUUUUGACCCCGACAUCAAAUUUAAUAUUAAAAGUAAUACAGGAAAUGAGAUUAACGAAAUCCCCCUGCAGAUCAUCAAUGACCUGCAGGGGGAUUUGUAUUUCGUUUUUCAAUUACAUUUUAUGGUAUUUCUUCUGCUCCGGUAACCAGAUCAUGCUCCGCUUACAUUCGACACAUACGCCUGGUCUGCUUCCCAGACAUCAAAGCCACUUCCUCUUAAAAUAUCAACAACCCUUGCCGGAUCAUCGGUCUUAAGAACAGCAGAAGCAUCUGCCCCGUUAGCAAAAGCA
NZ_ABOU02000050.1/140538-139971             GUCCCCCUGUUCUGUAUUCUUUGCAGACAUUCUUUAUCUGUAACAUAGGCAUCUGCUCCUUUUAUUUGCAUUGUCUUUUAUCAUACUAUAUUUUAAUUUU......UGAUACC..AG..GGGCA.AA......AGGUCUGACACCAC..GUG.UG..C.UCG..CACACCAGUGGUAGAAUGACCU.....UG.UGACC.UGC..CCCA.AUAU.GAGCAUAAAAGUAGG.GC............GU.AA.............GCACCACGA..UAUGCGA......AUG.UUGGGU.....A.GGAU.UGUGGGGGC.AC....GU.A.....GUGCG.UA.ACAAU.CCGCA...GGUAU.CA......UAGUCGGGGGCUUUUGACCCCGACAUCUAAUUUUUUGGUCAAAAGAUCUUUUUUCUUAUCCGACACCCAUAUCCGACUCCCGGUUUUUUCCCUUCUGACAAAUAGUUUUUCAAUGCUUUUUGCAGACUGGUGUUCUCAGGAUAUGCCUCCGGAUCUUCCAGUAUUCUUCCAAAAACCCUUUCCUCUGCCUGACGGUUUUCCAGAUUCACAGACUGAAUUUCAAAGCAAUUCUGAAACUGAAGGAUUCCGCUUUCUUUCUCCAGCAGCUCUUUCAGUGCCGGAGAAAGCAGCCAGGAUUCG
NZ_ABOU02000010.1/11753-12320               GAAGCCACGAUAACUCCCGAUUCUGCGUAAAAUCCGGUAUUUCCUUUUUGCUCAUAUUCAUUCCCCUUUUCCAUAUAUGUGUCCUGAUAUACGAUUAUUU......UGAUACC..AG..GGUCA.AA......AGGUCUGACACCAC..GUG.UG..C.UCG..CACACUAGUGGUAGAAUGACCU.....UG.UGACC.CGC..CCCA.AUAU.GAGCAUAAAA.GUGGCAC............GU.AA.............GCACCACGA..UAUGCGA......AUG.UUGGGU.....A.GGAU.UGUGGGAGC.AC....GU.A.....GUGCG.UA.ACAAU.CCGUA...GGUAU.CA......UAGUCGAGGGCUUUUGACCCCGACAUCUUAUUUUUCAAGAUAUUCCUCCAACGCUUCCAACUGUCUUUCCAUAUAAUGAUAACCAUGCUCAUAAAAUGCGUAAAGAGCCUCUCGGUUCCGUUCCAGCCUUGAUACCGGCUUCACAUGGGGACGGAUCACAAAGAUCUCUCCCUUCCGCUCCAGCACAUCCAGAUAAUUCAUCGUCUUAUUAUACAUAAAACUUCUCCGUAAAAUCGUCCGCACCACAUUUGGAUAAGAACUGUAAGCCUUUCUGUAAAGCUUCUGCAUUGCAGGAGAAAG
NZ_ABOU02000050.1/30213-30780               AGAGGGCAACUCCGCUGAGCAAUGACAAAAUCAUUGUAAUUCCCAUUUUCUUUUUUCCUUUUUCUUAAGUUAUUAAGUUGACGUGUUACGUUAUUUUUAA......UGAUACC..AG..GGUCA.AA......AGGUCUGACACCAU..GUG.UG..C.UCG..CACACUAGUGGUAGAAUGACCU.....UG.UGACC.CGC..CCCA.AUAU.GAGCAUAAAAGUGGG.GC............GU.AA.............GCACCAUGA..UAUGCGA......AUG.UUGGGU.....A.GGAU.UGUGGGAGC.AC....GU.A.....GUGUG.UA.ACAAU.CCGUA...GGUAU.CA......UAGUCGGGGGCUUUUGACCCCGACAUCUUUUUAAUACGUACGCCAUCCAUUAUAGAACACUUUACAUGUACUUUACAAUUCUUUUCUUAAGAAAUACCCAAAAAAUUAUUUGUCCGGGUGAAAUUGCUGAAAAUGGAAGUUCCGAAUCAGACAAAAAUCUUUGCCAAAGAUGAAAAGAAAUACAAACUGAAAAAGGGGAAAAAGAUGAAGACUCAGUAUUAAAACUAUAUGAAAAGGUGGUGAGUUAGAUGGCAGUAUAUGGAAAUGUCAAUGUAAAAUAUGCUCCAUGCAAGUCUGCAG
NZ_ABOU02000034.1/1673-1106                 UCCACACUCUUUCCUACAUGAUCUAACGUAAUUCCCAAAUGUGGAAAACUAAUAUCAUAAUGCAUAACUCCAUCCCCUUUCUUUCUGCCAACUAAAAUAA......AGAUACC..AG..GGUCA.AA......AGGUCUGACACCAC..GUG.UG..C.UCG..CACACGAGUGGUAGAAUGACCU.....UG.UGACC.CGC..CCCA.AUAU.GAGCAUAAAAGUGGG.GC............GU.AA.............GCACCACUA..UAUGCGA......AUG.UUGGGU.....A.GAAU.UGUGGGAGC.AC....GU.A.....GUGCG.UA.ACAAU.CCGUA...GGUAU.CA......UAGUCGGGGGCUUUUGACCCCGACAUCAAAUAAAUAAGGCACCAUAUGCACUUUCUUCUUUCUUCUGCUGCAAAUGGUGCCACUUCUGACAUUCUCUGUCUAAUUUUUAUACAUUAAAUCUGAACAGCAUGAUAUCGCCGUCCUGUACUACAUAGUCUUUUCCUUCCAGACGGAUCAGCCCUUUUUCUUUCGCUGCUGUAUGAGAACCGCAUGCAAUCAGAUCAUCAUAGCUUACAACUUCCGCACGGAUAAAUCCACGCUCAAAGUCUGUAUGGAUCUUUCCUGCUGCCUGAGGUGCUU
NZ_ABOU02000032.1/102367-101800             GCAAAUCGCAAGUUUCGUCAUCAGACGUAUCCUGUUCUCAUCCAACAUAUCCGCGUCCAUGCCCUCUCUUAAAUAAUUCCGUUCUUUUCUUAAUUAUAUU......UGAUGCC..AG..GGUCA.AA......AGGUCUGACACCAC..GUG.UG..C.UCG..CACACUAGUGGUAGAAUGACCU.....UG.UGACC.CGC..CCCA.AUAU.GAGCAUAAAAGUGGG.GC............GU.AA.............GCACCACGA..UAUGCGA......AUG.UUGGGU.....A.GGAU.UGUGGGAGC.AC....GU.A.....GUGCG.UA.ACAAU.CCGUA...GGUAU.CA......UAGUCAGGGGCUUUUGACCCUGGCAUCUUAUAUUUUAGUAUAUCAUAUACCUAUCUUUCUUGUCCAAUGCUUACCGUUAAAAAGUAGACAUUUUGAACACCUGCUCUUUUUAAUAUUCCUGCAGCAUGUUCCAUCGUACUUCCUGAUGUAUAAAUAUCGUCAAUCAGCAGGAUAUUUUCAGGAAAAUCGCUGCUGCUCCUCACUGCAAAUGCUCCCUGCAGUACUUCCAUCCGCUCUUUUCUGUCAAACAGCUUCAGUGGGCGGGUAUUCCUGAUCCUCAGCAACCGAUCCGUACACACC
NZ_ABOU02000050.1/152144-151577             UACCAGUUAAAUCUGAAGAAACGGAACUGACCGUGACUUUUCUCUGCAUAUGCCAGAGCAUUUUUAAUCGUUCCCUCUGCAUAUGCAGUAAUAUUCUUAA......UGAUACC..AG..GGUCA.AA......AGGUCUGACACCAC..GUG.UG..C.UCG..CACACUAGUGGUAGAAUGACCU.....UG.UGACC.CGC..CCCA.AUAU.GAGCAUAAAAGUGGG.GC............GU.AA.............GCACCACGA..UAUGCGA......AUC.UUGGGU.....A.GGAU.UGUGGGAGC.AC....GU.A.....GUGCG.UA.ACAAU.CCGUA...GGUAU.CA......UAGUCGGGGGCUUUUGACCCCGACAUCUUCUUACUUAUUCCUGCCGCAUAUGCAGACAUUCCCUUCCCGGUUCUUCUUUGGGAUCCAGAUACUUUUCCAGUGCCUUUAAAUAGGUAGUUCCAAGUCUGCUUAUGCGGUUUUUCUGAUGCACGAUAUAUCCGAUCUUCAUUUCAUUCUCAUCUGCCAGCGGUACUGCAAUGAUAUCUUUCCCAUUUAAAUUUUCAUCAAUGACACCGCUGCAUACAGUAUAGCCAUUCAGCCCGAUCAAAAGAUUGAAAAGUGUUGCCCUGUCUCUGACUC
NZ_ABOU02000036.1/27048-26481               UUCCUCCGAAAGUUCCAGUUUUGCAAGGAUUCCAACAUAUUCUAUCGUUUCGUCUGAGAUUUUAUUUGCCAAUUCUGUCACCCUUUCUCACUUCAUUUUU......UGAUACC..AG..GGUCA.AA......AGGUCUGACACCAC..GUG.UG..C.UCG..CACACGAGUGGUAGAAUGACCU.....UG.UGACC.CGC..CCCA.AUAU.GAGCAUAAAAGUGGG.GC............GU.AA.............GCACCACGA..UAUGCGA......AUG.UUGGGU.....A.GGAU.UGUGGGAGC.AC....GU.A.....GUGCG.UA.ACAAU.CCGUA...GGUAU.CA......UAGUCGGGGGCUUUUGACCCCGACAUCAUUUUCUGUAAAUAUCAUAAAAUGCUUCAUAGUCCUGACUUCCGAUCUUUUUGGAUGGUGUCAGGAUCAUUUUUCCUGUCACGGUGAUUUCCGUUCCCUCCGUCAGUACUGCAUUUUUAUAGAUUGCAUUUUCACUUCCCGAUUCUACCAUGAUCGAAUAAUUCUGAUAAUUCAGGCUGUCAUAUUCCUCAUCAUACAGUUCUCCGAGAUAGAUCUCAUACUCCAUCACAGCCCAGUCUUUUGUUCCCGAGACAUCAUACACCCCUGCCGGAA
NZ_ABOU02000033.1/1630-2197                 CUUUUGCAUAAGCUCUCAGACAGUAUACCGCUAAAUUGGAAUGAAUAUAUUUUGCAUUGACUGCAGCAAGUAAAACUUUCACUCUCUUCCUCCCAUUUGU......AGAUACC..AG..GGUCA.AA......AGGUCUGACACCACA..UG.UG..C.UCG..CACACUAGUGGUAGAAUGACUU.....UG.UGACC.CGC..CCCA.AUAU.GAGCAUAAAAGUGGG.GC............GU.AA.............GCACCACGA..UAUGCGA......AUG.UUGGGU.....A.GGAU.UGUGGGAGC.AC....GU.A.....GUGCG.UA.ACAAU.CCGUA...GGUAU.CA......UAGUCGGGGGCUUUUGACCCCGACAUCAUUUGUAUAUUUUAUCAACAGUACCCUAUUAUACUAUUUUUUUGUUCAAAAAUCAUCCAUAUCCGUUGACAUUUUUCUAAAUAUCCUGUAAAAUAUUGAUUCGUGCAGCCGGGGUGGUAGCGGUACCUUGAACCUGCAAUCCGCUAUAGCAGGGGUGAUAUUGUGCAGAGGGCGAAAGCUGGCAGAGCUGCCCCCGAUAAGUGACGUUGAUGUCCGGGUCUUACGCGACGGGAAUCUGUGAACCGUGUCAGGUCGGGAACGGAGCAGCACUAA
NZ_ABOU02000034.1/55446-56013               CCGAUUCUUAUUCCACUGCUGAUCGCAAUGUUGAUUAUUCGACUGAUCGGAGGAAGUGGAUCGCAGCGAUAAACGGAAUAAUUAUAAUGCAUUAUAUCCU......UGAUACC..AG...GGUC.AA.....AAGGUCUGAAACCAC..GUG.UG..C.UUG..CACACUGGUGGUAGAAUGACCUU....GA.GACC..CGC..CCCA.AUAU.GAGCAUAAAAGUGGG.GC............GU.AA.............GCACCACGA..UAUGCGA......AUG.UUGGGU.....A.GGAU.UGUGGGAGC.AC....GU.A.....GUGCG.UA.ACAAU.CCGUA...GGUAU.CA......UAGUCGGGGGCUUUUGACCCCGACAUCAUCUUAACUUAUACUCCGCUCCAUUCUACAGAGUCAGCAAUCCGAUCAACCCUCAAUUGCGAUUGUCUUCUUUGCCUCUACUGCUUUUGCAGGUUUCUUCGGAACAGACAAUUUCAGGAUACCGUUCUCAUAUUUUGCUUUGAUAUCUUCGUCUGUCAGAUUCUCACCGACAUAGAAGCUUCUCUGCAUUGCUCCGGCAUAACGCUCCUUACGGAUGUAUUUACCUUUCUUAUCUUCCUCGUCUUUAUCAAGACCCUUAGCUGCAGAUACGGU
NZ_ABOU02000028.1/138459-137892             GUCUGCCUGCACAAUCUUUCGUUAUUCUUUUGAUUUUUCAUUCUUAUUUCUUAAAAAUCCGAAACUAAAUCGUCACAAUUAUGUGCUAGAAUAAAUUUAG......AGAUGUU..AG...GAUC.AA.....AAGGGUUGAAACCAC..GUG.UG..C.UUG..CACACUGGUGGUAGAAUGACCUU....GA.GCCC..CGC..CCCG.AUAU.GAGCAUAAAAGUGGG.GC............GU.AA.............GCACCAUGA..UAUGCGA......AUA.GCGGGU.....A.GGAU.UGUGGGAGU.GC....GU.A.....GCACG.AA.ACAAU.CCGUU...GGCAU.UA......UUGUUGGGGGCUUUUGACCCCAACAUCAAUUUAAAAUGUAAGGAAAAGUACUUCUCUGCAUUUUCAAUAAUUUUAAUGGAGUGAUGAUGAUGAGAUUAUUUAAAAAAUAUAUUUCCGUUCAUAAGCCUGCAACGAUUAUUUAUGAUGAAACUUUCUAUCAGAUACUCAGAGAGACUGCCCGGCAUCCGAUUGUCCUGCGAAUGAAGCUUUAUCCCCACCACGGAACAACGAAUUGCUAUAUUCACUGCCUCCAUGUUGCUUAUUUUAACUAUAAGUGGUGUAAGGCACUUGGACUUGAUU
NZ_ABOU02000049.1/13948-14515               CCAGCGUACCAAUUUCUUCCACUUUAUACAUUCCUCUGCAUUUAUAAACUACCGCAUCUCCUCUGCUGAGCAUUUCAAAUCCUCCUUUUCCUGAAUCUUA......UGAUGUC..AG...GGUC.AA.....AAGGUCUGAAACCAC..GUG.UG..C.UUG..CACACUGGUGGUAAAAUGACCUU....GA.GACC..CGC..CCCG.AUAU.GAGCAUAAAAGUGGG.GC............GU.AA.............ACGCCAUGA..UAUGCGA......AUA.GCGGGU.....A.GGAU.UGUGGGAGU.GC....GU.A.....GCACG.AA.ACAAU.CCGUU...GGCAU.CA......UUGUUGGGGGCUUUUGACCCCAACAUCAUCUUAUACUUCAAUUAUUGCCAAUAAUACAGAGACCUUUCAUUCAUAUUCUCUAUUAACAGACUAUCCUUGUAUAUUUUAUCAUUAUUUCAGGUUAAAUUUAAGGAUUUUUCUAAUUUUCAAACAUUUUCGUUAUUUUUCUACAAUUAACUCAUAUUUGCAUUUGUGCAAUUUUAGAAGAUUUUGGUCGUCCACUGGCUCAUAUCCCAGACUUCAUCCACCACAUCCUCAUAAAACUCCGGUUCAUGACAGAUCAGAAGGAUGCUUCCCCGG
NZ_ABOU02000055.1/90288-90855               GCUUUUGUUACAAUCACAUUUGAAAAUCUGUGCCUGUCCAUUCUGUUUCCAUCCCGCAAAAGUCUGUCCUUCUUUUUCUUCUGCGGUUACAGUAAUCUUA......UGAUGUC..AG...GGUC.AA.....AAGGUCUGACACCAC..GUG.UG..C.CUG..CACACUGGUGGUAGAAUGACCUU....GA.GGCC..CGC..CCCG.AUAU.GAGCAUAAAAGUGGG.GC............GU.AA.............GCACCAUGA..UAUGCGA......AUA.GCGGGU.....A.GGAU.UGUGGGAGU.GC....GU.A.....GCACG.AA.ACAAU.CCGUU...GGCAU.CA......UUGUUGGGGGCUUUUGACCCCAACAUCAUCUUAUCAUUAUACUGUCCUCUUGUAUACUCUUUUCCAUCAACUGCAUUCUGCUUUUUGUCUGAUUCGGAACUUUUUGUACUUUUGCACAAGUUAGUCAAUUAUAUUUUUCUUUUUCCUACAAAUUCACUUUGAAAUAGGGUAUUAUAAUAAGAUGUCGGGGUCAAAAGCCCCCGACUAUGAUACCUACGGAUUGUUACGCACUACGUGCUCCCACAAUCCUACCCAACAUUCGCAUAUCGUGGUGCUUACGCCCCACUUUUAUGCUCAUAU
NZ_ABOU02000049.1/54719-55024               UAUAGAUUCUUGUCAGUUCAGCUCCAUGUUCUACCAUUUCCACAUAAAGUAUUUCAUUUUCCAGUUUCAUGUUCUCCUCCUGUUUACCUUAAUCAUUUUA......UGAUGUC..AG...GGUC.AA.....AAGGUCUGAAACCAC..GUG.UG..C.UUG..CACACUGGUGGUAGAAUGACCUU....GA.GCCC..CGC..CCCG.AUAU.GAGCAUAAAAGUGGG.GC............GU.AA.............GCACCAUGA..UAUGCGA......AUA.GCAGGU.....A.GGAU.UGUGGGAGU.GC....GU.A.....GCACG.AA.ACAAU.CCGUU...GGCAU.CA......UUGUUGGGGGCUUUUGACCCCAAACAUCAUUUUUCUGA......................................................................................................................................................................................................................................................................
NZ_ABOU02000035.1/71353-70786               AAGGGAACAGACUGGCUGGGAUUCAACCGUUUAUUUGAGUCAAAUAUAAGGAAAACCUCAGAUAUUUAAGAUAUUUGCAAAGCGUAUUUUUCAUAAUUUA......AGAUGUC..AG...GGUC.AA.....AAGGUCUGAAACCAC..GUG.UG..C.UUG..CACACUGGUGGUAGAAUGACCUU....GA.GACC..CGC..CCCG.AUAU.GAGCAUAAAAGUGGG.GC............GG.AA.............GCACCAUGA..UAUGCGA......AUA.GCGGGU.....A.GGAU.UCUGGGAGU.GC....GU.A.....GCACG.AA.ACAAU.CCGUU...GGCAU.CA......UUGUUGGGGGCUUUUGACCCCAACAUCAAUUUAAGAAUCGGCUUUCAACAAGAAUAGAAAUAGGAACAGAAAUAAAAUGCUGAAUAAAAAUGACGUUGUAACAGUAGAAAUAACGGAUAUUGGUGUGGGCGGUGAAGGAAUCGGCCGCGUGGAUGGAUAUACCCUGUUUAUUAAAGAUGCGAUCAUCGGGGAUGUAGUAGAAGCGAAAGUGAUGAAAGCAAAGAAAAAUUAUGGCUAUGCCCGGAUGAUGGAGAUUAUCCAUCCGUCGGCAGAUCGUGUAGAACCGAAGUGUGCAUUUGC
NZ_ABOU02000053.1/15596-16163               AAAACAGCAGACAUUCACGGAUUCUGAAAUACCUGCUGCCGGUUCCUCCGUUCUGCUUGGAGAACGGUCUGUUAUUGUAUUUGUGGGGGAAAGAAAUUAA......AGAUGUC..AG...GGUC.AA.....AAGGUCUGAAACCAC..GUG.UG..C.UUG..CACACUGGUGGUAGAAUGACCUU....GA.GACC..CGC..CCCG.AUAU.GAGCAUAAAAGUGGG.GC............GU.AA.............GCACCAUGA..UAUGCGA......AUA.GCGGGU.....A.GGAU.UGUGGGAGU.GC....GU.A.....GCACG.AA.ACAAU.CCGUU...GGCAU.CA......UUGUUGGGGGCUUUUGACCCCAACAUCAAUUAAAUAUAGUAUCUAUUCGGGAUUCCACUUAAAUAAUUUCAAAGAAUGGCAGGGAAAAUUGCUUUUCCUCUGCCAUUCUUUCUGCCUGAAACCUUAACUCACUAUUCAGGACUUUUUAUUCUUUAUCUUCAAAAACUUCUUUCACUUUUUCUUUGAAAGACUUCUUCUUUGACUUUUUGUCCUCUGCGGUUUCUGUAUUUUCACUGCGUUUCAGUGUAUUUCCUGUCAACUCAUCAAAUCUUCUGAGAGCUUCUUUUGCUUCUGCACUCA
NZ_ABOU02000046.1/32006-32573               GCUUCAGCCGGGUACGGUACAGCUAUUCAGAAUAUACGGAGCAUUACAGAAUCACAGUCGAUUGGCAGUAUUUCGAAUACACCGGAAACUGAAAUUUAUA......AGAUGUC..AG...GGUC.AA.....AAGGUCUGAAACCAC..GUG.UG..C.UUG..CACACUGGUGGUAGAAUGACCUU....GA.GACC..CGC..CCAG.AUAU.GAGCAUAAAAGUGGG.GC............GU.AA.............GCACCAUGA..UAUGCGA......AUA.GCGGGU.....A.GGAU.UGUGGGAGU.GC....GU.A.....GCACG.AA.ACAAU.CCGUU...GGCAU.CA......UUGUUGGGGGGCUUUUUGACCCCAACAUCUUUAUAAUUAUACAUUAAAAAUAAUGUUGAAAUAUGGUCUCAAGUGUAGUAUAAUUUUUACAAUUUGAGAAAGUGGGCGCUCUGGAACGAAAGACUCCAAGAGUGCCUUUACUAUGUCAAAGUAUGUAAGAGAAACUGCAGGUGGCAGAUUCUCCCUAUGCAAAGAUAAAUUUUACGAAGGGAAAGGGUGAACAGAUGAAAGCGUUUCUUAUUUUGGAAGACGGUACUGUGUUUACAGGAACAAGCAUUGGUUCGACGAAGGAUAUGAUCA
NZ_ABOU02000031.1/28156-28723               UUUCAGAUGAUCUGCGGAGUCUUUCUUUCGUGUUCUAGUAGAAAUAUAGCACGUAUUGUUAGCACUGUAAAGAGUUGAGUGCUAAUUUUUCAAAAAUUUU......UGAUGUC..AG...GGUC.AA.....AAGGUCUGAAACCAC..GUG.UG..C.UUG..CACACUGGUGGUAGAAUGACCUU....GA.GACC..CGC..CCCG.AUAU.GAGCAUAAAAGUGGG.GC............GU.AA.............GCACCACGA..UAUGCGA......AUA.GCGGGU.....A.GGAU.UGUGGGAGU.GC....GU.A.....GCACG.AA.ACAAU.CCGUU...GGCAU.CA......UUGUUGGGGGCUUUUGACCCCAACAUCAUAUUUUUUAUAAAGCACAUUUUCCUGGACUUCAUAAUGAGCCUGUCAGCACAGAGGGAUUAGACUAUCUACGCAUUCAGGGCAGCGACCACUGGGUUGUUACUAUGAAGGCAGAUGAUCCUCUUUCACAAAAAAGGAUCUGCUCGGUCUUCCGCUGAUUCUCCCGGAACGUACCACAAUCCAAAGUGAAUUAGCCAACUGGUUUGGCAAUGAUUUUGAUAAACUGGACAUUAUAUUUACCAGCAAUCUCGGCACAAAUGCCGGAGUGAUGGC
NZ_ABOU02000028.1/127980-127413             CUUCCUUCAUAUUUCUUUCCCGAAAAUGUCGGUUUAAAGAGAAUACACCCGAAAAAUAAUACACGAUUGUAUUUUAUUUUUUUAUUUGCUAUAAUUCAGA......UGAUGUC..AG...GGGC.AA.....AAGGUCUGAAACCAC..GUG.UG..C.UUG..CACACUGGUGGUAGAAUGACCUU....GA.GACC..CGC..CCCG.AUAU.GAGCAUAAAAGUGGG.GC............GU.AA.............GCACCAUGA..UAUGCGA......AUA.GCGGGU.....A.GGAU.UGUGGGAGU.GC....GU.A.....GCACG.AA.ACAAU.CCGUU...GGCAU.CA......UUGUUGGGGGCCUUUGACCCCAACAUCAUUCAGAUGAUUGGAGGUAAAAAAGAUGGAUUAUAAGACAAAGGGAGUCUGUUCCCAGCAGAUUCAUUUUGAAAUUGAAGAUAAUAAAAUCCACAACGUUUCUUUUGUUGGUGGAUGUAAUGGAAACCUUCAGGGAAUUUCCCAUCUGGUUGAAGGAAUGGAUGUAGAUGAAGCAAUUUCCAGACUGGAAGGUAUCCAAUGUGGAUUCAAGACUACUUCCUGUCCUGAUCAGCUUGCAAAAGCAUUGAAAGAAGCGGUUAAUAAGUAACGAAU
NZ_ABOU02000049.1/30134-30701               AUCGUUCUCUCCCCGUACCGGAAUCUUACAACUAUUUUAUUCCGGCAUCGGACAGAUCGUGACAUUUCUGUAUUUCUUUUUUUCGGUACAUAUAUUACAA......UGAUGUC..AG...GGUC.AA.....AAGGUCUGAAACCAC..GUG.UG..C.UUG..CACACUGGUGGUAGAAUGACCUU....GA.GACC..CGC..CCCG.AUAU.GAGCAUAAAAGUGGG.GC............GU.AA.............GCACCAUGA..UAUGCGA......AUA.GCGGGU.....A.GAAU.UGUGGGAGU.GC....GU.A.....GCACG.AA.ACAAU.CCGUU...GGCAU.CA......UUGUUGGGGGGCUUUUUGAUCCCCAACAUCAUAUUAUCAAAAAUAUCAUUACUAGGAGGAUUUUACUACAAUGGACAUAAAGGAGAAAAUUCAUUCAUUAUCAGAGGAUCUGCUCAAAAAUAUUGAACGUCUUGUUGUAAUCAAUUCGCAGCUCGGUACACCGGCUGAAGGGAUGCCGUUCGGUCCAGGACCGGCAAAGGCCUUAGAUGAGGCUCUCAGCAUCGCCAGAGAGCUUGGUUUUAAAACGGUUAAUCUUGAUCAUUACUGCGGUUAUGCCGAAAUGGGGGAAGGAGAUGAUAU
NZ_ABOU02000017.1/92762-93329               UUUUAUGGUAUGAUCUCUUCAUGAUUUGAACUUUUAGGUUCUGAAAUUGAACUUAUAUUCAUAUCAUAAUUUGGAUCUGUUGAUCCUGCCAUCAUUUUAA......UGAUGUC..AG...GCUC.AA.....AAGGUCUGAAACCAC..GUG.UG..C.UUG..CACACUGGUGGUAGAAUGACCUU....GA.GACC..CGC..CCCG.AUAU.GAGCAUAAAAGUGGG.GC............GU.AA.............GCACCAUGA..UAUGCGA......AUA.GCGGGU.....A.GGAU.UGUGGGAGU.GC....GU.A.....GCACG.AA.ACAAU.CCGUU...GGCAU.CA......UUGUUGGGGGUUUUUGACCCCAACAUCUUUUAAUAUGUAAUUUUUAUAGAAAGGAUGUUUCUAUGGUUACUUUUUCUGACCGGCUAAAAUCUGCAAUGGAACAAAAACAUCUCAAGCAGGUGGAUCUCAUCCGCAUUGCUUCACAGCAGGGCGUGAAGCUUGGGAAAAGUCAUAUCAGCCAGUAUGUAAGCGGGAAAACGAUUCCCCGGAAUGAUAUCCUUCAUUUUCUGGCAGAUACGCUGGAAGUAGAUGCCGGAUGGCUGAGCUGUAAAACGGCAGAAGAUCCUGCUCCGACCGGUU
NZ_ABOU02000015.1/594-1161                  AUACAGUUCUCUUUUUCACUGUCUUCAUUUGGCUUCCUCACAACCAUGAUAUUUUUCUUUUGUAAUAUUUUUUCUUUUUAAAAGCUUUUUAUUAUUUAUA......UGAUGUC..AG...GGUC.AA.....AAGGUCUGAAACCAC..GUG.UG..C.UUG..CACACUGGUGGUAGAAUGACCUU....GA.GACC..CGC..CCCG.AUAU.GAGCAUAAAAGUGGG.GC............GU.AA.............GCACCAUGA..UAUGCGA......AUA.GCGGGU.....A.GGAU.UGUGGGAGU.GC....GU.A.....GCACG.AA.ACAAU.CCGUU...GGCAU.CA......UUGUUGGGGGCUUUUGACCCCAACAUCUUUAUAUCAUUUACAAGUCAACUAAAAAAGAAUAAGUUUCUUCCCGGAUUCAGGAAAAAACUUAUUCUAAUCUUCACUCUGAUAUCUACAAUUUAUUUUUCUUCUGCAACAUUCUCUUCCAGAACAGAUGUACAAUGAGGGCAACGCGUUGCCUUGAUGCUGAUCUUGCUCUGACAGAACGGACAGACUUUUGUUGUCGGUGCUGCAGGCUUUUCUUCUGGCUUACUCAGAUUCACAAGCUUAUUGAUCGCUUUCAUCAGACAGAACAAAAUA
NZ_ABOU02000037.1/8175-7619                 GGAAUUGCUGCAGAAUCGACAGCAUUGUAUCUGCCGAAUAAUGUGCUAAGAGAGAUACUGGCAGAGAUCAAGUAUUUGAUUUUUUAGAAAAGAACAUAUA......AGAUGUCA.....GGGUC.AA.....AAGGUCUGAAACCAC..GUG.UA..C.UUG..CACACUGGUGGUAGAAUGACCUU....GA.GACCCGCCCCG.....AUAU.GAGCAUAAAAGUGGG.GC............GU.AA.............GCACCAUGA..UAUGCGA......AUA.G..........C.GGGU.......AGU.GC....GU.A.....GCACG.AA.ACAAU.CCGU...UGGCAU.CA......UUGUUGGGGGCUUUUGCCUCCAACAUCCAUAUAAGGAUAAGAUAAAAUGAGACAGACAGGGAAUACCCGAAAGGAGAAGGCAGUUCUCUGUCUGUCUUAUUUUUAUGAGAAUCAAUCGUAUUACAGGUUAUCUUCAGUCUCAGAACCGGAAGUCUCUCCGAUUAUCCUGCUCAAUCAGUCUGAGGUUUUCAAGCACGAUCUUUCUUGCUUUUUCAUUCGGAACAUUCAGGACUUCCUUUUCAAUCAGCCGGUUUCCGAUGGCUGCCGUUUCAGGAGAGGCAUAGUCUGUCAGAUAUUCUU
BAAU01002076.1/2022-1455                    UUUGCAAAGUUCAUAAGAUUGUGAUAGUCUAUGUUACAUUCCGAUGGUGCCACGUGCUUAAAAAAAUCGCUCAUAAUUACUCUCCUAUCCUGUCAUAAUA......UGAUACC..AG..GGUCA.AA.....AGGUCU.AAACCCAC..AUG.AG..C.UCG..CUCAUAUGUGGG.UGAAAGACCU....UG.GGACC.CGC..CCCA.AUAU.GAGCAU...A.AAAG.UGUGAU........GA.UA.........AUCCCA..U.GAU...AUGCGA......AUA.UUGGGU.....A.GGAU.UGUGGGAGU.GC....GU.A.....GCACG.GA.ACAAU.CCGUA...GGUAU.CA......AAGUCGGGGGCUUUUGACCCCGACAUCAUAAUAUAAUAUUUACUAUAUCCUUUAUACUACAGCUUCAAUACGAAAGUAUCUACUUAAAAUUAUAUUCAAUAAUAAUCUUAUUACAUAUUUUUCACACUGCUUUUUCUGUGGUUACGACAUUUUACCAAUUACAUCUAAUAUAUAUUCUACCCUGUUUAUGUAGCUGUGCUUCUUACUUACAAGUUCAUGUCCUUUAGCAGCAAUCUGCCUUCGUUUAUCUUCGUGUAAAAGAUAAUACUCGGCUUUUUUACAGCAGUCAUACAUAUCCUC
BABG01002268.1/1371-804                     AUGUUGUUACUAAUGGUGACGGAAGCAAGGAUACACUUGCCAAUGCACCAGAGGCUAAUGAAUAUGGAUUUAUAGUUCCUAAGACGGUAGAGUAAUAAUA......UGAUACC..AG..GGUCA.AA.....AGGUCUAA.ACCCAC..AUG.AG..C.UUG..CUCAUAGGUGGG.UGAAAGACCU....UG.GGACC.CGC..CCCG.AUAU.GAGCAUAA.A.AGUG.GGAU..........GA.UA...........AUCC.CA.UGA..UAUGCGA......AUA.UUGGGG.....A.GAAU.UGCGGGAGU.GC....GU.A.....GCACG.GA.GUAAU.UCGUA...GGUAU.CA......AAGUCGGGGGAUUUUGACCCCGACAUCAUAAUAUUGUAUUUAAGUCAGGCAGAUGAUGGCUACAAUAUCGGGAUAUGUUAUGUACAAUAGCGAAAUGUAUUAUGUACAAUAACAAAAUGUGUUAUGUGCAAUAACAAAAUAUAUGCAGGAAAGGAAAAAUGCUAUGAGUUUAUUAGAUUGUACAGCCGUUGAACUUGCUGCAAAGAUUAAGGCAGGUGAAGUGACAGCGGUGGAAGCUAUGCAGGCUGUUGUUGCUCAGAUUGAAAAGUCUGAAGACAAGCUUAACUGCUAUGUGACAUU
BABG01000453.1/2318-1749                    AGAAAUUGUUAUGUAAAAUAUCCAAUUAAUAUAUGUGUGUUAUAUGUAUAUGUUAUAUAUGUAUAUGUUAUAUAUGUGUAUAUUAUAUAUAUGUAUAUUA......UGAUACC..AG.....GG.GC..AAAAGGUCUAA.ACCC.AC.AUG.AG..C.UCG..CUCAUAGGUGGG.UGAAAGACCUUGU.GA.CC....CACUCCCUG.AUAU.GAGCAU.A.A.AAGU.GGGAU.........GA.UA..........AUCCC.AC.GAU...AUGCGA......AUA.UUGGGG.....A.GAAU.UGUGGGAGU.GC....GU.A.....GCACG.GA.ACAAU.UCGUA...GGUAU.CA......AAGUCGGGGGCUUUUGACCCCUACAUCAUGUUAUUUAUAUAUGCACAUUGUGUCAGGAUAUUUUUUAUGAUUGGCUGAUUAAAGUAUAGAAAUGCAUAUAAAUAUAUCUUCAACGCAAACUUAUGAUUAGGAAAGGGACAAUAUGAAUCAGGAAAAGGUUAUAGUUAUUGACUUUGGCGGACAGUACAAUCAGUUAGUUGCACGUCGUGUCCGUGAAUGUAACGUAUAUUGUGAGAUAUAUUCUUACAAAACACCUCUUGAGCAGAUUAAGGCGAUGAACCCUAAAGGAAUUAUCCUUAC
BAAZ01002221.1/1248-1815                    AAAGUAAGAACACCUGCCAGCAGAAAUGAUAAUACUUUUUUUCUGUUCUUCAUUUUUCUCCCUCUUUUCUCAAAACUUUUUCAUGCUUAUCAAAAUAUUG......AGAUGCC..AG..GGUCA.AA.....AGGUCU.AAGCCCAC..AUG.AG..C.UUG..CUCAUAGGUGGG.UGAAAGACCU....UA.GAACC.CGC..CCUG.CUAU.GAGCAU.A.A.AAGU.GGGAU.........GA.UA..........AUCCC.AC.GAU...AUGCGA......AUA.UUGGGU.....A.GGAU.UGUGGGAGU.GC....GU.A.....GCACG.GA.GCAAU.CCGUA...GGCAU.CA......AAGUCGGGGGCUUUUGACCCCGACAUCAUUUUAUUUCAUUACAGGUCGUUCUUAUGGCUUCAUCCUCUCCCAUGCCAUAACUGCUGCCUCCUCCGAUAUCGUACAAUGCAUCUCAUAUAGCGGAAGUCUUUCUGCCAUCUGUUUAAUCAUCGAAAGUGUCUUUAACAUCUUGUCCUUUUCACCGGGACGGUAAGUCUGCUUAUACAGAUCCGGAUAUCCAUCUAUUGCAGAAAUUUUUCUGAUCAUAUUUUCUUCUCCUCUUCUCAAAAUACAGAUCCCCUGCACCGGCACUUCCACGUU
NZ_ABOU02000047.1/16012-15445               AAAGUAAGAACACCUGCCAGCAGAAAUGAUAAUACUUUUUUUCUGUUCUUCAUUUUUCUCCCUCUUUUCUCAAAACUUUUUCAUGCUUAUCAAAAUAUUG......AGAUGCC..AG..GGUCA.AA.....AGGUCU.AAGCCCAC..AUG.AG..C.UUG..CUCAUAGGUGGG.UGAAAGACCU....UA.GAACC.CGC..CCUG.CUAU.GAGCAU.A.A.AAGU.GGGAU.........GA.UA..........AUCCC.AC.GAU...AUGCGA......AUA.UUGGGU.....A.GGAU.UGUGGGAGU.GC....GU.A.....GCACG.GA.GCAAU.CCGUA...GGCAU.CA......AAGUCGGGGGCUUUUGACCCCGACAUCAUUUUAUUUCAUUACAGGUCGUUCUUACGGCUUCAUCCUCUCCCAUGCCAUAACUGCUGCCUCCUCCGAUAUCGUACAAUGCAUCUCAUAUAGCGGAAGUCUUUCUGCCAUCUGUUUAAUCAUCGAAAGUGUCUUUAACAUCUUGUCCUUUUCACCGGGACGGUAAGUCUGCUUAUACAGAUCCGGAUAUCCAUCUAUUGCAGAAAUUUUUCUGAUCAUAUUUUCUUCUCCUCUUCUCAAAAUACAGAUCCCCUGCACCGGCACUUCCACGUU
BAAU01024958.1/107-674                      AAACAUAUAUUUAUAAUGCUGGUAAUUAUAUUAUUAACGAAUGUUGUGAUGUCGUUUGUUGUGAAAAAUAAAGAUAUGGUAAUGUGAUAAAUUAAAAUAA......AGAUGCC..AG..GGUCA.AA.....AGGUCU.AAUCCCAC..AUG.AG..C.UUG..CUCAUAAGUGGG.UGAAAGACCU....UG.GGACC.CGC..CCCA.AUAU.GAGCAU.A.A.AAGU.GGGAU.........GA.CA..........AUCCC.GC.GAU...AUGUGA......AUA.UUGGGU.....A.GAAU.UGUGGGAGU.GC....GU.A.....GCACG.AA.ACAAU.UCGUA...GGCAU.CA......AAGUCUGGGAUUUUGACAAUGACAUAAAAUAUUGUAACAGAAUGUAAGCCGGAUAAUCCGUGUAUGCAGGAGAUGAGUAGAUAAAAAUGAUUGGAUACAGUACCAAAAAUAAAAUUAUAUAUGUUAUACAAUUAGUAUUUAUCAUUGCUAUAUCAGUCAGCGGUGUUAUAUAUACACGAAAAUAUUGUGAUAUGCAGCAGGGAAUGUGUAUGUAUUCAUAUAUGGAUAUAUAUAUUAAUUCUGUCUGCACUGAUAUUAAUGUUAUAGCCGCUUCGCAGAUAUUUUUAAUUAUUUAUCUUA
BABG01002811.1/1192-625                     CCAUGACAAGAGCAAGGGAUGAACUGGAUAUAUUAUAUGUUGAUGGAAGUGGCAGCAGGCAUCAGCGGUCAAGGUUUUUGGAUGAACUUAUGGCAUAUAA......UGAUACC..AG..GGUCA.AA.....AGGUCU.AAACCC.AC.AUG.AG..C.UUG..CUCAUAGGUGGG.UGAAAGACCU....UG.GGACC.CGC..CCCG.AUAU.GAGCAU.A.A.AAGU.GGGAU.........GA.UA..........AUCCC.AC.GAU...AUGCGA......AUA.UUGGGG.....A.GAAU.UGUGGGAGU.GC....GU.A.....GCACG.GA.ACAAU.UCGUA...GGUAU.CA......AAGUCGGGGGCUUUUGACCCCGACAUCAUAUAAUUAAUAAAUUAUAAAUAAUUAGUAAUCGUAUUGAAAUAUUUUAAGAUAUAAUACAUAAUUAAAAGCAGAUUGUUUUAUUGCAGGUAUGUAUGCAGUUACAUUCGAUNAUUAAUAUAGAGGAGUUCAUAUCUGAUGGAUAAGAAAGAAAAGAUAAGAAAUAUUAUAGUAUUUGGGGUGGUUAUGGCAGUCAGCCUUUCUAUUGCGCUUAACGUAGGAAAUAUAUUUGGUGGUAUAGGAAGAUUUUUAGACAUAAUUAAUCCAAUAUUU
BABG01000343.1/2163-1596                    GAGUGUUAAAAUUCAUUUCGACACUUACAUCAUAAGAUGUCAAUAUUAUGAUAUGAAAUUAUUUUUAUGAUGAUAUUUGAUACUUGUUUCAGUAUUUAUA......UGAUACC..AG..GGUCA.AA.....AGGUCU.AAACCC.AC.AUG.AG..C.UUG..CUCAUAGGUGGG.UGAAAGACCU....UG.GGACC.CGC..CCCG.AUAU.GAGCAU.A.A.AAGU.GGGAU.........UA.UA..........AUCCC.AC.GAU...AUGCGA......AUA.UUGGGG.....A.GAAU.UGUGGGAGU.GC....GU.A.....GCACU.GA.GCAAU.UCGUA...GGUAU.CA......AAGUCGUGGGCUUUUGCCCCCGACAUCAUUUAUAUGAUAAUGGAGGUUGUUAUGGAUAAUAAGGAAGAUGAUAUAUCAAUCCAUACAAAAGAACAGAUAGCAGGAAAUGAAGAUAACAUAUUUGAACAAGCAGCAAAGUAUGAGAAAAAAAGAGAAAAGUCUCAUUAUUUUAAGAAUGGAUUGCUGCUUGGUAUAGUAGCUGCAUUUCUUGUAAUGGUUAUAAUUGUUGUAAGUGUGGCUGGUGUGUGUAUACAGAAGGGAUAUAUUCAUAUAGGUGUUAAUGGUGAUGUAUAUAUCCAG
BABG01000353.1/3807-4374                    CUUAAGGAAGGCUACAGGACAACAGAUAUAUAUUCAGAGGGCUGCACUAAGGUUGGAACAGAUGAGAUGGGCGACCUUAUAGCCAAGAGAGUAUAAUAUA......UGAUACC..AG..GGUCA.AA.....AGGUCUAAACCC.AC..AUG.AG..C.UUG..CUCAUAGGUGGG.GGAAAGACCU....UG.GGACC.CGC..CCCG.AUAU.GAGCAU.A.A.AAGU.GGGAU.........GA.UA..........AUCCC.AC.GAU...AUGCGA......AUA.UUGGGG.....A.GAAU.UGUGGGAGU.GC....GU.A.....GCACG.GA.GCAAU.UCGUA...GGUAU.CA......AAGUCGGGGGGCUUUUGACCACGACAUCAUAUAUAUUGAUAUACAUGUUAGGGAUAUGUUUAUAAAAGAAAUUGAUUUGCGAGGAGAAUGAUUAUGGUAAGUGAUAACGCUAGAAGUGGUAUGCAGCAGGCACCUGCUAGAAGUUUGUUUAAUGCACUUGGCUUCACAGCAGAAGAGAUGAAGAAGCCUAUGAUUGGUAUUGUUAGUUCAUAUAAUGAGAUUGUACCAGGUCAUAUGAAUAUAGAUAAGAUUGUUAAUGCAGUUAAGCUAGGAGUAGCUGAGGCUGGCGGUGUUCCAGUA
BAAU01001385.1/1848-2424                    AGCAUAUUAUAUAAGCUACAUUUUGUGAUAUUGACACUACUUGCUGUUGACAAACGAUUAACAUAGGGGUACAAUACUACAAAUUGUAGCUUAUUUAUAU..AUUAUGAUACC..AGG..GUCA.AA.....AGGUCU.AAACCC.ACA.UG.AG..C.UUG..CUCAUAGGUGGG.UGAAUGACCU....UG.GGAC.CCGC..CCCA.AUAU.GAGCAU...AAAAGU.GGGAU.........GA.UA..........GUCCC.AC.GAU...AUGCGA......AUA.UUGGGU.....A.GUAU.UGUGGGAGU.GC....GU.A.....GCACG.GA.ACAAU.CCGUAG..GGUAU.CAUAGU..UGGGGGCUUUUGCCCCCAACAUCAUAUAAAAAUAUAGGAGUGUGAUAAUGUCAGAUAACAGACAGCGGCAUUCUGAUAAGAUAAUAUAUUACAGUUCCUAUUCACAGGAUGUCGUAAAGAGCAGUAAUCAGAAUUACAGGCUUAAAAAUGAUUAUAAGUGGAUUAAUAAUAACAUAUUUCAUAAGACAGGUGCAUAUAUCAUAUAUGGGAUUGCUAUAGUGGCAGGGUAUAUCGGCUGUAAGCUGUUCUUUGGAUUAAGCUAUAAGAAUAAGAAAGUAUUAAAAGAGUGCAGGGAUAAAG
NZ_AAXA02000010.1/10026-9459                AGAUUGGUGUCUGCAUAAGAUCAUAAGACAGAAUCUCUAAAAGAGUGGAACCGCGGAUAUACUUCGUCUCUUAUUAUGAGAGACGAAGUUUUUUUAUAUA......UGAUGCC..AG...GGUC.AA....AAGGUCUA.AAUCCAC..AUG.AG..C.UUG..CUCAUAAGUGGA.UGAAAGAUCUU...GG.GACC..CGC..CCCA.AUAU.GAGCCU...AGAAGU.GGGAU.........GA.CA..........AUCCC.AC.GAU...AUGCGA......AUAAUUGGG......A.GGAU.UGUGAGAGU.GC....AA.A.....GCACG.GA.ACAAU.CCGUA...GGCAU.CA......UAGUUGGGGCUUUUGCCCCAACAUCUAUAUAUUUGAUCAUUAUAUGUCAAGGGAGGAACUUAAAAUGGGAGUUGUAUCCUAUGUCAAGGAAGAAAUUCAGGUGAUUCGUGAGCGGGAUCCUGCAAUCAAAUCGAAUAUGGAAGUAUUUUUAUACCCUAGUUUUAAGGCAAUUCUUCAUUACAGAGUCGCACAUAAAUUAUACAAAAAGGGACAUUAUGUUAUGGCGCGCUGGAUUUCUCAAAGAGCAGUCAGAAAGACAGGAAUUGAAAUCCAUCCGGGUGCGACCAUUGGAAAAGGUCU
BABG01021235.1/963-478                      .................................................................................UUGUAAUUACAAGACUUAA......UGAUUCC..AG..GGUCA.AA......AGGUCUAAGCCCAC..AUG.AG..C.UUG..CUCAUAUGUGGG.GAAAGACUU.....UA.GGACC.CGC..CCCG.AUAU.GAGCAU.A.A.AAGU.GGGAU.........GA.UA..........AUCCC.AC.GAU...AUGCGA......AUA.UUGGGU.....A.GGAG.UGUGGGAGU.GC....GU.A.....GCACG.AA.GCAAU.CCGUA...GGUAU.CA......AAGUCAGGGGCUUUUGCCCCGACAUCAUUAUAAUGAUGUCAUAUAAAAAGACAGGUUCGGCGGAACCUGUCUUUUUAUAUUUUAUAUCUCCGGAUACUGGAUCAUGUCCAGGAUCGGCGUCCGCAUUAUGUACUGAUAAGCUUCAAAAAUUUUCUCCGCAGGCACGUCUUUGGUAGAAGAGAGCCAAAGCUUCAGGAUCUCGAUCAGUAAUAGAGCAUUAUAAUGUGCCAGCGAUUGCGGAGUGAUCAGAUCGCAGGGCAUUUUCUUCAUGGGAUGUCUGGAUAGAAUACAGAAAAAAGU
NZ_ABOU02000007.1/34316-34883               AACCUACAAUGUAGAUAAUAAGCAUAUUUCCGGCUCUUGUAAAUAAAUUCAUUGAUUAUAUUUUCUUCGUUACAUUGAUAAGUGGGGCUAAUAAUUUUUA......UGAUGCC..AG..GGUCA.AA......AGGUCUAAGCCCAC..AUG.AG..C.UUG..CUCAUAGGUGGGUGAAAGACCU.....UU.UGACC.CGC..CCCG.AUAU.GAGCAU...AAAAGU.GGGAU.........GA.UA..........AUCCC.AC.GAU...AUGCGA......AUA.UUGGGU.....A.GGAU.UGUGGGAGU.GC....GU.A.....GCACG.GA.GCAAU.CCGUA...GGCAU.CA......AAGUCGGGGGCUUUUGACCCCGACAUCAUUUUAUUCGACAAUUUUCUGCUUUUAAAGUAUUACAGGAAAGCAGACAGGAAUAAUUUUUAUCAUAUUUGUAUAUAUUAUUUAUAGCCGUCUUUCUUAAUAGACAAUAAUAUUCUAAUAGUGUCUUGUGAAUAAGACACUAUUUAUAAUAAUUUGUCUUGUGGAGGAAAAUAAUUUAAUAUAUAAUGGUCUUAUAUGAUGGAGGUGACAAUAUUAUGAACAGAGAUACCCUGAAGCAGAUCAUGAUCGAUCAAAAAGAAAUUUAUCUCAACA
NZ_ABOU02000026.1/37529-38096               ACUUGCUGUGACGGAAUCUGCAAAAAAGAUUAUGAAAAAAAUGUUAAAUGUUACAGAAAUGUUAAAAAUAGAUUGAAUUUUCAUCGAUUAUUUAUUAUAA......UGAUGCU..AG..GGUCA.AA......AGGUCUAAGCCCAC..AUG.AG..C.UUG..CUCAUAGGUGGGUGAAAGACCU.....UU.UGACC.CGC..CCCG.AUAU.GAGCAU...AAAAGU.GGGAU.........GA.UA..........AUCCC.AC.GAU...AUGCGA......AUA.UUGGGU.....A.GGAU.UGUGGGAGU.GC....GU.A.....GCACG.GA.GCAAU.CCGUA...GGCAU.CA......AAGUCGGGGACUUUUGACCCUGACAUCUUAUAAUGAUUGAUAUGAAUGGAACAAAAUGACCGGAUAUGUCUUUGACAGAAAAGUUUUUAAAAGAAGAUAGAGCAGAAGAUGCAACCGCUUUUUUCAGGCAGUUUUUAUAGUUUUUAAGGAUGAUUCGUAUAAAUCUGUUGAAAAAAGCUGUCUGAUGUUGUAUCAUGAACGAUAUAUGUGGGGACAUAGAUAAUAUAAUAAGGAUUGGUGAAAAGAUGAAAUUAAAGAAGAUUUGCAGUGUAGUUGUUGCAGCAGCGUUGACCUUUUCAC
NZ_ABOU02000035.1/2299-2866                 ACAAUUUUAUCAUGUAACGACCUCCUUUUAAUUUUAAACUCAUUCCAUAGUAUCAUAUUUUCCGGCUUUGGUAAAUGAAGAAUGUAUUUUACAAUUUACA......UGAUGCC..AG...GGUC.AA.....AAGGUCUAAGCCCAC..AUG.AG..C.UUG..CUCAUAGGUGGGUGAAAGACCUU....AG.GAUC..UAC..CCCG.AUAU.GAGCAU...AAAAGU.GGGAU.........GA.UA..........AUCCC.AC.GAU...AUGCGA......AUA.UUGGGU.....A.GGAU.UGUGGGAGU.GC....GU.A.....GCACA.GA.GCAAU.CCGUA...GGCAU.CA......AAGUCGGGGGGCUUUUGACCCCGACAUCUUUACAUUUUCUCUUUACAGAGGAGGUAUCCUUCCAAACGGCGUUGCAUUCUUUUCAUGUCGAUAAGCCAACGGAUAUUUCUUUGCAUACUGUAUAAAUCCUCUUCCAUAUUCAUCAUCUCUCAGCCUUGUAACAAUUUCCUGACGCUUCGCAUAAGAAAUUUCAUUCAGAUACAACAGAUAUUGGAUCUCUGCCCAUUUUGCCAUACCCUCAUAGAUCUCCAGCCUGUACUGCUUUCCAUAUUUACUGAGGAUCAUUUUUUCAUCCCAGUU
NZ_ABOU02000028.1/3539-4106                 ACACCACACCCAAUCUCUGUAACCUCUUUUUGUUCAUUCCUUUCUUUUCCUCCUUAUAUGUAAAAUUUCCGGAAGUUCACAUUAUACUGUAUUGUAUUUA......UGAUGCC..AG...GGUC.AA.....AAGGUCUAAGCCCAC..AUG.AG..C.UUG..CUCAUAGGUGGGUGAAAGACCUU....AG.GACC..CGC..CCCG.AUAU.GAGCAU...AAAAGU.GGGAU.........GA.UA..........AUCCC.AC.GAU...AUGCGA......AGA.UUGGGU.....A.GGAC.UGUGGAAGU.GC....GU.A.....GCACG.GA.GCAAU.CCGUA...GGCAU.CA......AAGUCGGGGGCUUUUGACCCCGACAUCUAUUUAUUCUUCUAAAAAACCAUUUUCCUGCAUCUGUCCGAUUAAACUCUGAACAUCUGCUGUGACCUUUUCCUCACUGACUUCAUAAUCUUCAACCAUGCUGCGGAUAAUCUCUUCCUGAUCCAUGCCUUUCUGCAAUCUUAUCCAAAUUUCUUUGCCGGUAUCAUUCAGCAUAAUCAUGCCACGAAAUUUUUUGGCGGCUGCCCCUGUAGCAACUACAACGGAUCUGCCUGCGACAUCCCGCAAUACAAAUCCCUUUUUUAUCUUCAUCUU
NZ_ABOU02000023.1/2714-3281                 AUUCUCUCAGGGAGAUUGACCUGAAUUCUUUAAGAAAAGUAGAGAAGCUUCUGCAAAAAGCAGAAUUGCUUACAAAAUAAUUUUUCUUUGCAUUAUUUUA......UGAUGCC..AG...GGUC.AA.....AAGGUCUAAGCCCAC..AUG.AG..C.UUG..CUCAUAGGUAGGUGAAAGACCUU....AG.GACC..CGC..CCCG.AUAU.GAGCAU...AAAAGU.GGGAU.........GA.UA..........AUCCC.AC.GAU...AUGCGA......AUA.UUGGGU.....A.GGAU.UGUAGGAGU.GC....GU.A.....GCACG.GA.GCAAU.CCGUA...GGCAU.CA......AAGUCGGGGGCUUUUGACCCCGACAUCAUAAGAUAUAGAAAAAGACGUUCCGGUGACAGAGUCACCAAAACGCCUUUUCAAGGGGCUGUUCAUAAUUCCAGUGCUUCAUAUCUGCUCCACAGAUUGCAGCCGCUUUGAUCUCAAGGAUGAUAUCCUCCGGUCCGCAUGUUGGAUACGGUACUUCUACCAAUUUGUAGCUUCCAAAUUCUUUACCAAAUCUUGCGAUUGCCUUCAUUUUCAUAGUUCAUUUCUCCUCGUCUGAAUUUUGUUCUUAAUGUUACAUUUACUUUUUUCUUUUUC
NZ_ABOU02000039.1/74402-73835               UUUUAAAAAUCUUUUUCUGCUGCAUGAAAAAGGGCAGUUAUGUUCUCUCAAACUUUCCUGCCCUGUUAAUAAUCAGAUUUUUUAAUCUUUUCAGAUCAUA......AGAUGCC..AG...GGUC.AA.....AAGGUCUAAGCCCAU..AUG.AG..C.UUG..CUCAUAGGUGGGUGAAAGACCUU....AG.GGCC..CGC..CCCG.AUAU.GAGCAU...AAAAGU.GGGAU.........GA.UA..........AUCCC.AC.GAU...AUGCGA......AUA.UUGGGU.....A.GGAU.UGUGGGAGU.GC....GU.A.....GCACG.GA.GCAAU.CCGUA...GGCAU.CA......AAGUCGGGGGCUUUUGACCCCGACAUCAUCAUAAUUUUAUAUCUUGUUAUUAUGAAGUUUAUUUUACAAGUGCAAGUGUCUCACGUGCAAUAGCAAGCUCUUCAUUUGUAGGAAUUACAAAGACUCUUACCUUGCAUCCAGGCUUUGUGAUCUCACCCUGCUCGCCUCUGAACUUCUCAUUCGCAUCAGGAUCAAGUUCAACACCAAGAUAUCCCAGAUAGCUGCAUACCUGCUCUCGUACAUAGCUUACAUUCUCACCGAUUCCUGCUGUAAAUACAAUAUCAUCCACACCAUUCAUCG
NZ_ABOU02000036.1/1001-434                  UUUGCGAUACGACUACAGUAUAACAUACUUUUUCUUGCGGUUAAAUCUUUUCUGUAUCUUACCAUAUCCGCAUUGCGUUAUCAAUACAGAUAUUAUUUUA......UGAUGCC..AG...GGUC.AA.....AAGGUCUAAGCCCAC..AUG.AG..C.UUG..CUCAUAGGUGGGUGAAAGACCUU....AG.GACC..CGC..CCCG.AUAU.GAGCAU...AAAAGU.GGGAU.........GU.UA..........AUCCC.AC.GAU...AUGCGA......AUA.UUGGGU.....A.GGAU.UGUGGGAGU.GC....GU.A.....GCACG.GA.GCAAU.CCGUA...GGCAU.CA......AAGUCGGGGGCUUUUGACCCCGACAUAAUUUUAUAAUUUCAUAAUAUUUCCAGCACUUUUUUAUCACAUUUUCAUCCUAAAAUAACAUCUGACAUUAAGGGGAGUCUGUCAAUCGAAUUGAAGGGAGUAUAAAUUCUAUGACAAAUGAACAAUAUCAUACUUUGAUCCAUCCUUAUACAGAUGCCAUGAACCUGAUCCUUACCCGACUGGAGAUUUUAAAUCACUGUGCCGCUGACAAUGAGGAUGUCCGGCCAAUCCAUGGAAUCACCCACCGGAUCAAGGAAAAAAUAAGUAUGGAAA
NZ_ABOU02000032.1/95104-94537               UUAUUUUCAUUUGCUCCCCUGAUCCUGAUAUACUGGCGGGCAUCCAUUUUCUUUGCCAUUCUCUUUUCUCCUUAUUUUCAUGUCCAUAGUUCAAUAAUAU......AGAUGCC..AG...GGUC.AA.....AAGGUCUAAGCCCAC..AUG.AG..C.UUG..CUCAUAGGUGGGUGAAAGACCUU....AG.GAAC..CGC..CCCG.AUAU.GAGCAU...AAAAGU.GGGAU.........GA.UA..........AUCCC.AC.GAU...AUGCGA......AUA.UUGGGU.....A.GGAU.UGUGGGAGU.GC....GU.A.....GCACG.GA.GCAAU.CCGUA...GGCAU.CA......AAGUCGGGGGCUUUUAACCCUGGCAUCAUUAAAUUAUUUAUCCAUAUCAUUCAACAUCUUUUUCAGAUCAAUCAGCUUAUCACGCAGCUCUGCUGCCACCUCGAAGUUCAGCUCUGCUGCCGCCUUCUUCAUCUGUUUUUCCAAAUCCCUGACCAGCUUCUCCAGUUCCUUGCGGCUCAUAGAUUCCGGAUCUUUCUCCAUCUUCAGUUCUUGUGCUGCCACCUUUUUGGAAAUGCUGAUCAGAUCACGUACUGAUUUCUGAAUGGUCUUUGGCGUAAUUCCAUGCUCCUUAUUAUAUUG
NZ_ABOU02000048.1/41961-41394               UCCUUCCAAACUGAUUGAUCAGAUUCAUUGUCAUUUUCUCCUUCUGCUUUUGAAAAUUUCAAAAAUGAUUAUAGCACAUUCUCUACCCCCUGUCAUAUAA......CGAUGCC..AG...GGUC.AA.....AAGGUCUAAGCCCAC..AUG.AG..C.UUG..CUCAUAGGUGGGUGAAAGACCUU....AG.GACC..CGC..CCCG.AUAU.GAGCAU...AAAAGU.GGGAU.........GA.UA..........AUCCC.AC.GAU...AUGCGA......AUA.UUGGGU.....A.GGAU.UGUGGGAGU.GC....GU.A.....GCACG.GA.GCAAU.CCGUA...GGCAU.CA......AAGUCGGGGGCUUUUGACCCCGACAUCAUAUAACGGAUAAAAUACGCUUUGCGAUUUACCCCCGCUGCCCUCAUAAAAAACAGGACCAGGAACGCUCUGUUCUGUCCCUGAUCCCACCGUAAUCUCAUAUAUGAUCUGAUAACCUGAUCUGAUCUUUAUUUUCUAAUGCUGCACCAUAAAAUACUCGAGGCUGAUCUCAUUCGUUGCCACAUCCGCAAGAUUUACGCAACUGUUGCCCAUACGGUCGAUCAGAUGAAGAAUAUUAGUAAAUGGUGCUGUCAUACUCGAUUUACAUUUUCC
NZ_ABOU02000029.1/8203-7636                 AUCACUGGAAGUAUAAGCUUGAAGAAAUUAAUUCAAGUGAAGAGGUGGUGGUUGAUACGUUGCCAAUUCAAAAGUCCAGUUAAUUAAUAACGGUUAUACU......AGAUGCC..AG...GGUC.AA.....AAGGUCUAAGCCCAC..AUG.AG..C.UUG..CUCAUAGGUGGGUGAAAGACCUU....AG.GACC..CGC..CCCG.AUAU.GAGCAU...AAAAGU.GGGAU.........GA.UA..........AUCCC.AC.GAU...AUGCGA......AUA.UUGGGU.....A.GGAU.UGUGGGAGU.GC....GU.A.....GCACG.GA.GCAAU.CCGUA...GGCAU.CA......AAGUCGGGGACUUUUGACCCCGACAUCUUUACUAUUUGAUGGAGCAUUUAUCUUAGUCGAUAGCCAUCCGGCUCUUUAUUUCUUAUUGGAAUUUCGUGUUUGUUGGGAGAAAAUGUUCCGGUGCGAGGAAAGUUAUCUGACUUGAAAAGCCUAAUAUCCACACUUGUUGUUGCGUGAGCAGUGCAUUGACAGGGAGCGUUCCGAAGACACUUUGCCCAACUUGUUAAGGAACGUAAACAGGAGUGCCUCUGCACGAGUGUUUCCACAUUCCUGUUACAAGUUGUUAACGGGCUGAGGUAA
NZ_ABOU02000029.1/351-1                     UUUUUCAUUUACUUUCUACACGUUAGUUAGUAUACGCUAACGUGUAUUAGUUGUCAAGGACUCUUUUUUGUAUUUUUUUAGAAUUAUUUCAAAAAAUUUU......UGAUGCC..AG...GGUCAAA.....AAGGUCUAAGCCCAC..AUG.AG..C.UUG..CUCAUAGGUGGGUGAAAGACCUU....AG.GACC..CGC..CCCG.AUAU.GAGCAU...AAAAGU.GGGAU.........GA.UA..........AUCCC.AC.GAU...AUGCGA......AUA.UUGGGU.....A.GGAU.UGUGGGAGU.GC....GU.A.....GCACG.GA.GCAAU.CCGUA...GGCAU.CA......AAGUCGGGGACUUUUGACCCCGACAUCAAUUUUUAUCAAUAACCUCUUUUUUCAUGAACUACAAAAAGAUGCUUUGCGUUAA..........................................................................................................................................................................................................................
NZ_ABOU02000032.1/41639-41072               AUCCUGAUGCGUCCCUUUUUCUGCUUUUCAUAAAUCUUUUUUAUCUGCUUUUCCAUUUUCUCUACCUCGCUGUCACACUAUUUUUGUACCUACAACAUAA......UGAUGCC..AG...GGUC.AA.....AAGGUCUAAGCCCAC..AUG.AG..C.UUG..CUCAUAGGUGGGUGAAAGACCUU....AG.AACC..CGC..CCCG.AUAU.GAGCAU...AAAAGU.GGGAU.........GA.UA..........AUCCC.AC.GAU...AUGCGA......AUA.UUGGGC.....A.GGAU.UGUGGGAGU.GC....GU.A.....GCACG.GA.GCAAU.CCGUA...GGCAU.CA......AAGUCGGGGGCUUUUGACCCCGACAUCAUAUAAUUAUACAUAAUUUCUGCUGUUAUUGAAAUCUUCUCUUGCUGUCUCCUGCUUUCCGGGAGUAUAAUCUACUGUAAGCUCGUUGGAAUCUGUAUUGUUCCGGCAAUUGUAUUACAUGAUGUUUCAUACGAAAGCGUAACUGUAUCUGCUUUUUUCAUCUUCUUUUCAUAGAUAUUCCUUUCUUCUAAUCUUUUUGCUUCUUAAAUCUUACGCUUGUAAUAUUUAAAAGUCAAGUCUAUUUUCAGGAAUUGUAUACUCCAUAUUCACCAU
NZ_ABOU02000042.1/30576-31143               CAAAAAAGCACCAAAACCAAUUUCACGAAAGAGAAAGUCUAUCUAGAAUUAGCAUAAAAUGCUAAUUUGAAACAGGCUUCUAAUUUGCGUGGAUUAUACU......AGAUGCC..AG...GGUC.AA.....AAGGUCUAAGCCCAC..AUG.AG..C.UUG..CUCAUAGGUGGGUGAAAGACCUU....AG.AACC..CGC..CCCG.AUAU.GAGCAU...AAAAGU.GGGAU.........GA.UA..........AUCCC.AC.GAU...AUGCGA......AUA.UUGGGU.....A.GGAU.UGUGGGAGU.GC....GU.A.....GCACG.GA.GCAAU.CCGUA...GGCAU.CA......AAGUCGGGGGCUUUUGACCCCGACAUCUUUACUAUUUGACUAAUCAUUUAUCUUAGUUGAUAGCCUUCCGGCUCUUUAUUUCUUAUUGAAAUUUCGUAUUUGUUGAAAGAAAAUAUCCUGAUGCGAGGAAAGUUUUCUGACUUGAAAAGCCUAAUAUCCGCCCUUGCUGUUGCGUGAGCAGUGCAUUGACAGGGAGCGUUCCGAAGACACUUUGCCCAACUUGUUAAGGAACGUAAACAGGAGUGCCUCUGCACGAGUGUUUCCACAUUCCUGUUACAAGUUGUCAACGGGCUGAGGUAA
NZ_ABOU02000052.1/12241-11674               AUGUAUCUUGCCCGAAGUUUCACUGAAGAUGGUAAAGGAAAUUCAGGGAAUACGGCUUGUUGGUGUGAAGACUGUGAAUGAAGCAGUUGGAAUCAUAUAA......UGAUGCC..AG...GGUC.AA.....AAGGUCUAAGCCCAC..AUG.AG..C.UUG..CUCAUAGGUGGGUGAAAGACCUU....AG.AACC..CGC..CCCG.AUAU.GAGCAU...AAAAGU.GGGAU.........GA.UA..........AUCCC.AC.GAU...AUGCGA......AUA.UUGGGU.....A.GGAU.UGUGGGAGU.GC....GU.A.....GCACG.GA.GCAAU.CCGUA...GGCAU.CA......AAGUCGGGGGCUUUUGUCCCCGACAUCAUAUAAUGAUUAAAUGUGCAGAAAUUGUAAAAAAGACAGUUUCUGCAUUUUUUAUUUAUAUGAACAGUAUAUAACAGUUGACAACAGUUUAACACUGUUAUAUACUGUUUGCAUAAAGGAGGCAGGUCAUGAAGAUUAUAAUUAACCAUUCAUCUAUGGUGCCGAUCUACGAGCAGAUCAUGGAGCAGAUCAAAGCACAGGUCAUUUCCGGUGAAUUAAAGGAAGGUGAUCUUCUUCCAUCUGUAAGGGCGAUGGCAAAAGAGUUGAAGAUCA
NZ_ABOU02000051.1/49101-48534               AAAUAUAUUAAGUAUAUCUUGUAAAUUAUUUCUAAAAUAAUUCUAACAGAGUUUGCCUUAUAACGCAAUUUAUUGUAUAAUAGGUACUCGACAAAUUAAA......UGAUGCC..AG...GGUC.AA.....AAGGUCUAAGCCCAC..AUG.AG..C.UUG..CUCAUAGGUGGGUGAAAGACCUU....AG.AACC..CGC..CCCG.AUAU.GAGCAU...AAAAGU.GGGAU.........GA.UA..........AUCCC.AC.GAU...AUGCGA......AUA.UUGGGU.....A.GGAU.UGUGGGAGU.UC....GU.A.....GCACG.GA.GCAAU.CCGUA...GGCAU.CA......AAGUCGGGGGCUUUUGCCCCCGACAUCAUUAAAUGUCGUUAUAUAGAAAGGAUUCGAGAUUAUGGAAAUCUACAAAAAUCGCAGGAUGCUUACGGGAGCUGCUCUCCUUUGCACCUUUGCAUUAACUCUUUCUGUUCUUCCGGUUCAUGCCACAGACAGUAUUGAGAGUCUGGAAAGCCAAACCUCCGCCCUUGAAAAUGAACUUGCAGGGAUCAACCAGGAUAUUCUGGAUUUGAGCAACCAGAUUUCUGAUACUGAGAUGCAGAUUGAGAUCCUCAACAGCAGUAUAGACAAGACGCA
NZ_ABOU02000020.1/7503-6936                 UUCAUUCACCAAUGCAAAUUUAAAAAGGAUAGAAAAAGCCAGAUGGCUAUUGACUAAGAUAUUCGAUCGUAAAUAUUAGACAGUAGAUAUUGUAUUUACU......AGAUGCC..AG...GGUC.AA.....AAGGUCUAAGCCCAC..AUG.AG..C.UUG..CUCAUAGGUGGGUGAAAGACCUU....AG.GACC..CGC..CCCG.AUAU.GAGCAU...AAAAGU.GGGAU.........GA.UA..........AUCCC.AC.GAU...AUGCGA......AUAUUCGGU......A.GGAU.UGUGGGAGU.GC....GU.A.....GCACG.GA.GCAAU.CCGUA...GGCAU.CA......AAGUCGGGGGCUUUUGACCCCGACAUCUUUACUAUUGGACAGAUCAUUUAUCUUAGUUGAUAGCCAUCCGGCUCUUUAUUUCUUAUUGGAAUUUCGUCUUUGUUGGAAGAAAAUGUUCUGGCAUGAGGGAAAAUUUUCUGAUUUGAAAAGCCUAAUAUCCGCCCUUGCUGUUGCGUGAGCAGUGCAUUGACAAGGAGCGUUCCGAAGACACUUUGCCCAACUUGUUAAGGAACGUAAACAGGAGUGCCUCUGCACGAGUGUUUCCACGUUCCUGUUACAAGUUGUCAACGGGCUGAGGUA
NZ_ABOU02000034.1/8947-8380                 CAUUUCAUCAAAAAAAGCCAUUUUUUCAUCCUCCGUUCUUACAACCUAAUCUUUUCUUUUAUUUUAAUAUAAAUUUCCUUUUUUUGCAUCAUUUAUUUAA......AGAUGCC..AG...GGUC.AA.....AAGGUCUAAGCCCAC..AUG.AG..C.UUG..CUCAUAGGUGGGUGAAAGACCUU....AG.GACC..CGC..CCCG.AUAU.GAGCAU...AAAAGU.GGGAU.........GA.UA..........AUCCC.AC.GAU...AUGCGA......AUAUUCGGU......A.GGAU.UGUGGGAGU.GC....GU.A.....GCACG.GA.GCAAU.CCGUA...GGCAU.CA......AAGUCGGGGGCUUUUGACCCCGACAUCAUUUAAAUCGUAUCCGCAUCCACCACAAAAUCUGUCUUGACCAUCAAUUAAUUUUCCACAGGAAGGACAAUAUCUCUGUGCAGGAACGUCGUCCCUUUUCUGCUGACCCCUGCCUGCAGACAAGCCUUUUAUUUUUGUAAUUUUAUCAAAUAAAGGUAAUAACUGCGGUAAUGGAUCUUCAAAUGCUCCCUCAUAAUAGGCUUUCCCUAAUUUUCUGUAUAGUUCAUCUAAAGUAUCUCCUUCAUCCAAUCCUAAUUUGUCUGGAUUUACAAA
NZ_ABOU02000045.1/33435-32867               UCACUCAACAAUGCAAAUUUAAAAAGAAUAGAAAAAAGCCGGAUGGCUAUUGACUAAGAUAUUCGAUCGUAAAUAUUAGACAGUAGAUAUUGUAUUUACU......AGAUGCC..AG...GGGC.AA.....AAGGUCUAAGCCCAC..AUG.AG..C.UUG..CUCAUAGGUGGGUGAAAGACCUU....AG.GACC..CGC..CCCG.AUAU.GAGCAU...AAAAGU.GGGAU.........GA.UA..........AUCCC.AC.GAU...AUGCGA......AUAUUCGGU......A.GGAU.UGUGGGAGU.GC....CGUA.....GCACG.GA.GCAAU.CCGUA...GGCAU.CA......AAGUCGGGGGCUUUUGCCCCCGACAUCUUUACUAUUGGACAGAUCAUUUAUCUUAGUCGAUAGCCAUCCGGCUUUCUACUUCUUAUUUGAAAUUUCGUAUUUGUUGAAAGAAAAUGUCCCGGUGCGAGAAAAGCAUUCUGAUUUGAAAAAUCCAAUAUCCGCCUUUGCUGUUGCGUGAGCAGUGCAUUGACAGGGAGCGUUCCGAAGACACUUUGCUCAACUUGUUAAGGAACGUAAACAGGAGUGCCUCUGCACGAGUGUUUCCACGUUCCUGUUACAAGUUGUCAACGGGCUGAGGUA
NZ_ABOU02000035.1/23573-24140               CGUGAUCAUUUAAAUAACUCCCCAUCUACUUUCUCUCGAUUAUAACGCACAGCACUAUAACUUUCAAUAUUCCAAAAGUUUCCGGUUCCGUUUAUUCUUA......UGAUGCC..AG...GGUC.GA.....AAGGUCUAAGCCCAC..AUG.AG..C.UUG..CUCAUAGGUGGGUGAAAGACCUU....AG.GACC..CGC..CCCG.AUAU.GAGCAU...AAAAGU.GAGAU.........GA.UA..........AUCCC.AC.GAU...AUGCGA......AUA.UUGGGU.....A.GGAU.UGUGGAAGU.GC....GU.A.....GCACG.GA.GCAAU.CCGCA...GGCAU.CA......CUUAAAAGGAAAAAAAACUCUUGAAUAUUAAAAUUCUUCAAUAAAAAAUCCUCUAAGACAAUAGGUAUUUCACUAUCUCUUAGAGGAUAUAUAUCAGAGGAAACGAGAGAUGCAACGAAAUCAGCCUGCUCGGACUAAGAAAAAGUCACAUGAUAUGGAAUUGUAAAUUGGGAAGAGCCACUUUUGUAUUUUCUUUCAUAUCGCCAUCCUCAUUUGUGCCACAACUUGUGGCACAAUUCAGCUUUCACCAUCUGUUACUUUUUUCCGUCAGUUUUCUGUUCCAGCAGCUUUAUCGAAUUC
NZ_ABOU02000028.1/88880-89447               UCUUUCUUUUCUGGAUUAUCCACACGGUUUCAUUUAUAAACGUGAAUAAUUCACAGCAAAUCCCGGUUUACUGUGAAUUAUUCUCCUAUUGUAAUUUUUA......UGAUGCC..A...GGGUCAAA......AGGUCUAAGCCCAC..AUG.AG..C.UUG..CUCAUAGGUGGGUGAAAGACCU.....UA.GGCCC.CGC..CCCG.AUAU.GAGCAU...AAAAGU.GGGAU.........GA.UA..........AUCCC.AC.GAU...AUGCGA......AUA.UUGGGU.....A.GGAU.UGUGGGAGU.GC....GU.A.....GCACG.GA.GCAAU.CCGUA...GGCAU.CA......AAGUCGGGGGCUUUUGCCCCCGACUUCAUUUUUAUUCUUUUAUAAAAGUUCUCUGAUUAUUUUAUCGUACCCUAUACUUCAGUACUUUAAUAAUCGUAAUUAUUUCUUUGGUGUAAUUUCUUUAUUCCCACCCAUAUAUGGCUGAAGAACCUCAGGAAUCUUUACAGAUCCGUCUGCCUGAAGGUUAUUCUCAAGGAAUGCGAUCAACAUUCUCGGUGGAGCAACAACUGUAUUAUUCAAUGUAUGUGCAAAGUAGCUGCCUUUUUCACCUUUAAUACGGAUACCAAGUCUUCUUGCCUG
NZ_ABOU02000053.1/213-780                   UCUUUCUUUUCUGGAUUAUCCACACGGUUUCAUUUAUAAACGUGAAUAAUUCACAGCAAAUCCCGGUUUACUGUGAAUUAUUCUCCUAUUGUAAUUUUUA......UGAUGCC..A...GGGUCAAA......AGGUCUAAGCCCAC..AUG.AG..C.UUG..CUCAUAGGUGGGUGAAAGACCU.....UA.GGCCC.CGC..CCCG.AUAU.GAGCAU...AAAAGU.GGGAU.........GA.UA..........AUCCC.AC.GAU...AUGCGA......AUA.UUGGGU.....A.GGAU.UGUGGGAGU.GC....GU.A.....GCACG.GA.GCAAU.CCGUA...GGCAU.CA......AAGUCGGGGACUUUUGACCCCGACAUCAAUUUUUAUCAAUAACCUCUUUUUUCAUGAACUACAAAAAGAUGCUUUGCGAAUUUCUCAGGUGUAAAAAAAAUGCAAAGACCUGUACUCUCAUACAAAUCUCUGCAUUUUUAUUCAUCCCGUUCCUGCAAAUUAUCCGGCCCGAAGCCAAACGGAAACAGUUCCCGUAAAGAACAGACUUUAUAAUUUUCCUCGUCCACCGCAAGAAUAAUCUGAAAAGUCUCCGGUUGACAAAAUUCCAUCAUCACCUGCCGGCACACACCACAGGGAGCU
NZ_ABOU02000026.1/49711-49144               CGCCCGUCUUUAUCUUAUUUUCACAAUAUGUAUUUUAAUACUAUUUUUUUAUCUUUUCUUGCAAUAUAAUUUCAUUUUAUAGUACAAUACUAUCAUUCUA......UGAUGCC..AG...UGGC.AA.....AAGGUCUAAGCCCAC..AUG.AG..C.UUG..CUCAUAGGUGGGUGAAAAACCUU....AG.GACC..CGC..CCCG.AUAU.GAACAU...AAAAGU.GGGAU.........GA.UA..........AUCCC.AC.GAU...AUGUGA......AGA.UUGGGU.....A.GGAU.UGUGGGAGU.GC....GU.A.....GCACG.GA.GCAAU.CCGUA...GGCAU.CA......AAGUCGGGGGCUUUUGACCCCGACAUCAUUCUAUUGUAUAAGCAGGCAUUAUGUGAGUCGAUCCUGUCGCUCAUCCAUGAACCACUCUGAAAGGAGCAGAUUUAUUUGCAGAUCAAUAAUUAUCAGAAUUAUCACGAAACCAAGCAGCACACAACUGCAGAAUUUCCAUACAAUACUUAUCCUUGUUCCAUUCCACUGGAUUUUACCCGCGUCCCGCUUCACUGGCACGACGAACUGGAACUGAUUGUUAUAAAAAAAGGGCAUGGUCUGAUCUCAGUCGAUUUUCAGAAAAAGAUCGUC
BABG01006456.1/335-883                      ACAUACCGGUAGGGGAGCAGAUAUUUAUGUUGGCUUUGGACAGCCGGAUGAACGGACGAAGGAACUGACCGGCAAGAAGUGUCUGAAGAUUCAUAUAUAA......UGAUGCC..AG...GGUC.AA.....AAGGUCUAAGCCCAC..AUG.AG..C.UUG..CUCAUAGGUGGGUGAAAGACCUU....AG.GACC..CGC..CCCG.AUAU.GAGCAU...AAAAGU.GGGAU.........GA.UA..........AUCCC.AC.GAU...AUGCGA......AUA.UUGGGU.....A.GGGU.................GCUAU................GUGCCAGU...GGCA..CA......UGUUUAGCACGGACCGAAGCGGAGCGGAGACGUGGGAGUGCGUAGCACGGAACAAUCCGUAGGCAUCAAAGUCGGGGGCUUUUGACCCCGACAUCAUAAUAUACGCCUAAUAAGAUAUAAUCACCAUCCAAACAUUCCUGUAUAGUUCUUUCAUCUGUAGGAUAAUAAUAUUCAUCAUGCAGCAAAGUCUUAUUAACUUCAUCCUGUAAUUUAAUAACAGGUUUCAAGUCUCUUUUUGGUUUCUUGAUCUAAAUCCUUCUUAUUGAUAAAUCAAAAUAUUGACUCAUAUGAAACCUCCAU
NZ_ABOU02000037.1/273-1                     ACAGACUGACAGUGAACGGAGAUGUAAAUUUGGUGACAAAAUUUGGUGACAAUGGAGAAAAAAGUAGAAUUGGAUUUGAAAAAAUGAUACAAUAAACUAA......AGAUGUC..AG...GGUC.AA.....AAGGUCUGAAACCAC..GUG.UG..C.UUG..CACACUGGUGGUAGAAUGACCUU....GA.GACC..CGC..CCCG.AUAU.GAGCAU...AAAAGU.GGGAU.........GA.UA..........AUCCC.AC.GAU...AUGCGA......AUA.UUGGGU.....A.GGAU.UGUGGGAGU.GC....GU.A.....GCACG.GA.GCAAU.CCGUU...GGCAU.CA......UUGUU.......................................................................................................................................................................................................................................................................................................
NZ_ABOU02000047.1/5467-4900                 UUAAACCUCAACCAACUUCAUAAGUUUUUAACAUUUCUUUCAGAAAUCUUAGGUUUUAUCCACAUCCGGUUACCGACUUAUUCCUCUGCUUCUAAUUUAA......UGAUGCC..AG...GGUC.AA....AAGGUCUA.AGCCCAC..AUG.AG..C.UUG..CUCAUAGGUUGG.CGAAAGACCUU...AG.GACC..CGC..CCCG.AUAU.GAGCAU...AAAAGU.GGGAU.........GA.UA..........AUCCC.AC.GAU...AUGCGA......AUA.UUGGGU.....A.GGAU.UGUGGGAGU.GU....GU.A.....GCACG.GA.GCAAU.CCGCA...GGCAU.CA......AAGUCGGGGGUUUUUGCCCCCGACAUCAUUUAAUUCAAAAAUAUACAUAUCAAAAGAUCUUUUUGCUGCCCUCAGAUCUUUCUCACCGUGCAGUGUCCACGCUGCCACCGGUGCAUGAAACAGCUUUUUAUUUACCAAAAAUCCCGGAUUUUUCCGGUCUGCCCAUUUAUAAGAAAUAAAAUCCGGUCUGCACAUACAGUUGCUCAGUAAAUAUUUUACGCAGAAUCUUAAUGCAUAAUGCGUUGUAUCCGGCUUCCUGGUAAGAUUUUCAGAAAGCUGUCCGCGGGGAAUCUCAUUUCU
NZ_ABOU02000056.1/60-627                    CUGUGACCAUCCAUUUUUCUUUCGCUCUUCUGCGAUUUUUUCCGAUAAGAUCAUAUCCAUUUUCCUCCUCUUUUCAGGUUUUCAUCUAUAUUUUAUGAUC......UGAUGCC..AG...GGUC.AA....AAGGUCU..AAGCCCAC.AUG.AG..C.UUG..CUCAUAGGUGGA.UGAAAGACCUU...AG.GACC..CGC..UCCG.AUAU.GAGCAU...AAAAGU.GGGAU.........GA.UA..........AUCCC.AC.GAU...AUGCGA......AUA.UUGGGU.....A.GGAU.UGUGGGAGU.GC....GU.A.....GCACG.GA.GCAAU.CCGUA...GGCAU.CA......AAGUCGGGGGCUUUUGCCCCCGACAUCAUGAUCUUAUUAUAUCGGAUUUUCCAGUUGCAGACUACCAAAUCAGGCUGAAAUUCUGUCAACCGGCAGUUGCAACUGCAUAAAUAAUCCCUGAAGUGCUGCUAUCAGUGCAGCGAAAAGAAUGUUUCCAAUCGCAAUAUACCAACGGUUGACGGGUGCAACAAUAUUUUUAUACAAACUCUUGACUUUUUUUAUGAAAAGAAGGCAAACCAAAUGAACAAAAAAAGCGAAAAUUACUGGCUUUUAGACGCAGUCUGAUGAAUCCUCUAGUUC
NZ_ABOU02000047.1/13749-13178               CUCUCACAGCUUAUUCAUGCUAUACUGAGUCUAUACUAAAAAAGAUCGGAUGGAUCUUUUGUCAUACGCCUGCAACUGAAAACUGACUACUAUUUUAUUA......UGAUGCC..AG...GGUC.AA....AAGUUACUAAGCCCACC.AUG.AG..C.UUG..CUCAUAGGUGGG.UGAAAGACCUU...AG.GACC..CGC..CCCG.ACUAUGAGCAUAAAAGUAGGGAU............GA.UA.............AUCCCACGA..UAUGCGA.......AGAUUGGGU.....A.GGAU.UGUUGGAGU.GC....GU.A.....GCACG.GA.GCAAU.CCGUA...GGCAU.CA......AAGUCGGGGGCUUUUGACCCUGACAUCUUUAUAUAUGAGGUGACAAAUUAUUAUGAAUAAAAAAUCUGUAUUGGUAACUGGUUCUUCCCGCGGUAUCGGAAGAGCCUGUGCGAUUGCUUUUGCAAAAGCCGGAUAUCAUGUAUUUAUCAACUGCCGUCAAAAUAUCGCCCUUCUUCAUUCUUUACAGGAUGAGAUUCUUUCCUGUGGCGGUACCUGUACCCUUCUUCCCGGAGAUGUCGGUGAUCCGUCCCAGGUAAAAUCUAUGUUCUGUCAGAUUGAAAAAGAAACCGGCGGUAUCGA
BABG01003277.1/899-1450                     UUUAUACUUUUUAUAAAAACAUACAAUUUAACUUUUGAAUGAGUAUAUAUUAGAAUAAAUAUGUAAUUUGAAAGUAUUUCUCAUUUAUAUAUAAAUAUAA........AGAUACCAG...GGUC.AA....AAGGUAUA.AAUCCAC..AUG.AG..C.UUG..CUCAUAGGUGGG.UGAAAGACCUU...GG.GACC..CGC..CCCG.AUAU.GAGCAU...AAAAGU.GGGAU.........GA.UA..........AUCCC.AC.GAU...AUGCGA......AUA.UUGGGG.....A.GA.........AGU.......GUCA.......AUA.UA.......UAUAA.GUUGUUU.........AUUUGUUUUACUGCUGUUGCUUAUAAUACCAUGUUUAUAGGCAGCUGUCGAGUUUGAUAUAUAAGCAUACAACAGAUCCGGUUGUUUUUAUGAUGACUGAAAAAUGAUGGGGAAAUGUAAAAUACAUGAUAAGGUUACUUGUUUAGAAUAUGUAAAAUUGGUAUAAUAAGUUAUAAAACAUAAGUGAGGGAAUCAUAAUGAUAAAAAGCAUGACUGGUUUUGGCAGAAGUGAGAUUGCCAGUGGUAACCGUAAAAUAAUGGUUGAGAUGAAGUCUGUGAAUCACAGAUUUUUAGAAGCAA
BABA01019112.1/696-125                      UAUCUUGAGGUCCGUGAUCAAAGCAGCAUGGGAGGUACCUGAGCCGGGAGGUCAAGCUUCUGACGAGACCAUGCGCGACAGGUUCCGCCAUGACAUCACA......CGAUACC..A.....GGUCAAA..AAGGUCAUGAAUACGAUC..CA.AG..C.UCG..CUUGCAGGAGA..AUUCUAGAACUU.GGA.ACC...CGCCU.AAA.ACAU.GAGUAA...G.AAGC.CAU..GUU.....CGG.AA.......GAUGAAUGAGC.GGA...UUACGA......AUG.UGUUC......A.GAAU.GGCGAGAGA.GC....AA.A.....GCACG.UA.GCAAU.UC......GGUAU.CA......GAGGGGUCAAAAUACCCUUGGACCCCAACAUGAUCAUAUUCAGUCGGUCAUGUCCUGAAACAGCUCUGCGGCCAGGAAGACCAGACAGCCCAGAAACACGAAAAUAUCGCCAAGAUUGAAUAUCACAUUUUUAUAGUACGCUUAAACUCAAUAGGAAGAGUAGUNCACUACAGAACUCUUUACGCACGGCGGUGAUACAGAUUGGUGAUGGCGCCUCCUUAUACCAUGGGAUGGCCGAUCUUAUGGGCGCACACAGCCCUUUUUUGUACAAAGAGCCGCCAGUGCGCCUGCAGCUGCAGA
BAAY01010317.1/1079-1351                    AGGUGCAGCAGAACAGGCAAGGCGCAUAAGACCCCGGAAAUUUUAUACCCCGGGGUCUUUUUUUGUUGCCAACUUUUUUUGCAUAUAGUAUAAUUUCUGA......UGAUACC..AG..GGGAC.AA.....AGUUUGGAAGACCGAC.GCA.AG..C.UUG..CUUGCAGGAGGA.CUUGCAAAAU....UG.GGACC.CGC..CAAAAACAU.GAGUAA...G.AAGC.CAUUUUU.......GU.UA........AAAAAUGAGC.GGA...UUACGA......AUG.UUUUCU.....A.GGAU.UGCGGGAGC.AC....AC.A.....GUGCG.GA.GCAAU.CGA.....CGAAU.CA..................................................................................................................................................................................................................................................................................................................
BAAZ01003651.1/1225-647                     CAAAAUCAGGUACAGAAAGAUUCCGAGAAAACAUUUAAGAAGUUUUUGGAUUUGCAGGUGAAAAAUAUUGAUAAUUUAAUAUUUUUUCGAUAGAAUCUAU..AUGAUGAUGCC..AG...GGGC.AA....AAGAGUGGAAAUCCGGAA.CA.GG..C.UUG..CCAGCAGGAGGA.UUUUUGGACUU...GG.GACC..UGCU.AAAA.ACAU.GAGUAA...G.AAGC.CAGUAUUU......AAAGAA......AAAUA...AGC.GGA...UUAGGG......AUG.UUUUU......A.GAAU.UGCGGAAGU.GC....AA.A.....GCAUA.CA.GCAAU.UC......GGUAU.CAUC.U..GGAACGGUGAUCAAAAAAAUAAGAGCUUCUGAUGACUAAAAUCAUCAAAAACCCUUAAUAAAAAAAGAAAAUCGGAGUAACAGGAUUUGAACCUGCGACCUCUCGGCCCCCAGCCGAGCGCGCUACCAAGCUACGCCAUACUCCGUUACUAUUUGUGAACCUCUAGUAUUAUAGCAAAGAUUUUUCAUUUUGAAAAGCCCUAAUUUUAAUUUAUUCAGGAGAAUGUAAAAUGACACAGGAAAAUGCUGUUAAGAAACGGAUAUUCAGCUUUGAUUUGGAUAUGACGCUGCUGGACCAUGC
hgutS8_s8_162567/787-214                    CUCUUUGUCACUACCUUUUUCUCUGUACCUCUUUCUGUUUUUGAAACAGUUUCGGCUGACAUUACUAUAGUAGGCUUUUUUUCUUUUGUCAAGGUUUUUG.....UUGAUACC..AG....GAU.CA...AAAGUUCGGAAAUCUGAC.GCA.AG..C.UUG..CUUGCACAAAGA.UUUAUGAACUU..GGA.AUC...CGCCA..AA.ACAU.GAGUAA...G.UAGC.CAUUUUU......CGA.AG........AAAAAUGAGC.GGA...UUACGA......AUG.UUUUUG.....A.GGAU.UGCGGGAGU.AC....AA.A.....GUACG.GA.GCAAU.CC......GGUAU.CAA.....AGGAGCAAAAUGCUUUUUGCCCCAACAUCUUUUACCGAAUAUCGUAAACGCUUCGCAGUUUCAGACCGUUCGCAAGCUGCUCUUUUAUCUGGUUCUCCCAGUCUGCAGGAUCUUCCACUUUUCUUGAUGCUUUGCCAAGAAUCUUUACUCUCUUUUCUCCCGCACUCAUAUCAAAAUAGUUGUCCGACAGGAUCAGAUCUUCGGACAGAUUCAGGAUCUCCACGCCUUUCGCGUAGGCUUUCGCGCUGACUACAAUCUCGUCUCCCUCGAUCCGAUAUGACAGCUGCGGAUCCAGAUAAU
BAAU01002871.1/1089-518                     GCAUAUAUCUGGUUGAUCGGUAAAGAUAAUUGUAAGAAUUUGAAGUGCAACAAUAGUAAAAUCUAUGUUAUAAUAAUUACGAAUUGGUUACAAUAUGUUA......AGAUAUC..AG...GGUC.AA....AAGGUCUAAAAUCCGACG.AG.GG..C.UUG..CUUGAAGGAGGA.UUUUUGAACUU...GG.GACC..CGCC.AAAA.ACAU.GAGUAA...G.GAGC.CAUUUUUU......GA..A.......GAAAAAUGAGC.GGA...UUACGA......AUG.UUUUU......A.GAAU.UGCGGGAGU.GC....AA.A.....GCACG.UA.GCAAU.UC......GGUAU.CA......GAGGGGUCAAAAUACCUUUUGACCCCAACAUCAUCAUAUGAAACUUUGAAAUAGAAAACAAAAAAAUACAUCAGGAAAGAAAGGAGUCGUUUUAUGGUUGAUAAACAGGAGCUUUCUUCUGCCGGCUUAAAAUUUAUGGAUUUUGCUAUCCGUUUUUUUAAUAUGGCUAAAUGCCAGUAUCAGCAGCAAAACCAGGUAAAAGCAAAUAAAGCAGGAUUUCAGGUUCUUUUUAUUUUAAGUAUGCCCGAAUAUACACAGCCUACUAUGAGUUUUCUGGCUGACGAGAUGGGGAUCACAAAA
BABG01026309.1/876-304                      GAACGGGAGAGAUGACUGCCUGUUCCCAACAAUACAGGAUAUUACCUGCGGUGAUCUGUAAGGUAUUGGUUGAAGAGCUUUUAUGACUGGAAUAUAAUGA......UGAUACC..AG...GGUC.AA....AAGGUCUAAAAUCCGAUG.AG.GG..C.UUG..CAUGAAGGAGGA.UUAUUGAACUU...GG.GACC..CGCC.UAAA.ACAU.GAGUAA...G.GAGC.CAUUUUUU......GA..A.......GAUAAAUGAGC.GGA...UUACGA......AUG.UUUUA......A.GAAU.UGCGGGAGUUGC....AA.A.....GCACG.UA.GCAAU.UC......GGUAU.CA......GAGGGGUCAAAAUACCUUUUGACCCCAACAUCAUAAUGAUGUAAGUGUCAAAAGUAUAAAUUGCGUUUGUGCUCGCACAAAUAAGCAAGCUGUACUUAUUGACACGCCGAACACCGAAAACGAAAUAAAAUGGUGUGAACAUGCCAUUUUAUGGGAGUUUGAGGUGUUCGAGGAUUGCGGGAAUUGCAUAGCAAUGGAGCAAUCCGGUUACAUCAGUGAGUGGCAAAAUUUACUUUUGACACUCACAUCAUAUAAUGUAAUAAGCGCAGCAGAGUGCAGCAACGCAGGGAACCUGAGCCU
BAAU01018938.1/659-88                       UUUAUCCAGACAGCCAGAGAAGUUAUCCCCAGUUUUGUAAAAUCUGAGAUCCCACAUUUUGAAGUCCGGGAAGAUAUUAACUUUUCUUAACCCUAUUAUA......UGAUAUC..AG...GGUC.AA....AAGGUCGGAAAUCCGACG.CA.AG..C.UUG..CUUGCAGGAGGA.UUUUUGAAUUU...GG.GACC..CGCC.AAAA.ACAU.GAGUAA...G.GAGC.CAUUUUUU......GA..A.......GAAAAAUGAGC.GGA...UUACGA......AUG.UUUUU......G.GAAU.UGCGGGUGU.GC....AA.A.....GCACG.CA.GCAAU.UC......GGUAU.CA......GAGGGGUCAAAAUAAUAACAACUGAAAGGUAAACCCAGCAAUGUUUUCCAUAUUAUAUGAAGAUAACGAUAUUAUAGUUGUAAUAAAGCCAGCCGGCCUGGAAUCACAAAGCGGAAAAAGCUUUGCCCCGGACAUGGUCAGUGAGAUACGAAAACACCUGGCCAGUCAUCCACAAAAUAUCCACAAAUUAACAAAAGAAACAUCCACAGCUUCAAAAUAUCCACAGCCACCUUAUGUAGGAGUUAUCCACAGACUAGACCGUCCGGUAUCUGGUAUUAUGAUAUAUGCUAAGAAUCUCAA
BABG01019443.1/542-1                        AUGAACCAGGUUAUCUGAAUGACAGGGAUUAAUUAGGAAAGAGUAAAAUCAUAAAGAUUUAGAAGCUCUGGCAGUGAAUAUUGCCAGGGCUUUUAUAAUA......UGAUACC..AG...AGUC.AA....AAGGCCGAAAAUCCGA.UGCA.AG..C.UUG..CUUGCAGUAGGA.UUUUUGAACUU...GG.GACC..CGAC.AAAA.ACAU.GAGUAA...G.AAGC.CAUUUUUU......GA..A.......GAAAAAUGAGC.GGA...UUACGA......AUG.UUUUU......A.GAAU.UGCGGGAGU.GC....AA.A.....GCACG.UA.GCAAU.UC......GGUAU.CA......GAGGGGUCAAAAUACCUUUUGAUCCCCACAUCAUAAUAUAAGGUUUUGUGCCUGAAAAGAAGUAUGCUGAAAAGAAGGCUGAGAAAAAGGGAUAUGCUAUAGGAAAUGGAAGUAGUAUAAUGAUGGUGUAUAAUCUUUGUGAACAAGAAGGAGAUCAUAAAAUGAGAGAGAUCCGUUGGGCAGUACUGGGAACAGGUGUGAUCGCCAAUGAGAUGGCAGCAGCACUGGAAAAAAAUGGGAAAAGCUUUAUGCAGUGGGUACAGGACCUAU..............................
BABG01006738.1/1228-657                     AUGAACCAGGUUAUCUGAAUGACAGGGAUUAAUUAGGAAAGAGUAAAAUCAUAAAGAUUUAGAAGCUCUGGCAGUGAAUAUUGCCAGGGCUUUUAUAAUA......UGAUACC..AG...AGUC.AA....AAGGCCGAAAAUCC.GAUGCA.AG..C.UUG..CUUGCAGGAGGA.UUUUUGAACUU...GG.GACC..CGAU.AAAA.ACAU.GAGUAA...G.GAGC.CAUUUUUU......GA..A.......GAAAAAUGAGC.GGA...UUACGA......AUG.UUUUU......A.GAAU.UGCGGGAGU.GC....AA.A.....GCACG.UA.GCAAU.UC......GGUAU.CA......GAGGGGUCAAAAUACCUUUUGACCCCAACAUCAUAUGAUGUAAGUGUCAAAAGUAUAAAUUGCGUUUGUGCUCGCACAAAUAAGCAAUUUAUACUUAUUGACACGCCGAACACCGAAAACGAAAUAAAAUGGUGUGAAUACGCCAUUUUAUGGGAGUUUGAGGUGUUCGAGGAUUGCGGGAAUUGCAUAGCAAUGGAGCAAUCCGGUUACAUCAGUGAGUGGCAAAAUUUACUUUUGACACUCACAUCAUCAAUAUAAAGGAGAGAAAAAUAUUAUGACACACAAAUUUCCACAUCUUUG
BABB01006594.1/1315-743                     UUUUUCAUCACAUACAUGCAGUCAGUAUAUCACACCCAACUUCCUUUUGCUAUCAUCUUUUUGCGCUUUUCGUUGCAAUUUUUUCUAUAAUAAUGUAUCA......UGAUACC..AA....GGUCAA....AAGGUCAUAAAUCC.GAUGCA.AG..C.UUG..CUUGCAGGAGGA.UUUUUGAACUU...GGAAUC...CGCCAAAAA.GCAU.GAGUAA...G.AAGC.CAUUUUUU......GA..A.......GAAAAAUGAGC.GGA...UUACGA......AUG.UUUUU......A.GAAU.UGCGAGAGU.GC....AA.A.....GCACG.UA.GCAAU.UC......GGUAU.CA......GAGGGGGGAUACCUUUUGACCCUAACAUCGUAUCAUGAUGUUAAAAAUAUUUCCUGAAAAGUGAGGUAAGCAUUAUGGCAAAAAAGAGGAUCGUCAUGGCCAUUGGCCAUAAAGAUAUGGGAACCAAUCUUCCAGAACAGAAGGAAGCCGUAAAGCGCACUGCAAAAGUGAUCGCAGACUUUAUUCAGGACGGCUGGCAGGUUGCCAUCGUUCACAGCAACGCACCACAGGUAGGCAUGAUACAUACAGCAAUGAAUGAAUUCGGUAAACAGCACCACGGAUACAGCUCCGCUCCUAUGU
BAAU01010790.1/306-1                        AACAGGAUAUUGAUAAAGUGUAAAAAAAAAUAAAACAAAAGACAUAAUGCAUAAUUUUGGAGCCAUUUUAUCCGCAAAAAUACACAUAAUUUAUAUAUAA......UGAUACC..AG...GGUC.AA....AAGUUCAGAAAUCC.AAUGCA.AG..C.UUG..CUUGCAGGAGGA.UUUUUGAACUU...GG.GACC..CGCC.AAAA.ACAU.GAGUAA...G.AAGC.CAUUUUGG......GA..A.......GAAAAAUGAGC.GGA...UUACGA......AUG.UUUUU......A.GAAU.UGCGGAAGU.GC....AA.A.....GCACG.UA.GCAAU.UC......GGUGU.CA......GAGGGGUCAAAAAACCUUUUGACCCCAACAUCAU..........................................................................................................................................................................................................................................................................
BAAX01004650.1/1482-2053                    GAUGAAUUCGGAAAAGGUUAUGAAAGCAUGCAGACUCCUUUCCUCCAGGGAGAAGCAGAACUUUACGUAGAUCAUCUGAUCAAAUCCCUGUAGUAUCUGA......UGAUACC..AG...GGUC.AA....AAGGUCAUAAAUCC.GAUGCA.AG..C.UUG..CUUGCAGGAGGA.UUUUUGAACUU...GG.GACC..CGCC.AAAA.ACAU.GAGUAA...G.AAGC.CAUUUUUU......GA..A.......GAAAAAUGAGC.GGA...UUACGA......AUG.UUUUU......A.GAAU.UGCGAGAGU.GC....AA.A.....GCACG.UA.GCAAU.UC......GGUAU.CA......GAGGGGGCAAAAUACCUUUUGACCCCAACAUCAUCUGAUCCCCGCCACACUAUUAUAAAUAUAACUAUAACUAUAAAACUAUAAGGAGAAGCGUUAUGAGAAGAUAUAUUAUCGCCUCCCAUCAUUUACUGGCCCACGGCCUGAAAGACACAUUAAAUUUUCUUACUUCCAUGGAUGGCAUCAUUGAUAUCAGUGCCUAUAUGGAUGACACCGAUCUUCCAACCCAGAUCAAAGAAUUAUUUGAUUCCUUUGACCCGGAGGAUGAAGUAGUCAUGAUGACUGAUAUGUUAGGUGGCAGUG
BABB01010898.1/283-1                        UAACAAAGGCAGGCGCUUUUGGAGCUGAUGAUGCAGCUGCAUUUGCAUUGCGCAAGAUCAAAGAAGCAUAAAAUGAUCAAAUUAUGACCCUUAUAUAACA......UGAUACC..AG...GGUC.AA....AAGGUCAUAAAUCC.GAUGCA.AG..C.UUG..CUUGCAGGAGGA.UUUUUGAACUU...GG.GACC..CGCC.AAAA.ACAU.GAGUAA...G.AAGC.CAUUUUUU......GA..A.......GAAAAAUGAGC.GGA...UUACGA......AUG.UUUUU......A.GAAU.UGCGAGAGU.GC....AA.A.....GCACG.UA.GCAAU.UC......GGUAU.CA......GAGGGGUCAAA.................................................................................................................................................................................................................................................................................................
BAAX01029733.1/969-438                      ...................................GCGUUUNGAGACUGGCACACUCAAAUCCGCUUCUUACGUGAUUAGUACAGUGAUUUACGAAACGA......UG.UACN..AG...GGUC.AA.....AGGUCGGGAGUCCGA..GCC.AA..C.UGG..CUUGCAGGAGGA.UUG.GGACCU....UG.GACC..CGCC.AAAA.ACAU.GAGUAA...G.AANC.CAUUUUUN......GA..A.......GAAAAAUGAGC.GGA...UUACGA......AUG.UUUUU......A.GUAU.UACGGAAGU.GC....AA.A.....GCACG.UA.GCAAU.UC......GGUAU.CA......GAGGGGGUAAAAUACCUUUNGACUCCAACAUCUAAUAUGAUACCAGUUCCAAAAAAAGAUGACUCAGGACAGUUUUCCACUUCCCGGGUCAUCUUUUUUAUGAUCUGAUCUAUCAUCUGUUCUAUAACCUUUUAAAUCAGAUCUACCAUGAUCUUCUUCAUUUUCUUCCUACAAACUUUUUUAAAUAAAAUUUACAUAUUUUGAUCAAUAGACAGGUACAUUUUAUAUUGAAAAUUUUAAAACCAGGCUAUAUAAUGUAUAAAGAAGUUGUUAAGAAAUACUUCUGGUCAAUGAACCAUU
BAAX01029732.1/409-979                      CAGGCCUAAAAGCCUCAGCGUAGCCCGCUACGCCUGCGUUUUUAGACCUGCACACUCAAAUCCGCAUCCUACGUGAUUAGUACAGUUAUUUACGAAACGA......UG.UACC..AG...GGUC.AA....AAGGUCGGGAGUCC.GAUGCA.AA..C.UUG..CUUGCAGGAGGA.UUUGUGACCUU...GG.GACC..CGCC.AAAA.ACAU.GAGUAA...G.AAGC.CAUUUUUU......GA..A.......GAAAAAUGAGC.GGA...UUACGA......AUG.UUUUU......A.GUAU.UACGGAAGU.GC....AA.A.....GCACG.UA.GCAAU.UC......GGUAU.CA......GAGGGGGUAAAAUACCUUUUGACUCCNACAUCUAAUAUGAUACCAGUUCCAAAAAAAGAUGACUCAGGACAGUUUUCCACUUCCCGGGUCAUCUUUUUUAUUAUCUGAUCUAUCAUCUUUUCUAUUACCUUUUAAUCAGAUCUACAUGAUCUUCUUCAUUUUCUUCCUACAAACUUUCUUAAAUACAAUUUACCUAUUUCUAUCACUAGACCGGUCCCUUUUAUCUUGAACAUUUUAAAACCCGGCUAUAUAUUGUCUCACGAAGUUGCUUAGAAAUACUUCUGGUCCAUGAACCAUUNA
BABG01034003.1/119-692                      GCACAGGCCUAAAAGCCUCAGCGUAGCCCGCUACGCCUGCGUUUUUAGACCUGCACACUCAAAUCCGCAUCCUACGUGAUUAGUACAGUUAUUUACGAAA......CGAUGUACCAG...GGUC.AA....AAGGUCGGGAGUCC.GAUGCA.AA..C.UUG..CUUGCAGGAGGA.UUUGUGACCUU...GG.GACC..CGCC.AAAA.ACAU.GAGUAA...G.AAGC.CAUUUUUU......GA..A.......GAAAAAUGAGC.GGA...UUACGA......AUG.UUUUU......A.GUAU.UACGGAAGU.GC....AA.A.....GCACG.UA.GCANU.UC....GGU..AU.CA......GAGGGGGUAAAAUACCUUUUGACUCCNACAUCUAAUAUGAUACCAGUUCCAAAAAAAGAUGACUCAGGACAGUUUUCCACUUCCCGGGUCAUCUUUUUUAUUAUCUGAUCUAUCAUCUUUUCUAUAACCUUUUAAAUCAGAUCUACCAUGAUCUUCUUCAUUUUCUUCCUACAAACUUUUUUAAAUAAAAUUUACAUAUUUUUAUCAAUAGACAGGUACAUUUUAUAUUGAAAAUUUUAAAACCAGGCUAUAUAAUGUAUAACGAAGUUGUUAAGACAUACUUCUGGUCAAUGAACCAUU
BABA01033985.1/298-1                        ACUACGACAAUCCAUCCCCGGGGCGAAAGACUCAUAUACACACCCACCACCCCGUCCGCUGGCCGUUCCGGCAGCGUCCCCACCUUCUUAAUAAAUAACC......UGAUACC..AG...GGUC.AA....AAGGUUGGAAAUCU.GAUGCA.AG..C.UUG..CUUGCAUGAAGA.UUUUUAAUCUU...GG.GACC..CGCC.AAAA.ACAU.GAGUAA...G.AAGC.CAUUUUUC......GC..A.......GAAAAAUGAGC.GGA...UUGCGA......AUG.UUUUUG.....A.GGAU.UGUGAGAGC.AC....GC.A.....GUGCG.GA.GCAAU.CC......GGUAU.CA......AAGGGGUCAAAAGUCCACUUGACCC...................................................................................................................................................................................................................................................................................
BAAU01012045.1/1-479                        .............................................................................................UAUAUUA......UGAUACC..AG...GGUC.AA....AAGGUCCGAAAUCCGCU.GCA.AG..C.UUG..CUUGCAAGAGGA.UUUUUGACCUU...GG.GACC..CGCC.AAAA.ACAU.GAAUAA...G.CAGC.CAUUUUUC.......A.UA.......GAAAAAUGAGC.GGA...UUAUGA......AUG.UUUUU......A.GGAU.UGUGAGAAC.AC....GC.A.....GUGCG.AA.ACAAU.CC......GGUAU.CA......UAGUAUGUAAUUAUCAUUACUGGACCCAGACACCGUUUGCGUCUACAUUGUAACCAUCUGGAGUAGUGCAGUUUACAUACAGAGCACCGUCAGGAGCCAGGCAGUAGUCUAAGCCGCCUACUUUGAUCCAGCCGGUAGCCAUGUAGCCUUCUGCAUCGAAAUAGUACCACUUUCCGCUUACAUCUUUCCACUGAGAUGCCGGGUAGGAACCAUCCGCAUUCUGCCACCACCAGCGGAUACCAUCAGCCGCUUUCUGCCAGCCUUCGGAAACAGUAUUGCUGCCGUUGUCAGAAGUGGAGC
BAAX01011900.1/616-44                       CCGUCAGCGAACAGCGCCCGUAGCCUGACAGGUCAUUUAAAACUGCUAUUUUCUUCUGCAUUCCUUCCAUGUAUACUUUUUCCUCAUUUUCUUAAUUUUA......AGAUACC..AG....GGU.CA...AAAGGUCAGAAGUUCGAC.GCA.AG..C.UUG..CCUGCAGGAGAA.UUUUUGACCUUG..GG.ACC...CGCCA.AAA.ACAU.GAGUAA...G.UAGC.CAUUUUUC......AA..A.......GAAAAAUGAGC.GAA...UUACGA......AUG.UUUUCG.....A.AGAU.UGCGGGAGC.AU....AU.A.....GUGCG.GA.GCAAU.CU......GGUAU.CA......GAGGGGUCAAAACGUCUUUUGACCCCAACAUCAUUUUAAGCAACUUUAUAAUCUAACAUAUUCUCGCGGCAGAUACGACUGCCUGCGGCAUGAUUCUGGUUUCUACAAGCGUGUAUCUAUACAUUUGUGUUUCAUAAGCCGCACACUCCAAUGACGCAACAAGGAGACUGCGCCCGGACAGAUGUUUUUCCCAUUCUGCCCAACCACAGUCUCCUGUAUGUAUUUCAUUUUAAUUCUUCUCGACUGAGAUAAAUUGCCUUAUGCUCUCGCUUCUACAGACAAUGCAUCCAGAAAACAUGC
BABA01008401.1/471-1                        AAGGAAGUUAAAUCACAGUAAUAUAUGAAAGGAAACGGGAAUCCGGCAGAAACAAACUCUGCCGGGUUCCCGUUUUUGAUUUCUAUAGUUCCAUAUUUUA......UGAUACC..AG...GGUC.AA....AAGGUCAGAAGUUCGAC.GCA.AG..C.UUG..CUUGCAGGAGAA.UUUUUGACCUU...GG.GACC..CGCC.AAAA.ACAU.GAGUAA...G.UAGC.CAUUUUUC......AA..A.......GAAAAAUGAGC.GAA...UUACGA......AUG.UUUUUA.....A.GAAU.UGCGGGAGC.AC....GC.A.....GUGCA.GA.GCAAU.UC......GGUAU.CA......GAGGGGUCAAAAGCUUUUGACCCCAACAUCAUAUUUUACAGCAAUACUGCCCUUAUCUCCGGUUCGCCUUCUCCACAUGCACGCUCUUACCUUUGAUCUUCACAUGGUUCAUUGCGUCCAUAACGAUAUCGGCCUGCUCCUUCGGAACUUCCACGAAGGUAUAUUUGUCAUACAUAUCGAUACUUCCAACGAGACGGC......................................................................................................
BAAV01014729.1/299-871                      GGCACUAUUUUAUUUAUGAAUGAACAAAUGAAAUGUGUUCAGGAAAUAGGUCGUAUCGUAAUAAGAGACAGCAUGGGAAAUGUGCGCAAAGAAAUUGAUA......UGAUACC..AG..GGUCA.AA.....AGGUCAGAAAGCCGAC.GCA.AG..C.UUG..CUUGCAAGAGGU.UUUUUGAACU....CU.UGACC.CGCC.AAAA.ACAU.GAGUAA...G.UAGC.CAUUUUUC......AA..A.......GAAAAAUGAGC.GGA...UUACGA......AUG.UUUUUG.....A.AGAU.UGCGAGAGU.GC....AA.A.....GCACG.UA.GCAAU.CU......GGUAU.CA......AAGGGGUCAAAAUACCUUUUGACCCCAACAUCAUUGAUAUAAAUUAAGUGACAAAUUUGUCACGAAAGAGUAAGAGAGAUGUCACCUAGAUGCGGUAAAAUAAUGGAAACACUAAAAAGAAGGGAGAAGUUUUGGAGAAAGAAAAAAUGAAUGAAAAAAAACAAAAGCAAAGAGGCCUGAAACAGGGAUUUGAGCUGAUUUAUAAAUAUCGCUUUGUAUUAUCAUUUUUGCUGUUAAUCAUGUUGGUUUCAUUCAAAAUCAGCGGAUCAUCCAUGGGAUGCUGGAAGUUGUUUUUGGGAG
BABG01028078.1/1-530                        ..........................................UUUUUUUUUUUUUUUUUUUUUUUUUUUUUUUUUUUUUUGNGCNGCGCAGGAUCUAGGC......UGAAGCUU......GUCGUCAAA....GGUCAUAAAGCCGAU.GCA.AG..C.UUG..CUUGCAAGAGGU.UUU.UGAAC.....UCUUGACC.CGCC.AAAA.AUAU.GAGUAA...G.UAGC.CAUUUUUC......AA..A.......GAAAAAUGAGC.GGA...UUACGA......AUG.UUUUUG.....A.AGAU.UGCGAGAGU.GC....AA.A.....GCACG.UA.GCAAU.CU......GGUAU.CA......AAGGGGUCAAAAUACCUUUUGACCCUGGUAUCAUUUAUAUUUCAGCGUAAUAAUAUCGCUGUCCUUUUUUUGUAUCCACAUGAAAAAAUGAUAUAUCAUAAAGUUUCUUUAAAUUUUCUUCACAUAGACAUUCAUUUGUAUUUCCUGCUGCAAUUACCUGCCCGUCUUUUAGCAUAAUCAGACGAUCACAAUAAAUUCCAGCCAGAUUGAUAUCAUGAAGCACCAUAAGCACAGAUACGCCUUCCUGUCUGUUUAAUUCCAAAAGCGUCUGCAUGAUUUCAAUUUGGUUUUUAAUGUCAA
BAAU01021894.1/599-27                       UUGUGUUUCAGUUCAGUCCUCCGCUUAAGUAAGCUAUUUCCUUACUCGCCAGAAUCGAAAUCUUUAAAGACCUUUAACUUUUAUAAUUUCGUAAUUGCUA......UGAUACC..AG.....GG.UC..AAAAGGUCAGAAAGCCGAUG.CA.AG..C.UUG..CUUGCAAGAGGA.UUUUUGACCUCUU.GA.CC....CGCC.AAAA.ACAU.GAGUAA...G.UAGC.CAUUUUUC......AA..A.......GAAAAAUGAGC.GGA...UUACGA......AUG.UUUUUG.....A.GGAU.UGCGAGAGU.GC....AA.A.....GCACG.UA.GCAAU.CU......GGUAU.CA......AAGGGGUCAAAAUACCUUUUGGCUCCAACAUCAUUGCUAUGUAAAAGAGGAAACAGAAAUUAUCACAUCUAUCCUGUUUCCUCUUUACAUGUUCUCCUACUCAAUCAGUCCGAUUGCCUCGUUAAUGCUUUUCACUCCAAUGAUUUUGAUCCCACCAAUACUCUUCACGCUAUCCAGAGAUACUUCUGGCACAAUACACGUCUCAAAUCCAAGCUUCUUCGCCUCUGCCACCCGCUGUUCCGGCAUAUUUACCGCACGGACUUCUCCACUUAAUCCAACUUCUCCAAACACAAUCGUCCG
BAAU01019454.1/238-759                      GGCUGCAUCAAUCUGCCGCCGGAUCAGGCGAAGAUUAUCUAUGAGACAAUCGAUAAAGGAUAUCCGAUCCUGCUGUACUGAUGUGUGGUGACAGAAUUAU......AUGAUACC.AG.....GG.UC..AAAAGGUCA.GAAAGCUGAUGCA.AG..C.UUG..CUUGCAAGAGGA.UUUUUGACCUUUU.GA.CC....CGACA.AAA.ACAU.GAGUAA...G.UAGC.CAUUUUUC......AA..A.......GAAAAAUGAGC.GGA...UUACGA......AUG.UUUAUG.....A.GGAU.UGCGAGAGU.GC....AA.A.....GCACG.UA.GCAAU.CU.....GGUAUC.A.......AAGGGGUCAAAAUACCUUUUGACCCCAACAUCAUUCUGUAUAAACAGUAUAACAAAAAACCAGUGGGGAUUGAUUUAUGGACAAUUACCACCUGCUCUUUAUUGCAUAUAUGUCACUAAUUAAUCCGGAGGACCAGUUAGAAGCCGGAUAGCACCAUGCAGAUGCUACACAGUAGUCAUACAGAUGUUCCAAGUGAAAAACAGCUCUUUCCUGAAUCACAGCAGGUACUGCACAGCGUAUACGGGGUU....................................................
BAAU01006425.1/410-1                        CCGUCCGACUGCAAGGUGUUUGGCAAGGUAUGUACACCGCAGCACCCGGUAGGAGCUGCAUGGUAUCCGGCGAGGGCGCAUGCUCGGCUUACUAUAUGUA......UGAUACC..AG...GGGA.....UAAAAGUCAGAAGUCUGAC.GCA.AG..C.UUG..CUUGCAGGAAGA.CUUCUGACCUUUA....UCCC..CGC..CAAA.ACAU.GAGUAA...G.UAGC.CAUUUUAC......GA..A.......GAAAAAUGAGC.GGA...UUACGA......AUG.UUUUG......A.GGAU.UGUGAGAGC.AC....GAAA.....GUGCG.GA.ACAAU.CC......GGUAU.CA......GGGAAACAAAGGAAUGGUACACAGACGCAAGCUUGCUUGCAGGAAGACUUCUGACCUUUAUACCCGCCAAUACAUGAGUAAGUAGCCAUUUUGCGAAUUAACUGAGCGCGGAUUCACCCGGAGAUCUGCUACUACGCG..................................................................................................................................................................
BABG01019422.1/249-826                      AUCGAGAUGUUCAACCGUAAGUAUGGUAUGAAAACAGACAAAUAAGGUUUGAUUAGUGAAAGGUUGAGCUUUUGGAUAACUCUGAAAACUCAGCCUUUUU......UGUCAUAC.AG...GGAA.UC....AAGGAGAAAAAAUCAACG.CA.AG..C.UUG..CUUGCAGGGGAU.UUUUUCUCUUU...GA.UUCC..CGC..ACAA.ACAU.GAACAA...G.CAGC.CAUUUUUC......GU.AA.......GAAAAAUGAGC.GGA...UUAUGA......AUG.UUUGUG.....GAGAAU.CGCGGGAGC.AC....GA.A.....GUGCG.GA.GCGAU.UCUG...GUAUGA.CA......CUAUGAGACAUAUAUGGAGGUAAAAUCUUGAAAUAUUCCGGUAUCGGGGGACAGGCAGUAUUAGAGGGUAUCAUGAUGAAGAACAAGGACAAUUACGCCACGGCUGUCAGAAAGCCGGACGGCGAGAUCGUUGUNCAGAAAGAUACCUAUGUGAGCAUGACAGAAAAAGUAAAGUUUUUCUCCCUGCCGUUUGUGAGAGGAAUCUUUAGUUUCGCGGACUCCAUGAUCCUGGGAAUGCGUUCCCUGACAUGGUCGGCGAGCUUCUUUGAGGACGAUUAGGAGGACGAGGAGCCGGGGAAG
NZ_ABAX03000010.1/69009-68456               AAAAAACCUCCUUUUUUUAAUAUGGCAUAUAAAUGUUGCAAAUGCAACAGAAAAAAUCAUGGGCAGCAUGGUAUACUUACGUCACAGAUGAAAGAUAAUA......UGAUACC..AG...GGUC.AA.....AAGGGUA...UGCGUU.UCA.UG..C.UUG..UAUGAAAAAGCA....GGGCUUU....GG.GACC..CAU..AAAA..CAU.GAGAAA...G.CAGC.CC............GAUUA.............GG.GC.GGA...UUUCGA......AUG..UUUUU.....A.GGAU.UGUGGGAGC.AC....AA.A.....GUGCG.GA.ACAAU.CCGCA...GGUAU.CU......GGGGGUCAAAAUACCUUUUGACCCUUACAUCACAAUAUGAAUAAGUUAAUAGAUGGAGGUAACAACAAUGAAAAAAUAUCUUUGCGAACCAUGCGGCUAUGAAUACGAUCCGGCAGAAGGUGAUCCGAGUCAGGGAAUCGAACCGGGAACAGCUUUUGAGGAUCUUCCGGAAGAUUGGGUCUGCCCGAUCUGCGGUCUUGGAAAAGACGUAUUUGUAGAAGCAUAAAUUUUUCUUUAGCAUAGUAUUCAUUAUAACCGGAGUUGAAAACGUCCCGCAGAUUUUUGUGGGACGUUUUUCCG
BAAU01004259.1/2123-1562                    CAAACAUGAGAAAGAAGCGAUUUACGAAGUAAAUGAGCGGAAUUCGAAUGUUUGUAGAAUUGCGGGAGCAGCAAAGCUGCGGAGCAAUUCGUGGGGGCAU......CA.......UAAG......CA....GAGGAGAGCAAGGCGAGAUCG.UG..C.AUG..CACGAAAAAGCU.UUUAUAUUACC...GAC.....CCGC..CCAA.ACAU.GAGAAA...G.AAGC.GAUUUAC.......GA..A........GUAAAUCAGC.GGA...AUUCGA......AUG.UUUGC......A.GAAU.UGCGGGAGC.AGC...GA.A....GCUGCG.GA.GCAAU.UCGCAG........UG......GCAUCAUAAGUAGCAGAGAGCAAACCCAAAAUAUAAAAUAAUACAGGAGGCAAAAAAAUGGAAGUUAUAUUAUUAGAGGAUGUAAAAACUCUUGGAAAGAAGGGGCAGAUUGUUAAGAUAAAUGAUGGAUAUGCAAGAAACUUUGUUUUACCUAAGAAGUUAGGUAUUGAGGCAACUCCUAAAAAUCUUAAUGACCUUAAGUUACAGAAGAAGAGAGAAGAAAAAGAAGCAGCAGAGGAGCUUGCAAGAGCUAAGGAACUUGCCGCAAGCAUAGAGGAUAAGGCAGUUACUCUUUCUAUG
BABG01022086.1/603-34                       GAUAAAACCUACGAAUUGCUUCGCUGCUUUGCUGCUCUCGCAAUUCUCCAAACAUUCGAAUUCCGCGGAUUUACUUCGUAAAUCGCUCCAUUCUCAUUUU......UGG.GC...G...GGUUG.AA.....AAUACACAAAGCCGUU..UG.UG..N.UAG..CANGAAAAAGGN.UUUGUGUAUU....UU.CGACC.CGC..CCAA.ACAU.GAGAAU...G.GAGC.GAUUUAC.......GA..A........GUAAAUCAGC.GGA...AUUCGA......AUG.UUUGG......A.GAAU.UGCGAGAGC.AGC...AA.A....GCUGCG.AA.GCAAU.UCGUA...GGUAU.UA......UCAAAAGUAGAGGGACGAAGAGCCGUUCGUGCUAGCACGAAAAAGGCUUUAUGUAUUUUCGACCCGCCAAACAUGAGAAAGGAGCGAUUUACAAAGUAAAUCAGCGGAAUUCGAAUGUUUGGAGAAUUGAGGGAGCAGCAAAGCUGCGGAGCAAUUCGUAGGUAUUAUCAAAAGUGGAGGGACGAAGAGCCGUUCGUGCUAGCACGAAAAAGGCUUUGUGUAUUUUCGACCCGCCAAACAUGAGAAUGGAGCGAUUUACGAAGUAAAUCAGCGGAAUUCGAAUGUUUGAAGAAUUGCGAG
BABG01022086.1/332-904                      GAUAAUACCUACGAAUUGCUUCGCAGCUUUGCUGCUCUCGCAAUUCUCCAAACAUUCGAAUUCCGCUGAUUUACUUCGUAAAUCGCUCCAUUCUCAUGUU......UGG.GC...G...GGUCG.AA.....AAUACACAAANCCUUUUUCN.UG..C.UAN..CAC..AAACGGC.UUUGUGUAUU....UU.CAACC.CGC..CCAA.AAAU.GAGAAU...G.GAGC.GAUUUAC.......GA..A........GUAAAUCCGC.GGA...AUUCGA......AUG.UUUGG......A.GAAU.UGCGAGAGC.AGC...AA.A....GCAGCG.AA.GCAAU.UCGUAGGUUUUAU.CA......AAAGUAGAGGGACGAAGAGCCGUUCGUGCUACCACGAAAAAGGCUUUAUGUAUUCUCGACCCGUCCAACAUGAGACAGGAGAGAAUUACAAAGUAAACUCGCGGAAUUCGAAUGUUUGGAGAAUUGGGGGGAGCAGCAAAGCUGCGGAGCUAUUAGUAAGUAUUGAUCAAAGUGAAGGGACGAACAGCCGUUCGUUGAAAACUGAAAAGGCUUUGUUGCUAUUCGUGCUGCAAAUCAUAAAAAUGGAGGGGAUUUCCGAAGGGAUUACGGGUAAUUCGAAAUGUAGGAAUAUUUCCAUCG
BABG01022086.1/438-1                        CCGCCCAAACAUGAGAAUGGAGCGAUUUACGAAGUAAAUCAGCGGAAUUCGAAUGUUUGGAGAAUUGCGAGAGCAGCAAAGCUGCGAAGCAAUUCGUAGG......UAUUAUC..AAAA...GU.A....GAGGGACGAAGAGCCGUU..CG.UG..C.UAG..CACGAAAAAGGC.UUUAUGUAUUUU..CG.AC...CCG...CCAA.ACAU.GAGAAA...G.GAGC.GAUUUAC.......AA..A........GUAAAUCAGC.GGA...AUUCGA......AUG.UUUGG......A.GAAU.UGAGGGAGC.AGC...AA.A....GCUGCG.GA.GCAAU.UCGUA...GGUAU.UA......UCAAAAGUGGAGGGACGAAGAGCCGUUCGUGCUAGCACGAAAAAGGCUUUGUGUAUUUUCGACCCGCCAAACAUGAGAAUGGAGCGAUUUACGAAGUAAAUCAGCGGAAUUCGAAUGUUUGAAGAAUUGCGAGAGCAGCGAAGCAGCGGAGCAAUUCGUAGGUAUA......................................................................................................................................
BABG01022086.1/499-994                      GCCCAAAAAUGAGAAUGGAGCGAUUUACGAAGUAAAUCCGCGGAAUUCGAAUGUUUGGAGAAUUGCGAGAGCAGCAAAGCAGCGAAGCAAUUCGUAGGUU......UUAUCAAAA........G.UA..GAGGG.ACGAAGAGCCGUU..CG.UG..C.UAC..CACGAAAAAGGC.UUUAUGUAUUCUC.GA.C.....CCG..UCCA.ACAU.GAGACA...G.GAGA.GAAUU.........ACAAAGUA.......AACUC.GC.GGA...AUUCGA......AUGUUUGGAG.....A...AUUGGGGGGAGC.AGC...AA.A....GCUGCG.GA.GCUAUUAGUAAGUAUUGAU.CA......AAGUGAAGGGACGAACAGCCGUUCGUUGAAAACUGAAAAGGCUUUGUUGCUAUUCGUGCUGCAAAUCAUAAAAAUGGAGGGGAUUUCCGAAGGGAUUACGGGUAAUUCGAAAUGUAGGAAUAUUUCCAUCGGGAGCGAAGUAGCCGAAGUGAUUAGUUGUCCUUAACUGAUAUCCCCCGAAAAGAACUUGUUUGUGGUACGCGUGGAAAUCAUCGCUACCC...............................................................................
hgutS8_s8_175420/569-1143                   AGGAAGUACUCACUUCGGAGCUGAUUAAAAGGAUUUACCAGGUAGAUUCGGAAGUGGUAAAUGACAGCCGCGGGAAGAUGCAUAUUUUAUUUUUAUAAUA......UGAUAUC..AG...GGUC.AA.....AAGGUCAGAAAGUCGU.UCG.UG..C.UUG..CACGAUAAGACU.UUG.GAGCUU....GG.GACU..CG...UCAA.ACAU.GAGAAA...G.UAGC.AAUUUAC.......GU..A........GUAAAUCAGA.GGA...UUUCGA......AUG.UUUGAGUAUUGACAGGC.CAG....AG.UCAGGAAA.AUUUUUGACU.....CUGGC.CU......GCUAUAUA......UGGAGGAAAAAGAUGAAUAAAAUAGGAAUUUUGACGUGUAUUCAUUCUAAUAAUGUAUGCGCCAGAGUCGGAUGCCUGGCAGCAUUUCAGAACAGAACUGAUUUCUUUCAGGAUUAUCCGGAAGAUACCUGUCUGGCAGCAAUGAUGACCUGCAAUGGAUGCAAAGACGCCAACCCGACAGAACCCAUAGAAGACAAAGGAAUCCUGGAAAAGAUAGACAGACUGGUCAGCGAAAAAAUCAGUACCAUCCACGUAGGUGUCUGUCGUCUCCCGGAUGGAAAGCAUGAAUGUCCAAGGAUG
BAAU01025016.1/357-1                        UGGAUAUAAGGAUAUUACACAGAUUACCGCUUUUGAGAAGGUCUGAUUUGAUUAUAUAUUCAAGCUGAUAGUUUGUGAUAAUACUAAGCUCCCUAUUUUA......UGAUGUA..AG...UGUC.AA....AAGUAUAAAAAGACGUU..UC.UG..C.UUG..CAGAAUAAGACU.UUUUUA..CUU...GG.GACA..CGC..UAAA.CACC.GAAAAC...GCAAUA.AAAUGUCGU.....GAAU.......ACGGCAUUU.UA.UGAAA.GUUUGA......GGU.GUUUA......A.GGAU.UGCGUGAAU.UGC...AU.A....GCAAUG.UA.GCAAU.CCUGA...UAUAU.CA......GUGAGUGGCAAAAUUUACUUUUGACACUCACAUCAUUUUAUUAUAUAUUAAUGGUUAUCCCGGAUGACAGGCAUUUACC.............................................................................................................................................................................................................................
BAAU01001327.1/373-950                      UAUUUGCGAUAAAAGCUCGAUUGUAUAAUCUAAAUAUAUUUUGUAUUCCAUGUAUAUCCCCCAAAGCUAUGUUUUUGCGUUGUAUUAUCACAUCAUAUUA......UGAUGUA..AG...UGUC.AA....AAGUAUAA.AAAGUCGUU.UC.UG..C.UUG..CAGAAAAAGACU.UUUUUA..CUU...GG.GACA..UGC..UAAA.CACC.GAAAAC...GGAAUA.AAAUGUCGU.....GAAU.......ACGGCAUUU.UA.UGAAA.GUUUGA......GGU.GUUUA......A.GGAU.UGCGUGAAU.UGC...AU.A....GCAAUG.UA.GCAAU.CCUGA...UACAU.CA......GUGAGUGGCAAAAUUUACUUUUGACACUCACAUCAUAUUAUAGCAUAAGUUGUAUAAAAAUAUUAUCUAUUAAUUAUUAUUUUUAAAAUAAUUUUUAAAAUUAUGAUAUGAGCGUGAAACAUAUAUUUAAUGUAUGUAACAAUUAUAAAUCUAAAAAACUAACAUGUCACAAAUAAGAAUACUAACAUGUUAAUAGAGGUACAACUGACAUGUUAGUAUAAUUUAAAUGUAAAAGGGUAUAAUUUUUAGUAUAAAAAUUGGACAGGUAAAAAUUGUACGAUAAAUACUGAAUAUAGUAAU
BABB01016599.1/487-821                      UUAGUUACAGCAGAUUUCUUUUCAUGUAAAUUACGCUAUAUAAGAAAUCUACAGCGAGUUGACAUAAUAUGAAAAAUAUAAUAUUAUAUGGCGUAUAAUA......UGAUGCA..AG..UGUCA.AA.......AGUAUAAAUUGCGU.UUG.UG..C.UUG..CACAAUAAGNCA.UUUAUACU......UAUUGACA.CGCCGAACA.AC...GAGAAC...GGAAAU.AAAUGGUG.....UGAACA.......CACCAUUUUAU.GGGGA.GU.CGA........GGGUGUCG.....AGGGAUGUGA...AAUUGC....GUNA.....GCAUG.AA.GCAAU.CUGGA...UGCAU.CA......GAGAGUGGCAAAAUUUACUUUUGACCUCUCAUCAUAUAUUAGAGAUAUAUGAUGUAAG..................................................................................................................................................................................................................................................
BABD01030819.1/430-763                      AAUGAAAGAAAAAUAACUGUAUAUCAGGUAACACUGCCGUAGAUUAAAAAGGCCUAUGUCUAAAAUAUUAUUGACCUAUGCCUUUUAUAGAGCUAUUAUA......UGAUGUA..AG..UGUCU.CA......AGUAUAAAUUGC..GUUUG.UG..C.UCG..CGCAAAUUAGCC.CUUUAUACU.....UUUUGACA.CGC..CGAA.CACC.GA.......AAACGA.AAUAUAAUGGUGUGUA.CA...CGCCCUUUUAUU.UCGUGUUC.............GGU.GUUCG......A.GGAU.AGCGGGAAUUGC....GU.AU....GCCUG.GA.GCAAU.CCGGU...UACAU.CA......GUGAGUGGCGGCCUUUUCUUUUGAGACUCCCCUCCUUUUUUUUUGAAAAGCCCGAA....................................................................................................................................................................................................................................................
BABA01021654.1/638-1106                     GAGUGGUAUAGUUAUUUCGAAAACGAUGUACUAGUGUGCAUGUUCCAUAUGAUCAACAGACCAAAACGGUUGGUUGAAGAGCUUUUAUGACUGGAAUAUA.....AUGAUGUA..AG...UGUC.AA.....AAGUAUAAAUUGC..GUUUG.UG..C.UCG..CACAAAUAAGCA.AUUUGUACUU....AUUGACA..CGC..CGAA.CACC.GAAAAC...G.AAAUCACAUGGUGU.....GAAC.......AUGCCAUUUUAUGGGA...GUCUGA......GGU.GUUCG......A.CGAU.UGCGCGGAU.UGC...AU.A....GCAUUG.GA.GCAUC.CGGU....UCCUU.CGU.....GAGUGCCAAAUUACUUUGACCCUCCCUCUUUUAUGUAUUAGCGCGACGAUUGCCCGCGCUGUAACUUACCUGUUUGCCCUUAUUUCCCUAUUUCGAGGGAAGGACUUGAAAGGAACCUCCUUGAUCCCUUGCCUCCGGCGGCUGGCGCGCAAACGGAACCCGACGUUCCAUUUUCGGUCCCUUUAUUUC...............................................................................................................
BAAU01001711.1/3715-3136                    UUCUUUAUGAAACACCCCUGGCAUCAUGAGGGAUAUUGCCAUAUUUUCUGCUUAAUAAUACCGCCUCAUAUUCGAAAAAGAGUAGUGUAGAUAAAUUAUA......UGAUGUA..AG..UGUCA.AA......AGUAUAAAUUGC..GUUUG.UG..C.UCG..CACAAAUAAGCA.AUUUAUACU.....UAUUGACA.CACC.GAAC.ACCU.CAAACU...CCCAUA.AAAUGGUGU.....GAAC.......ACGCCAUUU.UAUGGG...AGUUUG......AGG.UGUUCG.....A.GGAU.UGCGGGAAU.UGC...AU.A....GCAAUG.GA.GCAAU.CCGGU...UACAU.CA......GUGAGUGGCAAAAUUUACUUUUGACACUCACAUCAUUAUAUGCAUUUAAUUUCGCCAUAUGCAAUUCCAAACCCCAACUUUCUUCUCUCCCACUAUUUUCCUGACCUCUCGAANAAAUAUUUCUCCACUAGUGUACUGUAUCAUUCACUUUCAGCAAAAUGACGCUGAAUGAAUUUUCAUUCAGCUUCCUUGCACAUGAAAAUUUAUCCUGCGUGUAAGGGAUCGGUAAUUAUCGUGGAUUAUACCAGGUUCCCCUAAUUUGUUCGCUCGCCGUCAGGCGUUUGCCGCCAUCAGGCGGCG
BAAU01018515.1/35-500                       CCCUUUNAGAUGUAAUNCGUNAUACUAUAGGUAAAAUCAGCUAAACGGAAUAAACAGUAGAUGACCAGAAUAUAAAAAAUGUUCACGUGAAACAAUAAAA......UGAUGUA..AG..UGUCA.GAAU.....UAUAGGAUAGCGUAA.UG.UG..C.UCG..CACAAAUAAGCA.AUAAUACU......UAUAGACA.CGC..CGAA.CACC.GAAAAC...G.AAAU.AAAAUGGAGU....GA.AC.....AUGCCAUUAU.AUGGGA...GUAAGA......GGU.GUACG......A.GGAU.AGCGGGAAU.UGC...AU.A....GCAAAG.GA.GCAAU.CCGGU...AACAU.CA......UAGAAUUAAAUACAAAAAGAUACCGGGAGUGUAUAACAGGAGAAAGGGGAUUACAGAUAGGAACUGAUUUAAAGGAAGCAAACAGAACAGAAAUUAGGAUAUGGAGAGUAUGACACCUUCAUAAAAACAGUAGACAUUACACCUAAUAUCAGCUAUAGAAAGCUGGAAGUAUGCUUCAAGAAAUCA..................................................................................................................
BABA01021655.1/981-440                      ..................................GGGCAGGUCCCAAAGGGACCACCGGCCCAACGGGUUGGUUGAAGAGCUUUUAGGACGGGAAUAUAA......GGAGGAA..AG...GUCA.AA......AGUA.AAAUGGCGU...UG.UG..C.UCG..CACAAAUAAGCA.AUUGGUACU.....GAGUGAC.ACGC..CGAA.CUCC.GUAAAC...G.AAAU.AAAAUGGG......GUGAACAG....GCCAUUUU.AUGGGA...GUNUGA......GGU.GUUCG......A.GGAU.UGCGGGAAU.UGC...AU.A....GCAAUG.GA.GCAAU.CCGGU...UACAU.CA......GUGAGUGGCAAAAUUAACUUUUGACACUCACAUCAUAUAAGGUAAUAAGCGCAGCAGAGUGCAGCAGCGCAGGGAACCUGAGCCUGUAUGCACUAUAAUUUACCAAAAUUACGAGGAGAAGGAACAUGAAAAAGAAACAAUCAUUAGAUACCAUUUGCAUUCAGGGCGGCUGGCAGCCGAAGAACGGAGAACCGAGACAGCUUCCAAUCUAUCAGAGUACCACUUUUAAAUAUACCACCAGCGAACAGAUGGGACGUCUGUUUGAUCUGGAAGAGAAUGGUUAUUUCUAUACAAGACUGG
BABG01001408.1/492-1069                     UAAUAAUUCAACUCUCGAAUUCUCUCAAAAUCUGAAAUACCAACAGGAAUAUUUAGAUUCUUCAUCUCUGCCUGCUGCCUCCUUUCUUUUAUUAAUUAUA......UGAUGUA..AG..UGUCA.AA......AGUAUAAAUUGC..GUUUG.UG..C.UUG..CACAAAUAAGCA.AUUUAUACU.....UAUUGACA.CGCC.GAACAAC...GAGAAC...G.GAAU.AAAAUGGUGU....GAAC......GCACCAUUUU.AUGGGA...GUUCGA.......GG.UGUUCG.....A.GGAU.UGUG.GAAU.UGC...GU.A....GCAAUG.GA.ACAAU.CCGGG...UACAU.CA......GAGAGUGGCAAAAUUUACUUUUGACACUCUCAUCAUUAUAUAUUGAUAAACAUAUAUUUGCAGUUCAAUUUUUAAAUCUUUAAACCAAUACAUGUUAUAGCCAACAACCUUCAGGAAUAAAUAGUUGAUCAGCCCAAACCGUAUGAGCUCGUCUGCACUUAGCGAGUGGAUGGUCGAAUGACCAUUCAGGAGCUUAGUACAGCUACGUGCGAAUCCGAGCGAGAGCGGGUUUGGGAUGAUCAACUAUUUAUUCACUUCUAUUUAUUCACUUCGAAAUGCUGAUAAUCCUUAGAGCUUCUC
hgutS8_s8_159931_1/2969-2392                AAUCCUACCCCUCUUGAGGAUGAAAAUCCUCUCCUUAUUGUUUUAAAAGAGAGAACCGACCUAGCUAGUCGGUUCUUUCUUUUUUUGUUUUAUGAUUAUA......UGAUGUA..AG..UGUCA.AA......AGUAUAAAUUGC..GUUUG.UG..C.UUG..CACAAAUAAGCA.AUUUAUACU.....UAUUGACA.CGCC.GAACAAC...GAGAAC...G.GAAU.AAAAUGGUGU....GAAC......ACACCAUUUU.AUGGGA...GUUCGA.......GG.UGUUCG.....A.GGAU.UGCGA.AAU.UGC...GU.A....GCAAUG.AA.GCAAU.CCGGG...UACGU.CA......GAGAGUGGCAAAAUUUACUUUUGACACUCUCAUCAUUAUAUAAUGUAAAAAGAAGCCUUGACUUAAGUUUUAUGUCGUUGAUCAACAUUUUUCUUUAGCCAAAGCUUCUUUUUUAUUUUUAUAUUUCGGUACGUCCUUCUAAUGCUCGAAGUAACGUUACUUCAUCUAUAUAUUCCAGAUCUCCUCCAACCGGAACUCCGCUUGCGAUCUUACUGACUUUGAUGCCUGUUGGUUUGACAAGUUUGCUGAUAUACAUCGCUGUUGUCUCACCUUCCAGACUGGAGUUUGUUGCUAUGAUCA
NZ_ABGC03000035.1/101475-102052             AAUCCUACCCCUCUUGAGGAUGAAAAUCCUCUCCUUAUUGUUUUAAAAGAGAGAACCGACCUAGCUAGUCGGUUCUUUCUUUUUUUGUUUUAUGAUUAUA......UGAUGUA..AG..UGUCA.AA......AGUAUAAAUUGC..GUUUG.UG..C.UUG..CACAAAUAAGCA.AUUUAUACU.....UAUUGACA.CGC..CGAA.CAAC.GAGAAC...G.GAAU.AAAAUGGUGU....GA.AC.....ACACCAUUUU.AUGGGA...GUUCGA......GGU.GUUCG......A.GGAU.UGCGA.AAU.UGC...GU.A....GCAAUG.AA.GCAAU.CCGGG...UACAU.CA......GAGAGUGGCAAAAUUUACUUUUGACACUCUCAUCAUUAUAUAAUGUAAAAAGAAGCCUUGACUUAAGUUUUAUGUCGUUGAUCAACAUUUUUCUUUAGCCAAAGCUUCUUUUUUAUUUUUAUAUUUCGGUACGUCCUUCUAAUGCUCGAAGUAACGUUACUUCAUCUAUAUAUUCCAGAUCUCCUCCAACCGGAACUCCGCUUGCGAUCUUACUGACUUUGAUGCCUGUUGGUUUGACAAGUUUGCUGAUAUACAUCGCUGUUGUCUCACCUUCCAGACUGGAGUUUGUUGCUAUGAUCA
BABG01003064.1/475-1052                     AAUCCUACCCCUCUUGAGGAUGAAAAUCCUCUCCUUAUUGUUUUAAAAGAGAGAACCGACCUAGCUAGUCGGUUCUUUCUUUUUUUGUUUUAUGAUUAUA......UGAUGUA..AG..UGUCA.AA......AGUAUAAAUUGC..GUUUG.UG..C.UUG..CACAAAUAAGCA.AUUUAUACU.....UAUUGACA.CGC..CGAA.CAAC.GAGAAC...G.GAAU.AAAAUGGUGU....GA.AC.....ACACCAUUUU.AUGGGA...GUUCGA......GGU.GUUCG......A.GGAU.UGCGA.AAU.UGC...GU.A....GCAAUG.AA.GCAAU.CCGGG...UACAU.CA......GAGAGUGGCAAAAUUUACUUUUGACACUCUCAUCAUUAUAUAAUGUAAAAAGAAGCCUUGACUUAAGUUUUAUGUCGUUGAUCAACAUUUUUCUUUAGCCAAAACUUCUUUUUUAUUUUUAUAUUUCUGUACGUCCUUCUAAUGCUCGAAGUAACGUUACUUCAUCUAUAUAUUCCAGAUCUCCUCCAACCGGAACUCCGCUUGCGAUCUUACUGACUUUGAUACCUGUUGGUUUGACAAGUUUGCUGAUAUACAUCGCUGUUGUCUCACCUUCCAGACUGGAGUUUGUUGCUAUGAUCA
BAAV01013666.1/522-1101                     UAUAAUUUAAAACUGAAGAAAUGUUUAACCUAGAUUAUAGACAAAAUGUCGACAAUUUCGUUAAGGGAAGACUGGAAAUUUUUCACGAUACAUGAUAUGA......UGAUGUA..AG..UGUCA.AA.....AAGUAUAAAUUG.CGUU.UG.UG..C.UCG..CACAAAUAAGCA.AUUUAUACUU....UU.UGACA.CGC..CGAA.CACC.GAAAAC...G.GAAU.AAAAUGGUGU....GAAC......ACACCAUUUU.AUGGGA...GUUUGA......GGU.GUUCG......A.GGAU.UGCGGGAAU.UGC...AU.A....GCAAUG.GA.GCAAU.CCGGU...UACAU.CA......GUGAGUGGCAAAAUUUACUUUUGACACUCGCAUCAUAUCUUUUCUUUUCAGAAAGGCAAAAAAACUACGGUUUUACAUAUUGUUCUGUAAAAAUAUGGAAAAUUUCACUUCCAUGGUCAGUUGAAGUUCCAUAAUCAAAAAUGACCACUGCAAUCUCUUUCAUCUGGUCUUUCAUGCCUGUCAUGAUCUCUCCGGCAUAAGCCAGUUUUUUACCAUUUUUUUCCAAUUCUCCCGUAUCAGGAUAACAGUUCCACUCUUUAUCCCAUACUACCUGGUAUGUAUGGAUAUCUUCGCUGCUUU
BAAX01013747.1/512-1100                     UUAUAAUGAUUCAGUAAAAAGGGGGACAACGGUCACUUUUUCUAUUAUAUAACGAAGUGGAAAAUAAGUCAAAAAAGUUGUAUUUUUCGUCAGAUUCGUA.UAUUAUGAUGUA..AG..UGUCA.AA......AGUAUAAAUUGC..GUUUG.UG..C.UUG..CACAAAUAAGCA.AUUUAUACU.....UAUUGACA.CGC..CGAA.CACC.GAAAAC...G.GAAU.AAAAUGGUGU....GAAU......ACGCCAUUUU.AUGGGA...GUUUGA......GGU.GUUCG......A.GGAU.UGCGGGAAU.UGC...AU.A....GCAAUG.GA.GCAAU.CCGUA...GGUAU.CAUAAUA.AAAAUAAGGUAAAAGUUGUCAGGGCAGAAAGGAAAGUUGAUAUGAAUUUUUCACAGCUUGGAAAGAUACAGGAAUUAAAAGGACAUAUGGAUACAUUUCGCAGAAAUCAUCCGAAGUUUCCAAUGUUCUUAGGAGCAGUAGCUCAGAAUGCAGUUGAGGAAGGCACAAUCAUCGAGAUCAAUGUGACAGCACCGAACGGAGCUCAUUACGAGACAAAUCUGAAGCUUCGUGCAGAAGAUCUGGAAUUUAUCCGUGCACUGCAGGAGAUGGGAAAAUAAAAAAUAUAAGAAAAUUUAAAAA
BABG01026309.1/667-89                       AUGAGCGGAUUACGAAUGUUUUAAGAAUUGCGGGAGUUGCAAAGCACGUAGCAAUUCGGUAUCAGAGGGGUCAAAAUACCUUUUGACCCCAACAUCAUAA......UGAUGUA..AG..UGUCA.AA......AGUAUAAAUUGC..GUUUG.UG..C.UCG..CACAAAUAAGCA.AGCUGUACU.....UAUUGACA.CGC..CGAA.CACC.GAAAAC...G.AAAU.AAAAUGGUGU....GAAC......AUGCCAUUUU.AUGGGA...GUUUGA......GGU.GUUCG......A.GGAU.UGCGGGAAU.UGC...AU.A....GCAAUG.GA.GCAAU.CCGGU...UACAU.CA......GUGAGUGGCAAAAUUUACUUUUGACACUCACAUCAUAUAAUGUAAUAAGCGCAGCAGAGUGCAGCAACGCAGGGAACCUGAGCCUGUAUGCACUAAUUUACCAAAAUUACGAGGAGAAGGAACAUGAAAAAGAAACAAUCAUUAGAUACCAUUUGCAUUCAGGGCGGCUGGCAGCCGAAGAACGGAGAACCGAGACAGCUUCCAAUCUAUCAGAGUACCACUUUUAAAUAUACCACCAGCGAACAGAUGGGACGUCUGUUUGAUCUGGAAGAGAAUGGUUAUUUCUAUACAAGACUGGCA
BABG01009698.1/220-798                      UUAUAGACAGCUCCGGGGUCACGACCGCCAUGACCUGCAUCAAGCAUGAUAGAAUAAGACAUAUAAUCACCUCAUUAUUUUUGUGUUUCUAUAUAUUAUA......UGAUGUA..AG..UGUCA.AA......AGUAUAAAUUGC..GUUUG.UG..C.UCG..CACAAAUAAGCA.AUUUAUACU.....UAUUGACA.CGC..CGAA.CACC.GAAAAC...G.GAAU.AAAAUGGUGU....GAAU......ACGCCAUUUU.AUGGGA...GUUUGA......GGU.GUUCG......A.GGAU.UGCGGGAAU.UGC...AU.A....GCAAUG.GA.GCAAU.CCGGU...UACAU.CA......GUGAGUGGCAAAAUUUACUUUUGACACUCACAUCAUUAUAUGAAAGCGUGCGUUGCCUGUGAAACGUCAAAAAAUGCCGGCUGCGAUAAUGCAGCCGACAUUUCAAAAAGUUCUAUUCAUGUGAGUGUUUGUCAGUUUCAGAAGGAUCUGAAUUCUCUUCAUCCGCUUCUUCCUCUGUAUCUGCUCUUUCAGGAAGAUAAACAUGUACCGUUUCUACGCGGUUCUUAUCCAACUUCUCGACCACCAGACGAAUUCCAUCUUCAGUGACAACUUCAUCACCCAUUUGAGGUAAACGGUCCA
BAAU01018414.1/72-650                       UUUGAUGAAGACAGAAAGCAAGCACUGAAAUGUGGUAUGGAUGGAUUUUUGUCCAAGCCGAUCGUAAUGGAAGAAUUGAUCCGUACAUUACAAAAUAAUA......UGAUGUA..AG..UGUCA.AA......AGUAUAAAUUGC..GUUUG.UG..C.UCG..CACAAAUAAGCA.AUUUAUACU.....UAUUGACA.CGC..CGAA.CACU.GAAAAC...G.AAAU.AAAAUGGUGU....GAAC......ACGCCAUUUU.AUGGGA...GUUUGA......GGU.GUUCG......A.GGAU.UGUGGGAAU.UGC...AU.A....GCAAUG.GA.GCAAU.CCGGU...UACAU.CA......GUGAGUGGCAAAAUUUACUUUUGACACUCACAUCAUAAUAUGAAAUGAGCCAGAUCACAGCCAUUUACCCAUGUUUUUGGCGGGUCUGAAGUAAAAAAGCCUCCUGCAAACUUGCUUGCAGGAGGUUUUUCUGACCUUUUGAACAUAGUAUUUUUGAACCUGGUAUCAUAAGAUCCAGGAUCAUCUUAAUUUCCAGAUAUCACGGUCAUACUCCCCGAUCGUUCUGUCAGAGGAGAAAUAUCCGGCCUGGCUGAUAUUGACUAACAUUUUUCUUGCCCAUGAGGUGCGGUCUUCGUAGUC
BABD01009573.1/398-1                        UAUUACACAUUUGUUAGGAAGAAAGUGAUUUUACAUGGAUUUUACACAGUCUUUACCCCGAUAUGGGGCAGAAAGUGAAAAUAUGCAGUAGACUAUUGUA......UGAUGUA..AG..UGUCA.AA......AGUAUAAAUUGC..GUUUG.UG..C.UCG..CACAAAUAAGCA.AUUUAUACU.....UAUUGACA.CGC..CGAA.CACC.GAAAAC...G.AAAU.AAAAUGGUGU....GAAC......ACGCCAUUUU.AUGGGA...GUUUGA......GGU.GUUCG......A.GGAU.UGCGGGAAU.UGC...AU.A....GCAAUG.GA.GCAAU.CCGGU...UACAU.CA......GUGAGUGGCAAAAUUUACUUUUGACACUCACAUCAUUUAUAUGGCAAGUAAGUCUGACACUUUCUUGACCCGAUCAUGGCUUUCAGUCAUCUUUUUGUACUAUGAAAGUGUUGCCAAUC.....................................................................................................................................................................................
BABG01004235.1/1930-1352                    UAUUACACAUUUGUUAGGAAGAAAGUGAUUUUACAUGGAUUUUACACAGUCUUUACCCCGAUAUGGGGCAGAAAGUGAAAAUAUGCAGUAGACUAUUGUA......UGAUGUA..AG..UGUCA.AA......AGUAUAAAUUGC..GUUUG.UG..C.UCG..CACAAAUAAGCA.AUUUAUACU.....UAUUGACA.CGC..CGAA.CACC.GAAAAC...G.AAAU.AAAAUGGUGU....GAAC......ACGCCAUUUU.AUGGGA...GUUUGA......GGU.GUUCG......A.GGAU.UGCGGGAAU.UGC...AU.A....GCAAUG.GA.GCAAU.CCGGU...UACAU.CA......GUGAGUGGCAAAAUUUACUUUUGACACUCACAUCAUUAAAAUAAGAAUUGCAUAAAUUAAAAAAACUGUUAUAAUGUAUUUAAGAAUGAACAAGCGCAGUUUGGAGCUUUAUGCAAGCAGUGUAUCAGAUGUGGCUCUGUGGGAUAGAGGAUCAUAUCUGUGAAAAAAGCCGGUCUGAUCAUGACCUGGGACAAAAGUGUCCUGGAAAUGAUUGGCCGGUUUUUUUGUUAAAGCGUUAUUCGCAAACGAAAAUAACGAAAGGAGAAUGGGAAUGGGGGAAAGCAGGCUUCACUACGGAAU
hgutS8_s8_158962/586-1164                   UUCUUUUCUCAUCGCUUUCCCCUUUGUGUAAAAUAACUAUACCAUUUCUAAAUUUUUUAUAAAACUUGAAAACUUUUAGAUUCCUUGGACAAAUUCUAGU....AAUAAAGCCC.AG....UCG.CC......AUGUAAGAACGC.UGUGUG.AG..C.UUG..CUCACAUAUGCG.UUCCUACAU.....GCGCGA...CGCUAACCC.GUAU.GAGCAA.A.ACAGGG.ACCGAGC......CAA.AA.......GCGAGGGA.CC.GAU...UUGCGA......AUG.CGGGU......A.GGAU.UGCGGGAAU.GC....GUCA.....GCAUG.GA.GCAAU.CCG...UGGGCUU.UAUU....CGUGGUGGACGUCAUGGCUGUAUGAGCAAAACAGGGUCCGGGCAGGCGGCGCAAAAAAGCUGCCCCCUUUUCAGGACAGCCCUUCUCUUAAUACUUUUUCAUUUCCCGCAAAGACGCUGGCGCCACUCCGUAAUGCUGCUUGAACUUCCGGUAAAAGUAACUGGUAUCGGGAUAUCCAACUUCUUUCGCAAUGUCGUUGAUCUUCAUGUUCGUGUUCAGUAUUAAGUCUUUUGCAAUUUCUAUUUUCUUGCUGCUCAGAUAUUGGGUAAAGGAGCAGCCCACCUCCUUCUGAAAGAUCUG
BAAU01019504.1/236-799                      CAGACCUAUUUUGAUUUGGAGUAUACGUUUGUGAAAUAUCAGCGAAAGAAAAAGUGAUUAGAAAAGGCAAUGCGGCGGUGGGGCUGCGUUGCCUUUUUAC......UGUA.UA..AGC.UCCCG.GA....CAGCGGCUGGGCGACU.GGUA.AG..C.UUG..CUUGCCGAGACG.CACAGACAUUG...GA.CGGGG.CA...ACAG.GUAU.GAGCAC...G.CAGG.C............AUA.UGC.............G.CC.GGA...GUGCGA......AUG.CCUGUC.....G.GGAU.UGCGGGAGU.GC....GA.U.....GCACG.GG.GCAAU.CCGC...AGGUUA.UA......CUUUUUGGAAGUGCCGCCGACAGGCGGCAUAUGGGUUUGCGCGAUAAGCUGGAAGUGGUAUCGCGACAGAUAGGGAAGGAAGGCUUUGCGGAAGAUAAGCUUUAUUCACUCGAAUAUGACCUUUUCAGCGAAGUACGGGAACAGAUUGCAGCAGAGGUUGUAAGAAUACAGAAUACAGCAAAGUCUGUCGCUAUGGUGGAUGCGCUUGUUUCGCUUUCAGUUGUUGCGACACAGAAUAACUAUGUAAAACCAAAGAUUACUGAUCAGGGCAUUAUAGACUUUAAGAACGGCAGACAUCCU
BABG01032637.1/918-357                      AUAAUACAUAUGACUAAUAAAGUUUGCAACAGUUUUCUAGUGACUUCUGUGUGGAAAAAGGGUAGAAUAAUUGUAAGUACUUACAAAGUUAAAUACUUUU......GUGAAAGU......GUUG.CC....AGGUGGUUA.GGUGGAUUGUG.UA..U.UUG..CAUGCCAGGAAA.CAUAAACAUUU...GG.CAGC..CAG..GCCG.GUAUUAAGUAA...G.CAGG.GC............AA.CA.............GC.CC.GGA...UCAUGA......AUA.GUGGAG.....G.CAGU.UGUGGGAGU.GCC...AA.C....GGUAC..AU.ACAGC.UG.....ACUUUC.AU......UACUAUAAUAACAAGAUACCAGGGGCAAAAGGUCAUAAAUCCGAUGCAAGCUUGCUUGCAGGAGGAUUUAUGACAUUGGACCUGCCAAAAACAUGAGUAAGAAGCCAUUUUUUGAAGAAAAAUGAGCGAAUUACGAAUGUUUUUAGAAUUGCGGGAGUGCAAAGCACGUAGCAAUUCGGUAUCAGAUGGGUCAAGAUACCUUUUGACCCCAACAUCAUAACACUAAACAAAGAAAGAUAGGAGAUUAAAGACCAUGCAGGACAUUGUUAAGAUCAAUCAGAAUGAUAACGUUGCCGUUGC
NZ_ABEY02000008.1/42245-41683               UUCAUAUCAAGAAGAUAAGGGAGAAGAUCGAGUUCGAUACCUCAAAUCCACAGUAUAUAGAGACUGUAUGGGGUGUUGGUUACAGAUUCAGAAUGUGAUA......AGAAAGC.......CCCA.GA....CGGCGAACAUGCAGCGU.UCA.UG..C.UUG..CAUGAAACGCUG.CAUGUUCAUCG...GA.UGGG..CAG..AUAU.UCAU.GAGCAU...G.UAUG.CC............GA.UA.............GG.CA.GGA...AUGCGA......AUG.AAUGU......G.CGAU.UACGAGAGC.CAC...GA.A....GUGGCG.AA.GUAAU.CGUAAG..GCUUU.CU......UAUCACAUUUAUAAUAAGCCCCAGACGGCGAAUGAGGAGUAAACAAAUGAAAUUAAACAUUUUACAUGAGGAUAGUGAUAUCAUUGUGGCUGUGAAACCGUGUGGUGUGCCGACACAGCCGGACAAGACAAAUUCCGAGAGCAUGGUGAGCAUGCUCAAGCUUAGAAUAUAUGAGAGAGAAAACAGAAAAGAAGAGCCAUAUCUUGUUCCUAUACACAGGCUGGACAGACCUGUCGGAGGAGUUAUGGUAUUCGCAAAGACGCCUGAGGCGGCAGCAGCUCUCUCAAAGCAGAGUGAGGA
BABB01014983.1/614-57                       AAAAGCCGGGUUUGAGGGGUUUUUUUUUACAACAAUAAAGAGGUUCCGCAAAAUUUUGGCUUUGUUUUUAAAAAAUAAAAAACAGGAGUUUUUUUUUCCC......CGAAAAGG......GU.G.UC....AGGGGGAUG..ACAGAAUGCG.UG..C.UCG..CACGCAAGGAGU.UUCAAACAUUU...GA.CAAC..CAA..GCCGGGCAU.GAGUAA...G.CAGA.GC............GA.AA.............GC.CC.GGA...UUACGA......AUG.CCGGCG.....G.AGAU.UGCGGGAGC.AC....GC.A.....GUGCG.GA.GCAAU.CU.....CCUUU..CG......CGCACUUUGCCAACACCACCAUCAAUUCCUUAGUUUCUUAUCUGCGAGGGGCAGUUAAGAUAUAUACUUAUAAUCCAUCUAUUCUUAAAAGACUUUAGGAGGUCAUUAUGAAAAAAAGUGCAAAAUUAUUAUCCGCCGUUAUGGCAGGCGCUAUGGUUCUUUCCNNNNNNNNNNNNNNNNNNNNNNNNNNNNNNNNNNNNNNNNNNNNNNNNNNNNNNNNNNNNNNNNNNNNNNNNNNNNNNNNNNNNNNNNNNNNNNNNNNNNNNNNNNNNNNNNNNNNNNNNNNNNNNNNNNNNNNNN
BAAX01013085.1/492-1                        CCUAUGAGCAAUUAAUCCUGCGUAAAAAUAAGUUUCAUAGUGAUGGAAUGAAUUAGACAAAGGUGUCAGAGUCUUAGUACUUCUGUCACCUUUUUUUACU......UGAAAGC.......GUUG.UC...AAGCGGUUAGACAUU..CUGCG.UG..C.CUG..CACGCAGUGAA..GAAUAGGCAUUU..GA.CGAC..CAA..GCCG.GUAU.G.GUAA...G.CAGG.GC............GA.UA.............GC.CC.GGA...UUACGA......AUG.CUGGCG.....G.UAGC.UGCGGGAGU.GCC...GA.A....GCCACG.GA.GCAGC.UG......GCUUU.CA......GCAUUAUAUGAAACUACAGUUUCCCCACAUUAACAGUAAUAUAAAUUUGGAGGUAAGGUAUGGCAGUUAAAUACGUAUUCGUCACGGGAGGCGUUGUCUCCGGACUCGGCAAAGGUAUUACCGCCGCAUCCCUUGGACGUCUCUUAAAGGCAAGAGGUUAUCAGGUAACGAUGCAGAAGUUAGAUCCUUAUAUCAAUAUUGAUCCGGGUACCAGACUCUUAAAGGAGCAUGGA...................................................................
NZ_ABEY02000023.1/60258-59697               CUCUUGCUUGCACCGAUUUCUGCAUCAAUUGAUGUAAGUUUGAUGUAAAUCGCUGUUUUUUUAGUUUUUUAUCAAAUGAAGUACGUCCCGUCUAUUUACU.....AUGAAAGU.......CCUG.AA....CGGCAGCCAUGAAUGAGU.CA.UG..C.UUG..CAUGAACGAAUU.CAUGGAUAUCG...GG.CAGG..CUA..AACU.GUAU.GAGUAA...G.CAGG.GC............AA.UC.............GC.CC.GGA...UUACGA......AUG.CAGUUG.....G.CAGU.UACGUGAGU.GCC...AU.A....GGCACG.GA.GUAAC.UG......ACUUU.CAU.....AUAUUUACAUCUUAAUAGAGCUUAGCACCUGCCGGAAUGUGGUCAUCAACCAUCAGAAGAUGGAGCUUUUCUUCGCCUUCUUCUUCGUGGAUAGCACUGAGGAGCAUACCGCAAGAGUCAAUGCCCAUCAUAGCUCUCGGUGGAAGAUUUGUGAUAGCGAUAAGAGUCUUUCCAACCAGUUCUUCCGGCUCAUAAAAGCUAUGAAUACCGCUUAAAAUAGUUCUGUCUGUGCCUGUUCCGUCAUCAAGAGUGAACUGUAACAGUUUCUUUGACUUCGGUACUGCAACACACUCUUUAACC
hgutS8_s8_159061/671-1224                   CUCUUGCUUGCACCGAUUUCUGCAUCAAUUGAUGUAAGUUUGAUGUAAAUCGCUGUUUUUUUAGUUUUUUAUCAAAUGAAGUACGUCCCGUCUAUUUACU.....AUGAAAGU.......CCUG.AA....CGGCAGCCAUGAAUGAGU.CA.UG..C.UUG..CAUGAACGAAUU.CAUGGAUAUCG...GG.CAGG..CUA..AACU.GUAU.GAGUAA...G.CAGG.GC............AA.UC.............GC.CC.GGA...UUACGA......AUG.CAGUUG.....G.CAGU.UACGUGAGU.GCC...AU.A....GGCACG.GA.GUAAC.UG......ACUUU.CAU.....AUAUUUACAUCUUAAUAGAGCUUAGCACCUGCCGGAAUGUGGUCAUCAACCAUCAGAAGAUGGAGCUUUUCUUCGCCUUCUUCUUCGUGGAUAGCACUGAGGAGCAUACCGCAAGAGUCAAUGCCCAUCAUAGCUCUCGGUGGAAGAUUUGUGAUAGCGAUAAGAGUCUUUCCAACCAGUUCUUCCGGCUCAUAAAAGCUAUGAAUACCGCUUAAAAUAGUUCUGUCUGUGCCUGUUCCGUCAUCAAGAGUGAACUGUAACAGUUUCUUUGACUUCGGUACCGCAACACACU........
BABG01015553.1/546-1111                     GCCUGUCCGCCAGAUGCCCCGUAGCUUUUGGCACCUGGCCCCACUGCAUUUUAGAAUAUCGAAUCCCUCCCCCUCAUAAGAUAGAAGGUAUCUGAUGUAC......UAUGAAAGU.....CCCA.GA....CGGCAGCCAAGAAUGAGC.CA.UG..CUUUG..CAUGAGCGAAUU.CUUGGAUAUCG...GA.UGGG..CUA..GACC.GUAU.GAGUAA...G.UAGG.GC............GA.UA.............GC.CC.GGA...UUACGA......AUG.CGGUCG.....G.CAGC.UGUGGGAGC.GCC...UAUA....GGCGCG.GA.ACAGC.UG....ACUUUCA.UA......UAUGGUGAUGUCGCCGGCAGGCGACAUGUCCGAUUUGUGAGCAACGGGGGGAUUUUUAUUGUAUGAUUAUGGUCUUAGCACCCUGACGCAAUACGGGAUCACAGCCCAGUCUGCGUCUCGGACCCGCGGUGCACUUGUAUGCCGCACAGACCAGGGACUUCUGAUCCUGAAACAAUUUCACGGCUCGGAAAAAAAACUGCAGUUUCAGCAGGAGCUGCUUCAAAAGCUUGCCAAAGAGGGCUGCCAGGUGGAUACCUUCCUGGAGAACCAGACCGGUUCUCUGAUCACCAAAGAUAAGGA
BABA01025769.1/211-772                      UACUUAUGUACUCUCGGAGUCUUUCCUGCACUUGCUUUUGCAAGAAGAUUCCGAGAAUACAUUACUUCAGGAACUCCAGGCGUUCUUUUUAUUAUUUACU.....AUGAAAGU.......CCCG.GA....CGGCAGCCGCGAAUGAGC.UA.UG..C.UUG..CAUGAGCGAAUU.CACGGGUAUCG...GA.CGGG..CAA..GCCG.GUAU.GAGCAA...G.GAGC.GC............GA.UA.............GC.GC.GGA...UUGCGA......AUG.CUGGCG.....A.CGAU.UGCGUGAGC.ACC...AA.A....GGUGCG.GA.GCAAU.CG......GCUUU.CAU.....GAAUGGUGAUGCCUGCGUCAGCAGGCAUGUCCGUUUAAUUCCGGUCUCUGCCUGCGUCACCAGCCACACACUGACAUCCGCUUUUUAAUUCUGCAUAAAAGGCCUUAAGCUGUUUUUCCAUAACCCACUUCAUAUACUCCCCUUCCAGAUACCUUCCCGGCCGGACAGACUGCAUAGCCUCAUUUCGCUUUAUAUCCUCUUUCAUCCAUUCCUCUAACUGCUCCAGACUCAUUUUUCCAGAUCGUUCCUUUAUCUUUUCCUGAUACCGGGAAUAAAAGCUCAUAUNAUAUUCUUCCAGUU
BAAZ01006092.1/558-1119                     AUAUUAAAGUAAAUGACACCUACGGAUAUGAGGCGGAGAUCCGUUCCAUCGAUAAGACAGCUAAAGAGGAAGAAGACCAGCUGCGCAGCUAUUAAUUACU.....AUGAAAGU.......CCCG.GA....CGGCAGCCGCGAAUGAGC.CA.UG..C.UUG..CAUGAGCGAAUU.CACGGGUAUCG...GA.CGGG..CAA..GCCG.GUAU.GAGCAA...G.GAGC.GC............GA.UA.............GC.GC.GGA...UUGCGA......AUG.CUGGCG.....A.CGAU.UGCGGGAGC.ACC...AA.A....GGUGCG.GA.GCAAU.CG......GCUUU.CAU.....GAAUGGUGAUGCCUGCGUCAGCAGGCAUGUCCGUUUAGAAACGGCGUCUUAUCACAGAAAGGCAGGAAAUGAUAUGGGCAAUGAUAUGGACAAAAAGGGAAUACUGACUGUGCGGAUGAUGGGAACCAUAUCAGUGGAAUAUGAAGGGGAGUUUUUUCCUGUAGGGACUGCUCUUACAGGGAAGAUCCUGCAGCUUUUCCUGAUCCUUUUGUAUGCAGGAAAGAAAGGAGUGGGCAGGGAAGAACUGUUAGAUGUAUUUUACGGAAAUGGAGAGUAUGCUAAUCCAUCCGGCAGUUUAAG
BABA01017275.1/227-788                      CAUUACGAUCGCAAACAGGAGAAAAAGGAUGGUUAUAGUUGAUGGACUCAUAAACUCCCCCUUCGGUUUUAUAAAACUGUAUGAACCUUAUUCAUUUACU.....AUGAAAGU.......CCCG.GA....CGGCAGCCGCGAAUGAGC.CA.UG..C.UUG..CAUGAGCGAAUU.CACGGGUAUCG...GA.CGGG..CAA..GCCG.GUAU.GAGCAA...G.GAGC.GC............GA.UA.............GC.GC.GGA...UUGCGA......AUG.CUGGCG.....A.CGAU.UGCGGGAGC.ACC...AA.A....GGUGCG.GA.GCAAU.CG......GCUUU.CAU.....GAAUGGUGAUGCCUGCGUCAGCAGGCAUGUCCGUUUAGUUACAGUUCAGCCUUGCAUCUUCUUGCCCGCUCGCAGCGGACAAGAAGAUGCAAGGCUGAACACUUAUGUUUUGCAGCUGCUAUCCUGGAUCAUUAUUUGAUAUUUUAUAUUUGAUAUUUAAUAAUGUAUCCAUUUCGUGUUUUUAUAAUAAAACAGAACACCUUGAUUGUCAAUGGUCAUUUAACAAUUCGGCGUUCUGCAUACUCUUUUUGAUAUUUUAUUGUAUGUUUUUUAUAAUACAACGUUUUACUUGUUAUUCUA
BABG01006513.1/1258-697                     ACUUCACUGAUCUGCUCUUUUAUCAUGACUUAUUUCUCCUUGUGUUUAUCGUAUACUUCCGGAAUCUUUUUAUGCUUGGAUUUGUGAGAAGAUAUUUACU.....AUGAAAGU.......CCCG.GA....CGGCAGCCGCGAAUGAGC.CA.UG..C.UUG..CAUGAGCGAAUU.CACGGGUAUCG...GA.CGGG..CAA..GCCG.GUAU.GAGCAA...G.GAGC.GC............GA.UA.............GC.GC.GGA...UUGCGA......AUG.CUGGCG.....A.CGAU.UGCGGGAGC.ACC...AA.A....GGUGCG.GA.GCAAU.CG......GCUUU.CAU.....GAAUGGUGAUGCCUGCGUCAGCAGGCAUGUCCGUUUAAUUCCGGUCUCUGCCUGCGUCACCAGCCACACACUGACAUCCGCUUUUUAAUUCAUGCAUAAAAGGCCUUAAGCUGUUUUUCCAUAACCCACUUCAUAUACUCCCCUUCCAGAUACCUUCCCGGCCAGACAGACUGCAUAGCCUCAUUUCGCUUUAUAUCCUCUUUCAGCCAUUCCUCUAACUGCUCCAGGCUCAUUUUUCCAGAUCGUGCCUUUAUCUUUUCCUGAUACCGGGAAUAAAAGCUCAUAUAAUAUUCUUCCAGU
BABG01006599.1/993-436                      ....UCUCCCGGACCUGGUCCAGCCAGAUGAACAAGGGAGCAAUUAGGGGAUCUGAUAAAUCCAAAAAAUCUUCAAAAUGCGCUAUUGGUGCAUUUUACU.....AUGAAAGU.......CCCG.GA....CGGCAGCCGCGAAUGAGC.CA.UG..C.UUG..CAUGAGCGAAUU.CACGGGUAUCG...GA.CGGG..CAA..GCCG.GUAU.GAGCAA...G.GAGC.GC............GA.UA.............GC.GC.GGA...UUGCGA......AUG.CUGGCG.....A.CGAU.UGCGGGAGC.ACC...AA.A....GGUGCG.GA.GCAAU.CG......GCUUU.CAU.....GAAUGGUGAUGCCUGCGUCAGCAGGCAUGUCCAUUUAGAUAUCCAUGUCAAAACAAGCGCCUGCUAUACUAUCAUGCAGACGCUUGUUUGUUUUAUUUCUAUUUGUUUGAUCCCAUUUAUUUGAUCUUUAUUUGAUUUCUGGUUGUUUUAUUCUUACUUAUAAAGUGACAGUCCAUCAAAUAAAAUAACCGGAUCAUCCCAUUCAUUAUCCUUGAUCAGGGAUACUUCUACACGGAUCUGCUUCUGUCCGGAUACAUCCACACCAAAAUAUACAUUCUUUUCAUUAUGAUGAAUAUCCUG
BAAU01013082.1/987-427                      AUAUUAAAGUAAAUGACACCUACGGAUAUGAGGCGGAGAUCCGUUCCAUCGAUAAGACAGCUAAAGAGGAAGAAGACCAGCUGCGCAGCUAUUAAUUACU.....AUGAAAGU.......CCCG.GA....CGGCAGCCGCGAAUGAGC.CA.UG..C.UUG..CAUGAGCGAAUU.CACGGGUAUCG...GA.CGG...CAA..GCCG.GUAU.GAGCAA...G.GAGC.GC............GA.UA.............GC.GC.GGA...UUGCGA......AUG.CUGGCG.....A.CGAU.UGCGGGAGC.ACC...AA.A....GGUGCG.GA.GCAAU.CG......GCUUU.CAU.....GAAUGGUGAUGCCUGCGUCAGCAGGCAUGUCCGUUUAGAUAUCCAUGUCAAAACAAGCGCCUGCUAUACUAUCAUGCAGACGCUUGUUUAUUUUAUUUCUAUUUGUUUUAUUUCUAUUUAUAAAGUGACAGUCCAUCAAAUAAAAUAACCGGAUCAUCCCAUUCAUUAUCCUUGAUCAGGGAUACUUCUACACGGAUCUGCUUCUGUCCGGAUACAUCCACACCAAAAUAUACAUUCUUUUCAUUAUGAUGAAUAUCCUGUGACGUAUACAAUACCUGAUCUUCAUCACCAUAAACAGUU
BAAU01013081.1/374-935                      AUCACUCUCGCCGACCUGGUCCAGCCAGAUGAACAAUGGAGCAAUUAUGUGAUCUGAUAAAUCCAAAAAAUCUUCAAAUGCGCUAUUGGUGCAUUUUACU.....AUGAAAGU.......CCCG.GA....CGGCAGCCGCGAAUGAGC.CA.UG..C.UUG..CAUGAGCGAAUU.CACGGGGAUCG...GA.CGGG..CAA..GCCG.GUAU.GAGCAA...G.GAGC.GC............GA.UA.............GC.GC.GGA...UUGCGA......AUG.CUGGCG.....A.CGAU.UGCGGGAGC.ACC...AA.A....GGUGCG.GA.GCAAU.CG......GCUUU.CAU.....GAAUGGUGAUGCCUGCGUCAGCAGGCAUGUCCGUUUAAAUUGAAUGACCUGAAAACAGCCUUCUGAUAUGUCUGAUUAUCUCUUAAUUGGAGGAAAUAUCUUCAAUAACACCUUCUCCGAAUACCUCCUUCACAUCACUUACAAUAAGAAACGCCCGCUUGUCAUAUUCCCGGACAAUAUCCCUAAGCCAGACGAUCUCUUUUCUGGGAACAACACAGAACAGCAUGUCCCUUUCUGUUCCGGAAUACAUUCCUACUGACUUUACAGCAGUAACCCCUCUCUCCAUAUUUGUCAUGAUCG
BABG01034775.1/491-950                      UGGAUUAUUCCGCUAUACAUGGAGUCUCUUUUUUUGUGAUAAUACCAGAACCAUUUUGAAUAUUGUAUGAGCGCGCAGCAGGGAGCGGUCUGGUAUUUAC......UAUGAAAGU.....CCCG.GA....CGGCAGCCGCGAAUGAGC.CA.UG..C.UUG..CAUGAGCGAAUU.CACGGGUAUCG...GA.CGGG..CAA..GCAG.GUAU.GAGCAA...A.GAGC.GC............GA.UA.............GC.GC.GGA...UUGCGA......AUG.CUGGCG.....A.CGAU.UGCGGGAGC.ACC...AA.A....GGUGCG.GA.GCAAU.CG....GCUUUCA.UG......ACUGGUGAUGCCUGCGUCAGCAGGCCUGUCAGUUUAGAUCAGAAUCCUUUCGAAUGUACUCUCGAAGUCUUUCCUGCACUUGCCUUAGCGGCUGAUUUUCCGACAGUCGCACCCGAAUUCUCGAGGCGGACGCAAAGCCUAAGCCUUCAGAAAUUGGGGCCACUUGACACAAAAUCUUCUCACCAAGUCAAGUACA........................................................................................................
BAAU01019179.1/474-876                      AAAAGUCCCCUAUGCACAGAGCUUUUUGCACUCAGCAAGGGGACGUUCUCUUUGGGUCAAAGGAUAUUCUAAAUAGGAGCAGAAAGAUUCCUUAAUUUAC......UAUGAAAGU.....CCCG.GA....CGGCAGCCGCGAAUGAGC.CA.UG..C.UUG..CAUGAGCGAAUC.CACGGGUAUCG...GA.CGGG..CAA..GCCG.GUAU.GAGCAA...G.GAGC.GC............GA.UA.............GC.GC.GGA...UUGCGA......AUG.CUGGCG.....A.CAAU.AGCGGGAGC.ACC...AA.A....GGUGCG.GA.GCAAU.CG....GCUUUCAUUG......AAUGGUGAUAGCUGCGUCAGCAGGCAUGUCAGGUUACGCUAAGAUACAGUUGAUUCAGAACUUCCAUCUCCACCCAUUAACUGAGUAAUCUCAUCCAUGCUUUCCAAUGAGAAUAGCGGCUCGCAUAAAGGGCUUCAU..................................................................................................................................................................
BAAU01026019.1/789-285                      ...........................................................UCACAGGUCCUUUACAAUUUAUUGAUAUGUUAUGAUUUUAC......UAUGAUAUU.....CCCG.GA....CGGCAUCCGCGAAUGAGC.CA.UG..C.AUG..CAUGAGCGAACU.CACGGGCAUCG...GU.CGGG..CAA..GCCG.GUAU.GAGCAA...G...GA.GC..........UCGA.UA.............GC.UC.GGA...UUGCGA......AUG.CUGGCG.....A.CGAU.UGCGGGAUC.ACC...AA.A....GGUGCG.GA.GCAAU.CG....UCUUUCA.UG......UAUGGUUAUGCCUGCGUCAGCAGGCAUGUCAGUUUAGAGUAAAAGGUAUUCUAAAUACAUCCCUAAUCCGCUCACAGCCAGAUCACUAUACAAAUUGUUCCCAGAAUCCAUCCACCGCCUGUUUUACAUUAAAGCGGUUCACUACUGUAUAACUUUCCCAUUCCCUUGGAAAUAAUGCCACAUAUUCAGGCAGCAGUUUACGGUUAUCUAAAAGGUCGAUCACCCCUUUAUCCUUUACGGUACGGAUGACCCGGCAUGCUGCAUGCAUUACUUUAUUCAUUCCAGGAUAUUGGUAGGCAU
BABG01018910.1/723-1051                     ACUUAUGUACUCCCGGAGUCUUUCCUGCACUUGCCUUUGCAAGAAGAUUCCGAGAAUACAUUACUUCAGGAACUCCAGGCGUUCUUUUUAUUAUUUACUA......UGAAAGU.......CCCG.GA...CGGCAGCCG.CGAAUGAGC.CA.UG..C.UUG..CAUGAGCGAAUU.C.ACGGGUAUCG..GA.CGGG..CAA..GCCG.GUAU.GAGCAA...G.GAGC.GC............GA.UA.............AC.GCCGAA...UUGCG.......AUG.CUGGCG.....G.CCAA.UGCGGGAGC.CAC...AA.A....GGGGCG.GA.GCAAU.CG......GCUUUCCA......GAAAUGGUGAUGCUGCGUCAGCCAGGAAGUCCCUUUUAAUUCCGGUCUCUGCCUGGGUCACCAGCCAA........................................................................................................................................................................................................................................
BAAU01018222.1/1059-500                     UUUUAAGGUAAUUGACCCCUUGGAAUUUGAGGCGAAGUUCCGUUCCCUCGAUAGGACAGCUAAAGAGGAAGAAGCCCAGUGGCGCAGCUUUUAAUUACUU......UGAAAGU.......CCCG.GA...CGCAAGCCG.GAAUUGAGC.CA.UG..C.UUG..CUUGAGCGA.UU.UCACGGGUAUCG...A.CGG...CAAA.GCCC.GUAU.GAGCAA...G.GAGC.GC............GA.UA.............GC.GC.GGA....UGCGA.....AAUG.CUGGCG.....A.CGAU.UGCGGGAGC.ACC...AA.A....GGUGCG.GA.GCAAU.CG......GCUUU.CAU.....GAAUGGUGAUGCCUGCGUCAGCAGGCAUGUCCGUUUAGAAACGGCGCCUUAUCACAGAAAGGCAGGAANUGAUAUGGGCAAUGAUAUGGACAAAAAGGGAAUACUGACUGUGCGGAUGAUGGGAACCAUAUCAGUGGAAUAUGAAGGGGAGUAUUUUCCUGUAGGAACUGCUCUUACAGGGAAGAUCCUGCAGCUUNUCCUGAUCCUUUUGUAUGCAGGAAAGAAAGGAGUGGGCAGGGAAGAACUGUUAGAUGUAUUUUACGGAAAUGGAGAGUAUGCUAAUCCAUCCGGCAGUUUAAG
BAAU01026020.1/310-870                      AGAGCUAUACCUACCCGCCAGAUGGUAGUUGCCUAAUAACGAAAGUCUUCCUGUGUCCCAGGCUGCUAAACAAUUUAUAGGAUAUGUUAUAAUAAAACUA......UGAAAGU.......CCCG.GA...CGGAAACCGCGAAUAAGC.C.A.UG..C.UUG..CAUAGAGCGAAU.UCACAGGCAUCG..AA.CGGG..CAA..ACCG.GUAU.GAGCAA...A.GAAC.GC............GA.UA.............GC.GC.GAA...UAGCGA......AUG.CAGGCA.....A.CGAU.AGCGGGAGC.ACC...AA.A....GGUACA.GA.GCAAU.CG......GAUAA.CA......AGAAUAGAGAGCCUGCAAAAACAAGAUGUAAGUAAAAAGAAAAAGGUAUACAAAAAACAUACCUAAACCGAACACAAGCAAGAUAACUAUAACAAAAAGAACACAAGAUACCAUACAACCGACUAGAAAAAACAUAAAAAGCAGGAAACACAUACUAGUAAUAACCCUAUACCACAUAACCCCUUUGGGAAAAAUAACUAGCACAACAUAAUAAACAAGGACACGGACAACAAAACACGGUCAAAUCUAAAAAAAGGGGACGAAAAAACCACCAAAUAACGACUAUAAAAAGGAAACCAG
NZ_AAXA02000006.1/32126-32685               AAUCAAUUGUCAGGAUUGACAAAGCAUCAUUUUCUUUUUAUAAUCAUAAACAUGUGAGACAAUGGCGUUUUCAUCCUUGUAUGAGAGCGCCCUUUUUUGC......UAUAAA...AGU.AUUAU.CA......AUAGAUAGCUUGGAG.GCA.UG..U.UUA..CAUGCAUUACAG.GCUAUCUAU.....UAGAUAAUCUGA..GCUG..CAU.GAACAA...G.AAGG.GC............GA.AA.............GC.CC.GGA...UUGUGA......AUG..UGGC......AGCAGA.UGCGGGAGU.GC....AA.A.....GCACG.GA.GCAUC.UGGA....UUUUA.UA......GAUUCAGAUAGUAAAAAAUAAUACAAGCGGGAGGUUUCUUAUGAACAAUUACACACGCGAGGAUAUUUUGAGGAUGGUUGAAGAGGAGGACGUUGGUUUCAUUCGUCUUCAGUUUACAGAUAUGUAUGGAACUUUGAAAAAUGUAGCAAUCACCAGCAGCCAGCUUGAGAAGGCGCUGGAUAAUGAGUGCAUGUUCGAUGGUUCUGCCAUUGAAGGUUUUGCGAGAAUGGAAGAUUCGGAUAUGUAUCUUCGCCCGGAUCUGAAUACAUUUGAAAUCUUUCCGUGGAGACCGCAGCAGGG
BABG01008432.1/484-1049                     GCAGCACCCACCUACACCGGACGCUAUGAUCUGUGGCAAUACAAAUCCACAGGAAAAGUCAGCGGCAUCAGCGGCAAUGUGGAUCUGAACUUAAGCUACC....UGGGAUAUUA.AG..AUUUG.CA......AUAAAG.CCCAGACC.GAC.UG..C.UUG..CAGGCGAGGCUG.GGACUUUAU....UAG.CAAAU.CAA..ACAC.ACAU.GAGCAU...G.UAGG.AC............GA.UA.............GU.CC.GGA...AUGCGA......AUG.UGUGUC.....A.CGGA.UCCGAGAGC.AC....GA.A.....GUGCG.GA.GGAGC.CGUGU..UAAUA..CCCG....GCGCUAAGAAUGACGAUAGUCCGGAAUGCGAAUGUGUGUCACGGAUCCGAGAGCACGAAGUGCGGAGGAGCCGUGUUAAUACCCGGCGCUAAGAAUGCCGAUAGUCCGGAAUGCGAAUGUGUGUCACGGAUCCGAGAGCACGAAGUGCGGAGGAGCCGUGUUAAUACCCGGCGCUAAGAAUGACGAUAGUCCGGAAUGCGAAUGGGUGUCACGGAUCCGAGAGCACGAAGUGCGGAGGAGCCGUGUUGAUAUCCUGCUUGUUUUAUGGUAAAAUAUCCCAAUCUAUAACAAAAAAUGUGC
BABG01026909.1/1032-454                     GGCCGAAAAUGCAACCGUUCCGUACUCCGUAAUCGAGCAGAUGGUAAAGCAUCCUCGGACUGAAGCCGGAAUCGCCAAGUUCCAGGCAGAUUAUAAGGCA.GUCUUUGGUGAAU.AG...UCGG.UCA....AA.GCAUAGGCGGGAC.GAC.UG..C.UUG..CAGGCAGGAACG.CCUAUGCAUU...AGA.CGGA..CAA..ACAG.ACAU.GAGCAA...G.UAGG.GC............GA.CA.............GC.CC.GGA...AUGCGAAUGCGAAUG.GCUGUA.....G..CGG.UUCGAGAGU.GC....GA.A.....GCACG.GA.GAAACGCGUG...AUUCAC.CAAAGAU.ACUGACACAGUAAGAAGCUGUACAGAGAAUAUCUCUGUACAGCUUCUUUUGGGUUCUGUCGANUACGGCAGAGCUUAUUUCAUCUGCUCUUCCUGCUUCUUGAUCAUACGACGGACCAUCUCACCGCCGAUGCUUCCUGCUUCCUUAGAAGUAAGGUCGCCGUUGUAACCCUCUUUCAGGUUAACACCCAGCUCAGAUGCUACCUCAGUCUUGAAACGGUCCAUUGCAGCCUUUGCUUCGGGAACUUCUACUCUAUUGGUUUUACUUGCCAUUUCGUUCACCUCCGUUUGGAUUUUGGUU
NZ_ABEY02000023.1/72191-71628               ACUGUCUGCUUUUUUUUCUUCUCGCUUUUGUUAGAUUUAUAUUACCUUAAUCCAUUUCUUAUGUCUAUAAACUAGAAUGGACAAAAUAUGCACAAAAUGA......UACAAUAAU....CCCAU.CA.....AGCAGAAAAGUGGACGA.AC.UG..C.UUG..CAACAUCGGGCA.CUUUUCUAUU....UG.AUGGG.UAA..ACAG.UCAU.AAGCAC...G.CAGG.AC............GA.UA.............GU.CC.GGA...GUGCGC......AUG.GCUGGC.....A.CGAU.UUCGAGAGU.UC....GA.A.....GAACG.AA.GAAAU.CGUG..AUUAUUG.UA......UCGAGUGAAAGGAGUGCUGCCCUAUGUACAUGAACACCGGUUAUUUGAACCAUUCACAUAUGGAUUUUAAGGAUAAAAGCCGACCACUGAUUGUCGGUAGCUGCGGAAUCUAUCGUUUGUCUGAGCACACAAAGAUGCCAACCUAUCGCCCAAGAGGACGUGUUGAUUUUCAGAUUAUAUAUAUUGCAGCCGGAUGCGGACAUUUUCAUUUUGAUACUGUUGAUAACGAAACAAUUGUUCCCGCUGGUAACAUUGUCAUAUUCCGUCCAAAAGAGCUUCAGAAAUAUGAAUACUAUGGGG
BAAZ01010534.1/357-922                      UAUCUGGGAGAAACUGUACGAUGCGAUAUCGGAAGUCGUAGACNAUAUUACCUUGCAGGAUCUGGUCGAUUGGCACAACGAGCAAUCAGAUCAAUACAUG.....AUAUAAUAAU.....UCCG.UC....AUGCAAAUAAGCAGCGAGG.C.UG..C.UUG..CAGACGGAGCUG.CUUAUUUAUAU...GA.CGGA..UAA..ACAG.ACAU.AAGCAU...G.AAGG.AC............GA.UA.............GU.CC.GGA...AUGCGC......AUG.GCUGUU.....A.CGAU.UUCGGGAGU.UC....GA.A.....GAACG.GA.GAAAU.CGUG..AUUAUUA.UAU.....GUAAUGUAUAAUGAUAAUCACGAGUUCGAAGAACGGAGAAAUCGUGAUUAUUAUAUGUAAUGUAUAAUGAUAAUCACGAGUUCGAAGAACGGAGAAAUCGUGAUUAUUAUAUGUAAUGUAUAAUGAUAAUCACGAGUUCGAAGAACGGAGAAAUCGUGAUUAUUAUAUGUAAUGUAUAAUGAUAAUCACGAGUUCGAAGAACGGAGAAAUCGUGAUUAUUAUGAAUAAGACGGAAUCGUGUUCAAUGAUGCAUCGGCAUAAAAAAAUUAUAUAUGGAAUAUUGAUCAUCUGUAUGGUGUU
NZ_AAYW02000007.1/152458-153019             AAGCAAGUGUUUUAUUUGAAAGAAUGAAAAAUAAUAAAAAAAUGUGCAAUACUAGCCGUUUGUCCAGUGUACAGUGCGCCAAAACAAGUGAUAUAAUGAG......UGAAUAAC.....CCCGG.CA.....AGCAAUUACACAGCAU.GCC.UG..C.UAG..CAGGCAAAGCUG.UGUAAUUAUU....UG.CCGGG.CAA..ACAG.ACAU.GAGCAU...G.AAGG.AC............GA.AA.............GU.CC.GGA...AAGCGA......AUG.GCUGAG.....G.CGAU.UUCGGGAGU.UC....GA.A.....GAACG.GA.GAAAU.CGUA...GUUAUU.CA......CGGAGAAGAAACAUGAGCAUGAAGGACGAAAGUCCGGAAAGCGAAUGACUGAAGCGAUUUCGGGAGUUCGAAGAACGGAGAAAUCGUAGUUAUUCACGGAGAAGAAAUAAGCGGAUGACAGCAUGCCUGCUAGCAGGCAAAGCUGUGUAAUUAUUUACACUAUAUAAAAAUUACGAAAGGAACAGCGGUUAUGAACGGAAAUCCAUCAAUAGAAAAAGGCGACUAUAUCAAACCGAAAAAAGCCUGGCGGUUGUUGAAGACGGCAGACGAUGAGAACGUAACCGCAUAUAUAUUUGGAGU
BABG01021957.1/575-1042                     AUAAAUAUGCCUCCUCUGUUGCCUACAGAUACUUCGGCUUUUCCUUAGGACUCUAAUAUCUCAAUUAUACAAAACUGUACCAAAAAAGGCAAUAAAUAUG......GUAUAAUA.AG.....CU.CACC...CAUA.AAAUCCUGCG.UGAC.UG..C.UUG..CAGGCAAAGCAG.GAUUUCUAUG...AGG.GGAG..CAA..ACAG.ACAU.GAGCAA...G.AAGG.AC............GA.UA.............GC.CC.GGA...UUGCGA......AUG.UCUGUG.....A.CGAU.UUCGAGAGU.GC....GU.A.....GCACG.AA.AAAAU.CG.....UGUUAUUAU......GUAAACCAGCAUUGAGCAGUACCAAAAUCGAGAGAUGUCAAUUCGACUGCUUGCAGGCGGAAUUGACAGAUCCCAUUUUGAUAGGGCGAAAGCCCCGGCAAUGAACUUGUACUGCGUAUUUUCAAUAAUAUUAAGGGCCCCCCAUGAACCCCAAAAUUACUCCCACUUUUAGAUAAAAUAAGAUCAUCCGACUUUCUCCCAAAAAAG.............................................................................................
BABG01021956.1/664-104                      AUAAAUAUGCCUCCUCUGUUGCCUACAGAUACUUCGGCUUUUCCUUAGGACUCUAAUAUCUCAAUUAUACAAAACUGUACCAAAAAAGGCAAUAAAUAUG......GUAUAAUA.AG.....CU.CACC...CAUA.AAAUCCUGCG.UGAC.UG..C.UUG..CAGGCAAAGCAG.GAUUUCUAUG...AGG.GGAG..CAA..ACAG.ACAU.GAGCAA...G.AAGG.AC............GA.UA.............GC.CC.GGA...UUGCGA......AUG.UCUGUG.....A.CGAU.UUCGAGAGU.GC....GU.A.....GCACG.AA.GAAAU.CG.....UGUUAUUAU......GUAAACCAGCAUUGAGCAGUACCAAAAUCGAGAGAUGUCAAUUCGACUGCUUGCAGGCGGAAUUGACAGAUCCGAUUUUGAUAGGGCGAAAGCCCGGCAGUGAGCUUGUACUGCGUAUUUUCAAUAAUAUUAAGGAGCCCCACAUGAACACAAAAGUACUCACCACUUUAGAAUAUAAUAAGAUCAUCGACCUUCUCACAGAGAAGGCCGACUCUGAGCCCGGUAAAAAACUAUGCAGAGAGCUGGUGCCUUCUACCGACCUUUCCGCCAUCAGAACAGCCCAGCGGGAGACCAAAGAUG
BABA01014690.1/326-885                      CAAUCCUUUCCAAUAAUUCAUUUAAUAUAUGGUAUGAUCGGACGAAAAAAUAGUGCCAAAUAAAUAGAUGAUACAAAUUGGAUACAAAGAUGAGAUAUGC......UAUAAUA..AA...CUCA.CC.....CAUAGAAAGUCCAC.AUGAC.UG..C.UUG..CAGGCAAGGUGU.ACUUUCUAUG...AGG.GGAG..UAA..ACAG.ACAU.GAACAA...G.UAGG.AC............GG.UA.............GU.CC.GGA...UUGUGA......AUG.UCUGUU.....A.CGAU.UUCGAGAGU.GC....GAUA.....GCACG.GA.GAAAU.CG......UAUUA.UA......AAACAAGCGGCUGCGAAGCAGACAUUUGUUUUUCUUGCACUAUUAGCGAACGAAUAUCCUGCGAAGCAGGAUGCAGAGUGCGAUAGCACGAAUUCGUGAGCUUAUGAAAUGUGGUCGAGGGACAGGGAAAUGCUUAGAAUAUUAAUUGCAGAAGAUGAGGAGCCCAUUGCCAAUCUGAUCCGGAUCAAUCUGACGAGAGCCGGGUACCAGUGCACCUGGGCACCGGACGGACAGACCGCAGCGGAUCUUAUGGAGCGGGAGAAAUUCGAUCUGGCACUUUUGGAUAUCAUGCUGCCGGGA
BABG01032678.1/540-1                        CAUCCGGGAAUUAGUUGCCAUGACACCGGAGGAGAAAGAGGCGAAGGGUGUCGUGAUUCAGGAAAUCUCCAUGAGCAAGCUGGCACUGGCCGCGUUUUGA......CAGAUGA..AG..CUCAC.CC......AUAGAAAGCAUGAGC.GAC.UG..C.UUG..CAGGCGGCGAAG.GCUUUCUAU.....GAGGGGAG.CAA..ACGA.ACAU.GAGCAA...G.AAGG.AC............GA.UA.............GU.CC.GGA...UUGCGA......AUG.GUCGUU.....A.CGAU.UUCGAGAGU.GC....GU.A.....GCACG.GA.GAAAU.CGA.....UUAAGAUA......GAAUAAAAGAGGACACAUCAGAAAUGAGAGUAGAAGAUUUAUCCACAUAUGAGAUUAUAGAGAAACGGCAGAUCCCGGACAUUAACAGCGUGACCUAUCUGUGCCGUCACAAGAAGACCGGAGCAAGGGUGGCACUUGUAUCCAAUGAUGACGAGAACAAGGUAUUCUAUAUCGGUUUCCGCACCACACCCAAGGAUUCCACCGGUGUAGCCCAUAUUCUGGAACAUUCCGUAUUAUGCGGAUCUAAACGAUUCCGACAAGCUUCAGCCUAGAUCCUGC.....................
BABG01005904.1/288-848                      UUCCUGUCCAUCAACAUGAACAUGCAGUACGUGAUCAAGGGUCUCAUCAUUCUGGUUGCCUGUGCAAUCGAUAUGAGAAAGUACCUCGUAAGAAAGUAAU......GACAUAAG.A.....CUC.....AACCAUAGAAAACAUCCGUGA.C.UG..C.UUG..CAGGUAAAGGAU.GUUUUCUAU.GUU.GG.GAG...UAA..AACA.AUAU.GAGUAU...G.AAGG.AC............GA.CA.............GU.CC.GGA...AUACGA......AUA.UUGGUU.....G.CAAU.UUCGAGAGU.GC....GC.A.....GCACA.UA.GAAAU.UG.....CUUAUGAUA......GAUUAGGAAAAGGAAAAAUUAUGAAUCAGGAACAAGUGACAACAGAGAAUACAGAAGAAAAGACAGCAGAAGUCACCACGCAGUCGGAAACGACGCAGCAGCCGGAGGAAGCAAUCCGUCCGAAAGGAAAAUGGUUCGGCCGCGGCAUUUACGGAAGCAAGGAUGUUCCCAUCCGCAUUCUGGACGGCCUGAUCGGUGUCCUGAUCGUGGUGAUCGUGGGAAUGAUUAUUUUCUUCGCGGUACGCGGUGGAUUCAACAUUGUGUACGAUACGGACGGCGGAAGUGAAGUGGCAGCCCGGA
BAAZ01018676.1/382-1                        CAACAGUGCGCACCGAAUUCCAGCAGACGGCGCAGGCCAUGGCACCGCUUCUUAAGACAGAAGGAAGUGUUCCGGUAGCACAAUAUGCCUUUGAUGUGAG......AACAU....AG....CUC.A...UCC.AUAGGAAACAGACGU.GAC.UG..C.UAG..CAGGCAGCGGAU.GUUUCCUAUGAGA.G..GAG...CGG..ACAA.ACAU.GAGUAU...G.CAGG.AC............GA.UA.............GU.CC.GGA...AUACGA......AUG.UUUGUU.....A.CGAU.UUCGAGAGU.GC....GC.A.....GCACG.GA.GAAAA.CGUAU.....AUG.UU......AGAAGAGCAUAGAGGACAACAGAAUGGAUGACGAAAAAAAGAAAGUAAAACAGGCCGUAGCACUGGAAUACGAUCCCUCGGAUGAGGCACCAAGAGUCAUAGCCAGCGGCAAGGGAAUUCGGCG................................................................................................................................................................................
#=GC SS_cons                                ....................................................................................................(((((((((((((((....<<<<<.--..<<<<<<<<<<<<<<<<<<<<<<<.<<.._.___..>>>>>>>>>>>>.>>>>>>>>>>>>>.--.>>>>>.,,,..<<<<.<<<<.--<<<<<..-.--<<.<<<<<<<<<<<<..__.__...>>>>>>>>>>>>.>>.---..>>>>>--......>>>.>>>>>,.....,.<<<<.<<<----<<.<<<<<<__._.>>>>>>>>-.--.>>>>>.>>....))))))).))))))))............................................................................................................................................................................................................................................................................................................
#=GC R2R_LABEL                              ----------------------------------------------------------------------------------------------------............j...................................-....................-.....................................................................................................................................................................................1..2................------------------------------------------------------------------------------------------------------------------------------------------------------------------------------------------------------------------------------------------------------------------------------------------------------------
#=GF R2R multistem_junction_circular j allstems-any-angle
#=GF R2R var_backbone_range 1 2
//
