# Supplementary material for: R2R - software to speed the depiction of aesthetic consensus RNA secondary structures
Source: BMC Bioinformatics. 2011 Jan 4;12:3. doi: 10.1186/1471-2105-12-3 (PMC3023696; doi:10.1186/1471-2105-12-3)
Supplement: Additional file 1 — Source code and example input and output files. C++ and Perl source code is provided. Installation and usage instructions are given in the user manual (Additional file 2), which is also a part of this archive. Example input files for R2R are included in the "demo" subdirectory of this archive, and R2R's raw output on these examples in PDF and SVG format is supplied in the "demo/output-pdf" and "demo/output-svg" subdirectories. Files can be retrieved from the tgz archive file using programs such as WinZip (Windows), StuffIt Expander (Mac) or the tar/gzip commands (UNIX). [file 1471-2105-12-3-S1.TGZ › R2R-1.0.1/demo/104/COG2252.sto]

# STOCKHOLM 1.0
JCVI_SCAF_1096627385357/1617-2079            UCGGCGCAGUAUGCCUCAAGCCCAUGCGCCACACAGCCUCGGCUGCUGGUAUGAUGCGCCGCUUUUUCCGAUCCUCUCUGAAACCACAAGCGUUUGGCGCAGUUUGUGCUUUGACU.UAGAGGUCAAC.AAAUCACGACGCACAAU.AGCGUCACAGGGAGC.CGGCAUGCUGGAAAAGCUGUUUCAACUCAAAGCCCACAACACCAAUGUGCGCACCGAGAUUCUCGCGGGGAUCACCACCUUCCUGGCCAUGGCCUACAUCCUGUUCGUGAACCCGAGCAUCCUCGGCGAGACCGGCAUGGACAAGGGCGCGGUGUUUGUCGCCACCUGCCUGGCGGCCGCCAUCGGUUCGACCGUGAUGGGCCUGAUCGCCAACUACCCGAUUGCCCUGGCACCGGGCAUGGGUCUCAACGCCUUCUUCACCUACACCGUGGUCCUGCACAUGGGCCACACCUGGCAAGUGGCG
NC_007492.1/5520710-5521172                  CUUCGCCGACGAUCGACACCAACAUCCGCCAUCUUGCUCACGCUGCUGGUAUGAUGCGCGGCUUUUUCCGGCCCACCACAAUUUUCCAGGCGCUUGCGACGGUCUGUGCUUUG.CUGUUGAGGUCGAUACAUUCACGGCGC.CACGC.GCGCCACGGGGAGC.AGACAUGCUGGAAAGGCUGUUUCAACUCAAGGCACACAACACCAACGUGCGGACCGAAAUUCUGGCGGGCGUCACGACCUUCCUGGCCAUGGCCUACAUUCUGUUCGUCAACCCGAGCAUCCUCGGCGAAACCGGCAUGGACAAAGGCGCGGUGUUCGUCGCCACGUGCCUUGCGGCUGCCAUCGGCUCCACGGUGAUGGGCCUGAUCGCCAACUACCCGAUCGCCCUCGCGCCGGGCAUGGGCCUGAACGCCUUCUUCACCUACACCGUCGUGCUGCACAUGGGCCACACCUGGCAAGUGGCG
NC_008027.1/5083635-5084096                  GUGCGAACCCCACCUCCCGAAUGGCCAUAGGCCCCCGCCAUCCAUGCUGGUAUGAUGCGCGGCUUUUUUCCGCCCCACACAAAACCACGGCAUCCGGUACGGUCUGUGCUUUG.CUGUUGGGGUCGAUACAUUCACGGCGC.GAGG..GCGCCCUGGGGAGC.AGGCAUGCUGGAAAGGCUGUUUCAACUAAGAGCACACAACACCAACGUGCGCACCGAGAUUCUCGCGGGCGUCACCACCUUCCUGGCCAUGGCCUACAUCCUGUUCGUCAACCCGAGCAUCCUCGGCGAGACCGGCAUGGACAAGGGCGCGAUCUUCGUCGCCACGUGCCUUGCCGCGGCCAUCGGCUCGGUGACCAUGGGCAUCAUCGCCAACUACCCGAUCGCCCUGGCGCCGGGCAUGGGCCUGAACGCCUUCUUCACCUACACCGUGGUCCUGCACAUGGGCCACACCUGGCAGGUGGCA
NC_010501.1/877239-876777                    AAUGGUUGACGGGGGCCUGAACGGCCAUAGGCCCCUGCCAGUCAUGCUGGUAUGAUGCGCGGCUUUUUUCCUCCCCACGCAAAACCACGGCAGCCGUUACGGUCUGUGCUUUG.CUGAUGGGGUCGAUACAUUCACGGCGCCGGG..GGCGCCUCGGGGAGC.GGGCAUGCUGGAAAGGCUGUUUCAACUAAAAGCACACAACACCAACGUGCGCACCGAGAUUCUUGCGGGCGUCACCACCUUCCUGGCGAUGGCCUACAUCCUGUUCGUCAACCCGAGCAUUCUCGGCGAAACCGGCAUGGACAAGGGCGCGAUCUUCGUCGCCACCUGCCUGGCUGCCGCCAUCGGCUCGGCGACCAUGGGCCUGAUCGCCAACUACCCGAUCGCCUUGGCGCCGGGCAUGGGCUUGAACGCGUUCUUCACCUACACCGUGGUCCUGCACAUGGGCCACACCUGGCAGGUCGCG
NC_002947.3/5278325-5278787                  CCAGAAAAACCCAUUCCCCAACGGCCAUAGGCCCCCGCCAUGCAUGCUGGUAUGAUGCGCGGCUUUUUUCCUCCCCACACAAAACCACGGCAUCCGGUACGGUCUGUGCUUUG.CUGUUGGGGUCGAUACAUUCAUGGCGCCGGG..GGCGCCUUGGGGAGC.GGGCAUGCUGGAAAGGCUGUUUCAACUAAGAGCACACAACACCAACGUGCGCACCGAGAUUCUCGCGGGCGUCACCACCUUCCUGGCCAUGGCCUACAUCCUGUUCGUCAACCCGAGCAUCCUCGGCGAGACCGGCAUGGACAAGGGCGCGAUCUUCGUCGCCACCUGCCUGGCAGCGGCCAUCGGCUCCGCCACCAUGGGCCUGAUUGCCAACUACCCGAUCGCCCUGGCACCGGGCAUGGGCCUGAACGCGUUCUUCACCUACACCGUGGUGCUGCACAUGGGCCACACCUGGCAGGUGGCA
NC_009512.1/5040555-5041017                  CCAGAAAAACCCAUUCCCCAACGGCCAUAGGCCCCCGCCAUGCAUGCUGGUAUCAUGCGCGGCUUUUUUCCUCCCUACACAAAACCACAGCAUCCGGUACGGUCUGUGCUUUG.CUGAUGGGGUCGAUACAUUCAUGGCGCCGGG..GGCGCCUUGGGGAGC.GGGCAUGCUGGAAAGGCUGUUUCAACUAAGAGCACACAACACCAACGUGCGCACCGAGAUUCUCGCGGGCGUCACCACCUUCCUGGCCAUGGCCUACAUCCUGUUCGUCAACCCGAGCAUCCUCGGCGAGACCGGCAUGGACAAGGGCGCGAUCUUUGUCGCCACCUGCCUGGCAGCGGCCAUCGGCUCCGCCACCAUGGGCCUGAUUGCCAACUACCCGAUCGCCCUGGCACCGGGCAUGGGCCUGAACGCGUUCUUCACCUACACCGUGGUGCUGCACAUGGGCCACACCUGGCAGGUGGCA
NC_010322.1/5185531-5185993                  AGAAUCGGCAGUAUAUCGCGACAUUGAUUACCGCUCACCGAGCAUGCUGGUAUGAUGCGCGGCUUUUUUCCUCCCCACACAAAACCACGGCAACCGGUACGGUCUGUGCUUUG.CUGAUGGGGUCGAUACAUUCAUGGCGCCGGG..GGCGCCUUGGGGAGC.GGGCAUGCUGGAAAGGCUGUUUCAACUAAAAGCACACAACACCAACGUGCGCACCGAGAUUCUUGCGGGCGUUACCACCUUCCUGGCCAUGGCCUACAUCCUGUUCGUCAACCCGAGCAUCCUCGGCGAGACCGGCAUGGACAAAGGGGCGAUCUUCGUCGCCACCUGUCUGGCUGCAGCCAUCGGUUCCACCACCAUGGGCCUGAUCGCCAACUACCCGAUUGCCCUGGCACCGGGCAUGGGCCUGAACGCGUUCUUCACCUACACCGUGGUGCUGCACAUGGGCCACACCUGGCAGGUGGCG
NC_007005.1/5111337-5111799                  UGUCAUUGAAAGGCCGUCAUCCACAGGCAGCCAUCCCGCCAAGCUGCUGGUAUGAUGCGCGGCUUUUUCCGACCCGCAAAAAUCAAACGGGCUGCCCUGCAGUCUGUGCAUUG.CUGUUGGAGUCGAU.CAUUCACGACGCGCGC..CGCGUCACGGAGAGCCAGACAUGCUGGAAAGGCUGUUUCAACUCAAGGCACACAACACCAACGUGCGAACCGAGAUUCUUGCGGGCGUCACGACUUUCCUGGCGAUGGCUUACAUCCUGUUCGUCAACCCGAGCAUCCUCGGCGAAACCGGCAUGGACAAGGGCGCGGUAUUCGUCGCCACCUGCCUGGCGGCGGCCAUCGGCUCGACAGUGAUGGGCCUGAUCGCCAACUACCCGAUCGCCCUGGCACCGGGCAUGGGCCUGAACGCCUUCUUUACCUACACCGUGGUCCUGCACAUGGGCCACAGCUGGCAGGUAGCG
NC_004578.1/5256153-5256615                  AUCAUCGAAAGGGCGUGAUCCACAGGCAGCCAUCCCGACACGCUGCUGGUAUGAUGCGCGGCUUUUUCCGACCCGCAAAAAUCAAACGGGCUGCCACUGCAGUCUGUGCUUUG.CUGUUGGAGUCGAU.CAUUCACGACGCGCGC..CGCGUCACGGAGAGCCAGACAUGCUGGAAAGGCUGUUUCAACUCAAGGCACACAACACCAACGUGCGAACCGAGAUUCUUGCGGGCGUCACGACUUUCCUGGCGAUGGCCUACAUCCUGUUCGUCAACCCGAGCAUCCUCGGCGAAACCGGCAUGGACAAAGGCGCAGUGUUCGUUGCCACCUGCCUGGCAGCGGCCAUCGGCUCGACGGUGAUGGGCCUGAUCGCCAACUACCCGAUCGCCCUGGCACCGGGCAUGGGCCUGAACGCCUUCUUUACCUACACCGUUGUGCUGCACAUGGGCCAUAGCUGGCAGGUGGCG
NC_005773.3/4965799-4966261                  UGUCAUCGAAAGGCCCUUAUCCACAGGCAGCCAUCCUGACCCGCUGCUGGUAUGAUGCGCGGCUUUUUCCGACUCGCAGAAAUCAAACGGGCUGCCUCGCAGUCUGUGCUUUG.CUGUUGGAGUCGAU.CAUUCACGACGCGCGC..CGCGUCACGGAGAGCCAGACAUGCUGGAAAGGCUGUUUCAACUCAAGGCACACAACACCAACGUGCGGACCGAGAUUCUCGCGGGCGUCACGACUUUCCUGGCGAUGGCCUACAUCCUGUUCGUCAACCCGAGCAUCCUCGGCGAAACCGGCAUGGACAAGGGCGCGGUAUUCGUCGCCACCUGCCUGGCAGCCGCCAUCGGCUCGACGGUGAUGGGGCUGAUCGCCAACUACCCGAUCGCCCUUGCACCGGGCAUGGGCCUGAACGCCUUCUUUACCUAUACCGUGGUCCUGCACAUGGGUCACAGCUGGCAGGUAGCG
NC_004129.6/6139448-6139911                  GCGCGGCAAAACAUCGCCGACGAUCGCAGCCAUUGGCCCACGCUGCUGGUAUGAUGCGCGGCUUUUUCCGACCCAGAGCAAAUCCGCAGGCACCUUAUAAAGUCUGUGCUUUG.CUGUUGGAGUCGAUACAUUCACGGCGCCCGGC.GGCGCCACGGGGAGC.AGACAUGCUGGAAAGGCUGUUUCAACUCAAGGCACACAACACCAACGUGCGCACCGAGAUUCUUGCGGGCGUGACCACCUUCCUGGCCAUGGCCUACAUCCUUUUCGUCAACCCGAGCAUUCUCGGCGAGACGGGCAUGGACAAGGGCGCGAUCUUCGUUGCCACCUGCCUGGCGGCGGCCAUCGGUUCCACCGUCAUGGGCCUGAUCGCCAACUACCCGAUCGCCCUGGCACCGGGCAUGGGCCUGAACGCCUUCUUCACCUACACCGUGGUCCUGCACAUGGGCCACACCUGGCAGGUAGCC
#=GC SS_cons                                 ...........................................................................................................(((((-.((((<<<<______.__>>>>,<<<<<<___..>>>>>>))))))))).................................................................................................................................................................................................................................................................................................................
#=GC R2R_LABEL                               ----------------------------------------------------------------------------------------------------...................................................................------------------------------------------------------------------------------------------------------------------------------------------------------------------------------------------------------------------------------------------------------------------------------------------------------------
//
