# Supplementary material for: R2R - software to speed the depiction of aesthetic consensus RNA secondary structures
Source: BMC Bioinformatics. 2011 Jan 4;12:3. doi: 10.1186/1471-2105-12-3 (PMC3023696; doi:10.1186/1471-2105-12-3)
Supplement: Additional file 1 — Source code and example input and output files. C++ and Perl source code is provided. Installation and usage instructions are given in the user manual (Additional file 2), which is also a part of this archive. Example input files for R2R are included in the "demo" subdirectory of this archive, and R2R's raw output on these examples in PDF and SVG format is supplied in the "demo/output-pdf" and "demo/output-svg" subdirectories. Files can be retrieved from the tgz archive file using programs such as WinZip (Windows), StuffIt Expander (Mac) or the tar/gzip commands (UNIX). [file 1471-2105-12-3-S1.TGZ › R2R-1.0.1/demo/104/Collinsella-1.sto]

# STOCKHOLM 1.0
NC_008154.1/3929-4516                      UCGUGCCCGAAGUGGGUAUCGCUGGUAAACCAAAUCAUUCUCUUGUCUCCUUUGUCGCUAAAAAACGCUCUCCUUCGACGGGGAAAGGAGACGUAUUUUGAGCGACAUGAG...........GCCAUCUGCG............CUCAU.GUGCUGAAUCCAAU....CGUUC.........GGUGGUUUAGGUUCUGUACCCAUUCCAUGGCGGCGG........GAACGGGUAUAAUCGAAAUCGAAAGAAGCGGACCCCGCGCAGGU.GGCUA.....ACC.AGAUA.CGCGGGCGAUGCGGAUUU..UCA.GUUGCAAAGGCCGGGCUGCACUCCCGGCCUUAUUUUUUACGCCGAUGCUGGCGCUGCUCCCUUCCGUCGCGCACAGUCCGCGCGCGCCUCCGAAUCCUGAACUGGAUCUCGUACGAAUCGAGAAACGUGACGAUGAACGUGCCCACCGCCGCCAGGGCGGCGAGGGCUUCAAAGACCUUUGACAUAAGCGACACCUCCAAAGGAAAGCAUCGCCCGCGCGCGGGAAUCCGCCGCUGCGAUUCUACCGCACGGGCCACCGCUGGAGACGUUCGCCGCCCUCAGAUCGGGUUGCCGCAGGGGUGUACAAUAACUUCAUUGAUAAUAUACGU
hgutS7_s7_166479/645-63                    ACUCGCCGACGAGCGGGCGCGUCUUGCAGGCGAGGGUGAAACCCGGCGUCGGCGCGAGCCGCCGACGCCCGAGCAGAAGCGCCGCGGGCCCAAGCACUAGCGC..CGC.C.GCAC.GGUGCCUUCG......GGCACCCUUGGU.G.GCAG.GCGUA....AAA.AAACGGUGGAGCG.GCUGCAAAAG.............................AGCCGCCCCACCGGGUAAAAUCAGAAAUGAAAGAAGCGGACCCCGCGCAGGU.GGCUA.....ACC.GGUUA.CGCGGGCGAUGCGGAUUU..CAG.GUUCAAAGGCCGGGGCUGCAA.CCCCGGCCUUAUUUUUUGCUGCGACGUCCCCGCCGCCCUUCAUCGCGCACAGUCCGCGCGCGCCUCCGAAUCCUGAACUUGAUCUCGUACGAGUCGAGAAACGUGACGAUAAACGUGCCCACCGCCGCCAGGGCGGCGAGGGCYUCAAAGACCUUCGACAUAAGCGACACCUCCAAAGGAAAGCAUCGCCCGCGCGCGGGAAUCCGCCGCUGUGAUUCUACCCCCACGGGCCGCCGCGGGAGACGUUCGGCCCCUCAGAUCGGGUUGCCGUAGGGGUGUACAAUAAAUUUAUUGAUAAUAUACGUCC
NZ_AAVN02000005.1/150166-150758            CGAGCAACCGCGUCAGGUGGCGGCAGCUGCCGAGGGUUCCUACCGAGAGGAGAAGCCCAAACGCAAGGGGCUGCUUGCAGCGAUCUUUGGGAAGUAGGGGAACGGUAC..GGGACAGUGCGCAGUA......GUGCGAGCUGUCC..GUCGUGGUAGAUCUAAAUAAACGGUGGGACG.GCUGCAAAAG.............................AGCCGCCCCACCGGGCAAAAUCAAGGU...GUGCCGCGGAACCCGC..UCCUCAGUCGGUCA.ACUUUGGAAGCUCGGGCAACGC..AGGUGUUAA.UGUCUAAAGGGCCGG.GGCAA.CCGGCCCUUUUCUGCGGCAGCGGGGAUUCGAAUACCAACACGGUGUAUGGCCCCACGGUACUUUGCUCUGUGACGAACGGACCCAUGAUGGCGCAUUCUGUUGUCAUCAUUUAUGCGGUCCCUUAAUCAUUUGCGUUGACUGACGUUGUCUUUGUUGAAGGCGUGUCCUAAAACAAACACCGUUCUAUCAGCUCUUUGCCGCGCAGGGUGUCGAUCCACUCCUGCGGAAUUGCGUCGAUACCGUACGCCGUGCCCGCGAGCGCGCCUGCGACGGCUGCGGUGGUGUCGGUGUCGUCGCCCAGGUUGA
BAAV01020360.1/523-961                     CGAGAAGAAAAGCCCAAACGUCGCGGCCUGCUGGGUGCGCUAUUUGGUAAGUAGGGGAGUGGUGUCAGUUGGCGCUGCGAUCCGAUAGCUAGAGGAACGGGGCAGCUCGCAGGAGUGCGGACUGUC......GUCUGA.UUGUUUGAGG.GUGCCAGAUGUAAAUAAUCGGUGGAGCG.GCUGCAAAAG.............................AGCCGUCUCGCUGGGUAAAAUCAGGAU...GUGCCGCGGAACCCGC..UCCUCAGCUAGUCACACUUCGGAAGCGCGGGCAACGC..AGGUAUUAUCGUUCUAAAGGGCCGGCUGCAA.CCGGCCCCUUUUAUGACUUCCCUCCGCUAUCCGUUACUGCUUAAAUUCCCGCCCGAUCGAAGUAAAGGUUCCGGGGCAUGCCCGGUCACAUACCUUCAAGAAGGCGCAGGAAUUUCAGAAAAAAAGUUCUAUAGGGCUCCCCCCCAAU...............................................................................................................................................................
hgutS8_s8_179322_2/1737-1141               CGAGAGGAGAAGCCCAAACGCCGCGGUCUGCUGGGUGCGCUAUUUGGGAAGUAGGGGAGUAGCACCGGUUGUUGCCGUAAGGUGAUGGCCGGGGGUGCGGGGCAGCUCUCAWGAGUGCGGGCUGCC......GUCUGA.UUGUUUGAGG.GUGCCAGAUGUAAAUAAACAGUGGAGCG.GCUGCAAAAG.............................AGCCUCCUCACUGGGUAAAAUCAGGUU...GUGCCGCGGAACCCGC..UCCUCAGCUAGUCACACUUCGGAAGCGCGGGCAACGC..AGGUAUUAU.CGUCUAAAGGGCCGGCUGCAA.CCGGCCCUUUUCUGUGGCAGCCAAUGGACCCACAUCAGACGAAGGCCGCGUCUUUGCCUGUCAGGUCACGCUCGCCAGCCACGGCUAGAAUGUCGUUGCCGGCGUCCAUGACCGGUAUUGUUUCGUAGCGUGCGUCGCAACCGCGAGUGCGCCUGCGACGGCUGCGGUGGCUUCGGUCGCAACGUGCUGCUACCCUUGCGUUUCGCCAUUGGUCGCUUCGUUGAUGGCGCGGUACUCGGCACUCAGCUCGCGCGCCAGCUCUUCCUUGCUUGGAAGAUACGGCAGGUAUUUGGCGGCAAACACUUGG
hgutS7_s7_179322_2/821-225                 CGAGAGGAGAAGCCCAAACGCCGCGGUCUGCUGGGUGCGCUAUUUGGGAAGUAGGGGAGUAGCACCGGUUGUUGCCGUAAGGUGAUGGCCGGGGGUGCGGGGCAGCUCUCAGGAGUGCGGGCUGCC......GUCUGA.UUGUUUGAGG.GUGCCAGAUGUAAAUAAACAGUGGAGCG.GCUGCAAAAG.............................AGCCUCCUCACUGGGUAAAAUCAGGUU...GUGCCGCGGAACCCGC..UCCUCAGCUAGUCACACUUCGGAAGCGCGGGCAACGC..AGGUAUUAU.CGUCUAAAGGGCCGGCUGCAA.CCGGCCCUUUUCUGUGGCAGCCAAUGGACCCACAUCAGACGAAGGCCGCGUCUUUGCCUGUCAGGUCACGCUCGCCAGCCACGGCUAGAAUGUCGUUGCCGGCGUCCAUGACCGGUAUUGUUUCGUAGCGUGCGUCGCAACCGCGAGUGCGCCUGCGACGGCUGCGGUGGCUUCGGUCGCAACGUGCUGCUACCCUUGCGUUUCGCCAUUAGUCGCUUCGUUGAUGGCGCGGUACUCGGCACUCAGCUCGCGCGCCAGCUCUUCCUUGCUUGGAAGAUACGGCAGGUAUUUGGCGGUAAACACUUGG
#=GC SS_cons                               ....................................................................................................<<<<-<<<<<<<<---<<<<<<____......>>>>>>.--->>>>>>>.>>>>>,...,,,,,,,,,<<<<<<-<<<.<<<_______.............................>>>>>>->>>>>>,,,,,,,,,......,.<<<<<<<<---<<<<<..<<.------.._____..--.>>--->>>>>--->>>..->>>>>-.......,,,,<<<<<<<______.>>>>>>>............................................................................................................................................................................................................................................................................................................
#=GC R2R_LABEL                             ----------------------------------------------------------------------------------------------------................................................................................................................................................................................1...2.......................................................................----------------------------------------------------------------------------------------------------------------------------------------------------------------------------------------------------------------------------------------------------------------------------------------------------
#=GF R2R var_backbone_range 1 2
//
