# Supplementary material for: R2R - software to speed the depiction of aesthetic consensus RNA secondary structures
Source: BMC Bioinformatics. 2011 Jan 4;12:3. doi: 10.1186/1471-2105-12-3 (PMC3023696; doi:10.1186/1471-2105-12-3)
Supplement: Additional file 1 — Source code and example input and output files. C++ and Perl source code is provided. Installation and usage instructions are given in the user manual (Additional file 2), which is also a part of this archive. Example input files for R2R are included in the "demo" subdirectory of this archive, and R2R's raw output on these examples in PDF and SVG format is supplied in the "demo/output-pdf" and "demo/output-svg" subdirectories. Files can be retrieved from the tgz archive file using programs such as WinZip (Windows), StuffIt Expander (Mac) or the tar/gzip commands (UNIX). [file 1471-2105-12-3-S1.TGZ › R2R-1.0.1/demo/104/crcB.r2r_meta]

intermediate/crcB.cons.sto
104/crcB.sto	oneseq	NC_008578.1/805741-806202
104/crcB.sto	oneseq	NZ_ABYJ01000311.1/4968-4495
intermediate/crcB-pknot1.cons.sto
intermediate/crcB-P2.cons.sto
104/crcB.sto	oneseq	NZ_ABYJ01000311.1/4968-4495	define	no-shading	1
104/crcB.sto	oneseq	NZ_ABYJ01000311.1/4968-4495	define	no-shading	1	define	anyangle	1	define	drawcirc	1
104/crcB.sto	oneseq	NZ_ABYJ01000311.1/4968-4495	define	no-shading	1	define	anyangle	1	define	drawedges	1
104/crcB.sto	oneseq	NZ_ABYJ01000311.1/4968-4495	define	no-shading	1	define	anyangle	1
104/crcB.sto	oneseq	NZ_ABYJ01000311.1/4968-4495	define	alt-struct	2
104/crcB.sto	oneseq	NC_008578.1/805741-806202	define	alt-struct	2
intermediate/crcB.cons.sto	skeleton-with-pairbonds
intermediate/crcB.cons.sto	define	R2R-paper	1
