# Supplementary material for: R2R - software to speed the depiction of aesthetic consensus RNA secondary structures
Source: BMC Bioinformatics. 2011 Jan 4;12:3. doi: 10.1186/1471-2105-12-3 (PMC3023696; doi:10.1186/1471-2105-12-3)
Supplement: Additional file 1 — Source code and example input and output files. C++ and Perl source code is provided. Installation and usage instructions are given in the user manual (Additional file 2), which is also a part of this archive. Example input files for R2R are included in the "demo" subdirectory of this archive, and R2R's raw output on these examples in PDF and SVG format is supplied in the "demo/output-pdf" and "demo/output-svg" subdirectories. Files can be retrieved from the tgz archive file using programs such as WinZip (Windows), StuffIt Expander (Mac) or the tar/gzip commands (UNIX). [file 1471-2105-12-3-S1.TGZ › R2R-1.0.1/demo/104/Cyano-1.sto]

# STOCKHOLM 1.0
NC_000911.1/1559077-1558601                  CCCAGCUAGGAGCUUGAGCAACCAUAGCCAGAAACUAUGCCAAUCAUUAAACUGCUACAGGUUCGGCUAUCCCGCCCUUAGGCGAUCGGCUAACAUUUAUUUGUGUGUG.AGGAGU.AA...GAUUAAUAAGGAAGCAGCC..GGAGG..GUCGAAACAUGGCAAGAC.UCCUUGCGGACUUCCUUA...UUUUUUUGCCUAUUUUUUCGGUAAUACCCGCCCCAGCAAGUCUCAGGAAAGGCGAAGAUGAGGGAUUGACCGUAGUCUAUCCACUCGUUAACAAAACUUUAUGGUAUAUUUAGAUACAGCGGUGAAAGAUUGAUAUUUCUCCAUAGAAGUGUCUGCCGCCCCGAGGGUUUAUUUGCCUAGCCCCAAUCCGAUCGCCUAACUUAGCUUUUGACUGGAUUCUCCCCUCUCCAUCCUCGAACUUACUGCUUUAUGUUGGUACUUUCCGUCCUAUCUUUGGCCUUAGCCUCGUUUUCUGCCAUC
NC_006576.1/483096-483569                    UUGAUAAGAGUUCUGCAAUCACGUUUGAGCAAAAAUCUGUGCCAAGUUGCCAAAGUGGCAUAGACUAAACCGAUGCUCUUGACCUAGCCGUUAGGCUAAAGGGCGAGUG.AGGAGU......GAACGCUCAGAACAA..CU....CCAAGGUCGAAACACGGAAAGACCUUGG...AGUUGUUCUUUGGGCCUGCGUCCUCGAGAGUUUUGAGCCGACCCCAGCAACAUCCGCCGCCAGUAAUAGAUACAGAGAUCUAGACUGUCAAGAUUUUUGCUGGUAGCAAGCAUAGACAGACGCUUUGGCCAUAAGUCGAAUUCAAGAUGACUAAACAGCCCUCACCCAUGAAUCGUCAUCUGUUUUUCAUCUAGCCAAGCAGAAUCCUCGAGACAAUAGACUGACUGGUUUCUGUUCCUUGGGUAGCCUCACGAGUGCCUAUGCUCCUUUCAGCGAUCGCGCCAGCUUCAAUCAGUGUCUGGAAUCUGCAAGCA
NC_009925.1/407548-407075                    AUACCCUCGCACCUUAGCCUAGCAUCAUGAUGGCUUACCCUUCAGACUGGUAAACAGUUUGUUUAUAGAUGACAACUAGCAACAGAUUAUAUAUAAUCACCACUGUGUG.AGGAGCGAACU.........AAAAAAG..GGC.AUCAA..GACGAAACACGGCCAGUC.GUUGAUGCCCUUUUUUGCAUUUUGUUGGGUUAAUCCGAGACAACGGUGUUAGACUAUAUGUUGGCUCGGACCCAUGCGAUUACAACGCCUCAAUCUUGUCAGGACCGGAAGGUAGCAGCAAUACGGGAUGCUUGUGAUAGGCGUGGACUCCGGGUCACUUUUGUAUCUGGAUAUAAUGAUAUUGAAGGAGCCUAAAAUCGCUACGUUUCUCUCAAGAUUUUAGACCUGCCUUUACCCCUGUCCCACAAAACGAUUGGAUUCCUAAUAGGCAAUGAACGACCUUCCUGAUUUUGUCAAAAAGGCCUUUUACCUUGGAGUUGG
NC_008312.1/4576195-4575723                  GAUUGGUUAGCUAAAAUGAUUAAUAUGUAAAACUUAUAAAAUUAAUAAAAAAAAAUAUAUUAAUAGUCGUGACAAAAUUAACUUAGUAAGUUAUAAUAUUAGUCGUGUG.AGGAGC......GAAAUCAGCGAGA....GC..AUCGA..GACGAAACACGGCCAGUC.GUCGAU.GCUCUUUCUGAAUAAUAAUUUUAAAUUCUGUUAAAAAUCUCUAGUAAAAUUCAGACACUAUUGUUGUGUCACAUCUCUUUUAAUUUUUGUUAAACAUUAUCAAAAAGCGGUCAUUUCUAAUGACCGCUUUUUGAAAUUUAAAUUUCAAAUAAUUUAAAUUAAUCGAGAUACAUCUAUUGGGAAUUGUAGCUUUCUAACUCUGUUGGCAUCCAGUCAGUAGUAACAUAUAUGUGUCCUAACUCUUUACCCUGAUAACUUCUUUUAGCAAACCGCCACCCAGGUUCAAGAAUAAUCUUAGUAAAUCCAUUUGCCAA
NC_004113.1/599796-600261                    CUCCGCUAAAACUGGAGGCAGAAAUUGGGCUUUUGCAAAUCAACUUCAUGAAGUUCCUAUGCAGGGGUGACAAAUCGAGGAUUUUUCUGCUAAGGUCAUUAAGUGUGUG.AGGAGC.GAACCAGUUA...AGGGC....AC....CGA..GACGAAACACGGCCAGUC.GUCG...GU..GCUCUUU...CUGAUUUUAAGGCUAUGCUGGCGCGGGUUUGGAGUGCUGCUGUUGUAGGAAUUGACGCAAUUCCCGUCGGCGUCGAAGUGGAUGUUUCCGGCGGCCUACCGAGGACGGUGGUGGUGGGUCUGCCGGAUGCUGGCGUUCAAGAGGCACGGGAGCGCGUUAGGGCGGCCAUUCGUAACGCUGGUUUUAGCUUCCCAAUGGGGCAAAUUCUCGUCAAUCUCACCCCCGCCGAUUUACGCAAAGAAGGCCCCAGCUUUGAUCUCCCCAUUAGUAUUGGCAUCUUGGCCGCUUCAGGACAGGUGG
NC_007413.1/2186268-2186739                  UGUUUGGGCGUAAUUUUUGUCUAAAUCCUGUUAUUCAAAGAGACAAUAAAAACUUUUAUAACUAGGUAUUGACGCAUUACCUAAUGUCGGAUAUAUUAGCUGGUGUGUG.AGGAGC.....GAACCAGCAAGAAC....AC....CGA..GACGAAACACGGCCAGUC.GUCGGU.GUUCUUUCUGAUCUAUAGGGAUUUUUCGUAGGUGAGUUUGUCUAUAAUCCCUGCGCUAUUUCAAAAUUUAACUUUUUUAGAAUCUAAACAACAAAAGAAAUUUUCAGUUUCUACAUUCUGUAUUCUGUGGAAAUAUUAAUUCUACACUUUACAAAAAUUAAUCAAGUAGGCUUACGAAAGUAGAAAUUUCUCAAUUGCGACAGCAGCUCCAUCCUCUUCGACAGUGGGGGCUACCCAUUGAGCGAUCGCCUGUACUCCUGUGGGGGCGUUCCCCAUAGCGAUCCCAAUACCGGCGUAUUCCAGCAUUUCCAGAU
NC_003272.1/4768649-4768178                  GGUUUGGGCGUAAUUUUUGUCUAAAUCUUGUUAUUCAAAGAGACAAUAAAAACUUUUAUAACUAGGUAUUGACGCAUUACCUAAUGUCGGAUAUAUUAGCUGGUGUGUG.AGGAGC.....GAACCAGCAAGAAC....AC....CGA..GACGAAACACGGCCAGUC.GUCGGU.GUUCUUUCUGAUUUAUAGGGUUUUUUCGGUGGGUUUGUCUAUAACUCCUGCGCUACUUCAAAAUUUAACUUUUUUAGAAUCUAAACAACAAAAGAACUUUUCGGUAUCUAGGUUCUGCGGAAAUAUUAAUUCUGCACUUUACAAAAAUUAAUCAAGUAGGCUUACGAAAGUAGAAAUUUUUCAAUUGCAACAGCAGCCCCAUCCUCUUCGACAGUAGGGGCUACCCAUUGAGCGAUCGCCUGCACUCCUGCGGGAGCGUUUCCCAUAGCGAUACCAAUACCAGCGUAUUCCAGCAUUUCCAAAUCAUUGAAGUU
NC_008819.1/401751-402216                    CUGUGCCGAAAAAGCAUCCAAUUGGGUGCUUUUUUAGUGCCUGUGCCAAUCACUAAACCCUCCUAUUAAGGGUUUAUUCCUAAGCCUGUUCAGAUAAAUUUCUGCUGUG.AGGAGU.U............GAGAUCCU.CA....GUA..GUGGAAACAAGGAAACAC.UUACGCCUG..AUCUCACGAAGAAACCGCCCAAACAGAACUGGGCGGUUUUUUUGUGCUUUUCUUAAAGUGGUCUGAUGAUAUUUCCACCCCCACAAGUUGUUUUUGGACUUUUGCUUUUAAGCAUUGCAGCGACUUUGAUUUUUAAUGUCAGAUACAACCCCUUCGGAAACAGUGAAGAUGAUAUCUAAUGCAGCAAAGCAUUAGCGUUAAAAAAAGAGACCUUUUGGGGUCUCUUGAUUGCGAUUAAAUCUCUUUGAUGUCCCUCCGACGAUGCCCUCGUCGGGACUUGAACCCGAGACCUCUCCCUUACCAAGGGAGU
NC_009976.1/1238713-1239182                  UCAUUUUUAACUUUGGUCAGUCACCUCCCCCAACUGUCACUGUGACAGUUGCCCUAGUUGCAGUAAGGAUGGUUGCAAAUAUAGAAACAUUGGCAAUAAUGAAAACGUG.AGGAGU.U............GAGAUUC..ACU.AAGGA..GUCGAAACUAGGAAAGAC.UUCCUUGUUGAAUCUCAAAGAGACCCUGCCUUCGGCAGGGUCUCUUUUUUUAUGCUUUAAAAGUAAAAUCUAAUGAGGUUCUGCUGACAGGUCAAAAAGAACUUUUUUUAAGUUUAAAUACUGACUAUAUAAAAUAAUUUACAAGGUAUUCAUUGAAAGGGUGAAAUAUAUUCUGCUACCAGGUUAUUUGUAUAUUCUUUAAUAACUAUUCUAGCGACCAAUAUUAUAUAUAAAGUCUUUAAAUCCUGGGACAUAGAAAUAAAGGCCAACUGCAACAAGCAGCAGCAUAUUUAAUGCUAGUACAAGAGCUCCUAGGAUAAU
NC_005042.1/1298760-1299230                  GUAAAAACUAGCUUUGAGCUAACGCCUUAUCUCAACUGUCACUGUGACAGUUGAGAUAGCUACCUUGAUCCUGCCCGUAAAAAUAAACUUUAGUAAUAAUUAUAUUGUG.AGGAGU.U............GAGAUUUA.GCG.AAGGA..GUCGAAACUAGGAAAGAC.UUCCUAAGCCAAUCUCAAAUAAAAGCCCUGCUAUUAGCAGGGCUUUUAUUUUUCUAUUAAUGUUAAAGGCAUUCUACGAGCCCAUUUAAGUAAUCAGAGCCCUCAAUCAUUCUUAGAAUUACUAAUCAAUAUUCAAAAGUUUGUAAAGAUCGUCAAUAUUAAAUUAAGAACUAACGUUACGCAAAAGAAUUAUCUUUCUUAAAUAAAAUCCUUAACUUCGUCCAACGUUAUAAACAAAUUGCUGGAAGGCUGGAAUAUAAAAAUACGCUGCUACUGCCAAAACAAGCAGUAGAUUCAACCCUAAAACAAUUGAACCUAUAA
NC_005042.1/636338-635872                    CAAUUAUAGAGACUACUUCACGCAAACUAUUUCAUAAAAUGUCAUUUAAUGAGAACAAGGGGUCAUAUUCUUGCAAUAAAUCACUCAAUGCGUGAAAAUACUCACUGUG.AGGAGA..............GAGCC....UCC.UUGUUCAGUGGAAACUAGGUAACAC.UGACUAAGG..AGCUCAACGAAAAACCGCCUUUAAGGCGGUUUUUUUAUUUCAGAACCCCAGUCUAGCUAUUUUAAAACCGCCUUAAAGCUCUUUGGUCGCUCCCCAAAUAAAUUUACAUUCAAUCUUUUAUGUUCACAUAUUAAACAAAUUAAUCAUUUAAUAUGUCCCAAACUGAAUUUGAUAAAAAUGGUCUUGAUCAAGUAGGAAUACAUUGGUCUCAACACCUUGCAAUGACACUAAUAUCCAUACAAAUAUUUAUACUUGCUUUAGACAAAGCAAGUCCUGAUUUCCAUAAUUUUAUUUUACAUUGUUUGAUAAG
NC_005042.1/556807-556342                    UUCUUCAAAUCGAUAUAGAUAAGUAAAAAAGGCUUAUACAGAGCAAAUCCAAAAAAUCAUUGACGAGGAACUUGCAAAAUUAAAAUUAGUCAUUAUCAUUUGAGAUGUG.AGGAGA..............AAGCU....UCUCUAAAA..GUGGAAACUAGGAAACAC.UUUUUAGGA..AGCUAAAAAAAACCGCCUAAUAAGGCGGUUUUUUUUUAUUCAAUGCUUUACAAAUCAAAAAUCCUACUGAUCUACAUACUGCAAACAAGCAGUCAGUUUUUACGACCAUUAAACUUGAGAGGCCUUCUUGUUAAAGAAGAAUGAACUCCUUAAAACCUCUUUAAAACCCUUUGUGACUUCAAUUUUUAAUCAAAAAUCCAAGUUUAGACAUAUCCCAACAAUUCCAAUAUCCCUCUGAAUUUUGCUGUCACCCUGUUAAGAUGGACAAUUAAUUAAUUUUGUUUUGACACAAGUCAUAGUUGGGGAAAAC
JCVI_SCAF_1096628057746/1321-865             CUGGGCAUCGGCUGAAGCAUCCCCUGCAUCCAGCUGUCACUGUGACAGUUGACGGGCUUCCACUCUCGUUCUUUCAGACCCCUCGUCGGUUCGCGAGCGUUCAGUUGUG.AGGA..................GGCCA..AC....CGUU.GUGGAAACAAGGUCACAC.GCCG...GUGUGCC...CAGACCCUGCCUUCGGCGGGGUCUUUCUUUAUCGCUGCAGGCGUCCCCAAAGCCACCAUGCAGCACUUGCCAGCAGCAGCCAGGGCAGUGGCAGCUUCAGCACAAGCAGCAACACCAGAACUCCGAUUCCGACAGCCAAGCGACGGGUCUGCNNNNNNNNNNNNNNNNNNNNNNNNNNNNNNNNNNNNNNNNNNNNNNNNNNNGAUGGCGAUCCGGUCCUCAUUCGGUGGCACAAGACGUGGAUCAACGGCCUGAUGCGGCGCACCGGGAUGGGCCUGUACGGGCUGAUGUGGCUGUCCUUCGC
NC_005070.1/1411244-1410788                  CUGGGCAUCGGCUGAAGCAUCCCCUGCAUCCAGCUGUCACUGUGACAGUUGACGGGCUUCCACUCUCGUUCUUUCAGAGCUCUCGUCGGUUCGCGAGCGUUCAGUUGUG.AGGA..................GGCCA..AC....CGUU.GUGGAAACAAGGUCACAC.GCCG...GUGUGCC...CAGACCCUGCCUUCGGCGGGGUCUUUUUUUAGCGCUGCAGACGUCCCCAAAGCCACCAUGCAGCACUUGCCAGCAGCAGCCAUGGCAGCGGCAGCUUCAGCACAAGCAGCAACACCAGAACUCCGAUUCGAUAGCCAAGCGACGGGUCUGCUGUCGGGCCUGCGUUGUCAUGUAUCGCCAGCGCGGAAUCAGCGGCAUGGGUGUCGAGAACGCUGACUGAGGUUCGCAUUCCCUCAUUCGUGGAGCCAGUCACGGCAGAAUCAGAGGGUUGCCGUUGUCGCCCGAUGAAAGAGGUCAGCCUUCU
NC_000911.1/3398454-3397986                  AAAAGCUUCGGAGUUCUGCUUUAGGUCAAAGUUUCUUGAAAAUUAAGUUUUUUUCCAGGUCUGAAGCCUUGACAAUCCCCGUUGGUGAUUUAUACUUAGGACAGGUGUG.AGGAAA.UUAGA........AAAACAU..CU....GGA..GUCGAAACAAGGAAAGAC.GCCCC..AGGUGUUUUUUUAUGGCAAUUUUUAGGGCAGUCCACAGAUGAAGCAAUGGCGCUGGCGGAUGGUAUUGGUGGCGAUCGCCGCUCUGGUGGUGAUUUCCCUAGCUACGCUGUUUCAACCUCAGGAAACCUCUGGCCGCAUCCCGGAUUAUCAAAUUAGCAGUCAGUUGCCCGCCAACCAGGUAGAUUAUUAUCCUCUGCAACAGAAUUUAGAUGAGGCGUAUUAUCGGCCUUUGGGAGAGUGGUUGGGUCGUUUAAUCCUGCCGACGGUGGAAGAAACUAAAGCCAGGACAGGAGAUUGGGUUUGGUUGGAACUG
NZ_AAUA01000001.1/379723-380189              AGACUCGACUGCCCUUACUUUGGCGGGCCCUGGGAUUGGAUGGCGCGGAUUAGGAACUGGCCCAAGCGAUGAAGGGGCAAUUCCCCGGCCUGGCUAAUUUUUUCUUGUG.AGGAGU.UG...........AACUCCUCUGU....GGA..GUGGAAACAAGGCAACAC.GUCC...ACACGAGUUCACGAAAAGCCCUGCCUUCGGCGGGGCUUUUUUGUUGGCAUCAAUUCCUCCCGACCCACAAAAAAGGGGCCUAGCGAGGCCCCUCGGGUGGUGUGAGGAGAUCAACUUCGUGUGAGGAGAGUUGAUCCACCCCAGUGCUAGCGCGGCCGCUCGACCUUUGGGGCAGCAUUCACAUCGAGUCAUCAAGGCGAUGGCUGCAGACAGCCGCUCGCCAACAGGUCACCAAGCAGAUACAACGAUCCGGCAAUCACUGGCGUCGCAGCGGGCCAGCCUUGACGCUCCAGCUGCUCCAACACCCGAAUGAC
JCVI_SCAF_1101668398476/779-315              AUCCGAUAUUAAUAAAAUUCAUUUCUCAAUUGUCACAUGUGACAGUUGAAUUAGAUAAACACUACAUAAACAUCCAUCAACUAUCGCGGUUAUAUUAUGAAUGUGUGU..AGGAGU..............AAGCA....GUAAAUUAA..GUGGAAACAUGGAAACAC.UUAAUAUAC..UGCUUUUAAAAACUCAUCUUUUAGAUGAGUUUUUUUUUGCUUAUUUUUAGUCAGAAGAUGAUAAAUCUUAACGCUUUAAAAUAUUUAUUACUCCUUAUUCCUCAAACAUUAAUCAAAUUGAAGCUUUGUGGUAAGCCUGAGAGAUUUCAAAAGUAUUACUGGUUUUUGACUCAUAACACCUCAUUCCUUAGUGUAAUUAAUAGCGCAUUUAAUUAUUACUAAUCCAUCCACAUAUCUACUUUUUCAUUUUUAAUUUCAUCAGUAUCCUUUUCUUGGCUUUCUGAUGAAUUUGUUUUAUAUUCAAUUUGCC
JCVI_SCAF_1096627574863/1587-1872            UUUUUUCUUUAUGUCUAGAAAUGAAAAACUGAUAUAUGUGAAAGUUAAGCAACAUUCUAUUUAGCCCUUCCACGAAAAAGAAUUUUAUAAGAUAUCGUGUAUCUGUGUG.AAGGAG..............UGGUUUU..UUG.AAACA..GUGGAAACAAGGAAACAC.UUGAUUUAGGAAACCAUAAAAGAUCCCAUUAAUGGGGUCUUUUUUUUUGCAAAUUUAUAAAUUCUAUUUAUUUUUCUGUAUCGUUCUAAGGAUUCCUUAUGAAAAAUUUGAUAGCGGAUAAAAUGAGUUACUUUUAAA.......................................................................................................................................................................................
NC_007577.1/1173449-1172981                  UAUUGCCAUAAAUCCUUUAAUACAUAACUGCUACAUGUGACAGUUACGUAACAUUCCAUGCGCCCCUUCCACGGAAAUGAAAUAUAUGGAAUAUUUUAAACAAGUGUGA.AGGAGU..............GGUUUUAC.UC..AAGCA..GUGGGAACAAGGAAACAC.UUGGUUAGGUAAAACCAGAAAAAGGCCUCUAAAAAUAGGGGCCUUUUUUUUUUAACUUACUACUUUUAUUAACUUUCCUAUAUCGUUCAAAGUGUUUCCUACUCAUACCAAUAAUGUUUUGGUGGAAUAUACAUUGAAAUGAAUCAAAAAUAAGUCAUAAAUAGUCUAAUAUCUGCCUAUACUGCUUAAGAAAGAAUUUAACCCUCUCCUGAUUUCUAAACGGACAAAACUUAGUCAGGGAUAUUCAGGUUGUCCAAAAUCACUUUUUUUACAGUGAAAAUCAGUGGUUUCUCUAAGUCAGUACACCCAAAACUUAUGACA
NC_008817.1/45810-46278                      UUUUUUAAUAGUAUUCACAAUGGGCAAUUAAGAUAUGUGACAAGUAAGUAACAUUACUCAUCCUCUUCCACGAAAAAGAAAUAUAUGUAAUAAAUUAUGCGAGUGUGU..AGGAGA..............GAUUUAU..CUAAAAAAA..GUGGAAACAAGGAAACAC.UCAAUUUAGAUAAAUCAAUAAAGACCUCUAUUUUUAGAGGUCUUUUUUUUUCUCAUCUAGCGUGAAUCAAUACACAGGUUCAAGUAAAUACACAUUUGUUUUCCUGGUGAACAUUUUGCAAAUCAUAAUAUAUAAAUUCUUUCGAGUGAUUUUACAAAUAUUUUUAUAAUCUUAUUAUUGCCUACGAACUAACUAUGGAUGAAGUUAUUAAAUUAAGUAGGUCUACUGUUGAAAAAUAUCUUAAUUGCCCUAGAUGUUGCGUUCUUGAUAAAAAGCAUAAAAUAAAACCUCCAUCUUUACCCUUUACUCUAAAUAUUGCGG
JCVI_SCAF_1096626304682/360-1                UGCUAUGGACGACUUUAAAUUGAAUAACUGUCACAUGUGACAGUUAAACUAGAUAUACAUUAAUCAUUCGCACUAUCAAAUUAAUCAAGCUAAUAUAAAGAAGUGUGU..AGGAGA..............AGAUGAU..UUU...UCA..GUGGAAACAUGGAAACAC.UUGAU..UACUCAUCUUAAAAAAGACCUUAAUAGGGUCUUUUUUUUUGGAAAAUUAUAAAUUAUUUUAGUCUUCCCACAUAUCAGGCUUUUUAUCUUCGCCUGCAUCUUUGCUAGUAGGUUUUUUUUCUUCAAUAUUUAAAUUAGUGAGUUCAUCGUUUUUAGAUUUCAAUUUAAUUUGAAUAUCUUGUAUUCUACUAAGAAAUUCAUCUUAAAAAA........................................................................................................
JCVI_SCAF_1101668388273/863-400              UGCGUUAGCCUACUUGAGAUACAACAACUGUCACAUAUGACAGUUGAACUAGAUAAACAUUCAUCACUCGCGCUAGUAAAUUAAUUAAGUUAAUAUUAGAGAGUGUGU..AGGAGA..............AAGUG....AUU.UUUCG..GUGGAAACAUGGAAACAC.UUGAUUAAU..CAUUUUGAAAAAGACCCUCUAAGGGUCUUUUUUUUUGAAAGAUUUUAGAUUUUUUAGUCUUCCCACAUAUCAACCUUUUUAUCUUCACCUGUUUCUUCGGUAGCAGGUUUUUUUUCUUCAAUAUUUAAAUUAGUGAGUUCAUCGUUUUUAGAUCUCAUCUUAAUUUGUACACCUUGUAUUGUAUUGAAAAAUUCAUCUUUAAAAAAAUCUUCCAUUUCUUGCCAAGCUUCCAAUUCUUCCUCCUUACCAAUAGUAUUUUUAAUUUGAAGUGAAAUAUUUUCAAAAGCAAAACAUUUUAAAUCAUCAAUAU
JCVI_SCAF_1096627816644/1001-532             UUUUAUUACGAUGAAACUCAAGACUUACAACUGGCACAUGUGACAAUUAAAUUACAUGCGGCAUCCCCCUUUCACCAAAGUAAAAUUUAUGACAUAUUUAUAGAGUGUGUAGGAGA..............GGUUUUU..CUU.AAACA..GUGGACACGAGGAAACAC.UUGAUUAAGUAAAACUUAGAAANNNNNNNNNNNNNNNNNNNNNNNNNNNNNNNNNNNNNNNNNNNNNNNNNNNUUAUGUUUAAAAAUUGAAUAAAAAAUUGUUUAUAUUUAAUGUGAUUGAAAUUACAACAUAAAUCUAUGAAUUUAAAAAAGACCAAAUAUGAUAGCCCCAUAGCAAUAUUUUUAAAUUAAAGUCAAACUUAAAUUUAGAACAUCUUUUAUUCAGGCAAAAACUUAUGAAUUUACCAAUAGAAAAACAAACCAUUUUAAUUACAGGCGCAGGUCGAGGAUUGGGUUCAGAAAUAGCAAAAUCAUUUCAUA
JCVI_SCAF_1096627600585/425-894              UUAAUAGCAAAUUCAAUGCAAAAGACAAUUGGCACAUGUGACAGUUAAGUAACAUACCAUGGCCCCCUUCCACGGAAAAGAAAUAAUUGACAUAACAUAAUGGCGUGUGAAGGAGU..............AGUUCUA..CUU.UAUCA..GUGGAAACAAGGAAACAC.UUGAUUAAGUAGAACCAAUAAAGACCGCUAGUAAUAGCGGUCUUUUUUUUUUGCAAACUUACUAGUUUAUUGACUUACCGAUAUCGUCAAAUAUCUGCAGAUUUUAGUUUUGUUGAAUAUUUCUCUUAAUCUUCAAAAAUAAAUCCUACAAGCUCCUGUAUCUACAAACUGAUGUUGAGAUUGAAUUUUGCCCUCUACGCUAUUGUUUAUUAUUAGAAAAAUUUUUAACAACUUAGUUUUCCCAAAAUGGGUCUGUUGUAAGUGAAACAUUUAACGUUUGUUCUUUUUUACUUUUUAUAUUUGUUAUGCAAGCUCUUACAG
NC_005072.1/972280-971811                    ACUCGAAUAAUAAUUUGAGUACUUUUGGUUUUUAGCUUUGUGACAAUUAAUAUACUUGCCCAAUAAGUAUUUACUCUAUAAUAAAAUCAUGUGAAAUUUAAAUUGUGUGUAGGAGA..............GGUUU.U..AUUAAAUCA..GUGGAAACAAGGAAACAC.UCGAUUUAUUAGAACCAAUUUAGGCCCCUUUAGGGGUCUUUUUUAUUUGCUGCAAAGGUUAUAUUGAUUUAAUAAUUUGUUGAAAUUUUCAACUCUUUCAUUUUUCUCUUUUAAAGGUCUUGAAAAAUCAAGUACUGCAGCACAACAUAAUUGCCAGCAAGAUUUUUCCUUAAGUUCUAAUUUAUUGCAUAUAUCCUUUGGAGCCAUUGUUAAUGUAUUUAUCUCUGAAAUGUGUUGAAUGGUUUCCCAUAAUUCUGCUUCUAGAAAGUCAAGUUCAGUACUAGACAAUAAUUCUGUGGCUAUAUAAUCUUUUAUUAAUUC
JCVI_SCAF_1096627537559/1408-1760            UUUUGUCAGAAUUACUUAAAUCAAUAAACUGGCAUAUGUGACAUUUAGGUAAUAUUUUAUUCUCACUUUCCACGUGAAAGAAAUAAUUUGCCUACCUUAUAAAAGU.AG.AGGAGU..............UGUUUUA..UUG.AAUUA..GUGGAAACAAGGAAACAC.UUUAUUCAAUAAAACUAAAAAAGACCCCUGUAAUUAAGGGGUCUUUUUUUUUGCCUAUUUACUACUGUUGUUGGAAUUUUCAUAUCAUUAAAAUUAUUCCAGUUCAAAUAGUAUAAAUUUUAAAAAUUUCUAGAUUAAUAGCUAUAAGUCAAUUUCAACUUUAUUGAAAUUUAAAUUUAAUAUCUAAUUAAUAAUAAAAGAAGAUU...................................................................................................................
JCVI_SCAF_1096626998670/796-327              UUUAUAGUCAAUAUUAUUUAAUUUCUAAACUGUCACAUGUGACAGUUUUAUAACAAUCCAUUCUCCCUUCCACGGAAAUUAAAUAUUUGUAAUAAUUUAUAUAUGUGUGAAGGAGU..............GGUUUUA..UUA.AAUCA..GUGGGAACAAGGAAACAC.AUGAUUUAAUAAAAUCAUCAAAGACCUCUAAAUAAUUGAGGUCUUUUUUUAUGCAUAUUAAUUAAAUUAGUGGACUUUCAUGUAUCUUCGUCUUCCAACUUAUUUUAUACAAACCAAAAAUUCAUUUUUAUAUGAGAGUUUUGGCUUAAAGCUUUGAAAAUAUUCUAAUUGUUUUUAUUUAUGAAAUAAAUAUAUUUGCCAAAUAAAAAUGCAUAUUUGAUAUUUUAUCUCUUAAUUUUUUUAAUUCAAAACAUCUUUUCUUCGAUUAAUAACUUUUAAAAUUAAAUAUCUUAUUGAGCAUGAAUUUUAAAAGCAAUAUAA
JCVI_SCAF_1096627551526/1409-940             UUUUUUAUUUAUGUCAAGAAAUGAAAAACUGGCACAUGUGACAGUUAAGUAACAUUCCAUUCGACGCUCCCACGAAAAAGAAUUUAAUGGCAUAUUUUAUAAGUGUGUGAAGGAGC..............GGUUUUA..CGG.AAUCA..GUGGAAACAAGGAAACAC.UUUAUUUCGUGAAUCCACGAAAAGACCCCUUAUAGGGGUCUUUUUUUAUGGAAAUCCAUUCCUUCUUUUACUUUGCUUUAUCUAAUCUAAUGAUAGGUAAUGUUUAGUGAAAUUUAUUUUUCCCAAAAGGGAUCUGUAGUUAAAGAAACCGUUAAAGUACAUUUUUUAUUUUUUUUAAUUUCACUGAUACAAGCCCUUACUGUUUCUCCAUUUACAUCUAUCUCACAGGCACCGCAACUACCUGUUAAACAGCCAGUUGGAAUUUCUAACCCUGCUUUUUCUGCAGUUGAGAACCAAUCAUCUCCUUCAGAAACAAAUGUC
JCVI_SCAF_1096627632931/334-1                AAUGAUAAAUAUACUGAAAAAGAUAACUGUCACAUGUGACAGUUAGGUAACAUUUCUUUCGGCUCUUCCACGUAAGGGAAAUGCAUGAGAUAAAUUAAAGUAGUGUGU..AGGAGA..............GGUUUUA..AUU.AAGCA..GUGGAAACAAGGAAACAC.UUGUUUAAUUAAAACCAAUAUAGACCUCUAAUAUAGAGGUCUUUUUUUAUGUUUUCUAAUUUUAUUUUCCUGUAUCAUUCCAAAUGAUCCCCUAAAUAAAAAAUUUGUUUUGGAUAAAGAAAUAUGAGUGAAUAUCUAAAAUCUUCUUUUAUGGCUUUAUAUGUUUAAAAAAAAUCUUAAAUUUAAA......................................................................................................................................
JCVI_SCAF_1096627726923/1502-1793            UUUUUUCGUUAGGUCCAAUAAUGGGAAACUGUCACAUAUAACAGUUAAGUAACAUUCCAUUUACCCCUUCCACGAAAAAGAAUUAAAUGACGUACCUUAUGAAGGUGUGAAGGAGU..............GGUUCUA..CUG.AAAGA..GUGGAAACGAGGAAACAC.UUGAUUUGGUAAAACCAUGAAAGGCCCCAUUAUUAGGGGUUUUUUUUUGCAAAUUCUUUGCUUCUAUUCACGUUCCUUCGUCUUCAAAAGUAUUCCUUAUUAAAUAUCAAAAUUUGAUGAUAUACAAAAUGGGUUAAUUUUAA..................................................................................................................................................................................
NC_005072.1/383287-383753                    AAUGCAAUUAAGUCUGAAGAGGUAUAACUGUCAUAUGUGACAAUUAAGUAAUAUUACUCACCCCCUUCCACGAAAAAGAAAUAUAUGUAAUAGUUUAUUGUUGUGUGU..AGGAGA..............GUUUUUA..CUG.AAACA..GUGGAAACAAGGAAACAC.UUGAUUCGGU.AAAACCAGAAAAAGACCUCUAGAAAUAGGGGUCUUUUUUUGUGCAAAUGAUCUCUAAUCCACCUGUAACUCGAUAUCCUUUUUAUUACUUUCUUAAUCUUCUAUGGUUCCCUAUAGAACCUGUUUUUGUAUAAUAUGAAUAACACGGAUUUAGUGAGUCUGACGUAGAAAAGUGUAGACACUUUUGUAGACACCACCACCAGAUCCCUUACUAUAACUGAUCUUGUAUGUCUCACGAAAUAUUUAUGCCAGCUCUUAGUUCUACUAUGACUGAAGGCAAAAUUGUUGAAUGGUUAAAGAAUCCUGGAGAU
JCVI_SCAF_1096627084234/750-1217             GUGUUUUUUAAUGACUUUUCUAAAAAUUGGCACAUGUGACAGUUAGGUAACAUUCCAUUGCCCCCUUCCACAGAAAAAAAAUAUAUGGCAUAAAGUGUAUAUGUGUGU..AGGAGU..............GGUUUUA..CUG.AAUCA..GUGGAAACAAGGAUACAC.UUGAUUCAAUAAGACCUUAAAAAGACCUCUAGUAAUAGGGGUCUUUUUUUAUUAUCUUAGAAGUGAUAAAAAUAUGGACGAAGACUUUUAAUAAAGACGAAUAACAGACCCAUAGAAUUGCACUACAAUGUCAUCGUUAGUCUAGACAUUUUCUUUCAGAACCUAGACAUAGAAAUAAAAAAGUCACCAAGCAGGUGACUUUGCAUGACUUUUCGAGACAUAAAAACUCCCCGGGCGGGAUUCGAACCUGCGACCAAUCGGUUAACAGCCGAUCGCUCUACCGCUGAGCUACCGAGGAAUAUUAAAAACUUAACUCUUAUA
JCVI_SCAF_1101668306973/940-1398             UUUUUUCAUUAUGUCCAGAAAUGGGAAACUGGUACAUGUGACAGUUAAGUAACAUUCCAUUUAGCCCUUCCACGAAAAAGAAUUUAAUGCAAUAGUUUGAACGUGUGUGAAGGAGU..............GGUUUAU..CUG...AAACAGUGGAAACAAGGAAACAC.UUUAUUUAGUUAAACCAUAAUGGCCCCGUUAGAGGGGUCUUUUUUUACCAAAUUUACUACUUCUGUUUAUUUUCCUGUAUCGUUUCAAGGAUUCCCUAUAGAAAAUUUGAUAGUGGAUAAAUGAGUUACUUUCUAAAUAUCUCCGGUUUGGUUCUAAAAUUUCCCCUGUAGGAAAAUAUGGCUUUGCUCUAUACGUUUUGAUAAUCAUUAUUAAUGUUCAUCUCAUAUGAAUAAAAAAGAUCUACAUUUCAAAUCAGUAAUUUUUAAAAUAUUUUUUACCUAUUUAGGGGUUUAUUUUUUUGCUCUAAUA...........
JCVI_SCAF_1096627155230/15-482               UUUGCCAUAAAUCCUUUAAUGCACAACUGGCACAUGUGACAGUUUAGUAACAUACCAAUUACCCCUUCCACGAAAAAGAAAAAUAUGGCAUAAUUUAUACACGUGUGA..AGGAGU..............GGUUUUA..UUA.AAAAA..GUGGAAACAAGGAAACAC.UUUAUUUAGUAAAACCUUAAAAGACCUCUAGUAAUAGGGGUCUUUUUUUAAUGCGUAAUCACUACAUGCGAAUAAUGAACAAUAGGGAAUCUGUGUAGGUAUAAUUAACGGAUUAAAAGAUUUUCCAGAACAUAGAAUGUUUAGGUCGGCAGUUGAAAGUCAGUUGAAAACUUUAUCUAGUUCAAUGCAGGACUAGAAAGUUUAUAUUCACUAUUAGAAAAUAAGUCUUUGAAAUGUCAGAUAUUAAUAUAGGCUUAGUUGCAGAAAAUCAAAAUUUAUCAGAAUUUGAAAUUACUGAAAAUUUUUCUUGUAUAAGAUUCU
JCVI_SCAF_1101668274677/585-117              UUUAUGAUAAACAUACUGCAAUAGACAACUGACACAUGUGACAGUUAAGUAACAUUCCAUUCGCCCCUUCCUCGGAAAAUGAAUAUAUAGAUUAAAUUAAUCGAGUGUGAAGGAGU..............GGUUUAU..CU..AAACA..GUGGAAACAGGGAAACAC.UUGAUUUAGUUAAACCAGAAUGGCCUCUAAAGUAAUAGAGGCCUUUUUUAAUGCAUAAUCAUUACUUUUAUUCAAUGCUUAUUAUGUUCCAAAGUUUUUUCUUUGUAUGAUGCUAAAACAAUGGGUUCUAUAGUUGUUAUUUAUUGGAAUUAAAAAUUUUUGUUCUAAUUCUUCUAUAUGAGAAUUGUUUCCAUAAAAUUGCUUUAAAUAGGAAAUUUAAAUCUCUUUAUUAGUUUAUGAAUUUUGUACUAGUUCAGAGAUAGAAAACUACUAAACAUAUAGUAUUAAAAAAAAGAUUGUUAUUUUAUUACUUUAUAUUUU
JCVI_SCAF_1096628045981/1013-1482            UUAAUGACAAAUAAACUGUAAUAGACAACUGCCACAUGUGACAGUUAAGUAAAAUUCCAUUCGCCCCUUCCACGUAAAAGAAAUAAAUGUCAUAGUUUAUAGAUGUGUGAAGGAGU..............GGCUUUA..CUA.AAACA..GUGGAAACAAGGAAACAC.UUGAUUUAGUAAUACCAAGAAAGACUUCUAGAAAUAGGGGUCUUUUUUUAUGCAAACUCACUACUUUUAUUCACUAUUCCUAUUUCUUCCCAAGUAUUAAUUUCUAGGCCUAAUGUAGGGAGGGGGAAAUAAUUAAAAUUAAAAAUUUAGUUGUAUGUAGUUCUAUAUCUUCCUUGAUAAGAUCCCAAUAGGAUUUCAUCCUCUUAGUUUAUUAAUUCAAAUAGUAUUAGCUCAGAGAUAGAAAACUAAUUUAAGAUUUACUAAACAUAUUUUAUUAAAGAAAAACAAAAAGAUGCUAUCUUAAACUUUAUAUUUUAAUGA
NC_005072.1/346726-347193                    UUUAUUGACAUAAAAACAUAAAGUCAUAACUGGCACAUGUGACAAUUAAAUUACUUUUCUCAUCCCCUUCCGGUUUAGGAGAAUGUAUGGCAUAUUAAAAAGGUGUGU..AGGAGA..............GGUUUUA..CUG.AAACA..GUGGAAACAAGGAAACAC.UUGAUUUAGUUAAACCAAGGAAAGACCUCUAUUAGGGGUCUUUUUUUUUAUGCUUCAAAAUAGAUUGAAUAUUAAAUUAUUUUAUUGGUGAAAAUUAUUAGAGGAGCCAAUGGUUAAAUUCUGAGUUGAAAUCUUAUAGAACUUCUCAUGUACUGAAUCACUAAAUUCCUUUUCAUUUGAAUAAUUCAUUAGGUCCAGCGGUUCAAUAUUUUCGUCGAACCAUUCGUCAUAUUCAAUAUUAUUAGGUUCAGCAAAAUAAGUCAUAUUUAAUUAUUAGCUAUCAAAAAAUAUGUAAACGGUACAUGCUAUACAAAAUUAAAG
JCVI_SCAF_1096628123936/229-696              UUUAUUGACAUAAAAACAUAAAGUCAUAACUGGCACAUGUGACAAUUAAAUUACUUUUCUCAUCCCCUUCCGGUUUAGGAGAAUGUAUGGCAUAUUAAAAAGGUGUGU..AGGAGA..............GGUUUUA..CUG.AAACA..GUGGAAACAAGGAAACAC.UUGAUUUAGUUAAACCAAGGAAAGACCUCUAUUAGGGGUCUUUUUUUUUAUGCUUCAAAAUAGAUUGAAUAUUAAAUUAUUUUAUUGGUGAAAAUUAUUAGAGGAGCCAAUGGUUAAAUUCUGAGUUGAAAUCUUAUAGAACUUCUCAUGUACUGAAUCACUAAAUUCCUUUUCAUUUGAAUAAUUCAUUAGGUCCAGCGGUUCAAUAUUUUCGUCGAACCAUUCGUCAUAUUCAAUAUUAUUAGGUUCAGCAAAAUAAGUCAUAUUUAAUUAUUAGCUAUCAAAAAAUAUGUAAACGGUACAUGCUAUACAAAUUUAAAG
JCVI_SCAF_1101668304461/1015-1427            AAUGCAUUAUAUCCAGAAAUGGGAAAUUGGCACAUGUGACAGUUAAGUAACAUUCCAUCUAAUGCUUCCACGAAAAACAAUUUAAUGGCAUAAUCUAAGCAAGUGUGA..AGGAGU..............GGUUUUA..CUU.AAGCA..GUGGAAACAAGGAAACAC.UUGUUUUAGUAAAAUCAUUAAAGACCCCAUUAUAAGGGGUCUUUUUUUAUGCAAAUUCUUUGCUUCUAUUUACUUUCCUGUAUCGUUCUAAGGAUUCCCCAUGACAAAUUUGAUCGUGGUUAAAAAGAGUUACUUUCUAAAUAUUCCCUGAUUGGUUCUAUAAUUUCCCCUGAAGGAAAAGAUGUUAUCUGCCCUCUCCUUUUUUGAUAAUCAUCAUUAAUGUUUAUCUCAUAUGCAUAAAAAAAAUCUAAAUUUUAAAUCAGUAU.......................................................
JCVI_SCAF_1096627549615/1397-930             AAUUAUAAAUUCACCGCAAUAAAUAAUUGGCACAUGUGACAGUUGAGUAACAUUGCAUUCUCCUCUUCCGCGGAUAAGAAAUAUUUGAAAUAAUAUGGGUAAGUGUGA..AGGAGU..............GGUUUUA..CUU.AAUCA..GUGGAAACAAGGAAACAC.UUAAUUUAGUAAAACCAAUAAAGACCUCUGGUAAUAGGGGUCUUUUUUUAUGCAAAUUUACUAUUUUUAUUGACUUGCCGAUAUCCUCAAAUAUCCGCAAGUUUUGGUAUUGUUGGAUAUUUCUCAUAAUCCUCAAAAAUAAGUCCUAAAAGCUCCUAUAUUUGCAUACUGAUGUUGAGAUUAAAUUUUGCCCUCUACGAUUUUAUUAAUAAAAAAAUUUUUUACAACUUAGUUUUCCCAAAAUGGGUCUGUGGUAAGUGAAACAUUUAAUAUUUGUUCUUUUUUUCUUUUAAUGUUUGUUACGCAAGCUCUUACAGUUUC
NC_005072.1/654409-654876                    AAAUAGUAAAUACUUGGUGAAUUACUUUUUUCAGCAUAUAACCAAUAAGUAACAAUACUCAUCAAUAUCCACGAAAAAAAAUAUCUUGUAUAUGUUAUAUAUGUGUGU..AGGAGA..............AGUUUUA..CUG.AAACA..GUGGAAACAAGGAAACAC.UUGGUUUAGUAAAACUAUAUAAAGAUCUCUAGAAAUAGAGAUCUUUUUUAUUAUCUAGUUUUAAUUUGCAUAAAAAUGUACUUUUGACAGUAAUAGAAAUGUAUUAAUAGUCAUAAAAAGAGUUUUUAAAUAGUCUCUUAUGUAGAUCAACUUUCAAUCGUAUAUUUUAUCUUGGUCUAAAAUUUCUCUUUUGUAUUUCUCACUAAGUUCAUAAUUGUAUUGAAAUUUCUGUAUUAUUUUUACGAUUUCAUCGAUAGCUUUUUCUGUUUCUUCUUUAGGUUUCAUGAUUUAAUAAACGGUGAAAGUAGUAAGAGUUUUAUU
JCVI_SCAF_1096626931145/767-300              UUUUUUCUUAAUGUCUAGGAAUAGAAAACUGUCAUAUGUGACAGUUAAGCAACAUUCCAUCAAGCGCUUCCACGAAAAAGAAUUUAAUGGCAUAAUUUAGAAGUGUGC..AGGAGU..............GGUUUUA..CUG.AAGCA..GUGGAAACAAGGAAACAC.UUGAUUUGGUAGAACCGUAAAAGCCCCCAUUAUCGGGGGUCUUUUUUUUGCAAAUUCUUUGCUUCUAUUUACUUUGCUGGAUAGUUCCAAGGAUUCCCUUUGAAAAUUUGAUCGUGAAUAAAAUGGGUGGUUUUCAAAAUAUUUCCUGUUUGGUUCUAUAAUUGCCUGUAGGAAAAGAUGUUAUUUGCCCUCUAUGUUUUGGAUAAUCAUUCUUAAUGUUCAUCUCAUAUGAAUAAAAAGGAUCUUGGUUUUAAAUCAGUAAUUUUAAAAAUAUUUUUUACCUAUUUAGUUGUUUAUUUUUUUGCUUUAAUAUUUAAGUAU
JCVI_SCAF_1096627548057/1254-1706            UUUAUGACAAAUUUACUGCACCAAUUAACUGGUACAUGUGACAGUUAAGUAACAUUCCAUUCGCCUCCUAAACGGAAAAGAAAUAGAUGUCAUAGUCUAAAUAUGUGUGAAGGAGU..............GGUUUUA..UUA.AAAUA..GUGGAAACAAGGAAACAC.UUGAUUUAGUAAAGCCAAAAGAGACCCACUAGAAAUAGGGGUCUUUUUUUUUAACUUAUUAAUUUUAUUGAGAUAAAUUUAGAAUAAAAUAUAGAACUUAUACAAAUUUUACUACUAGCGAAAUUAUUCUCUUAGGAACUUUUAAAUUGAUUAAUUUUGUUUCUAUUGCGUAUAAUUAAAAAAUUACCUUGAAAAAUAUAAGAAUUUCGUAUAUGAGGUUGGUUUUCUACUUAUUUUUGAUUAGUCAAUUAUUAAACUUUAUUGGGGUAUUUGCAGAAAAAGUAAGAGAAGGUUCAUCGGGAUA.................
JCVI_SCAF_1096628122610/1117-1586            UAUUUUAUUUAUGCCCAGAAAUGGGUAACUGUCACAUGUGACAGUUAAGUAACAUUCCAUCAAGCGCUUCCACGAAAAAGUAUUUAAUGGCAUAAUUUAGAUGUGUGUGAAGGAGU..............GGUUUUA..CUA.AUAUA..GUGGAAACAAGGAAACAC.UAGAUUUAGUAAAACCCAAAGAGACCUCUAGAAAUAGAGGUCUUUUUUUUUGCAUAUUCAUUCCUUUUAUUUAUUUCCCUAUAUUAUUCCAAGUGUUCCCUAAAAUACAAAAAUGCGUUGGUGGAUAAAAAGAGUAACUUUCUAAAUAUUUCCUGUUUGGUUCUAUAAUUUCCCCUGUAGGAAAAGAUGUUAUUUUCCCUUCUACGUUUUUGAUAUUCAUUAUUUAUGUUCAUUUCAUAUGAAUAAAAAAGGUCUAAAUUUUAAAUCAUUAAUUUUUAAAAUAUUUUUUUUCUAUUUAGUGGUUUAUUUUUUUGCUUUAAU
JCVI_SCAF_1096626989098/1263-1732            CUAUUCCAAUCUUUAUGAGCAAAAAAAGUUGGUACAUGUGACAGUUAAGUAACAUUCCAAUCGCUUAUUCCACGGAAAAAAAAUAGAUGUCAUAUCCUGAAAAAGUGUGAAGGAGU..............GGUUUUA..CUA.AAACA..AUGGAAACAAGGAAACAU.UUGAUUUAGUAAAACUUAGAAAGACCUCUAAAAAUAGGGGUCUUUUUUUUUGUAAAAUCGCUACUUUUAUUAAUUCUUUCAUAUCAUAAAUAUCUGAAGGUUUUGAGUUAGUGGAUGUGUUUUGGAUAUGUCCUUUAUCUCUCAAAAAUAUGUCUCACAUAGCCUGGUAUUUGACUAUGUUAAGAGUAAUAUAAAUUUCGUCCUGUCCAAUUAAUUAAUUCAAGUACAUACGAAUAUAUCCUGAAAAUUUAAAGUAUGCUCUUCAUGAAUUAGUGCUCAUUAAUCUUCAAUAAUACUUUUGAUCUUGAUUUUUAAAUCUGA
JCVI_SCAF_1096628273739/591-1060             UGUUUUUUAUUCUUAAUUUAAUAGAUAACUAGCACAUAUGACAGUUAAGUAACAUUCUAUUCGCCCCUUCCACGGAUAAGAAAUACAUAGGAUACUUUAUAUAAGUGUGAAGGAGU..............GGUUUUA..CUA.AAACA..GUGGAAACAAGGAAACAC.UAGAUUUAGUAAAACCUAGAGAGACCUCUAAAAUAGAGGUCUUUUUUUUAUGCAAAUUCAUUUCUUCUAUUCAAUGUCCUNNNNNNNNNNNNNNNNNNNNNNNNNNNNNNNNNNNNNNNNNNNNNNNNNNNAUUUGUUUUGGAUUAUGGAAUCUCAGAUUCCUCCCUUUUUUCUAUUUAUAUAACUGGAGCUGAUGAUGACCUAUAUAACUUAAUAGCUGGUCAGAAAAUUAACUAUUAUUGGCAAAGUUACGCACUUUCAUUUAAGAAAAAGUUAAUAGAUGAGAAAGAUUUUGAUUUUGGAUUGUCAUGGGUAUCCACU
JCVI_SCAF_1096627553294/1315-845             UGCUUUUUCUUUAUGUCUAGAAAUGGAAAACUGUCACAUGUGACAGUUAAGUAACAUUCCAUUCAGCGCUUCCACGAAAAAGAAUUUAAUAGCAUAUUUUAAGUGUGUGAAGGAGU..............GGUUUUA..UCUGAAGCA..GUGGAAACAAGGAAACAC.UUGAUUUGGUAAAACUAUAAAAGACCCCAUUAUAAGGGGUCUUUUUUUUGUAAAUUAUUUGCUUCUAUUCACUUUCCUGCUUCUUCACAAGUAUUCUUUUAAUAACAAAAUUUGAUGAUAUACAAAAAGAGUUAAUUUCUAAAUAUUUCCUGCUUGGCUCUAUAAUUUUCCCUGUGGGAAAAGAUGUUAUUUGCCCUCUACGUAUUUGUUAACCAUUUUUANNNNNNNNNNNNNNNNNNNNNNNNNNNNNNNNNNNNNNNNNNNNNNNNNNNCUUCGUCAAAAAUCAAAAAAAAGAUUAUUCUAAUAAACACAUUUUUUGG
JCVI_SCAF_1101668225625/744-1213             UUAUUGCUUUAUAUCCAAAGAUGGACAACUGGCCCAUGUGACAGUUAAGUAACAUUUCAUUCUCCCAUUCCACAAAAUAGAAUUUAAUGGAAUAUUGUAUAAAUGUGUGAAGAAGU..............AGAUUUA..CUG.AAACA..GUGGAAACAAGGAAACAC.UUGAUUUGGUAAAUCCAUAAAAGACCCCAUUAAAGGGUCUUUUUUUAUGCAAAUUAAUUACUUCUGUUUAUUUUCCUUUAUCUUUCCAAGGAUUCCCUAUAAAAAAUUUGAUAGUGGAUAAAAUGAUUUACUAUCUUAAUAUUUCCUGUUUGCUUUUAUAAUUUGCCCUGUAGGAAAGAUGUUAUUUGCCUUCUACGUUUUUGAUAACCAUUAUUAAUGUUCAUCUCAUAUGAAUAAAAAAGAUCUAAAUUUUAAAUCAGUAAUCUUUAAAAUAUUGUUUACCUAUUUAGGGGUUUAUUUUUUUGCUCUAAUAUUUAAGUA
JCVI_SCAF_1096626118376/271-740              UUUUUUUCUUAUAUGUAGGAAUGGAAAACUGUCACAUGUGACAGUUAAAUAACAUUCCAUUCAGCGCUUCCACGAAAAAGAAUUUAAUGGGAUAUCUUAAAAAUGUGUGAAGGAGU..............AGUUUUA..CUG.AAUCA..GUGGAAACAAGGAAACAC.UUGAUUUGGUAAAACUAUAAAAGACCCCAUUAUAAGGGGUCUUUUUUUUGCAAAUUAUUUGCUUCAAUUCACUUUCAUGCGUCUUCAGAAGUAUUCUUUUAACUACGAAAUUUGAUGAUAUACAAAAAGAGUAAAUUUCUAAAUAUUUCCUGCUUGGCUCUAUAAUUGUCCCUGUAGGAAAAAAUCUUAUUUGCCCUCUACGUUUUUGAUAACCAUAUGUAAUCUUCAUCUUAAAUGAAUAAAAAAGAUCUUAAUUUUAAAUCAGUAUUUUUUUAAAUAUUUUUUACCUAUUUAGGGGUUUAUUUUUUUGCUCUAAUUUUC
JCVI_SCAF_1101667201924/244-713              CUUUUUUGUUAUGUCCAAAAAUGAGAAACUGUCACAUGUGACAGUUAAGUAAAAUUAGAUUAAGCACUUCCACGAAAAAAAAUUUAUUGGCAUAAUCUGUAUAUGUGUGAAGGAGU..............GGUUUUA..CUG.AAGCA..GUGGAAACAAGGGAACAC.UUGAUUUGGUAAGACCAUAAAGACCCCAUUAUAAGGGUCUUUUUUUAUGCAAAUUCUUUGCUUCUAUUCAUUUUCAUGUAUCUUUCUAAUGAUUCCCUAUGAAAAGUUUGAUAGUCGAUAAAAUAAGUUGCUUUCUAAAUAAUUUCCUGUUUGGUUCUAUAAUUUCCUCUGUAUAAAAGAUGUUAUUUGCCUUCUACAUUUUUGAUAAUCAUUCUUAAUGUUCAUCUCAUAUGAAUAAAAAAGAUCUAAAUUUUAAAUCAGUAAUUUUAAAAAUAUUUUUUACCUAUUUAGGGGUUUAUUUUUUUGCUCUAAUAUUUAAGU
JCVI_SCAF_1096626580640/177-1                AUUUUUCUUUAUGUCCACAAAUGGGAAACUGUCACAUGUGACAGUUAAGUAACAUUACAUUCAGCGCUUCCACGAAAUAGAAUUUAAUUGCAUAGUUUAUAUAUGUGU..AGGAGU..............GGAUUUA..CUG.AAGCA..GUGGAAACAAGGAAACAC.UUGUUUUGGUAGAACCAUAAAAGACCCAAU...................................................................................................................................................................................................................................................................................................
JCVI_SCAF_1096627767908/656-189              GAUGACAAAUAUCUCGUGCGAGGCAAUUGGCACAUGUGACAGUUUAGUAACAUUCCAUUUGGCACUUCCACGGAAAAGAAAACUAUGGCAUAGUUUAUAGAUGUGUGA..AGGAGA..............GGUUUUU..CUG.AAACA..GUGGAAACAAGGAAACAC.UUGAUUUAGUAAAACCAAUAAGGCCUCUAAUUUUAGAGGUCCUUUUUUUUGUCAUCCCAUGUGUUCCCAUAUAUGCUGCAAAUGAAAUGGGAUGCGUUAUGUAAGUUAAUUAUGAAUUGUUCUCAAAAUACUUACUUAUUUUUCUUUUCAGAAUUGCAGUAGUAUAAAUUUGUAAUUAAACCUUCUUAGGUUAUUAAUAAAAAUUAAGACAAGUUAAAUAAAGGAAACUAAUUCAAGAUUUGUUUAUAAAAAUUAUUAAGAAAAAGAUAUUAUUUUAAUAAUUUACAUUUCUACAAGUGUUACAUUAAAAGUAAUUUUUAA
JCVI_SCAF_1096627269409/1786-1317            AUAUUUCUUUAUGUCCAGAAAUGAAAAACUGGCACAUGUGACAGUUAAGCAACAUUCCAUUUAGCCCUUCCACAAAAAAGAAUUUAAUGAGAUAGUUUAAAUACGUGUGAAGGAGU..............GGUUUUA..CUG.AAACA..GUGGAAACAAGGAAACAC.UUGAUUUAGUAAAACCUUUAAAGACCCUAAUAAAGGGUCUUUUUUUUAUGCAAAUUCAUUUCCUCUAUUAACUUUCAUGUGUUUCCUCAAGUAUUCCCUAUAAAUUAAAUUUGAUAGUGGAUAAAGUGAGUUACUUGCUAAAUAUUUCCUGUUAGGUUCUAUAAUUCCCCUAUAAGAAAAGAUGUUAUUUGCUCUCUACGUUUUUGAUAAUCAUCAUUAAUGUUCAUCUCAUAUGAAUCAAAAAGAUCUAAAUUUUAAAUCAGUAAUUUUUAAAAUAUUUUUUACCUAUUUAGGGGUUUAUUUUCUUGCUCUAAUAUUUAA
JCVI_SCAF_1096627581678/555-1024             UUAUUGCCAUAAAUCCCUUAAUGCACAACUGGCACAUGUGACAGUUAAGUAACAUUCCAUUUUCCUCUUCCACGGAAAAGAAAAAUAUGGCAUAGUUUAUUUACGUGUGAAGGAGU..............GGUUUUA..CUG.AAACA..GUGGAAACAAGGAAACAC.UUGAUUUAGUAAAACCUCUAAAGACCUCUAGUAAUAGGGGUCUUUUUUAAUGGAAAUUAAAUUUAAAUAUUCAAAUUCUUAAUCCUUGUUCGAUUAAUGUCUUAGACCACCAUUCCAUGAAAGUUCUUCUUUUAUCAAUCAGAGUUGAACGAUCAUAAUGACCCCGAGUGCCAUUUAAAUGACCCAUUCUUCCUAAUUGGCGAUCAAUAACCUCAUAAUCAAAAUUUGAUUUUUCUAAUGCUGAAGUUGUAAUUACACUUCGNNNNNNNNNNNNNNNNNNNNNNNNNNNNNNNNNNNNNNNNNNNNNNNNNNNGCAUGAAA
JCVI_SCAF_1096627311661/1507-1038            AAAUUCAAGAUAUUCAAAAAAAAAGAAACUGGCACAUGUGACAGUUAAGUAACAAUUCAAUCUUCUGUUCCACAAAAUAGAAUUUUAUGGAAUAUUUUAGGUAUGUGUGAAGGAGU..............GGUUUUA..CUG.AAACA..GUGGAAACAAGGAAACAC.UUGAUUUAGUAAAACCUUAAUAGACCCUAUUAUAAGGGUCUUUUUUUUAUGGAAAUUCAUCUCCUCUAUUAAUUUUCCUGUGUCUCCCCAAGUAUUCCCUAUAAAUUAAAUUUGAUAGUGGAUAAAAUGAGUUACUUGCUAAAUAUUUCCUGUUUGGUUCUAUAAUUCCCCAGUAAGAAAAGAUGUUAUUUGCCCUCUACUUUUUUGAUCAUCAUCAUAAUGUUCAUCUCAUAUGAAUAAAAAAGAUCUAAAUUUUAAAUCAGUAAUUUUUAAAAUAUUUUUUACCUAUUUAGGGGUUUAUUUUCUUGCUCUAAUAUUUAA
JCVI_SCAF_1096627591944/1586-1117            UUAUUGCCAUAUAUUCCGAAAUGAAGAACUGGCACAUGUGACAGUUAAGUAACAUUCCAUUCGCCUCUUCCACGGAAAUGAAAAAUCUGGCAUAGUUUAUUAACGUGUGAAGGAGU..............GGUUUUA..CUG.AAACA..GUGGAAACAAGGAAACAC.UUGAUUUAGUAAAACUAGAAAAAGACCUCUAGAAAUAGAGGUCUUUUUUUUAUGUUUUCUAUUUGACAUGUUAUUUAAAAUUAAAUUAUCAAUUUAAAGUUUCUUUGGAAUGAAAGUUCAAUUUGGUCAUAUUCCUGGAACUAAAAUUGGACAACUUUUUAAGGACAGGACUGCUUUAAAAAAUGCAGGAAUACAUGCUAAUACUGUCAAAGGCAUAUGGGGCGCAGGUACAGGUGCAUGUUCAAUAGUUCUUUCCGGAGGUUAUCCAGAUGAUAAAGACUUUUUAGAGUACAUCAUUUAUACAGGAUUUGGUGGGCAAGA
JCVI_SCAF_1101668221336/395-1                UUUCCUUUAUGUCUAGAAAUGAAAAACUGACACAUGAUCCAGUUAAGCAACAUUCUAUUUAGCUCAUCCACGAAAAAGAAUUUAAUGAGAUAGUGUAUGUCUGUGUGU..AGGAGU..............GGUUUUA..CUG.AAACA..GUGGAAACAAGGGAACAC.UUGAUUUAGU.AAACCAUAAAGGGCCCCGUAAAAAGGGUCUUUUUUUUUGCAAAUUUAUAACUUCUAUUUAUUUUUCUGUAUCGUUCCAAGGAUUCCCAAUGAAAAUUUUGAUAGUGGAAAAGAUCAGCAACUUUCUUAAUAUUUCCUGUUUGGUUCUAUAAUUUCCCGUAUAGAAAAGAUGUUAUCUGCUAUCUACGUAUUUGAUAAUCAUAAUUAAUGUUCAUCUCAUAUGAAUAAAAAAGAUCUAA........................................................................
JCVI_SCAF_1101667545738/600-824              CUUUUUAUUUAUUUCUAGAAAUGAGCAACUGUCACAUGUGACAGUUAAGUAACAUUCCAUUCAGCGCUUCCACGAAAAAGAAUUUAAUGGCAUAGUUUAAUCGUGUGUGAAGGAGU..............GGUUUUA..CUG.AAACA..GUGGAAACAAGGAAACAC.UUGAUUUAGUAAAACCAUAAAAGACCCUAUUAUUUGGGGUCUUUUUUUAUGCAAAUUCUAUGCUUCUAUUCACUUU.....................................................................................................................................................................................................................................................
JCVI_SCAF_1096628120170/529-996              AAUGAAACUUAGUCCUAAAAGAGUUAAUUGGUAUAUGUGUCGAGUAAGUAACAUUACUUAUCCCCUUCCACCAAAAAAAAUUAUUUGUAAUACCUUAAAGAUGUGUGU..AGGAGA..............GGUUUUA..CUG.AAACA..GUGGAAACAAGGAAACAC.UUCAUUUAGUGAAACCAGAAAAAGACCUCUAGAAAUAGGGGUCUUUUUUUUCUAAAUUUAAUCUUAUGGUUUAUGUACCUCUUAAAAUUUUUUAGCUCUUUAUUCUUAUUUAGUUAGUNNNNNNNNNNNNNNNNNNNNNNNNNNNNNNNNNNNNNNNNNNNNNNNNNNNCUUUAGGACUAUUAACAAUAUAGAUAAUGGAGCAAAUAUUAAAGUAAUUUAUUGGAAACUGAAGUGUGAAGAGAACCCUUCAUAUCGCAGCUGCGAAAUUUAAUUGCUGAAACUUUAGAUCGACUGACAAUAAAUAUCUUAACGGUUCAAGU
NC_009091.1/133215-132748                    AAUGCAACUAAGUCGUAAAAGGUAUAACUGGUAUAUGUGUCGAAUAAGUAACAUUACCAAACCCCUUUAACAAAAAAGAAAUAUGCGUAAUAAGUUAUAGAUGUGUGU..AGGAGA..............GGUUUUA..CUG.AAACA..GUGGAAACAAGGAAACAC.UUCAUUUAGUAAAACCAGAAAAAGAUCUCUAGAAAUAGGGGUCUUUUUUUAUGUCUUAUUAGUGAUAAAAAUAUGGACGAAUAUUUUCACCAAAAGACGAAUAAAAAGACGAAUACUGGACUAAUAGAAUUGCACUACAAUGUCACCAUUCGUCUAGACAUUUUUCUCUUAUAACUGAUUGACUGACAUAAAAAAAGUCACCUAAGGGUGACUUUGUAUGACUUUUCGAGACUUUAAAACUCCCCGGGCGGGAUUCGAACCUGCGACCAAUCGAUUAACAGUCGAUCGCUCUACCGCUGAGCUACCGAGGAAUAUAGAAUG
NC_008817.1/977550-977085                    ACUCAAGCGAUCGUUUGAGUACUUUUUAUUUAACCUUGUGACAGUUGUUAUACAUGCCCAUUAGGUAUUUCGUCUAUUGAGAAUUCAUGUGAUAUUUAAUUUGUGUGU..AGGAG...............AGUUUUA..UUA.AAUCA..GUGGAAACAAGGAAACAC.UUGAUUUAAUAAAAUU.AUUCAAGAUCCCUUUUUAUAGGGGUCUUUUUUUUUAUUUAUUGCCAAGAUUAUAUUUAACUAUUAGUUUGUUGAGUUUAUCAACUCUUUCAUUUUUCUCUUUUAAAGGUCUUGAUAAAUCAAGAACAGCAGCACAACAUAAAUGCCAACUUGAUUUUUCUUGAAGUUCUAAUUUCUUGCAUAUAUCCCUUGGAGCCAAAAUUAACGAAUUUAUCUCUGAUAUAUGUUGAAUUGUUUCCCAUAGUUCUCCCUCUAGAAAGUCUAGUUCAAUAUUAGAGAGUAGUUCUGUGGCUACAUAAUCUCUU
JCVI_SCAF_1096627722494/1068-1535            AACUAGAUGUUUGAGUACUUUUUGUAAUUUUUGCCAUGUGACAGUUAAGAUAGAGGUCUAUUAAACAUUACAUUUUUUGAAUUUAGGUGUGAUAUUAGUCUUGUGUGU..AGGAGG..............AAUUG.A..UUAAUCUCA..GUGGAAACAAGGAAACAC.UUGAUUUAAAUCAAUUCUCGAAAGAUCUCUCUUUGAGAGAUCUUUUUUUUUGGGAUUAUUUGAAAUAAAUAUUAAAUUCUUAAUAUAAAAACAUAUAUGCUUUCUUCCAAAAUAAUUAGGUCGUCAUUACAAAUUAGUAAUUUAAUUCGUUAGAUUAUGAAUCAUUAUAUUCUUCAGUUAAUGCAAAUACUUUUUUUAGCAAUUUUAAUUUGUUCAAACUUUUUAUUCCCUUCUUCAUCAUUUGCCUCACAUAUAGAACUAAAACCUUGUAUAGAGAUUGCUCAUUGUGUACGAGAGGAAUGGGUGGUAAACAAUAUUGAG
JCVI_SCAF_1096627764602/411-879              ACCGCAUUGUUAGAGUACUUUUUUAUAUUUUUGCGAUGUGACAGUUAAGAUAGAGGUCUAUUAGUCAUUACAUAUUUUGAAUUCAAGUGUGAUAGUAAGUUUGUGUGU..AGGAGG.............AAUUGAUU..UUA.UUUCA..GUGGAAACAAGGAAACAC.UUGAAAUAAAUUCAAUUUUAAAAAGAUCUCUUUCUAAGAGAUCUUUUUUUUUGAUUAUUAGCAAUUCAUACUAAAUCCUGAAUAUUAAAACAAAUAUGCUUUCUGACAAAAUAAAUGAGAUACUUAAUUGCAAACUAGUUAUUUAAUUCGUUAGAUUAUGAAUUAUUAAAAAACUAUAUUAAUGAAAAUAUUUUUUUUAACAAUUUUAAUUUGUUCUAGCUUUUUAUUCCCUUCAUCAUCAUUUGCCUCACACGUAGAACUAAAACCCUGCGUACAGAUUGCUCAUUGUGUUCGAGAAGAAUGGGAGGUAAUGAUAUUGAG
JCVI_SCAF_1096626925644/887-1354             ACCUUAAUGUUUGAGUACUUUUUGCAUUUUUAUAGAUGUGACAGUUAAAAUAGAGUCCUACGAUGUAUUACAUUUUUUGAAUUUAGAUGUGAUAUUAAGCAUGUGUGU..AGGAGG..............AACUGAU..UAA.UUUCA..GUGGAAACAAGGAAACAC.UUGAUUCUAAUCAGUUUUAAAAGAUCUCUCUCUGAGAGAUCUUUUUUUUUGGAUUAUUAGAAAAAGGUAUUAAAUCCUGAAUAUAAAAACCAUAUAUGCUUUCGAUAAAAAUAAUUAGGGAUGUCAUUACAAAUUAGUAAUUUGAUUCGUUAGAUUAUUAAUUGUUUAAUUUCUCUGUUAAUGAAAAUACUUUUUUUAGCAAUUUUAAUUUGUUCAAGCUUUCUAUUUCCUUCUUCAUCAUUUGCCUCACAUAUAGAACUAAAACCUUGUGUAGAGAUUGCUCAUUGUGUAAGAGAGGAAUGGGAGGUUAAGAAUAUUGAG
JCVI_SCAF_1096627569082/1203-736             UCUGCGGCAACGUUAGGGUACUUUUAUAUUUUAGGGAUGUGACAGUUAAUAUAGAGGUCCAGCAGGGAUGCCAAUUUUUUAAUUUGGUGUAAUAGUAAGAGAGUGUGU..AGGAGG..............AAUCGAU..UUA.UUUCA..GUGGAAACAAGGAAACAC.UUGAUUUAAUUCGAUUUUAAAAAGAUCUCUCAUUGAGAGAUCUUUUUUUUUUGGAUUAUUAGAAAGAUACAAAAGUAAUAUUUAAUCCAAGAAUAUAGAAACAUAGAUGCUUUCUUCAAAAAUGAGAAACGUCAUUACAAAUAACUUAUUUAAUUCGUUAGAUUAUAUUAUGUUAAUUUCUUCUGUUAAUGAAAAUACUUUUUUUGACAAUUUNNNNNNNNNNNNNNNNNNNNNNNNNNNNNNNNNNNNNNNNNNNNNNNNNNNAAUUAUCAUCAUGUCUUGAUAAUGGCAAAUUUAUUAGAUUUUCUAUAAAAAGAUGAU
JCVI_SCAF_1096628094227/2052-1596            .............UUGAGUCUUUUUGUAUUUUUUGCGAUGUGACAAUUAAGAUAGAGGUCUAUUAAGCACUACAUAUUUUAAAAUUAAGUGUGAUAUUAAGAUUGUGUGAAGGAGG..............AAUUGAU..UUA.UUUCA..GUGGAAACAAGGAAACAC.UUGAUGUAAAUCAAUUUUUAAAGAUCUCUCUCUGAGGGGUCUUUUUUUUUAGCAAUACAUAUUAAAUUCUGAAUAUAAAAACAUAUAUGCUUUCUUUCAAAAUAAUUAGAUAUGUCAUUACAAAUUAGUAAUUUAAUUCGUUAGAUUAUUGUUUGUUAAAUACUUCUGUUAAUGAAAAUACUUUUUUUAACAAUUUUAAUUUGUUCAAGCUUUUUAUUCCCUUCUUCAUCAUUUGCCUCACAUGUAGAACUAAAACCUUGUGUAGAGAUCGCUCAUUGUGUACGAGAAGAAUGGGAGGUUAACAAUAUUGAGAAACCUUUU
NC_009091.1/949400-948933                    ACUGAAAUGUUAGGGUACUUUUUGUUUUUUUUGCUAUGUGACAGUUAAGAUAGAGGUCUAUUAGGCAUUACAUAUUUCAAAUUUAAGUGUGAUAUUAAGUUUGUGUGU..AGGAGG..............AAUUGAU..UUA.UUUCA..GUGGAAACAAGGUAACAC.UUGAUGUAAAUUAAUUUUAAAAAGAUCUCUCUUUGAGAGAUCUUUUUUUUUGGAUAUUAUUGGAAAUACAUAUUAAAUCCUGAAUAUAAAAAAAUAUAUGCUUUCUUAAAAAAAUAAUUAGAUACUUCAUUACAAAUUAGUAAUUUAUUUAGUUAGAUUAUGAUUUGUUUAAUUCUUCUGUUAAUGAAAAUACUUUUUUUAGCAAUUUUAAUUUGUUCAAGCUUUUUAUUCCCUUCUUCAUCAUUUGCCUCACAUGUAGAACUAAAACCUUGUGUAGAGAUUGCUCAUUGUGUACGAGAAGAAUGGAAGGUUAACAAUAUU
JCVI_SCAF_1096627732672/750-1217             UCCUCAUCGACGGCUAAUUUUUNNNNNNNNNNNNNNNNNNNNNNNNNNNNNNNNNNNNNNNNNNNNNNNNNNNAUUUUCUAUUUAAGUGUGAUAUUAGGUUUGUGUGU..AGGAGG..............AAUUAGU..UUA.UUUCA..GUGGAAACAAGGAAACAC.UUGAAAUAAAUUAAUUUUAAAAGAUCUCUCUUUGAGGGAUCUUUUUUUUUGAUUAGAAAUAUACAAAAUGCAUACUUAAUUAUGUUUAUAAAAAAUAUAUUUAAUAUUAAAUGUAAUGAUAAGCAUCAUUCAAAUUCGUAAUUUAAUUCGUUAGAUUAUGUUCUAAUUAUUUUCUUCUGUUAAUGAAAAUACUUUUGUUAGCCAUUGUAAUUUGUUCAAGUUUUUUAUUUCCCUCUUCAUCAUUUGCCUCACAUGUAGAACUAAAACCAUGUGUAGAGAUUGCUCAUUGUGUCCGGGAGGAAUGGGAUGUUAACAAUAUUG
JCVI_SCAF_1096626922070/6-473                ACCGUAAUGAUCGAGUACUUUUUGUAUUUUUAGAGAUGUGACAGUUAAGAUAGAGGUCUAAUAGGGAUUACAUUUUUGAUAUUUCGGUGUGAUAUUAAAAAGGUGUGU..AGGAGG..............AAUUGGU..UUA.AUUCA..GUGGAAACAAGGAAACAC.UUGAUUUAAAUCAAUUUUAAAAGAUCUCUCUUAGAGAGAUCUUUUUUUUUGGGAUUAGAAAGACAUAAAAUACAUUUUUAAUACUUGAAAUAAAGAAUUAAAUGUUUGUUGAAUAAUAAAAAGAACUAUCAUUACAAAUUAUCUAUUUCAUUCGUUAGAUUAUUCCAUAUCAAUCUUUCUAUUUAAUGAAAAUAUUUUUUCUGGCAAUUUUAAUUUGUUCAGGCUUUUUAUUCCCUUCUUCAUCAUUUGCCUCACAUGUAGAAUUAAAACCUUGUGUAGAAAUUGCUCAUUGCGUUCGUCAGGAAUGGGAGGUUAUGAAUA
JCVI_SCAF_1101667367890/404-871              GACCGCCAAGUUUGAGUACUUUUUGUUUUUUAUCGAUGUGACAGUUCAAAUAGAGGACUAAUAGCUAUUACAUAUUUGAAAUUUAGAUGUGAUAUUGUAUAUGUGUGU..AGGAGG..............AAUUGAU..UUU.UUUCA..GUGGAAACAAGGAAACAC.UUGAAUUAAAUUAAUUUUUAAAGAUCCCUUAGAUAGGGAUCUUUUUUUUUGGGUUCUUAUAAAUACAUAAAACAUAUUUAUGCCUGAAUUAAAAAUAGGUUUUCUCAUCAAAGAACAAGAGACAUCUUUCAAAUUAGUAAUUUCAUUAGUUAGAUUAUCCCUAAUUAAUUUCUUCUUCUGAUGAGAGUACUUUUUUUUGCAAUUUUAAUUUGUUCAAGCUUUUUAUUUCCUUCUUCAUCAUUUGCCUCACAUGUAGAACUAAAACCUUGUGUAGAGAUUGCUCAUUGUGUACGAGAGGAAUGGGAGGUUAAGAAUAUUGAG
JCVI_SCAF_1096626975232/2115-1722            ..........................................................................UUUUGAAUUUAGGUGUGAUAUUAAGUAUGUGUGU..AGGAGG..............AAUUGAU..UUA.UUUCA..GUGGAAACAAGGAAACAC.UUGAUAUAGAUCAAUUUAUUAAAAAGUCUCUCUCUGAGAGACUUUUUUUUUUGGGGAUUAUUAGAAAUACAUAUUAAAUUCUGAAUAUAAAAACAUAUAUGCUUUGUUCCAAAAUAAUUAGGUCGUCAUUACAAAUUAGUAAUUUAAUUCGUUAGAUUAUUAGUCGUUAAAUUCUUCUGUUAAUGCAAAUACUUUUUUUAGCAAUUUUAAUUUGUUCAAACUUUUUAUUCCCUUCUUCAUCAUUUGCCUCACAUAUAGAACUAAAACCUUGUGUUGAGAUUGCUCAUUGUGUACGAGAAGAAUGGGUGGUAAACAAUAUUG
JCVI_SCAF_1101668301977/498-965              GACCGUAAUGUUUGAGUACUUUUUGCUUUUUAUGGAUGUGACAGUUAAAAUACAGGUCUAUGAUGGAUUACAUUUUUUGAAUUUAGAUGUGAUAUUAAGCAUGUGUGU..AGGAGG..............AACUGAU..CUA.CUUCA..GUGGAAACAAGGAAACAC.UUGAUUUAAAUCAGUUUUAAAAGAUCUCUCUCUGAGAGAUCUUUUUUUUUGGAUUAUUAGAAAAAGGCAUUAAAUCCUGAAUAUAAAUACAUAUAUGCUUUUUAUAAAAAUAAUUUGUGAUGUCAAUACAAAUUAGUAAUUUGAUUCGUUAGAUUAUAAGUCGCUUAAUUUCUCUGUUAAUGAAAAUACUUUUUUUAGCAAUUUUAAUUUGUUCAAGCUUUUUAUUUCCUUCUUCAUCAUUUGCCUCACAUGUAGAACUAAAACCUUGUGUAGAGAUUGCUCAUUGUGUACGAGAAGAAUGGGAGGUUAAGAAUAUUGAGG
JCVI_SCAF_1096626117883/257-725              CGACCUCGAUGUUUGAGUACUUUUUGUAUUUUUUGCCAUGUGACAGUUAAGAUAGAGGUCUAUUAAGCAUUACAUAUUUUGAAUUUAGGUGUGAUAUUAGGUAUGUGUGUAGGAG...............GAUUGAU..UUA.UUUCA..GUGGAAACAAGGAAACAC.UUGAUAUAAAUCAAUUUUAAAAAGAUCUCUCUCUGAGAGGUCUUUUUUUUUGGGAUUAUUAGAAAUACAUAUUAAAUUCUGACUAUAAAAACAUAUAUGCUUUCUUCCAAAAUAAUUAGGUCGUCAUUACAAAUUAGUAAUUUAAUUCGUUAGAUUAUGAGUCGUUAAAUUCUUCUAUUAAUGCAAAUACUUUUUUUAGCAAUUUUAAUUUGUUCAAACUUUUUAUUCCCUUCUUCAUCAUUUGCCUCACAUAUAGAACUAAAACCUUGUGUAGAGAUUGCGCAUUGUGUACGAGAAGAAUGGCAGGUAAACAAAAUUGAG
JCVI_SCAF_1096627546133/1002-1469            GAACGCAAAGUUUGAGUACUUUUUGUUUUUUUGCGAUGUGACAGUUGAGAUAGAGGUCUAUUUGGCAUUACAUUUUUUGAAUUUUGGUGUGAUAUUAAGAUUGUGUGU..AGGAGA..............AAUUGAU..UUA.UUUCA..GUGGAAACAAGGAAACAC.UUGAUAUAGAUCAAUUUAAAAGAUCUCUCUUUGAGGGAUCUUUUUUUUUGCAGAUUAUUAGAAGUACAUAUUAAAUUCUGACUAUAAAAACAUAUAUGCUUUCUUUCAAAAUAAUUAGGUCGUCAUUACAAAUUAGUAAUUUAAUUCGUUAGAUUAUGAUUUGUUAAAUUCUUCUGUUAAUGCAAAUACUUUUUUUAGCAAUUUUAAUUUGUUCAAGCUUUUUAUUCCCUUCUUCAUCAUUUGCCUCACAUGUAGAACUAAAACCUUGUGUAGAGAUUGCUCAUUGUGUACGAGAAGAAUGGGAGGUUAACAAUAUUGAAA
JCVI_SCAF_1096626991635/2834-2367            AACGCAAAGUUUUAGUACUUUUUGUUUUUUUUGCGAUGUGACAGUUGAGAUAGAGGUCUAUUUGGCAUUACAUAUUUUGAAUUUUGGUGCGAUAUUAAGUUUGUGUGU..AGGAGA..............AAUUGAU..UUA.UUUCA..GUGGAAACAAGGAAACAC.UUGAUAUAGAUCAAUUUAAAAGAUCUCUCUUUGAGGGAUCUUUUUUUUGCGGAUUUUUAGAAGUACAUAUUAAAUUCUGAAUAUAAAAACAUAUAUGCUUUCUUUCAAAAUAAUUAGGUCGUCAUUACAAAUUAGUAAUUUAAUUCGUUAGAUUAUGAUUCGUUAAAUUCUUCUGUUAAUGCAAAUACUUUUUUUAGCAAUUUUAAUUUGUUCAAGCUUUAUAUUCCCUUCUUCAUCAUUUGCCUCACAUGUAGAACUAAAACCUUGUGUAGAGAUUGCUCAUUGUGUACGAGAAGAAUGGGAGGUUAACAAUAUUGAAAA
JCVI_SCAF_1096627563490/1054-587             ACCUCGGUGUUUGAGUACUUUUUGUAUUUUUUGCCAUGUGACAGUUAAGAUAGAGGUCUAUUAAGCAUUACAUAUUCUGAAUUUAGGUGUGAUAUUAGAAUUGUGUGU..AGGAGG..............AAUUGAU..UUU.UUUCA..GUGGAAACAAGGAAACAC.UUGAGAUAAAUCAAUUUUAAAGAGAUCUCUCAGAGAGAGAUCUUUUUUUUUUUGAAUUUUNNNNNNNNNNNNNNNNNNNNNNNNNNNNNNNNNNNNNNNNNNNNNNNNNNNAUCAAGAGUUGGAGAAAGUGAUUUGGGCGUGAAUCAAAAAAGAGUUGAUUUACUAAAAUCGAAAAUGUUUUAAGAUAAAAAGAAAAAAAAAUAAUUUGUUUUUAUUGUUUUUUGUAUAACUUUUCCAUUUUAAAAAAAAAUUAGCAGAUAAAAAAGUGAUAAUUGUCAUCAUGCCUUGAUAUUGGCAAAUUUAUUAGAUUUUCUCAAAAA
JCVI_SCAF_1096627520985/514-47               NNNNNNNNNNNNNNNNNNNNNNNNNNNNNNNNNNNNNNNGACAGUUAAAAUAGAGGUCUAUUAAGCAUUACAUAUUUUGAAUUUAAGUGUGAUAGUAAAUCUGUGUGU..AGGAGG..............AAUUGAU..UUG.UUUCA..GUGGAAACAAGGUAACAC.UUGAUAUAAAUCAAUUUUAAAAAGAUCUCUCUUUGAGAGGUCUUUUUUUUGGUGAUUAUUAGAAAUAAAUAUUAAAUUCUGAACAUAAAAACAAAUAUGCUUUCUUCCAAAAUAAUUAGGUCGUCAUUACAAAUUAGUAACUUAAUUCGUUAGAUUAUGAGUCGUUAAAUUCUUCUGUUAAUGCAAAUACUUUUUUUAGUAAUUUUAAUUUGUUCAAGCUUUUUAUUCCCUUCUUCAUCAUUUGCCUCACAUAUAGAACUAGAACCUUGUGUAGAAAUUGCUCAUUGUGUAAGAGAAGAAUGGGAGGUAAAAAAUAUUGAG
JCVI_SCAF_1096627549356/1413-1876            CCGCAAUGUUUGAGUACUUUUUUAUAUUUUUUGCGAUGUGACAGUUAAAAUAGAGGUCUAUUAAGCAUUACAUAUAUUCAAUUUAAGUGUGAUAUUAAGUUUGUGUGU..AGGAGG..............AAUUGAU..UUA.UUUCA..GUGGAAACAAGGAAACAC.UUGGCAUAAAUCAAUUUUAAAAGAUCUCUCUUUGAGGGAUCUUUUUUUUUGGUGAUUAUUAGAAAUAAAUAUUAAAUACUGAAUAUAGAAACAAAAAUGCUUUCUUCCAAAAUAAUUAGAUACGUCAUUACAAAUUAGUAAUUUAAUUAGUUAGAUUAUGAUUCGUUAAAUUCUUCUGUUAAUGCAAAUACUUUUUUUAACAAUUUUAAUUUGUACAAGCUUUUUAUUCCCUUCUUCAUCAUUUGCCUCACAUAUAGAACUAAAACCUUGUGUAGAGAUUGCUCAUUGUGUACGAGAAGAAUGGGAGGUUAAUAAUA....
JCVI_SCAF_1096627766018/1245-1712            ACCUCGAUGUUUGAGUACUUUUUGUAUUUUUUGCCAUGUGACAGUUAAGAUAGAGGUCUAUUAAGCAUUACAUAUUUUGAAUUUUGGUGUGAUAUUAGGUUUGUGUGU..AGGAGA..............AAUUGAU..UUA.UUUCA..GUGGAAACAAGGAAACAC.UUGUUGUAAAUCAAUUUAAAAAAGAUCUCUCUAUGAGAGAUCUUUUUUUUGUAAUUAUUAGAAUACGUAUUAAAUCCUGAAUAUAAACACAUAUAUGCUUUCUUCAAAAAUAAUUAUGUCGUCAUUACAAAUUAUGAAUUCAAUUCGUUAGAUUAUGAGUUGUUAAAUUCUUCUUUUAAUGCAAAUACUUUUUUUAGCAAUUUUAAUUUGUUCAAGCUUUUUAUUCCCUUCUUCAUCAUUCGCCUCACAUAUAGAACUAAAACCUUGUGUAGAGAUUGCUCAUUGUGUACGAGAAGAAUGGGAGGUAAACAAUAUUGAGAA
JCVI_SCAF_1101667117829/620-814              ACCUCGAUGUUUGAGUACUUUUUGUAUUUUUUGUCAUGUGACAGUUAAGAUAGAGGUCUAUUAGGUAUUACAUAUUUUGAAUUUAAGUGUGAUAUUAGGUUUGUGUGU..AGGAGG..............AAUUGAU..UUA.UUUCA..GUGGAAACAAGGAAACAC.UUGAUGUGAAUCAAUUUUAAAAGAUCUCUCUUUGAGGGGUCUUUUUUU.................................................................................................................................................................................................................................................................................
JCVI_SCAF_1101667100941/111-578              CGACCUUGAUGUUUGAGUACUUUUUGUUUUUUGUCGUGUGACAGUUAAGAUAGAGGCCUAUUAAGCAUUACAUAUUUUGAAUUUAGGUGUGAUAUUAGUAAUGUGUGU..AGGAGC..............AAUUGAU..UUA.UUUCA..GUGGAAACAAGGAAACAC.UUGAUAUAAAUUAAUUUUUAAAAGAUCUCUCUUAGAGGGGUCUUUUUUUUUGGGCAUUAUUAGAAAAAAAUAUUAAAUUCUGAAUAUAAAUACAAAUAUGCUUUCUUCCAAAAUAAUUAUUUCGUCAUUACAAAUUUGUAAUUUAAUUCGUUAGAUUAUGAGUCGUUUAAUUCUUCUUUUAAUGCAAAUACUUUUUUUAGCAAUUUUAAUUUGUUCAAGCUUUUUAUUUCCUUCUUCAUCAUUUGCCUCACAUGUAGAACUAAAACCUUGUGUAGAGAUUGCUCAUUGUGUACGAGAAGAAUGGAGGGUAAAUAAUAUUGA
JCVI_SCAF_1101668200313/1240-1650            CGCAAAGUUUGAGUACUUUUUGUAUUUUUUUUGAGAUGUGACAGUUAAAAUAGAGGUCUAUUAAGCAUUACAUAUUUUGAAUUUAAGUGUGAUAUUAGGUAUGUGUGU..AGGAGG..............AAUAGAU..UUA.UUUCA..GUGGAAACAAGGAAACAC.UUGAUAUAAAUCAAUUCUAAAAGAUCUCUCUUUGAGGGAUCUUUUUUUUGGGGAUUAUUAGAAAUAAAUAUUAAAUUCUGAAUAUAAAAACAAAUAUGCUUUCUUCUAAAAUAAUUGGGUCUUCAUUACAAAUUAGUAAUUUAAUUCGUUAGAUUAUGAGUUGUUAAAUUUUUCUGUUAAUGCAAAUAAUUUUUUUAGCAAUUUUAAUUUGUUCAAGCUUUUUAUUCCCUUCUUCAUCAUUUGCCUCACAUAUAGAACUAAAAC.........................................................
JCVI_SCAF_1096627545220/503-36               CUUCGAUGUUUGAGUACUUUUUUGGUAUUUUUGCCAUGUGACAGUUAAAAUAGAGGUCUAUUGAGCAUUACAUAUUUUAGAUUUUGGUGUGAUAUUUAUAUUGUGUGU..AGGAGG..............AAUUGAU..UUA.UUUCG..GUGGAAACAAGGAAACAC.UUGAUUUAAAUUAAUUUUAAAAAGAUCUCUCUCUCUGAGGGAUCUUUUUUUUUGCCUUUAUUAGAAAUACAAAUUAAAUUCUAAAUAUAAAAACAUAUAUUCUGUCUUCCAAAAUAAUUAGGACGACAUUACAAAUUAAUAAAUAAAUUCGUUAGAUUAUGAGUGAUUGAAAUCUUCUGUUAAUGCAAAUACUUUUUUUAGCAAUUUUAAUUUGUUCAAGCUUUUUAUUCCCUUCAUCAUCAUUUGCCUCACAUAUAGAACUAAAACCUUGUGUAGAGAUUGCUCAUUGUGUACGAGAAGAAUGGGAGGUAAACAAUAUUG
NC_009840.1/982348-981881                    ACUCGACCGUAAUGUUUGAGUACUUUUUGUUUUUUGGAUGUGACAAUUAAGAUAGAGGUCUAUGAGGCAUUACAUUUUCAUCAUUUAAGUUAUAUUAAAACUGUGUGU..AGGAGG..............AAUUGGU..UUA.UUUCA..GUGGAAACAAGGAAACAC.UUGUUAUAAAUCAAUUUUAAAAAAGAUCUCUCGUCGAGAGAUCUUUUUUUUUGAUUACUAAGUUUUAAAUAAAUAAAUAUUGAAUCCUGAAUUUAAAUAAAUAAAUGUUUUCUUGAAAAUAUUGAGAUAGGUCUUUACAAACUACUAAUUAGAUUCGUUAAAUUAUAGUUGUUAAAUUUUUUUGAUAAUGAAAAUACUUUUUUUUGCAAUUUUGAUUUGUUCAAGCUUCUUAUUCCCUUCUUCAUCAUUUGCCUCACAUGUAGAACUAAAACCUUGUGUAGAGAUUGCACAUUGUGUAAGAGAGGAAUGGGAGGUUAAUAA
JCVI_SCAF_1096627622873/1556-1089            AUACGCAAUGUUUGAGUACUUUUUGUUUUUUUCGGAUGUGACAGUUAAGAUAGAGGCCCAAUAGUCAUUACUUUUUUUAAAUUUAGGUGUGAUAGUGUAUAUGUGUGU..AGGAGG..............AAUUGAU..UUA.CUCCA..GUGGAAACAAGGAAACAC.UUGAUUUAAAUCAAUUUUAAAAGAUCUCUCUAGAGAGAUCUUUUUUUUUGGUAAUUAUUAGAAACAAAUAUAUUCUUCAUUUUUGAUACCUUGAUAUAAAAGGUUCAGAUGUUUUUUAUUUAAUAAUGAAAAUAACCUUCAUUACAAAUUGGUAGCUGAAUUAGUUAGAUUAGAUCUUAUUAAAUUUUUAUGUUAAUGAAAAUACUUUUUCUAUCAAUUUUAAUUUGUUCAAGCUUUUUAUUCCCUUCAUCAUCAUUUGCCUCUCAUGUAGAACUAAAACCUUGUAUUGAGAUUGCUCAUUGUGUACUAGAAGAAUGGGAG
JCVI_SCAF_1096627530590/449-1                ACCGCAAUGUUUGAGUACUUUUUGUAUUUUUUGCGAUGUGACAGUUAAGAUAGAGGCCUAUUAGGCAUUACAUAUUUUGGAAUUAGGUGUGAUAUUAGGAAUGUGUGU..AGGAGG..............AAUUGAU..UUA.UUUCA..GUGGAAACAAGGAAACAC.UUGAUAUAAAUCAAUUUUUAAAGAUCUCUCUCUGAGGGAUCUUUUUUUUUUUUUUUUUUUGGAAUUUUUAGAAAUACAUAUAUGCUCUCUUCUAAAAUAAUUAGACACUUCAUUACAAAUUAGUAAUUUAAUUCGUUAGAUUAUGGUUCGUUAAAUUCUUCUGUUAAUGAAAAUAAUUUUUUUAGCAAUUUUAGUUUGUUCAAGCUUUUUAUUCCCUUCUUCAUCAUUUGCCUCACAUGUAGAACUAAAACCAUGUGUAGAGAUUGCUCAUUGUGUACGAGAAGAAUGGGAGGUUAACAAUA...................
JCVI_SCAF_1101667146941/1-428                ........................................ACAGUUAAGAUAGAGGUCUAUUAGACAUUACAUAUUUUGAAUUUAGAUGUGAUAUUAAGAAUGUGUGU..AGGAGG..............AAUUGAU..UUA.UUUCA..GUGGAAACAAGGAAACAC.UUGAUAUAAAUCAAUUUUUAAAAGAUCCCUUAGUGAGGGAUCUUUUUUUAUGGAGAUUAUUAGAAAUACAUAUUAAAUCCUUAAUACCAAAACAUAUAUACUUUCUUCCAAAAUAAUUAGAUACGUCAUUACAAAUUAGUAAUUUAAUUAGUUAGAUUAUGAUUCGUUAAAUACUUCUGUUAAUGAAAAUACUUUUUUUAACAAUUUUAAUUUGUACAAGCUUUUUAUUCCCUUCUUCAUCAUUUGCCUCACAUAUAGAACUAAAACCUUGUGUAGAGAUUGCUCAUUGUGUACGAGAAGAAUGGGAGGUUAAUAAUAUUG
JCVI_SCAF_1096627062687/685-1152             CCUCGAUGUUUGAGUACUUUUUUGCAUUUUGUGCCAUGUGACAGUUAAGAUAGAGGUCUAUUAAGCAUUACAUAUUUUGAAUUUAGAUGUGAUAUUAGACUUGUGUGU..AGGAGG..............AAUUGAU..UUA.UUUCA..GUGGAAACAAGGAAACAC.UUGAUAUAAAUUAAUUUUUAAAAGAUCUCUCUCUGAGAGGUCUUUUUUUUUGAUUAUUAGAAAUACAUAUUAAAUUCUGAAUAUAAAAACAUAUAUGCUUUCUUCCAAAAUAAUUAAGUUAAGUCUUCAUUACAAAUUAGUAAUUUAAUUAGUUAGAUUAUGAGUUGUUAAAUUCUUCUGUUAAUGCAAAUACUUUUUUUAGCAAUUUUAAUUUGUUCAAGCUUUUUAUUCCCUUCUUCAUCAUUUGCCUCACAUAUAGAACUAAAACCUUGUGUAGAGAUUGCUCAUUGUGUACGAGAAGAAUGGGAGGUAAACAAUAUU
JCVI_SCAF_1101668311145/1532-1135            ......................................................................CAUAUUUUGAAUUCAGGUGUCAUAUUAAAUUUGUGUGU..AGGAGG..............AAUUGAU..UUA.UUUCA..GUGGAAACAAGGAAACAC.UUGAUUUAAAUUAAUUUUUAAAAGAUCUCUCUCAGAGGGAUCUUUUUUUUUGGAUUAUUAGAAAUACAUAUCAAAUCCUGAAUAUAAAACCUAUAUGCUUUCUUCCAAAAUAAUUAGGUCUUAAUUACAAAUUAGUAAUUUAAUUCGUUAGAUUAUAAGUCGUUAAAUUCUUCUGUUAAUGCUAAUACGUUUUUUAACAAUUCUAAUAUGUUCAAGCUUUCUAUUCCCUUCUUCAUCAUUUGCCUCACAUAUAGAACUAAAACCUUGUGUAGAGAUUGCUCAUUGUGUACGGGAAGAUUGGGAGGUAAAGGAUAUUGAGAA
JCVI_SCAF_1096627001989/849-382              ACCUCAAUGUUUGAGUACUUUUUGUAUUUUUUGCCAUGUGACAGUUAAGAUAGAGGUCUAUUGAGCAUUACAUAAUUUGAAUUUAGGUGUGAUAUUAGGUUUGUGUGU..AGGAGG..............AAUUGAU..UUA.UUUCA..GUGGAAACAAGGAAACAC.UCGAUAUAAAUCAAUUUUUAAAAGAUCUCUCUUUGAGAGAUCUUUUUUUUUAGGGAUUAUUAGAAUUACAUAUAAAAUUCUGAAUAUAAAAACAUAAAUGCUUUCUUCCGAAAUUAUUAGCUCUUCAUUACAAAUUAGUAAUUUAAUUCGUUAGAUUAUGAGUCGUUGAAUUCAUCUGUUAAUGCAAAUACUUUUUUUAGCAAUUUUAAUUUGUUCAAGCUUUUUAUUCCCUUAUUCAUCAUUUGCAUCACAUAUAGAACUAAAACCUUGUGUAGAGAUUUCUCAUUGUGUACGAGAAGAAUGGGAAGUGAAUGAUAUUGA
JCVI_SCAF_1096627705637/881-414              NNNNNNNNNNNNNNNNNNNNNNNNNNNNNNNNNNNNNNNNACAGUUAAAAUAGAGGUCUAUUAAGCAUUACAUAUUUUUAAUUUAAAUGUGAUAUUAAAUUUGUGUGU..AGGAGG..............AAUUGAU..UUA.UUUCA..GUGGAAACAAGGAAACAC.UUGAUAUAAAUCAAUUUUUAAAGACUUCUCUCUUUGAGGGGUCUUUUUUUUUGGGAUUAUUAGAAACAAAUAUAAAAUUCUGAAUAUAAAAACAAAUAUACUUUCUUCAAAAAUAAUUAGGUCUUCAUUACAAAUUAGUAAUUUAAUUCGUUAGAUUAUGAGUCGUUAAAUUCUUCUGUUAAUGCAAAUACUUUUUUUAACAAUUUUAAUUUGUUCAAGCUUUUUAUUCCCUUCUUCAUCAUUUGCCUCACAUAUAGAACUAAAACCUUGUGUAGAGAUUGCUCAUUGUGUACGAGAAGAAUGGGAAGUUAAUAAUAUUGA
JCVI_SCAF_1096626999505/110-577              CCGCAAUGUUUGAGUACUUUUUGUAUUUUUUUGCGAUGUGACAGUUAAGAUAGAGGUCUAUUAGGCAUUACAUAUUUUGAAAUUAAGUGUGAUAUUAGAUUUGUGUGU..AGGAGG..............AAUUGAU..UUA.UUUCA..GUGGAAACAAGGAAACAC.UUGAUAUAAAUCAAUUUUUAAAAGAUCCCUCUCUGAGGGGUCUUUUUUUUUGGGUUAUGAGAAAUAAAUAUUAAAUUCUGAAUAUAAAAACAUAUAUGCUUUCUUCCAAAAUAAUUAGAUACGUCAUUACAAAUUAGUAAUUUAAUUCGUUAGAUUAUGGUCUUUAAAUAUUUCUGUUAAUGAAAAUACUUUUUUUAGCAAUUUUAAUUUGUUCAAGCUUUUUAUUCCCUUCUUCAUCAUUUGCCUCACAUGUAGAACUAAAACCUUGUGUAGAGAUCGCUCAUUGUGUACGAGAAGAAUGGGAGGUUAACAAUAUGGAGA
JCVI_SCAF_1101667152469/749-930              CCGCAAUGUUUGAGUACUUUUUGUAUUUUUUUGCGAUGUGACAGUUAAGAUAGAGGUCUAUUAGGCAUUACAUAUUUUGAAAUUAAGUGUGAUAUUAGAUUUGUGUGU..AGGAGG..............AAUUGAU..UUA.UUUCA..GUGGAAACAAGGAAACAC.UUGAUAUAAAUCAAUUUUUAAAAGAUCCCUCUCUG..............................................................................................................................................................................................................................................................................................
JCVI_SCAF_1096628295458/741-274              ACCGCGAUGUUCGAGUACUUUUUGUAUUUUUUGCGUUGUGACAGUUAAGAUAGAGGUCUAUUAGGCAUUACAUAUUUUGGAUUUAGGUGUGAUAGUAGGGAUGUGUGU..AGGAGG..............AAUUGAU..UUA.UUUCA..GUGGAAACAAGGAAACAC.UUGAUAUAAAUCAAUUUUAAAAAGAUCUCUCCUUGAGGGGUCUUUUUUUAAUGGAAUUUUGGAAAUACAUGUUAAAUCUAGAAUAUUAAACACAUAUGCUUUCUUCAAAAAUAAUGAGAGAGAUCAUUUCAAAUUUGUUAUUUAAUUCGUUAGAUUAUAAGCCGUUAAAUUCUUCUGUUAAUGAAAAUACUUUUUUUAGCAAUUUUUAUUUGUUCAAGCUUCUUAUUCCCUUCUUCAUCUUUUGCCUCACAUGUAGAACUAGAACCUUGUGUAGAGAUUGCUCAUUGUGUACGAGAAGAAUGGGAUGUUAAGAAUAUUGAG
JCVI_SCAF_1101668293418/1027-560             UCGACCUUGAUGUUUGAGUACUUUUUGUUUUUUGAGUGUGACAGUUAAGAUAGAGGUCUAUUAAGCAUUACAUAUUUUGAAUUUAGGUGUGAUAUUAGGAAUGUGUGU..AGGAGG..............AAUUGAU..UUA.UUUCA..GUGGAAACAAGGAAACAC.UUGAUAUAAAUCAAUUUUAAAAAGAUCUCUCUCUGAGAGGUCUUUUUUUUUGGAUUAUUAGAAAUACAUAUUAAAUUCUGACUAUAAAAAAAUAUAUGCUUUCUUCCAAAAUAAUUAGGUCGUCAUUACAAAUUAGUAAUUUAAUUCGUUAUAUUAUGAGUCGUUAAAUUCUUCUGUUAAUGCAAAUACUUUUUUUAGCAAUUUUAAUUUGUUCAAGCUUUUUAUUCCCUUCUUCAUCAUUUGCCUCACAUAAAGAACUAAAACCUUGUGUAGAGAUUGCUCAUUGUGUACGAGAAGAAUGGGAGGUAAACAAUAUUGAUA
JCVI_SCAF_1096628073177/435-902              ACCUCGAUGUUUGAGUACUUUUUGUAUUUUUUGCCAUGUGACAGUUAAGAUAGAGGUCUAAUAAGCAUUACAUAUUUUGAAUUUAGGUGUGAUAUUAGAUAUGUGUGU..AGGAGG..............AAUUGAU..UUA.UUUCA..GUGGAAACAAGGAAACAC.UUGAUAUAAAUCAAUUUUAAAAAGAUCUCUCUCUCUGAGAGGUCUUUUUUUUUUUGGAUUUUUAGAAAUACAUAUUUAAUUCUGACUAUAAAAACAUAUAUGCUUUCUUCCAAAAUAAUUUAGGUCUUCAUUACAAAUUAGUAAAUUAAUUCGUUAGAUUAUGAGUCGAUAAAUUCUUCUGUCAAUGCAAAUACUUUUUUUAGCAAUUUUAAUUUGUUCAAGCUUUUUAUUCCCUUCUUCAUCAUAUGCCUCACAUAUAGAACUAAAACCUUGUGUAGAGAUUGCUCAUUGUGUACGAGAGGAAUGGGAGGUAAACGAUAU
JCVI_SCAF_1101668290942/1489-1022            GCCGCAAAGUUUGAGUACUUUUUGUAUUUUUUGAGAUGUGACAGUUAAAAUAGAGGUCUAUUAAGCAUUACAUAUUUUGAAUUUAAGUGUGAUAUUAAGUCUGUGUGU..AGGAGA..............AAUUGAU..UUA.UUUCA..GUGGAAACAAGGAAACAC.UUGAUAUAAAUCAAUUUUAAAAGAUCUCUCUUUGAGAGGUCUUUUUUUUUGGGGAUUAUUAGAAAUAAAUAGUUAAAUUCUGAAUAUAAAAACAAAUAUGCUUUCUUCCAAAAUAAUUAGGUCGUCAUUACAAAUUAGUAAUUAAAUUAGUUAGAUUAUGGAUUGUUAAAUUCUUCUGUUAAUGCAAAUACUUUUAUUAACAAUUUUAAUUUGUUCAAGCUUUUUAUUCCCUUCUUCAUCAUUUGCCUCACAUAUAGAACUAAAACCUUGUGUAGAGAUUGCUCAUUGUGUACGAGAAGAAUGGGAGGUCAAUAAUAUUGA
JCVI_SCAF_1096627562179/156-623              ACCUUGAUGUUUGAGUACUUUUUGUAUUUUUUGCCAUGUGACAGUUAAGAUAGAGGUCUAUUAGACAUUACAUAUUUUGAAUUUAGGUGUGAUAUUAAGAUUGUGUGU..AGGAGU..............AAUUGAU..UUA.UUUCA..GUGGAAACAAGGAAACAC.UUGAUAUAAAUCAAUUUUAAAAGAUCUCUCUUAGAGGGAUCUUUUUUUUUGGGAUUAUUAGAAGUACAUAUUAAAUUCUGAAUACAAAAACAAAUAUGCUUUCUUACAAAAUAAUUAGGUCAUCAUUACAAAUUAGUAAUUUAAUUCGUUAGAUUAUUAGUUCUUAAAUUCUUUUGUUAAUGCAAAUACUUUUUUUAGCAAUUUUAAUUUGUUCAAGCUUUAUAUUCCCCUCUUCAUCAUUUNNNNNNNNNNNNNNNNNNNNNNNNNNNNNNNNNNNNNNNNNNNNNNNNNNNUGGUGCACUGUUGGAAUAAAUGUAAAUU
JCVI_SCAF_1101668205915/498-31               ACCUCGAUGUUUGAGUACUUUUUGUAUUUUUUGCCAUGUGACAGUUAAGAUAGAGGUAUACUGAGCAUUACAUAUUUGGAAUUUAGGUGUGAUAGUAGGUUUGUGUGU..AGGAGA..............AAUUGAU..UUA.UUUCA..GUGGAAACAAGGAAACAC.UUGAUAUAAAUCAAUUUUAAAGAUCUCUCUUUGAGGGAUCUUUUUUUUUUGGUGAUUAUUAGAAAUACAUAUUAAAUUCUGAAUAUAAAAACAUAUAUGCUUUCUUCAAAAAUAAUUAGUUCGACAUUACAAAUUAGUAAUUUAAUUCGUUAGAUUAUGAAUCGUUAAAUUCUUCUGUUAAUGCAAAUACUUUUUUUAGCAAUUUUAAUUUGUUCAAGCUUUUUAUUCCCUUCUUCGUCAUUUGCCUCACAUAUAGAACUAAAACCUUGCGUAGAGAUUGCUCAUUGUGUACUAGAAGAAUGGGAGGUAAACAAUAUUGAG
JCVI_SCAF_1096628227480/1646-1856            ACCGCAAAGUUUGAGUACUUUUUGUAUUUUUUGAGAUGUGACAGUUAAAAUAGAGGUCUAUUAGGCAUUACAUAUUUUGAAAUUAAGUGUGAUAUUUAAUAUGUGUGU..AGGAGG..............AAUUGAU..CUA.UUUCA..GUGGAAACAAGGAAACAC.UUGAUUUAAAUCAAUUUUAAAAGAUCUCUCUUUGAGGGGUCUUUUUUUUUGAGAUUAUUAGAAA.................................................................................................................................................................................................................................................................
JCVI_SCAF_1101667224325/544-77               AAUCGCAUUGUUUGAGUACUUUUUGUAUUUUUGGGAUGUGACAGUUAAGAUAGAGGUCUAAUAGACAUUACAUAUUUUAGAUUUAGGUGUGAUAUUAAAUGUGUGUGU..AGGAGG..............AAUUGAU..UUA.UUUCA..GUGGAAACAAGGAAACAC.UUGAUUUAAAUCAAUUUUAAAAGAUCUCUCUCUGAGAGGUCUUUUUUUUUGGGAUUUUUAGAAAAUUCAUAUUAAUUCCUGAAUAUAAAAACAUAUACGCUUUCUUCCAAAUUAAUUAGAUAGGUCAUUACAAAUUAGUAAUUUAAUUCGUUAGAUUAUGAUUCGUUAAAUUCUAUUGCUAAUGAAAAUACUUUUUUUAUCAAUUUUAAUUUGUUCAAGCUUUUUAUUCCCUUCUUCAUCAUUUGCCUCACAUGUAGAGCUAAAACCUUGUGUAGAGAUUGCUCAUUGUGUACGAGAAGAAUGGGAGGUUAACAAUAUUGA
NC_007577.1/952244-951777                    ACCUCGAUGUUUGAGUACUUUUUGUUUUUUUUGCCAUGUGACAGUUAAGAUAGAGGUCUAAAAGGUAUUACGUAUCUUAUAAAUUGAUGUGAUAUUAAAUAUGUGUGU..AGGAGG..............AAUUGAU..UUA.UUUCA..GUGGAAACAAGGAAACAC.UUGAUUUAAAUCAAUUUUAAAAAGAUCUCUUUAUUAGGGAUCUUUUUUUUUGAGGAUUUUUAGAAAUAUAUAAAUACAUAUUAAAUCCUGAAUAUAAUAAACAUAUAUGUUUUCUUCAAAAAUAAUGAGAAACGUCAUUACAAAUUAGUAAUUUGAUUAGUUAGAUUAUGGAUUGUUAAAUUCUUCUGUUAAUGAAAAUACUUUUUCUAGCAAUUUUAAUUUGUUCAAGCUUUUUAUUCCCUUCUUCAUCAUUUGCCUCACAUAUAGAAUUAAUACCUUGUAUUGAAGUUGCUCAUUGUGUACGAGAAGAAUGGGAGGUUA
JCVI_SCAF_1101668197125/896-429              ACCGCAAUGUUUGAGUACUUUUUGUAUUUUUUGCGAUGUGACAGUUAAGAUAGAGGUCUAUUAGGCAUUACAUAUUUUGAAAUUAAGUGUGAUAUUAAGUCUGUGUGU..AGGAGG..............AAUUGAU..UUA.UUUCA..GUGGAAACAAGGAAACAC.UUGAUAUAAAUCAAUUUUAAAAAGAUCUCUCUAUGAGGGGUCUUUUUUUUGGGGAUUUUUAGCAAUAUAUAUUAAAUUCUGAAUAUAAAAACAUAUAUGCUUUCUUCCAAAAUAAUUAGAUACGUCAUUACAAAUUAGUAAUUUAAUUCGUUAGAUUAUGGUUCGUUAAAUACAUCUGUUAAUGAAAAUACUUUUUUUAGCAAUUUUAAUUUGUUCAAGCUUUUUAUUCCCUUCUUCAUCAUAUGCCUCACAUGUAGAACUAAAACCUUGUGUAGAGAUCGCUCAUUGUGUACGAGAAGAAUGGGAGGUUAACAAUAUUGA
JCVI_SCAF_1096627061123/806-339              ACCGCAAUGUUUGAGUACUUUUUGUAUUUUUUGCGAUGUGCCAGUUAAGAUAGAGGUCUAUUAAGCAUUACAUAUUUUGAAAUUAAGUGUGAUAUUAAAUCUGUGUGU..AGGAGG..............AAUUGAU..UUA.UUUCA..GUGGAAACAAGGAAACAC.UUGAUAUAAAUCAAUUUUAAAAAGAUCUCUCUCUGAGGGGUCUUUUUUUUUUUUGGGAUUUUUAGCAAUACAUAUUAAAUUCUGAAUAUAAAAACAUAUAUGCUUUCUUCCAAAAUAAUUAGAUAUGUCAUUACAAAUUAGUAAUUUAAUUCGUUAGAUUAUGGUUCGUUAAAUACUUCUGUUAAUGAAAAUACUUUUUUUAGCAAUUUUAAUUUGUUCAAGCUUUUUAUUCCCUUCUUCAUCAUUUGCCUCACAUGUAGAACUAAAACCUUGUGUAGAGAUCGCUCAUUGUGUACGAGAAGAAUGGGAGGUUAACAAUAU
JCVI_SCAF_1096627755302/474-7                ACCUCGAUGUUUGAGUACUUUUUGUAUUUUUUGCUAUGUGACAGUUAAGAUAGAGGUCUAAUAAGCAUUACAUAUUUUGAAUUUAGGUGUGAUAUUAAGUCUGUGUGU..AGGAGG..............AAUUGAU..UUA.UUUCA..GUGGAAACAAGGAAACAC.UUGAUAUAAAUCAAUUUUAAAAAGAUCUCUCUCUGAGAGGUCUUUUUUUUUUGGAUUUUUAGAAAUACAUAUUUAAUUCUGACUAUAAAAACAUAUAUGAUUUCUUCCAAAAUAAUUAGAUACGUCAUUACAAAUUAGUAAUUUAAUUCGUUAGAUUAUGGUUGGUUAAAUACUUCUGUUAAUGAAAAUACUUUUUUUAGCAAUUUUAAUUUGUUCAAGCUUUUUAUUCCCUUCUUCAUCAUUUGCCUCACAUGUAAAACUAAAACCUUGUGUAGAGAUCGCUCAUUGUGUACGAGAAGAAUGGGAGGUUAACAAUAUUGA
JCVI_SCAF_1096627541626/456-923              GGCCGCAAUGUUUGAGUACUUUUUGUAUUUUUUGCAAUGUGACAGUUAAGAUAGAGGUCCAGCAGGGAUUACUUUUUUUUGAAUUAAUGUAAUAUUUAAUGUGUGUGU..AGGAGG..............AAUUGAU..UUA.UUUCA..GUGGAAACAAGGAAACAC.UUGAUAUAAAUCAAUUUUAAAAAGAUCUCUCUCUGAGGGAUCUUUUUUUUUGGGGAUUUUUAGAAAUACAUAUUAAAUCCUGAAUAUAAAAACUUAUAUGCUUUCUUCCAAAAUAAUUAGAUACGUCAUUACAAAUUAGUAAUUUAAUUCGUUAGAUUAUGUUUCGUUAAAUUCUUCUGUUAAUGAAAAUACUUUUUUUAGCAAUUUUAAUUUGUUCAAGUUUUUUAUUCCCUUCUUCAUCAUUUGCCUCACAUGUAGAACUAAAACCUUGUGUAGAGAUUGCUCAUUGUGUACGAGAAGAAUGGGAGGUUAGCAAUAUUG
JCVI_SCAF_1096626485580/400-723              CCGCAAAGUUUGAGUACUUUUUGUAUUUUUUUGAGAUGUGACAGUUAAAAUAGAGGUCUAUUAAGCAUUACAUAUUUUGAAUUUAGGUGUGAUAGUAAGUGUGUGUGU..AGGAGG..............AAUUGAU..UUA.CUUCA..GUGGAAACAAGGAAACAC.UUGAUAUAAAUCAAUUUUAAAAGAUCUCUCAAAGAGAGAUCUUUUUUUUUGGGGAUUAUUAGAAAUAAAUAUUAAAUUCUGAAUAUAAAAACAAAAAUGCUUUCUUCCAAAAUAAUUAGGUCGUCAUUACAAAUUAGUAAUUUAAUUCGUUAGAUUAUAAGCCGUUAAAUUCUUCUG................................................................................................................................................
JCVI_SCAF_1096628286184/1614-1837            ACCUCGAUGGUUGAGUACUUUUUGUAUUUUUUACCAUGUGACAGUUAAGAUAGAGGUCUACUAAGCAUUACAUAUUUUGAAUUUAGGUGUGAUAGUAGGUUUGUGUGU..AGGAGG..............AAUUGAU..UUA.UUUCA..GUGGAAACAAGGAAACAC.UUGUUGUAAAUCAAUUUUAAAAGAUCUCUCUUUGAGAGAUCUUUUUUUUUGAUGAUUAUUAGAAAUACAGAUUAAAU....................................................................................................................................................................................................................................................
JCVI_SCAF_1096627758008/352-819              ACUGCAAUGUUUGAGUACUUUUUGUGUUUUUUACGAUGUGACAGUUAAGAUAGAGGUCUAUUAGGCAUUACAUAUUUUGAAUUUAAGUGUGAUAUUAAGUUUGUGUGU..AGGAGG..............AAUUGAU..UUA.UUUCA..GUGGAAACAAGGAAACAC.UUGUUAUAAAUCAAUUUUAAAAAGAUCUCUCUCUGAGGGGUCUUUUUUUUUUGGGGAUUUUUAGAAAUAAAUAUUAAAUCCUGAAUAUAAAAACAUAUAUGCUUUCUUCCAAUAUAAUUACAUACAGCAUUACAAAUUAGUAAUUUAAUUCGUUAGAUUAUGACUCGUUAAAAUCUUCUUUUAAUGAAAAUACUUUUUUUAGCAAUUUUAAUUUGUUCAAGCUUUUUAUUCCCNNNNNNNNNNNNNNNNNNNNNNNNNNNNNNNNNNNNNNNNNNNNNNNNNNNAAUUGUUUUAAGAAAAAAUUAAAAAAAAUACUUUUUU
JCVI_SCAF_1101668001054/32-499               CGCAAAGUUUGAGUACUUUUUGUAUUUUUUUUGAGAUGUGACAGUUAAAAUAGAGGUCUAUUAAGCAUUACAUAUUUUGAAUUCAGGUGUGAUAUUAAAUUUGUGUGU..AGGAGG..............AAUUGAU..UUA.UUUCA..GUGGAAACAAGGAAACAC.UUGAUAUAAAUCAAUUCUAAAAGAUCUCUCUUUGAGGGAUCUUUUUUUUUCGGAUUAUUAGAAAUAAAUAUUAGAUUCUGAAUAUAAAAACAAAUAUGCUUUCUUCCAAAAUAAUUAGGUCGUCAUUACAAUUUAGUAAUUUAAUUCGUUAGAUUAUGAUUUGUUAAAUUCUUCUGUUAAUGCAAAUACUUUUUUUAACAAUUUUAAUUUGUUCAAGCUUUUUAUUCCCUUCUUCAUCAUUUGCCUCACAUAUUGAACUAAAACCUUGUGUAGAGAUUGCUCAUUGUGUACGAGAAGAAUGGGAGGUUAAUAAUAUUGAGA
JCVI_SCAF_1096627742934/1153-686             CCGCAAAGUUUGAGUACUUUUUAAAUUUUUUGAGAUGUGACAGUUAAAAUAGAGGUCUAUUAAGCAUUACAUAUUUUGAAUUUAGAUGUGAUAUUAGGGUUUGUGUGU..AGGAGG..............AAUUGAU..UUA.UUUCA..GUGGAAACAAGGAAACAC.UUGAUAUAAAUCAAUUUUAANNNNNNNNNNNNNNNNNNNNNNNNNNNNNNNNNNNNNNNNNNNNNNNNNNNUGAAGUACUCAUAGACUGGUUCAUCUGUUGUAACGGCUGUAAGCUGUUGCAUGAUCGGUCCAUGGUUGUAUGGGCGGAUGUUGAAUGAUUACUACUCGAUGAGGUUUUCCUUCUGGUCCAUCGAAGGUUGUGUGUUGAUCUAACUCUCCAUUCUCCAGAUGUGUUACCCAUCCACCAUCUUCUUUCCAUUGUACUUUGAUCGUCAUCUUAUAUGUUCUAGCCCAUUGUGGUGGCGUAUUGACAUCUGUUU
JCVI_SCAF_1096627739148/342-809              CCGUAAUGUUUGAGUACUUUUUGUAUUUUUUUGAGAUGUGACAGUUAAAAUAGAGGUCUAUUAAGCGUUACAUAUUUUGAAUUUAAGUGUGAUAUUGGACUUGUGUGU..AGGAGG..............AAUUGAU..UUA.UUUCA..GUGGAAACAAGGAAACAC.UUGAUAUAAAUCAAUUUAAAAAGAUCUCUCUCUGAGAGAUCUUUUUUUUUGUAAUAUUAGAAUCGCAUAUUAAAUUCUGAAUAUAAAAACAAAUAUGAUUUCUUCCAAAAUGAUAAGUUAUGUCAUUCCAAAUAAGUAAUUUAUUUCGUUAGAUUAUAGGUUGUUAAAUUUUUCGGUUAAUGAAAAUACUUUUUUUAACAAUUUUAAUUUGUUCAAGCUUUUUAUUCCCUUCUACAUCAUUUGCCUCACAUAUAGAACUAAAACCUUGUGUAGAGAUUGCUCAUUGUGUACGAGAAGAUUGNNNNNNNNNNNNNNNNNNNN
JCVI_SCAF_1096627740395/1523-1056            CCGCAAAGUUUGAGUACUUUUUGUAUUUUUUUGAGAUGUGACAGUUAAAAUAGAGGUCUAUUAAGCAUUACAUAUUUUGAAUUUAAGUGUGAUAUUAAAUUUGUGUGU..AGGAGG..............AAUUGAU..UUA.UUUCA..GUGGAAACAAGGAAACAC.UUGAUAUAAAUCAGUUUUAAAGGAUCUCUCUUUGAGGGAUCUUUUUUUUUGGGGAUUAUUAGAAAUAAAUAUUAAAUUCUGAAUAUAAAAACAAAAAUGCUUUCUUCCAAAAUAAUUAGGUCGUCAUUACAAAUAAGUAAUUUAAUUAGUUAGAUUAUAAGUCGUUAAAUUCUUCUGUUAAUGCAAAUACUUUUUUUAACAAUUUUAAUUUGUACAAGCUUUUUAUUCCCUUCUUCAUCAUUUGCCUCACAUAUUGAACUAAAACCUUGUGUAGAGAUUGCUCAUUGUGUACGGGAAGAAUGGCAGGUUAAUAAUAUUGAG
JCVI_SCAF_1096627055327/1721-1254            GACCGCAAUGUUUGAGUACUUUUGUAUUUUUUGCGAUGUGACAGUUAAGAUAGAGGUCUAUUAAGCAUUACAUAUUUUAAAAUUAAGUGUGAUAUUAAGUUUGUGUGU..AGGAGG..............AAUUGAU..UUA.UUUCA..GUGGAAACAAGGAAACAC.UUGAUAUAGAUCAAUUUUAAAAAAGAUCUCUCUCUGAGGGGUCUUUUUUUUUGGGAUUUUUAGCAAUACAUACUAAAUUCUGAAUAUAAAAACAUAUAUGCUUUCUUCAAAAAUAAUUAGAUAUGUCAUUACAAAUUAGUAAUUUAAUUCGUUAGAUUAUUAUUCGUUAAAUACUUCUGUUAAUGAAAAUACUUUUUUUAGCAAUUUUAAUUUGUACAAGCUUUUUAUUCCCUUCUUCAUCAUUUGCCUCACAUGUAGAACUAAAACCUUGUGUAGAGAUCGCUCAUUGUGUACGAGAAGAAUGGGAGGUUAACAAUAUUG
JCVI_SCAF_1096627713867/532-999              ACCGUAAUGUUUGAGUACUUUUUGUCUUUUUUGCGAUGUGACAGUUAAGAUAGAGGUCUAUUGAGCAUUACACAUUUUGAAAUUAAGUGUGAUAUUAAAUUUGUGUGU..AGGAGG..............AAUUGAU..UUA.CUUCA..GUGGAAACAAGGAAACAC.UUGAUAUAAAUCAAUUUUAAAAGAUCUCUCUCUGAGGGGUCUUUUUUUUUUGGGAUUUUUAGCNNNNNNNNNNNNNNNNNNNNNNNNNNNNNNNNNNNNNNNNNNNNNNNNNNNACAUUUAUCGAAAACACUCCAAGAACUGAGAUUGUAGAAAUUGAUGGCGAUUAUCUUCAUGCUGAGGCAACCAGUAAAUGGAUGAAGUAUGUAGACGACUUAGAAGUAUCCUUUCUACCGGAAUCAAACAUCUUAUCAAUAAGAUCAGAAUCAAGAGUUGGAGAAAGUGAUUUGGGAGUAAAUCAAAAAAGAGUUGAUCUACUAAAA
JCVI_SCAF_1096627048952/957-1424             AAUGCAAAGUUUGAGUACUUUUUGUAUUUUUUGCGAUGUGACAGUUGAGAUAGAGGUCUAUUUGGUAUUACAUAUUUUGAAUUUUGAUGUGAUAUUAAACUUGUGUGU..AGGAGG..............AAUUGAU..UUA.UUUCA..GUGGAAACAAGGAAACAC.UUGAUUUAAAUCGAUUUUAAAAGAUCUCUCUUAGAGAGAUCUUUUUUUUUGGGAAUAUUAGAAAUACAUAUUAAAUCCUGAAUAUAAAAACAUAAAUGCUUCCUUCAAAAAUUAUAAGAGACUUCAUUUCAAAUUAGUAAUAUGAUUCGUUAGAUUAUGAGUUGUUAAUUUCUUAUGUUAAUGAAAAUACUUUUUUUAGCAAUUUUAAUUUGUUCAAGCUUUUUAUUCCCUUCUUCAUCAUUUGCUUCACAUAUAGAACUAAAACCUUGUGUAGAGAUUGCGCAUUGUGUACGAGAAGAAUGGGAGGUUAACAAUAUUGAG
JCVI_SCAF_1101668280001/1627-1242            ..................................................................................UUUGGUGUGAUAUUUAUAUUGUGUGU..AGGAGG..............AAUUGAU..UUA.UUUCA..GUGGAAACAAGGAAACAC.UUGACUUAAAUCAAUUUUAAAAGAUCUCUCUCUGAGGGGUCUUUUUUUUUGCUUAAUUAGAAAUACAUAUUUAAACCUGAAUAUAAAAACAUAUAUGCUUUCUACAAAAAUAAUGAGAGACAUCAUUACAAAAUAGUAAUUUGAUUCGUUAGAUUAUUGCUUGUUGAAUUCCUCUGUUAAUGAAAAUCCUUUUUUUAGUAAUUUUAAUUUGUUCGAGCUUCUUAUUCCCUUCUUCAUCAUUUGCCUCACAUGUAGAACUUAAACCUUGUAUAGAGAUUGCUCAUUGUGUACGAGAGGAAUGGGAUGUUAGCAAUAUUGAAA
JCVI_SCAF_1096626959190/616-1083             ACCGCAAUGUUUGAGUACUUUUUGUAUUUUUUGCGAUGUGACAGUUAAGAUAGAGGUCUAUUAAGCAUUACAUAUUUUGAAAUUAAGUGUGAUAUUAGGUUUGUGUGU..AGGAGG..............AAUUGAU..UUA.UUUCA..GUGGAAACAAGGAAACAC.UUGAUUUAAAUCAAUUUUAAAAGAUCUCUCUCUGAGGGGUCUUUUUUUUUGGGGAUUAUUAGAAAUACAUAUUAAAUUCUAAAUAUAAAAACAUAUAUGCUUUCUUCCAAAAUAAUUAAGUCGUCAUUACAAAUUAGUAAUUUAAUUCGUUAGAUUAUGUGUGGUUAAAUUCUUCUGUUAAUGCAAAUACUUUUUUUAGCUAUUUUAAUUUGUUCAAGCUUUUUAUUACCUUCUUCAUCAUUUGCCUCACAUAUAGAACUAAAACCUUGUGUAGAGAUUGCUCAUUGUGUACGAGAAGAAUGGGAUGUAAACAAUAUUGAG
JCVI_SCAF_1096626968620/187-1                ACCGCUAUGUUUGAGUACUUUUUGUAUUUUUUGCCAUGUGACAGUUAAGAUAGAGGUCUAUAAGACAUUACAUAUUUUGAAUUUAAAUGUGAUAUUAGGUUUGUGUGU..AGGAGG..............AAUUGAU..UUA.UUUCA..GUGGAAACAAGGAAACAC.UUGAUUUAAAUCAAUUUUAAAAGAUCUCUCUUUGAGGGAU.........................................................................................................................................................................................................................................................................................
JCVI_SCAF_1101667134076/489-902              CCGUAAAGAUUGAGUACUUUUUGUAUUUUUUUGAGAUGUGACAGUUAAAAUAGAGGUCUAUUAAGCAUUACAUAUUUUGAAUUUAGGUGUGAUAUUGGGUUUGUGUGU..AGGAGG..............AAUUGAU..UUA.UUUCA..GUGGAAACAAGGAAACAC.UUGAUUUAAAUCAAUUUUAAAAGAUCUCUCUUUGAGGGAUCUUUUUUUUUGGGCUUAUUAGAAAUAAAUAUUAGAUUCUGAAUAUAAAAACAAAUAUGCUUUCUUCCAAAAUAAUUAGGUCGUCAUUACAAUUUAGUAAUUUAAUUCGUUAGAUUAUUAUUUGUUAAAUUCUUCUGUUAAUGCAAAUACUUUUUUUAACAAUUUUAAUUUGUUCAAACUUUUUAUUCCCUUCUUCAUCAUUUGCCUCACAUAUAGAACUAAAACCUU......................................................
JCVI_SCAF_1101667543876/370-1                CGCAAAGUUUGAGUACUUUUUGUAUUUUUUUUGAGAUGUGACAGUUAAAAUAGAGGUCUAUUAAGCAUUACAUGUUUUGAAUUUUAGUGUGAUAUUAAAUUUGUGUGU..AGGAGG..............AAUUGAU..UUA.UUUCA..GUGGAAACAAGGAAACAC.UUGAUAUAAAUCAAUUUUAAAAGAUCUCUCUUUGAGGGGUCUUUUUUUUUUGGGAUUAUUAGAAAUAAAUAUUAAAUUCUGAAUAUAAAAACAAAUAUGCUUUCUUCCAAAAUAAUUAGGUCGUCAUUACAAAUUAGUAAUUUAAUUCGUUAGAUUAUGAAUCGUUAAAUCCUUCUGUUAAUGCAAAUACUUUUUUUAACAAUUUUAAUUUGUUCAAGCUUUU..................................................................................................
JCVI_SCAF_1096628374971/1370-1759            ACCUGGAUGUUUGAGUACUUUUUGUAUUUUUUGCCAUGUGACAGUUAAGAUAGAGGCCUAUUAAGCAUUACAUAUUUUGAAAUUAGGUGUGAUAUUAGAUUUGUGUGU..AGGAGG..............AAUUGAU..UUA.UUUCA..GUGGAAACAAGGAAACAC.UUGAUAUAAAUCAAUUUUAAAAAGAUCUCUCUCUGAGAGAUCUUUUUUUUUGGGGAUUAUUAGAAAUACAUAUUAAAAUCUGAAUAUAAAAACAUAUAUGCUUUCUUCCAAAAUAAUUAAGUCUUCAUUACAAAUUAGUAAUUUAAUUCGUUAGAUUAUGGAUUGUUAAAUUCGUCUGUUAAUGCGAGUACUUUUUUUAGCAAUUUUAAUUUGUUCAGGCUUUUUAUUCCCUUCUUCAUCAUU..............................................................................
JCVI_SCAF_1101668226838/932-465              GACCGCAAUGUUUGAGUACUUUUUGUAUUUUUGCGAUGUGACAGUUAAGAUAGAGGUCUAUUAGGCAUUACAUAUUUUGAAAUUAAGUGUGAUAUUAGGUUUGUGUGU..AGGAGG..............AAUUGAU..UUA.UUUCA..GUGGAAACAAGGAAACAC.UUGAUAUAAAUCAAUUUUAAAAAGAUCUCUCUAUGAGGGGUCUUUUUUUUGUGAUUUUUAGCAACAUAUAUUAAAUUCUGAAUAAAAAAAAUAUAUGCUUUCUUCCAAAAUAAUUAGAUACGUCAUUAUAAAUUAGUAAUUUAAUUCGUUAGAUUAUGGUUCGUUAAAUACUUCUGUUAAUGAAAAUACUUUUUUUAGCAAUUUUAAUUUGUUCAAGCUUUUUAUUCCCUUCUUCAUCAUUUGCCUCACAUGUAGAACUAAAACCUUGUGUAGAGAUCGCUCAUUGUGUACGAGAAGAAUGGGAGGUUAACAAUAUUGAGA
JCVI_SCAF_1096627207376/345-1                ACCUCGAUGUUUGAGUACUUUUUGUAUUUUUUGCCAUGUGACAGUUAAGAUAGAGGUCUAUUAAGCAUUACAUAUUUUGAAUUUAGGUGUGAUAUUAGGAUUGUGUGU..AGGAGG..............AAUUGAU..UUA.UUUCA..GUGGAAACAAGGAAACAC.UUGAUAUAAAUCAAUUUUAAAAGAUCUCUCAAAGAGAGAUCUUUUUUUUUGGGGAUUAUUAGAAAUACAGAUUAAAUUCUGAAUAUAAAAACAUAUAUGCUAUCUUUCAAAAUAAUUAGUUCGUCAUUACAAGUUAGUAAUUUAAUUCGUUAGAUUAUGAGUCGUUAAAUUCUUCUGCUAAUGCAAAUACUUUUUUUA...........................................................................................................................
JCVI_SCAF_1096628297173/242-1                CCGCAAAGUUUGAGUACUUUUUGUAUUUUUUUGAGAUGUGACAGUUAAAAUAGAGGUAUAUUAAGCAUUACAUAUUUUGAAUUUAGGUGUGAUAUUAAAUUUGUGUGU..AGGAGG..............AAUUGAU..UUA.UUUCA..GUGGAAACAAGGAAACAC.UUGAUAUAAAUCAAUUUUAAAAGAUCUCUCUUUGAGGGAUCUUUUUUUUUGGGAUUAUUAGAAAUAAAUAUUAGAUUCUGAAUAUAAAAACAAAU..................................................................................................................................................................................................................................
JCVI_SCAF_1101668178152/103-570              CCGCAAUGUUUGAGUACUUUUUUAUUUUUUUUGCGAUGUGACAGUUAAGAUAGAGGUCUAUUAGACAUGACAUAUUUUGAAAUUAAGUGUGAUAUUAAGUUUGUGUGU..AGGAGG..............AAUUGAU..UUA.UUUCA..GUGGAAACAAGGAAACAC.UUGAUAUAAAUCAAUUUUAAAAGAUCUCUCAAAGAGAGAUCUUUUUUUUUGUGGAUUUUUAGAAAUACAUAUUAAAUUCUGAAUAUAAAAACAUAUAUGCUUUCUUCCAAAAUAAUUAGAUACGUCAUUACAAAUUUGUAAUUUAAUUAGUUAGAUUAUGAUUCGUUAAAUACUUCUGUUAAUGAAAAUACUUUUUUUUACAAUUUUAAUUUGUACAAGCUUUUUAUUCCCUUCUUCAUCAUUUGCCUCACAUAUAGAACUAAAACCUUGUGUAGAGAUUGCUCAUUGUGUACGAGAAGAAUGGGAGGUUAAUAAUAUUGA
JCVI_SCAF_1101668316227/208-675              GCCGCAAAGUUUGAGUACUUUUUGUAUUUUUUGAGAUGUGACAGUUAAAAUAGAGGUCUAUUAAGCAUUACAUAUUUUGAAUUUAAGUGUGAUAUUAGGCUUGUGUGU..AGGAGG..............AAUUGAU..UUA.UUUCA..GUGGAAACAAGGAAACAC.UUGAUAUAAAUCAAUUUUAAAAGAUCUCUCUUUGAGAGGUCUUUUUUUUUUUGGAUUAUUAGAAAUAAAUAGUGAAAUUCUGAAUAUAAAAAAAAAAUAUGCUUUCUUCCAAAAUAAUUAAGUCGUCAUUACAAAUUAGUAAUUAAAUUAGUUAGAUUAUGAGCUGUAAAUUCUUCUGUUAAUGCAAAUACUUUUAUUAACAAUUUUAAUUUGUUCAAGCUUUUUAUUCCCUUCUUCAUCAUUUGCCUCACAUAUAGAACUAAAACCUUGUGUAGAGAUUGCUCAUUGUGUACGAGAAGAAUGGGAGGUUAAUAAUAUUGA
JCVI_SCAF_1096627226399/487-20               CCUUGAUGUUUGAGUACUUUUUGUAUUUUUUUGAGAUGUGACAGUUAAAAUAGAGGUCUAUUAAGCAUUACAUAUUUUGAAUUUAGGUGUGAUAUUAAAUUUGUGUGU..AGGAGG..............AAUUGAU..UUA.UUUCA..GUGGAAACAAGGAAACAC.UUGAUAUAAAUCAAUUUUAAAAGAUCUUUCUUAGAGGGAUCUUUUUUUUUUGGGAUUAUUAGAAAUAAAUAUUAGAUUCUGAAUAUAAAAACAAAUAUGCUUUCUUCCAAAAUAAUUAGGUUGUCAUUACAAUUUAGUAAUUUAAUUCGUUAGAUUAUGAUUUGUUAAAUUCUUCUGUUAAUGCAAAUACUUUUUUUAACAAUUUUAAUUUGUUCAAGCUUUUUAUUCCCUUCUUCAUCAUUUGCCUCACAUAUAGAACUAAAACCUUGUGUAGAGAUUGCUCAUUGUGUACGAGAAGAAUGGGAGGUUAAUAAUAUUGAG
JCVI_SCAF_1096627629356/1330-889             ..........................UUUUUUGAGAUGUGACAGUUAAAAUAGAGGUCUAUUAAGCAUUACAUAUUUUGAAUUUAAGUGUGAUAUUAGGUUUGUGUGU..AGGAGG..............AAUUGAU..UUA.UUUCA..GUGGAAACAAGGAAACAC.UUGAUAUAAAUCAAUUUUAAAAGAUCUCUCUUUGAGAGGUCUUUUUUUUUGGGAUAAUUAGAAAUAAAUAUUAAAUUCUGAAUAUAAAAACAAAUAUGCUUUCUUCAAAAAUAAUUAGGUCGUCAUUACAAAUUAGUAAUUAAAUUCGUUAGAUUAUGAGUCGUUAAAUUCUUCUGUAAAUGCAAAUACUUUUUUUAACAAUUUUAAUUUGUUCAAGCUUUUUAUUCCCUUCUUCAUCAUUUGCCUCACAUAUAGAACUAAAACCUUGUGUAGAGAUUGCUCAUUGUGUAAGAGAAGAAUGGGAGGUUAAUAAUAUUGAGA
NC_008816.1/950915-950448                    ACCGCAAUGUUUGAGUACUUUUUGUAUUUUUUGUGAUGUGACAGUUAAGAUAGAGGUCUAUUAGGUAUUACAUAUUUUGGAAAUAAGUGUGAUAUUAAGUUUGUGUGU..AGGAGG..............AAUUGAU..UUA.UUUCA..GUGGAAACAAGGAAACAC.UUGAUAUAAAUCAAUUUUAAAAGAUCUCUCUCUGAGGGGUCUUUUUUUUUGGGAUUUUUAGCAAUACAUAUUAAAUUCUGAAUAUAAAAACAUAUAUGCUUUCUUCCAAAAUAAUUAGAUAUGUCAUUACAAAUUAGUAAUUUAAUUCGUUAGAUUAUGGUUCGUUAAAUACUUCUGUUAAUGAAAAUACUUUUUUUAGCAAUUUUAAUUUGUUCAAGCUUUUUAUUCCCUUCUUCAUCAUUUGCCUCACAUGUAGAACUAAAACCUUGUGUAGAGAUCGCUCAUUGUGUACGAGAAGAAUGGGAGGUUAACAAUAUUGAG
JCVI_SCAF_1096627724050/1323-1732            CAGCAAUGUCAGAGUACUUUUUUGUAUUUCUUGCGAUGUGACAGUUAAUAUAGAGGUCUAAUAGGUAUUACUUUUUUUUAAUAAAGAUGACAUAUUAGGCUUGUGUGU..AGGAGG..............AAUUGAU..UUA.UUUCA..GUGGAAACAAGGAAACAC.UUGAUAUAAAUCAAUUUUAAAAAGAUCUCUCUUUGAGAGAUCUUUUUUUAUGAGGAUUUUUAGAAAUACAUAUUAAAAUCUGAAUAAAAAAACAUAUGUGCUUUCUUUCAAAAUAAUUAGGUCUUCAUUACAAAUUAGUAAUUUAAUUCGUUAGAUUAUGAGUCGUUAAAUUCUUUUGUCAAUGAAAAUAUUUUUUGCAAUUUUAAUUUGUUCAAGCUUUUUAUUCCCUUCUUCUUCAUUUGCCUCACAUGUAGAACUAAAAC..........................................................
JCVI_SCAF_1096628046754/1216-749             CCGCAAUGUUUGAGUACUUUUUUAUAUUCUUUGCGAUGUGACAGUUAAGAUAGAGGUCUAUUAGGCAUUACAUAUUUUGAAAUUAAGUGUGAUAUUAGGAUUGUGUGU..AGGAGG..............AAUUGAU..UUA.UUUCA..GUGGAAACAAGGAAACAC.UUGAUAUAAAUCAAUUUUAAAAGAUCUCUCUUUGAGAGAUCUUUUUUUUUUGUGGAUUUUUAGAAAUACAUAUUAAAUUCUGAAUAUAAAAACAUAUAUGCUUUCUUCCAAAAUAAUUAGAUACGUCAUUACAAAUUAGUAAUUUAAUUAGUUAGAUUAUCAUUCGUUAAAUACUUCUGUUAAUGAAAAUACUUUUUUUAACAAUUUUAAUUUGUACAAGCUUUUUAUUCCCUUCUUCAUCAUUUGCCUCACAUAUAGAACUAAANNNNNNNNNNNNNNNNNNNNNNNNNNNNNNNNNNNNNNNNNNNNNNNNNNNUAUCU
JCVI_SCAF_1096628112325/1499-1032            ACCGCAAUGUUUGAGUACUUUUUGUAUUUUUUGCGAUGUGACAGUUAAGAUAGAGGUCUAUUAGGCAUUACAUAUUUUGAAAUUAAGUGUGAUAUUUAAUUUGUGUGU..AGGAGG..............AAUUGAU..UUA.UUUCA..GUGGAAACAAGGAAACAC.UUGAUAUAAAUCAAUUUUAAAAAGAUCUCUCCCUGAGGGGUCUUUUUUUUUUUGUAUUUUUUGCAAUACAUAUUAAAUUCUGAAUAUAAAAACAUAUAUACUUUCUUCCAAAAUAAUUAGAUACGUCAUUACAAAUUAGUAAUUUAAUUCGUUAGAUUAUGGUUCGUUAAAUACUUCUGUUAAUGAAAAUACUUUUUUUAGCAAUUUUAAUUUGUUCAAGCUUUUUAUUCCCUUCUUCAUCAUUUGCCUCACAUGUAGAACUAAAACCUUGUGUAGAGAUAGCUCAUUGUGUACGAGAAGAAUGGGAGGUUAACAAUAUUG
JCVI_SCAF_1101668193073/1324-1567            ACCGCAAUGUUUGAGUACUUUUUGUAUUUUUUGCGAUGUGACAGUUAAGAUAGAGGUCUAUUAGGCAUUACAUAUUUUGAAAUUAAGUGUGAUAUUAAGUUUGUGUGU..AGGAGG..............AAUUGAU..UUA.UUUCA..GUGGAAACAAGGAAACAC.UUGAUAUAAAUCAAUUUUAAAAAGAUCUCUCUUUGAGAGGUCUUUUUUUUUUUGGGAUUUUUAGCAAUACAUAUUAAAUUCUGAAUAUAAAAACAUA................................................................................................................................................................................................................................
JCVI_SCAF_1096626961825/1262-795             ACCUCGAUGUUUGAGUACUUUUUGUAUUUUUUGCCAUGUGACAGUUAAGAUAGAGGUCUAUUAAGCAUUACAUAUUUUGAAUUUAGGUGUGAUAUUGGACUUGUGUGU..AGGAGG..............AAUUGAU..UUA.UUUCA..GUGGAAACAAGGAAACAC.UUGAUAUAAAUCAAUUUUAAAAAGAUCUCUCUCUGAGAGGUCUUUUUUUUUGGGGAUUAUUAGAAAUACAUAUUAAAUUCUGAAUAUAAAAACAUAUAUACUUUCUUCCAAAAUAAUUAUGUCGUCAUUACAAAUUAGCAAUUUAAUUCGUUAGAUUAUGAGUCGUUAAAUUCUUCUGUUAAUGCAAAUACUUUUUUUAGCAAUUUUAAUUUGUUCAAGCUUUUUAUUCCCUUCUUCAUCAUUUGCCUCACAUAUAGAACUAAAACCUUGUGUAGAGAUUGCUCAUUGUGUACGAGAAGAAUGGGAGGUAAACAAUAUUGA
JCVI_SCAF_1096627566666/1037-1504            CCUCGAUGAUUGAGUACUUUUUUGUAUUUUUUGCCAUGUGACAGUUGAGAUAGAGGUCUAUUAAGCAUUACAUAUUUUGAAUUUAGGUGUGAUAUUAGAUUUGUGUGU..AGGAGG..............AAUUGAU..UUA.UUUCA..GUGGAAACAAGGAAACAC.UUGAUAUAAAUCAAUUUUAAAAAGAUCUCUCUUUGAGGGAUCUUUUUUUUUGGGGAUUAUUAAAAAUACAUAUUAAAUUCUAAAUAUAAAACAUAUAUGCUUUCUUCCAAAAUAAUUAGGUCGUCAUUACAAAUUAGUAAUUUAAUUCGUUAGAUUAUGAGCUGUUAAAUUCUUUGUUAAUGCAAAUACUUUUUUUAGCAGUUUUAAUUUGUUCAAGCUUUUUAUUCCCUUCUUCAUCAUUUGCCUCUCAUAUAGAACUAAAACCUUGUGUAGAGAUUGCUCAUUGUGUACGGGAAGAAUGGGAGGUAAAUAAUAUUGAGA
JCVI_SCAF_1096627779711/1-450                ..................UUUUUGUAUUUUUUGGCAUGUGACAGUUAAAAUAGAGGUCUAUUAAGCAUUACAUAUUUUGAAUUAUGGUGUGAUAUUAGGUUUGUGUGU..AGGAGG..............AAUUGAU..UUA.UUUCA..GUGGAAACAAGGAAACAC.UUGAUAUAAAUCAAUUUUAAAAAGAUCUCUCUCUGAGAGGUCUUUUUUUUUUGGAUUAAUAGAAAUACAUAUUAAAUUCUGACUAUAAAAACAUAUAUGCUUUCUUCCAAAAUAAUUAGGUCGUCAUUACAAAUUAGUAAUUUAAUUCGUUAGAUUAUUAUUCGUUAAAUUCUUCUGUUAAUGCAAAUACUUUUUUUAGCAAUUUUAAUUUGUUCAAGCUUUUUAUUCCCCUCCUCAUCAUUUGCCUCACAUAUAGAACUAAAACCUUGUGUAGAGAUUGCUCAUUGUGUACGAGAAGAAUGGGAGGUAAACAAUAUUGAG
JCVI_SCAF_1101667078247/416-1                ACGCAAAGUUUGAGUACUUUUUGUUUUUUUUUGAGAUGUGACAGUUAAAAUAGAGGUCUAUUAACCAUUACAUAUUUUGAAUUUUGGUGUGAUAUUGGGAUUGUGUGU..AGGAGG..............AAUUGAU..UUA.UUUCA..GUGGAAACAAGGAAACAC.UUGAUAUAAAUCAAUUUUAAAAAGAUCUCUCUUCGAGGGGUCUUUUUUUUUGGAUUAUUAGAAAUAAAUAUUAAAUUCUGAAUAUAAAACACAUAUGCUUUCUUCCAAAAUAAUUAGGACGUCAUUACAAAUUAGUAAUUUAAUUCGUUAGAUUAUUAGUCGUUAAAUUCUUCUGUUAAUGCAAAUACUUUUUUUAACAAUUUUAAUUUGUUCAAGCUUUUUAUUCCCUUCUUCAUCAUUUGCCUCACAUAUAGAACUAAAACCUUGUG....................................................
JCVI_SCAF_1101668187194/1167-1634            ACCUCGAUGUUUGAGUACUUUUUGUAUUUUUUGCCAUGUGACAGUUAAGAUAGAGGUCUAUUAAGCAUUACAUAUUUUGAAUUUAGGUGUGAUAUUAGGUUUGUGUGU..AGGAGG..............AAUUGAU..UUA.UUUCA..GUGGAAACAAGGAAACAC.UUGAUAUAAAUCAAUUUUAAAAAGAUCUCUCUUUGAGAGGUCUUUUUUUUUGGGAAUUAUUAGAAAUACAUAUUAAAUACUGAAUAUAAAAACAUAUAUGCUUUCUUCCAAAAUAAUUAGAUAUGUCAUUACAAAUUAGUAAUUUAAUUCGUUAGAUUAUGGUUCGUUAAAUACUUCUGUUAAUGAAAAUACUUUUUUUAGCAAUUUUAAUUUUUUCAAGCUUUUUAUUCCCUUCUUCAUCAUUUGCCUCACAUGUAGAACUAAAACCUUGUGUAGAGAUCGCUCAUUGUGUACGAGAAGAAUGGGAGGUUAACAAUAUUG
JCVI_SCAF_1101668318877/1150-1617            CCGCAAUGUUUGAGUACUUUUUUAUAUUUUUUGCGAUGUGACAGUUAAGAUAGAGGUCUAUUAGGCAUUACAUAUUUUGAAAUUAAAUGUGAUAUUAAGUUUGUGUGU..AGGAGG..............AAUUGAU..UUA.UUUCA..GUGGAAACAAGGAAACAC.UUGAUAUAAAUCAAUUUUAAAAGAUCUCUCUUUGAGAGAUCUUUUUUUUUGUGGAUUUUUAGAAAUACAAAUUAAAUUCUGAAUAUAAAACAUAUAUGCUUUCUUCCUAAAUAAUUAGAUACGUCAUUACAAAUUAGUAAUUUAAUUAGUUAGAUUAUGAUUCGUUAAAUACUUCUGUUAAUGAAAAUACUUUUUUUAACAAUUUUAAUUUGUACUAGCUUUUUAUUCCCUUCUUCAUCAUUUGCCUCACAUAUAGAACUAAAACCUUGUGUAGAGAUUGCUCAUUGUGUACGAGAAGAAUGGGAAGUUAAUAAUAUUGAG
JCVI_SCAF_1096626137142/446-1                CGACCGAAAUGUUUGAGUACUUUUUGUUUUUUGCGAUGUGACAGUUUAGAUAGAGGUCUAUUAGGCAUUACAUAUUUUGAAUUUAAGUGUGAUAUUAAUCUUGUGUGU..AGGAGG..............AAUUGAU..UUA.UUUCA..GUGGAAACAAGGAAACAC.UUGAUAUAAAUCAAUUUUAAAAGGUCUCUCUUUGAGAGACCUUUUUUUUUGGGAUUUUUGGAAAUACAUAUUAAAUUCUUAAUAAAAACAUAUAUGCUUUCUUCCAAAAUAAUUAGCUCGACAUUACAAUUUAGUAAUUUAAUUCGUUAAAUUAUAAGUCGUUAAAUUCUUCUGUUAAUGCAAAUACUUUUUUUAGCAAUUUUAAUUUGUUCAAGCUUUUUAUUCCCUUCUGCAUCAUUUGCCUCACAUAUAGAACUAAAACCUUGUGUAGAGAUUGCUCAUUGUGUACGAGAAGAAUG......................
JCVI_SCAF_1096628075878/1132-1599            CCGCAAUGUUUGAGUACUUUUUUAUAUUCUUUGCGAUGUGACAGUUAAGAUAGAGGUCUAUUAGGCAUUACAUAUUUUGAAAUUAAGUGUGAUAUUAAGUUUGUGUGU..AGGAGG..............AAUUGUU..UUA.UUUCA..GUGGAAACAAGGAAACAC.UUGAUAUAAAUCAAUUUUAAAAGAUCUCUCUUUGAGAGAUCUUUUUUUUUGUGGAUUUUUAGAAAUACAUAUUAAAUUCUGAAUAUAAAAACAUAUAUGCUUUCUUCCAAAAUAAUUAGAUACGUCAUUACAAAUUAGUAAUUUAAUUAGUUAGAUUAUGAUUCGUUAAAUACUUCUGUUAAUGAAAAUACUUUUUUUAACAAUUUUAAUUUGUACAAGCUUUUUAUUCCCUUCUUCAUCAUUUGCCUCACAUAUAGAACUAAAACCUUGUGUAGAGAUUGCUCAUUGUGUACGAGAAGAAUGGGAGGUUAAUAAUAUUGA
JCVI_SCAF_1101667155913/290-1                ACCUCUAUGUUUGAGUACUUUUUAUAUUUUUUGCCAUGUGACAGUUAAGAUAGAGGUCUAUUAAGCAUUACAUAUUUUGAAUUUAGGUGUGAUAUUAGGUUUGUGUGU..AGGAGG..............AAUUGGU..UUA.UUUCA..GUGGAAACAAGGAAACAC.UUGAUAUAAAUCAAUUUUAAAAAGAUCUCUCUUUGAGAGGUCUUUUUUUUGUGCAUUAUUAGAAAUACAUAUUAAAUUCUGAAAAUAAAAACAUAUAUGCUUUCUUCCAAAAUAAUUAGGUCGUCAUUACAAAUUAGUAAUUA..................................................................................................................................................................................
JCVI_SCAF_1096627543325/1388-1691            CUAUCGAAAUUUGAGUACUUUUUUUAUUUUUUGCGAUGUGACAGUUAGGAUAGAGGUCUAUUAGGUAUUACAUAUUUUGAAUUUAGGUGUGAUAUUGUAGUUGUGUGU..AGGAGG..............AAUUGAU..UU..AUUCA..GUGGAAACAAGGAAACAC.UUGAUUUAAAUCAAUUUUUUAAAGAUCUCUCUCUGAGGGGUCUUUUUUUUUGUUUUAUUAAAAGUACAUAUUUAAUCCUGAAUAUAAAAACUUCUAUGCUUUCUUCCAAGAUAGUUGGAUAAGCGUAGUACCAAAUUAGUAAUUUAAUUCGUUAGAUU...................................................................................................................................................................
JCVI_SCAF_1096627526801/1192-725             ACCUCGAUGUUUGAGUACUUUUUGUAUUUUUUGCUAUGUGACAGUUAAUAUAGAGGUCUAUUAAGCAUUACAUUUAUUGAAUUAAGGUGUGAUAUUAAAUAUGUGUGU..AGGAGG..............AAUUG.A..UUCAUUUCA..GUGGAAACAAGGAAACAC.UUGAUGUAAAUCAAUUUUAUAAAGAUCUCUCUUUGAGAGAUCUUUUUUUUUGGGUUAUUAGAAAUUCAUAUUAAAUUCUGAAUAUACAACAUAUAUGCUUUAUUCCAAAAUAAUAAGNNNNNNNNNNNNNNNNNNNNNNNNNNNNNNNNNNNNNNNNNNNNNNNNNNNCUUCAUCAUUUGCCUCACAUAUAGAACUAAAACCUUGUGUAGAGAUUGCUCAUUGUGUACGAGAAGAAUGGGAGGUAAACAAUAUUGAAAAACCUUUUGAAGAGAUUAAAACAUUUAUCGAAAACACUCCAAGAACUGAGAUUGUAGAAAUUG
JCVI_SCAF_1096627308669/457-924              ACCUCAAUGUUUGAGUACUUUUUGUAUUUUUUACCAUGUGACAGUUAAGAUAGAGGCCUAUUAAGCAUUACAUAAUUUGAAUUUAGGUGUGAUAUUAGGUUUGUGUGU..AGGAGG..............AAUUG.A..UUCAUUUCA..GUGGAAACAAGGAAACAC.UUGAUUUAAAUCAAUCUCAAAAGAUCUCUCUUUGAGAGAUCUUUUUUUUUGGGAUAAUAAGAAAUACAUAUUAAUUUCUGAGAAUAAAAGUACAUAUGCUUUCUACCAAAAUAAUUAGUUCGUCAUUACAAAUUAGUAAUUUAGUUCGUUAUAUUAUGAGUCAUUAAAUUCUUCUGUUAAUGAAAAUACUUUUAUUGGCAAUUUUAAUUUGUUCAAGCUUUUUAUUCCCUUCUUCAUCAUUUGCCUCACAUAUAGAACUAAAACCUUGUGUAGAGAUUGCUCAUUGUGUAAGAGAAGAAUGGGAGGUAAAUAAUAUUGAGA
JCVI_SCAF_1096628291445/232-1                UGAAAUUGUUCGGGUACUUUUUGUAUUUUAUAGCAAUGUGACAGUUAAGAUAGAGGUCUAAUAGGCAUUACAUUUUUCAAGCUUAGAUGUGAUAUUAGAUUUGUGUGU..AGGAGG..............AAUUGAU..UU..AUUUUA.GUGGAAACAAGGAAACAC.UAAAAUUAAAUCAGUUUUUAAAAGAUCUCUCUUUAAGGGAUCUUUUUUUAUGAUUUAUUAGAAAUUUAUAAAAUACUUUUUAAUA............................................................................................................................................................................................................................................
JCVI_SCAF_1096626973562/2639-2840            CCGCAAUGUUCGAGUACUUUUUUAAUUUAAUUACGAUGUGACAGUUAAAAUAGAGGCCUAGUAGAUAUUACAAAUUUAAUUUAUUGGUGUGAUAUUAGAAGUGUGUGU..AGGAGG..............AAUUAAU..UUU.AAUCAA.GUGGAAACUAGGAAACAC.UUGAUCUAGAUUAAUUUAAAAGAUCUCUCUUUGAGAGAUCUUUUUUUUUUGGGU...........................................................................................................................................................................................................................................................................
JCVI_SCAF_1096627800663/1034-566             UUUUUGCCAUAAAAACUAAAUUGGAAAACUGGCACAUGUGAUAGUUUAGUAACAUUCUAUUUACCUCUUCCACGAAAAAAAAAUAUAUGGGAUAGUUUAUUUAUGUGUGAAGGAGU.G............GUUUU....CUA.AAAUG..GUGGAAACAAGGAAACAC.UUAUAUUAGCAAAAACCAUUAGAAAAGUCCUAGUAANNNNNNNNNNNNNNNNNNNNNNNNNNNNNNNNNNNNNNNNNNNNNNNNNNNAAUAUUUGAUUGCUUUAAAUAUGAUUUCUAUAUUUUUGGGUCUUCCUUUUUCAAUUAUUUUUGACGUUGUAUUAAUAAAGCUUUUUGGCUUGUACUAUAUUUUAUUUUUUUCUCCUGCUUUAACAAUAAUAAGUGUAUUUCAAGUUCUUAUUUUGAGAAAAAUGGAAUUGAAAUUUUCAAUAAAUAUCUUCUUUUUGGAAAGAAAAAAAAUAAAUAAUCUGUAUAAAUUUUUUG
NC_007335.2/44998-44534                      AGCAGGGUGUUUUUUAAUGACUACUUUUGCAAAUUGUGACAUGUGCCACAAGAUAGACCAGCCUUCUAAUAUUUGAGUUUUUCAUUAGCUUAGUAAAUAUAUAACUGUG.AAGAGU.UG...........AGAUCCU..GC....GCA..GUGGAAACAAGGAAACAC.UUGU...GCCUGAUCUUAAAAAAACCGUCUUGUUCAGAAUGGGGCGGUUUUUUGUGCUUAUUUUGAUUUAGAAAAAGCAAAAUCCAAAACAAGUAAUGAGAACGGUAUUCACGACAAUUAUUGAAAUAAAUUCACCAACAAAUCAAUUAAUUUAAGGAAUUAACUAAUUUACAAAUGACCGAAGAGAAUAAAACAGACAAAAAAAAGUGCAGUAGAAAAGGCAAAGCUAUGUUUGCUUAUGGCAUUAUUCAGCUAGGCUCUAGUGUAGUUUCUGCUCUCGCUCUUACUGCAAUCGCUCUAAGUUUUUGCUCACUUAAACAA
NC_008819.1/53619-53154                      AGCAGGGUGCUUUUUAAUGACUACUUUUGCAAAUUGUGACCUUUGCCAAUAAAUAGACCAGCCAUCUCAUAUUUGAGUUUUUCAUUAGCUUCGUAAAUAUAUACCUGUG.AGAAGU.UG...........AGAUCCU..GC....GCA..UUGGAAACAAGGAAACAACUUGU...GCCUGAUCUUCAAAAAACCGCCUUGUUCAGAAUGGGGCGGUUUUUUGUGUUUAUUUUGAUUUAGAAAAAGCUAAAUCCAAAACAAGUAAUGAGAACGGUAUUCACGACAAUAAUUGAAAUAAAUCAACCAAAAAAUCAAUUAGUUUAUGAGAUUAACUAAUUUACAAAUGUCCGAAGAGAAUAAAACAGCCAAAAAAAAGUGCGGUGGAAAAGGCAAAGCGAUGUUUGCUUAUGGCAUUAUUCAGCUAGGCUCUAGUGUCGUUUCUGCUCUUGCUCUUACUGCAAUCGCUCUUAGUUUUUGCUCCCUCAAACAA
NC_008819.1/1037261-1037724                  GUAGGGUGCUUUUUUAAUGUCUUUUUUUUAAAGUAGUCACAUGUGAAAGUUAAUAGACUCAUCUACUAAUAUUUGAAACAUCUAGAUCUUUAAAUAGUUUUAAUUUGUG.AGGAGU.AG...........AGAUCCUCCGCA........GUGGAAACAAGGAAACAC.UCA....GCCUGAUCUCACGAAGAAACCGCCUUGUUCAGAACGGGCGGUUUUUUUGUUUUUAUUUAGAAAAACUAAUGAUGUUUCUAUAGGCACGUUUGAUUCAUUCAAUAUAGUUUUAUCUUUUCAAUGAGAUAGGUAUCAUGCAUGAGUUCUAUGAAAGAACCAAAAAGAGAAGCAUUGCAAAGUGCUCAAUCAAGACGCAACCAAAAACAAUUAGCAACUGAGAAGUGGAACCCUACUGAUGAUCACGCGAUUAACAUUAUUACUGAUUAUUUAAUUUGUGUUAGAGAAGAUAUGAACUCAAUGAUUGAAGAGCUGGG
NC_007335.2/386858-387322                    CUGUGCCGAAAGAGCAUCCAAUUGGGUGCUUUUUUAGUGCCUGUGCCAAUCAAUAAACCCUCCUAUUAGGGGUUUAUUCCUAAGCCUGUUCAGAUAAAUUCAUUUUGUG.AGGAGU.UG...........AGAUCCU..CC....GUA..GUGGAAACAAGGAAACAC.UUAC...GCCUGAUCUCACGAAGAACCCGCCCUAGCAGAACUGGGCGGUUUUUUUGUGCCUUUCUUAAAGUGGUCUAAUGAUAUUUCCACCCCCACAAGUUGUUUUUGGCCUUUUGCUUUUAAGCAUUGCAGCGACUUUGAUUUUUAAUGUCAGAUACAACCCCUUCGUAAACAGUGAAGAUGAUAUCUAAUACAGCAAUACAUUCGCCUUAAAAAAAGAUACCUUUUGGGUCCUAUUGAUUGCGAUUAAAUCUCUUUGAUGUCCCUCCGACGAUGCCCUCGUCGGGACCACCACUCACAACACCUGAUAGUGCCUGACAA
JCVI_SCAF_1096628087621/953-1417             UAGGGUGCUUUUUUAGUGCCUUUUUUCAAGUAUUGGCACAUGUGACAGUUGAGAAACUCAUCUGAUAAACCUUGAGUGCUCUAAUUGCUUCUAAUAAGUUCGGUAUGUG.AGGAGU.UG...........AGAUCCU..CC....GUA..GUGGAAACAAGGAAACAC.UUAC...GCCUGAUCUCACGAAGAAACCGUCCAAACAGAACUGGGCGGUUUUUUUGUGCCUUUCUUAAAGUGGUCAAAUGAUAUUUCCACCCCCACAAGUUGUUUUUGGACUUUUGCUUUUAAGCAAUGCAGUGACUUUGAUUUUUAAUCUCAGAUACAACCCCUUCGGAAACAGUGAAGAUGAUAUCUAAUACAGCAAAGCAUUAGCCUUAAAAAAAAGAGACCUUUUGGGGUCUCUUGAUUGCGAUUAAAUCUCUUUGAUGUCCCUCCGACGAUGCCCUCGUCGGGAUUUAGGUCGAUAGGCAACGCAUUCUUAUGACU
JCVI_SCAF_1096628087621/350-814              UUAUUGUCCUUGCUGAAUAGAACUUUCUAAAUUCUUAUGUCUGUGACAGUUGAAAAACUUUACUGCUUGUUGCUUUCGUUAGUUUUAAUUACCUUAAUGUUAACUCGUG.AGGAGU.UG...........AGAUCCU..CC....GCA..GUGGAAACAAGGAAACAC.UUGC...GACUGAUCUCACAAAGAAACCGCUUGUUCAGAACGGGCGGUUUUUUUGUACCUAUUAAUGCUCAUAUCCAAUAUUAUUUUCAGGAUUAGUAAUAAAGAGAAUCAUUUGAAAGACUGGGUUUGAAGGUAAUGAAAUUUUUUUAAGAAGCAAAAGAGUCAUGCCCUGCGUCACAUUGAACUUCUCCUUCUUCUUACUAAUGUCUUUUCUCCCAAAAUUUAUACAUAUUGGAGAAUUGUUUGCUCCUUUCAACAAUAAAGGCAUAAGAAGAAUUUGNNNNNNNNNNNNNNNNNNNNNNNNNNNNNNNNNNNNNNNNN
NC_008819.1/397355-397819                    UAUUGUCCUUGCUGACGUGAAACUUUCGAAAUUUUAUGAUCUGUGACAGUUGAAAAACUUUACUGCUUCUUGUUUUAAUUAGUAUUGAACACCUUAAAGUUUAUUUGUG.AGGAGU.UG...........AGAUCCU..CC....GCA..GUGGAAACAAGGAAACAC.UUGC...GCCUGAUCUCACAAAUUAACCGCCUUGUUCAGAACGGGCGGUUUUUUUGUACCUAUUAAUCCUCGUAUCCAAUAUUAUUCUCAGGAUUAGUAAUAAAGAGAAUUAUUUGAAAAACUAGGUUUGAAGGUAGUGAAAUUUUUUUAAGAAGCAAAAGAGUCAUACCCUGCGUCACAUUGAACUUCUCUUUCUUCUUACUCAUGUCUUUUCUCCUGAAAUUUAUACAUGUUGGAGAAUUGUUUGCUCCUAUCAACAAUAAAGGCAUAAAAUUUACCUCCUUUUGGUCAUUAGGAAUUUCUUCUGAUGCAGACCCUUUG
NC_007335.2/382382-382846                    UAUUGUCCUUGCUGAAGUGAACUUUCUAAAUUCUUAUGAUCUGUGACAGUUGAAAAACUUUACUGCUUGUUGCUUUCAUUGGUAUUAAUCAACUUAAUAUUUAUAUGUG.AGGAGU.UG...........AGAUCCU..CC....GCA..GUGGAAACAAGGAAACAC.UUGC...GACUGAUCUCACAAAAAACCGCCUUGUUCAGAACGGGCGGUUUUUUUGUGCCUAUUAAUGCUCGUAUCCAAUAUUGUUUUCAGGAUUAGUAAUAAAGAGAAUCAUUUGAAAGACUAGGUUUGAAGGUAAUGAAAUUUUUUUAAGAAGCAAAAGAGUUAUGCCCUGCGUCACAUUGAACUUCUCCUUCUUCUUAAUCAUGUCUUUUCUCCCAAAAUUUAUACAUGUUGGAGAAUUGUUUGCUCCUUUCAACAAUAAAGGCAUAAGAAGAAUUUGCCUCCUUUUGGUCAUUAGGAAUUUCUUCUGAUGCAGACCCU
NC_007335.2/983301-983765                    GCAGGGUGCUUUUUUAAUGUCUUAUUUAAAAGUAUGCACAUGUGACAGUUAAGAGACUCAUCUACUGAUACUUGAGACAUCUAGAUUUUUCAAAUAGUUUUAAUUUGUG.AGGAGU.AG...........AGAUCCU..CC....GCA..GUGGAAACAAGGAAACAC.UUGC...GCCUGAUCUCACGAAUAAACCGCCUUGUUCAGAACGGGCGGUUUUUUUGUUUUUAAUUAGAAAAACUAAUGAUGUUUCUAUAGGCACGUUUGAUUCAUUCAAUAUAGUUUUAUCUUUUCAAUGAGAUAGGUAUCAUGCAUAAGUUCUAUGAAAGAACCAAAAAGAGAAGCAUUGCCAAUAGUUACAGGUUGGUUAGUUGCUCCAACAAGAGAUUUCUGUUUGUUCUUUAUUCGUGAUCCCAAAUCAUCCGUAGGUUAUCCAAGUGUGCUGAGUCAACUUUGGUAUUGCACUAUCGAAGGAAGUCCAACAAAGUU
JCVI_SCAF_1096628101613/1701-1237            UAUUGUCCUUGCUGAAGGGAACUUUCUAAAUUCUUAUAAUCUGUGACAGUUGAAAAACUUUACUCCUUGUUGCUUUCAUUAGUAUUAAUCACCUUAAAAUAUGACCGUG.AGGAGU.UG...........AGAUACU..CC....GCA..GUGGAAACAAGGAAACAC.UUGC...GACUGAUCUCACAAAGAAACCGCCUUGUUCAGAACGGGCGGUUUUUUUGUACCUAUUAAUGCUCGUAUCCAAUAUUAUUUUCAGGGUUAGUAAUAAAGAGAAUCAAUUGAAAGACUAAGUUUGAAGGUAAUGAAAUUUUUUUAAGAAGCAAAAGAGUUAUGCCCUGCGUCACAUUAAACUUCUCCUUCUUCUUACUCAUGUCUUUUCUCCCAAAAUUUAUACAUGUUGGAGAAUUGUUUGCUCCUUUCAACAAUAAAGGCAUAAGAAGAAUUUGCCUCCUUUUGGUCAUUAGGCAUUUCUUCUGAUGCAGAUCC
JCVI_SCAF_1096628040712/436-1                UUGCAAUAAGUUGGGUGCUUUUUAAUGACUACUUUUGCCAAGUGUGACAAUCAAUAAACUAACCUUCUCAAAUUUGAGUUUUUCAUCAGAUGCGAAAUAUCCAGUUGUG.AGGAGU.UG...........AGAUCCU..CC....GCA..GUGUAAACAAGGAAACAC.UUGC...GCCCGAUCUUCAAAAACAGCCUUGUUCAGGACGCGUCGGUUUUUGUGUUAAUUUAGAAAAAGCAAAAUAAAACCAAGUAAUGAGAACGGUAUUCACGACAGCUUUAAAAAUAUUUCAACAAAAAAUCAAUUAAAGUAGAUAAUUAAUUUAUUUACAAAUGACCGAAGACAAUAAAAUAAAGAAAAAAAAGUGCGGCGGAAAGAGCAAAGCGAUGUUUGCUUAUGGCAUCAUUCAACUAGGCUCUAGUGUCGUUUCUGCUGUUGCUCUUGCUGCAAUCGCUCUUAG.............................
JCVI_SCAF_1101668539429/455-1                AAUAAUAUAAAUAAGAGAUAAUUUUAUUAAUGCUUAUAACUUGUGACAGUUGACAAACUUUACUGUCAUAAAUUGUUUAUAUCUCUAAUCCUUUAAAAUUAUAGAUGUG.AGGAGU.UG...........GGAUC....CUC.CAGCA..GUGGAAACAAGGAAACAC.UCGCUUAAA..GAUCCACUAAAAAGCCGCCUAGAAUUUAGGCGGCUUUUUAGUGGAUCUUUAAGCUCAAUUUUAUAAGAUUAAGAAUCUUGGUUUUUUAUUAAUAUUUUUAAUUGGAUGUAAUUAGGAAUUAUAAGAUGUUAGCGAGAGCAUAGAUUAAGUGAGGGAUAUGUAUAUAGAACUACUCCUCUUUUGCUUCUUGGCUAAAAAAAUAGUUAAUAUUUCUUAUUAAGUAUCUUAAUUAGUGAGAAAAAAGACCAACUAAUGCUUGGUUUGAAAAAUUUUAGUUUAGAUAAUAUAGAUCCUUUAA............
NC_007516.1/1424814-1424354                  CGUCUUCUGACUCACGGCCUUGUGAUGGGUGCCCAGGCAGAGGGACAAGCCAAAGGCUGUCCAUGACGGGCUUCCCGAUUCCCUCUCUUGCAGACACGAUUCAUAUGUG.AGGACA..............ACACC....UC..AUGGG..AUGGAAACAAGGUUGCAU.CCCU...GA..GAUUAUUUCAAGCCCUCUGCCUUUGGCGGAGGGCUUUUUGGGCUUCCCAAACAUGAAGAGAGUUUGUUGUUUCUAUCGGGUCUCAGGUAUCAGCAACUACUGCAGCCUGAGUUAGUCCUGCGAAGAUCAAUUAACCGCUCGAAGGUUGUGACGCUUGAAGAUCAAUACAUCACUCUGAUGGACGCAGCUGGAUGGGUGUCUGACGAAUGGUGUCGGGAAAAGUUUAUUCAGGAAGCAGACAAUGUUUUGAUGCACAUCAAUGCUCAAGUUUUGAAGAAUCGGCAAGAGUUCAAUUCCAUGGCUGCAUGAG
NC_008319.1/1487918-1487454                  UGUGUUGUCGGGAGUUGGCUGGACCAGUUCACUUGGAAACGGUGUGACAAUCGCUUUAGUGUUGGUGAUUACUGGCACAGUGCCAGUCCAGACGCAGAAUGGUCGUGUG.AGGAGG..............GCUUC....UUC.ACGGA..GUGGAAACAAGGCAACAC.GCCCUACGA..GAAGCCGAGAAACCCUGCCUUUGGCGGGGUUUUCUUUUGUCCGACGAUUCUGAGAUGCCCGGAAGGUGAAGAUCACUUCAUUGGCUGGAUUCAGUCAACCAGUCGUAGUUGUUGAUCACGGACCAAAAAAACGAGCGGUUUCUCAGGCCGCUCGCGUUCUCCCUUGUGUCAGCAGCUCGACGCCGCUGGGCAAAGCAUCUUGGAUCUCCCUGCUUUUGUUUGUAGCGAUACACACCCAUUGCUGAGCCGUUCAAACUUCAGUGAUGGGAAGUUUUCGAAGAGAUUCUGCUUGUCAUCGUUGAACUGAAGG
NC_008319.1/1137922-1138386                  CUUCACUUGAAGGCUGCUGCCACUAGCAAAUUCCAUCAAUCUUGUGCCAGUCACCCAAGUGUUGACGAACACUGGCACAGUGCCAGUUGCGAAGCAUAAUGAAAUCGUG.AGGAAG..............ACUUC....UUC.GCGGA..GUGGAAACUAGGCAACAC.GCCCAAAGA..GAAGUCGAGAAACCCUGCCUUUGGCGGGGUUUUCUUUUGUUUGAUCACCUUUUCAUGGCCGUGGAUCUCGCGCAUCCAUUGCAGAUCUUCCCCUCUGAUUCAUUGGUUGGAACGAUGUUCGUCAAAGACCGUAUGUGGGUUUGACAUCAACCAACCAUCUCGUGAGAAUGGUCGUAAUCGAUUCUUCCAUCCAUGUCCCAAGCACGCGAGAUGAUUAAUGCUCAUCUGUUUCCUGUUUUGGCUGUUGUUGCAACCGUGAGUUCAGUUUCAGUUGCGAUUUCACUUCGACCUAUCGCUCAGCAUUCGGAAC
NC_008319.1/997852-998316                    UGGCGGUGCCAUAGGGCUGGCAGUUGGUUACGGAAUAGGUCGCAUUAGAAAAUGAACCCAGAGCUAAGGGUCUUGCUCAGCGAGUUUUCUGAGGCACGAUUCACUUGUG.AGGAGG..............GCUUC.U..UC..GCGGA..GUGGAAACUAGGCAACAC.GCCCAACGA..GAAGCCGAGAAACCCUGCCUUUGGUUGGAGUUUUCUUUACUUGUGGCGUUGCUUGCAGCCGUCCCUGUGGCGGCCAUGCCGUUGGUCACGAUCAGCAGCUGCUACGACGGCGAUACAUGUCGAACGAGCACAGGCGAAAAGAUCAGGCUGGCUUGUAUCGACACCGCAGAACUAAGGGGUAAACGAGCCGACCCGAUUCCAGCUCGUGCGGCUAGGGAUCAUCUGCGUGGAAUGGUGGUGGGCCGUCAGGUACGUCUGCGCAGGAUCACAACUGAUCGCUAUGGGAGAACCGUUGGCGAGCUGUUCCUAA
JCVI_SCAF_1096626611670/1300-1580            CCUUGUGAGGAGUUGGCCGAGCCCAUCCUGAGAAGAUUGCGUAGAUCAGUCAACCAACUGAUACGUAGGGUCUUGCUCUGUGGGAUUUCUGGGGCAUAGUUCAUUUGUG.AGGAGG..............GCUUC.U..UC..ACGGA..GUGGAAACAAGGCAACAC.GCCCAAAGA..GAAGCCGAGAAACCCUGCCUUUGGCGGGGUUUUCUUUUGGCCUUUUGGAGCUGAUGCGAACGUUGAUUCACUCGUAAGAAUGUCAGCCUGUGGCGGCAGCAGCUUGAACUCCAGGCCACAUGGCUG........................................................................................................................................................................................
NC_008319.1/772942-772478                    CCUUUUAGGGAAUUGACCAAGCACAUGCUGAGGAAAUACCGCAGAACAGUCAACCAACUGAUACGUAGGGGCUUGCUCAGCAUGAUUUCUGAGCCAUUAUUCAUUUGUG.AGGAAG..............GCUUC.U..UC..ACGGA..GUGGAAACUAGGCAACAC.GCCCAACGA..GAAGCCGAGAGACCCUGCCUUUGGCGGGGUUUUCUUUUGUCUAUUGCAGUGGGUAGUUUCAGCUUUGCUGGUGAUCCUGAUGCAUUGAAGUGAAGUGAAAUCCUUGGUCGGAAGUGAUCGCCAGCUCUGAAUAACCUUGAGAAGACUCACCAACAAACAUGCUCCACGCUGAACGCGUCGCCUUGCAAGGCAUCUUUGAGCUGGAUUGUGCAGAAGAGGUUUAUCUAGCUGUGAUGGACAGCAAAAACCCCGAAGCCGUAGCUGCGGGGAUGCGAUUGCUGCUUACUCACAUGCACUCUUGGAGCCAUCA
NC_008820.1/356721-357185                    GCUGAAUAGUCUUCAAUACAGCAACGCCAAGCGAACAGCUAGUGACGGAUGUGGAACUGACACGGUCAACUGGCACAGUGACAGUUGCGAUCGUUAUGGUUCAUUUGUG.AGGAGG..............ACUUC....UCC.UCGGA..GUGGAAACAAGGAAACAC.GCCCAAAGA..GAAGUCUUGAAACCCUGCCUUUGGCGGGGUUUCUUUUUGCCCUUACAUCUAGAGUGCUGAGCCCUACGAACAAUGGCGCCAGGCAUUUUUGCAGAGGGAGUAAGAGAACUGUCUGGUUAGCACCAAUGACUCCCCAAGCAUCCAGAUCUAGACCUAAAGAAAGCCACUACAACCCCCUUGGGCUCGAGGGGACCUGGGCGGGAUUCCCGGAUGAGGUGGCUUAGGGGCCCUACUUUCUCGGGCCCCGCAAACAAUUGGCAACCCAUCAAGCGAUAGCCCACCUCCUAGCCUGAUUGGCUGAACAGCGAUA
NC_005071.1/1667496-1667032                  GCUGAAUAGUCGUCAAUAGAGCAACCCCAAGCGAACAGCUAGUGACGGCUGUGGAACUGACACGGUCAACUGGCACAGUGACAGUUGCGAUCGUUAUGGUUCGUUUGUG.AGGAGG..............ACUUC....UCC.UCGGA..GUGGAAACAAGGAAACAC.GCCCAAAGA..GAAGUCUUGAAACCCUGCCUUUGGCGGGGUUUCUUUUUGCCCUUGCAUCUACAGCGCUGAGCCCGACGAACAAUGGCGCCAGGCCUUUUUGCAUAGGGAGUAAGAGAACUGUCUGGUUAGCACCAAUGACUCCCCAAGCAUCCGGAUCUAGACCUGAAUAAAGCCACUACAACCCCCUUGGGCUCGAGGGGACCUGGGCGGGAUUCCCGGAUGAGGUGGCUUAGGGGCCCUAUUUCUCGGGCCCCGCAAACAGUUGGCAAUCCAUCAAGCGAUAGCCCACCUCCUCGCCUGAUUGGCUGAACAGCGGUAG
NC_008319.1/1026269-1026733                  CCUUGUAGGGAGUUGACCGAGCACAUGCUGAGGAAAUUCCGCAGAACAAUCAAUCAACUGAUACGAAGGGACUUGCUCAGCCGGAUUUCUCAGGCAUUAUUCAAAAGUG.AGGAGG..............GCUUC....UUC.ACGGA..GUGGAAACUAGGUAACAC.GCCCAAAGA..GAAGCCGAGAGACCCUGCCUUUCGCGGGGUUUUCUUUUGUCUAAUGCAGUGGGUAGUUUCAGCUUUGUUGCUCUGCGCUCACAAGCGGUUGAAAGGCUCACACCAGCGCCAUCAGCAACCUGAGGUUCAGUUGAAAACAGUAUGGCUGUGAUGACAAGGGGUAGGUCCUGGUGCUCGGAAAGUUGUGCCAAAAACAGUCCACGACUAGAGGUCUAUUGGCACACAGUUGGCACAUCACUCUCCAGGCAAUAAAAAAGCCACCCUUUCGAGUGGCGAAGAAUCCAGCUGGGGACUGGCUAAUUAGGCAUCG
NC_008319.1/785399-785863                    CUUGUGAGGAGUUGGCCACCACCAUGUUGAUGACGGCACUGCCGAUCAGUCAACCAACUGAUACGUAGGGGAUUGUUCUGCGAGGUUUCUGAGGCAUGAUUGAUUUGUG.AGGAGG..............GCUUC....UUC.ACGGA..GUGGAAACUAGGAAACAC.GUCCAACUA..GAAGCCGAGAAACCCUGCCUUUGGCGGGGUUUUCUUUUGCCUAAUCCAUUGGGCAUGGGCAGCUUUAGCUUUGCUGUUUGUCGGUAAACAAUGAAAAACCCCGCUCGUGGCGGGGCUUGAUUGUUUUUUGGGUAGUCUGAUGAUAUGGGACAUAGGCUGAAAGCUACACAACAGCCAAAAAGAGCAUCGGUAACUGCCUGCACUGAAUAUCACCGCUAAGAAAUUUAUUUACAGGGAAAGGCGAGUACAUUUGCUUUCCAUGCACUUUUCCCAGUUGGCUUGUAAAGAGGAAGAUAUGUGAGUACUACUU
NC_008319.1/979399-979863                    CCCUCUUAGGGGUUGGUCAACCACAUGGUGAGGACAUUCAGCAGAUCAGUCAAUCACCUGAUAUGAAGGGACUUGCUUAGAUGGUGUUCUGAGGCAAAAUUCAUCCGUG.AGGAGG..............GCUUC....UUC.ACGGA..GUGGAAACAAGGAAACAC.GUCCAACGA..GAAGCCGAGAGACCCUGCCUUAGGCGGGGUUUUCUUUUGUCUGUGCAUAAAACGAUUUGUUUUUCACUCUGGCCUUCUGUCAUGUGUUUUGCCUGAGCAGCAGAUCACUGCUAUUUCAAGAAUGAUGUAUCCCUUGGAUCGAUCAUGUGUGUCGCGACACAGGCAAAGGCUGGAAGAAGCUCGACGGUAGGGCAGGCGAUCAUUCUUUAAGGGAGAAGGAAUCACCUAUUAGUGGGACGUGCAAUGCGUCUCCUCGAUCAGUCACAUUGCACGAACGAACCAGUUUCGACAAUUAGUGAACAUCAAUGAC
NC_008319.1/1490405-1489941                  UCAGCAGUUGACGAUUUCUUUAUCAGUGAAUGGUCUGGUUUUAUGGCAAUCCAAUAAGUAACAAGACGUGUAUUGCAGGAAGUUUCCCAACAACUAAGAAAACUUUGUG.AGGAGA..............GCUUC....UUC.UUGAA..AUGGAAACGAGGCGACAC.GUCCUAAAA..GAAGCCGAGAAACUCUGCUUUUGGAGUGGUUUCCUUUUGGUAUUUGCCUUCUCCAAGGCCUAGUCCACUCUGCUUCACAUCCGUCAUGCAUCUUGUUCCCAGGGAUUGUCUUGAUUCACGCUUGGUCGAAGAGCCAGGCUGAUUGUUGACUAACAACCAGGGACUUGCGCAGCUUCAUCAAGUUGUUUCGAUGGAAAGGACAGUGCUGCUGACUCCAGCGGGACAACACACGUUUCUUGAGCCUGUCCAAAGCCAGUUGACUAAAGGCACGCGCUCGAGCUAGUACAGGUGUAUUGCUUGUGAGGGACUG
NZ_AANO01000001.1/236755-236286              AGACCGGUCCGAUCGCUCUGCAGGUGAUCCCCUUCCGGGAGUGACAGUGAACACAGCGGCCCUUGGCGCUGGCACCUAACGGAUCCAGCCCAUACACUUUUCUUGUGUG.AGGAGUGCA...........GAACGCUCUCCU...GGG..GUCGAAACGAGGACAGAC.UCCCG..GCAUCGUUCCACCUCAAAAGCCUGCCUUCGGCGGGCUUUUUUUUUGGCCGUUUCAAGCCAGCAAAAAGCCGGCCCCGAGAGGCCGGCUUUGGUCGAUGAAGUUGGCGGAGGACAAACCUCCGCCGGGGCUGAUCACUUGAUGGUGACCUUGCCGCCCACUUCUUCAAUCGACUUCUUGAGAGCCUCGGCAUCGCCUUUGGCGAUGCCUUCCUUGACGGCCUUGGGGGCUGCCUCGACCAGGGCCUUGGCUUCGCCCAGACCGAGGCCGGUGGCCUCGCGGACGGCCUUGAGCACCUUGAUCUUGGCGGCGGCGU
NC_008319.1/2394665-2395134                  CCGCCUCGAAGUGAUUCCAUUCCGCCCAUGAACGAAGCUUCAAGGACAGUUGGAUGAGCGACAACUGCUAUCACCCCAACCAAGCAAUUCUGCCUAUGUUCAUGACGUG.AGGAGU.GCUUUAC......GCCUCUU..UC....AGG..GUCGAAACAAGGAAAGAC.UCCU...GAAUGAGUUCUUCUUAAAAGACCUUGCCUUUGGCAGGGUUUUUUAUUGUCGAAAAGCCGCGGCCAUUAAGCCAUAAAAAAGCCGGUUCAGAGAACCGGCAGAGAGGAUUGAAUGGGUAGAGACCUGUUUUUUAGAAGCAGGGGCUCCAACAGAUCACUUGAUUGUGACCUUGCCACCCACUUCUUCGAUGGCCUUUUUCAAGGCUUCAGCGUCGUCUUUGGAGACGCCUUCCUUGAUGGCCUUUGGAGCAGCCUCGACCAUCGCCUUGGCAUCACCCAGGCCGAGACCUGUGGCUUCGCGAACAGCCUUGAGCA
NC_005071.1/2205128-2204660                  UUGUGAUUCCUUAUCGUCCCUGACGUAGGCCCACUGCAGAGAGGACAGUUGAAGUAGCGCCCCAUAAUACUAGUAACUCUAAAAAUUGCCUCAUAUCAUUAACAUCGUG.AGGGGU.GCGAAUC......AACAG.U..UC....AGG..GUCGAAACAAGGCAAGAC.UCCU...GAUUCUGUCCCACCUAAAAAUCCCUGCCUUUGGCGGGGAUUUUUUUUGCAUAUUUGCCACGCAAAAAAACACCGGCCCCGAAGGACCGGUGAAGAGUUAAAAAAACGGAUGCAUAGCAACCAAGCUGAAGGCCGCUAUCCGCUGGCAAAUCACUUGAGGCUGACCUUACCGCCAACCUCUUCGAUGGCCUUCUUGAGAGCCUCAGCAUCAUUCUUAGCAAUGCCUUCCUUGAUGGUCUUAGGAGCUGCUUCGACCAUGGCUUUAGCGUCGCCCAGGCCGAGGCCGGUGGCUUCACGAACGGCCUUAAGGACCUU
NC_008820.1/2447937-2447469                  CUUGUGAUUCCUUAUCGUCCGUGACGCAGGCCACUGCAGAGAGGACAGUUGAAUUAGCGCCCCUUAAUACUAGUAACUCUAUAGAUUGCCUUAUAUCAUUAACAUUGUG.AGGGGU.GCGAAUC......AACAG.U..UC....AGG..GUCGAAACAAGGAAAGAC.UCCU...GAAUCUGUCCCACCUAAAAAUCCCUGCCUUUGGCGGGGAUUUUUUUUGCAUAUUGGCUACGCAAAAAAACACCGGCCCCGAAGGACCGGUUAAGAGUUAAAAAAACGGAUGCAUAGCAACCAAACUGAAGGCUGCUAUCCGCUGGCAAUCACUUGAGGCUGACCUUACCGCCAACCUCUUCGAUGGCCUUUUUGAGAGCCUCAGCAUCAUUCUUAGCAAUGCCUUCCUUGAUGGUCUUAGGAGCUGCUUCGACCAUGGCUUUAGCGUCGCCCAGGCCGAGGCCGGUGGCUUCACGAACAGCCUUAAGGACCUUG
JCVI_SCAF_1101668324115/356-824              CCGUGAUUCCCUUCCGCCCCUGAGCGAGGUCUUCACGGAAGGACAGUUGGCAGAGCGCCCCAGACCAGCGCGCAAUUCAAAGAGCAAUUUUUUAAUUUGACUUCGUGUG.AGGAGUGCA...........AAGCGUC..UCU.UCUGG..GUCGAAACAAGGACAGAC.UCCA...GCAACGCGUCUCACUUCCGAGCUCUGCCUUUGGCAGAGUUUUUUUUUGCAACCUGACCAGGAUGUCGGGGUUCAUCAUCCAGACAAAAAACCGACCCGAAGGUCGGUCGAGAAGCAGGAAAAGGAUCGGCAGCUUGCGCUUGCCGAUCCAGCGAAAUCACUUGAGGGUGACCUUGCCGCCCACCUCUUCAAUGGCCUUUUUGAGGGCUUCGGCGUCGUCCUUGGAGACACCUUCCUUGAUGGUCUUCGGAGCAGCCUCGACCAUGGCCUUGGCAUCGCCCAGGCCAAGGCCUGUGGCUUCGCGCACAGCCUUGA
NC_009481.1/2191449-2191919                  CGAUCCGAUUGCAGGUGAUUCCUUUCCGCCCCUGAGGCGAGGACAGUUGAAGGAGCGCCCUGCGCAGGCGGGACAGACCCAGGAUCACUUCUUAAGUUGCAUUCGUGUG.AGGAGU.GCU..........AAGCGCC..UCU.UCAGG..GUCGAAACAAGGACAGAC.UCCUGC.AACGCGCUUCACUUCUGAGCUCUGCCUUCGGCAGAGCUCUUUUUUUUGCUCACAAAAAAACCGACCCUGGGGUCGGUUGGUGGAAUUGAAAUGGGGGGAAGGGUCGCGAUCCCGCAGGACACCGACCCAACACGAUCACUUGAGGGUGACCUUGCCGCCCACUUCUUCGAUGGCCUUCUUGAGGGCUUCGGCUUCGUCCUUGGACACGCCUUCCUUGAUGGCCUUGGGUGCAGCCUCGACCAUGGCCUUGGCAUCACCAAGACCCAGGCCGGUGGCCUCACGCACAGCCUUGAGGACCUUGAUCUUGGCCGAAG
JCVI_SCAF_1096627998360/1184-1654            CCGAUCAGGCUGACCGUCAUUCCUUUCAAACCCUGAAUUAGGGACAGUUGGAAGAGCGCACCAGUGAGACUCGCAAUCCAGGCAACAGUUUUUAACUUGAACUUGUGUG.AGGAGUGCU...........AAGCGCCUCUUC...UGG..GUCGAAACAAGGACAGAC.UCCAGC.AACGCGUUUCACUUCUGAGCUCUGCCUUCGGCAGAGCUUUUUUUUGUCAACACAGCAGGCUUUGCAGGAAUCAUGCAGGCAUAAAAAAACCGACCCGCAGGUCGGUGAUGAAGCAGAGGAGGAACCGACAGCCGGAGGCUGACGGUUCUGCCGGAUCACUUGAGAGUGACCUUGCCGCCUGCCUCUUCGAUGGCCUUCUUGAGGGCCUCGGCAUCGUCCUUGGAGACGCCUUCCUUGAUGGCUUUCGGUGCGGCCUCGACCAUGGCCUUGGCAUCGCCAAGACCAAGGCCGGUGGCCUCACGCACAGCCUUGAG
NZ_AAOK01000007.1/28040-27570                CGAUCCGGCUGGAGGUGAUUCCCUUCCGUCCGUGACGCGAGGACAGUUGAGAGAGCGCCCUCCCCAAGCAAGACAGUGCCAGGAUCACUUCUUAUCUUGCGUGAGUGUG.AGGAGUGCU...........AAGCGCCUCUUC...AGG..GUCGAAACAAGGACAGAC.UCCUGC.AACGCGUUUCACUUCAGAGCUCUGCCUUCGGCAGGGCUCUUUUUUUUGACAACAAAAAAACCGACCCAAGGGUCGGUUGAGUGUGAUGGAUGGUUGGCAUCCCGAAAGACGCCAACCCGAAGAGAUCACUUGAGAGUGACCUUUCCGCCCACCUCUUCGAUGGCCUUUUUGAGGGCCUCGGCUUCGUCCUUGGACACGCCUUCUUUGAUGGCCUUGGGUGCUGCCUCGACCAUGGCCUUGGCAUCACCAAGACCCAGGCCGGUGGCCUCGCGCACAGCCUUGAGGACCUUGAUCUUGGAUGAAGCUUCAAAGCU
JCVI_SCAF_1101668230400/1-406                ................................................................UUCGUCGUCGUGAAUGACUCCGAACUUCUAGUUUUAUGUUGUGUG.AGGAGUGAA...........GAGCAUC..UCU.UCAGG..GUCGAAACAAGGACAGAC.UCCUG..GAUGUGUUCCGCUUGAUUCUUCCCCCUGCCUUCGGCGGGGGAUUUUUUUUGCGUGAUUUCCAAAAAAAGACCGGCUCCUCAAGGCCGGCCUUGUCUGGUUUGAAGGGGGAAUCGAGCUGGCAAACCAGCCAGCAGAAAUUACUUGAGGGUGACUUUGCCGCCUGCUUCUUCGAUCUCCUUCUUGAGGGCUUCGGCAUCGUCCUUGGAGAUGCCUUCCUUGACGGGCUUGGGAGCAGCCUCCACCAGAGCCUUGGCAUCGCCAAGACCCAGGCCGGUGGCAUUGCGCACAGCCUUGAGCACCUUGAUUUUGGCUG
JCVI_SCAF_1096628046072/1120-1586            AGCUUUGGUAGGCAUCAAUGGAACCUAACCACCAGGCCGGACCACUCAGAAAACCGUCUUGCCAGGGGGUGGCACAUUUUCCUCUGAGGAAAUAGUUUUAUCUCGUGUG.AGGAGUGCG...........GACGCUUC.UC....AGG..GUCGAAACAAGGACAGAC.UCCU...GAGUUCGUCCGAUUCCUGCCCCGCUUCGGCGGGGCUUUUUUCUUGGCAAAAAAAACCCUCCGCCGCAGCGGAGGGCAUGAAGUGGGUCCGAAGGGAGCGGGGCGAUCACUUGAGGGUGACUUUGCCGCCGGCUUCUUCGAUGGCCUUCUUCAUCUCUUCGGCAGCGGCCUUGGCCACGCCUUCCUUGACAGGGGUCGGAGCCUUUUCGACGAGGCCUUUGGCAUCGGCCAGGCCGAGACCAGUGGCUUCGCGAACGGCCUUGAGCACCUUGAUCUUGGCGGCGGCAUCGAAGCUUUCGAGGAUGACGUCGAAUU
NC_009482.1/2048477-2048942                  AGCUUUGGAAGGCAUCACUGGAACCUAAUCACCGGGGCAGACCACUCAGAGAACCGUCUCUCCAGGGGGUGGCACAUUUUCCUCUGAGGAAAUAGUUUUAUUUCGUGUG.AGGAGU.GCG..........GACGCUUC.UC....AGG..GUCGAAACAAGGACAGAC.UCCU...GAGCUCGUC.CGAUUCCUGCCCCGCUUCGGCGGGGCUUUUUUCUUGGCAAAAAAAACCCUCCGCCGGAGCGGAGGGCAUGAAGGUGGUCCGAGAGGACCGGGGCGAUCACUUGAGGGUGACCUUGCCGCCGGCUUCUUCGAUGGCCUUCUUCAUAUCUUCGGCAGCGGCCUUGGCCACGCCUUCCUUGACAGGGGUCGGAGCCUUUUCGACGAGGCCCUUGGCAUCGGCCAGGCCGAGACCAGUGGCUUCGCGAACAGCCUUCAGCACCUUGAUCUUGGCGGCGGCAUCGAAGCUUUCGAGGAUGACGUCGAAU
NC_007513.1/2054558-2055026                  AAGUGAUCCCGUACAGCAGCCCUCGCCAAACACUGGCACAGUGACAGUUUUCAGAGAGGCCAGCGAGAUAACCAAUCACAUUUGAGGACUUUUAGGUUUCUAGGGUGUG.AGGAGU.GCAA.........AACACCUCUUC....AGG..GUCGAAACAAGGACAGAC.UCCU...GAACGUGUUCCACAAAAAACCCUGCCUUCGGCGGGGUUUUUUUAUUGCCGAGCCCAAUACACAACAAAAAAGCGACCCCCCGAGGAGAGUCGCUUUUGUUGAAAAAAAUGAGAUGCGGAUCGGCGAAAAGCCGAUCCCACAGGAUCACUUGAUUGUGACCUUGCCACCCACUUCUUCGAUGGCCUUCUUGAGGGCUUCGGCAUCGUCCUUGGACGCACCUUCUUUGACCAGCUUUGGAGCGGCCUCGACCAGAGCCUUGGCAUCGCCCAAGCCCAAACCGGUCGCUUCGCGAACGGCCUUGAGAACUUUGAUCU
JCVI_SCAF_1096628043949/464-1                GGUGAUUCCUUACGGGCGGUAAAGCCGCAAAGUGUCACAGUGACACUUGAGAGAGCGACCUGAAAGGCGCACCAGUGCAGAACUGCCCUUCUAGUUUUUUAAAUGUGUG.AGGAGU.GCUG.........UACGCCUCUUC....AGG..GUCGAAACAAGGACAGAC.UCCU...GAAUGCUUACCACCCAAAAAAACCCUGCCUUUGGCGGGGUUUUUUUAUUGCUGAACGAAAAUCAGACAAAAAAAUCGGUCCCUGAAAGCAGGGACCGAUACCGGGCAUCGAGCCGGCUGAAAGAAUCACUUGAGCGUGACCUUUCCACCAACUUCUUCGAUUUCCUUUUUGAGAGCUUCGGCUUCGUCCUUGGAGAUGCCUUCUUUGAUGGGCUUGGGAGCAGCCUCCACAAGCGCUUUGGCAUCGCCGAGGCCAAAACCAGUGGCAUUGCGCACGGCCUUGAGAACCUUGAUUUUGGCGGCAGCAUCA.....
JCVI_SCAF_1101667377116/215-1                AGGUGAUUCCGUACGGGCGGUGAACCCGCCAAGUGUCACAGUGACACUUGAGAGAGCGACCUGAACGGCGCGUCACUGCCGUACCGCGCUUCUAAGUUCUAGAUGUGUG.AGGAGU.GCUG.........UACGCCUCUUC....AGG..GUCGAAACAAGGACAGAC.UCCU...GAAUGCAUACCACCCAAAAAACCCUGCCUUUGGCGGGGUUUUUUUAUUGCCAUACAAAAC..............................................................................................................................................................................................................................................................
JCVI_SCAF_1096627216867/373-841              ACGUGAUUCCCUAUCGACCCUGAUCCCAGCGACUGUCACAGUGCCAGUUGGCAGGCCGACCUGUUGAAGUUGGUACUUCGUUUCUUCGCCCUUAAUUUGUCAUGGUGUG.AGGAGU.GCUG.........AAUGCCUCUUC....AGG..GUCGAAACAAGGACAGAC.UCCU...GAACGCGUUCCACUUAAAAAAAGCCCCUGCCUUCGGCGGGGGUUUUUUAUUGAGCAGGUGUCCAACAAAAAAAACCGGCCCCUGGGGACCGGCUUGAUUUUGUAGAAGACGUGAAUCGGGCCGGUGAGACCAGCCCGGACAGGAUCAUUUGAGGGUGACCUUGCCGCCCACUUCUUCGAUCUCCUUCUUGAGAGCUUCGGCUUCGUCCUUGGAGAUGCCUUCCUUGAUGGGCUUGGGAGCAGCUUCCACCAGAGCCUUGGCAUCGCCAAGGCCCAGGCCGGUGGCGUUGCGCACAGCCUUGAGCACCUUGAUUU
JCVI_SCAF_1096627197861/570-102              AGGUCAUUCCCUAUCGACCCUGAGGCCAGCGACUGUCACAGUGCCAGUUGACAGGCCGACCUGUUGAAGUUGAAUAUUCGUUUCCUCGCCAUUAGUUUGUGAAUGUGUG.AGGAGU.GCUG.........AACGCCUCUUC....AGG..GUCGAAACAAGGACAGAC.UCCU...GAACGUGUUCCACUUAAAAAAAGCCCCUGCCUUCGGCGGGGUUUUUUAUUGAGCAGGUGUCCAACAAAAAACCGGCCCCUGGGGACCGGCUUGGUUUUGUGGAAGAGGUGAAUCGGGCCGGUGAGACCAGCCCAAAAAGGAUCACUUGAGGGUGACCUUGCCGCCCACUUCUUCGAUCUCUUUCUUGAGAGCUUCGGCUUCGUCCUUGGAGAUGCCUUCCUUGAUGGGCUUGGGAGCAGCUUCCACCAGAGCCUUGGCGUCGCCAAGACCCAGGCCGGUGGCGUUGCGCACAGCCUUGAGCACCUUGAUCUUGG
NC_005070.1/2242596-2243064                  AGGUCCUUCCCUAUCGACCCUGAGGCCAGCGACUGUCACAGUGCCAGUUGACAGGCCGACCUGUUGAAGUUGGAUAUUCGUUUCCUCGCCAUUAGUUUGUGAAUGUGUG.AGGAGU.GCUG.........AACGCCUCUUC....AGG..GUCGAAACAAGGACAGAC.UCCU...GAACGUGUUCCACUUAAAAAAAACCCCUGCCUUCGGCGGGGGUUUUUUAUUGAGCAAGUGUCCAACAAAAAACCGGCCCCUGGGGACCGGCUUGGUUUUGUGGAAGAGGUGAAUCGGGCCGGUGAGACCAGCCCAAAAAGGAUCACUUGAGGGUGACCUUGCCGCCCACUUCUUCGAUCUCUUUCUUGAGAGCUUCGGCUUCGUCCUUGGAGAUGCCUUCCUUGAUGGGCUUGGGAGCAGCUUCCACCAGAGCCUUGGCGUCGCCAAGACCCAGGCCGGUGGCGUUGCGCACAGCCUUGAGCACCUUGAUCUUG
JCVI_SCAF_1101667184502/126-545              GCAGGUGAUUCCCUAUCGGCGCUGAGGGCCAACCGUCACAGUGCCAGUUAAGAGGGCGACCAGGCAGGGGCUGACAACAAAAUCCCCGCCCUUAAUUUGACAAAGUGUG.AGGAGU.GCCG.........AACGCCUCUUC....AGG..GUCGAAACAAGGACAGAC.UCCU...GAACGUGUUCCUCUCAAAAAAAGCCCCGCCUUUGGCGGGGCUUUUUUAUUGGCCAGAGAAAACCACAAAAAAACCGGCCUUCGAAAGGACCGGUGACUGAACGCAAACAGGGGGGAGAGGGGCAAGCCCUCUCCCAAGGCGAUCACUUGAGGGUGACCUUGCCGCCUGCUUCUUCGAUGGCCUUCUUGGCAGCUUCGGCAUCUUCCUUGGAGACACCUUCCUUGACGGCCUUGGGAGCAGCCUCGACCAGAGCCUUGGCGUCGCC.................................................
NC_007516.1/2274086-2274554                  GCAGGUGAUUCCUUACCGCCGCUGAGGACAAACCGUCACAGUGCCAGUUGGGAGAGCGCACAGACAGGGGCUGAUAAUGGAAUCUCCGCCCUUAAUUUGAUCUUGUGUG.AGGAGU.GCUG.........AACGCUACUUC....AGG..GUCGAAACAAGGACAGAC.UCCU...GAACGUGUUCCUCUCGACAAAAGCUCCGCCUUUGGCGGGGCUUUUUUGUUGCUCAGACAAAAACACAAAAAAAAACCAGCUCUCAACAGAACCGGCAUCUGAAAGAGAACAGGGGGAGAGGGACAAGCCCUCUCCCAAGGCGAUCACUUGAGGGUGACCUUGCCGCCUGCUUCUUCGAUGGCCUUCUUGGCAGCCUCGGCGUCUUCCUUGGAGACACCUUCCUUGAAGGCCUUGGGAGCAGCCUCGACCAGAGCCUUGGCGUCGCCCAGACCCAGGCCAGUGGCCUCGCGGACAGCUUUGAGGACUUUGAUCUU
JCVI_SCAF_1096627153447/3525-3723            CAGGUGAUUCCCUAUCGCCGCUGAGGAUCAACCGUCACAGUGACAGUUGAGAGGGCGACCAGACAGGGGCUGACCAAUAGAUUUUCCACCCUUAGGUUAGUCCUGUGUG.AGGAGU.GCUG.........AACGCCUCUUC....AGG..GUCGAAACAAGGACAGAC.UCCU...GAACGUGUUCCUCUCAUGAAAAGCUCCGCCUUCGGCGGGGCUUU..............................................................................................................................................................................................................................................................................
JCVI_SCAF_1096628072039/878-1346             NNNNNNNNNNNNNNNNNNNNNNNNNNNNNNNNNNNNNNNNNNNNAGUUGAGAGAGCGACCAGAAGGGGGCUGACAACAGAAGCAUCGCCCUUAGUUUUUCAUUUGUGUG.AGGAGU.GCUG.........AACGCCUCUAC....AGG..GUCGAAACAAGGACAGAC.UCCU...GUAUGUGUUCCUCUCGACAAAAGCUCCGCCUUUGGCGGGGCUUUUUUGUUGGCAAGAGAAAAACAUAAAAAAACCGGCCCUGGAAGGACCGGUGACUGAACGAAACAGGGACGGGAGAGGCAUGCCCUCUCCCACCGCGAUCACUUGAGGGUGACUUUGCCGCCUGCUUCUUCGAUCUCUUUCUUGAGAGCUUCGGCGUCGGCUUUUGAGAUGCCUUCCUUGACGGGCUUGGGGGCAGCUUCCACCAGAGCCUUGGCAUCGCCGAGGCCGAGGCCGGUGGCGUUGCGGACGGCCUUGAGGACCUUGAUCUUGGC
NZ_AANO01000044.1/1223-754                   AAGUGAUCCCUUACAAGAGCCAACGCUAGACAGUGGCACAGUGCCAGUUGCUAGAGAGUCCGGCAGAACAACCAAUCACAAUUUGAGGGCCCUAAUUUUUAUCUGUGUG.AGGAGU.GCUG.........AACGCCUCUUC....AGG..GUCGAAACAAGGACAGACUCCCU...GAACGUGUUCCUCAAAAAACCCUGCCUUUGGCGGGGUUUUUUUAUUGGCAGUCCCAGGCCACACCAAAAAAGCAACCCUCGAAGGAGGGUUGCUUUUGUUGAAAAGAAUGAGAUGCGGAUCGGCGGAAAGCCGAUCCCACAGGAUCACUUGACCGUGACCUUGCCACCCACUUCUUCGAUGGCCUUCUUGAGGGCCUCGGCAUCGUCCUUGGACACACCUUCUUUGACCACCUUGGGAGCGGCCUCGACCAUGGCCUUGGCAUCGCCCAAGCCCAAGCCGGUCGCUUCGCGAACGGCCUUGAGAACUUUGAUCU
NZ_AATZ01000002.1/533018-532550              AAGUGAUCCCUUACAAGAGCCAACGCUAGACAGUGGCACAGUGCCAGUUGCUAGAGAGUCCGGCAGAACAACCAAUCACAAUUUGAGGGCCCUAAUUUUUAUCUGUGUG.AGGAGU.GCUG.........AACGCCUCUUC....AGG..GUCGAAACAAGGACAGAC.UCCU...GAACGUGUUCCUCAAAAAACCCUGCCUUUGGCGGGGUUUUUUUAUUGGCAAGUCCAAGGCACCACAAAAAAGCAACCCUCGAAGGAGGGUUGCUUUUGUUGAAAAGAAUGAGAUGCGGAUCGGCGGAAAGCCGAUCCCACAGGAUCACUUGACCGUGACCUUGCCACCCACUUCUUCGAUGGCCUUCUUGAGGGCCUCGGCAUCGUCCUUGGACACACCUUCUUUGACCACCUUGGGAGCGGCCUCGACCAUGGCCUUGGCAUCGCCCAAGCCCAAGCCGGUCGCUUCGCGAACGGCCUUGAGAACUUUGAUCU
JCVI_SCAF_1101668676589/544-76               GCAGGUGAUUCCCUAUCGCCGCUGAGGACCAACCGUCACAGUGCCAGUUGAGAGGGCGACCAGACAGGGGCUGACAAUAGAUUCCCCACCCUUAGUUUGAAUUUGUGUG.AGGAGU.GCUG.........AACGCCUCUUC....AGG..GUCGAAACAAGGACAGAC.UCCU...GAACGUGUUCCUCUCAAUAAAGGCUCCGCCUUUGGCGGGGCUUUUUUGUUGACCAAAGAAAACCACAAAAAAACCGGCCCUCGAAAGGACCGGUUACUGAACAACACAGGGGGAGAGGGGCAAGCCCUCUCCCAAGGCGAUCACUUGAGGGUGACCUUGCCGCCUGCUUCUUCGAUGGCCUUCUUGGCAGCCUCGGCGUCUUCCUUGGAGACACCUUCCUUGACGGCCUUGGGAGCAGCUUCGACCAGAGCCUUGGCGUCGCCCAGACCCAGACCGGUGGCCUCACGAACGGCCUUGAGGACCUUGAUCUUGGC
JCVI_SCAF_1101667122093/505-769              GCAGGUGAUUCCUUACCGCCGCUGAGGACAAACCGUCACAGUGCCAGUUGGGAGAGCGAACAGACAGGUGCUGACAAUGGAAUUUCCGGUCUUAAUUUGAUUUUGUGUG.AGGAGU.GCCG.........AACGCCUCUUC....AGG..GUCGAAACAAGGACAGAC.UCCU...GAACGUGUUCCUCUCGAAAAAAGCUCCGCCUUUGGCGGAGCUUUUUUGUUGUCCAGAGAAAGCCAAAAAAAACCGGUCCUCGAAAGGACCGGCGACUUAACGCAACAGGG............................................................................................................................................................................................................
JCVI_SCAF_1096627383380/1-457                ............CCUACCGCCGUUAAGACCAACCGUCACAGUGCCAGUUGAAAGGGCGACCAGACAGGGGCUGACAACGUAACCCUGACCCUUAUUUUGAAUUUGUGUG.AGGAGU.GCCG.........AACGCCUCUUC....AGG..GUCGAAACAAGGACAGAC.UCCU...GAAUGUGUUCCUCUCAACAAAAGCUCCGCCUUUGGCGGGGCUUUUUUGUUGGCUAAACAAAAACCACAAAAAAACCGGUCCUCGAAAGGACCGGUUGCUGAACAAAACAGGGGGAGAGGGCCAAGCCCUCUCCCAAGGCGAUCACUUGAGGGUGACUUUGCCGCCUGCUUCUUCGAUGGCCUUCUUGGCAGCCUCGGCGUCUUCCUUGGAGACACCUUCCUUGACGGCCUUGGGAGCAGCCUCGACCAGAGCCUUGGCGUCGCCCAGACCCAGACCGGUGGCCUCACGGACGGCCUUGAGGACCUUGAUCUUGG
JCVI_SCAF_1096627969158/14-482               GCAGGUGAUUCCCUAUCGCCGCUGAGGACCAACCGUCACAGUGCCAGUUGAGAGGGCGACCAGACAGGGGCUGACAUUGGAUUCCCUGCCCUUAGUUUAAAUUUGUGUG.AGGAGU.GCUG.........AGCGCCUCUUC....AGG..GUCGAAACAAGGACAGAC.UCCU...GAAUGUGCUCCUCUCUAAAAAGCUCCGCCUUUGGCGGGGCUUUUUUAUUGGCCAGAGAAAACCACAAAAAAACCGGCCCUCGAAANNNNNNNNNNNNNNNNNNNNNNNNNNNNNNNNNNNNNNNNNNNNNNNNNNNCCAUGAGCUGCUCCUUGGAGGGGAGAUCGGCAAUGGCUUUAAUCUCGUCCUGAGACAGGAGCUUGCCUUCGAAAAGGCCGCCCUUGGUCUCGGACUUCUUGAGUUCCUUCUGGAAGGUCUGAACGGCCUUCACACCGGCGCCAACAUCGCCCUUCACCAGGACGAAGGCGUUGGUUCC
JCVI_SCAF_1101667335056/428-678              GCAGGUGAUUCCCUAUCGCCGCUGAGGACCAACCGUCACAGUGCCAGUUGAAAGGGCGACCAGACAGGGGCUGACAACGGAUUGCCCACCCUUAACUUGAACUUGUGUG.AGGAGU.GCUG.........AGCGCCUCUUC....AGG..GUCGAAACAAGGACAGAC.UCCU...GAAUGUGUUCCUCUCUUAAAAAGCCCCGCCUUUGGCGGGGCUUUUUCAUUGGCCAAAACUACAAAAAACCGGCCCUCGAAAGGACCGGUAACUGAA..........................................................................................................................................................................................................................
JCVI_SCAF_1096627214382/818-1286             AGGUCAUUCCGUACCGCCCGUGACGUGACCAACUGUCACAGUGACAGUCGGCAGGCUGACCUGCCAGGAUGUAAGAAGCCUUGACCUGCACUUAGGUUUUGUAUGUGCG.AGGAGU.GCAG.........AGCAUCUCUUC....AGG..GUCGAAACAAGGACAGAC.UCCU...GAACGUGUUCCACUUAAAAAAGCCCCUGCCUUUGGCGGGGGUUUUUUAUUGCCAUGUUGAGGCAGCAAAAAGCCGGCCUUUGAAGACCGGCUUUGUUGGUCUUGAAAAAGUUGGUCGGGCCGGCAAAACCAGCCCGAUGGGAUCACUUGAGAGUGACCUUGCCGCCCACUUCUUCGAUCUCUUUCUUGAGAGCUUCGGCUUCGUCUUUGGAAAUGCCUUCCUUGACGGGCUUGGGAGCAGCCUCCACCAGAGCCUUGGCGUCGCCAAGACCCAGGCCGGUGGCGUUGCGCACAGCCUUGAGCACCUUGAUUUUG
JCVI_SCAF_1096627824847/569-102              GGUCAUUUCCUUUCGACCCAGCACCCGCUUACUGGCACAGUGCCAGUUAAAAGAGCGUACUCACGCCAUAACGAAACAACUAUCAGGCCUUCUAAUUUCUGGCUGUGUG.AGGAGUGCA...........AGCGCCUCUUC....AGG..GUCGAAACAAGGACAGAC.UCCU...GAAUGUGCCCACUUUCCAAAGCACUGCCUUCGGCAGUGCUUUUUUAUUGCCCAUUGAUCGUCGCUGCACAAAAAAGCCGACCCCCGAAGAGAUCGGCCUGAAGGUUGAUGGAGGAAGGAUCGGCAACGGCCGAUCCAUGCCGAUCACUUGAGGGUGACUUUGCCGCCGGCCUCUUCGAUCUCUUUCUUGAGAGCUUCGGCAUCGUCCUUGGAGAUGCCUUCCUUGACGGGCUUGGGGGCAGCUUCCACCAAAGCUUUGGCAUCGCCGAGGCCGAGGCCAGUGGCGUUGCGGACAGCUUUAAGGACCUUGAUCUU
NZ_AANP01000001.1/504628-504159              CCGAUCCGGCUGGAGGUGAUCCCCUAUCGCCCCUGAGGGCAGGGACAGUUCCAGGAGCGCCCCCGAAGGAGCACAUCCACCUGUUCACGCCCUUAAUUUAAAUCGUGUG.AGGAGU.GCCG.........AGCGCCU..CU..UCAGG..GUCGAAACAAGGACAGAC.UCCUGCAAC..GCGUUCCACUCAAGACCUCGCCUUCGGCGGGGUCUUUUUGUUGGACGGGUCACCGCUGCGACAGCGAAGACGUCGGCCCACCCAAAAAGGCCGGCCCGUGUGGGCCGGCCCUGUGCGCAUAACAGCAGGGGCCUCAGCCCCAGGCGAUCACUUGAGGGUGACCUUGCCGCCGACCUCUUCAAUGGCCUUCUUGAGGGCUUCAGCCUCAUCCUUCGACACACCUUCCUUGAUGGCCUUGGGAGCGGCUUCCACCAUGGCUUUCGCAUCGCCGAGGCCGAGGCCGGUGGCUUCGCGAACAGCCUUGAGGACC
JCVI_SCAF_1096627937755/1-392                ..............................................................................CUUGUUCACGCCCUUAAUUUCUUAUUGUGUG.AGGAGU.GCCG.........AGCGCCU..CU..UCAGG..GUCGAAACAAGGACAGAC.UCCUGCAAC..GCGUUCCACUCAAGACCUCGCCUUCGGCGGGGUCUUUUUGUUGGCCAGGUCACCGCUGCGACAGCGACAACGUCGCGGCAUCAAAAAAGCCGACCCCUGAGGGCCGGCCCUGUGAACAAAACAGAAGGGGCUUUAGCCCCAGACGAUCACUUGAGGGUGACCUUGCCGCCGGCCUCUUCGAUGGCCUUCUUGAGGGCUUCAGCCUCAUCCUUCGACACACCUUCCUUGAUGGCCUUGGGAGCGGCCUCCACCAUGGCUUUCGCAUCGCCGAGGCCGAGGCCGGUGGCUUCGCGAACAGCCUUGAGGACCU
JCVI_SCAF_1101668618928/1242-773             CGAUCCGGCUGGAGGUGAUCCCUUAUCGCCCCUGAGGGCAGGGACAGUUCCAGGAGCGCCCUCGAAGGAGCCCAUUCACUUGUUCACGCCCUUAAUUUCUUAUUGUGUG.AGGAGU.GCCG.........AGCGCCU..CU..UCAGG..GUCGAAACAAGGACAGAC.UCCUGCAAC..GCGUUCCACUCAAGACCUCGCCUUCGGCGGGGUCUUUUUGUUGGCCAGGUCACCGCUGCGACAGCGACAACGUCGCGGCAUCAAAAAAGCCGACCCCUGAGGGCCGGCCCUGUGAACAAAACAGAAGGGGCUUUAGCCCCAGACGAUCACUUGAGGGUGACCUUGCCGCCGGCCUCUUCGAUGGCCUUCUUGAGGGCUUCAGCCUCAUCCUUCGACACACCUUCCUUGAUGGCCUUGGGAGCGGCCUCCACCAUGGCUUUCGCAUCGCCGAGGCCGAGGCCGGUGGCUUCGCGAACAGCCUUGAGGACCU
JCVI_SCAF_1096627362115/1714-1245            CGAUCCGGCUGGAGGUGAUCCCUUAUCGCCCCUGAGGGCAGGGACAGUUCCAGGAGCGCCCUCGAAGGAGCCCAUUCACUUGUUCACGCCCUUAAUUUCCAAUUGUGUG.AGGAGU.GCCG.........AGCGCCU..CU..UCAGG..GUCGAAACAAGGACAGAC.UCCUGCAAC..GCGUUCCACUCAAGACCUCGCCUUCGGCGGGGUCUUUUUGUUGGCCAGGUCACCGCUGCGACAGCGACAACGUCGCGGCAUCAAAAAAGCCGACCCUGAGGGCCGGCCCUUUGCGUACAACAGAAGGGGCCUCAGCCCCAGACGAUCACUUGAGGGUGACCUUGCCGCCGGCCUCUUCGAUGGCCUUCUUGAGGGCUUCAGCCUCAUCCUUCGACACACCUUCCUUGAUGGCCUUGGGAGCGGCUUCCACCAUGGCUUUCGCAUCGCCGAGGCCGAGGCCGGUGGCUUCGCGAACAGCCUUGAGGACCUU
JCVI_SCAF_1096627084801/894-1364             CAGUGAUUCCCUUUCGACCCUGAGCCGCGGCCUCACGGAAGGACAGUUGACAGAGCGCCCCAGCACAACGCGCAAUGUCCAAAGCAAUUUUUUACUUUGUCGAAGUGUG.AGGAGUGGA...........AAACGCU..UCU.UCCGG..GUCGAAACAAGGACAGAC.UCCGGUCGUG.CGUUUCACUUCUGAGCUCUGCUUAAGGCAGAGCUUUUUUUUUGCACAACCAAACCCAGUUGGCUGCAAUCGUCCAGACAAGAAAAAACCGACCCGAAGGUCGGUAUCGAUUGAAGGGAAAGGAUCGGCAACCGGAAGCCGCCGAUCCAACAAAAUCACUUGAGCGUGACCUUGCCGCCCACCUCUUCAAUGGCUUUCUUGAGGGCUUCGGCGUCGUCCUUGGAGACACCUUCUUUGAUGGUCUUCGGAGCAGCCUCGACCAUGGCCUUGGCAUCGCCCAGGCCAAGGCCUGUUGCUUCGCGCACAGCCUU
JCVI_SCAF_1096627194150/980-513              GGCGUUGUGGGCAUGCCUUGAACCUAACCAUGUGCGGCGGACCACUCAGCAAACCGUCUGGGGUGGGGGUAGCUGAUUUUCCUCUGACGGAAUAGUUUUAUCUCGUGUG.AGGAGU.GC...........AGACGCU..AC..UCAGG..GUCGAAACAAGGACAGAC.UCCUGAGGU..UGUCUGAAUUCCUGCCCCGCUUUGCGGGGCUUUUUUCUUGGUAAUUUUCAGACCAAAAAAAACCCCCUGCCGCAGCAGGGGGUUGACGGUCAUCGGCAGAAAGCCGCGGUGAUCACUUGAUGGUGACCUUGCCGCCCACUUCUUCGAUGGCCUUUUUGAGCUCUUCGGCAGCCUCUUUGGCAAUGCCUUCCUUGAUGGGGGUGGGAGCUUUUUCCACCAGACCCUUGGCGUCGGCCAGGCCGAGACCGGUGGCCUCGCGCACAGCCUUGAGCACCUUGAUCUUGGCGGCGGCAUCGAAGCCGUCGAGGAU
NZ_AAUA01000003.1/154102-153638              GGGAGUUGCACGGCCUGCAACAAAGCCCCACCAGCAGCUGUGCCAACCCAGCUUCUGGUCCAGACCCAACUGUCACAGUGCCAGUUCGUCUGGCUAGUAUUCGUUCGUG.AGGAGA.UA...........AAGCUUC..UC....GGG..GUGGAAACAAGGUCACAC.UCCU...GAGCAGCUUUCGGAACCCCUGCCUUCGGCGGGGGUUUCUUUUUGCCCUGGUGCCAGCGCUGCUGACGAGGCAUCAACACCAGGGCAAAAAAAAGAGGCCCCUUCCGGCAGCCUCUUGGGGGGUGUGAGGAGAAAAGCCCUGCUCGGGCCCUUCCGCCCACCUUCAUAGGGCCCCACCCGGGAUCAAGGGAAGCACUGAAAUACGACUCAAUACGACUGGGGGCUGACAGAGCUCAGCGGCCGAUCAUGCGUUGACGCACCAGCGCAUCCCAGAGGCGCGUGGGCAUCAGCCAGCUGCUGGCGGUCGACGCCAUC
JCVI_SCAF_1096627074932/790-1253             UGUGAGGGAGAGUCAACGGCCCAAGGCUUAGUCAUGGUUUAUGCCGUUCUACAGACUGACCGCAAAACAACUGGCACGUUGCCUACUGGGUCGUUAUGUUGCCUAAGUG.AGGAGA..............AAAGC....UC..ACGGG..GUGGAAACAAGGAAACAC.GCCGAGUGA..GUUUUUUAAACCCCUGCCUUUGGCGGGGGUUUAUUUUUGAAAUAGCGUCUGCUGGUCCGGCACCAUCAAAGGUGGGGAAGCAAUGCAUCUCUCCAGCUGGGCUCGAUGAACGCUGGGUGAGGAUCAGCUUUCGUCUACGCCAAGAAGUCAUUCCUUUUUCAGGAAGUCUUGAUAGGUUCAACGCCUUCCAACUCUGUCGCGAGUUGUUCCAGCAGCGCACGACGCGCAAACAUCAUCACAUUGAGCUGGUCAUGGGUCAUCUGUAGUUGGGCAUCAGCCACUUGCAGACCUUUAAUCAGUUCUUUCGCUU
JCVI_SCAF_1096627970216/1-365                ..................................................................................................CUGGGUUUGUG.AGGAAA..............ACGCCUC..AC....AGG..GUGGAAACAAGGACACAC.UCCU...GCGAGCCGUUUUGAAACCCCUGCCUUUGGCGGGGGUUUCUUUUUGUCUGCCAGGGAGCCCAUGGAAUCGGUCAUCAACGAAAUCGAGUUCAACUUCGAGCAGACCGUCAGCAUUCGAACUGACGUGAAGCUGAGCAGGGACGACGUGAAGCAGAUCGUCUCAGAAGCUCCCGCAGAAACCCUGGAGGAGAUUGUCUACCAAAGCCUGGUGACCGAUGAGCUGUAUCUCAGGGCGAGGGCCAAGGAGAUCGCCGCCAAACUCAAACAAGACGACCUUGAAGUGAACAGAAUCGAGUACUGGGACGACGAAGGAAA
JCVI_SCAF_1096626970485/1212-750             CGGGGGGAGUUAUGGAGAUGGCUGAGCUCAAGAAACUGACUAAGGACAAGCGACAAGCCGUCCACCAACAACUGUCACAGUGCCAGUUGGGUAGAGAUAGCAAUGUGUG.AGGAAA..............ACGCC....UC..ACGGG..GUGGAAACAAGGUCACAC.UCCC...GAGGGACGUUUUGGAGCCCCUGCCUUCGGCGGGGGUUUCUUUUUGCCUCGCGUUAUCCACAGACCAAGUGGCUCUAACUACCGCUUCGAGCCUCAAAACGCCUCGCAAGCACUACUACUAGUGCUUCAAGCCAUAAAAAAACCCGCUGUGACGUGCACAUCGGGCCAGGUGAUGGGGGAACUGACAGUAUGGCCCAGCUCUUAGCCACUGCCUAGCGCCACAUCUGGUGUCUUAAGAGUCGGUACAGAACUUCACCGCACUAUGUCUGGAAUGUGGAUUUGUUGGCACUUCUCAGUCCAACAAGGCUAGUUUUG
JCVI_SCAF_1096628060967/1500-1669            CAAUUAGACCAACAAGAAAGAAGCCGAGGCUUGAUGGCUUAGGACAAGCCACAAGCUGUCCCCGCCCAACUGGCACAGUGACAGUUGGGACGCUUACAGUUCAUGUGUG.AGGGA...............AAACUUC..AC....GGG..UUGGAAACAAGGACACAC.CCCC...GUGAGGUUU.CGGAGCCCCUGCC...................................................................................................................................................................................................................................................................................................
JCVI_SCAF_1096627192266/5687-6148            CAAGCAGACCGACAAGAAAGAAGUCGAGGCUUGAUCGCUUAGGACAAGCCACAAGGCGUCCACCCCCAGCUGGCACAGUGACAGUUGGGACGCUUACUGUUCAUGUGUG.AGGA.A..............AAACUUC..AC....GGG..UUGGAAACAAGGACACAA.CCCC...GUGAGAUUUUCGGAGCCCCUGCCUUUGGCGGGGGUUUCUUUUUGACCUCAGUUAUCCACAGGGUCAGUGGAUCGAAACUAUGUCUUUGGGUCGCGACAGCCGCUCAGAGCACCAUCCCUAGCGCUUCAGGGCACAAAAAAACCCGGUGUGACUCGCACAACGGGCUGGGUGAUGGGGGAAACCUAAAUAUGGCUCAGCUACUUCGUGCUGACUAGCCCCACAUAUGGUGUUAAGAGGCUUGAGUCAGAUCUUCGCCACACAAUUGAAGAACCGUCCUGUUGUGGCACAAAUGAGUCCAACGAGGUUAGUUUUGU
JCVI_SCAF_1096628080391/672-211              ACAAGUAAGAAGUCGAGGCUUGAUCGCUUAGGACAAGCAAAAAGGCGUCACUACCAACUGGCACAGUGACAGUUGGUAUGGCCAUUCAUGUGGCUAGGUUUUGGAAGUG.AGGA.A..............AAACCUC..GC....GGG..UUGGAAACAAGGACACAA.CCCC...GUGCGGUUUAGGAACCCCUGCCUUUGGCGGGGGUUUCUUUUUGACUCAGUUAUCCACAAGGUCAGUGGAUCCAAGCCUUGCCUCUGGGUCGCCACAGCCGCUCAGAGCACUAUCCCUAGUACUUCAGGGCACAAAAAAACCCGGUGUGACUCGCACAACGGGCUGGGUGAUGGGGGAAUCCUAAAUAUGGCUUAGCCGCUGAGUACUGACCAGCCCCACAUAUGGUGUCACCUACUACUGGUCAGAACUUCAAUACACAAUUAAGGAGUUCCACGGGGCACAAAUGAUGUGGCACAAAUGAGACCAAUGCGGCU
JCVI_SCAF_1096627183482/1445-983             GCCGUCGCCCCCUCAGCAGCGGUCUGCGUUUUGAUCGUUUAAGACAAACCCAAAGCCAUCCCCGCCUAACUGGCACAGUGACAGUUGGAACGCUUAUGGUUCGGGAGUG.AGGAAA..............AAAGCUA..AC....GGG..UUGGAAACAAGGACACAA.CCCC...GUGAGUUUUCGAAGCCCCUGCCUUUGGCGGGGGCUUCUUUUUGACCUCAGUUAUCCACAGGGUCAGUGGAUCAAAACUUUGCCUGGGGCUCGCAAAAGCCGCUCAUGGCACCAUCCCUAGUGCUUCAAGCCACAAAAAAACCCGGUGUGACUCGCACAACGGGCUGGGUGAUGGGGGAAACCUAAAUAUGGCUUAGCCGCCAAGUACUGACCAGCCCCACAUAUGGUGUCACCCAUUACUGGUCAGAACUUCAAUACACAAUUAAGGAGUUCCACAGGGCACAAAUGAUGUGGCACAAAUGAGUCCAAUGCGGC
NC_005070.1/1131667-1132127                  GGCAAGAAAAUUGCUUGCCUAUGAAGCAAGCGCGCUCUUCGGGACAGGCGGCAAAGCGUCUACUCGAAACUGGCACAGUGCCAGUUGGUAGAAGUAGGUUAUGGAAGUG.AGGA.A..............AAAUCUA..AC....GGG..UUGGAAACAAGGACACAA.CCCC...GUGAGGUUU.CGGAGCCCCUGCCUUUGGCGGGGGUUUCUUUUUGAACUCAGUUAUCCACAAGGUCAGUGGAUCCAAACCUUGCCUGGGGCUCGCAAAAGCCGCUCAUGGCACCAUCCCUAGUGCUUUAGGGCACAAAAAAACCCGGUGUGACUCGCACAACGGGCUGGGUGAUGGGGGAAACCUAAAUAUGGCUUAGCCGCCAAGUACUGACCAGCCCCACAUAUGGUGCCACCUAUUACUGGUCAGAGCUUCAAUACACAAUUAAGGAGUUCCACAGGGCACAAAUGAUGUGGCACAAAUGAGUCCAAUGCGG
JCVI_SCAF_1096627190267/999-538              GGCAAGAAAAUUGCUUGCCUAUGAAGCAAGCGCGCUCUUCGGGACAGGCUGCAAAGCGUCUACUCGAAACUGGCACAGUGCCAGUUGGUAGAACUAGGUUAUGUAAGUG.AGGA.A..............AAACCUA..AC....GGG..UUGGAAACAAGGACACAA.CCCC...GUGAGGUUUCGGAGCCCCUGCCUUUGGCGGGGGUUUCUUUUUGAACUCAGUUAUCCACAAGGUCAGUGGAUCCAAACCUUGCCUGGGGCUCGCAAAAGCCGCUCAUGGCACCAUCCCUAGUGCUUCAAGCUAUAAAAAAACCCGGUGUGACUCGCACAACGGGCUGGGUGAUGGGGGAAACCUAAAUAUGGCUUAGCCGCCAAGUACUGACCAGCCCCACAUAUGGUGCCACCUAUUACUGGUCAGGGCUUCAAUGCACAAUUAAGGAGUUCCACGGGGCACAAAUGAUGUGGCACAAAUGAGUCCAAUGCGGC
NC_007516.1/534284-534744                    ACUGGAUCAACGCAGACCUCGUGACUCACAUCGUCCCCAGGGUUUGAAGCAGGCGCGCUCUUCUUUUUGCUUGCCUUUGAAUCAAGCGCGUGGCUAGUUUGUGGCAGUG.AGGA................AAAACCUU.GC....GGG..UUGGAAACAAGGACACAA.CCCC...GCGAGUUUU.CGAAACCUCUGCCUUUGGCGGGGGUUUCUUUUUGACCUCAGUUAUCCACAGGGUCGUGGAUCCAUACCGUGUCUUUGGAUCGCAACAGCUGCUCGGAGCACUACCCCUAGCGCUUCAGAGCACAAAAAAACCCGUGUGACUCGCACAACGGGCCGGGUGAUGGGGGAAACCUAAAUAUGGCCCAGCUACUACGUGCUGACCAGCCCCACAUAUGGUGUCACCCAAGAGUCUCACUACACAAUUCAAUAAAACGUUCCUUGUGGCACAAAUAAGUCCAAUGAGGCUAGAUUUGUCUUGUCCGGUU
JCVI_SCAF_1096627082690/819-356              UGUGAGGAGAACCAACUGACCGAGUUCUAGCAGCUCCUUUGUGCCAUUCAAGAGACCGGCCUGCCAACAAGUGGCACUGUGCCAGUCAGGUGGCUAAAUUAAUUUGGUG.AGGAGA..............AAAGC....UC..ACGUG..GUGGAAACAAGGACACAC.UCACGUUGA..ACUUUUUGAACCCCUGCCUUUGGCGGGGGUUUCUUUUUUGCAGAUCAAAAACCAGCUUCAGCAAAAUCUUCAACGCUCAAUGGAAGGCUCAAUGACCGAACAGGAGACAUUGGUCGAACAGGUUUUCGCAAAAUAUCGUUCCUACUGCAAAGACAUCGGCAUUACACCAGCCGAGAUGAUGCAACAGGCCUAUCUCAGCCACCUAAAAAGCCUCACAACAGAACAGCUCAAAGCAAAGCUUUGACUGAUAGCCGUAUCGACAUGAACAACAGCCUGAGCUUCAUAGCUGAGUAGAAAUGCUCAAAACCAA
JCVI_SCAF_1096627963120/595-132              UGUGAGGAGAACCAACUAAAGGAGUUCUAGCAGCUCCUCUGUGCCAUUCAAGAGACCGGCCUCAUAACAAGUGGCACUGUGACAGUCGAUUGGCUAAAUUAAUCUCGUG.AGGAGA..............AAAGC....UC..ACGUG..GUGGAAACAAGGACACAC.UCACGUUGA..ACUUUCAGAACCCCUGCCUUCGGCGGGGGUUUCUUUUUGUUCAGUUCUCACUUGCUGCCUCAGUUAGAUCUCAGCGAUUGAUGGAACGCUCAAUGUCCGACAAGGAAACUCUGGUUGAGCAAGUCUUCGCCAAAUACCGCUCAUACUGCAAAAACAUCGGCAUCACACCAGCAGAGAUGAUGCAACAGGCUUACCUCAAGCACCUCCAGAGCCUGAGCAUUGAACAACUCAAAGCCAAGCUGUGACCCAGAGCAGCCGGGCAAUCUCAUCGGAUCGGAUCUGAGCUUACAAGCCUGGGUAAAAAUGCUCA
JCVI_SCAF_1096627838359/150-613              UGUGAGGAGAACCAACUGACCGAGUUCUAGCAGCUCCUAUGUGCCAUUCAAGAGACCGGCCUGCCAACAAGUGGCACUGUGCCAGUCAGGUGGCUAAAUUAAAUUUGUG.AGGAGA..............AAAGC....UC..ACGUG..GUGGAAACAAGGACACAC.UCACGUUGA..ACUUUCAGAACCCCUGCCUUUGGCGGGGGUUUCUUUUUUGCAGAUCAAACCCAGCUUCAGCGAAUUCUUCAACGCUCAAUGGAAGGAUCAAUGACCGAAAAGGAGACAUUGGUCGAACAGGUUUUCGCAAAAUAUCGUUCCUACUGCAAAGACAUCGGCAUUACACCAGCCGAGAUGAUGCAACAGGCCUAUCUCAGCCACCUUAAAAGCCUCACGACAGAACAGCUCAAAGCAAAGCUUUGACCGAUAGCGGUGUCGACAUGAGCAUCAGCCUGCGCUUCAUAGCUGAGUAGAAAUGCUCAAAACCNNN
NC_007513.1/1540628-1540166                  UUGGAGUGCAGGCAUCGACAUGCCGAGCCCAAGGUCUGGGUUGUCAACUCCGAUGCCGUCCACUCCUAACUGGCACUGUGCCAAUUCCCUAGGCUAGGUUCAUGAGGUG.AGGAUA..............AAAAC....UU..ACGGG..GUGGAAACAAGGCCACAC.UCCCACUGA..GUUUU.CGGAACCCCUGCCUUUGGCGGGGGUUUUGUUUUGGCUAUUCCUGCAGAAAAAUUAUCUGCUAGCUGGUGCAGUCUGACCGUGUAGCCCUGGCGCAACUAACGCCCACUUGGUUCUUUCUUUUGGAGUGGUCAGCCCGUGGCCUUUUCCUUCUGAAAUCAAACGAGCGUGUUUUAUAUAUCUUUCGAAUGGAUUUAAAUUAGCUAUUACAGAUCUUCAUAAACGUGAAUGUCGGCUGUUGAACUUUUGUUCUUUAUAACGGCUUUUUUUGUGAAUGUCAUAAAAUCAUUACAUCAUCCCAGAAGC
JCVI_SCAF_1096627282915/1422-1594            AAUAACCUGAAAAGGCGACCGCGGGUGACAAAUCACCAAAGAGACAAGUCGCGAUCUUUCCAUCCCUAACUGGCACUGUGCCAAUUUCCUGCGUUAAGCUCAAUACGUG.AGGAAA..............AAAAC....UC..ACGGG..GUGGAAACAAGGUCACAC.UCCCGCUGA..GUUUUCGGAACCCCUGCCU...................................................................................................................................................................................................................................................................................................
JCVI_SCAF_1096627828942/1-424                ........................................CCUAUGCCGUUUACCUCACUGGUCACAACUGGUUGCAUGCCUAUACCCAAGGGAUACGAUUUACUUGUG.AGGAGA..............AACGC....UC..ACGGG..GUGGAAACAAGGACACAC.CCCCGCAGA..GUUUUCGAAGCCCUGCCUUUGGCGGGGGUUUCUUUUUUAGCGAUUUAUUUCUUGCUAUUGGCGAUGCCAAUUAACACCGCUAACCACGUAACAGCGAUUAAGAGAUAAAGCACGGCCCUUAGUGAUGGAAUUAGAAAAAAGGCAGGGUCAUCACUUUCCGCCUCGAGCUGUCGCAUCCUUCAUCAAUACGACUUAUAAACCGUAGGAACAGAGAUUUGGGCGGCAUGAGUUCAUGGCUGACGGUUUACCCAACCUUCGCCAGAGACUCAUCAAAGUCAGGAAAUCACAUGGGUGACCAGGUCGGCAUACA
JCVI_SCAF_1096628082578/1167-1632            ACGUAGCAAAGGGUGAUGAGCUGGGCUCAAGAAGCUGGCUGAGGACAAGCGACAAGCCGUCCACCAACAACUGUCACAGUGCCAGUUGGGUUGAGAUAGCGAGGUUGUG.AGGAA...............AAACGCG..CUC.AGGGG..GUGGAAACAAGGUCACAC.UCCCAAAAGA.CGUUU.UGGAGCCCCUGCCUUCGGCAAGGGUUUCUUUUUUGACUCGCGUUAUCCACAGACCAAGUGGCGCUACCUGCAGCCUCGAGCCUCGAAAUGCCUCAAAAGCGCUACUGCUAGUGCUUCAAGGCAUAAAAAAACCCUCUGUGACGUGCACAUCGGGCCAGGUGAUGGGGAACUGACAAUAUGGCUCAGCUCUUAACCACUGCCUAGCCCCACAUUUGGUGUCUUAAGAGUCGGUACAGAACUUCACCGCACUAUGUCCGGAAUAUGGAUUUGUUGGCACUUCUGAGUCCAACGAGGCUAGUUUUAU
JCVI_SCAF_1096627303375/1836-1372            UGGAGGAGUCAUGGAGAUGCCUGGGCUCAAGAAGCUGGCUGAGGACAAGGGACAAGCCGUCCACCAGCGACUGUCACAGUGCCAGUUGGGUAGAGAUAGUGAAAGUGUG.AGGAA...............AAACGCCAAAC....GGG..GUGGAAACAAGGUCACAC.UCCCGG.GAGACGUUU.UGGAGCCCCUGCCUUCGGCGGGGGUUUCUUUUUGUCUCGCGUUAUCCACAGACGAAAUGGCCCCCUGCCUGCAGCCUCGAGCCUCGAAAUGCCUCAAAAGCGCUACUGCUAGUGCUUCAAGGCAUAAAAAAACCCGCUGUGACGCGCACAUCGGGCCAGGUGAUGGGGGAACUGACAAUAUGGCCCAGCUCUUAGCCACUGCCUAGCCCCACAUUUGGUGUCUUAAGAGUCGGUACAGAACUUCACCGCACUAUGUCCGGAAUAUGGAUUUGUUGGCACUUCUGAGUCCAACGAGGCUAGUUUU
JCVI_SCAF_1101668294323/1186-1650            GGAGGAGUCAUGGAGAUGGGCUGAGCUCAAGAAACUGGCUAAGGACAAGCGACAAGCCGUCCACCCACGACUGUCACAGUGUCAGUUGAGUAGGGAUGCUUGUCUUGUG.AGGAA...............AAACGCC..UC..ACGGG..GUGGAAACAAGGUCACAC.UCCCGA.GAGACGUUU.UGGAGCCCCUGCCUUCGGCGGGGGUUUCUUUUUGCCUCGCGUUAUCCACAGACCAGGUGGACCUACCUGCAGCUUCGAGCUUCAAAACGCCUCAAAAGCACUACUGCUAGUGCUUUUGAGGCAUAAAAAAACCCGCUGUGACGCGCACAUCGGGCCAGGUGAUGGGGAACUGACAAUAUGGCCCAGCUCUUAGCCACUGCCUAGCCCCACAUUUGGUGUCUUUAGAGUCGGUACAGAACUUCACCGCACUAUGUCCGGAAUAUGGAUUUGUUGGCAUUUCUGAGUCCAACGAGGCUAGUUUUUG
JCVI_SCAF_1096628074362/74-538               AAGGAAGACGACACUUAAAGAUUGAGGGGAGCAGCUGGCUGAGGACAAGCGACAAGCCGUCCACCCACAACUGUCACAGUGCCAGUCGGGUAGAGAUACUGGGAUUGUG.AGGGA...............AAACGCC..UC..ACGGG..GUGGAAACAAGGUCACAC.ACCCGA.GAGACGUUU.UGGAGCCCCUGCCUUCGGCGGGGGUUUCUUUUUGGUUGAACUUGCUUCGAUACUCCUGAUAGCGGCUCGUGCCAGCAGUUUUCAGCGGUGGCUUGAGUCGGCGGUGCCGAAAGCUUGAGCGGAAUGGUCUCCGAACAAUGCAUCUUGGUACUAGCGCACUAGUACAGAGUCAUGGGGUUAAAGGGCUUCAUCCAAGAUCCGGCGACCAAGGAAACCAAGCGAUUCCACCGUGACGAGAAGAGCUGGACACGAGACCCGAAGGUCGUUGUCGAUACGGGUGUGCCGGUACCUGACGAGCCACCAC
JCVI_SCAF_1096627371490/1960-2424            GGGAGGAGUUAUGGAGAUGGCUGAGCUAAAGAAACUGACUGAGGACAAGUGACAAGCCGUCCACCAACAACUGUCACAGUGCCAGUUGGGCAGAGAUAGUGAAGUCGUG.AGGAA...............AAACGCC..UC..ACGGG..GUGGAAACAAGGUCACAC.UCCCGA.GAGACGUUU.UGGAGCCCCUGCCUUCGGCGGGGGUUUCUUUUUGCCUCGCGUUAUCCACAGACCAAGUGGCCCUGCUUACAGCCUCGAGCCUCGAAAUGCCUCAAAAGCGCUACUGAUAGUGCUUCAAGGCAUAAAAAAACCCGCUGUGACGCGCACAUCGGGCCGGGUGAUGGGGGAACUGACAAUAUGGCCCAGCUCUUAGCCACUGCCUAGCCCCACAUGUUGUGUCUUAAGAGUCGGUAUAGAACUUCACCGCACUAUGUGCGGAAUAUACAUUUAAUGGCACUUCUGAGUCCAACGAGGCUAGUUUUGU
JCVI_SCAF_1096628059788/1466-1848            CGUAGCCAGAGGGUGAUGGGCUGGGCUCAAAAAGCUGGCUGAGGACAAGCGACAAGCCGUCCACCCAUGACUGUCACAGUGCCAGUUAGGUAGUGAUAGUGAAGUCGUG.AGGAA...............AAACGCC..UC..ACGGG..GUGGAAACAAGGUCACAC.UCCCGA.GAGACGUUU.AGGAGCCCCUGCCUUCGGCGGGGGUUUCUUCUUGCCUGCAAUUAAGCGCCGAGAUAGCAGAAGAAGAUGGGCUUAGCUACUGAGGCGAGCUAGCCCCAGUGGGGAAACCAGGCUGGAAGAAGCCCUGCACGAGCAAGGCCAAGUACGACUGCCAGUGUUGCCAGCUUCACUCCCGUCAGGAUUCCUGCCGUCUUCCAUGUGAACAGCGAUUCGCCAGGGGAU..................................................................................
JCVI_SCAF_1096627516204/294-1                GGGAGGAGUUAUGGAGAUGGCUGAGCUCAAGAAGCUGGCUAAGGACAAGCGACAAGCCGUCCACCCACAACUGUCACAGUGCCAGUUGAGUAGAGAAAAUGAAUCUGUG.AGGAA...............AAACGCC..UC..ACGGG..GUGGAAACAAGGUCACAC.UCCCGA.GAGACGUUU.UGGAGCCCCUGCCUUCGGCGGGGGUUUCUUUUUGCCUCGCGUUAUCCACAGACCAGGUGGACCUACCUGCAGCUUCGAGCUUCAAAACGCCUCAAAAGCACUACUGCUAGUGCUUCAAGGCAUAAAAAAACCC...........................................................................................................................................................................
JCVI_SCAF_1101668668167/1186-1561            GACGUAGCCACAGGGUGAUGGACUGGGCUCAAGAAGCGGGCUGAGGACAAGCGACAAGCCCCACCAACAACUGUCACAGUGCCAGUUGGGUAGAGAUAGUGAAUAUGUG.AGGGA...............AAACGCC..UC..ACGGG..GUGGAAACAAGGUCACAC.UCCCGA.GAGACGUUU.UGGAGCCCCUGCCUUCGGCGGGGGUUUCUUUUUGGCUCGCGUUAUCCACAGACCAAGUGGCGCUGCCUGCAGCUUCAAGCUUCAAAAUGCCUCAAAAGCACUACCACUAGUGCUUCAAGGCAUAAAAAACCCGGUGUGACGCGCACAUCGGGCCAGGUGAUGGGGGAACUGACAAUAUGGCCCAGCCCUUAGCCACUGCCUAGCCCCACAUUUGG.........................................................................................
JCVI_SCAF_1096627369637/1087-1551            CCGGCCUGGGGCGACGCGGUUGAACUUUGAGACAGGUGGCUGGGGCCAACUGCAAGGCUGUCCAUCAGCAAUCCCAGCGCACGCGUCGGAUUGGCAUGUUGGGUUUGUG.AGGAA...............AAACGCC..UC..ACAGG..GUGGAAACAAGGACACAC.UCCUGC.GAGCCGUUU.UGGAACCCCUGCCUUUGGCGGGGGUUUCUUUUUGUCUGCCAGGGAGCCCAUGGAAUCGGUCAUCAACGAAAUCGAGUUCAACUUCGAGCAGACCGUCAGCAUUCGAACUGACGUGAAGCUGAGCAAGGACGACGUGAAGCAGAUCGUCUCAGAAGCUCCCGCAGAAACCCUGGAGGAGAUCGUUUACCAAAGCCUGGUGACCGAUGAGCUGUAUCUGAGGGCGAGGGCCAAAGAGAUCGCCGCCAAACUCAAACAAGACGACCUUGAAGUGAACAGAAUCGAGUACUGGGACGACGAAGGAAAC
JCVI_SCAF_1096627961667/402-866              CCGGCCUGGGGCGACGCGGUUGAACUUUGAGACAGGUCGCGGAGGCCAACCGCGAGGCUGUCCAUCAGCAAUCCCAGCAAACGCAUCGGAUUGGCAUGUUGGAUCUGUG.AGGAA...............AAACGCC..UC..ACAGG..GUGGAAACAAGGACACAC.UCCUGC.GAGCCGUUU.UGGAACCCCUGCCUUUGGCGGGGGUUUCUUUUUGUCUGCCAGGGAGCCCAUGGAAUCGGUCAUCAACGAAAUCGAGUUCAACUUCGAGCAGACCGUCAGCAUUCGAACUGACGUGAAGCUGAGCAAGGACGACGUNNNNNNNNNNNNNNNNNNNNNNNNNNNNNNNNNNNNNNNNNNNNNNNNNNNGAAACUCCCGCAGAAACCCUUGAGGAGAUCGUUUACCAAAGCCUGGUGACCGAUGAGCUGUAUCUGAGGGCGAGGGCCAAGGAGAUCGCCGCCAAACUCAAACAAGACGAUCUUGAAG
NC_007516.1/1389520-1389983                  CCGACCUGGGGGGACGCAGUUGAACUUUGAAAGAGGUCGCUGGGGCCAACUGCGAGGCUGUCCAUCAGCAACCCCAGCCCACGCAUUGGAUUGGCAAGUUGGAUAUGUG.AGGA................AAACGCU..UC..ACAGG..GUGGAAACAAGGACACAC.UCCUAA.GAGUCGUUU.UGAAACCCCUGCCUUCGGCGGGGGUUUCUUUUUGUCUGCAGGAAAGCCCAUGGAAUCGGUCAUCAACGAAAUCGAGUUCAACUUCGAGCAGACCGUCAGCAUCCGAACUGACGUGAAGCUGAGCAAGGACGACGUGAAGCAGAUCGUCUCGGAAGCCCCAGCAGAAACGCUGGAGGAGAUCGUCUACCAAAGCCUGGUCACCGAUGAGUUGUACCUGAGGGCGAGGGCAAAGGAGAUCGCCGCCAAACUCAAACAGGACACCCUUGAAGUGAACAGGAUCGAGUACUGGGACGACCAAGGGAAC
NC_007513.1/1422300-1422765                  AAACAGAUCACGCACACAGCUGACAGAGGAUGCUGGGAAAAUCGCCAAUCAUCAAGCUGGUCCACGCUGGAAUGCCAUCGCAUUCCUUGAGAGGCAUAAUUAGCUCGUG.AGGAAA..............AAAUCCU..UC..AAAGG..GUGGAAACAAGGACACAC.UCCUGA.GAUUGAUUU.CGAAACCCCUGCCUUUGGCGGGGGUUUCUUUUUGGCGACCUGAUUGCCCUUUUGUUGAUCUCUCGGACGAGAAACACGGUGACGGUGAGCGCUCAACAAUCCUGCUCAAUGGUGCUGAUCUGUUGAUGCAGGCAUCCAUCAGCUCCUCCCUACAAAUUGCACUAGCGGCCGUUCUUGCUUUGGCGACGGCCCAGGCUCUUCAGCUACCGGAUGCGUACUGGGCGCCAAUAUCCGCCAUAGUUUGUUCCCUGGAGGCCUUUGAUCGUGCCUUUGAAACCGCUCGACGUCGCUUAAUUGGGACCCU
NZ_AATZ01000003.1/191909-191443              AAACAGAUCCUGCACCGAGCUGUUAGAAGAUGCUAAGAAAAUUGCCAAUCAUCAAGCUGGUCCACGCUGGGACGCCAGUACAUGUUUGGAGAGACAUAAUUACCUUGUG.AGGAAA..............AAAUCCU..UC..ACAGG..GUGGAAACAAGGACACAC.UCCUGA.GAUUGAUUUCGUAACCCCUGCCUUCGGCGGGGGUUUCUUUUUGGGUCUGUGUUGCCCUUUUGUUGAUCUAUCAAAAAAGGAGCUCGGUCAUGAUGAGCAGGGCUUCGAUCAGCUCCUCCCUACAAAUUGCGAUCGCAGCCGUUCUUGCUUUAGCGACGGCCCAAGCGCUGAAGCUCCCAGAUGCGUACUGGGCGCCAAUAUCAGCCAUUGUUUGUUCUCUAGAGGCCUUUGAUCGUGCCUUUGAAACCGCCCGACGUCGCUUAAUUGGAACACUUCUCGGCGUUGUGUUGGCGGCUAUUCAAGUGAGUUUUGUU
JCVI_SCAF_1101668028160/750-284              AAACAGAUCCUGCACCGGGCUGUUAGAUGAUGCCAGGGAACUUGCCAAUCAUCAAGCUGGCCCACGCUGGGAUGCCAGUGCAUGCCUGGAGAGGGCAAAAUAAAUUGUG.AGGAAA..............AAAUCCU..UC..ACAGG..GUGGAAACAAGGACACAC.UCCUGA.GAUUGAUUUCGAAACCCCUGCCUUUGGCGGGGGUUUCUUUUUGGAGACCUGAUUGUCCUUUUGUUGAUCUCUCGUACGAGAAGCACGGUGAUGGUGAGCGCUCAACAAUCUUGCUCAAUCGUGCUGAUCCGUUGAUGCAGGCAUCAAUCAGCUCCUCCCUACAAAUUGCACUAUCAGCCGUUCUUGCUUUGGCGACGGCCCAGGCUCUUCAGCUGCCAGAUGCGUACUGGGCACCAAUAUCCGCCAUUGUUUGUUCCCUGGAGGCCUUUGAUCGUGCCUUUGAAACCGCUCGACGUCGCUUAAUUGGGACCCUU
JCVI_SCAF_1096627794613/1586-1820            GGAAUUCCCCCUGCCUGUAGAGCCAGGUCAGAAAUGCUGCAGGGCCAAUCACCAAGCUGAACCCUGAGCCUUGAUGACUCUGGUGGUGGAGAGCCAUAUUGUUUAUGUG.AGGA.A..............AAAUCGC..UUC.ACGGG..GUGGAAACAAGGAAACAU.UCCCGAGAAGCGUUUUUGGAACCCCUGCCUUUGGCGGGGGUUUCUUUUUGCCAUGUCAUCCAUAAAGAGAGGCCGCACUUGCACCUCU.........................................................................................................................................................................................................................................
NC_007516.1/524630-524169                    CCGUUGUCGUCUCUCUGCUGCCGACGAUCGAAGGCGUCCUCCUGGACGAGUCAGCAGCUGUCCACUUUUGUAGUCGCAAUUCCAGUGGCGUUGCCAACUUGAUCUUGUG.AGGAGG................CGC....CUC.ACGGGA.GUGGAAACAAGGUGACAC.UCCUGAAAC..GCG..UUCUGUGGCCCCUGCCUUUGGCGGGGGCUUCUCAUUGGGAUGUGGCUCUCAAUGGCACAUCUAGCUAUCUGUUGAGUUCGACCAAUCGAUCUCCAUGAGCGCCGGUUUUCCAGAAGUGACCGAACAAGAUCCUUCGCUGCCUGAGCAGCUUGGUGAUCGAAAGGAGCGGCUCGCGAAGUUCGUGGUGAAGUUGUGGGCACAACAUCGCCACGUUGUAGAGACUCGGCGCCGGAUAGAUAAAAAGUUCGCGGACGAGAGCGAUUGGCUUGUCCGUAAGGACACGGAACUAGUCGACUAGAAAGUCG
JCVI_SCAF_1101668743973/870-406              AGGCUGAGCAGGAAAGCUGAGGCUUGCGUUCUGCCCGUGUCGGGCCAAUCACGAAUCCGAACCCAGGCCCUUGCCGAGGGCGCAGAUGGCGGGGCAUGUUUGUCGUGUG.AGGAAA..............AACGC....CUC.ACGGG..GUGGAAACAAGGUCACAC.UCCCGAGAA..GCGUUUUGAAGCCCCUGCCUUCGGCGGGGGUUUCUUUUUGCUCCUGCGAGAUCGGAGUGGCCUGCUCACCGCGUCCUGCCGGAGCUCCCAAAGAGGAAGGCCGCCCUUCCCGGUGGAAAGACGGCCUAGCUCGCUCGUUUGUGCAUUGCAAUCGACCUGUUCAGUGAAGCUGUAUCCGCGAAGCGUGAAGUGCCCUUCGAACGACAGUGAACUGAGAGAAGAGGUCGAAGCGUCUGGCUUGUGGCAACCCUGGGGCCAUUGGAACCAGGUGUGAUGCAGGUCUUCUGCGGGGCACCUGAGACGGUGCAGA
JCVI_SCAF_1096627116428/1245-799             ..................UUGCUACUGAAGCGGGAUAGCUAAGGCCAAGUGACAAGCCGUCCACCAACAACUGUCACAGUGCCAGUUGGGUAGAGAUAGUGAAUGUGUA.AGGGGG..............AACGC....CUC.ACGGG..GUGGAAACAAGGUCACAC.UCCCGAGAG..ACGUUUUGGAGCCCCUGCCUUCGGCGGAGGUUUCUUUUUGCCUCGUGUUAUCCACAGACCAAGUGGCCCUAACUACCGCUUCGAGCCUCAAAAAGCCUAGCAAGCACUACUGCUAGUGCUUCAAGCCAUAAAAAAACCCGCUGUGACGUGCACAUCGGGCCAGGUGAUGGGGGAAUUGACAAUAUGGCCCAGCUCCUAGCCACUGCCUAGCCCCACAUUUGGUGUCUUAAGAGUCGGUACAGAACUUCACCGCACUAUGUCCGGAAUGUGGAUUUGUUGGCACUUCUCAGUCCAACGAAGCUAGUUUUGC
NC_005070.1/1127866-1128325                  GAAAAAGAGCGAGGAGCCUGGGGUAGAGGCUUGAUCGCUUAGGACAAGCCACAAGCUGUCCUCGCCUAACUGGCACAGUGACAGUUGGAACGCUUAUGAUCCGAAAGUG.AGGAAA.AA...........AUCUC....AC....GGG..UUGGAAACAAGGACACAA.CCCC...GU..GCGGU.UUCGGGACCCCUGCCUUUGGCGGGGGUUUCUUUUUGUGUAGGGACGCCGUCGCCUGCCAUCGCACACCUAUUGUCAGCUUGUAGCAACAGCUACAAAACGUUCACCCCUCUUUCGGGGGGCGCAGACACUCCAAGCCACGGAACGGGGACUUGGAAUUAUCUGAGGAACUAUCCGAUGACUGCUCUUCUUUACAGAGGCCGUCCUUACACGACUCCACAAGCCUCACCCAAAUCUUGCGUUGAGCUGACCUAUCGCCGCGGUCACUACAACACCUGCCGCGAAGAAGUGGCUCGCAACGUUCAU
JCVI_SCAF_1096627066253/1075-609             AUUUGAUCCUGACCACGACACUGAUGAGCGGCAGCACGCUCAGGGUCAGUCGAGAAUCUGAACCCGUCACCUUGAUGCUUCCAGUGUUGCGGGCCAUAUUGUCCGCGUG.AGGAAA..............AAACG....CCACACGGA..GUGGAAACAAGGACACAC..UCCCUAGAAGCGUUUUAGAGCCCCUGCCUUCGGCGGGGGUUUCUUUUUUGGCCGAAUGCCCCGACAUGAUUGGCUUGCUCCAAAGAGGAAGGCCGCCCUUCCCGAUGGAAAGACGGCCUAGCUCGCUCGUUGGUUCAUAUUCCAACCCUGGAUAGGGAAACAGGAUUUUGUUGAGAGAGAGGCCAGCCCAUCAGUGCAGGAAUGGGAGUGACCUCUCAAUACUGUUCGCUUCCGACGCCCCCACUGAUCUGUCCCGCUUUCGGGGGCCAUGCCACUUGCCAUUUCUGGCGUAGGGCGAAGUGUCGGCUUUCAGGUUCCUG
NZ_ABSE01000014.1/50333-50804                GGUGGUGCCGUACGGCAGCUAGCCGGAAACCCGGGGGCACGGGACAGCUGGACAACCGUCACGCCCGCACCCCUUUCCCGGAGAGCCCCCCUUAAGUUCAUGGGGUGUG.AGGAGU.GC...........GGAACGUC.UCU.UCAGG..GUCGAAACGAGGACAGAC.UCCCGAAGAUCGUUCCAACGUCCUGCCCCGCCUUCGGCGGGGCUUUUUUCUUGGCUGCCUACCGGCACUGGCGUCACUGACGAUCAGCCGACACAACAAAGCCGGCCCCAAGGGGCCGGCUUUGUGCUCGGAAGCGGGGGGCCGGACAUGCCGGCCCCGGCUGCGAUCACUUGAUCGAAACCUUGCCGCCGGCUUCCUCGAUGGCCUUCUUGAGGGCCUCGGCAUCGGCCUUGGCGAUACCCUCCUUCACCGCCUUGGGAGCGGCUUCCACCAGUGACUUCGCGUCACCCAGGCCCAGGCCGGUGGCUUCGCGCACGGCCU
NC_004113.1/1091976-1092449                  CCACGACAGUGAAGUCAGCACCCUUCCCCUAGAAAACAGGUGCCGCUUGAGAAAGUGUCAUGUGCCGCUCUACAGGUUCCCAGAUACCCAGAGUAUGGUUGACUUAGUG.AGGAGU.GAUUCGCAAAC..AAAAGUC..CU....AGG..GUCGAAACACGGCAAGAC.UCCU...AGGGCUUUUUAUUUUGGGCUCAAGCCGUUACCUUAAAAAUAUGCCUUUGCGAAUUUCGGGCCAGCGAUCGCUCAAAACCCUUCCCGGUCACCGUACCCGUCCCACAAGUGCCAAAGUUCGCCAAGCGAUUUUCAAUAUCUGGCAGGGUCGCCUACAGGGAUGUUGCUGGCUAGAUUUAUGUGCUGGUACCGGUGCAAUGGGAGCGGAAGCCCUACUGCGCGGUGCCCAGUGGGUAGUGGGUAUUGAGCAGUCUCCCCAAGCCUGCCAAAUCAUUCGUGAAAACUGGUCAGCCCUUGCCCAACCCCAUCAGCGCA
NC_000911.1/2730421-2730888                  GCAAAAGUCAAGUUUUCUUGAUAAUCAACCCAGGCGCUGUGACAAUCUCUUAACUGUCAUAGUGUCCAUGGGGUAGGUGGGUGAGGAAGUUAUUAUCUAGAGGUGUGUG.AGGAGU.AAGUU........GAAGCCC..CC....GGA..GUCGAAACAAGGAAAGAC.GCCCAG.GG..GCUUUUUCUUGCCUUUUUUUUGCCCUGAAAGAUUUUUCAAGCUGGUCUAUGCUCCCCGUAAAAGUUCGGGAUGGGCAGCCACUGUCCUUUGGUUUCCCCGUCGGUAGGGAUGAUUUCAGCGGGCCGCCAAGAUUAUCAAAAGUUUUUUAUGUGUCGUCUUUUAGGGUAUCUGGGUCAACCACUGCGACCAGAGCAACUAAUUUAUCGCCCGGAACAUUCCCUGAUUGUCCAGAGCUAUCAACCCCAGGAAAUGACAGCGGGGCUUUUGAAUGCUGACGGUUUUGGCUUGGGUUGGUUUGACCAGGAAAGU
NC_003272.1/3740157-3739682                  CCAGGCGCUUUUUAAUUGAGGCUACACUGAGAGUUUUCUGUGCAGUUGGCAAAGUGUCAUACAAUAUACUUGCUAAAUAAAAUAACAAGUGAUAUCCUCUAGUUGUGUG.AGGAGC.AAGUUGAAACUAAAAAGCAU..CU....GGG..GUGGAAACACGGCAACAC.UCCC...AGAUGCUUUUUAAUUAUUGGCAAAUUGUUACUUUUUAACGAAAGUCCACUCUAGCACCUUGAUUGGGGCGGUUUGUAGUGCUUGAGUUAGUUUGCUGUUACUCGCAAAUUUGGCCUGUUGUAAGUCGCAAGCUUCGACAUUAACCGUAAACUUAUCGUCUUCAAAAGGCCAAGGUUUGACUGUGACUAAAUUAUCGCUACGUUGCAUGAUGUCAUAGCGUUGACCGUCGGGGCCUUUACUAAUUUCUAAAAACCGUUCAUCCGCAGGUAGUUCUUUUUGGCAUAAGAUGAGAGACAGGCGAUCGCACCACUGCA
NC_007413.1/4756884-4757359                  AGGCGCUUUUUAAUUGAGGCUACCCUGAGACUUUUCUGUGCAGUUGGCAAAGUGUCAUGCAAUAUACUUGCUAAAUAAAAUAACAAGUGAUAUCUUCUAGUUGUGUGUG.AGGAGC.AAGUUAAAAAUAAAAAGCAU..CU....GGG..GUGGAAACACGGCAACAC.UCCC...AGGUGCUUUUUAGUUAUUGGCAAAUUGUUAAUUUUUAACGAAAGUCCACUCUAGCACCUUGAUGGGAGCGGUUUGUAGUGCUUGAGUUAGUUUGGCGUUACUGGCAAAUUGAACCUUUUGUAAGUCGCAAGCUUCGACAUUGACCGUAAACUUAUCGUCUUCAAAGGGCCAGGGUUUAACUGUUACCAAAUUAUCGCUGCGUUGCAUGAUGUCAUAGCGUUGACCAUCAGGCCCUUGACUAAUUUCUAAAAACCGUUCAUCGGCAGGUAAUUCUUUUUGACAUAAGAUGAGAGAUAGGCGAUCGCACCACUGCA
NC_003272.1/3740317-3739843                  CAGGAAUGUUAAAAUUCCGCCGAAAUACUCCUGUUUUGUGCAGAUAGCAAACUGUCACAGGAUAGAUUUACUAUUUAUGAUUGCCAGUGUUAUUGUUUAUUUGUGUGUG.AGGAGC.AAGUUAAAAAUAAAAAGCGU..CU....GGG..GUGGAAACACGGCAACAC.UCCC...AGGCGCUUU.UUAAUUGAGGCUACACUGAGAGUUUUCUGUGCAGUUGGCAAAGUGUCAUACAAUAUACUUGCUAAAUAAAAUAACAAGUGAUAUCCUCUAGUUGUGUGAGGAGCAAGUUGAAACUAAAAAGCAUCUGGGGUGGAAACACGGCAACACUCCCAGAUGCUUUUUAAUUAUUGGCAAAUUGUUACUUUUUAACGAAAGUCCACUCUAGCACCUUGAUUGGGGCGGUUUGUAGUGCUUGAGUUAGUUUGCUGUUACUCGCAAAUUUGGCCUGUUGUAAGUCGCAAGCUUCGACAUUAACCGUAAACUU
NC_003272.1/3740523-3740049                  UUUUUACUCAGUUAUUACCGAUCCCGAUAUUUUCUUUAAAGAAUUCAUAAAGAGUCACGCAUUAUACUUGUCUUCUCAAAAAAUAAGUGAUACUUUUUAUUUGUGUGUG.AGGAGC.AAGUUAAAAAUAAAAAGCGU..CU....GGG..GUGGAAACACGGCAACAC.UCCC...AGGCGCUUU.UUUAUUGCGCUGUGCGUGUCAGUUGUCCCAGUGGACAGGAAUGUUAAAAUUCCGCCGAAAUACUCCUGUUUUGUGCAGAUAGCAAACUGUCACAGGAUAGAUUUACUAUUUAUGAUUGCCAGUGUUAUUGUUUAUUUGUGUGUGAGGAGCAAGUUAAAAAUAAAAAGCGUCUGGGGUGGAAACACGGCAACACUCCCAGGCGCUUUUUAAUUGAGGCUACACUGAGAGUUUUCUGUGCAGUUGGCAAAGUGUCAUACAAUAUACUUGCUAAAUAAAAUAACAAGUGAUAUCCUCUAGUUGUGUG
NC_007413.1/4756722-4757197                  UAGGAAUGUUCAAAUUUCGGCAAAAUACUCCUAUUUUGUGCAGAUAGCAAACUGUCACAGGAUAGAUUUACUAUUGAUGAUCGCAAGUGCUAUUGUUUAUUUGUGUGUG.AGGAGC.AAGUUAAAAAUAAAAAGCGC..CU....GGG..GUGGAAACACGGCAACAC.UCCC...AGGCGCUUUUUAAUUGAGGCUACCCUGAGACUUUUCUGUGCAGUUGGCAAAGUGUCAUGCAAUAUACUUGCUAAAUAAAAUAACAAGUGAUAUCUUCUAGUUGUGUGUGAGGAGCAAGUUAAAAAUAAAAAGCAUCUGGGGUGGAAACACGGCAACACUCCCAGGUGCUUUUUAGUUAUUGGCAAAUUGUUAAUUUUUAACGAAAGUCCACUCUAGCACCUUGAUGGGAGCGGUUUGUAGUGCUUGAGUUAGUUUGGCGUUACUGGCAAAUUGAACCUUUUGUAAGUCGCAAGCUUCGACAUUGACCGUAAACU
NC_010628.1/7794470-7793995                  UACGUCACUUUUUACACUAAAUUAUUGCUUGUCAGGUGUACGGUUGAGAAAGUGUCAUACUAUAUACUUUCUUUAUAAUUGAAUUCGUGAUAUCUUAUAUUUGUGUGUG.AGGAGC.AAGUUAAAAGUAAAAAGCGU..UU....GGG..GUGGAAACACGGCAACAC.UCCC...AAGCGCUUUUUAAUUGGUCAGAAAUUGGAUUGCUUGUGCAGUUUUGAAAAUGUCACUCAAUAUACUUGCCAUUAGAUAAAAGUAGUGAUAUGUUUUAGUUGUGUGUGAGGAGCAAGUUAAGAAUAAAAAAUGCCUGGGGUGGAAACACGGCAACACUCCCGGGCAUUUUUUAAUUUGCAUAUAAAAAUUGGAUUGUUGGUACACUUUUAAAAGUGUCACUCACUUUAAUCGUCUUUUCAUUAAAGCAAUGAUAUUAUUUAAUCGUGUGUGAGGAGCAAGUUAAAAAUAAAAAGCGUUUGGGGUGGAAACACGGC
NC_003272.1/3744959-3744486                  AAAAGGUGAAAAUUUAGCACUUGCUCACUUCUCACAAUGGUGCAGUUAGGAAAGUGUCACUGAUAACAUUAGUUUUGAUUUCAAGGCGGUGUUAUCUUCUAAUAGUGUG.AGGAGC.AAGUUGAAAUUA.AGAGCGC..UU....AGA..GUGGAAACACGGUAACAC.UUCU...GAGCGCUUU.UUAAUUUAUGGCUGUUGACAGUUGUCUGUUGUCUGUUGACAGACUUGAAAGCCUUUUAUUGUCCGGGUUUUAUCUUGGCGAAAUUACGAAUUACUUUGAAUUAGGUUGGCUAUGGCGGUUGCCAAUUCUGAUGGCUCUACGGGUUUGGUUAAAUGCCUUUGGAAACCAGCAGACAUAAUCUUUUGAAAGUUGGUUUCGCCAGCAAAUGCGGUGAGGGCGAUCGCUGGUAGUUUUGUGCCGGAUGCUACUUCCAUACUUCUGAUUUGCUUAAUCAGCAUAUAGCCGUCAACUUCUGGCAUUCCAA
NC_010296.1/3189681-3189208                  GCUAAUCCUUUUGCCGCUCUCAACCCUAGCUAAGUAAUUAUGCCAGUUAAGAAAGCGGCACGCUUAACCUUUCCCUAACCCAUAAAUUGCUAUAUAUUUUAAUUGUGUG.AGGAGUGAGAAG........AAAGCAAAGUCC.UUGGG..GUCGAAACACGGCAAGAC.UCCC...GAGGGCUUUUCCAUGUCUAGGGAACAAUUGUCAGUCAUGAACCAGCCUCAAGAGCGAGAACCUUUUGCCAGUUUAGUUUUAUAUCAUCUCUUUAAAUGGUCGAUCGUUAGCCCAACCCUACACGGCUAUUUUCGCGGUCGCGUUUACGGAGUGGAAAAUGUCCCCCGGCGUCAUCCUCUGAUUAUCGUCUGCAAUCACGCCAGUUACUUCGAUCCACCCCUAUUAUCCUGUGCCGUGCGUCGUCCCGUAGCUUAUAUGGCUAAAGAAGAAUUAUUUACCAUCCCGAUUUUAAAACAGGCGAUCGCUCUUUAUGG
NC_010546.1/4333922-4333460                  AAAACUGUCUAUUGUUGAUUGAAUUCCAAGAAUAAAACUCUUAUCUUUAUUACUAAUCGAUUGAGUUCGAUUGUGGUGUGAAAGAGUGAUUGUGUGGUGUGAGAGCUUA.AAGAGU..............AAAGCAC..UU....GGU..GUCGAAACAAGGCAAGAC.UUCC...AGGUGCUUUUCUCAUGCUAUUGGGUAACCUAUUUUUACCUGAGUUCGGGGUUAGGAGUUUGGAGUGCGACUACGUCGUGCUACGCAAAGGAGUUAGAGCAUAUGCAAAGAAAUAAUGGGUGUUUUAGGCAACGAUUUUAUUAACCUUUGAGCUUAUCCCGAAUUGACGUUAUUUUUCUUCAUUAAUCAUCAAGAGUCACAAUUAAAUCCAUUGCCUGAUCAAUGAUUACUGGUUUAUCUACUAAUUUGAGUAAUUCUUGACGACUAUAACGCCCCUCUUCUACUUCUAAGGAUGCUUUAUUAAUAGCUUGUUUA
NZ_AADV02000005.1/52534-52996                AGAAUGUGACAAUUAUUAAACUGUCCCUCAUCUAUUGAAUUUAAAAAGGGAUCACUCUAGGAUUAUAUUAUAUCGAUCAUCAAUCGGUACUAUGUGGUGUGAGUGAGUU.AGUAGA..............AAAACAC..UU....GGG..GUCGAAACACGGCAAGAC.UCCC...GGGUGUUUUUCUCAUUUUGGCCAAACCACCCUAAAAAAAUAAUGUAUCUUAAUAAUUUUACACUUCGUAUUGUUGAAGGCAAAGAAUUAGAAAACGGUUACGUUGAACUUAUUCACAAUACUCAAUAUAGAGUUAUUUUAGGUAAUCAAAAACCCGUUCGUUGUGAUGCUUACCUAGAAAUUGACGGUAAACACCUUGGGACUUGGCGACUUCACCCUUAUUAUUCUAUCACCUUAGAAAGACCGGCACAUGAUGAUGGACGUUUUACAUUUUAUCAAUUAGGAACCACAGAAGCUUAUAGUGCUGGCUUAGUG
NC_010546.1/3842770-3843232                  AAAAGGAGACAAUUAUUAAAGUGUCCAUAACCUCUUGCUUUUUUACAGUAAGCAAUUUAUACUAUGGAUGAAUCGAUAAAUUGUCGAUUCAGUGUGGUGUGAGAGAGUU.AGUAGG..............AAAGCAC..UU....GGG..GUCGAAACACGGCAAGAC.UCCC...AGGUGCUUUUCUCAAUAUUUGAGAUAAUAAAACAAGGUAAUCUUUUUCUUUUGGUACGAAUAUGAGUCAAGUUUUUCCAAUGGUUCCCGCCUCAUCGAAAACCCUUUGGUCAAUUGGAAUUUUGGCUGUUUUAAUGUUAGGGGUAUUAUGUCUUUGUUUAUUGAUCGCUUAUUCAUCCCAACAAGUUAAAUUUGAAAUUGAUCAGCAACAACUGAUGAUUAAAGGAGAUUUAUACGGUCGCAAUAUUCCUUUAAAGACUUUAGUAAUUGAGGAAGCUAAAGUGAUUCAGUUAGAUCAAUCUUCUUCUUAUCGAC
NZ_AAXW01000004.1/185118-185580              ACAAGGGACACUUAUUAAACUGUCCAUUACCUGUUGCUUCUUCAACGUGAUUGUUUUAAUCUAUGUAUAAAUCAAUAAAUUAUUGAUUUAUGUGUGGUGUGAGAGAGCU.AGUAGA..............AAAGCAC..UU....GGG..GUCGAAACACGGCAAGAC.UCCC...AGGUGCUUUUCUCAAUAUUUGAGGUAAUAAAGUAGGAUAGUUUUUUUCCUUUGGUAGGAACAGGAGUCAAGUUUUUCCGAUUUUACUGAACUUAGGAUGUAAAAUCAACUAGCAAAAUGCUAAUUUAAAAGGCUUAUAAUGCGAGAAUUAUCAAAAUUUAUAAAGCCAUAAGCUUUUCUUUUUUUUGAAUAUUUUCUAAAUAAAAAAGAUUCCUAUCACUUGAGUGAAGUGAUAAUUUUUAACUUUUAUUCUUUCUAGUUUGAGUAACUCGGUCAUUAACGCGAGUUCGAGAUUUGAUACCAUUUGUAUAAGUA
NZ_AAVU01000009.1/97363-96906                CAACCGGCAACGACUGUUUAGAUGAGUUUAGAUUUAUUUAACAGACUGAUCGCUUGACAAGCUGAGAUUAUCGUGUAUAUUAGUAUCAGUGUGAGGAGUGAGGUCUGU..AGAAGA..............AGUGC....UU....GGG..GUCGAAACACGGCCAGAC.UCCC...AG..GUACUUUUUCCAUUUUUAUUUAGGUCACGUUUAAUCGAGUCCUAAAGUGAGUUGGAGCGGACGUUGAUCUUUAGCCGUUUGGGGUAGAGGUUGAGGAGAUUCUGUAAUUGCCGGACAGUAACCCGUAUAACUGCAUCGGUCACAGUGAUGUCCAGGAAUCGGUUCCCACUCACAAUCUGUUCUUAAUUGUGUUGCCAGUUCUCCAAUCGUUAAUUGGGCUUGUUGUUUGUGUUGGGGAGUUGCCUCAAAAAUGAUGGAUUCUCGCCCGUUGCAGAUAAAUCAGACUCAUUUGCUGCAAACUCUUUUUAUA
NC_007775.1/383557-384022                    AUCCUCUACGGCAGCGCUGCUCUGGUGCGGUUUCCCACCCGCUAGCCCCCCUGGGAAAAUGCUUGACAACCUUUUGGAAGGCGGGUACGCUCAGGGGUGGUGAGGAGUG.AAGA................GAAGAAG..CCU.CUGGG..GUCGAAACACGGACAGAC.GCCCAGAGGUUUUUUC.AUGACCUGCUCAGCCUCAACGGGGACACCGCCAUCCCUACCUAGCCUCCGAAGUUUUAACUAUUCUCAACCACAGGGGAUGGGGGACUUUUCCCAACACCCUGGCCUCUUGCCCCAAUUGGGAAAAAGCCUGUCCCCCCAAACUGGCUACGACCCUUUGAAUUCAGGCUGGGACAUAGCACCUGCCACAACUUUUUUUGCUCGAAAAGGUUCCAAAGAGUCUCCCCUGAGCCUCAGGGGUCUUGGUUCAGUUGCAAGUCCCCUCCCAGGUCAUCGCCUGCCAGAAGGCCGCAGAAGGUUGGUGC
NC_007776.1/729461-728997                    AUCCUGUACGGCAGUGCCACCCUAGCGCAAUUUCCCACACGCCAACCCCAAUGGGAAAGUGCUUGACAGCCUUUGGAAGGGCGGCUACGCUCAAUAGUGGUGAGGAGUG.AAGAGA..............AGAAG....CCU.CUGGG..GUCGAAACACGGACAGAC.GCCCAGGGG..UUUUUUCAUGUCCUAGGAGCUUAAGUGCUCCGCAUUAUAGUCAUCUUGAAUAGGAAUAAAACAUUUUCGUUCAUUGCUCUCUAACUCCCCUCUCCCAAAAAGAGAGGGGCUUGGGGUGGUCGCGGAAGCGGCGCAGAGCGCUUGGGGAGUGUCUCAAUCUAGUUUGAAAUGGCUAUAAGAUGGCCAUAAUUGCUCGACGUUGGUCAUGCCCGGGGAUCAAGCUGCCUUUGCCGUGAUGUCCACAGCUUUGCCAACCGGAAUACGGCGCGGCUUCUCUAAAGAAUGGGGUAGCUGGGUAUCCUAAAAGCUG
NC_010296.1/3427534-3427052                  AAGAGCGCCUACCGACCCUAAAAAAUUAAUUUGGCCAGAAGUCUAUGGAAAAAAUUUCAUAAACCCCUUGACAAAAGCAGCGGAUUGUGUGUAAUAUAAAUAUCGUGUG.AGGAGUAUAAGUUCAGCAUAAGAGGAA..CCU.UUGGG..GUCGAAACACGGCAAGAC.UCCCAGAGGUUCUUCUUUUUCACUUCCUUAUUGGCUCAAAGUCAGCCAUAAAAUCAGGUCUUACCCGAUCGCUAGUUUUUUCUCAAGUUAUCCCUUCUAGGUCUGUUUUUGCUUACCAAGAGCAACAGGUCAAAAUUUUUGCCGAAGAAACUGCACAAGAGAAGUGUAAUUGCUCGUAAAAUUGGGAAUUAAGUACAAGGGCAAUCCUAUGGCAGAUAACAAUAACGGUAACGGUGGCUUAUUCGUCGUCGGGGUUUUAGUGGGCAGUGCGAUCGGGGCAGUGGCGGGUUUAUUAGUAGCGCCCAGAUCUGGAAAAGAAAC
NZ_ABVE01000004.1/406521-406994              UGCGGGGUGUGGUAAGUUAAGAGAGUAGUCCAGUUGCCAAACUGUCUACCUCAAUAAUUUCAACAGUGUUUCUACUGUAUAUUUAAAGGUAAGGCAAAAGUGUGGUGUG.AGGAAAAAAGU.........AGAGAAG..UGC.UUGGG..GUCGAAACACGGAAAGAC.UCCCAGGCACUUUUCUCAUUUAAAGUCAUCGAUUUUGGUCGAGGCAACAGGCAACAAGCUCAAAACACAAAAACGCAAAUUUUACGCAAAACUUUAGCAAAAAUUUAGAAUUAAUGGCCCUUGGUUGUCGUUAAAAAUUCGGAUAAGAAUGUAGCAGACAAUACAGUAAAAACCCAGAGUUGAGGAGAAGAUAAAGUGGGGAAACUUAGCUAACCUGGAAGUGCAGACAGGAGAAACUGGCAAGCUCAUUAAUGCUGAUUUAAUUGCUGCUGACACAGAUUAAAAAAAGUAGAGACACAGCUAGAAUUAACCUGAGUUGAA
NZ_ABOY01000062.1/6693-6221                  UGAAUUAAGAACUUAAUUUCUGAUCUAGUCCAAUUUUAAAACUGUCUAUCAUCAGAAUUUCUCUUUCAUUUCUCCUGUAUAUUAAACAGUAAGACGAAAGUGUGGUGUG.AGGAAA.AAGU.........AGAGAAA..CGU.UUGGG..GUCGAAACACGGACAGAC.UCCCGAACGUUUUUCUCAUUUAAGUUCCUUGGCUAAAAUGUAGCCCAGUAUACGGUAAAAAAUAAGCGUUAAAGAGAUGAUUUAGGCCAGGGAAAGUAUACCUCCAAAUUUUGACUCCUAUCAUCACAAGGAAGGCAAGCUCAACUAUGAAAUUGAUGUUACAACCAAUUUUCCAAAAAGCCAAAGAUCAAGCCUGCCUCACUACACAACAGACAGAGGUUUUUCCAGUCCUGUCUUCCUUGUUAGCCCCUGAAGCGUUAAGUAAUCUCGUUCUUUGUCAUUAUGAUAUUGACAUCCCUACAAGUUGUCAUUUUUGGCAUC
NZ_ABVE01000004.1/807777-807304              UGCCAAGGGAUUGAUCUAUUCCUAAAGAUUAAUUUUUUCUGAUCUUUUAGAUAAAGGUAGACACAUAGCAGAAAUUUUGUUAUAUAGUUAUAGACAAAGAUUCGGUGUG.AGGAGA.AAUGU........AGAAAAG..CGU.UUGGG..GUCGAAACACGGCAAGAC.UCCCAGGCGCUUUUCUCAUUAAAAGAUUGAACUUAAAUCAGAUUUUUAAGCUGUUGUCCAUUUAAACUGGAUAUUAUGAUCUUAGGAAACAAACCCUAAAACUCUUCCCCCUACACCCCGCUACAAAGAACAAAUUAAAUGCGUGACAGCUUAUGUGUGGACGAUUUACUUUAACUCACUCAGCCGCUACUAUUGGUGAUAAUUUUAAUUUACCUUUAGCGCUUGAACUAAAUCCUCGCUAUAAUCUCGCCCCAACUCAACCAGUAUUAACGAUGGUUCAAGAGCUUAAUUCACCUCGAGAGUGGAAAAAAAUGCGCUGGG
NZ_AADV02000078.1/7031-6571                  AAAACUGUCUAUUGUUGGUUGCUGCUCAAGAAUAAAACUUUUAUAUUUAUUAUUAAUCGAUUUAGUUCGAUUGUGGUGUGAAAGAGUGAUUCUGUGGUGUGAGAAUGUG.AAGAGA..............AAAGC....AC....UGA.GGUCGAAACAAGGCAAGAC.UUCAA..GU..GCUUUUCUUGUUAUUAGUCGUUUCCAGUCAGUUUCAGCAAUUAACAAUUAUUCGGUGAGCCUCAUGCUCACUAAAUUAAGACAAUUAAGUUAACACUUUACACUGGCCUUGCCAACGUAAUAAAUGAUCGCAUAAUACCAAGGCAACCAUCGCUUCUACCAUAGGAACAGCCCUAGAUAAAACACAAGGAUCGUGUCUUCCUUUGGCGGCUAAAGUUGUCUCUUCGCUCUCAGAAGUAACUGUUUUUUGUUCUUUACCAAUGGUAGCAGUAGGUUUAAAAGCAACACGAAUAAUGAUAUUUUCUCCGUUA
NZ_ABVI01000008.1/27342-27806                UACCCUUGUCACCUCUGUUUGAGUGUGACAAUUUAUAAACUGUCACAAUUAUUAAUAGGCAUUAAUGCUGAUGCUGAUAAAUUUAUCUUGUGUGUGAGGAGUAAGAGUG.AUAUGA..............AAAAG....CCU.UUGGA..GUCGAAACAUGGCAAGAC.GCCCAGAGG..CUUUUCAUUUUUGUGUUAAGGUAUUGAAGCCAACAAAACAGACAUAAUAAGCCAAACUUGCCCCUCAUUUUUCUAGUGGUAUAUUUAGAUAAUCAGGUUUGAAGGAAUUUUGGAGGCCAUAGGGUCAGGUGUCGAUUAAUUUUCAGGAAAUUAUUGCGAAAUUACAUCAGUUUUGGAGCGAUCGCGGUUGCUUAAUUGCUCAACCUUACGAUACGGAAAAAGGGGCAGGAACCAUGAGUCCUCAUACCUUCCUAAGAGCGAUCGGACCCGAACCCUGGUCUGUGGCCUAUGUCGAACCUUGUCGGCGGCC
NZ_ABLR01000007.1/51554-52018                UACCCUUGUCACCUCUGUUUGAGUGUGACAAUUUAUAAACUGUCACAAUUAUUAAUAGGCAUUAAUGCUGAUGCUGAUAAAUUUAUCUUGUGUGUGAGGAGUAAGAGUG.AUAUGA..............AAAAG....CCU.UUGGA..GUCGAAACAUGGCAAGAC.GCCCAGAGG..CUUUUCAUUUUUGUGUUAAGGUAUUGAAGCCAACAAAACAGACAUAAUAAGCCAAACUUGCCCCUCAUUUUUCUAGUGGUAUAUUUAGAUAAUCAGGUUUGAAGGAAUUUUGGAGGCCAUAGGGUCAGGUGUCGAUUAAUUUUCAGGAAAUUAUUGCGAAAUUACAUCAGUUUUGGAGCGAUCGCGGUUGCUUAAUUGCUCAACCUUACGAUACGGAAAAAGGGGCAGGAACCAUGAGCCCCCAUACCUUCCUAAGAGCGAUCGGACCCGAACCCUGGUCUGUGGCCUAUGUCGAACCUUGUCGGCGGCC
NZ_AAXW01000069.1/22155-21691                UUUUUGUGACAAUUAUCAAAGUGUCCCUUAUCUAUUGAAUCAAAACAGUGGCGAUUUUAAGCUUAUUGUAAAUCGAUAAUUAAUCGGUCAUUUGUGGUGUGAGAGAGUA.AUGUAA..............GAAAG....CAC.UUGGG..GUCGAAACACGGCAAGAC.UCCCAGGUG..UUUUCUAUUAGCAAUAAAUAAGAACAGUUCAAUGGGGUAACUAUUAAAUAACCUUUAAGAAUUAAGUGUCUUUUGAAUAGCUUGUAUCAUCAAAACCUGAUUCUCUUUUUCACGAGUUAGAACAUCAAUUAUUAAAUUAGUUUUCCGACGCUUUCUAGACUGUGAAUAGUCUCUGCUUGUAAAAACCGUCUUCCCCUUCAAUGAAUUAAACUGUUUCAUUAUUUGUUGAAGCUGUGUGACUGUUAAUUUUCGCACCUUGGAGAUGGCUUUCUUGACCUCCUCAUCGUGAGAUAAGCUAGAAUCAAACUCC
NZ_AAOK01000003.1/24459-23990                CGAGCACUUCAUAUCUCUUCAUCAACAACGCAACUGCAAGGGACAGGCCAACAACCGUCCUGAGCCAACUGGCACUGUGACAGUCCUGGCGCAAAAGUGCAUUUGUGUG.AGGAGC..............UCAGCAG..UUUCACAGA..GUCGAAACAAGGAAAGAC.UUCUUUGAAUUGCUGACCCUGAACCCCGCCUUUCGGCGGGGUUUUUUAUGGCAUCAGGACAGCAUCCCCCCUCAAAAAUUGCCGAACCACACCACAUGCGGUGCACCGAACAAGACAAGCCACCGAAAGUGCUUUUCAUCCAUUCAGCCAGCCUCUGUCAACACUAGAUCUGGGGGUUGCGCAAACACUCACACCAGGCCUAUUCAUGAGCGCAAGGGUGGCGCUGAAGAAACUUCUCUUUAGCGUUGAUCCCAAGGCCGGGUGAUGGGGUCUUACGACGCCGGCGAAGAGUCCUCCGACUUCAUUGCGGGGGAUUUUUUA
NC_009481.1/902008-901543                    ACCGGCACUUCACAUCUCUUCACCCGGGCCCUGCGAGCAAGGACAGACCAGCAACCGGCCCCAGGCAACUGGCACAGUGACAGUUCAGGCGUGACAGUGCAUUUGUGUG.AGGAAC.CG...........GCAACCCC.AA....AGA..GUCGAAACAAGGUCAGAC.GUCU...UUGUGUUGCCGGCCCUAAACCCUGCCUUUCGGCGGGGUUUUUUUGUUGCAACUGGGCAGCGUUCUUUCAUUGAGGUGCACCGAACACCACAUGUGGGGCAUUCAAGAAACCAAGCGCCAGAGCAACUGCAAAUUUAUUCAUUGCCCCCUUGUCCACACCAGAUCUGGGGCUUGCGCAAAUCCUCACGCCAGGCCUAUUGAUAACUGCAAGAUUGGCACUGGAGACACUUCUCUCUAGCGUUCAUUCGACGGCCGGGUGAUGGGUUUCACGAAGCCGGCGAAGCAUCCUCCGACGUCAUGGCGGAGGAUUUUUUA
NC_008319.1/972521-972984                    UAGUGGAUUUGUAACGAAACGUAAACCCCCCGGCUCGUCUGUUCCGUUUGUUUUGCAGCUGAGGUGGACUUUUGCCUUUCUCGAGGGGCGUAAGGAGUCAAAGCUUGUG.AGGACA................GUUUC..UGU.ACGGA..GUGGCAACAAGGCAACAC.UCCCAGCGACUAGC...CGAGAAACCCUGCCUAUGGCGCGUUUUUUAUGUACGUAACAAAUGAGUGGUUUGUGUCGUUGCUCCCGAAUUCUCUAUCUAUUCAGCUCGAGGGCGCUGCCGCAAAAAUGAUGUAUCAAUGCAAAUAUCUUGCGAUGGUACAUGCUCAUUUGGAGCCUUUGUCUGGGCCAUAGGCGAGCAAAACCAAAACCAUCACAACGUGCACGCCCAAGAUCCGCACUACCCCGUUUUCAUCACUCAGUCAAUCCAUCCAGUGAUCUGAGGAUCAGGGGCAUUGAGGGUUCGAGGUUUUGUACCCAACUGA
#=GC SS_cons                                 ..........................................................................................................:::.:::::<..............<<<<<--..<<-.--<<<..<<<____________>>>.->>>--->>-->>>>>>................................................................................................................................................................................................................................................................................................................
#=GC R2R_LABEL                               --------------------------------------------------------------------------------------------------------.........a.....................1..2..3..4............................5.6..78......----------------------------------------------------------------------------------------------------------------------------------------------------------------------------------------------------------------------------------------------------------------------------------------------------------------
#=GF R2R var_backbone_range 1 2
#=GF R2R var_backbone_range 3 4
#=GF R2R var_backbone_range 5 6
#=GF R2R var_backbone_range 7 8
#=GF R2R set_dir pos0 90
#=GF R2R place_explicit a a-- -45 1 0 0 0 -90
//
