# Supplementary material for: R2R - software to speed the depiction of aesthetic consensus RNA secondary structures
Source: BMC Bioinformatics. 2011 Jan 4;12:3. doi: 10.1186/1471-2105-12-3 (PMC3023696; doi:10.1186/1471-2105-12-3)
Supplement: Additional file 1 — Source code and example input and output files. C++ and Perl source code is provided. Installation and usage instructions are given in the user manual (Additional file 2), which is also a part of this archive. Example input files for R2R are included in the "demo" subdirectory of this archive, and R2R's raw output on these examples in PDF and SVG format is supplied in the "demo/output-pdf" and "demo/output-svg" subdirectories. Files can be retrieved from the tgz archive file using programs such as WinZip (Windows), StuffIt Expander (Mac) or the tar/gzip commands (UNIX). [file 1471-2105-12-3-S1.TGZ › R2R-1.0.1/demo/104/Cyano-2.sto]

# STOCKHOLM 1.0
JCVI_SCAF_1096626604590/164-785              CUUGAUCCCAAAAAACCCUGGAACAUAGCGUGCGCGACCUGGGACAUCCACCUAAAAAGAGGACCUGCAACGCACCGUCCUGCAACCGGGUGGUCGUCGCAGCGGCACCGAGAGA.GCAA........CUCGGGAGCUGGUAGAAACC..AGUCCCU.ACGG....CGUCCUAAGGGU...C....CGUAGGGACU.GU.UUUGCGCCUUC....AUGUCG....UCUUCCGAUAACAAGAAAGAUUCCGU..AGUUUGCAGCUUGUAUCGAGAUCGUUCGUCAGGCU.UUAAGAGCGGA..GUCGAAUCGCUCGGGAGACAUUGGCGAGA......CCGAUGUCACUCUCGGC.UCCGCAGUCAGCGGCAGCAGCCCCAACGACAUUGAGAGGCUUUUCUGCUUCAGCCUGCCUCAGGGGCCCAACCUGUCUGCUUCAGGUCCUGAAAGCGCACAGACCAAAGCUCUUCAUCGGUGACAUUGCCGUUGUCAUCCAACAAUUCAGGAUGGACCGUGCGUAGGCCUGUUCGGUCACUCUUGAACGCAGUCGAAGAGUUAGACGACAUGCUCAUCAUUCGAAAAGCCUGAAGCAGCAAACCAAUGAACGAUGCCGCGUAAAUCAAGGGAAAAAGGGCGCCAAGCACGGCCUUCGGUUACAAAUACUUAC
JCVI_SCAF_1096627196445/180-802              CUUGAUCCCAAAAAACCCUGGAACAUCUCGUGCGCGGCCUGGGGCAUCCACCUAAAAAGGGGACCUGCAACACACCGUCCUGAAACCGGGUGGUCGUCGCAGCAGCACCGAGAGA.GCGA........CUCGGGAGCUGGCAGAAACC..AGUCCCU.AUGGCCUCAG....AAGACU...C....CUUAGGGACU.G..UUU....UUGCGCCUUCAUAU....CGUCUUCCACUAACAAGAAAGAUUCC.GUAGUCUGCAGCUUGAUUCGAGAUCAUUCGUCAGGCUUGAAAUGCGGA..GUCGAAUCGCUCGGGAAACGUCGGCGCGA......CUGAUGUCUCUCUCGGC.UCCGCGGUCAGUGGCAGCAGCUCCAACGGUAUUUAGGGGCUUUCCUGUUUCAGCCUGCCUCAGGUGCCCAACCUGUCUGCUUCAGGUCCUGAAAGCGAACAGACCAAAGUUCUUCAUCGGUGACAUUGCCGUUGUCGUCCAACAAUUCAGGAUGGACAGUGCGUAAGCCUGUUCGGUCACUCUUGAACGCUGUCGAAGCGUUGGACGACAUGCUCAUCAUUCGAAAAGCCUGAAGCAGCAAACCAGUGAACAAUGCCGCGUAAAUCAAAGGGAAAAGGGCGCCAAGCACGGCAAUCAAUUUUCAAUGUUUAC
JCVI_SCAF_1101667386531/495-859              UGAUCCCAAAAAACCCUGGAACAUCUCGUGCGCGGCCUGGGGCAUCCACCUAAAAAAAGAGGACCUGCAACACACCGUCCUGAAACCGGGUGGUCGUCGCAGCAGCACCGAAAGAGGCGA........CUGGGGAGCUGGCAGAAACC..AGUCCCU.AAGGCCUCAG....AAGACU...C....CUUAGGGACUGUU.UUUGCGCCUUC........AUAUCGUCUUCCACUAACAAGAAAGAUUCCGUAGUCUGCAGCUUAAAUCGAGAUCAUUAGUCAGGCUUG..GAAU.GCGGA..GUCGAAUCGCUCGGGAAACGUCGGCGCGA......CCGUUGUCUCUCUCGGC.UCCGCGGUCAGUGGCAGCAGCUCCAACGCUAUUUAGGGGCUUCCCUGUUUCAG...................................................................................................................................................................................................................................................................
NC_005070.1/1051240-1050618                  CUUGAUCCCAAAAAACCCUGGAACAUCUCGUGCGCGGCCUGGGGCAUCCACCUAAAAAGGGGACCUGCAACACACCGUCCUGAAACCGGGUGGUCGUCGCAGCAGCACCGAGAGA.GCGA........CUCGGGAGCUGGCAGAAACCA..GUCCCU.AUGGCCUCAG....AAGACU...C....CUUAGGGACA.G..UUU....UUGC.GCCUUCAUAUCGUCUUCCACUAACAAGAAAGAUUCCGUA.GUCUGCAGCUUGAAUCGAGAUCAUUCGUCAGGCUUG..GAAU.GCGGA..GUCGAAUCGCUCGGGAAACGUCGGCGCGA......CCGAUGUCUCUCUCGGC.UCCGCGGUCAGUGGCAGCAGCUCCAACGGUAUUUAGGGGCUUUCCUGUUUCAGCUUGCCUCAGGUGCCCAACCUGUCUGCUUCAGGUCCUGAAAGCGAACAGACCAAAGUUCUUCAUCGGUGACAUUGCCGUUGUCGUCCAACAAUUCAGGAUGGACAGUGCGUAGGCCUGUUCGGUCACUCUUGAACGCUGUCGAAGCGUUGGACGACAUGCUCAUCAUUCGAAAAGCCUGAAGCAGCAAACCAGUGAACAAUGCCGCGUAAAUCAAAGGGAAAAGGGCGCCAAGCACGGCAAUCAAUUUUCAAUGUUUAC
JCVI_SCAF_1096628040145/1164-1787            CUUGAUCCCAAAAAACCCUGGAACAUCUCGUGCGCGGCCUGGGGCAUCCACCUAAAAAGAGAACCUGCAACACACCGUCCUGAAACCGGGUGGUCGUCGCAGCAGCACCGAGAGAGGCGA........CUCGGGAGCUGGCAGAAACCAGUCCCUAA.GGCC....UC....AGAAGA...C....UCCUUAGGGA.GUGUUU....UUGC.GCCUUCAUAUCGUCUUCCACUAACAAGAAAGAUUCCGUA.GUCUGCAGCUUGAAUCGAGAUCAUUCGUCAGGCUUG..GAAU.GCGGA..GUCGAAUCGCUCGGGAAACGUCGGCGCGA......CCGAUGUUUCUCUCGGC.UCCGCGGUCAGUGGCAGCAGCUCCAACGGUAUUUAGGGGCUUUCCUGUUUCAGCCUGCCUCAGGUGCCCAACCUGUCUGCUUCAGGUCCUGAAAGCGAACAGACCAAAGCUCUUCAUCGGUGACAUUGCCGUUGUCGUCCAACAAUUCAGGAUGGACAGUGCGUAGGCCUGUUCGGUCACUCUUGAACGCUGUCGAAGCAUUGGACGACAUUCUCAUCAUUCGAAAAGCCUGAAGCAGCAAACCAGUGAACAAUGCCGCGUAAAUCAAAGGGAAAAGGGCGCCAAGCACGGCAAUCAAUUUUCAACGUUUAC
JCVI_SCAF_1101668670117/864-266              GUUUUUGGAGAUCCAGACAACCUCUCAAAAUGCCCACACAAACACCAUGGGGGUCCCCAUAGUUGGGUCCUUCGGAUCGCUGCGCUGGAUGUAGUGCCGAGGCAGUGCCGGGAGA.GCGA........CCCGGUAUCUGGCGGAAGA...GUCCUCU.GUUG....AG....AGCGAU...C....AACAGAGGAC....UUU....UCUU..............AAUACUGAAAUCUGAAUUUAAGUAGU.GCAUAUGGACGGUUUGCCUGUGCACUCAGGAACGUA.UUCAG.GUGGAU.ACCGCAUCGCUCGGGGAGGA....CAAGU..........UCCUCCUCGCGGUUCCCGUCUUUAAAUUUCGCCUAAAAGUCUUCGGCUCAGGAAGACGAGACGGAACGAAGCCAUUGGUCCUGUCGGCUACGCAGUGCAGACAGGUCAAGGCCAGUGGAAUGAGCUCAAUAUGCGAGAUAGCUUGUAAGCAAAGGAACGACCUUGAUGACCUCGCUUAAAUCUGUUCUUGCGUCGCUACUGAUUGGUAUAGCGGCAGCGCCAUUCGUUGGCCUUGCAGAUGCUGAAGCUCAAACUGCUUCGCAGCCUGGUUAUUCACGCACUACGCAGUGCUUUAGAGACGAAUACAGGGAGGAAUACGUACCUGG
NC_007516.1/1429018-1429612                  AUUUUUGGCGGAUCAGCACAUCUUCAGAAAUUUCCAGACAAGCCUGCUGAAUGGCCUCAUCAUUGAGCCCUAAGUUGUCCGCGCACCAGAUGUGGUGCUGAGCAGCACGGGGAGA.GCGA........CCCUGGGGCUGGCAGACGAGU..UUCCCC.GUUG....AG....AGGGAU...C....AAUGGGGAAC.CC.UCU....CUCU......UAAA....GCUGUAGAAAUUCAGUGCAUCAGGCG.CAAAUCAGUGUGAC..........GUGGCGAACGUG.UUUAU.GCGGAU.AUCGCAUCGCUCGGGGAGGA....CUCGC..........UUCUCCUCGCGGU.UCCGUGGCUCCACAACGUUAAGUCGCAGCUUGGUUGAAGGUCAGCCAUCGCGGCAGAAGGAGCUGCUCAAAAACGCGGAUCACACCGCUCACAUCAUUCGUUUUCAUGAGACCUUGAUGGACGAAUCGUGAAAGAAAAAUAAUUACCUAUUUGCGAUAUUUAAAGCUUUAAAAUUAAACAAACAAUUAAGUGCUUAAGUCGUUCCGUUAAUUAAAGGAGGACAGUAUGCACAGUCAGAAGAACUCCCCGGCCUGCUUUUUGCGCUGGUCUGUGAGCAAGGUGACGGACAGGCUCUAUGCGGUUGCGGCAACG
JCVI_SCAF_1096626931592/1442-887             ...................................................UGGCCUCAUUAUUGAACCCUCAGUUUCCUGCACACCAGAUGUGGUGCUGAGCAGUACGGGGAGA.GCGA........CCCUGAUGCUGGCAGAAGAGU..UUCCCC.GUUG....AG....A.AGAU...C....AGCGGGGAAA.UC.UCU....CUGUG...CCUGAA....AGGUCUGAAAGCUUUAGACAUUCAGU.GCAUCAGGCACAAAUCAAUGUGCCGUCGCGAGCAUA.UUUAC.GCGGAA.ACCGCAUCGCUCGGGCAGGA....CCUGU..........UUCUCCUCGCGGU.UCCGUGGCUCCACAUCGUUAAGUCGCAGCUUGGUUGAAGGUCAGCCAUCGCGGCAGAGGGAGCUGCACGAAAAUGCCGGCCGCGCCUCUUCUCACCAAUCAAUUCAAUAAGGCCCUGACAAGCAAAUCAUGAAAGAAAUAUAAUUACCUAUUUGCGAUAUUUAAAGCUUUGAGAUGCAACAAACAAGCAAGUGCUUAAGUCGUCCCGUUAUUUCAUGGAGGACAGUAUGCAAAGUCAGAAGAACUCCCCGGCCUGCUUUUUGCGCUGGUCUGUGAGCAAGGUUACUGACAAGCUCUAUGCGGUUGCGGCAAC
JCVI_SCAF_1096627964155/1130-532             AUUUUUGGCGGAUCAGCACAUCUUCAAUAAUUUCCAGACAAGCCUGCUGAAUGGCCUCAUCAUUGAGCCCUCAGUCGCCCGCAUACCAGAUGUGGUGCUGAGCAGCACGGGGAGA.GCGA........CCCUGGGGUUGGCAGACGAGU..UUCCCC.GUUG....AG....AGCGAU...C....AAUGGGGGAA.CC.UCU....CUGU................GUCUAAAAGCUGUAGACAUUCAGU.GCAUCGGGCACAAAUCAGUGUGACGAAGCGAACGUG.UUUAU.GCGGAU.ACCGCAUCGCUCGGGGAGGA....CUCGC..........UUCUCCUUGCGGC.UCCGUGGCUCCACGUCGUUAAGUCGCAGCUUGGUUGAAGGUCAGCCAUCGCGGCAGAGGGAGCUGCUCAAAAACCUCGGCCACGCCCCUCCACACCNNNNNNNNNNNNNNNNNNNNNNNNNNNNNNNNNNNNNNNNNNNNNNNNNNNAUCAUGAAAGAAAUAUAAUUACCUAUUUGCGAUAUUUAAAGCUUUGAAAUCAAACAAGUAAUCAAGUGCUUAAGUCGUCCCGUUAUUUCAUGGAGGACAGUAUGCACAGUCAGAAGAACUCCUCGGCCUGCUUUUUGCGCUGGUCUGUGAGCAAGGUGACUGACA
JCVI_SCAF_1101668187095/910-1447             AUUUUUGGCGGAUCAGCACAUCUUCAGAAAUUUCCAGACAAGCCUGCUGCAUGGCCUCAUCAUUGAACCCUCAGUUACCUGCACACCAGAUGUGGUGCUGAGCAGCACGGGGAGA.GCGA........CCCUGGGGCUGGCAGACGAGU..UUCCCC.GUUG....AG....AGCGCU...C....AAUGGGGGAA.CC.UCU....CUGU................GUCUUAAAGCUGUAGACAUUCAGU.GCAUCAGGCGCAAAUCAGUGUGACGUGACGAACGUG.UUUAU.ACGGAU.ACCGCAUCGCUCGGGGAGGA....CUCGC..........UUCUCCUCGCGGU.UCCGUGGCUCCACAUCGUUGUGUCGCAGCUUGGUUGAAGGUCAGCCAUCGCGGCAGAGGGAGCUGCUCGAAAACGCCGAUCACACCGCUCGCAUCAUUCGAUUUCAUGAGACCGUGAGGAGGAAAUCAUGAAAGAAAAAUAAUUACCUAUUUGCGAUAUUUAAAGCUUUGAGAUCCAUCAAACAAGCAAGUGCUUAAGUCGUCCCGUUAUUUCAUGGAGGACAGUAUGCACAGUCAGAAGAACUCCCCGGC.............................................................
JCVI_SCAF_1101668674017/1442-919             ...........................................................................CGCCCGCACACCAGAUGUGGUGCUGAGCAGCACGGGGAGA.GCGA........CCCUGGGGCUGGCAGACGAGU..UUCCCC.GUUG....AG....AGCGAU...C....AAUGGGGGAA.CC.UCU....CUGU................GUCUAAAAGCUGUAGAAAUUCAGU.GCAUCAGGCGCAAAUCAGUGUGACGUGACGAACGUG.UUUAU.GCGGAU.ACCGCAUCGCUCGGGGAGGA....CUCGC..........UUCUCCUCGCGGU.UCCGUGGCUCCACAUCGUUAAGUCGCAGCUUGGUUGAAGGUCAGCCAUCGCGGCAGAGGGAGCUGCUCAAAAACCUCGGCCACGCCCCUCCACACCAAUCGAUUCAAUGUGUACUUGACGAGCAAAUCGUGAAAGAAAAAUAAUUACCUAUUUACGAUAUUAAAAGCUUUAAAAUUAAAUGAUCAGGCAAGUGCUUAAGUCGUCCCGUUAUUUAAAGGAGGACAGUAUGCAAUGUCAGAAGAACUCCCCGGCCUGCUUUUUGCGCUGGUCUGUGAGCAAGGUGACUGACAAGCUCUAUGCGGUUGCGGCGAC
JCVI_SCAF_1096626917678/625-27               AUUUUUGGCGGAUCAGCACAUCUUCAGAAAUUUCCAGACAAGCCUGCUGAAUGGCCUCAUCAUUGAGCCCUCAGUCGCCCGCAUACCAGAUGUGGUGCUGAGCAGCACGGGGAGA.GCGA........CCCUGGGGCUGGCAGACGAGU..UUCCCC.GUUG....AG....AGCGAU...C....AAUGGGGGAA.CC.UCU....CUGU................GUCUAAAAGCUGUAGAAAUUCAGU.GCAUCAGGCGCAAAUCAGUGUGACGUGAUGAACGUG.UUUAU.GCGGAU.ACCGCAUCGCUCGGGGAGGA....CUCGC..........UUCUCCUCGCGGU.UCCGUGGCUCCACAUCGUUAAGUCGCAGCUUGGUUGAAGGUCAGCCAUCGCGGCAGAGGGAGCUGCUCAAAAACCUCGGCCACGCCCCUCCACACCAAUCGAUUCAAUGUGCACUUAAUGAGCAAAUCAUGAAAGAAAUAUAAUUACCUAUUUGCGAUAUUUAAAGCUUUGAAAUCAAACAAGUAAUCGAGUGCUUAAGUCGUCUCGUUAUUUCAUGGAGGACAGUAUGCACAGUCAGAAGAACUCCCCGGCCUGCUUUUUGCGCUGGUCUGUGAGCAAAGUUGCUGACAGGCUCUAUGCGGUUGCGGCAAC
NC_007516.1/1587466-1588076                  UUGAUCCCAAAGGUCUCCGAAAAAUGGUGUGCGGUGCCACUGGUGAGUCUCUAUUAAUGGUUCCUGCGGCACUUCCUCAUACGGCUGAGUGAGGCAUCGCAGCAGC.ACGGG..A.GCGA........CCCGUUGGCUGGCAGACAAUC.CAGUCCC.AGCAC...AC....GGCAAG.CGU....GAUGGGGUUG.GC.UUU....GUGCU...UAUCCCCG..UCUUCCAAUAACGGGAAAGACUUAAU.GCAUCGCACCGAAAUACAUAAUGCCUCGUCAACGUU.AUGGA.ACGGCA.ACUGCAUCGCUCGGGGAGAA....UGCUG..........UUCUCCUCGCGGU.UCCGUCGCCCCACAUCAUUGCUUCGGUUAAGGCUGUUGGAAGUCAGCCCAACCAAUAGAAGGGGCUGCGCCGCAUCAAGAAGACGAGCAUCUCGGAAAUCACCGCACGUAGCGUGCGUAGCUCGGCAGUCGUUUCAAUCGAAUUUGAGUCGAGUAACCUGUCGGCGUGAUGAUAUUCACCACUUCAGGAGCAGGGAGACUCAGCGUGUAACCACGAUCGGUCAGCUUCUCCCAGGAUUGUUUGAGCAAUUCAGUAUCCAUAAGCUCUGAGUAACACAUCUCAUAGGGAUUCCGCCAAUCGAGGUCGUUAUGU
JCVI_SCAF_1101668673415/521-1                UUAAUCCCAAAGGUCUCCGAAAAAAGCUGUGCACGACCAAGGAACAUUCCCUAUCAAUGGUGUCUGCUUCAUCUCCUCUUACGGCUGAGUGAGCCAUCGCAGCAGC.ACGGGAGA.GCGA........CCCGUUAGCUGGCAGAUAAUCCAGUCCUU.AUCC....CAC...GGCAUCUG.G....GACGAGGGCUGGC.UUU....CUGCG...CUUAAUCCCGUCUUCCAAUAAUGGGAAAGUUUCAGU.GCAUCGCACCGAAGUGCAUAACGCUUCACCAAGAUU.GUGGA.ACGGCA.ACCGCAUCGCUCGGGGAGAA....CGCAG..........UUCUCCUCGCGGU.UCCGUCGUUCCACAUCAUUGCUUUGGUUAAGGCUGUUGAAAGUCAGCCCAACCGAUAGAAGGGGCUGUUUUUGUAAUCACUGACUAGAUGUCGUUUAUGCGGCAGGCAUGACAACUGUUUGGUUAGACCAUCUACAUGCUCAAUAAGGAACGCAGCUUUCACGAGUCGCCACAGAAGGCUGGUGGUGAGGGGUGGCUGUAUCCGAGCAGCAACAGA................................................................................................
JCVI_SCAF_1096627155971/2328-2944            UUGAUCCCAAAGGUCUCCGAAAAAAGCUGUGCACGACCAAGGAACAUUCCCUAUCUAUGGUCUCUGCGGCAUCUCCUCUUACGGCUGAGUGAGUCAUCGCAGCAGC.ACGGGAGA.GCGA........CCCGUUAGCUGGCAGACAAUCCAGUCCUC.AUCC....CAC...GGCAUCUG.G....GACGAGGGCUGGC.UUU....CUGCG...CUUAAUCCCGUCUUCCAAUAACGGGAAAGUUUCAGU.GCAUCGCACCGAAGUGCAUAACGCUUCACCAAGCUU.UUGGA.ACGGCA.ACCGCAUCGCUCGGGGAGAA....CGCUG..........UUCUCCUCGCGGU.UCCGUCGCCCCACAUCAUUGCUUCGGUUAAGGCUGUUGAAAGUCAGCCCAACCGAUAGAAGGGGCUGUUUUUGUAAUCACUGACUAGUUGUCGUUUAUGCGGCAGGCAUGACAACUGUUUGGUUAGACCAUCUACAUGCCCAAUAAGGACCGCAGCUUUCACGAAGCGCCAGAAAAGGCUGGUGGUGAAGGGUGGCUGUAUUCCGAGCAGCAGCAGAAGCUCUGUCACUUCAAGCCCGACACGGCAACGGUUCACGCUCAGUGGGUCGCGAUCAGGACCUACAGCUACGUUCCGCCCCGCCCGCCUGAGCCG
JCVI_SCAF_1096627749470/526-1                UUGAUCCCAAAGGUCUCCGAAAAAAGAUGUGCAGCACCACUGGAGAUUACCUAUCAAUGGUUUCUGCGACAUCUCCUCUUACGGCUGAGUGAGCCAUCGCAGCAGC.ACGGGAGA.GCGA........CCCGUUUGCUGGCAGACAAUCCAGUCCCC.AUCG....CAC...GGCAA....CUGUGGAUGGGGCUG.GC.UUU....CUGCG...CUUAACCCCGUCUUCCAAUAACGGUAAAGAUUCAGU.GCAUUGCACUUGAUUGCAGAACUCGUCGGCAGCGUU.AUGGA.ACGG...ACCGCAUCGCUCAGGGCGAA....CAAGU..........UUCUCCUCGCGGU.UCCGUAGUCCCGCAUCUUUGAUUCGGUAACGGCUGUUGGAAGUCAGCCUCGCCGAUAGAGCGGGCUGCCAUCACGCAAUUAGCCAACUUCAGGAGCCCAGCCCAUCUCUCCUGUGAUGUCUCGCUUGUGGCGUUCGCUGGGCUCGUAGACGUUUUUGCGGGGAACACUCAAGGCAGUCACGCCUGACCCAUGACCCAAGACACCCGCAUUGCACUGUCCCUGC.........................................................................................
JCVI_SCAF_1101668675632/1173-560             UUGAUCCCAAAGCUCUCCGAAAAAUGGUGUGCAACACCACUGGAGACUCCCUAUCAAUGGUUCCUGCGACAUCUCCUCUUACGGCUGAGUGAGCCAUCGCAGCAGC.ACGGGAGA.GCGA........CCCGUG.GCUGGCAGACAAUCCAGCCCCC.AUCC....CAC...GGCAACUGUG....GAUGGGGCUG.GC.UUU....CUGCG...CUUAACCCCGUCUUCCAAUAUCGGGAAAGAUUCAGU.GCAUUGCACUUGAUUGCACAACUGCUCGCCAACGUU.CGGGA.ACGGA...CCGCAUCGCUCGGGGCGAA....CAUCU..........UUCUCCUCGCGGC.UCCGUAGUCCCGCAUCUUUAAUUCGGCAACGGCUGUUGGAAGUCAGCCACGCCGGUAGAGGGGACUGACAUCACGCAAUUAAUCAGACAUCACUAGGGUCUUGUCCCGCAGAGCUGCGGAUUCUCUGGACUGCUCAUCUGGAGAAAAAGACAGAUGAGGCAGGGGGGUGAGAUCCCUAACUUUUUAUUGCGAGGGCUCAUCCCACCUCAGGAACCCAGCCCAUCUGCUUCUGCUACGACAGAGCCCUGAGCUUGUACUUCUCCUUCGUGGGCUCGCCUCACGGGCGUAGCCCACUACGCGAGUGAAUUCGUG
JCVI_SCAF_1096627965582/1019-1411            UUGAUCCCAAAGCUCUCCGAAAAAUGGUGUGCAACACCACUGAAGACUCCCUAUCAAUGGUUCCUGCGACAUCUCCUCUUACGGCUGAGUGAGCCAUCGCAGCAGC.ACGGGAGA.GCGA........CCCGUG.GCUGGCAGACAAUCCAGCCCCC.AUCC....CAC...GGCAACUGUG....GAUAGGGGCUGGC.UUU....CUGCG...CUUAACCCCGUCUUCAAAUAAAGGGAAAGAUUCAGU.GCAUUGCACUUGAUUGCACAACUUCUCGCCAGCGUU.AGGGA.ACGG...ACCGCAUCGCUCGGGGCGAA....CAUCU..........UUCUCCUCGCGGU.UCCGUAGUCCCGCAUCUUUAAUUCGGCAACGGCUGUUGGAAGUCAGCCCCGCCGAUAGAGGGGACUGACAUCACGCAAUUAAUCAGACAU..............................................................................................................................................................................................................................
JCVI_SCAF_1101667184623/734-119              CUUGAUCCCAAAGCUCUCCGAAAAAUGGUGUGCAGCACCACUGGAGAUUCCCUAUCAAUGGUUCCUGCGACAUCUCCUCUACGGCUGAGUGAGGCAUCGUGGCAGC.ACGGGAGA.GCGA........CCCGUUAGCUGGCAGACAAUCCAGGCCCC.AUCC....CAC...GGCAACUGUG....GAUGGGGCCUGGC.UUU....CUGCG...CUUAACCCCGUCUUCCAAUAACGGGAAAGAUUCAGU.GCAUUGCACUUGAUUGCAGAACGCCUCGGCAGCGUU.AUGGA.GCGGA...CCGCAUCGCUCGGGGCGAA....CAAGC..........UUCUCCUCGCGGC.UCCGUAGUCCCGCAUCUUUGAUUCGGUAACGGCUGUUGGAAGUCAGCCCCGCCGAUAGAGGGGGCUGCCGUCACGCAAUUAGCCAGCUUCGUGAGCCCAGCCCAUCUCCUUCUGCAAGUCGGCGCCCAGAGCUUGCGUUUCUUUUUCUUCAGGUGCUCGCCAUUGCUGGAACUGCUGCUGCUGCCUGAGGUUGCAGCCCAACAGGGUGUGGCAGCGCUGAUCCACCCCGUAGGUGAAGUGCUGGCAGGUGAUGCAGACGCAGCCGCCCUUUCAUCCCUGCAACUCCCCCUCGUCGAUAAAACUCCACUACUC
JCVI_SCAF_1096628048551/404-1016             AUCCUUGAUCCCGAAGGUCUUCAGAAAUUGGUGUGCAAUGCCACCACCGAGCACCUAUCAAGGAGUCCCGCGACUCUCCUCUCACGGCUGAGUGAGUCAUCGCAGCAGCACGAGA.GCGA........CCCAUUUGCUGGCAGACAAUCCAGUCUCA.UUAC....AA....GGCAAA..CG....UGAUGGGGCU.GU.UUU....CUGCG...CUUAACCCCGUCUUCCAAUAAUUGGAAAAAUGCAGU.GCAUUGCACUUGAUUGCACAACUCCUCGUCAGCGUU.AGGGA.ACGG...ACUGCAUUGCUCGGGGCGAA....CAUCG..........UUCUCCUCGCGGU.UCCGUAGUCCCGCAUCUUUAAUUCGGCAACGGAUGUUGGAAGUCAGCCCGGCCGAUAAAGGGGGGCUGACGCGAUGGUGCNNNNNNNNNNNNNNNNNNNNNNNNNNNNNNNNNNNNNNNNNNNNNNNNNNNACUAAGAGCCGAUGGGCACUAAAAAGAUACCUAAAGCCUCAAUGUCUUUAUGGCCAGGGUCAAGUGGGAAACAAUGACCGACGAAAGUCAGGCCAUGGUCAAGAAGGUCGGACUGAUCAGCCUUGGUGGAGUCAUCCUGCUGGCCUUCAGCAAGAUAAUUCUUCCCUUAGUCCUGCUUGGU
NC_005070.1/1129711-1129109                  UUCCGGAAACUAAAACCUGUAGAAAAAGACACUGCCAUCUCCCUCGCUUGCCCCCAUAUUUGGGGUCCAUGCAGACAACGCUUGAACGCGUAACUGUCCAGGCAGCACCGGGAGA.GCGA........CCCGGCAGCUGGCAGAUAAAGC.CUCCUU.GGCA....CG....AGCGAU...U....ACCAGGGAGA.GC.UUU....CUGC........GA....UCUUUAGAUGUCUUAAAACACAUGGA.GUAUUUGACUCAAAGGUAUGUGCCGUUGCGAGCUUU.GUUAU.ACGUA..AUCGCAUCGCUCGGGGCAAA....CAUCG..........UUUUCCUCGCGGU.UCCGUGGUCCCACAUCAUUGAUUUGGUCAACGGCUGUGAGUCAGCCCAACAAAUAGAAGGGGCUGCCUUGGGAUACCCACUGGAGUUGGGCAGAGCGAUCGACAUGUAGUGCCCGAUGGCGUUGCAGAUAUGAGUGAUGAGGAUUCAAAUUUCUGAAAAGCCCUAACGCCGAUACCGGUCAGGACUGAAAAACCAGACAGUCAUUCUGGAAGUGAACCAGGCGAGCAAGACGCCCAGGGCUAUUGAGACAAUCGCCCCAACAAAAGCCACCAGAGACAAUCUCGAGGAGCCGGGUUGUCUCAAAAUGACGUG
JCVI_SCAF_1101667386135/314-1                CUGCCAUCUCCCUCGCUUGCCUCCAUAUUUGGAGUCCAGGCAGACAACGCUUGAACGCGUAACUGUCCAGGCAGACAACGCUUGAACGCGUAACUGUCCAGGCAGCACCGGGAGA.GCGA........CCCGGCAGCUGGCAGAUAAAGC.CUCCUU.GGCA....CG....AGCGAU...U....GCCAGGGAGA.GC.UUU....CUGC........GC....UCUUUAGAUGUCUUAAAAUAUAUGGU.GUAUUUGAUUCAAAAGUAUGUGCCGUUGCGAGCUUU.AUUUU.ACGUA..AUCGCAUCGCUCGGGGCGAA....CAUCG..........UUUUCCUCGCGGU.UCCGUGGUCCCACAUCAUUGAUU.................................................................................................................................................................................................................................................................................................
JCVI_SCAF_1096627526224/340-1                UCCGGAAACUAAAACCUGUCCAAAAAGUCGCUGCAAACUUCAGCGUUAGCCCCCAUAUUUGGUGUCCAGGCAGCAGACACGUAUCACGUGUCACUGUCUAGGCAGCACCGGGAGA.GCGA........CCUGGUGGCUGGCAGAAAUAGC.UCCCUU.GGCA....UC....AGCGAU...U....GCCAGGGGGA.GC.UUU....CUGC........GC....UCUUCAGAUCUCUGAAAAGAGUUGGU.GCAUUUGCAGCAAGGCCUUGUAUCGCGGCGAACUUG.UUCAA.GUGCGA.ACCGCAUCGCUCGGGGAGAA....CAGCG..........UUCUCCUCGCGGU.UCCGCCGCCCCACAUCAUUGCUUCGGUGACGCUGUUGGAAGUCAGCCU........................................................................................................................................................................................................................................................................
JCVI_SCAF_1101667223140/221-768              UGGAAACUAAAACCUGUCGAAAAAGUCGCUGCAAACUCCGGCGCUACCCCCCAUAGUUAGUGCCCAAGGCGUCCACUGCGUGACACCAGAGAAUUGUCUUGGCAGCACUGGGAGA.GCGA........CCUGGUAGCUGGCAGAUAUAGCCCCCCUU.GGCA....UG....AGCGAU...U....GCCAUGGGGA.GC.UUU....CUGC........GC....UCUUCAAAUCUCUGAAAAGAGUUAGU.GCAUUUGCUACAAGCCCGUGUAUCGCCGCGAGCUUG.UUCAU.GCGGAU.ACCGCAUCGCUCGAGGAGAA....CAGCG..........UUCUCCUCGCGGU.UCCGUGGCCCCACAUCUUUGAUUCGGUAAUGGCUGUUGGAAGUCAGCCCUGCCGAUGGAAGGGGCUGCAGAGCCGAGUGCUGAUUGCUAUCUGGUUUGGUUGCGAUUUAUUGGGUCAGCUGCUUUGUGGUGAUGACUCGAGUUCUUCGUGACCAGUGGGCACCGAUGGCGAUUGCAGGAGCAUCACUAGUGGCGUUGGUGUGGCUUGAAGCCUUUGUUUGGUGAGUCGGCGGGGCAGUCUGAAGAAAACAGAGGG.........................................................
JCVI_SCAF_1096627961690/524-1                UCUGGAAACUAAAACCUGUCCAAAAAGUCGAUGCAAACCCCGGCGUUAGCCCCCAUAUUUGGUGCCCAGGCAGCAGGCGCGUAUCACGUGUCACUGUCCAGGCAGUACCGGGAGA.GCGA........CCUGGUAACUGGCAGAAAUAGC.UCCCUU.GGCA....CG....AGCGAU...U....GCCAGGGGGA.GC.UUU....CUGC........GC....UCUUCAGAUCUCUGAAAAGAGUUAGU.GCAUUUGCAACAAGCACGUGUAUCGCGGCGAGCUUG.AUCAG.GCGGAU.ACCGCAUCGCUCGGGGAGAA....CAGCG..........UUCUCCUCGCGGU.UCCGUCGCCCCACAUCAUUCCGGUUAAGGCUGUUGGAAGUCAGCCCCGCCGAUAGAAGGGGCUGCUAAGCCGCAACUGGUUCGUGGAUUCUGGGCACGAUAUAAGUCACCAGAUCGGCGUUGAUCCAACGGAUCAAACCGGUGUCCGCGUUUGCCACUUGGAAGAGGGUCGGGACCUUGGUGUUCCUUGCUCCACCUUCGACAAAAACGACAUCGCCCAUCCACCAGUCACC................................................................................
JCVI_SCAF_1096626924384/2435-1832            UCUGGAAAGUAAAACCUGUCCAAAAAGUCGCUGCAAACCCGGGCGUUAGCCCCCAUAUUUGGUGCCCAGGCAGCAGGCGCGUAUCACGUGUCACUGUCCAGGCAGUACCGGGAGG.GCGA........CCUGGUAACUGGCAGAAAUAGC.UCCCUU.GGCA....CG....AGCGAU...U....GCCAGGGGGA.GC.UUU....CUGC........GC....UCUUCAAAUCUCUGAACAGAGUUAGU.GCAUUUGCUACAAGCCCGUGUAUCGCGGCGAGCUUG.UUCAU.GCGGAU.ACCGCAUCGCUCGGGGAGAA....CAGCG..........UUCUCCUCGCGGU.UCCGUCGCCUAACAACUUUGAUUCGGUAAUGGCUGUUGGAAGUCAGCCCCGCCGAUGGAAGGGGCUGCAGAGCCGAGUGCUGAUUGCUAUCUGGUUUGGUUGCGAUUUAUUGGGUCAGCUGCUUUGUGGUGAUGACUCGAGUUCUUCGUGACCAGUGGGCACCGAUGGCGAUUGCAGGAGCAUCACUAGUGGCGUUGGUGUGGCUUGAAGCCUUUGUUUGGUGAGUCGGCGGGGCAGCCUGAAGAAAACAGAGGGCUUAAGUAGACCGCUCAAGUGGCAGGCACAUCUUGAACCUGCAGCCCGAGGGGGUCU
JCVI_SCAF_1096627515178/941-1373             UCCGGAAACUAAAACCUGUCCAAAAAGUCGCUGCAAACCGUGUCACUUGCCUCCAUAUUUGGUGCCCAGGCAGCAGACACGUAUCACGUGGCACUGUCUAGGCAGCACCGGGAGA.GCGA........CCUGGUGGCUGGCAGAAAUAGC.UCCCUU.GGCA....CG....AGCGAU...U....GCCAGGGGGA.GC.UUU....CUGC........AC....UCUUCAGAUCUCUGAAAAGAGUUGGU.GCAUUUGCGACAAGCACUUGUAUCGCAGCGAGCUUG.UUCAU.GCGGAU.ACCGCAUCGCUCGGGGAGAA....CAGCG..........UUCUCCUCGCGGU.UCCGUCGCCCCACAUCUUUGAUUCGGUAGUGGCUGUUGGAAGUCAGCCCCGCCGAUAGAAGGGGCUGCUAGGCCGCCACUGGUUCGUGGAUUCUUGGCACGAUAUGAGUCACCAGAUCGGCGUUGAUCCAACGGAUCACAC...........................................................................................................................................................................
JCVI_SCAF_1101668666528/548-1                UGGAAACUAAAACCUGUCCGAAAAGUCGCUGCAAAGUCCGGCGAUAGCUCCCAUAUUUGGUGUCCAAGACCACCACUGCGUGACACCAGAGAUUCGUCUUGGCAGCACCGGGAGA.GCGA........CCUGGUAGCUGGCAGAAAUAGC.UCCCUU.GGCA....CG....AGCGAU...U....GCCAUGGGGA.GU.UUU....CUGC........GC....UCUUCAAAUCUCUGAAAAGAGUUAGU.GCAUUUGCGACAAGCGCCUGUAUAGCGGCGAACUUG.UUUAA.GCGGAU.ACCGCAUCGCUCGGGGCGAA....CAUGU..........UUCUCCUCGCGGU.UCCGUAGUCCCGCAUCUUUGAUUCGGUAACGGCUGUUGGAAGUCAGCCCCACCGAUAGAGGGGGCUGACGUCACGCAAUUAGCCUGCUUCGGGAGCCCAGCCCAUUACCUUGUGCCACGUCGUCUCGACUGUGGCGGUGGGUCAGGGGGUAGCCCCCUUGAGCAGCUCUCUGAUUCAACCACUGACCACUUGGAGCUCCCUCGGCAGGCAUGGCUAUAAAAAGGUUGCUCAGAUGAUCUGGAUAUGAAAGAAGCUC........................................................
JCVI_SCAF_1101668668167/729-125              UCUGGAAACUAAAACCUGUCCAAAAAGUCGCUGCAAACCCCGCCGUUAGCACCCAUAUUUGGAGCCCAGGCAGCAGAUGCGUAUCACGUGUCACUGUCCAGGCAGCACCGGGAGA.GCGA........CCUGGUAGCUGGCAGACAAAGC.CCCCAU.GGCA....CG....AGCGAU...U....GUCAUGGGGA.GC.UUU....CUGC........GU....UCUUCAGAUCUCCGAAAAGAGUUGGU.GCAUUCGCACUAAAGCUGUGUAUUGCGACGAACUUG.UUUGCAGCGGAU.ACCGCAUCGCUCGGGGAGAA....CGGCG..........UUCUCCUCGCGGU.UCCGUGGUCCCGCAUCUUUGAUUCGGUUAAGGCUGUUGGAAGUCAGCCCCGCCGAUAGAGGGGGCUGACAUCACGCAUAACCUUGAUCGCAUGACGCAUGAAAUCCCGAUCCUGAUGUGAUGCCAUAAAUUCCACCUUCAUUAGCCAUUCAAAGAUGGCAUCGACUGGACGAGAGCGUAAGAGUUUUCUCAAAAGCCAUCUUCAUCCAGAAGAAAUAGAUCACCGAGGAAUGGAUCAUUCGUACCAGAGUCAUUAUUACCCAGAACAACAUCGCGUAUCGCUUGAUUUGCCUCGAAGUAAAGGAGAUCAUCU
JCVI_SCAF_1096627302430/1-552                .....................................................CAUAUUUGGUGUCCAGGCAGCAGACGCGUAUCACGUGUCACUGUCCAGGCAGUACCGGGAGA.GCGA........CCUGGUAACUGGCAGAAAUAGC.UCCCUU.GGCA....CG....AGCGAU...U....GCCAGGGGGA.GC.UUU....CUGC........GC....UCUUCAGAUCUCUGAAAAGAGUUGGU.GCAUUCGCGCUAAAGCCUUGUAUAGCGACGAACUUG.UUUUCAGCGGAU.ACCGCAUCGCUCGGGGAGAA....CGUCG..........UUCUCCUCGCGGU.UCUGUGGCCUCACAUCAUUGAUUCGGUAAGGCUGUUGGAAGUCAGCCCGACCGAUGGAAGGGGCUGCAGAGCCGAGUGCUGAUUGCUAUCUGGUUUGGUUGCGAUUUAUUGGGUCAGCUGCUUUGUGGCGAUGACUCGCGUUCUUCGUGACCAGUGGGCACCGAUGGCGAUUGCAGGAGCAUCACUAGUGGCGUUGGUGUGGCUUGAAGCCUUUGUUUGGUGAGUCGGCGGGGCAGCCUGAAGAAAACAGAGGGCUUAAGUAGACCGCUCAAGUGGCAGGCGCAUCUUGAACCUGCAGCCCGAGGGGGUCUG
JCVI_SCAF_1096627328368/1854-1251            GAACGUCGCUCAAUGGUUUUUGAGGGAAUUGAAAAAUCGCUGCAAGGCUCCCGAACUUCCCCCAUAUUUGGUGUCCGGACGGCGUACCUAUCACCGUCUCGGCAGC.ACGGGAGA.GCGA........CCUGUUGGCUGGCAGUCAAAGCAACCCUU.GGCA....CG....AGCGAU...U....GUCAGGGGUA.GC.UUU....CUGC........GC....UUUUCAAAAAUCGGAAGAAUUUUGUA.CCUUUUGAGACGAAGGUUUGUAUACCGAGGAACGUG.UUUAA.ACGGAU.ACCGCAUCGCUCGAGAAGAA....CAUCG..........UUCUUCUCGCGGU.UCCGUGGUCCCGCAUCUUUGAUUCGGUAACGGCUGUUAGAAGUCAGCCUCGCCGAUAGAGGGGGCUGCAAUCAGGACCUACAGCUAGGUGCAGACCCACCCACCAGAGCCGAUGACUCGGCGGCGGAUGCUGCGGCACAACGCGAUUGAGGCUUGGCAGACGAUGCAGAAGACAGGCUGGAGGCGUUGUCCGCCGCCUGUCAGGUGAAGUUCAACUGGAUGCACUGGUUGUUUGUUCGACCUAAUAAGAGGGAAGUUGAUCGACGAAUCCAUGCCAAUCGCAAACCAGCAAUGCGCUUGCGAGCCUUGCGGC
JCVI_SCAF_1096627158393/1245-642             AACGUCGCUCAGUCGUUUUUCAGGGAAUUGAAAAAUCGCUGCAAGGCUCCCGAACUUCCCCCAUAUUUGGUGUCCAGAUGGUGUCACCUAUCACCGUCUUGGCAGC.ACGGGAGA.GCGA........CCCGUUGGCUGGCAGUCAAAGCGACCCUU.GGCA....CG....AGCGAU...U....GUCAGGGGUG.GC.UUU....CUGC........GC....UUUUCAAAAAUCGGAAGAAAUUUGUA.CCUUUUGAGACAAAGGUUUGUAUGCCGAGGAACUUG.UUUAA.GCGGAU.ACCGCAUCGCUCGGGGAGAA....CGUCG..........UUCUCCUCGCGGU.UCCGUGGCCUCACAUCAUUGAUUCGGUAAGGCUGUUGGAAGUCAGCCCGACCGAUGGAAGGGGCUGCAGAGCCGAUAGCUGAUUUCUAUCUGGUUUGGUUGCGAUUUAUUGGGUCAGCUGCUUUGUGGUGAUGACUCGAGUUCUUCGUGACCAGUGGGCAUCGAUGGCGAUUGCAGGAGCAUCGCUAGUGGCGUUGGUGUGGCUUGAAGCCUUUGUUUGGUGAGUCGGCGGGGCAGCCUGAAGAAAACAGGGUGCUUAAGCAGACCGCUCAAGCAGUGAGCGCAUCUUGAGCCUGCAGCCCGAGGGGGUCUG
JCVI_SCAF_1101668672249/428-998              UCCAGCACUGGCAUCUGAGCGGUCCACCCGGCCCGCUUUUUUAGUGCAAAACAGCUAAACAUCGUUUUUUGUGCGCCAAAGUGUUCGCCAACUGCCCCAA.......................................AUAGUCAUGUC.ACCCUU.GGCA....CG....AGCGAU...U....GUCAGGGGUA.GC.UUU....CUGC........GC....UUUUCAAAAAUCGGAAGAAAUUUGUA.CCUUUUGAGACGAAGGUUUGUAUACCGAGGAACGUG.UUUAA.GCGGAU.ACCGCAUCGCUCGGGGA.......CGUCG..........UUCUCCUCGCGGU.UCCGUGGCCUCACAUCAUUGAUUCGGUAAGGCUGUUGGAAGUCAGCCAUCCGCCGAUGGAAUGGGCUGCAGAGACCGAUAACUACACGUGAACAACAAGCAAUCCCCUUGAUGUGGGAGGGUUUCAGGUAUGAGUGAAACCACGAGAGACAUUCCGAUUUGGGUCGGCGGAGAGUCAGGGCAGCGAAAGCGGUAUUUGAGAGCUUUAGAGAAGGACCUGGCAUCUGAGCUGGGGCCUGAUUGGCGGAACGUGAUUGAGCUGGCGAAGGGCAGCUAAAGAUUGCGUUCCGCCGCACCCGCCUGAGCCGAUGAC
JCVI_SCAF_1096627369623/728-124              AACGUCGCUCAAUGGUUUUUCAGGGAAUUGAAAAAUCGCUGCAAGGCUCCCGAACUUCCCCCAUAUUUGGUGUCCAGAUGGUGUCACCUAUCACCGUCUUGGCAGC.ACGGGAGA.GCGA........CCCGUCGGCUGGCAGUCAAAGCAACCCUU.GGCA....CG....AGCGAU...U....GUCAGGGGCG.GC.UUU....CUGC........GC....UUUUCAGAAAUCGGAAGAAAUUUGUA.CCUUUUGAGACGAAGGUGUGUAUACCGACGAACUUGCUUUCA.GCGGAU.ACCGCAUCGCUCGGGGAGAA....CGCUG..........UUCUCCUCGCGGU.UCCGUCGCCCCACAUCAUUGCUUCGGUUAAGGCUGUUGAAAGUCAGCCCAACCGAUAGAAGGGGCUGUUUUUGUAAUCACUGACUAGUUGUCGUUUAUGCGGCAGGCAUGACAACUGUUUGGUUAGACCAUCUACAUGCCCAAUAAGGACCGCAGCUUUCACGAGUCGCCAGAAAAGGCUGGUGGUGAGUGGUGGCUGUACUCCGAGCAGCAGCAGAAGCUCUGUCACUUCAAGCCCGACACGGCGACGGUCCACGCGCAGUGGGUAGCCAUCAGGACGUACAGCUACGUUCCGCCCCGCCCUCCUGAGCCG
NC_007516.1/1291173-1290572                  GGCGUUUUUCAGGGAACUGAUAUUUGCCGGAGAAAUCGCUGCAGAUCCUCCCAACUGCCCCCAUAUUUGGUGUCCAGGCGGUGCCACUUGUCACUGUCUUGGCAGC.ACGGGAGA.GCGA........CCCGUCAGCUGGCAGUCAAGGC.ACCCUU.GGCA....UG....AGCGAU........GUCAGGGGUU.GC.UUU....CUGC........GC....UUAUCAAAAAUCUGAAGACAUUUGGU.GCAUUUGCGUAAGAGGUUUGUAACGCGCCGAACGUG.UUUAA.GCGGAU.ACUGCAUCGCUUGGGGAGGA....CUAGU..........UCCUCCUCGCAGU.UCCGUGGCCCCAAGUCCUUGCUUCGGUUGUUGACCUACCGACGGAGGGGUCUGUCAGUAAGUAAGGCGAUCUGGAACCGCUGAUCAGUGGUUAGGGAGAAGGAGGCAGCCGUAAGCCUCCCCUCCGCUACGGCAAGAAAGACCCCUGGUGGUUUCAGUCCCAGGGGUGCAGCUCUUCUCGCCGACCUCAAGUUGAUGCACCCAUGUGACCAGGUUGUGAUCGGCAGGCGCGUGGUUCAUGACCAGGUUUAACCCGCUGGCUGAUCCCGCCUCUGGAGCCCCGCAGCGAUAGUUUGCAUUUUUUCUGAGAAUG
JCVI_SCAF_1096628082578/827-223              UUUAUGCAAACUAAAACCUGACCAAAAAGUCGCUGCAAACUCGGUGCUAGCCCUCAUAAUUAGCUCCCAGCAGCAGACGCGUAUCAUGUGUUACUGUCCAGGCAGUACCGGGAGA.CUGA........CCCG.UAGCUAGCAGACAAUUC.AGUCCC.AGUAC...UC....GGCAAG.CGU....GAUGGGGCUU.GC.UUU....CAGC........GC....UCUUCAGAUCUCUGAAAAGAGUCGGU.GCAUU..CAUUAAAGCUACGUAAUGCGACGAUCUUG.UUUGCAGCUGAU.ACCGCAUCGCUCGGGGAGAA....CGUCG..........UUCUCCUCGAGGG.UCCGUGGCCCCACUCCCUUGAUUCGGUUAGCGGCUGUUAGUCAGCCCAACCGAUAGAAGGGGCUCUCGUCACAGAUGUCGUCGAGAAUAUUGGCCAUCUUCAGGUUGGGCGUGCGAAGAGCAUUGCUGGCGUUGUUGGUUCUGAUAGCACUGCCUGCACGGGGAGCGGAGCCCAUUCGCCUGCAGGUGAUUCCAUAUCAAGUGAGGAGGCAAGAGAUACCUGUCCUGCCAUUCUUGCUGCCGCCACCUCCCUUGCUCUUAGAACCAGCCAAACCCAAGAAGCGCAGGCGAAAUAGCGGUAGGCACCAGGUCU
JCVI_SCAF_1096628257323/1783-1175            UUGAUCCCAAAGGUCUCCGAAAAAUGGUGUGCGAAAGCACAGGAGAUUCCCUAUUAAAGAGACCUGCGACACCUCCUCUUACGGCUGAGUGAGGCAUAGCAGCAGC.ACGGGAGA.GCGA........CCCGUUAGCUGGCAGACAAUC.CAGUCCCCAUCC....CAC...GGCAACUGUG....GAUGGGACUG.GC.UUU....CUGC........GC....UCUUCAGAUCUCUGAAAAGAGUUGGU.GCAUUCGCACUAAAUCUUUGUAUUGCGACGAACUUG.UUUGUAGCGGAU.ACCGCAUCGCUCGGGGGGAA....CGCUG..........UUCUCCUCGCGGU.UCCGUCGCCCCACAUCAUUACUUCGGUUAAGGCUGUUGGAAGUCAGCCUGACCGAUUGAAGGGGGCUGCGCGACAUCAAGAAGACGAGGAUCUCGGGAAUCACCACACGUAGCGGGCGUAGCUGGGCAAUCGCUUCAAUCGAAUCUGAGUCGAGUAACCCGUCGGCAUAAUGAUGUGCAUCACUUCAGGAGCAGGGCUAUUCAGCGUGUAACCACGUUGGGGCAACUUCUCCCAGGACUCUUUGAGUGAUUCAGUGUCCAUAAAUUUUCGAUAACACUUCUCAUCAGACUUCCUAUAGUUGUGAUCAAUAUG
JCVI_SCAF_1096627794547/1028-1628            AGAUUUUUUGGAAUCAAAAAAUGACCAAAAGACGUGUUGCGGAUCCUGCUGCUUGGCCCCAUAUUUGCCGAACGCGGAUAUGGGGAGUUCAUCCACACGCGACGGCCUUGGAAGA.GCGA........UCCGAGAGCCGGCAGAACCAA.UGUCUCC.CACG....CG....AGCGAU...C....GUGGGAGACA.AA.GUU....CUGU..............GUAAAUGAAUUCUGAAGAGACUUGGU.GCAAUUGCCAGCAAGUACUGGUUCGGACCGAGCUUG.UUGAA.GCAGAC.ACUGCAUCGCUCGGGAAGAG....CA.AG..........CUCUUCUCGCAGU.UCUGUAGUCCUUUCCCUAUUUAGGUGGCAGGCAUGUUCGCCCCACCUAAUAGAGGGGGCUGUCUAAAGGUCCUUGUUUAAGCGGCCUCUUCAUCUCCUGCUUCAUGCAGAGAGUACAGAGCCUUGAGCUCAUCCAGCUCAGCCAUGAGGUAUUUGAUCUCAAGCCAGUCAGAUGAGAGGUCUAUAGAGGUUUCAAGCUGCUCGAUUUGGCGCUUGAGAAGCUCGGACAUGCCUAGGCAUUACUCAAAACCAUCAAACCCUGUAUCUGAUGAAGCGCAACUAUUCACCGAUACCGAAUUGGUAAUCCAUUAGU
JCVI_SCAF_1096628362723/503-1102             AGAUUUUCUGGAAUCGAAAAAUGACCAAAUGAUGCGUUGCCAUCGACGUUGCCCCACCCCAUAGUUGUGCAGUGCGGACAAGGGGAGACCCUCCACACGCGACAGCCUUGGGAGA.GCGA........CCCAUGAGCUGGCAGAACCCU..GUCUCC.UGCG....UG....AGCGAU...C....GCGGGAGACA.UC.GUU....CUGU..............GGAACAGAA.CCCGAAGAGACUUGGU.GGGUUUGCAGCGAAGCUCUGUGUCAGGCCGAACUUG.UACAU.ACAGUC.ACCGCAUCGCUCGGGAAGAG....CA.AG..........CUCUUCCCGCGGUUUCUGUGGUCCUUUUCUGCUCAGGUGCUCGGUCAUGCCUCACCUGUGGAGGGGGCUGCCGUGCGGCCUGAGCUGGUGGUCAAGCCCCACGUUGACCUUGCGUCGACGAAAGCCAACCGCCUCUGUCAGACCAGGUUCGGCUCGAUACGAAGCAAUCGUUCUGGUUGCGUCUGCGUCGGAUGGUGUCUUGAGAGAGUGGAGGGGGCUGAAUGCUGGGUUCCUUCUCGUUCCUGCCUAGAACUUCUGGUUGAACGUCUGGUCGUCAAUCCGUCGAAGCGACACGAUUUCCAACCUCUUUCUGUUCGCCCCCAUUU
NC_007516.1/535223-534621                    GAUUUUUUUGGAAUCAAAAAAUGACCAAAAGAGGUGUUGCAGAACACGCUGGUUACCCCCAUAUUUGCUGUGCGCGGAAAUGGGGAGUUCUUCCACACGCGACGACCUCGGAAGA.GCGA........UCCGAGUGUUGGCAGAACCCC.UGUCUCC.UGCG....UG....AGCGAU...C....GCGGGAGACA.CC.GUU....CUGU..............GCAACGGAAUUCUGAAGACACUUGGU.GUGUUCGUAGGGAAACUACGUAACACGGCGAACGUA.UGUUC.ACCGAU.GCCGCAUCGCUCGGGAAGGA....CAGAG..........UUCUUCUCGCGGCCUCAGUAGCCUCCCUCCCUCAGGAGCCGUUAGGCCCUGGAGGGUGCUGCCUGUUUUAGAGCAGAGUCAGAUAUCAAAGCGUUGUUCGCCUAGAACCCCCAACGUGUCCGACAUCAGCAACUGAGUUGCCAAAAAGAAACCCCGGAGACAUCUCCGAGGUCAAAAUCCUUAUGGCUGAUCCCCAUCACCCAACCGGACAAGACAAAUCUAGCCUCAUUGGACUUAUUUGUGCCACAAGGAACGUUUUAUUGAAUUGUGUAGUGAGACUCUUGGGUGACACCAUAUGUGGGGCUGGUCAGCACGUAGUAGCUGGG
NC_007516.1/913465-914067                    GCAUUUUCUGGAAUCAAAAAAUGACCAAAAGACGCGUUGCGGAACACGCUGGAUACCCCCAUAUUUAGUGUGCGCGGAAAUGGGGAGUUCAUCCACACGCGUCGGCUUCGGAAGA.GCGA........UCCGAUAGCUGGCAGAACCCC.UGUCUCC.UGCG....UG....AGCGAU...C....GCGGGAGGCA.CC.GUU....CUGU..............GCAACGGAAUUCCGAAGAAAGUUGGU.GCGUUCGUGGAGAAACAAAGUAGCGCAGCGAACUUG.UAAUC.ACCGAU.GCCGCAUCGCUCGGGAAGGA....CAGAG..........UUCUUCUCGCGGCCUCAGUAGCCUCCCUUCCUUAGGAGCCGUUAAGCCCUUUGGAGGGUGCUGCCUUGUUGCUCUGGCCCAGCUGGAGCAAGGACAACCGAUGAUGUUUGAACCUCAACUGCUGACCGAGGAGGAAGCGCAAUAGCGUGCCUCCUGCGGUUGGCAUGUCGAUGAAUCAGCCGUCGUCCUUGCCCUUGUCUUUCGGCGGGUCUGUGGAUGCAAGCGUCUUCGCCUUACUGCUGAAGAUCACCUUUGCGAUGACUAAGGCAAUCGCAAUGGCGCCCAGCAGAAAGCCAAGAAGCUCCAUUGCUGAUCAGGCUUCGACU
JCVI_SCAF_1096627540547/485-1                AGUUUUCCUGGAAUCAAAAAAUGACCAAAAGACGUGUUGCCGAACACGCUGCUUGGCUCCAUAUUUGCUGUGCGCGGACAUGGGGAGUUCAUCCACACGCGACGGCCUCGGAAGA.GCGA........UCCGAGAGCUGGCAGAACCCC.UGUCUCC.UGCG....UG....AGCGAU...C....GUGGGAGACA.CA.GUU....CUGU..............GCAACGGA.UUCCGAAAAGACUUGGU.GGGUUCGCCAAGAAGCUUU.UAGCGCGGCGAAUUUG.GUUGU.CCCGAUGGUGGCAUCGCUUGGGAGGGA....CAGCG..........UCCUUCUCGCGACCUCAGCAGCCCCCCUUCAUCAGGAGCCAUGGCGCCCUGCGGAGGGUGCUGCAUUGCUGUAUUGGCAGCCAAUACGAAUUGGCUAAAAAUGUUUAAUGGCAGAGGCCUUAAAUGCCUGCUUAGCCAGUUAGCUGAUUAGGCAUUGACGCGACAGACAGAUGCCUUGUUCUCACCAAACUGAAGGCACAGAAGAGGGC.....................................................................................................................
JCVI_SCAF_1096628046417/1522-1835            AGAUUUUCUGGAAUCAAAAAAUGACCAAAAGACGUGUUGCCGAACACGCUGCUUGGCCCCAUAUUUGCUGUGCGCGGACAUGGGGAGUUCAUCCACACGCGACGGCCUCGGAAGA.GCGA........UCCGAGAGCUGGCAGAACCCC.UGUCUCC.UGCG....UG....AGCGAU...C....GUGGGAGACA.CC.GUU....CUGU..............GCAACGGAAUCCUGAAAAGACUUGGC.GCGUUCGCCGAGAAGUUCAGUAGCGCGGCGAACUUG.GUCGU.ACCGACGGUCGCAUCGCUCGGGAAGAA....CAGCG..........UUCUUCUCGCGGCCUCAGUAGCCCCCCUCCCUGGAG..................................................................................................................................................................................................................................................................................................
JCVI_SCAF_1101667383508/625-22               AAAUUUUCUGGAAUCCAAAAAUGACCAAAAGACGUGUUGCCGAACACGCUGCUUGACCCCAUAUUUGUUGGGCGCGGACAUGGGGAGUUCUUCCACACGCGACGGCCUCAGUAGA.GCGA........UCUGAGAGCUGGCAGAACCCC.UGUCUCC.UGCG....UG....UGCGAU...C....GCGGGGGACA.CC.GUU....UUGU..............GCAACGGAAUCCUGAAAAGACUUGGU.GCGUUCGCCGAGAAGUUCAGUAGCGCAGCGAAUUUG.GUUGU.ACCUACGGUCGCAUCGCUCGGGAAGGA....CAGCG..........UUCUUCUCGCGGCCUCAGUAGCCCCCCUCCGUUAGGAGCCGUAAGGCCCUGGAGGAUGCUGCCUGGUGCCUGGAUCAACAUCGGGGACUCAGGCGGUCAAAAAGAAACCCCGGAGAGAUCUCCGAGGUCCUUGAUCCAUUCGGAUGAUCCCCAUCACCCCGCCGGACCCGACAAAACUAACCUCGUUGGACUCAUUUGUGCCACAACAGGACGGUUCUUCAAUUGUGUGGCGAAGAUCUGACUCAAGCCUCUUAACACCAUAUGUGGGGCUAGUCAGCACGAAGUAGCUGAGCCAUAUUUAGGUUUCCCCCAUCACCCAGCCCGUU
JCVI_SCAF_1096627192266/6596-5993            AAAUUUUCUGGAAUCCAAAAAUGACCAAAAGACGUGUUGCCGAACACGCUGCUUGACCCCAUAUUUGUUGGGCGCGGACAUGGGGAGUUCUUCCACACGCGACGGCCUCAGUAGA.GCGA........UCUGAGAGCUGGCAGAACCCC.UGUCUCC.UGCG....UG....AGCGAU...C....GCGGGGGACA.CC.GUU....UUGU..............GCAACGGAAUCCUGAAAAGACUUGGU.GCGUUCGCCGAGAAGUUCAGUAGCGCAGCGAAUUUG.GUUGU.ACCGACGGUCGCAUCGCUCGGGAAGGA....CAGCG..........UUCUUCUCGCGGCCUCAGUAGCCCCCCUCCGUUAGGAGCCGUAAGGCCCUGGAGGAUGCUGCCUGGUGCCUGGAUCAACAUCGGCGACUCAGGCGGUCAAAAAGAAACCCCGGAGAGAUCUCCGAGUUCCUUGAUCCAUUCGGAUGAUCCCCAUCACCCCGCCGGACUCGACAAAACUAACCUCGUUGGACUCAUUUGUGCCACAACAGGACGGUUCUUCAAUUGUGUGGCGAAGAUCUGACUCAAGCCUCUUAACACCAUAUGUGGGGCUAGUCAGCACGAAGUAGCUGAGCCAUAUUUAGGUUUCCCCCAUCACCCAGCCCGUU
NC_005070.1/1848744-1848141                  AGAUUUUCUGGAAUCCAAAAAUGACCAAAAGACGUGUUGCCGAACACGCUGCUUGGCCCCAUAUUUGCUGUGCGCGGACAUGGGGAGUUCAUCCACACGCGACGGCCUCAGUAGA.GCGA........UCUGAGAGCUGGCAGAACCCC.UGUCUCC.UGCG....UG....AGCGAU...C....GUAGGAGACA.CC.GUU....CUGU..............GCUUCGGAAUCCUGAAAAGACUUGGU.GCGUUCGCCAAAAAGUUCAGUGGUGCGGCGAACUUG.GUUGU.ACCGAUGGUCGCAUCGCUCGGGAAGGA....CAGCG..........UUCUUCUCGCGGCCUCAGUAGCCCCCCUCCCUUGGAGCCGUUAGGCCCUGGAGGGUGCUGCGCCUUAACUGGUUAGCCAGUUGGCCAGCUAUCCGAGUAGGCGGCCAUUUGGAUAGUCCGCUAGGGAGCCCAAGAUGGGAUGCUCAAAGAGGAUCGUCGCCAGCUCUGAUUCGCUGAGCUUCAGGGGCUCAUAUUUUGCUUCUGCUCCUGUAAUGAGGCAUCCGGCAGUCAGAAGGCUUUCUCCAAGAAGCCAAGUGCAGCGCGUCAUGCGUUAAGUUAUGUAAAUAAAAUUUUUUAAUCCAAAUGAAUAGCUGGUUUGCAGCGAU
JCVI_SCAF_1101667585229/134-737              AGAUUUUCUGGAAUCCAAAAAUGACCAAAAGACGUGUUGCCGAACACGCUGCUUGGCCCCAUAUUUGCUGUGCGCGGACAUGGGGAGUUCAUCCACACGCGACGGCCUCAGUAGA.GCGA........UCUGAGAGCUGGCAGAACCCG.UGUCUCC.UGCG....UG....AGCGAU...C....GUAGGAGACA.CC.GUU....CUGU..............GCUAUAGAAUCCUGAAAAGACUUGGU.GCGUUCGCCAAAAAGUUCAGUGGUGCGGCGAACUUG.GUUGU.ACCGAUGGUCGCAUCGCUCGGGAAGGA....CAGCG..........UUCUUCUCGCGGCCUCAGUAGCCCCCCUCCCUUGGAGCCGUUAGGCCCUGGAGGGUGCUGCGCCUUAACUGGUUAGCCAGUUGGCCAGCUAUCCGAGUAGGCGGCCAUUUGGAUAGUCCGCUAGGGAGCCCAAGAUGGGAUGCUCAAAGAGGAUCGUCGCCAGCUCUGAUUCGCUGAGCUUCAGGGGCUCAUAUUUUGCUUCUGCUCCUGUAAUGAGGCAUCCGGCAGUCAGAAGGCUUUCUCCAAGAAGCCAAGUGCAGCGCGUCAUGCGUUAAGUUAUGUAAUUAAAUUUUUUUAAAUCCAAAUGAAUAGCUGGUUUGCAGCGA
JCVI_SCAF_1096626459164/1-507                ...............................................................................................CUCGCGGCAGCCUCGGGAGA.GCGA........CCCAAGAGCUGACAGAAC...CCGUCUCC.UGCG....UG....GGCGAU...C....GUGGGAGACG.GC.GUU....UUGU..............GAAAUGGAAUCCUGAAAAGACUUGGU.GCGUUCGCCGAGAAGCUCAGUAGCGCGGCAAACUUG.GUUGU.ACCGAUGGUCGCAUCGCUCGGGAAGAA....CCGCG..........UUCUUCUCGCGGCCUCAGUAGCCCCCCUCCCUUGGAGCCGUUAGGCCCUGGAGGGUGCUGCCUGGAUCGAAUCGGCAACUGAGGCGGCAAACCUUCCAAAUUUAGCUUGACCAGAAGCCAGACAAUGUGUCCUUCAGCAGAUACGAAUUUGCUAAUUCAGCAGUUACAGCAUUAGAUCAACUCUCCAUGAGUAAAAGCAAUUCUUUGAGAUGAAAGCUUUGCAGACAGGGUCUUGCCGACCUCGAUAGCAUCGCUUUCAUCCCCAGAUUCUAUAUCAUUUAUUUCUUUCAAUGUUUUCAGGUAAGUAAUGCAGCUUUGCCGAAUCU
JCVI_SCAF_1101667380836/782-193              ............AUCAAAAAAUGACCAAAAGACGUGUUGCCGAACACGCUGCUUGACCCCAUAUUUGUUGGGCGCGGACAUGGGGAGUUCUUCCACACGCGACGGCCUCAGUAGA.GCGA........UCUGAGAGCUGGCAGAACCCC.UGUCUCC.CGCG....UG....AGCGAU...C....GCGGGGGACA.CC.GUU....CUGU..............GCAACGGAAACCUGAAAAGAGUCAGU.GCAUAUGACGCACAGCCCUGUAUCGGAACGAGCUUG.UGAAG.GCAGAC.ACCGCAUCGCUCGGGAAGAG....CA.AG..........CUCUUCUCGCGGUCUCUGCAGUCCCUUCCCUGAUCAGGUAGCUGGCUUGUAAGCACUGCCUGUAGAAGGGGCUGCCUGGAACGACAUCGGCGACUGAGGCGGCCAAAAAGAAACCCCGGAGUGAUCCCCGAGGUCAUCAAUCCUUUCGGCUGAUCCCCAUCACCCGGCCGGAUACGGCAAAAUUAGCGGCAUUAGACUCAUUUGUGCCACAACUGGACGGUUCCACAAUUGUGUGGUGAAGAUCUGACCCACGCCUCUUGACACCAUAUGUGGGGCUAGUCAGCACGAAGUAGCUGAGCCAUAUUUAGGUUUCCCCCAUCACCCAG
JCVI_SCAF_1096628075702/366-967              AAAUUUUCUGGAAUCAAAAAAUGACCAAAAGACCUGUUGCCGAACACGCUGCUUGACCCCAUAUUUGUUGGGCGCGGACAUGGGGAGUUCUUCCACACGCGACGGCCUCAGUAGA.GCGA........UCUGAGAGCUGGCAGAACCCC.UGUCUCC.CGCG....UG....AGCGAU...C....GCGGGGGACA.CC.GUU....CUGU..............GCAACGGAAACCUGAAAAGAGUCAGU.GCAUAUGACGCACAGCCCUGUAUCGGAACGAGCUUG.UGAAG.GCAGAC.ACCGCAUCGCUCGGGAAGAG....CA.AG..........CUCUUCUCGCGGUCUCUGCAGUCCCUUCCCUGAUCAGGUAGCUGGCUUGUAAGCACUGCCUGUAGAAGGGGCUGCCUGGAACGACAUCGGCGACUGAGGCGGCCAAAAAGAAACCCCGGAGUGNNNNNNNNNNNNNNNNNNNNNNNNNNNNNNNNNNNNNNNNNNNNNNNNNNNCAACGGAUGUCAAAAAGAAACCCCCGCCGGUAUCAGGGGCCAUGUCCUUUCGGUGCCUUGAUCACUUGUCGUAGGUGGCGCCUCUAUAAGUAAAGCUCUGAUGAACAUUGCGAGCCACUUCUUCGCGGCAGGUGUUGUAACGCCCGCGGCGA
JCVI_SCAF_1096627183482/189-788              AAAUUUUCAGGAAUCCAAAAAUGACCAAAAGACGUGUUGCCGAACACGCUGCUUGAUCCCAUAGUUGUUGGGCGCGGACAUGUGGAGUUCAUCCACACGCGACGGCCUCAGUAGA.GCGA........UCUGAGAGCUGGCAGAACAC...GUCUCC.UGCG....UG....AGCGAU...C....GCGGGGGACA.AC.GUU....CUGU..............GCAACGGAAUCCUGAAAAGAGUCAGU.GCAAACGACGCAUAGCUCUGUAUCACUACGAGCUUG.UGCAU.GCAGAC.ACCGCAUCGCUCGGGAGGAG....CA.AG..........CUCUUCUCGCGGUCUCUGCAGUCCUUUCCCUGAUCAGGUAGCUGGCUUGUGAGCCCUACCUGUAGAAGGGGCUGCCUGGAUCGACUCAGCAACUGAGGCGGCCAAAAAAAAACCCCGCCAAAGGCAGGGGUUCAGGAUCUUCUGAUUAAGCCUGAAUCACUUGGCGUAUGAAACGCCGCGAUAGGUCAGAGCAGGCUUGUUAGAGGAGCCAGCCACUUUCUGCUGGUCGUACUUCUGGCCGCGAUAGGUCAGGGUCAUUUGAGGUUCCUCAGAAAUCCAGGUCCCCGUUCCUUGGCCUGGUGAUCUGCGCCUUGUAGAAGCAAGGU
NC_005070.1/1132590-1131988                  AAAUUUUCUGGAAUCAAAAAAUGACCAAAAGACGUGUUGCCGAACACGCUGCUUGACCCCAUAUUUGUUGGGCGCGGACAUGGGGAGUUCUUCCACACGCGACGGCCUCAGUAGA.GCGA........UCUGAGAGCUGGCAGAACCCCCUGUCUCC.CGCG....UG....AGCGAU...C....GCGGGGGACA.CC.GUU....CUGU..............GCAACGGAAUGCUGAAAAGAGUCAGU.GCAUACGACGCAUGGCUCCGUAUCAGGAGGAGCUUG.UGUGU.GCAGAC.ACCGCAUCGCUCGGGAAGAG....CA.AG..........CUCUUCUCGCGGUCUCUGCAGUCCUUUCCUUGAUCAGGUAGCUGGCUUGUAAGCACUGCCUGUAGAAGGGGCUGCCUGGAACGACAUCGGCGACUGAGGCGGCCAAAAAGAAACCCCGGAGUGAUCCCCGAGGUCAUCAAUCCUUUCGGCUGAUCCCCAUCACCCGGCCGGACCCGACAAAACUAGCCGCAUUGGACUCAUUUGUGCCACAUCAUUUGUGCCCUGUGGAACUCCUUAAUUGUGUAUUGAAGCUCUGACCAGUAAUAGGUGGCACCAUAUGUGGGGCUGGUCAGUACUUGGCGGCUAAGCCAUAUUUAGGUUUCCCC
NC_005070.1/372386-371786                    AGAUUCUCUGGAAUCAAAAAAUGACCAAAAGACGUGUUGCCGAAUAAGCUCCUUGGUUCCAUAUUUGCUUUGCGCGGACAUGUGGAGUUCAUCCACACGCGACGGCCUCGGAAGA.GCGA........UCCGAGAGCUGGCAGAACCCC.UGUCUCC.UGCG....UG....AACGAU...C....GCGGGAGACA.AC.CUU....CUGU..............GCAACGGAAUGCUGAAAAGAGUCAGU.GCAUACGACGCAUGGCUCCGUAUCAGGAGGAGCUUG.UGUGU.GCAGAC.ACCGCAUCGCUCGGGAAGAG....CA.AG..........CUCUUCUCGCGGU.UCUGUAGUCCUUUCCCCGAUCAGGUAGCUGGCUUGUAAGCCCUACCUGUAGAAGGGGCUGCCUGGAUCGACAUCGGCAACUGAGGCGGUCAAAAAGAAACCCCGGAGAGAUCCCCGAGGUCUUCAAUCCUUUCGGCUGAUCCCCAUCACCCGGCCAGACCCGAUAAAGCUAGCCGCAUUGGACUCAUUUGUGCCACCCACAUCAUUUGUGCCAUGUGGAACGCCUCGAUUGUGUAUUGAAGUUCUGACCACUAAUAGGUGGCACCAUAUGUGGGGCUGGUCAGUACUAGGCGGCUAAGCCAUAUUUAGGUUU
JCVI_SCAF_1096627192266/3216-2619            AAUUUUCUGGAAUCAAAAAAUGACCAAAAGACGCGUUGCCGAACACGCUGCUCGACCCCAUAUUUGUGCAACGCGGUGAUGGGGUCCUUCUUCCACUCGCGGCAGCCUCGGUAGA.GCGA........UCCGAGAGCUGACAGAACAC...GUCUCC.UGCG....UG....AGCGAU...C....GCGGGAGACA.CC.GUU....CUGU................GCCAUAAACCUGAAAAGAGUUAGU.GCAUUUGAUGCACAGCUCUAUAUCAGUACGAGCUUG.UGAAU.GCAGAC.ACCGCAUCGCUCGGGGAGAA....CAGCG..........UUCUCCUCGCGGU.UCCGCCGCCCCACAUCGUUGCUUCGGUAAGGCUGUAGUGAGUCAGCCCAGCCGAUAGAAGGGGCUGUCAGACCCUCGGACAAAUGUGAGUCACGGGGUCAGCUGCUCAUGCUCUCUUCAAGCUCGACAUACUCCUCAUCGCUGAGACCAGGAGUAAUCGUCGCGGUAACGCCGAGACCCUUGGUCCAGGGGUAAGUGUGUUUCUGGACUGUUACGAGGUUGUCGGCCUCUACCAAAAGACAGCCACCACCGAGGUGAGGGUGGAUCUGACGUGCCAACACCUUGAAGCCCGCGUACUCAUCCAUAGGCUUUC
JCVI_SCAF_1096627192266/3845-3248            GAUUUUGUUGAUCCCAAAAAACCUCGGGAGAAGUGUUGCCAGCUGAUCCGCUCGACCCCGUAUUUGUGCAACGCGGUGAUGGGGUCCUUCUUCCACUCGCGGCAGCCUCGGUAGA.GCGA........UCCGAGAGCUGACAGAACAC...GUCUCC.UGCG....UG....AGCGAU...C....GCGGGAGACA.CC.GUU....CUGU................ACCAUAAACCUGAAAAGAGUUAGU.GCAUUUGAUGCACAGCUCUAUAUCAGUACGAGCUUG.UGAAU.GCAGAU.ACCGCAUCGCUCGGGGAGAA....CAGCG..........UUCUCCUCGCGGU.UCCGCCGCCCACAUCAUUGCUUCGGUAAGGCUGCAGAGAGUCAGCCCAGCCGAUAGAAGGGGCUGUAAGACCCUCGGACAAAUGUGAGUCACGAGGUCAGCUGCUCAUGCUCUCUUCAAGCUCGACAUACUCCUCAUCGCUGAGACNNNNNNNNNNNNNNNNNNNNNNNNNNNNNNNNNNNNNNNNNNNNNNNNNNUGAACGACCGACGUGAUCGACGUCUAACGGUUGGCCAUAGUUGAUGACCCACCGACCUUAUGAGAAGUCAGUCGAGAAGUGUGAUUUGGAGGAUGGGAGUCCUGUUGUCGGUGUCG
JCVI_SCAF_1096628390651/1891-1348            ......................................................ACCCCAUAUUUGUGCAACGCGGUGAUGGGGUCCUUCUUCCACUCGCGGCAGCCUCGGUAGA.GCGA........UCCGAGAGCUGACAGAGC...CUGUCUCC.UGCG....UG....AGCGAU...C....GCGGGAGACA.CU.GUU....CUGU................GUCACAAACCUGAAAAGAGUUAGU.GCUUUUGUUGCGCAGCUCCGUAUCGGGACGAGCUUG.CAUUU.GCAGAC.ACCGCAUCGCUCGGGAAGAG....CA.AG..........CUCUUCUCGCGGUCUCUGUAGCCCUUUCAACGAUUAGGCAGCUGGAUUGCCUGUAGAAGGGGCUUUGGGCGCCUCCCCCCACGUGAUCGACGUCUGAAGCCACAUCAGAAUGGUCAUACCGAUCAAACCGGUAUGGCGUUCCAAACGGGUCAUCGCAGGGGGGCAGGCCUGGGAUGACGUUCAGACUCUGGACAAGAUCAUUCACAACACCCGCUUGAACCUGUCCGGAAGCUGGGAGCCUUAGCGGUUGGUGUCCACACAACAACGACUAGUCAGUCGCAACAGGCGAUCUCAGCUGCAGUUGGUAUCAACGCAGCAAAUGGUUG
JCVI_SCAF_1096627798650/1773-1173            GAUUUUUUGGGUUCCAGGAAUUGUUCAAAAGAUCGGUUGCAAUUCCUUCGAAUGACCUUCAUAUUUGUGCGACGCGGACAUGGGGAGUUCAUCCACACGCGACGGUCACGGGAGA.GCGA........UCCGAGGGCCGGCAGAACCCC..GUCUCC.CGUG....CG....AGCGAU...C....GCGGGAGACA.AC.GUU....CUGC..............GCUGUUUAAAUCUGAAGAAAACUAGU.GCGUAUGGCCCAUCUGGGAACGGGUGAACGAGCUUU.ACCUU.UCAGUU.UCCGCAUCGCUCGGGAAGGG....CA.AC..........CUCUUCUCGCGGUCUCCGCAGUCCUUUCCCUGAUCAGACGGCCGGCAAUUGAGCCCCGUUUGUAGAGGGGGCUGCCCUACUGCGACUGAGGUGUUGUUAUUUCAGCUAUCAAGCUGGGGGUAGCUGGCCACUCCGCAGAGCUCUCCCCAUUCACCUGUUGGUCACGCAGAUGUAAGAAGCGUUUCAGACAAAAGGCCCCAGCGGGCAGGGACAGGCAAAUACGCCUAUUUACAUCUCGUAACAGAGCGCUUAACAUUUAUUCAUCUGCUUAAGCGUAAUGUCUUCGGGCUCUGGUGAUAGCUGGUACCAGGAUGCAGCUGCCGCGC
#=GC SS_cons                                 ......................................................................................................<<<<<<<<<<................>>>>>>.>>>><<<<<<<....<<<<<<<.<<<<...................>....>>>>>>>>>>....>>>....>>>>..................................................................................:.<<<<<-.<<<<<-------<<<<<<<<<<<<___._......>>>>>>>>>>>>>>>>>->>>>>:..................................................................................................................................................................................................................................................................................................................
#=GC R2R_LABEL                               ----------------------------------------------------------------------------------------------------.......................................1.......................................................................2.........................3.....................4..................5.........6.....7............t...........................................................------------------------------------------------------------------------------------------------------------------------------------------------------------------------------------------------------------------------------------------------------------------------------------------------------------
#=GF R2R turn_stem_at_internal t +1 r
#=GF R2R place_explicit 1 1-- -90 4 0 0 0 -180
#=GF R2R var_backbone_range 2 3
#=GF R2R var_backbone_range 4 5
#=GF R2R var_backbone_range 6 7
//
