# Supplementary material for: R2R - software to speed the depiction of aesthetic consensus RNA secondary structures
Source: BMC Bioinformatics. 2011 Jan 4;12:3. doi: 10.1186/1471-2105-12-3 (PMC3023696; doi:10.1186/1471-2105-12-3)
Supplement: Additional file 1 — Source code and example input and output files. C++ and Perl source code is provided. Installation and usage instructions are given in the user manual (Additional file 2), which is also a part of this archive. Example input files for R2R are included in the "demo" subdirectory of this archive, and R2R's raw output on these examples in PDF and SVG format is supplied in the "demo/output-pdf" and "demo/output-svg" subdirectories. Files can be retrieved from the tgz archive file using programs such as WinZip (Windows), StuffIt Expander (Mac) or the tar/gzip commands (UNIX). [file 1471-2105-12-3-S1.TGZ › R2R-1.0.1/demo/104/Desulfotalea-1.sto]

# STOCKHOLM 1.0
NC_006138.1/2160919-2160457                      AAAGGACAUCGCCGCUCUUUGGCAUCCCUACCACCGCGGCAUACAAUCUAUAAAAAGAGUAGCACUGUACAGAUAAUUAAAUUAGCGGGUAGGGAAAAUUAAGAUCACAGCUCUCUGCCAUCCA....................................................UGGCA.UCGCUUGCGUCC.CCUCAUCCCUGAGGGCAAAAAAAAACCAAGCUGAAAUUAAUCAACUUGGGGCUUUGGAUAUAAUUCGGCGGCGACCUACUCUUCGCCCCCCCCAUGCAGUACCAUCGGCGUAAAAAGGUAAGCGACCAACGGGAGACUCCGUCAAAGCGACCAAAGGGAGACUUCGUCAAAGCAAGUGCAACGAGACUCCGUCAAAGCGACCAAAGGUAGACUCCAGGUAAGCGUAGACUCCGGGUAAGCGUAGACUCCGGGUAAGCGUAAACUCCUGUUUCGCAUCGUGUUCGGAACGAGACAAUUUCAAAACCCGAUUGGCAACAAAAAC
NC_006138.1/2159892-2159430                      AAAGGGUGUCGCCGCUCUUUGGCAUCCCUGCCACCGCGGCAUACAAUCUAUAAAAAUAGGAGUACUGUACAGAUAAUUAAAUUAGCGGGUAGGGAAAAUUAAGAUCACAGCUCUCUGCCAUCCA....................................................UGGCA.UCGCUUGCGUAC.CCUCAUCCCUGAGGGCAAAAAAAAGCCCAAACUAAAUUAAUAGCUUGGGCUUUAUAUAUAAAAUUCGGCGGCGACCUACUCUCCCACACAGUCUCCCAUGCAGUACCAUCGGCGCUGAAGAGCUUAACUUCCGUGUUCGGAAUGGGAACGGGUGGAGCCUCUUCGCUAUGGCCACCGAAAAAAUUCGGCGUUCUUAAUUAAAUAUAGAGUAUUCAGUUAGUUUCUUAAUAGCAUAAUCAAGGAUAUGGAUAAGCCGCACGGCUUAUUAGUAUCGGUUAGCUCCAAGUGUUACCACUCUUCCACACCCGACCUAUCAACGUUG
NC_006138.1/812325-811863                        GAAAGGACAUCGCCGCUCUUUGGCAUCCCUGCCACCGCGGCAUACAAUCUAUAAAAUAGGAGUACUGUACAGAUAAUCAAACUAGCGGGUAGGGAAAAUUAAGAUCACAGCUCUCUGCCAUCCA....................................................UGGCA.UCGCUUGCGUAC.CCUCAUCCCUGAGGGCAAAAAAAAGCCCCAAGUCGAAAUUAAUCAACUUGGGGCUUUGGAUAUAAUUCGGCGGCGACCUACUCUCCCACACAGUCUCCCAUGCAGUACCAUCGGUGCUGAGAUAGGCGAACAUGGUGAGACUUCGAGAAGAGUUAGAUAGCGACCGUAGGGAGACCUUCGUCAAAGCGAGUGCAACGAGACUCCAGGUAAGCGUAGACUCCUGUUUCGCAUCGUGUUCGGAAUGGGAACGGAUGAUCUUACCCCUGCCAACAAGACAAGUUAUGGUGAAUAUUUUUAAUGCUUUUCUCUAUGGUAAGCAUUU
NC_006138.1/1458068-1458530                      AAGGGGUGUCGCCGCUCCUUGGCAUCCCUGCCACCGCGGCAUACAAACUAUAAAAAUAGGAGUACUGUACAGAUAAUUAAAUUAGCGGGUAGGGAAAAUUAAGAUCACAGCUCUCUGCCAUCCA....................................................UGGCA.UCGCUUGCGUAC.CCUCAUCCCUGAGGGCAAAAAAAAGCCCCAAACUAAAUUAAUAGUUUGGGGCUUUGGAUAAAAUUCGGCGGCGACCUACUCUUCGACACCCCCCAUGCAGUACCAUCGGCGUAAAAAGGUAAGCGACCGGAGGGAGACUCCGUCAAAGCGAGUGCAACGAGACUCCAGGUAAGCGUAGACUCCUGUUUCGCAUCGUGUUCGGAAUGGGAACGGGUAAAGUCUCUUUUUUUGCUGUUGGGAAAAUAAGAAGAAAAGGGAAUGUCGGAUAAAUUUGCGGAGGUGCUUUUGGGGAAGAUCUUAGGAAAUGGAAAGGGUGUCGCGU
NC_007907.1/3254531-3254070                      UUGUUUGGGUCGUGUAGUUUUACGCACAACGCGUACUCCAUAGCUCCAGGACUGGUCAGUUUGCUUUCUUAACAGCUCAGCCAAACCCCGCUGCUUUCAGCAUGUGGCCGCUCCUGCACGUCCA....................................................UGUGC.CCGCGGCAUCA..GGACCUCCAUGUCCAAGCAACCGGUGGCUGCGCUAUGUUAAGAAAGCCUCAUUGACCUGACCGCCCUUCCGCUAAAUCCGUCCGCUUUUGUGCGUAAAGCUACGCUUGAGGGUCUUUUAGCUCUGUUUUUGGGUCUUUUUCAGAACGGGAUAACCUCAAAAAAUAGAAAAUUGGAUACAGAUAAAUAAAAAAACGCCGGAAAGGACGGGAUGGAAAUGCUGGAUAAGGCUGAAGUCGUUUCUCACCAAAUCAUGGGUGAUCCCCGCUAUAAGAUCAUGAAACUGGUUCUCCGGACCGAGAUUGCCCGGGAAGGGCAGCCGGG
NZ_AASF01001432.1/2073-2424                      UUUGCAUCAUCUUCAUUGGGUACUUCUCAUCGUGGGAGCCUCUGAAUGAAUCUGGGUGAGCAGAAUUGUGAGGCUAAAUUUUCCGCUGCAAGGCGGAAAUCGUAGGGUCGCUCAAUGACAUCC.....................................................UGUCU.CCGCGACACUU..GCACAUCCUUGUGCGGCGUAAUAGUAGGCCUAUUGCCAAGAUUUCCAACACAGCAGCGGGAAACUUGGGCCGCAAGGCAGCCGUCCAUAAUUCGUUCGGAAGCUCCUUUGUUCAAACCGCAUCCUCGUCGGCGAUCUUGUGCGCUUCCAUGUGGGUCAGCCCCGGAUGGUUACGCAGCAGAUAGCCGGCGGUGUGCAGCCGGAGUAUGGCUUC.............................................................................................................
JCVI_SCAF_1096626308176/930-469                  GAUGGUCAGUAUGUCGCGAGAGGCACGACUACAGGGUUGUAGGAGUUAGGGCGACGCAGGAUGCCAAAGCCGAGGACGCCGAAGCGACGAUGGUUUGAAAGGUCAGGCCGUUCUCGAACAUCCC....................................................UGUUCUUCACGACACUC..GUACAUCC.UGUACAUCGUAUGUCGUAAGAUGCACACCGAUAGGGGUAUUAGGAGUUAGAUCGACGCAGGACACCGAAGCGACGAUGGCCUUGAAAGAUUAGCCCGUUAUCGAACAUCCCCGUUCUUCACGGCACCCAUACAUCGUAUGACGCGUGCACAACGGCGCACACGACUACAUGUAGGCAGUAAGUGGAACAAAGCAGAAAACCUAGCCGCGGAGCGACGUCUAGCUACAUCGCGGCCUCAUUCAAUAACCGAUUUAAGCCCGGGAUCAACAAUCCCGCUUGCUGAUUACUCUAAACGUCAGAGCAUAAUUUCUGA
JCVI_SCAF_1096627348977/2200-2661                AUCGAUUCAGAAAUAUUAUUAAAGCGGCAUACAUUCGAAUUCAGUAAGAUCCAAACAAAAAAGGCCACCUUACGGUAGCCAUUUUUAUUUGGUGGAGCCUAGCUUGGCCGUUCUCGGACAUCC.....................................................UGUCCUUCACGGCAUUC..GUACAUCCUUGUACUUCAUCGAACCACUUUCAGCGGUUCGGCAAUUUAACCAAACAAAAAAGGCCACCUUACGGUAGCCAUUUUUAUUUGGUGGAGCCUAGCGGGAUCGAACCGCUGACCUCUUCGCUGCCAGCGAAGCGCUCUCCCAGCUGAGCUAAGGCCCCAUCAAGCGAAGCAGGAUAUUAAUCAAACCGCUUGUCCCUUGCAACUAUUAAUCCUAUCGCUUGCAUAGAAGAGUGAUAGUUUUAAUUCUGAAAUAAAUUCACAAUAUGAAAUGUUCACUAUUUGAAAAACUUACUGCAUGAUGAAAAAUACACUAAGU
NZ_AASF01000563.1/548-87                         GGCGGUGAUGUGCUGGAGCUCUGGGCUCGAGUAACAGGCAUGGACAGCCAGCGGGACUUUCCACAGGUGAUGGAAUCACUUGCGCGUUGGUUGGGUGAAACGCCGGGCCGCUCCUGUCCAUCCA....................................................UGGAC.CCGCGGCAUUC..GGACAUCCAUGUUCAUCAGCCUGUUACCCGACCUUACCAUUAAGAAACCGCCGGUCGAUGAACUCGGUCCUUGGUCAGCCAAGUGGGACUACCACAAUGGCGAUGGGCAGCUCAUUGCCUGCGUCUAUCGCUACGACACGCCGGAUGGCAAGGAGUACCGGCCAUGGGAUGUGCGCGCCCGGGCGAUGCGUGCUCCCAGCCCGAGGCCGCUCUACAACCAACCCCGGCUCAAGCAGGUCGAUGAGAUUGUUUUGGUCGAGGGUGAGAAAGCCGCCGAUGCGCUUAUGAGUCAUGGCAUCGUGGCCACCACGGCCAUGAACGG
wf1_AGZO6492_g2/1002-559                         ..................GGAAAGGGACGGGCUUUUUGCUUUUAAAAAUUAAAAAAAACAAAAAAAAUUAAUGGCUGCACCUGAAUUCAUUGCGACCUCAGAAGUGACCGCUCUAGUACAUCCA....................................................UGUAC.CCACGGCAUUA..GUACAUCCAUGUACGUCAAACGUGUUAGCGCCGGUGGUAAAUAGUGUGUGGAUGCUCUUCUCUUUAUGUGAGACCGCUCCUGUGCAUCCUGCACUUACGGCAUUAGUGCAUCUCGGUAAUUGCUCCUGCAUUACUCUACUAACCUACAUCCUUGUAGGAACAUGCACGUCAAAAACCCUUAGCUAAAGCUACGGGUUUUUUGUUUUCUGGCGUUUAAAAAAUCACAGGCACACUUGUGACAUUACUGGCGACUAAUUGUUUGCUAUUAAAGCGUGCAGUUCAUAGGUCAAUAUAAGUUAAGAAAUGACGACCUUUCGAUUCU
NC_009052.1/120467-120006                        AACAAAAAAUAAAACAGGUAGUUCUCAGCUGGUCCUAACCCCGGCUCAAUUCCGCAGAAUGUAACUCCCCAAAAAAUUACCAUAAAAGUAUAUAUAUCUCACUAUGGUCGCUCAUGUGCAUCCA....................................................UGCACUUCACGACAUUC..AGACAUCC.UGCCUAUCAAAUAGCGAGCUAGCUUUCGCAGGUGCAGGGGCGAAUGAAAAUCGGUGAUUUUCGCGCUUAUGAGCGAGAGGCAGGGAUUGCCGAACUGGAGUGCUUUACAUGGAUGUAAAGCGAGGACUUCGGAAGCGAUAGCAAAUUUGCCAAUGAGCACAAGGGGGCUUUCAACUCCGUUGGGGGCGGCAAGGGAGAUCCAAGAGGGAAUUGCUGUUGAUCCCCCUCUUGGUCGGGUGUGGGUUGAAGACCCACGACGUUAAUCAAGCGCAGCUUGAUAAUAAAAUCACAAUAGUGAUUAACCCAUACUUAU
NC_008322.1/489245-488784                        AAUUAAUAUCAAAUAUGAGCUUUUAAAGUGUAUGACAGGUAAUGAAUCCCCCAUCAUAUGCAAAGUUACUGACUGGCAUUGAAGAAAAUCGCGUGAGCGAGGUAUGGUCGUUCUCUUGCAUCGA....................................................UGCACCUCACGACAUUC..AGGCAUCC.UGCCUAUCAGAUGCCGAGAUAGCGUCAAUCGAAUCAGGGACGAUCGUCUGACGCGAUAGCAUAAGGACGCUAAAUGCUCAAGGGGCUUUCAACUCCGUUGGGGCGUCUUGGCUGCUUGUGAAAACAAUGGCAAGGAGGAUAGGACGAGCAGUCCUCCUUGGUCGGGUGUGGGGUGAAGCCCCACGACUUUGACUUUGACUUUGACUUUGCUUUUACAUCACUUCAGCCGAUUCGAUAUUCAAAUCAGUUAACCAAUCCCAAAUCACAGCGAUAAAACUACCCUCGUAAAGCAAUCUUCAGAUUGAUCCCACCA
NC_008577.1/3928963-3929424                      AUUUUUAUACCUUAACAAUCGACCAAUAACACCUGAGCCUAAGUAAUACACCAUCCCCUCGGAGUUGCCGCAGGGCGAAUAGGCAAAUUGCGUGAGUCUCGCCAUGGUCGUUAUCGUGCAUCCA....................................................UACACGUCACGACAUUC..AGGCAUCC.UGCCUAUCAGAUGGCGAGCUAGCUUUCGCAGGUGCUGGGACACAUCCUUCGGAAGCGAUAGCAAAUUUAUCGAUGAGCACAAGGGGCUUUCAACUCCGUUAGGGGCGUCUUGGCUGAUGUGAAAACAAUAGGCAAGGAGGAUAGGAGGAGCAGUUCUCCUUGGUCGGCUCUUGUUUAAAAAUCAGGGGGUGAAGCCCCACGACCUUGAUUCACCUCGGGCGACAGGCCGCAAAAGUAACCCUGAAACUAACACUCCAUUGCCAAUGGGAACGCCAGAAUUGGCACUGUUUCACCAGUGACCUUCUAAAACAUG
NC_004347.1/1172382-1171921                      AGCUUUUAUGCCUUAAAAAUUACCGAUAAAACCAAAUCCUAAGGAAUACACCAGCCCCUCGGAGUUGCCGCAGGGCGAAUAGACAAAUUGCAUGAGUCUCGCCAUGGUCGUUCUCGUGCAUCCA....................................................UGCACUUCACGACAUUC..AGGCAUCC.UGCCUAUCAUCAGAUGCCGAGAUAGCGUCAGUCGAACAUAAAAAAACAGGACUGGCAUAACUUUAAUCAGGUAUACGCUGGACUUAAAAAGAAUUAAGCACUGCCAUGGAAGUGACCGUUGACGGCAUGGAUGCCGUCGUCGAGCCCUCAGGGAUGAGUUCAUGGCGAGUCACUGGAAUGACAGUGCUUAAUUUAUUGCAGCGGACAGAGUUUGAAAUUUGAGUAUGCAAUCAAGCAUAAAAAAGCCCCGCAGUAUUAAACACUGCGAGGCUUUAUUUAUCUAGUGCGCAGCUAACCGCUGCGCCACCAAACC
NC_004347.1/4341275-4341736                      ACUCGGUUUGCUUUGUAUGACUUGCAAACAACGCAAAAGCUGAAGGAGUUCACCUCCCCUCGGAGUUGCCGCAGGGCAUUUGCGGUCGUUGCGUGAGCGAGGCAUGGUCGUUCUCGUGCAUCCA....................................................UGCACUUCACGACAUUC..AGGCAUCC.UGCCUAUCAGAUGCCGAGAUAUCGUCAGUCGAAUCAGGGACGAGCGUCUGACGCGAUAGCAUUAGAACGCUUAAUGCACAAGGGGCUUUCAACUCCGCUGGGGGCGUCUUGGCUGAUGUGAAAACAAUAGGCAAGGAGGAUAGGACGAGCAGCUCUCCUUGGUCGACUCUUUAUAAAAAAAUCAGGGGGUGAAGCCCCACGACGUUGACUUUGACUUUGCUUUUAAAGCCUUUUAAACGCAAUAAACGAAGUUUACAAAUAAACCUUAUUGUCGGAAUCCCGACAAAUACCCUACCUUGUGAUCCUCACAGUG
NZ_ABAU01000009.1/74658-74197                    ACAUGCAUAACUAUCUUGGGAUUACGGCCAACACCGCGGUGACAGAAGUUCACCUCCCCUCGGAGUUGCCGCAGGGCAUUAGCGUUCGUUGCGUGAUCGAGGCAUGGUCGUUCUCGUGCAUCCA....................................................UGCACUUCACGACAUUC..AGGCAUCC.UGCCUAUCAGAUGCCGAGAUAGCGUCAGUCGAAUCAGGGAGUGAGCCCUACAACUUUGACUUUGAUUUAAAAAUAAAAACUAUGAUGGACAUAUUAAUCAUAUAAAAAAGGUGUGACACUUAGCGUGUCACACCUAGAUAAUUAAUUAUUAAAUUAUAAAUAUCAAAAUGAAUAAUUAGAAUCGAUAUUCAACACCUAAACUGGCUUGUUUAAAGUCUGUAUCUGUAUCUGCACCAUUGCUAACAUUCUCAACGGUAAUUCCUGCAUCAUACCAAGUGUACUCGGCAUUAAUUAAGAAUCGAUCUGUGACUUU
NC_008750.1/620979-620518                        ACCACGCUUUAAUGCGUUAAGUGACCAAUAAACAACUCAACAAUCGACGGAAUAUCCCCUCGAAGUGACCGCAGGGCAUUAGCGUUCGUUGCGUGAUCGAGGCAUGGUCGUUCUCGUGCAUCCA....................................................UGCACUUCACGACAUUC..AGGCAUCC.UGCCUAUCAGAUGCCGAGAUAGCGUCAGUCGAAUCAGAGAUGAGCGUCUGACGCGAUAACAUAAGUGCGCUAAUUGCCCAAGGGGUUUUCAACUCCAUUAGGGGCGUCAUGGCUGAUUGUUUAUAAAUAGGAAGGAGGAUAGGACGAGCAGUGCUCCUUGGUCGAAUUUUAAUUAAAACAUCAGGGGGUGAAGCCCCACGACUUUGACUUUGAUUAAAUAAUUCAAACAAGAGUUGGGACUGUAACAGGAGUAGCAGUGCUUAACACGACUACCUGAAAUAGAUAGUAAUGCAUCGAAACUCAACCCUCCUUC
NC_009052.1/517246-516785                        GGGACAUAACUCUUUUGGGAUUUACUGCCAACCCGAGAUCACAGAAGUUCACCUUCCCUUCGGAGUUGACGCAGGGCAUUUGCGUUCGUUGCGUGAGCGAGGCAUGGUCGCUCAUGUGCAUCCA....................................................UGCACUUCACCACAUUC..AGGCAUCC.UGCCUAUCAGAUGCCGAGAUAGCGUCAGUCGAAUCAGGGACGAGCGUCUGACGCGAUAGCAUAAGAACGCUUAAUGCCCAAGGGGCUUUCAACUCCGUUAGGGGCGUCUUGGCUGCUUGUGAAAAGAAAGGCAAGGAGGAUAGGACGAGCAGUCCUCCUUGGUCGACUCUUUAUUAAAAAUCAGGGGGUGAAGCCCCACGACGUUGAUUUUUCUUUAAAAAAUGCUUAAGUCACGUAUUACUCUGCCAUGAGAUACCAAAACUCAUAAUUCAAAAACUUAAACGAAGUUUGAACACCCACAGCCCUGCGGCGC
NC_004347.1/488761-488300                        UCUUUAAUGCUUUAAGUGACCAAUAGACAACUCAACAAUCAAAGAAAUACACCAUCCCCUCGGAGUUGCCGCAGGGCAUUUGCGUUCUUUGCGUGAGCGAGGCAUGGUCGCUCACGUGCAUCCA....................................................UACACUUCACGACAUUC..AGGCAUCC.UGCCUAUCAGAUGUCGAGAUAGCGUCAGUCGAAUCAAGGACGAGCGUCUGACGCGAUAGCAUUAGAACGCUUAAUGCCCAAGGAGCUUUCAACUCCGUUAGGGGCGUCUUAGCUAAUGUGAAAACAAUAGGCAAGGAGGAUAGGACGAGCAGUCCUCCUUGGUCGACUCUUGAUUAAAAAUCAGGGGGUGAAACCCCACGACUUUGAGUUUGCUUUCAAAAGCAAUCAAACCAAGCAACUGCCCAAUCUUACUGGCAAAACCUUAAAACUUUGCACUUACGACAACACCAUUGAAAUUAAGGCAAUCUUUGAU
NC_009997.1/1643337-1642876                      UGACGAGCAGUUUACAGGCUUGCCAUGGCAUUCACUCGCCGACUCGGUGAAUAGAAACCUAGGGCCUCUAAGCUUAUGAACGACAAGCUUAUGAACGAGAGCCAUGGUCGUUCUCAUGCAUCCC....................................................UGCAUUGCACGACAUUC..AGGCGUCC.UGCCUAUCAGAUGGCGAACGGGCAGUUAAACACGGAUGUUGUUCAAGUCAAUCCGUGGAUGCAGAGCCGCCCCAUCCAGCUCUUUGAUGAACGGCGUCAUCUCUGACAUUUAUCUGCAUACGUUAGUGAACACUUAAAUAUCAAUCCAAUAUUAAGAUGUUGAUUUAAAGUGUGAUAUCGCUACGACCUAAGGCAAUCGUUAGUGAUAAGUAGGAGAUCUUUAUCAAGUCGCUUUAACCUCGUGCGAUAGCGCACAUACUGAGGAGACCUUGGUCGUAUCCUCGACUCGGUUGGCUGUAUUCUCGACUAUGUC
NZ_ABAU01000042.1/9875-10336                     GACAAGCAGUUUACAGGCUUGCCAUGGCAUUCACUCACCGACUCGGUGAAUAGAAACCUAGGGCCUCUAAGCUUAUUGAACGACAAGCUUAUGAACGAGAGCCAUGGUCGUUCUCAUGCAUCCC....................................................UGCAUUGCACGACAUUC..AGGCGUCC.UGCCUAUCAGAUGGCGAACGGGCUGUUAAACACUGAUGUUGUGCAAGUCAAUCCGUGGAUGCAAGGCCGCGCCGUCCAGCUCUUUGAUGAACGGCGCUAUCUCUGACAUUUAUCUGCGUACGUUAGUGAACGCUUAAAUAUAAGUUUAAUAUUAAGAUGUUGAUUUAAAGUGUGAUAUUGCUGCGACCUAAGGCAAUCGUUAGUGAUAAGCAGGGGAGCUUUAUCAAGUUGCUUUAACCACGUGCGAUAGCGCACAUCCUGAGGAGACCUUGGUCGUAUCCUCGACUCGGUUGGCUGUAUUCUCGACUAUGUC
NC_009997.1/1893107-1893568                      AGGCUUAGCGUUUGUUGGUAUCCACUCAUAAAGGCUUGCCAUGGCAUUUACUCACCGACGCGGUGAAUAGAAACCUAGGGUUUUGAGCUUAUGAACGAGAGCCAUGGUCGUUCUCAUGCAUCCC....................................................UGCAUUGCACGACAUUC..AGGCGUCC.UGCCUAUCAGAUGGCGAACUGGCCGUUAAACAGGGAUGUUGUUCAAGUCCAUCCUUGGAUGCUCGACCGCCCCGUCCAUGGUGCGGACGGUCGUCUCGCUAAUCACCCCGGCUCACCUUUCGGUCAUUCACGUAAUCUGUUGAUUUACAAGAUAUACGCAACACAUUUUUGGACAUUUCUGAGUUAGGAAUUGGAUUGAUUUAGCUGUAUCUCGGAUUACCAAAUGUAUGGCACAUCAAGCCCAUCAGCUUUCGGGAUUAGUCUUCUUCACAAAGCUGUUUAUAUUUCCGUUUGGCAUUUCUUACCUGUAGGC
NC_009052.1/1546207-1545746                      UGACAAGUAGUUUACAGGCUUGCCAUGGCAUUCACUCGCCGACUCGGUGAAUAGAAACCUAGGGCCUCUAAGCUUAUGAACGACAAGCUUAUGAACGAGAGCCAUGGUCGUUCUCAUGCAUCCC....................................................UGCAUUGCACGACAUUC..AGGCGUCC.UGCCUAUCAGAUAGCGAACUGGCAGUUAAACACGGAUGUUGUGCAAGUCAAUCCGUGGAUGCAAGGCCGCGCCAUCCAGCUCUUUGAUGAACGGCGCCAUCUCUGACAUUUAUCUGCGUACGUUAGUGAACGCUUAAAUAUAAGUUUAAUAUCAAGAUGUUGAUUUAAAGUGUGAUAUCGCUACGACCUAAGGCAAUCGUUAGUGAUAAGUAGGAGAUCUUUAUCAAGUCGCUUUAACCACGUGCGAUAGCGCACAUACUGAGGAUACCUUGGUAGUAACCUCGACUCGGUUGGCUGUAUUCUCGACUAUGUC
NC_009665.1/1604237-1603776                      CCAAUUAACGUUUAUUGACUAACAGUUUAAAGGCUUGACAUGGCAUUCACUCGCCGACUCGGUGAAUAGAAACCUAGGGCCUCUAAGCUUAUGAACGAGAGCCAUGGUCGUUCUCAUGCAUCCC....................................................UGCAUUGCACGACAUUC..AGGCGUCC.UGCCUAUCAGAUAGCGAACUGGUAGUUAAACACGGAUGUUGUUCAAGUCAAUCCGUGGAUGCAAAGCCGCGCCAUCCUGCUCUUUGAUGAACGGCGCUAUCUCUGACAUUUAUCUGCGUACGUUAGUGAACGCUUAAAUAUAAGUUUAAUAUUAAGAUGUUGAUUUAAAGUGUGAUAUCGCUACGACCUAAGGCAAUCGUUAGUGAUAAGUAGGGGAUCUUUAUCAAGUCGCUUUAACCACGUGCGAUAGCGCACAUACUGAGGAUACCUUGGUAGUAUCCUCGACUCGGUUGCCUGUAUUCUCGACUAUGUC
NC_009831.1/3283622-3283162                      UGUUAGCUGGCAGGCUUUUGCAUUGACAUCUACACUUGAAAGAUUCGAUUUUGGAUGUUCAGGAGGCAAGGCGAAGGUCGAAUGAGCGUUUUGAGUGACAGGCUAGGUCUUUCUCAUGCGUCCU....................................................UGCAU.UCAAGGCAUUC..AGGUGUCC.UACCUAUCAGAUGCCGAACUGGCUUUUUCAGAUGGAUGUAAUUUGCCUAGACCUCGUUCUACUCACUCUUUAUUUACAAGCAGGCCUUGAAGAUACGCCCUUUUAUCAUUGUGUGAGUCGCACGGUGAGAAGGGCGUUUUUAUGUGGAAUAGAUAAUUACUCUGGCCAAUCUUUCGAGAAUAUCUUUAGAGGGGGGCUUUGUAGUUCUGUUAUGAGCGUUUGAUGACAAAAUUCACCGUUGUGUUAGGUUUGUCGGGUUAUUCAGUCAUAUAACUGUUUAGAGUGACAGUUUUAGCGUGUUUUUCUCAAACCG
soil_XZS79699_x1/611-947                         UGCGCGUGGGUAUGCGCGCUGACCUGGCAGUCUGGAAGCUACGUCACCCAGAACAACUCUGCGCCGAAGUCGGCACGCACAGGCCUGUGGAAAUCGCUGUAGGUCGGCCGCUCUAGCGCAUCC.....................................................UGCGC.CCGCGGCAUUC..ACGCAUCCAUGCGCAUCAGGCUUCAGCCCGACACCCUUANAACGACACGCUGAUGUUCAGCGUCGCCAUGUCGACGUCGGCUUCGUCCAGCGUGUCAUCUUCGCCGGCGUCNAACACGCGCCCGUAUUCCANCCGGAUGUUGUAAAUCUCAANAANNCUNAANCUGAUACCGACNCCCCGAANCAAAAUCGNNCCNNA............................................................................................................................
wf1_AGZO16092_g2/715-974                         NNNNNNNNNNCUGAUGAAGUGAACUAUGAAGUGAAUUGUAGGUAAGUUUGACUAACACUCGCAAGAGUGACACGUACAUAAAGCAUUGAAUAAGAAUUCGAAAAUCGUCGUUCCUUGGCAUCCA....................................................UGCCA.UCACGACAUUA..GUGCAUCCGUGCACGUCAACGUAUUUAUCAUCAUUAAAACAGUCUUUAUGAACGGGCUUUCAGAAUGGACCCCUUUUUGUCUAGCGAACAUAGCGACAUGGCCCCCACCUGAUCCCAUUC..........................................................................................................................................................................................................
NZ_AAQH01000003.1/35682-36143                    UCGGCGGGCCAAUCGCAAUACCUCCACUCAUAACAACAACCUCCAAAACUCCAUCAGUUUUGAUUCAAGCAAAAGCAUAGCCCUAGAUGUGAUGAGAACCUCUCAGGCCGCUCCUGCGCAUCCA....................................................UGCGC.UCGCGGCAUUU..GUACAUCCUUGUACUUCGUUCGACCUAGCGAGGAACGAGCGUAGGAGACGAACGAAGUGAGAGUGAGCCUGCGAACGGUCAAUCCUCGGCGGGCCAAUCAAAGUUUUUCAUUCCAGCAAAAACUAACGACUACUCUCAACUUAUUCCAAAAGCGAAAGAUUCGCCCUAAAAGGACGAGAAUCUCUGGUAGGCUCCCCAACCGCAUCCUUUCAGUCCUUCCCCGCCAAUUUAACCCUUUUUACCUACUUUGACCUGCUUUUACCCGGCGCUUUUACAGCCGUUCUACUACUAUGGGACUAAUAAUAAAAACACGCCUGUGGUG
JCVI_SCAF_1096627348411/6081-5620                CAUGCACAAUAGAAUGGCAUAUCUGAAGAUAUAAUGCACCAAAUUGGUGCGCGGGUAAUUGAGGCACAUCCGUAUGCUCGCAGGAUACCGUCCGUCCUGGACAUACCCUGCUCCAUUGCAUCCG....................................................UGCAA.UCGCAGGAUACC.GUCCGUCC.UGGACAUAAAAAACCCGGCAGAUGCCGGGUUUUUUGAAUCGAUAAGAGUCUUAAACUGAGUAGUAAAGAUCGUAUUCGAUUGGGUGUGUAGUCUGGCUCACUUGAGCACACUCUUCACGCUUAAGUUCGAUGUAAGCGUUUAGCAUGUCUUCAGUGAAUACGCCGCCGCGAGUUAGGAACUCGUGAUCAGCUUCUAGAGAGUCCAGAGCUUCUUCUAGUGAAGAACAAACCUGUGGGAUCUGAGCAGCUUCUUCAGCUGGUAGAUCGUAAAGGUCUUUAUCUGCUGCAUCGCCAGGGUGGAUCUUGUUCUGGA
wf1_Contig1252/413-874                           CCUCUGACCCAGACUGACCUGGAAAGCGAAGCGGAUUAUCUGAAAAGUAUCGAUUACAAACUGAAGUGCAGCUAACCCCACAUUGUGGGUAGCUUGUUUUAGAUGCGCCGCGCCUGCGCAGCCA....................................................UGCGC.UCGCGGCAUAAC.GUACGUCC.CGUACAUAAAAAAGGGGAUCAAUUUCCAUUGACCCCCUUUUUUAUGCAACACCUAAGCUGUUACAGCUCAGGCCCUGCCUUAACGAUCUCUUGCGAAAUGCCAUUAAACUUAGUGAAAUUACUAACAAACUGACCAAUCAGGUCCUUCGCAGCCGCAUCAUAAGCCGCUGGAUCAGCCCAGGUCUCACGUGGAUUCAGCAAGCCACUGUUAACACCGGGGACAGCCAAAGGCACAGCCAGAUUAAUACCCGGCAGCUGCUGGGUUUCACAGUCUUUCAACGCUCCACUUUGAAUCGCACUGAUAAUAGCCCGG
wf1_Contig1312/913-452                           CCUUUUGACCCAGACUGACCUGAAAGGGAAGCGGAUUAUCUGAAAAGUAUCGAUUACAAACUGAAGUGCAGCUAACCCCACAUGUGGGGUAGCUUGUUUUAGAUGCGCCGCGCCUGCGCAGCCA....................................................UGCGC.UCGCGGCAUAAC.GUACGUCC.CGUACAUAAAAAAGGGGAUCAAUUUCCAUUGACCCCCUUUUUUAUGCAACACNUAAGCUGUUACAGCUCAGGCCCUGCCUUAACGAUCUCUUGCGAAAUGCCAUUAAACUUAGUGAAAUUACUAACAAACUGACCAAUCAGGUCCUUCGCAGCCGCAUCAUAAGCCGCUGGAUCAGCCCAGGUCUCACGUGGAUUCAGCAAGCCACUGUUAACACCGGGGACAGCCAAAGGCACAGCCAGAUUAAUACCCGGCAGCUGCUGGGUUUCACAGUCUUUCAACGCUCCACUUUGAAUCGCACUGAUAAUAGCCCGG
wf1_Contig2174/328-1                             GCGCCUAUGCAGAAAAUGCAGGAGCAAUUUUCUGCCCGUACAUCCUGUACAUGCGCCGCUCCUGCGCAUCCAUGCGCCCGCGGCAUACCGUACAUCCUGUACAUGCGCCGCUCCUGCGCAUCCA....................................................UGCGC.CCGCGGCAUACC.GUACAUCC.UGUACAUAAAAAAACCUGCUGGAUGAGGCAGCAGGUUUUUACAGGGCACAAUUUUUGAGAAUGAAGCUGUUAUCUAAAAAGAAACCGGCAGACUUACUUUUUUUGAUCUUCUUUCAUCAAGACACGCAGCUUGAACCCUGCCCAAAUCAUACGCGAAACGAUCCAGCGAUCUACCUGGG......................................................................................................................................
wf2_AHAA10370_x1/423-1                           GGGCGAAAUGCCCCGGCGUACAAUCUGGAAAUCAAAUGCCGGACCGGAUUUGUCAUGUGACGGGGCCGGUCAACCCUUUUUCUAAUGCCGUGCGUAACUGACACACGCCGCUCCUGCGCGUCC.....................................................UGCGC.CCGCGGCAUACC.GUUCAUCC.UGAACAUAAAAAACCCGCUCAGCUGGCGCUAAAGCGGGUUUUGAAAUUGCCGCCGCUUUAGCUGUAUUUUUAGAGCGCCCGCAAGCUGAAAAUCAAAUCGGCGCUGAACCCAUAUUGUACCAAAAACAGCUCUAUUCUUGUACUGUUUUGGACUGUAUAUCCGCGCUUCACGCUACGUUCCGAAAUCUGCGCCGCAGCGAUGCAGAAGUGCGUAACCGUACCGUCACACGCGUGCCUGACCGAAUCAACUACCAGUUUCCCNNNNUUUUUUUUUC......................................
wf1_Contig2174/380-1                             GCAGCUUGCCCGUAUAAACCCUUAGAGCCCGCGGCAUAUAGCGCCAAGGAUGGCGCCUAUGCAGAAAAUGCAGGAGCAAUUUUCUGCCCGUACAUCCUGUACAUGCGCCGCUCCUGCGCAUCCA....................................................UGCGC.CCGCGGCAUACC.GUACAUCC.UGUACAUGCGCCGCUCCUGCGCAUCCAUGCGCCCGCGGCAUACCGUACAUCCUGUACAUAAAAAAACCUGCUGGAUGAGGCAGCAGGUUUUUACAGGGCACAAUUUUUGAGAAUGAAGCUGUUAUCUAAAAAGAAACCGGCAGACUUACUUUUUUUGAUCUUCUUUCAUCAAGACACGCAGCUUGAACCCUGCCCAAAUCAUACGCGAAACGAUCCAGCGAUCUACCUGGG..................................................................................
JCVI_SCAF_1101668564577/773-311                  CAGGAGCAAAAGCCAGUAUGCGCCCACGGGAUACGACCGCCAAGGAUGGCGGAAGUGCCGAUCAUGCAGGAGCAAUUAUCAGCCCGCCCAUCCCUGGAGGGCAUGUCCUGCUCCUGCGCAUCCA....................................................UGCGC.ACGCAGGAUACC.GUCCAUCCCUGGACAUAAAAAAACCCGGAAGGGGUUGCCUUCCGGGUUUUAGGGUUUUUCAACUGGAAGGAAACACCUGCCAGUCUAUUCUCUGACAGAUUAUAAAAAUAUGCAGCAUAUCGCCUGAAGCGAACUGAGCUGUGGCGUUAAGCGAUUACCUGCUUGAGAAUAAUGAAUUUUCAAAAAAUUUUCCUGCUUAUAUAAGGAGUUAAAUAAAAUUUCUGGGCAUUUUAAUGCGCAAUUUAAAAAAUACAAGUUUAUUUAUUAUAUUUUGGCAGUCGUAGGUUGGGCUGAGUAUGCGAAACCCAACAUCUAAAAUCAU
NZ_AAQH01000022.1/41514-41975                    AACAUAUGCGCUCUUUGCCAUCCAUGAUAACCGCUAUACGAUGCACAAGGAUGUGCAAGUGUCGAAAAGAGGCAGGAGCCGGUUUGACCCGUUCUUCCUGAACAUAUGCGCUCUUUGCCAUCCA....................................................UGGCA.UCGCGCUAUACC.GUUCAUCC.UGAACAUAAAAAAAGCCAACUUAGAAUCUCCAAGUUGGCUUUUUUCUACUGAAAAAGACUAUGCUUCUUCUUUCGCUUUAGUCUUUUUUGCGGGUUUCGCCUCUGCAGCAGGCGCUUCCGCUUGUGCUUCCGCUUCCGCUUUUUCUUCUGCUGGCUUAGCAACCACUAACAGUUGAUCACGGAUUUGCUUUUCAAGUUCUUUACUAACUUCUGGGUUCUCCUGAAGAUAGACACAAGCAUUGGCUUUACCCUGACCAAUCUUAUCGCCCUUGUAAGCGUACCAAGCACCAGACUUAUCCACUAAACCAAGCUU
NC_006138.1/1458421-1458882                      GGUAAAGUCUCUUUUUUUGCUGUUGGGAAAAUAAGAAGAAAAGGGAAUGUCGGAUAAAUUUGCGGAGGUGCUUUUGGGGAAGAUCUUAGGAAAUGGAAAGGGUGUCGCGUCUCCAUGCCGUCC.....................................................UGGCA.CCGACGCAUACC.GCCCAUCCAUGGGCAUAAAAAAACCCCAAACUAAAUUAAUAGUUUGGGGCUUAUAUAUAUAAAAUUCGGCGGCGACCUACUCUCCCACACAGUCUCCCAUGCAGUACCAUCGGCGCUGAAGAGCUUAACUUCCGUGUUCGGAAUGGGAACGGGUGGAGCCUCUUCGCUAUGGCCACCGAAAAAAUUCGGCGUCUUUAAUUAAAUAUAGAGUAUUCAGUUAGUUUCUUAAUAGCAUAAUCAAGGAUAUGGAUAAGCCGCACGGCUUAUUAGUAUCGGUUAGCUCCAAGUGUUACCACUCUUCCACACCCGACCUAUCAACGUU
NC_006138.1/827337-826876                        GUAGGUUUGUAGGAAUUGCUUUUGGGGAAGGAAAAAGAAAAGGGAAUAUCGAAUAAAUUUGCGGGAGGUGCUUUUGGGGAAGGUCUUAGUAGGUGGAAGGGAUGUCGCGUCUCCAUGCCGUCC.....................................................UGGCA.CCGACGCAUACC.GCCCAUCCAUGGGCAUAAAAAAAGCCCCAAGUCGAAAUUAAUCAACUUGGGGCUUUAUAUAAAAAAUUCGGCGGCGACCUACUCUCCCACACAGUCUCCCAUGCAGUACCAUCGGCGCUGAAGAGCUUAACUUCCGUGUUCGGAAUGGGAACGGGUGGAGCCUCUUCGCUAUGGCCACCGAAAAAAUUCGGCGUUCUUAAUUAAAUAUAGAGUAUUCAGUUAGUUUCUUAAUAGCAUAAUCAAGGAUAUGGAUAAGCCGCACGGCUUAUUAGUAUCGGUUAGCUCCAAGUGUUACCACUCUUCCACACCCGACCUAUCAACG
NC_006138.1/1424202-1423740                      CAGCUUUUCGUCUCAUCAACGCACCUAUACUUCAGAUUUCAGCUCAAAAUCAUCCAAUUAGAGAAUGAGAUGAGAAUUGGGCUGGCGAGGGGAACGUCCUAGCAUCACUGCUCCUUGGCAUCUC....................................................UGCCA.UCGCAGUAUACA.ACCCAUCCAUGGGUAUAAAAAAAGGGCCAACCAUCAGACGAUGGGGCCCCUCUUUCUUUCAGCAAAGAGCUGGUUUACAGUAGAGCUCUGCGGGCAGAGCUCAAAACAUGCUGCUACUCCUCCCCCUUCCAGGUAUUACAGGAGAGCUGGGCAUGAAUUUCAGGGAACUUACCGGCAUCAAAUUCCGGUAGCUUACCCGCCUUCAUCUGCCUUUCAUAAUCCCUAAUCACCGUCACGGCCACACCCGAGAGCAUAAAAAUAGCAAUGAUGUUCACCAGGGCCAUCAGGCCCAUGGAAAUAUCGGUAAGACUCCACACUGCCU
NC_006138.1/2324676-2325138                      GCCUUUUCUCUUCAAUGCCCUAGCAUCUACCCUCACCUUCAUAAAUUGCUGUCUAAGCACAUCUCCUACUCUUUGUUAGAUACCACAUAGUGGUACUCUGGAAAACGCCGCUCCUUGGCAUCCC....................................................UGCCA.CCGCAGCAUACC.UCCCAUCCAUGGGCAUAAAAACAUAAAGAAAAAAGGUGGUUGCCAUGUCCUAACAACUGCUGUACAAAUUGUUUUAGCUGUUAAGAUUGUGCUCUUAGAGGGGGGGGCGACUCUUCCCUCGCCCAACGGACCGACACCUUCAACAUCGAUGGACGAAAAGUUAAGGUAAGCUAUCGCCAGACAGGCAGCACAAUCAAAACCAAAGGUUUCAUUAAGGGUGGUGCCCCCUGCAAGCAACUCAACGUCGACAUCUUCUUGGACAACAGCAAAAAGGAAGACACUGCCCACACCGAGACAACGAUCCGCCACUACAAACCCAAAG
NC_006138.1/1445332-1445794                      UAUAGGGGCAGGCUUAGAUGGGGGUGUUUUUGUUUGUGAGAAGAGAAAUUCUAGUCAUAGCUAUUUGGGAUAGGCUGUUGUCGAAAUGGAGUAUAGUGGAGGGAUCGCCGCUCUUUGGCAUCCC....................................................UGCCA.CCGCGGCAUACC.GCCCAUCCAUGGGCAUAAAACACAAAAAGCCCCAAACUAAAUUAAUAGUUUGGGGCUUUGUAUAUAAAAUUCGGCGGCGACCUACUCUCCCACACAGUCUCCCAUGCAGUACCAUCGGCGCUGAAGAGUAGGUAAGCGAGUGAAACGAGACUCCGUCAUUCGUGUUCGGAAUGGGAACGGAUAAAGUCUCUUCUUUAGGUUUAUGCUGCUCUUUCUAAUAUCCGCCGUUUCACUGCUCGCCAUCUAACAUCUCGUACCCGCCAUUCCGCUCCGCUUCACUGCUGUUCUUUCUCCGUGUCCUCGGUAGUAGUGGUAAAUGCUU
NC_006138.1/1446311-1446773                      GUGGUAAAUGCUUUUUUACUGUUGAGAACAAUAAGAAGAAAAGGGAAUGUCGGAUAAGUUUUCGGGAGUUACUGCUGGGGGAGUUGUAACAUGAGGAUAGGGCAUCGCCGCUCUUUGGCAUCCC....................................................UGCCA.CCGCGGCAUACC.GCCCAUCCAUGGGCAUAAAACACAAAAAGCCCCAAACUAAAUUAAUAGUUUGGGGCUUUGUAUAUAAAAUUCGGCGGCGACCUACUCUCCCACACAGUCUCCCAUGCAGUACCAUCGGCGCUGAAGAGCUUAACUUCCGUGUUCGGAAUGGGAACGGGUGGGGCCUCUUCGCUAUGGCCACCGAAAAAAAUUUGCUGACAUUAAAUACCCCAUCGCCGCUAAAAAAGCUAGGGGAAAGUUUAUUAUCUGUCAAUAAGUUCAGUAUUUUCCUCUUUCACCACCGUCAUCCUCUGCCAUGCCCCCCUGUAAUAUCGCCAUAGGG
NC_006138.1/1445782-1446244                      GUGGUAAAUGCUUUUUUACUGUUGAGAACAAUAAGAAGAAAAGGGAAUGUCGGAUAAGUUUUCGGGAGUUACUGCUGGGGGAGUUGUAACAUGAGGAUAGGGCAUCGCCGCUCUUUGGCAUCCC....................................................UGCCA.CCGCGGCAUACC.GCCCAUCCAUGGGCAUAAAACACAAAAAGCCCCAAACUAAAUUAAUAGUUUGGGGCUUUGUAUAUAAAAUUCGGCGGCGACCUACUCUUCGACACCCCCCAUGCAGUACCAUCGGCGCUACGAUAAGCGACCAAAGGGAGAUCUUCGUCAAAGCGAACGUAGUGAGACUUCGAGAAAAGCGUUAGAUAGCGACCAUAGGGAGACCUUCGUCAAAGCGAGCGCAACGAGACUCCAUCAUUCGUGUUCGGAAUGGGAACGGAUAAAGUCUCUUCUUUAGGUUUAUGCUGCUCUUUCUAAUAUCCGCCGUUUCACUGCUCGCCAU
NC_006138.1/2161015-2160563                      GCAGGUGCUUAGAACGCCUCUCCACCUUGACGAGGGGGAGAAUGAGAGGGGGUGCGCUUAUUUAGGGGAGGUUGGGUGGAGGUGUGCUUGUUUGGGAAAGGACAUCGCCGCUCUUUGGCAUCCC....................................................UACCA.CCGCGGCAUACA......AUCU.....AUAAAAAGAGUAGCACUGUACAGAUAAUUAAAUUAGCGGGUAGGGAAAAUUAAGAUCACAGCUCUCUGCCAUCCAUGGCAUCGCUUGCGUCCCCUCAUCCCUGAGGGCAAAAAAAAACCAAGCUGAAAUUAAUCAACUUGGGGCUUUGGAUAUAAUUCGGCGGCGACCUACUCUUCGCCCCCCCCAUGCAGUACCAUCGGCGUAAAAAGGUAAGCGACCAACGGGAGACUCCGUCAAAGCGACCAAAGGGAGACUUCGUCAAAGCAAGUGCAACGAGACUCCGUCAAAGCGACCAAAGGUAGACUCCA
NC_006138.1/812420-811968                        UUUAGGAAAUCGAGAAUGUGCUAGAGCUGACAGGUGCUUAGAACGCCUCUCCACCUUGACGAGGGGGAGGAAUGAGAGGGGGUGUGCUUGUUUGGGAAAGGACAUCGCCGCUCUUUGGCAUCCC....................................................UGCCA.CCGCGGCAUACA......AUCU.....AUAAAAUAGGAGUACUGUACAGAUAAUCAAACUAGCGGGUAGGGAAAAUUAAGAUCACAGCUCUCUGCCAUCCAUGGCAUCGCUUGCGUACCCUCAUCCCUGAGGGCAAAAAAAAGCCCCAAGUCGAAAUUAAUCAACUUGGGGCUUUGGAUAUAAUUCGGCGGCGACCUACUCUCCCACACAGUCUCCCAUGCAGUACCAUCGGUGCUGAGAUAGGCGAACAUGGUGAGACUUCGAGAAGAGUUAGAUAGCGACCGUAGGGAGACCUUCGUCAAAGCGAGUGCAACGAGACUCCAGGUAAGCGUAGA
NC_006138.1/2159988-2159536                      AAUGGUAAAUGCUUUUCUGCUGUUGGGAAAGGAAGAAGAAAAGGGAAAGUUUGGUAGGUUUGCGGGAGGUGCUUUUGGGGAAAGUCUUGGUGGGGAAAAGGGUGUCGCCGCUCUUUGGCAUCCC....................................................UGCCA.CCGCGGCAUACA......AUCU.....AUAAAAAUAGGAGUACUGUACAGAUAAUUAAAUUAGCGGGUAGGGAAAAUUAAGAUCACAGCUCUCUGCCAUCCAUGGCAUCGCUUGCGUACCCUCAUCCCUGAGGGCAAAAAAAAGCCCAAACUAAAUUAAUAGCUUGGGCUUUAUAUAUAAAAUUCGGCGGCGACCUACUCUCCCACACAGUCUCCCAUGCAGUACCAUCGGCGCUGAAGAGCUUAACUUCCGUGUUCGGAAUGGGAACGGGUGGAGCCUCUUCGCUAUGGCCACCGAAAAAAUUCGGCGUUCUUAAUUAAAUAUAGAGUAUUCAG
NC_006138.1/1457972-1458424                      CUGUGGUAAAUGUUUUUGCUGUUGGGAAAGGAAGAAGAAAAGGGAAAGUUUAGUAGAUUUGCGGGAGGUGCUUUUAGGGAAGGUCUUGGUAGGUGGAAGGGGUGUCGCCGCUCCUUGGCAUCCC....................................................UGCCA.CCGCGGCAUACA......AACU.....AUAAAAAUAGGAGUACUGUACAGAUAAUUAAAUUAGCGGGUAGGGAAAAUUAAGAUCACAGCUCUCUGCCAUCCAUGGCAUCGCUUGCGUACCCUCAUCCCUGAGGGCAAAAAAAAGCCCCAAACUAAAUUAAUAGUUUGGGGCUUUGGAUAAAAUUCGGCGGCGACCUACUCUUCGACACCCCCCAUGCAGUACCAUCGGCGUAAAAAGGUAAGCGACCGGAGGGAGACUCCGUCAAAGCGAGUGCAACGAGACUCCAGGUAAGCGUAGACUCCUGUUUCGCAUCGUGUUCGGAAUGGGAACGGGUA
NC_006138.1/2050051-2049588                      UGUGGUCUCUGUGGUAAAUGCUUUUGCUGUUCAGCCGUUUCUGACAGCUGUUAUUCUUUCACAGCUUUCUGGACUAACAUGGGUGUUUGCUAAAGGACAGGGCAUUGCCGCUCCUUGCCAUCCC....................................................UGGCA.CCGCGUCAUACAAACCCAUCCCUGGGUAUAAAAAAAAGGCCUGACAUAAUCUGCCAGGCCCUUAAACGAUCAACUGCCCCUAAUUAACGAUAGUAGAGACUUGAGCUUCCCAUAGUGAGAAGAGACUUAUGCAAGUUUCGGCGAAACUCUCUUCUGUCCCAGAUACCCUGGAUAUGUCCGCGGCGCAGGGCAUUGCGAGCUGAGUGGUAAUCAGGUGGUAUAUCGAUACCAGUGGUCUCUCGAAUAACGCGAGGACCGGCAAAGCCCACUCGACUGGAGCGAAUGGCAAAUUGGUAGGGAGAACAUCCCAGAAAAGAUGCCACAGGCCCUGCAUA
NC_006138.1/2736041-2735579                      CUGUGGAGUAGGUAGGCGGGAUUUGCCAGAAAACGGAUAUCGGAGUAAAGUCCUAUCUCUGCCAUUGUGGCUGAUCAUGCAUGGUAACAGCCGCUCCCUGGGCAUCGUCGCUCCCUGGCAUCCC....................................................UGCCA.CCGCGACAUACA.AUCCGUCCCUGGAUAUAAAAAAAGCCCUCUCCGGUAUGACCGAAGAGGGCUUUUAACGUUUUUUUGCUCUAUCCAAUGAUGAGAGCAAGUUCUACCGGUCCAAGCAGUACGACAUUGCAUAUCAAAACGGUGAGAGUGAUUUGGGAAAGGGCACGAAAUUUUUGGGAAAGUAUCGCUUUCAUAAGAGUGUCUCUUUUUAGGUAUUUUUUUUAAAAACUCAGUGUUAUGUUUUAUGGUCAUUUCUUUAUGAUAAUUACUGUAUACAGUGCCUUUUUUGGAAAAUAAAUCACAAAAAACCAGACGAUAUGUUCGGUUUAACUGA
NC_006139.1/37132-36670                          AGGGAGAAAAAAAGAGUCUCAAGGAUUCAUUCGUGUCCAUUGACAGUUGCCACCCUCCCGGCCGCAACCAUUUCACCAUAUUGGGUUGCGCACUGUCAUGGGCAUAGCCGCUCCCUGGCAUCCC....................................................UGUCA.CCGCGCCAUACC.GUCCAUCCCUGGACAUAAAAAACCUGUUAAAAAUGCCCUCUUUCAAGUGCUGAAUGUUGUCCUGCAAGCCCAUGCCCUGCAUCCCGACCUGUUUCACUGGCCGUUCCGAAACGGAGCGAAGAAGGUGCUGAUAUUUCAUGAUAAAUUCUUCUUGCCUUAUGCUCUUACUGGUGCUUUAGUGUUGUGGAUGAUAGAGGAUUGUAUCGAGUGAUUCUCAUAUGGCGCUCCUCUCUGUACAACAAGAGCCGUAAAUUGAUUUAUGAAGAUUCGAGGAAUUUGGAUCAUGUAGUAAUACCCAGUUAAAAACCUGUACCAUGGAUAA
NC_006138.1/2392478-2392940                      UAAAGGUUUCUCAGGUUGACCCCUUAAGCUCUCCACUCUCCUGCGAAAGCCGUUAAGUCUUCUUUUAUUCUUAGCUAGAUACUACAGGGUAGCACCUCUGGAGAAAGUUGCUCCUUGGUAUCUC....................................................UGCCA.CUGCGGCAUACC.UCCCUUCCAUGGGAAUAAAAACAUAAAGAAAAAAAGGUAGUUGCCAGCAACUGGGCCCGUGGUGUACAAGUUUAUUCUAGUUGUUAAUGGUGUCGUUAGAAAGGGGCAUUGUUUGAUCAGGAAAGGGGCUCGGAGCUGAAUCCUCCCCUGACUCCACUAGGGGGAGGAAGAAAUAAGAAUUAUUAAAUAUAAUAUUGAAAUAAAAUAGUAAUGCUCAAAAUUCUCAAAAAUAAUACUCCUUUUUUAGACAAGGAACAGUAUGCCCAAUAUAUUCACCUUUGCAACCAGUGAGCUCUCCACCUCCGCCUUCUACGCCUGGCUU
NC_006138.1/1448311-1448770                      CACUGCCGCCAUUUCGCUAUGCUUCAUUGCUGCUCUUUUUUUGUCCUCCCAGGGUAUUGCGUCUCCAUGCCAUCCCUGGCACCGACGCGGCUCAUCCAUGGGCAUUGCUGCUCCUUGGC.UGA......................................................GCCA.UCGCAGCAUACC.UCCCAUCCCUGGGCAUAUAAUCCAAAAAAUGUUUAGACGAAGAAAAGCACCUAGCGCUGAGCUAUUAGAGACGAAUUGUUGGGGGAAGGAUGGAAUUGCUGAAAAAAAGGUGCUUGAUUUUUUUGGGGCAAGGAGAUAUCUACACUCUUACAAAAACUCGGAUGAACAUAGCAGGAGAGAUUUUUCCCAUGGCAGUACGGAUGGGGAAGGCACCGAAGAAGUAAAUCUUUCAGGUCAAAGGACUGCUAUGGGACGAGCCUCUGGAGAGUCUCAUUAUGGGCACCGAAGGAGCAAGCCAGCGUGUAGCUGGUGAACCUCUCAG
NZ_AAQH01000028.1/29728-29267                    CGCCAAAACUGAUCAAGCUGUUUGAAUGGAUCGCAAAGCGAUUGCUAAAGAAUUUGAAAGAGAAAAUUGUCCAACCGAUUUUGUGUAGGUUGUAGUAACCGGUGACGUCGUUCCUUGGCAUCCA....................................................UGCCA.CCACGACAUACC.GUACAUCC.UGUACAUACCAGUUUGCUUGACGACAUUAGAGCUGUGGAACCACCUGAACCCAUUCCGAACUCAGAAGUGAAACGCAGCAUCGCCGAUGGUAGUGUGGGGCUUCCCCAUGUGAGAGUAGGUCAUCGUCAAGCUCUUAUUCAAAAAGCCCGAUAGGUAAUACUAUCGGGCUUUUUUCAUGCGCGCUUGCCGAAAGCUGGCCCCGCGAGCGAGGCGAGUGUAUUGGGUCUGACCUACCUGCUUCGCAGGAAAAGGUCAUGGUAGAGUUAGCUUCGCUGAUCAAGCUUCUAUUCAAAGCCCCAGUAGCAAAUGUUA
NZ_AAQH01000004.1/3924-4385                      UGUUUGAAUGGAUCGCAAAGCGAUUGCUAAAGAAUUUGAAAACGCUGAAAAGCAAAGUAGAGAAAAUUGUCCAACCGAUUUUGUGUAGGUUGUAGUAACCGGUAACGUCGUUCCUUGGCAUCCA....................................................UGCCA.CCACGACAUACC.GUACAUCC.UGUACAUACCAGUUUGCUUGACGACAUUAGAGCUGUGGAACCACCUGAACCCAUUCCGAACUCAGAAGUGAAACGCAGCAUCGCCGAUGGUAGUGUGGGGCUUCCCCAUGUGAGAGUAGGUCAUCGUCAAGCUCUUAUUCAAAAAGCCCGAUAGGUAACCCUAUCGGGCUUUUUUCAUGCGCGCUUGCCGAAAGCUGGCCCCGCGAGCGAAGCGAGUGUAUUGGGUCUGACCUACCUGCUUCGCAGGAAAAGGUCAUGGUAGAGUUAGCUUCGCUGAUCAAGCUUCUAACAGUAAAAUCCCCAAUCGUUAGUU
NZ_AAQH01000014.1/77717-77256                    UGUUUGAAUGGAUCGCAAAGCGAUUGCUAAAGAAUUUGAAAACGCUGAAAAGCAAAGUAGAGAAAAUUGUCCAACCGAUUUUGUGUAGGUUGUAGUAACCGGUAACGUCGUUCCUUGGCAUCCA....................................................UGCCA.CCACGACAUACC.GUACAUCC.UGUACAUACCAGUUUGCUUGACGACAUUAGAGCUGUGGAACCACCUGAACCCAUUCCGAACUCAGAAGUGAAACGCAGCAUCGCCGAUGGUAGUGUGGGGCUUCCCCAUGUGAGAGUAGGUCAUCGUCAAGCUUCUAACAGUAAAAUCCCCAAUCGUUAGUUCGAUUGGGGAUUUUUUUUGCUUUAAAUUUAAUGACACAUAGUUUGGUUGCCAAAAGUCCAUUCCGAUUGGGGAUUAUAGUGUUUGAAUACGCUGAUUCUCUCUUCCGUCCUGUCACAUGUGACAAGCCCUGUUCCGCAGGAACGGGUUUGG
JCVI_SCAF_1096627235929/257-1                    AGGCAAAUACGGUGAAAUGCGUUUACCCACCCGUUGGCGUUUGGUGUUUUUAUCCACUGGCGAAGUGACGCUCGAAAGCCACCUCGCCAGUAUCGGCAAACGCGUGGUCGUUCCUGCGCAUCCA....................................................UGCGC.CCACGACAUACC.GUUCGUCC.UGAACAUAAAAGCGGGGCAGCAAGUGCGCGUGAUUGAUAUCAGUGCCGAUGCCGGAGCGCAAAUGGGCGUGUUUACCAUUGCCAUGACAUGAACGCCGCCGAUUUAGC.............................................................................................................................................................................................................
NC_009832.1/1300662-1300201                      AUACCUUCUCAGAACAUGAGAUCGACAUGGAUGAAACCCUGAAAGUGCUGAAAAGCCUGUAAUCACAACCACCGCCAGCCGCAUAUACCCUAUGAAUUUCGAGUUGGCCGCUCUGGCGCGUCCA....................................................UGCGC.UCGCGGCAUUU..GUACAUCCCUGUACAGCACAGCUAGGCGACCAGCUAGCUCAUCCCCAGGCGCUUACUUCAGUAAGUAACUGGGGGGAGAUAGUGCAGGUAACAACGCUGCAGCUUGAAAGGCGACGGGUAUAAAACAUUCUAAGCAAUUUGAUACCACCUGUGUUAGCGUGGGUUUUCACCUGACACAGGCCAUUUUAUUAUGUCUGAUACCAGCAGUGUUAAAGGCUUUAUCAACCGCUCCACCAAAAUCGCCUGCCCCAAAUGCGCCUACGUCACCACUCAAAAAUGCUCGAUGCUGCGGCAAAAUGUCAUGCUUAUCUGCCCAAACUGC
NC_009832.1/3202254-3202715                      CCAUUGGCCGGGCUACGUUUUAGUAAUGCAGCUUGCGUGCCAGAUCUGUCAUUUUACAUACCCCAAUUUAUAGUUAUGUAAUUUAUACCCUAUGAAUUUCAAGUUGGCCGCUCUAGCGCGUCCA....................................................UGCGC.UCGCGGCAUUU..GUACAUCCCUGUACAGCACGGCUAGGCGCCCAGCUUGCUCAUCCCCAGGCGCUUACAAAAGUUAAGUAACUGGGGUGACAAAUCUGCCGGGAGCAGAUUUGAACGCUGCCAGCAGCGGCCCCAAAGGGGUGUGGCCCAUGGACGGGCCACAUAACUGAGUGCAGGUAACAACGUUGCAACUUGAAAGGCGACGGGUAUUUGCACGAUCGCAAGGCAGUAACUGCACUGACUGUGUGCAUAUACCCCUUAGGGAGUAUCCGCCACUGGCGGUAGAAUAUCCGCCACCGCCAGCAUGGCAUUGGCAAUAUCAAUCAGCCGCUGG
NC_009832.1/2918965-2919426                      AAUCACGAAAAUCACCAGAACCAACAAAAAAAUCAGCAAAUAUUUCACAUUCUUUCCCGCAAUGCCGAGUUAAUCGGAUGAAUUCUACCCUAUAGCUUUCAAGUUGGCCGCUCUAGCGCGUCCA....................................................UGCGC.UCGCGGCAUUU..GUACAUCCCUGUACAGCACAGCUAGGCGGCCAGCUCGCUCAUCCCCAAGCGCUUACUCAAGUAAGUAACUGGGGUGAGCGAGUGCAGAUAACAACGCUGCGACUUGAAAGAUGACGGGUAUAUGCCAAUACGUGGCUUCCCUAACCUUUAAGUUAGCAUUUCCCAUCGUGGCAGGGAAACCCUGCGGCACGAUAAAACCACAUAUCUGCUGGCAUAUUCGACAGUAAACGACGCUCCCGAACAAAUUAAUGAGAAAGCUUCUCAAAAUAAUAGAUUAAUAGGGAUGUGGGGGCAUUAAUAAGAAUUACAAUGACGGGAAAUG
NC_009831.1/711834-712294                        ACGAUAUCCAUAUCUAACAGCCAGCUCGGCAUCCAUGCCUCUUGUUCAUAUACUCAGAAACCUAAGGUUUCUAUUCACCGUGUCGCAGACGUGUUUGCACAUCCAGAUCGUUUAUUGGCAUCC.....................................................UGCCA.CCACGACAUUU..AUGCAUCUCUGCAUGGCACAAGCCGCAGGCUAUAGGUAGUCAUGAAGGCGAGACUUUCAAUUAUCCCUACCAAUCAGCCACUAAUGACAACUAUCAACCAUAACUAUUUACUACAAAAAAUGGCAGAACCUUACUCUUGCUUUCAUUUUGUACACUUUUCGUUGUACUCUGAGAUGCAAUCAACAAAUUCCGGGCAUUAGAUCACGGAAUGAAUAUAACAAUAAUGAUAAAGCGUCGACGAGGUUUGAAUGGAAGGAAUUACUGAAUUUGUAAGUAUGAUCAAUGGCUUCGUUUGGGGUACCCCCAUGCUGGUCAUGAUCUU
NC_009831.1/3777095-3777555                      CCGAACUGGCAGUUAAACAAGGAUGUUGAUUGAAAUCGCAGAGUGCCCAGGGAUGACUCUUUUUGAAAUCAAGAACCAACGCUCUGAGAGGUUACUUACACAUAAGGUCGUUCAUCGGCAUCC.....................................................UGCCU.UCACGACAUUU..GUGCAUCCCUGCACGGCACACGCUGCAAGCGAUAGAUAACAAUGAAGGUACGACCUUCAGCGUACUCCGCAAUACCCAACACACCAAGAGUAACCAAAAAAAUGCCCCCCUUCAUUCCAAGGGCCGAUAACUUGGUAGACAGAAACACCACAGAUGCUAAAAUGUCGCCCUAUUUAUUUCAACAACUGGAUAUCGGUAAUGCGCGUUAGCAAGUACCUGCUUUCAACACAAAAAGAGACCCCUGCAGAUGCAGAGGUGAUCAGUCAUCAAUUAAUGUUACGUGCCGGCAUGAUCCGUCGUAACGCUUCAGGCCUUUACAGCU
NC_009831.1/2552730-2553189                      AAACAUUCAAGUGUAAACGCGGCUGUGACCGUCCGUGACAGGGAUGUCACGGCCGAAGCUAUAGGGACCCUUUCCGUUAAUAGGGAGGUUUACAUUUGCACAUUAGGUCGUUCUUAGGCAUCC.....................................................UGCCU.UCACGACAUUC..GUAUGUCC.UAUACAGCACCUGCUGCAAGCAAUUGGUACAAGUAGGGCUAUGGUUUCCCACGAGUAAAUCCAAGACCAAACCAGGUUAAUGAAUCUAACCUAAAAAGAUAUUUGAAACUUGUGAUCCGACAAGUAGACAAGUUUUUGUCCAAAUGUGACUUACAAAAUGAUCAAACUUUGAUUGUCUUAAGACACAUUUCCUCUAGCUCAGUAACCCGAUCAGACAGAAUUAGGACGUAUUACUCGGUUCUGACGUCCUCCUCCUUAUCUAACUUUCUGUUUUAUUGAUACUUCCUUCAGCUUCUCACACCGACUAGGUGAU
NC_009092.1/1060577-1061038                      CGGAUAUACGUACGCAGUAUUACUUUCUGUUACUCACAAAAUGUUUGAUCUAUCCGAGGUGUCCAUAUAUGUGCUUGCGGCGAGCCAAAAUAGUGUUUGCACAUACGUCGUUCCUUCACUUCCC....................................................UGUGA.UCACGACAUUC..GUACUUCCAUGUACAGCACCCGCUGGGCAGGCGAUAGAUUGCCAUGAAGGUACGACCUUCAAAUCUCCAGCAAAUACAAAUGUGGCCAAAAUCUCCUUCCCAAUCGGCAACAUUGCAGCCAAGUCGAAGAGACGUUGGAUACCGAGUGUAGAUGCAUCUGCGGACGGCGAUGAUAAGCGGCAAAUCCCUCGCCGCGUAUUGCGGCAAAAAAAAUCCCCCAGGGUGGUGGGGGAUUUGGGUGCCAUUGAAUCUAGGCAAAGGGAGCGCCUCUAACCUGAUGAGCGUCUUGCCAUCGAGCUAAAGGCCAAGGUUAACCAUUAAU
NC_009092.1/2651692-2651231                      ACCGUAGAGCGGCCAAGGCCAAAAAUGUUCCCUACAUUUUUUGGCAUUCCCUACAUCCAUGUAGGUCAGAAGGCGCACAGCGUGUCACAGGCGUAUCUGCACAUCCGUCGCUCCUUCACAUCCA....................................................UGUGA.UCACGACAUUU..GUACUUCCAUGUACAGCACCCGCCGGAGCAGGCGUUAGAUUGCCAUGAAGGUACAACUCCCAACUCACUUAACAGAUGAACAGUUACAAUUACUUCUCGUAACAAAUGAAGCCAAAUCGAAGAGAUGUUGGAUACCGAGUGUAGAUACGCCGGUGAGCUUCCGAAACAGGGAUGUUUCGGUAGAGCCUAAAGGGAUUUAUUCACGGCGUCUCACAGGCGUAUCUGCACAUAAGCCUGCCGCAGGCAAUUAACAGCAAUGAAGGUACGACCUUCAAAACACCCUAACAAAAGCCAACACCACCAACGGCUAAAAUAAUUAUGC
NC_010506.1/774108-774620                        GUGUGAAUCCAAGUGUGAACUCGGUUUAUACUGUUGAAAUAUAUAGGCUUUAAUUGGCGGGUUAGGAAGUGUUUUACAGUGUCCCUCAGAAGUAUCUGCACAUCAGGUCGCUCUUUGGCAUCUGACCCAUAGGGAUAUGGGAAAUGUCAUGAUUAUGUAGGGAACAUCAUUGAC.CUGCCA.CUGCGACAUUG..GUGCAUCCAUGCACGGCACCUGCUGUAAGCAAUAAACAAGAUUGAAGCUAUGGUUUCCUAGAUACUAUCAAACAUCAAGCCAACCCAAUGAACCCAACCAAAAAGAUACUUGAAACUUGCUAUCGGGCAAGUAGAACAGCUGUGAUUAGACAAAUGUCAAAAGUCUUUGUUUUGACGCAGCGCCUUGGUGGCCCCUUUCUGCUUUUUAGCAUCGACUCGCCUGCGUUGGCUGCCCUUGGUAGGUUUGGUCGCUACCCGUCUUUUCUGUACUAUGGCCACACUGGCGACCAGUUCAAUAAACUGCUCCAAAGCGGUUUGGCGA
NC_009092.1/4020998-4021459                      CUCGAACAACCUCCCUGUUUAAAGGCCAGUUCGGCAUCCAUGCCUCUCGUUCGUAAGCACGAAGCUACGCUUCACUCACCGUGCCAAAAUAGUGUUUGCACAUAAGGUCGUUCUUUCACAUCCA....................................................UGUGA.UCACGACAUUG..GUAUAUCCUUAUACUGCACCCACCGCAGGUGAUAGGUUGCCAUGAAGGUGCGACCUUCAAACAUUUCCCCAACAUCCAUGCGGCUAGAGUCUACUCAGAAAAACCUGUAUUUUUUGCAGACGACAAAAAAAUCAAACUUUUCUAAAUUUUAUCCAUUAAAAUUACCCCACCUUUGCAUCAACAACAAAAAACAGAACCCAUAAUGCAAACCCUAAUUCCAUUUACAGCCGAGCGUUGCCAGGGCUUUGUCGCCAAGCGUGAGGGCGAAACCAAGAUUGGCCAGACAAUUCAUUGUUAUGAGGGCAAAACGCCACUCGGCGAG
NC_009831.1/5412762-5412249                      UAGACGCGGCUGCGAGCUUCCAAAACAUGGAUGUUUUGGCUGAGCCUACAAGGAAGACUCUUUUGAAAUCAAGAGCCGGCGUCUAGCAGAGGUAUCUGCACUUAAGGUCGUUCAUUCACAUCUGACCUAUAGGGAUAUAGGGAAUGCCGUCAUUAUGUCGGGAAUAUCGUUGGCCAUGUGA.UCACGACAUUC..GCAUAUCCUUAUGCAGCACCGCCGCAGGUUGUUAACCGACAACCCCUAACAGCGUUAGCGUCGUCUUGGCUUCACCAGCCUCGCCCCUAGAGCCUGAAACCUCGAACCUCGAAUCAAUAGCGAAGCGUCGUCUUAGCUUUACCAGCCUCGCUCCUAGCCCCUAAAACCUCGAAUCUUACCUAACUAGGAUUCCACAGCAACUGCCCACAGUCAGUGAGAUCAUACCCACCUAACGUGGCGGCCAGUUGCCGUGUCUGGGUGCUGGCAAGCAUAUCGAACAGGUGCUGCAGCUGGCGGCGGAAGUAGAUCCCCUGUGGCAUGA
NC_010506.1/4595566-4595105                      AAAUAAUCGAGUGUGAACGCGGCUGUGACCUUCGAUAUCAAGGAUGAUGUCGCAGAGCGUAUAGGGACAUAUUUACAGCGUGUCGCAGAAGUGUUUACACAUUCAGGUCGUUCAUUCACAUCCA....................................................UGUGA.UCACGACAUUC..GUAUAUCCAUAUACAGCACCGCCGCAGGCUAUAGAUAACAAUAAAGCUAUGUUUACCUAAAACCAUCAAAUACCAAUUCCGCCCAAUGAACCUAAUUGAAAAAGAUAUUUGAAACUUGCUAUCUGGCAAGUCAGCAAAACCUGCGAAAAAGAAACAAAAAGCGCAAUCCUAAUGACUAGGAUUGCGCUUUCUUAAAAAUAAGAGAUUAGCAGCUUAGCGAUUGAAGCUUAUAAAGCUGGUUCUUCGCUGUAAUCCAAACUGUGGUACUCAAGACAAGCUUUAACUUCGUUGGCUGAGCCUAAGAUCACGGCUACGCGCUGGU
NC_010506.1/4380215-4379754                      UGACAUCCUGUCACCACGGCAUUUGUGAAUCCAUUCACAUCAGAUGCCACCGUCGAGCUUAUAGGGACAUAUUUACAGCGUGUCGCAGAAGUGUUUACACAUUAAGGUCGUUCACUCACAUCCG....................................................UGUGA.UCACGACAUUC..GUAUAUCCAUAUACAGCACCGCCGCAGGCUAUAGAUAACAAUGAAGUUGUGACUCCCAACAAGCUAGUCAAACACAAACCCAGUCCAAUGAACUCAACCAAAAAGAUAUUUGAAACUUGCUAUCAGGCAAGUCAGCAAACUUUUGUCCAAAAAUGAGUUUAACCAUUAGGUCUUAAAUCGAAGAGAUAAACAAUCAGGUGUGAACGCGGCUGUGACCUUCGACAUCAAGGAUGAAACCGCAGAGCGUAUAGGGACAUAUUUACAGCGUGUCGCAGAAGUGUUUGCACUUAAGCCUGCUGCAAGCAAUAAACACCAAUGAAGC
NC_010506.1/5911022-5910561                      CUCUGACCCAUAAGGAUAUGGGAAAUGUCUUUAAAGCGUCAGGAACGCUUAAGACCAUGUAAGUCAGAUAGCUUCACAGCGUCCCGAGAGCUUACCUACACAUGAGGGCGUUCAUUCACAUCCA....................................................UGUGA.UCACGACAUUC..GUAUAUCCAUAUACAGCACCUGCUGCAAGCAAUAAAUAUCAAUGAAGCCAUGGUUCACAACUAUCGACCAAGUAUCAACCAAGUAUCAACCAAGUAUCAAAACCCAAAUGGGAAUGUGAUAAUAAAAACGAUGAUAUAGCUUCAUCGUUGAAGCUACCUCCCCUUGUUAAUCAACAAGUCAUUAAACAGAUUAGUUUCAACCAACUCCCACUCAUCGCACUUGUUAAACGCGGCAUACUCAUCAACCGCUAACCUAAACGCAGCGAUAAACUCCUCAAGCUCAGAACUAGUUGCGCUAGUGCUAAAAGCGCCCUCCUCUAUG
NC_010506.1/5927000-5927461                      AGAGAUAGGGAUAUCGAACUGGCUGUUUAACAUGGACGUUAUUGGCUUUGGUAGAGCUUACAGGGAGCGUACUUGCAGCGUGUCAUAGAAGUAUCGACACAUAAGGGGCGUUCAUUCACAUCCA....................................................UGUGA.UCACGACAUUC..GUAUAUCCAUAUACAGCACCUGCUGCAAGCAAUAAACAUCAAUGAAGCUUUGGUGUUACAUAAACUUCAAAGUAAAAAUAAAAGCCAGAUGAGACCAAAACCUAACCAGAAAAGUUAUUUGCCAAACUUGUUAACCGACAAGUUCAGAUAAACUAGUGUUACAAUCCACCCACCUCAGGCUACACCUGCUAAAAAGCCAAACCUAUGACUGAAACUAGCAAAUUAAAACCAACAACAAACACAGCUGCAAACCCAACAUCUAACUAUAGAAAGAUGACUAAGGCCUUCAUCAUAGGCCUACCUCGAUCUGGUACAACAAGCG
NC_010506.1/4600200-4600661                      GUAAAGCCCACAGGGCAGAAAAUGUUCCAGACAUUUUUCUGCAUUUCCUACUAUCCGUGUAGGUCAGACGUGCUAGUGGCACCUCGUAGAAGUAUCUGCACAUAAGGUCGUUCUUUCACAUCCA....................................................UGUGA.UCACGACAUUG..GUGCAUCCAUGCACGGCACCUGCGGCAGGCAAUUGAGAUAAUGAAGGUACGACCUUCAAUAACUCAGCCCAAUACCAAAGCAGUCAAAUAAACCAGAUCAGAAAGUGUAAUCAGCCUUCAUUCGAAGGCUAUCUAACUUUGGGGUAGAAGUGAUUUACAAAGCCUUACCUAAUACAGCUAAAUCGAAGAGAAAAAUAACCAAGUGCAGAUGCGGCUGUGACCGUCCGUGACAUGGACGUCACGGCCGAGACUAUAGGGAUAUACUUGUGUCGUGUCACAGAAGUAACUGCACAUUCCCCGCUGGGAAGCGAUAGGUAACAAU
NC_010506.1/3624066-3624527                      GUAAAGCCCACAGGGCAGAAAAUGUUCCAGACAUUUGUCUGCAUUUCCUACUAUCCGUGUAGGUCAGACGUGCUAGUGGCGUCUCGUAGAAGUAUCUAUACAUAAGGUCGUUCUUUCACAUCCA....................................................UGUCA.UCACGACAUUC..GUGCAUCCAUGCACAGCACCUGCUGUAGGCAAUUAGUGCUAAUGAAGGUACGACCUUCAAACACAUCCCCCAAUACCAAUCCAGCCAGAAUUUAACACUAAGCAAAUGUAAUCAAUCUCCAUUCAAAGAUAGUCCACCACGGAGGACACAGAGGAACACGGAGAAGUGCAAAAAAAAUAAAUCUAGCCAGCCAUUAUUAAUCAAUAACAUAGCGGUGUGGAAUUUACGCAACUAACUAUGCCUGUCCUCAUUUAUUUGCAAUGCAAACUAUGGAGAAAAACCGCCUUCAAAUUCUGCCUAAAGACCUAGCAAUGACAAUAAA
NC_009092.1/3688393-3687932                      UGGAUAACUGGGUGUAAACAGGCUUUUGGCCUUCGAAAUCAGGGAUGAUUUCGCAGAGCAUCCAAGGAUGGACUUGCUGCGUGCCAAAAGCGUGUUUGCACAGUAGGUCGUUCAUUCACAUCCA....................................................UGUGA.UCACGACAUUG..GUGCCUCCAUGCACUGCACCUGCCGCAGGCAAUUGAUACACCAUGCUGUCUUGGUUAAAGGAUGGCUUUCAUAUACGAAAUCGGGUAGAUGUUCUAAAAGGAAACUUUAAGAAAGCGUCAUUAGGCUGGCUGCUAACCAGCCUAGGUUAGAGUAACCAGCCUAGGUUAGAGUAACCAGCCUGGGUCAAAGGAACUAGCCUAGUACCUCGGUCAACACCCUCUGCCAAUUCCCGCCCAUUAUUUUAGCGCGAUCGCCGCUGCUGAAUCCGGCGCGGGCCAGAGCGUUGUCGAUACGCUCCAUGCGCUCGAUAUGGUUAAGCGC
NC_009092.1/1186460-1185999                      UGAAAAACCGGGUGUAAACACGCUUUUGGCCUUCGAAAUCAUGGAUGAUUUCGCAGAGCAUCCAAGGAUGGACUCGCUGCGUGCCAAAAGCGUGUUUGCACAUGAGGUCGUUCAUUCACAUCCC....................................................UGUGA.UCACGACAUUG..GUGCAUCCAUGCACUGCACCUGCCGCAGGCAAUUCAAAUACAGUAAGGCUCAAUGUUAGCACCUGCUAAGGAAUGUCAAUACGGCUACGGCCACCAACAAAGAAACUUCCUAACUUGUUUUCCAACAAGCUAGCUUGCGAUCCGCAACCUCGCCACAACACCACUUUAUUGCUAUAUUAGCGCCCAUUAUCUUAAGACAGGCUGCGCCUUCGCGCGGCCAGAUCCACCUAGACCAUAAAGGGUAUUCAAUGAAAAUUGGUAUUAUCGGCGCCAUGGAGCCAGAAGUCGCUCAUCUUAUCGCGUCUAUGACAGACACUCAGAC
NC_009092.1/864653-864192                        UGUUCCCUACAUUUUUUGGCAUUCCCUCCAUCCAUGGAAGUCAGAUGUUUCGGCAGAGCCUACAAGGAAGUAUUCACGGCGUCUCACAGGCGUAUCUGCACAUAAGGUCGCUCAUUCACAUCCA....................................................UGUGA.UUGCGACAUUG..GUGCAUCCAUGCACUGCACCUGCCGCAGGCAAUUCAAAAAAUUGAAGGUCAAGGCUACGACUAGCUAAAUUCAAAUCAAAAUCAGCCAGACUAGACCCCAACCCAAAUCUAGGCGCUUGGACUUGCGCCUUCCUCAUCGUGUUCAAACCCGAUGGCUUCGAUGCCAUCUGGCAUCUCACUCUGACUGAUAUCCACUAUGGUGGAGCGGUUCAUGGUGAUCUUGUAGCGGGCAAACUGGGGGGGCUUGCGGCCCUCUUGCAGGGAGAGCACCAGGUUGAUCUGGUAGCGGCGCUCUACCGAGUCGCUGCUGAUCUUGCCGUCG
NC_009831.1/2551276-2550816                      GAAAUUAACCCAGUGUAAUGCGGCUGCGGACGUUGAUGGCAUGGAUGCCAUCGUCGAGCCUCCAUGGAAGGAUUUACGGUGUUUCGCAGGAGUAUCUGCACAUAAGGUCGUUCUUUCACAUCC.....................................................UGUGA.UUACGACAUUG..GUGCAUCCAUGCACAGCACUCACCGCUGGUGAUAGAUAGCAAUGAAGGUAUAACCUUCAAAAAAUUAUCUAAUACCAACUCAGCCCGAAGCUAAAGCGGGGUUUUAGGUUAGCGCAUCAAGCCGAAAAUUUUGCAGGUUAAAUUCGAUGAUUUCACAAUUACCUGGCAGUAACUGACGGUUGGACCAAGCUUGUUCUCCGGCGAAGAAAUUUUGAAUGACUCGUAACCAUUCCCCAUGGCCGAUAACCACCAGGGUUUCUACAUUUAUGUAAGAUAACCCCUUCAAGAAGUGCUGUACCCGACUCAAUACAUCAGUAGCGGA
NC_009901.1/3591193-3590733                      GCCGAACUGGCAGUUUAACAGGGAAGUUAUUGGAAACCGCAGAGCGUAUAGGGAUACUUUCCGUUAUAAAGAAGUACAGCGUCUCGCAGCAGUGUCUGCACAUAAGGUCGUUCCUUCACAUCCA....................................................UGUGA.UCACGACAUUC..GGACAUCC.UGUCCAGCACCCGCUGCAGGCGAUUGAUAACCAUGAAGCGAAAAUGUAGAACACACUCCCCCGUAGCAACAAGCACAAAGAUAAAUGUAAUAAGCCUUCAUUCGAAGGCUGACUUACUUUGGGGCAAAACUAAGUUACGAGACUCACAGGAAACACCCAUUCCCUAUAGGAGUUGCCGAAGUACGUUGAAGACUCUUUAUAAACAAGAGUACCGUGAUACCCACACGGAUGUGGGUAUAGCUUUCGCGGGGCAGGCCGUUCUUUGGCAUCCAUGCCAUCACGGCAUUUGUGAAUCCAUUCACAUCAGAUGCCC
NC_010334.1/2713082-2712622                      CCAAUUAUUUAGUGCAGAUACGGCCGUGACCGUCCAUGAUAUGGACGUCAUGGCCGAGCUUCCAAGGACGGACUUGCAGCGUGUCACGGCAGUGUCUGCACAUAAGGUCGUUCCUUCACAUCCA....................................................UGUGA.UCACGACAUUC..GGACAUCC.UGUCCAGCACCCGCUGCAGGCGAUUAAUAACUCUAAAGCAACAGUGCAGAACUCGCUACCCUGUAGUCACAGCACAGAUAAAAAUGCAAUAAGCCUUCAUUAGAAGGCUAACCAACUUUGGGGCAAAAGCAAUUCACCACGGCGAAUAUGGCAAAGCCAUGUGCUAAUAAGCGAGAGCUAGGGAUAGCGAACUGGCUGUUAAACAAGGAUGUUAUUGGAACACGAAGAUCACGGAGAAACGCAACAGUCGAGGCCAGUUAAACUCUUCAUCUUUACCUCCGUGUUCUUGGUGAAAACGCACCGCUUCGUGGUG
NC_009901.1/4953383-4952923                      CAGGCCAUUGGAACCAUUGAUGUUGGAAGAUACAUCAAAUGCUUCCUAAGCAUUGAUGAAGAAAAGGUUCUCUGCUUUGGGGGAACUUCUAAGUUCUGAACAUAAGGUCGUUCAUUCACAUCCA....................................................UGUGU.UCACGACAUUC..GGACAUGC.UGUCCAGCACAGUCCCUGAUAAUUGCAACCACUGAAAGUAGAUUUGAGUUUCCACUCAAAGGUAGCUUCAAGGUUCCACCAUUUGACCUGGAAAUGGAGUCUUACUCCAUUAGCUUAAGCUGACUCUUGCCGUACUCAGUAGCAAACGGCAUCGCCUCUUGUGGGUUGAGGGUGAACUCGUUUUCGCAGCCGCUGCCGUUGGGUGUUUCCCAAAUUUCGAUGCCUUUUGGGCUGAGGGUUAGGUAGAAAUAACCUGAGCCGUCUGAGUUAUCGCAAUCCUCAACAACUUCCAUAUCGGCAAACAGCUUUGCGC
NC_009092.1/3066334-3065873                      UAAGGCUUUAACUCGAAAAUGUCCAAAAAUGAUUUGGUGUUUGAUCGUCGCGGAUACAGAAGUCGCUCAAUCGAAGAGAUGGAUAACUAGGUGUUUGCACAUAAAGGUCGUUUAAUCACAUCCA....................................................AGUGA.UCUCGACAUUG..GUGCAUCCAUGCACUGCACCUGCGGCAGGCAAUUGAUACAUCAUAAAGCCAUGGUUACGGCUUACUUGCCAAUCCUCAAACUGGCUAGAUGCUAGAAAUGCAACUAAAUCGCUUUGCUCUCGGACUAUGGGGGGAGGGGAAUCGGGCGAUAUCAGCGUUGUCGCCAACGCAAGUGUCUCAUAAAUUGGUUAUCUAGAAUCUCACUUGUGGCCAUCCAGGCUCCAUGAUUCUGUUUUUUCGACAAUCUUGAGGACGAUAUCGGCCAGCUCUUGUCCUUUAGGUGUCAGUCCAUAGUUAACCGUUACCGGGAUGGUCGCUUGCU
NC_009901.1/816612-817073                        GUUCCAACUCGGUGUAGAUACGGCUGAGACCUUCGAUGGCAUGGAUGCCAUCGUAGAGCUCACAUGGACGUGCUUGCAGCGAGUCUCAGAAGUGUCUGCACAUAAGGUCGUUCACUCACAUCCU....................................................UGUGA.ACACGACAUUU..GCACAUCCAUAUGCGGCACCGGCCGCAGGCCAUUGGAACCACUUUUUUUAGAUGCCACUCUCAGCCAAAAGUAUAUCGAGUCUUUGGGGGCUUUGUUAUCAAACGAAGUUUGAUUUCGCUUUAAGGGCUAGUCGAGCUGCAAGCUGUUGUCCCCCUUUUGCCCGAGUGUGAGCUGGAAGCUCACGACCUUUAUCAAACGAAGUUUGAUUAUUUCUCUUUUAGAGACAACCGAGCUGCAAGCUCUAACUCACUUUUGUCCAGAAGUAAGUGAGUAAACUCAAUAUUUAUCGCAAGCAAUAGAGGCAUGUUGAUGAGGUAAGUG
NC_009831.1/5439763-5440224                      AGGUUAAAUUAGCUCCCGUUGGAAGGUGAAUAUGGCGUAGCCAUAAGCUCAUGAACGAGAGCUAGGGAUAGGGAACUGGCAGUUAAACAGGGAUGUUGUUGGCGAGACCGCUCAUUAACAUCCA....................................................UGUUA.UCGCGGCAUUC..GUGAAUCCAUUCACAUCAGACGACAGCUCUCCUUGCCCUACUCUUUGCAAUUAAGAGUGGAAUGGAAUUCCACGACGUUCAUCAAGCGAAGCUUGAUAAUUGUUAAUAGCUAAAUGCCUAUUUAUAGAACACCCUUUUUAGCCUCAAAAGCGGCCAGACUCUCUGAGUACCUCUUGGUCCAGAAUGGAUGCUCGGUGUUAUUCAACGCAAGUUGCUCAUGUUUGAUGGCUAACUCAAACUCUCCAGCCUCUGCAUAGGCGUUCGCCAAUGCGUCAUGGGCCGUGUGUGAGUCGGGCGCAGCCUUCACUGCAAUCUGGUAAAC
NC_008345.1/2377687-2378200                      UUGAUUAAAAAUGUUUGAAUUCAACUCUAAUCUGAGGCCGUUGAAGACUCUUUAUAAAAGAAUGCGUGAGCUUGAUAGGACGUCAGGCUAGCUUUGGAGGGGAAGGGUCGUUCCUUGGCAUCUGAUCCAUAUGGAUAUGGGGAAUGUCAUUAUGAUGUCGGGAACAUCAUUGACCUUGCCA.CCACGACAUUC..GUGAAUCCAUUCACAUAAGACUCCCAUCUGAAGCGUUAGCAUUUUCACUCUUUAUUACCAGAGGGGCCGAAGACGGUUAUAAACGAAGUCCAAAACUGGAUUGAUUUUCAUCGUAAUUUUUCGCUGCUGUUGUUUUUGUUAAAAAGCAAAGAAAAUUGCCGGAAUGCUGACGGUUUGCACAGGCUGAUUCAUAAACCAGAAUGCGCUUUACCCCUUUGCUCUGGUGUGGGCGAUGCGCACGACGUUAGUGGCCGCAGGCCAUAAAUACAUAAAGGCCAUAAGUACAAAACAAAAAACAGCUGGCUCACGGCUCAAAAGUAUU
NC_008345.1/2432352-2432865                      AGGAUAUUGGAAAUGUCAUUAGGAUGUAGGGAACAUCAUUGACCAUGUGCUACAAGGCAUUCAGGCAUCCUGCCUAUCAGAUGUGAGCUUAGCUUUCGAGGUACAGGUCGUUCUUUGGCAUCUGACCCAUAUGGAUAUGGGGAAUGUCAUUAUGAUGUCGGGAACAUCAUUGACCUUGCCA.UCACGACAUUC..GUGAAUCCAUUCACAUCAGAUUCCCAUCGGAAGCGUUAGGAUUUUCACUCCUUAUUACAAGAUGGGCCAAAGCAGUCUACAAACGAAGUCCAAAGCUAGAUAAAUCCCAUGGCGAUCUUUUCGCAGCUGUUGUUUUGUAAAUAGAGAAAAUGUUGCGGGGCGGCUGGGCCAAUUCUUUUAUAAAGAGUAAAGAGGGAACAGCCGUUGGUUUCCUUUUGGUCUGGUGUGGGUGAAGCGCCACGACGUUUGUGGCCACAGGCCAUAUAUCCGACUCAUAAUAGGCAGCAACACAUGAGAAAAUACCUAUUUCAUUCAAUAGCUG
JCVI_SCAF_1096627390099/160849-160388            ACACUUUUGUCUCAAAGCAACACUCAUAUCUUCUUAAAAACCUAAAGAUUAUGCAGAUAUUAAAAAGGUUAUCCAUGGUGAUUCGCGAGACAACCGUCCACCCAUGGCUGCUUUUUGACAUAAA....................................................UGCCA.UAGCGGCAUUC..AUGAAUCCAUUCACAUCAGACUGGGCGGCCCUGCAUCCACGGAUGGACUCUCUGCGCGUCGUAGAGCAAAUAGCAUGGCUCACCAUAAGCCAAUACCAGCAAAACAGUUCUAAUUCCUAACACAUAAUCUCCCACUCAGUUUUAUUAAUUCUGCCAGUUAUUCAUCGCAUUUAUGGCUUUAAGUAUUUCUACUACUUAAAAAUCAUAUCCUUACAAAAUAGGGGAGUGCGAUAAGGGCGAUGCCGAUGGCGAUAAGUAGUGCGAGAUUGGUGACAAAAUAAGGGUAAAUCAUCAGGGUGAGGCCGACGGCCAGAGGGAUGGG
NC_008577.1/2788975-2788514                      CACUUUUACCCCAAAACGAGACACAUAUUUUCUUUAAAACAUACAGAUUACGCCGCUGCUAAACAGGUGAGCCAUGGUGAUUAGCGAGACGACCGUCCGCUCCAUGGCUGUUUUUUGAUAUAAA....................................................UGCCA.UCGCGGCAUUC..GUGAAUCCAUUCACAUCAGACGGGCGGCCCUAGAUCCACGGAUGGACUCGCUGCGCGUCGUCGAGCAAAUGCCAUGGCUUACUCAUUCGUAGGAACAGCAUGUUUGCCCGUCACUCAAAAAUUUUCUCUUUUCUUAUCUCAACGUAUUCCUAGUUUUUAGAGCUUCAUAUAUUAAAAUCAUAUUCUUACAAAAUAGGGGAGUGCGAUAAGGGCGAUGCCGAUAGCGAUAAGUAGCGUGAGAUUGGUGACAAAAUAAGGGUAAAUCAUCAGGGUGAGGCCGACGGCCAAAGGGAUGGGGGCGGCUUGGCGCUUGCCGUAGGUG
JCVI_SCAF_1096627388991/4153-3692                GCUUUUGUCCACAAACGAGUUACUAAUCUUCUUUCAAAACAAACAGGCGACAUCGAUGUUAAACAGGAGAACCAUGGUGAUUAGUGAGACGACCAUCCGCGCCAUGACCGCUCUUUGGCAUCCC....................................................CGCCA.UCGCGGCAUUU..GUGAAUCCAUUCACAUUAGAUUGGGGAGUCGAACAUAUGUGGAAGGACUUGAACAACAUCCCUGUUUAACGGCCAGUUCGCCAUCCAUGGCUCUCGUUCAUAAGCUUAGAAACCCUAGGUUUCUAUUCACCGUGUCGUCGAGUGAAUGUCAUGGCUCGCCAUAAAUCAGCACUUAAAGAAUUAGCGAGCACGUUUAUUGCUUUAUCUGCGGCUUUAAGGUGUUAGCCUGCGCAUUAAAAACGCAGUUGAAGUUGCAUCAAUCGGUAAAUUUUUACGGGGUUAGAUUUGCUUAUUCGAUGUGCGAUGAUGAUUUGCCGUGAAA
NC_009438.1/1566442-1566903                      UGAACAAUUUAGCAAAAUACUCAUGACUUAAUUUUUGAACCUACUGAUUACGCUAAUUAAGUGAAAGGUAAGCCAGGGAGAUUUGCGAGACGACCGUCCACCCCAAGACGCUUUUUGGCAUUAA....................................................UGCCA.UCGCGGCAUUU..GUAAAUCCUUUCACAUCAGACGGUGCGGCCCUACAUUUGAACAACAUCCAUAUUUAACUGACAGUGCACAGUCCAUGACUCUCAUUCAUAAACCGAGUCAUUAGAUUGAAGCCUACUUGCCGAUUUAGUACGCCUUUUUCUCUGAUUAUUACACGAUAAAAAGGCGAUAAAAAAGGGGACCUUAAUGGUCCCCAAUGAAUUGCAGGGGCACUACGUAGAGUAGUGCAGGGCUACCCUCAGGUACUAGUGUGCACCCCCUGCGUGUACCUUAUCUAUGCCAUAGGUUUUGCCUUCAGCAUGGCAGGUUGCACAAGAUUCAAUC
NZ_AAWY01000022.1/34692-35153                    UGAACAAUUUAGCAAAAUACUCAUGACUUAAUUUUUGAACCUACUGAUUACGCUAAUUAAGUGAAAGGUAAGCCAGGGAGAUUUGCGAGAUGACCGUCCACCCCAAGACGCUUUUUGGCAUUAA....................................................UGCCA.UCGCGGCAUUU..GUAAAUCCUUUCACAUCAGACGGUGCGGCCCUACAUUUGAACAACAUCCAUAUUUAACUGACAGUUCACAGUCCAUGACUCUCAUUCAUAAACCGAGUCAUUAGAUUGAAGCCUACUUGCCGAUUUAGUACGCCUUUUUCUCUGAUUAUUACACGAUAAAAAGGCGAUAAAAAAGGGGACCUUAAUGGUCCCCAAUGAAUUGCAGGGGCACUACGUAGAGUAGUGCAGGGCUACCCUCAAGUACUAGUGCGCACCCCCUGCGUGUACCUUAUCUAUGCCAUAGGUUUUGCCUUCAGCAUGGCAGGUUGCACAAGAUUCAAUC
NC_009092.1/3928638-3928177                      GUCCAAUAAUAACUUAGCUUUUGAUUGUUAGGGUCAUGACAAUAACGUCAAAUCGAAGAGGCGUUGGAUAACUAGUGCAGAUACGCCGGUGAGCUUCCGAAACAGGGCCGCUCUUUGACAUCCA....................................................UGUCA.CCGCGGCAUUU..GUGAAUCCAUUCACUUCAGAUGUUUCGGCAGAGCCUAAAGGGAUAUAUUCAAACAACGUACGUGUUUGAAGGCCAGUUCGGCAUCCAUGCCUCUCGUUCGUGAGCACGAAGCUACGCUUCACUCACCGUCUCACAGGCGUAUCUGCACAUGAGCCCACCGCAGGUGAUAAGUAUACCAAGAAGCCAUGGUUCAAAGCCCCCUCUCGAAUAGCGAAGUUUGUUUGACCUUAAGAAUUGAAAACCGACGGAUAUCAGUAACGUCAAAUCGAAGAGAUGAAUAACUCUGUGUAGGUGCGGCUGAGGCCUUCGAUUUCAGGGAUGA
NC_008321.1/3905660-3906121                      UACUUUUGCCCUAAAGUGAGAUUCAUAUCUCCUUUAAAACUCACAGGGUAUGCCAAUGCUAGGAAGGUGAGCCAUGGUAAUUAGCGAGACGACCGUCCGCCCCAUAGACACUCUUUAGCAUCCA....................................................UGCCA.UCGCGGCAUUU..GUGAAUCCAUUCACAUCAGACGGGCGACUCAGCAUAUCCACGGAUGGGUUUGUUGCGAGUCGUCGAGUGAAUGGCAUGUGGCUUACCCUAGGUUAGGCUAUUCGAAGAUUUUAACGCUCCAUCUGGAUAGAAACCUUACCCCCUUGUGAACACCUCAAUAAAGUCGCACUCCCAGCCGAGCACUAGCGGCUAUCUAGAUAAGAUUUUUAUGGUUUUGUGAACGGUAUCAAAUGCAGUAAGCGCUAAAUUAUCGAGGGUUUUACCCCUGUGCUGUUGUCCCUAACAUACGGGGCAGCGUUGUAAAGUUUAAUUUUUUGUUACA
NC_008322.1/794404-793943                        UACUUUUGCCCUAAAGUGAGAUUCAUAUCUCCUUUAAAACUCACAGGGUAUGCCAAUGCUAGGAAGGUGAGCCAUGGUAAUUAGCGAGACGACCGUCCGCCCCAUAGACACUCUUUAGCAUCCA....................................................UGCCA.UCGCGGCAUUU..GUGAAUCCAUUCACAUCAGACGGGCGACUCAGCAUAUCCACGGAUGGGUUUGUUGCGAGUCGUCGAGUGAAUGGCAUGUGGCUUACCCUAAGUUAGGCUAUUCGAAGAUUUUAACGCUCCAUCUGGAUAGAAGCCUUAUCCCCUUAAAAACACCUCAAUAAAGUCGCGCUCCCAGCCGAGCACUAGCGGCUAUCUAGAUAAGAUUUUUAUGGUUUUGUGAACGGUAUCAAAUGCAGUAAGCGCUAAAUUAUCGAGGGCUUUACCCCUGUGGUGUUGUCCCUAACAUAAGGGGCAGCGUUGUAAAGUUUAAUUUUUUGUUACG
NC_007954.1/334746-334233                        CGCCAGUGCAUUAUGACUAUUAAUGAUAUUUAUCAAUAGUUAAACAUGUGACAAGGUACUGAAUAGAUGCGCCAUGGCAAUUUGCCAGCAGACCGUCAGCCCCAUGGCCGCUCUUUGGCAUCUGACUUACAUGGAAGUGGGAAAUGUCAUUAUGAUGAUGGGAUCAUCAUUGACCAUGCCA.UCGCGGCAUUU..AUGAGUCCUUUCACAUCAGACGAGGCUGUUCGACUUAAGUUUAAAUCAAGUGCCAUGGACGACUUUGGUUUACAUAACGUUGGUUUAAAUAGAUGCGGUUUACACUGAAGGCGGCGUGUCAGUACUUCUUGGUUGUACUCAAGCAUCAUGGUCAGCCAGUACUCAGGGUUCCUGUUAAACACCCACUCGCUGUAGAUAGCUAUCAAGGCGAACUAAAAGACGCUACUAGCCUGUACUGCACGCCUUUAACCAACACUUUUUUACGCGUAAAAGUGCGCAUGAGUAGUCCGGUUAACACCUACCAAAGCUAUGAAGUUCAAAG
NC_009901.1/3911260-3911721                      GGAAACACCAGUUCCCCAUCGGAGUUGCCGAAGUGCGUUGGAAGCUCUAUAUAAACCAGAGUUGCGUGAUAUCCACACGGACGUGGGCGUAGCUUUCGCGGGGUAGGCCGCUCCUAGGCAUCCC....................................................UGCCA.UCACGGCAUUU..GUGAAUCCAUUCACAUCAGAUGCCCCAUCGGAAGCGUUAGCAAUUUAUCCAUAAGCAUGAGGCCCGUAUCUAAUGAAUAUAACUCCGUCCGGUUAUACACUGUUGCCCCCUCUUGGCCGUAAAAUAAUUGGGUCAGAGUAAACUAAACAAUUCACUCCGAAUCCCCAGAGUUAUGCUUGUCUAACCCCGUGUAAAUACGGCCGUGACCGUCAAUCUUCUGGUGAGAGAUAACGAAGUUAUCAAGCUCUCGAACGAGAGGCAUGGAUGCCGAACUGGCUUUUAAACAUGGAAGUUGUUUGUCAUGGCCGAGCUUCCAGGGAUG
NC_010506.1/4687464-4687003                      CUUCCUUAAAGUAGAAGAUGGUUCUCAGAGAUAAUUACAAUAUCUUUAAGUCAAUGAGGCUUGGUAAAUAUCGAGCACUGUUGCAACUGUAAGCGUUGAUGGCAUGGCCGUUCAAUUACAUCCA....................................................UGUCA.ACACGGCAUUU..GUGAAUCCGUUCACAUCAGAUGUCAUCGUCGAGCCCAUCACGGAUGACUCUUGUUAAAUCAAAAGGCGGCGUUCUAUUGAGGUAACAGUGCAUAAGACUGCGGCAGGCAAUAGAUACAAAAAACACCUGAUGCCAACAAGUAUCAUGAAGAUAUUCGCUCGCAGGCAUCAGUUUAUAACAGUGUUCAGUUACUCAAGAGGACUUAGGAACAACCUAACCCAGUUGGCAAACUAACCUAAAAAAUGACUCCCGCUAUGGUCAUCCCCAUAGCGCCAAAUCUACCACCAACACACAUAAAACGCGCCGACAAUCAAAAUAACUG
NC_010334.1/968551-968090                        AUCAUCUUUUGCUCCCCAUCGAAGUUGCCGAAAUGCGUUGGAAACUCUUUAUAAACCAGAGUCGCGUGAUGCCGACAUGGAUGUCGGCGUAGCUUUCGCGGGGCAGGCCGUUCUUUGGCAUCCA....................................................UGCCA.UCACGGCAUUU..GUGAAUCCAUUCACAUCAGAUGCCCCAUCGGAAGCGUUAGUGAUUUAUCCAUAAGAUAGGAGGGAGACAACUUCGUAGGGGCGGCUCGGACUCUUUAUAAAAGAAAUGGUCAAGAGGGGGAAGCUGUUGUCCCCCUCUUGCCCGAGUGUGAGCUGGAAGCUCACGAUGUUGGUCAGGCGUAGCCUGAUGCAUUAGCAAUGUGGAGCAAAGCGCCACGACCCUUAUCAAACGAAGUUUGAUUGCAUUAAACGCUAAGCAACUAAACGCCAAAGUAGCAGAUACAAAAAAGCCUCCAUCUAUAAGAUGAAGGCUUUUGCUUCUU
NC_009901.1/3590897-3590436                      GGAAACACCCAUUCCCUAUAGGAGUUGCCGAAGUACGUUGAAGACUCUUUAUAAACAAGAGUACCGUGAUACCCACACGGAUGUGGGUAUAGCUUUCGCGGGGCAGGCCGUUCUUUGGCAUCCA....................................................UGCCA.UCACGGCAUUU..GUGAAUCCAUUCACAUCAGAUGCCCCAUCGGAAGCGUUAGGUUAUUUCGAAUAAGUACGAGGAAGACAACUUCGUCUGGGGCGCUGAGGGUUCGCUAAGGGGGACAAGCGCUUUCCCCCUUGGCUCGACUCUUGACUCGAGAAAGGGGCGAAGCGCCACGACUUUAGUCAGGCGUAGCCUGAUGCUUUAAAUCUCAGAUAUGGAUGAAGCGCAUCCGCUUCAUAACGUUCAGCUUGUGUUCACACUCAGUGGACUCUAAUGGCCUCAUUAAGCAUGAAUUUUCGAGGUGAAGAUGAACACAAACCAAACUCAUACAACUCAC
NC_009901.1/1415707-1415246                      GAAACACCCAUUCCCCAUCGGAGUUGCCGAAGUACGCAGAUGACACAUUACCUAAAAGAAUGCUGUAGAGCCAUCAUGGAUGAUGGCUCAGGCUCGGAGGGACAUGGCCGCUCUUUGGCAUCCA....................................................UGCCA.UCACGGCAUUU..GUGAAUCCAUUCACAUCAGAUGUCCCAUCUGAGCCGUUAGUCAAUUUUUAUUGGAGUAUGAGGAUCAACAACUUCGUCGGGGCGGCUAGGGACUCUUUAUGAAGGAAAUAGGCAAGAGGGGGUAGCUGUUUCCCCCUUCUUGGCCGAGUGUGAGCUGGAAGCUCACGAUUUUGGUCUGGCGCCAGCCUGAUGCUUUAAGUCUCAUGUGUGGGCAAAGCGCCACGACUUUCGUCAAACGAAGCUUGAUAGUUCUAGGGCUAGCCUCCCCUUUUCGUUUUUUGAAAAACCGAAUUUUUAUUCCUACACUCAUAAAAAGAUAACA
NC_009901.1/898573-899034                        GCUUUACUAACAGAAAACACCCAUUCCCCAUCGAAGUUGCCGAAGUACGCAGAUAACAAAUGCCGUAGAACCAUCAUGGAUGAUGGUUCAGGCUCGGGGGGACAUGGCCGUUCUUUGGCAUCCA....................................................UGCCA.UCACGGCAUUU..GUGAAUCCAUUCACAUCAGAUGUCCCAUCUGAGCCGUUAGGCAAUUUUUAUUGGAGUAUGAGGCCCGUAUCUAAUGCAUGUAACUUCGUCGGGGCGGCUCGGGUGAUGCAAGAGGGGGAAGCUGCUGUCCCCCUUUUGCCCGAGUGUGAGCUGGAAGCUCACGACUUUAGUUGUUAGACGAAGUCUAACUUAAAGGUCAAGCGAAGCUUGAUUGCUAAUACAAAGUGGCUGAGUUCGACGCCACCACGACGAUGAAAAUCCUGAUAUAGCUCAAACAAACGAUAAAUUAGUAAAAUUAUUUUUGUUUUAAAUGUUGAUUUUG
NC_007954.1/1309645-1309184                      GUUAAGGUUAGCAUAGCUAUGGUUCUAGAUUUUUAAGAGCGAGAAGAACACACCUAAAUAUAUAAGGUGAGCCAUGAGUAUUUGCGAGCCGACCGUCCGCCCCACAGCCGCUCUCUGGCAUCCA....................................................UGCCA.UCGCGGCAUUU..GUGAAUCCUUUCACAUCAGAUGGGGCGGCCGACUUUAGUUUAAAUCAAGAGCCAAGGACGGACUUGCUGCGUGUCGGUGAGUGAAUGCCAUGGUAAGCCUGUAUGCGGGACUUCAGUGACCUACGUUUGAAGCUUAACGAUUUAGCACCAAUUAUCUGACACGUUUUUGGACAGAAGUUUGUUAGAUUUUUAGCAAUAAUUCGUGAAUUGGGGAUUAGCAUUGAAAACUAACGCCUGCCAGCAGAGGCGAGUGAAGCGAGUCCAGCCAGCUUGCUGGCGAAUUGGCUGGCUUUGUUAUGUGUGGUUACUUGCAUUGAUGUAU
NZ_ABAU01000046.1/18098-18559                    UCGGAGAUGACCAAAAGUGUGUUGCGUAUGUCUUUUAAAUCUACAGGUUACGCUAAAGCCAAAACGGUGAGCUAGGGUGAUUAGCGAGACGACCGUCCGCCCCAUGGACGCUCUUUGGCGUCCA....................................................UGCCA.UCGCAGCAUUU..GUGAAUCCUUUCAUAUUAGACGGGGCGGUCGAGCAUCCAUGGACGGACUGUCUGUGAGUCGACGAGUAAAUGCCAUGGCAAACCUGUGUGAGUGGGUAUCAACAGCCUAUCGUUCUAUUUUUUCGAAUGUUUAGGCCGUCAUUUCGCGUUAUUCUUUUGUAAACUUCCUUGUUAUUCUGCCUCCAUCAGCAAAGCGUUUGCGUCUUGUGUUAGCCGCAGUAUUUUGGCUUUUCACGCACCACUUUGCUCAACCGAUAGGAGAGCAGCAAUGAAAGUAUUAAGUCAGUUUUCCGCCAAAGCCGCGAUGGAUGGCGAUGGGGUC
NC_008322.1/1764228-1764689                      CUCGAAAUGUCCCAAAACAUUUUGUGUAAUUCUUUUUUAAACUACAGACUAAGUCAAUGCUAGAAAGGUGGCCAUGGUGAUUAGUGAGACGACCGUCCGCCCCAUGGCCGCUCUUUGGCAUCCA....................................................CGCUA.UCACGGCAUUC..GUGAAUCCAUUCUCAUCAGACGGGGCGGCCCUGCAUCCACGGAUGGACUUGAACAACAUCCGUGUUUAACGGCCAUUUCGCCAUCUGAUAGGCAGGACGCCUGAAUGUCGUUCAAUGCAGGGACGCAUGAGAACGACCAUGGCUCUCGUUCAUAAGCUUAGAAACCCUAGGUGUCUAUUCACCGUGUCGUCGAAUGAAUAUCAUGGCUCGCCUAUGAAGCCUGCGCUUAACGUACUCACUCUUAAACAAAAACAUCGGCCUAGGCCGAUGUUUUUUCUAUCGAUUAAAGAAUCAACCCAAGCGAGUUAGGCUUCUUUAAAGG
NC_007954.1/733298-732837                        GCUUAUCGAUCGCGAAAAUCAGGUUAGUAAUCUUUUAAGGCUAACAGAUACGCCAAUGCUAAAAAGGUGAACCAUGGUGAUUUGCGAGCCGACCGUCCGACCCAUGGCCGCUCUCUGGCAUCCA....................................................UGCCA.UCGCGGCAUUU..GUGAGUCCCUUCACAUCAGACGGGAUGUUCGAGCAUCCACGGAUGGACUUGCUGCAUGUCGACGAGACUUUUUAUGAAAGAAAUGGGUCACGUCAAGCCUGUACGCAGGAAUGUCAGCAACUGGCUUUCCAGGGUUCAGUGUAAUUUUUCUAGCUCAUUUAUGUCCAAAAAUGGUUCAAGGAGCUAGCUCAAAACAAAAAGCCUCAACAUGGGUUGAGGCUUUUAUGAAUAUCAGCACAUUAAACUGAUUAACGCGCUUAGGCUUGGGCGCUUUAGGCGCUUGUGUUUGAGGCUUAAGGUUUGAGUUUAAGCACGGCAUCAA
NC_007954.1/4055083-4054622                      CUGAUCACAAAGAGGGCGAUUAGUUCAGUUUUUUAUCCCGAGUUGAGGUUAACUAAUAUUAAAAAGGUGAACCAUGAGUGUUUGCGAGACGACCGUCCGACCCAUGGCCGCUCUCUGGCAUCCA....................................................UGCCA.UCACGGCAUUC..GUGAGUCCUUUCACAUCAGACGGGAUAUUCGAGCCCUCAUGGACGGCUCUUGAUCUCACUAGAAAUUGGCGUGUCGACGAGAUUUUUUAUUAAAAAAAUGGGUCAUGACAAGCCUGUACGCAGGAGUUUCAGUGAUUUACUUUUGAGAUUUAAUUGUUCAGAACAAAUUUUCUAGCUCAUUUUUUGUCUAAAUUCGCUUUGACGUUUUUUAUUCUAAGUGUUCUAAAAAGCCUCGCUGGUAUUUGCUGGCGAGGCUUUUUAUUUGUAUUCAGCUAAAUGUUAAAUACCCAAGAUUAGCCGAGUUUGUCUUUAAGCCAGCCGU
NC_007954.1/2843898-2843387                      GUUAAAUGUUGGGUGUAGUCUUUUGAGUUAAAAGGUUACGCUAAUACUAAAAAGGUGAACCAUGGCGCUUCACUAGGAGAAAGGCGAGAAGACCGUCCAUCCCAUGGCAGCUCUCUGGCAUCUGAACCAU.AAGG.AUGGUAAAUGUCAUUAUGAUGUCUGGAACAUCAUUGACCAUGCCA.UCGCGGCAUUU..GUGAGUCCCUUCACAUCAGACGGGAUGUUCGAGCCCUCAGGGAUGGCUCUUGAUCUCACAAGAAGUCGGCGUGUCGUAGAGCGAAUGCCAUGGCAAGCCUGUAUGCAGAAAUUUCAGUGGCAGGUUUAUGGGUCUUGAACUCACAGAAGUUGGCGUGUCGACGAGACUUUUUAUGAAAGAAAUAGACCAUGACAAGCCAGUAUGCAGGAAUGUCAGCGACUGGAUUUUCAGACAAGUUCAGUGGAAAUUUUCUAGCUCAUAUGUCCAAAAACGAGUUUGAAUUGGAUACAGGGGAAGGGCUUAUCGGUUAUUAACGUCGCAU
JCVI_SCAF_1096627389125/209151-208690            ACGCUUUUGUCCCAAAGCAUACUGCGUAAAGCUUUUAAAUCUAAAGAUUAAGCUAAUGCUAAAAAGGUGAGGCAUGGUGAUUCGCGACACGACCGUCCGCCCCAUGGCCGCUCUUUGGCAUCCA....................................................UGCCA.UCGCCGCAUUC..GUGAAUCCAUUCACAUCAGAUAGGGCGGUUGAGCAUCCACGGAUGGACUCGCAGCGUGUCGUCGAGCAAAUGCCAUUGGUCACCCUUCAUUUAACGUUCUUCUAUCCCAAAUCGAAUUGCAUGGGUAUCCAGCCAAGGUUGUACAACAUACUCAAAGCUGCCCGUUCGGGUAUCAAUUAGUCGGCUUAAUGCGAUGGUGCGACAGGCGUCAUCUCUAUCCCACGAAAGAGCUGAUAGCGGUCGAUAUCAUCGUCUAAAUAUUGGAUAUUUUGCGUCCACUGCCAUGCGCCCUGGGGCGAUUUAGCCUCGAAUAACAGUUGGA
NC_008750.1/3512593-3512132                      AGGUUUUUGUCCCAAAGCGUGCUGCGUAACGCUUUUAAAUCUGCAGGUUACGCUAAUGCCAAAAAGGUGAGCCAUGGUGAUUAGCGAGACGACCGUCCGCCCCAUGGCCGCUCUUUGGCGUCCA....................................................UGCCA.CCGCGACAUUU..GUGAAUCCUGUCACGUCAGAUGGGGCGACCCUGCAUCUACGGAUGGACUUGAACAACAUCCCUGUUUAACUGCCAGUUCGCCGUCCAUGGCUCUCGUUCAUAAGCUCAGAAACCCUAGGUUUCUAUUCACUGAGUCGACGAGCGAAUGCCAUGGCAAGCCUGUGUUAGUGGAUACCAGCAAACGCUAAACUGUUAAUAACUAAAAUUACAGGUCCCCAAAAAACUGGUCUACAACACAUAUAUGUCUGUUUCUAAGUCAGUAUGUCCGCAACCAUUUGACUUCAAACCGAGAGCAUUUACCUGCUAAUACGUGAUUUUAGCG
NZ_AAWY01000014.1/74325-74786                    AAAUUUCUGUCCCAAAGCGUGCCGGGUAUCUCCUUCAAAACCGCAGGUUACACUAAUGCCAAAAAGGUGAGCCAUGGUGAUUAGCGAGACGACCGUCCGCCCCAUGGCCGCUCUUUGGCGUCCA....................................................UGCCA.CCGCGACAUUU..GUGAAUCCUGUCACGUCAGAUGGGGCGACCCUGCAUCUACGGAUGGACUUGAACAACAUAUAUGGACCCAUCCGGUUUGCAAGACAUUCGAUAUCAAUUUUGAGAAGAGUUCAUUGCACCCAUAUAUUCGGCCUGUUAUUGAGGGAUUCCUCUGGCCCUGAUGGAUAUUUGCUUCUACUGUCCUUAUCAUCCCUGCGGCUUCAUCAGAGCCUGUGUUUUCGUAAGGUUUUUAGUAGAUCAGUCUGACUGUCUCAUCAUCAAAUCAAGUGUCUUAGCAACUUGCUGGUUGGUUAAUCGUUAACAUAAUAAGUACAUUUGAUGU
NC_009438.1/1220237-1220698                      AAAUUUCUGUCCCAAAGCGUGCCGGGUAUCUCCUUCAAAACCGCAGGUUACACUAAUGCCAAAAAGGUGAGCCAUGGUGAUUAGCGAGACGACCGUCCGCCCCAUGGCCGCUCUUUGGCGUCCA....................................................UGCCA.CCGCGACAUUU..GUGAAUCCUGUCACGUCAGAUGGGGCGACCCUGCAUCUACGGAUGGACUUGAACAACAUCCCUGUUUAACUGCCAGUUCGCCGUCCAUGGCUCUCGUUCAUAAGCUCAGAAACCCUAGGUUUCUAUUCACUGAGUCGACGAGCGAAUGCCAUGGCAAGCCUGUGUUAGUGGAUACCAGCAAACGCUAAACUGUUAAUAACUAAAAUUACAGGUCCCCCAAAAACUGGUCUACAACACAUAUAUGUCUGUUUCUAAGUCAGUAUGUCCGCAACCAUUUGACUUCAAACCGAGAGCAUUCACCUGCUAAUACGUGAUUUUAGCG
NZ_ABAU01000018.1/43611-43150                    GCUAGCUUCUGUCCCGAAGUGCGUUACGUACGCUUUUAAAUCUACAAGCUACGCAAAUGCCAAAAGGUGAGCCAUGGUGAUUAGCGAGACGACCGUCCGCCCCAUGGCCGCUUUUUGGCAUCCA....................................................UGCCA.UCGCGGCAUUU..GUGAAUCUUUUCACAUCAGACGGGGCGGUCGAACAUCCACGGAUGGACUACUGCGUGUUGCCGAGCAAAUGCCAUGACUCAUCCAUCAAUCAGAUCCAGCUUUUAAGUAUCCCAAACGUGAGUUGUGUGGUGUCGAGUGGAGGUUGUACGAUUAAGUCAUACGAUAUAAUCAAAACUGUCAGUUCGUGUAUGAGUUACUACAAAAAAGGGGGAGUCAGUUAACCUGACUCCCCUUUUAGCUGAGCUAUUGUUGCCGUUAGCUUUUAGAACAGUAAAUGCGCCACACCUGCGAUAACUGGCAGAGUCACUAAGGUACGUAGAA
NC_009997.1/659513-659052                        UGACUAAACAUAUACAUAAUCAGGUAUGGGACAAAGCUCCAAGACUUUGAUUUACCUCGACCGUAAGGCCGUAUUGAUCUUAUACAAGACAACCGCCUGCCCCAUGGCCGCUUUUUGGCAUCCA....................................................UGCCA.UCACGGCAUUU..GUGAAUCUUUUCACAUCAGACGUGCGAUCGAGCAUCCACGGAUGGACCAGCUGCGUGUCGGUGAGAAAGUGCCAUGGCAAGCCUAAACUCUUGGGCUAAUUUAUAAAAAAGCCAGCAAGGCUAUAGGCUUACUGGCUUUUCUGCUUUAUUUAUUAACUCGCUUUAUUUCAUCACACGAGCACUGAAUCAAAGCCGCUCAACUAUGACUUCUUAGGAAAAAUCGGAUAGGACUCAGUGCCUAACACUUUGCCAUCGACCGUGACACCAUAGUAAUCGCUGUCAUUGUGGUAUUUCUCCUGCGCCUGCUUCACAUCGCCCUUGC
NC_009052.1/4423320-4423781                      UGACUAAACAUAUACAUAAUCAGGUAUGGGACAAAGCUCCAAGACUUUGAUUUACCUCGACCGUAAGGCCGUAUUGAUCUUAUACAAGACAACCGCCUGCCCCAUGGCCGCUUUUUGGCAUCCA....................................................UGCCA.UCACGGCAUUU..GUGAAUCUUUUCACAUCAGACGUGCGAUCGAGCAUCCACGGAUGGACCAGCUGCGUGUCGGUGAGAAAGUGCCAUGGCAAGCCUAAACUCUUGGGCUAAUUUAUAAAAAAGCCAGCAAGGCUAUAGGCUUACUGGCUUUUCUGCUUUAUUUAUUAACUCGCUUUAUUUCAUCACACGAGCACUGAAUCAAAGCCGCUCAACUAUGACUUCUUAGGAAAAAUCGGAUAGGACUCAGUGCCUAAUACUUUGCCAUCGACCGUGACACCAUAGUAAUCGCUGUCAUUAUGGUAUUUUUCCUGCGCCUGCUUCACAUCACCUUUGC
NC_009665.1/3818843-3818382                      GCUAGCUUCUGUCCCUAAGUGCGUUACGUACGCUUUUAAAUCUACAAGCUACGCAAAUGCCCAAAGGUGAGCCAUGGUGAUUAGCGAGACGACCGUCCGCCCCAUGGCCGCUUUUUGGCAUCCA....................................................UGCCA.UCGCGGUAUUU..GUGAAUCCUUUCACAUCAGACGGGCGGUCGAGUAUCCACGGAUGGACUAGCUGCGUGUCGUCGAGUGGAGGUUGUACGAUUAAGUCAUACGAUAUAAUCAAAACGGUCAGUUUGUGUAUGAGUUAGCACAAAAAAGGGGAGUCAGUUAACCUGACUCCCCUUGAUAUUUCAAAGGUUUUUGCAUUUAGAAUAGCAAGUGAGCAACACCUGCAAUCACAGGCAAAGUCACUAAGGUACGUAGAAUAAAUACCACGAACAGCUCAACAAAGUUGACGGGGAUUUUACUGCCGAUAAGCAAUGCGCCCACUUCACUCAUGUAGAU
NC_007954.1/2349830-2350291                      AAACCUGUCGUUUAAUCUUUCUAAACGAUAUAGCUGUAGCUAACUGAUACCACUAAAACUAUCGAGCCGAACCAUGGCAAUUUGCGAGACGACCGUCCGACUCAUGGCCGCUCUUUGGCAUCCA....................................................UGCCA.UCGCGGCAUUU..GUGAAUCCUUUCACAUCAGACGGGUCAGUCGACUUUGGUUUAAAUCAAGAGCGCUGCCUGUCGCUGAGUGAAGGUGAUUUCAAGGCUUUACACCUGUGGCUUAGUGUCUAAUUCUUCACGAUUUAGCUUAUAAACUCACAGACCACACCAAAGCCUAAAAGUAGAACUACUGUGAUUCGUGAGACGACCGUCUGAGACAGGACGUCGAAGCGAGCUACAGGGACGUAUUCACGCGUGUCGUAGAGUGAACACAGUAGUGCGACUGUACCACACGCGUAAAUACCAUUUCGUAAGCUUUUAAAUUAGCCCUUCAAUCCCCGGU
NZ_AAWY01000008.1/61370-60909                    CGCUUUUGUCCCAAAACUGUGAUGCGUAUGUCUUUUAAAUCUACAGGUUACGCUAAAGCCAAAACGGUGAGCCAUGGUGAUUGGCGAGACGACCGUCCGCCCCAUGGCCGCUCUUUGGCGUCCA....................................................UGCCA.UCGCGACAUUU..GUGAAUCCUUUCACAUCAGAUGGGGCAGUCGAGCAUCCACGGAUGGGCUUGAACAACAUCCCUGUUUAACUGCCAGUUCGCCGUCCAUGACUCUCGUUCAUAAGCUCAGAAACCCUAGGUUUCUAUUCACCGAGUCGACGAGCAAAUGGCAUGGCAAACCUAUAAGUCGGGGCCUAUGCAUUAAGUUCCCUACAACUUAAGUUAUAAGUCACUCAAUCGUACUAUUCGUGCACUUUUGUCCCAAAGCGUGCAGCAUAAGCUUUUUAAGUCUACAGGCUACGUCAAUGCUAAAUAGGUGAGCCAUCACCGUGUCGUCGAGCAA
NZ_AAWY01000024.1/27104-26643                    CUCGGAAUUGUCCAAAAGUGCGUUACGUUUGUUUUUAAAUCUACAGAUUACGCUAAUGCUAAAAAGGUGAGCCAUGGUGAUUGGCGAGACGACCGUCCGCCCCAUGGCUGCUCAUUGGCGUCCA....................................................UGCCA.UCGCGGCAUUU..GUGAAUCCUUUCACAUCAGAUGGGGCGGUCGAGCAGGACGGACUUGAACAACAUCUUUGUUUAACUGCCAGUUCACCGUCUAUGGCUCUCGCUCAUAAGCUUAGAAACCCUAGAUUUCUAUUCACCGUGUCGGUGAGUCAAUGCCAUGGUAAGCCUAUAUACGUAGAUACCAGCCAACACUAAAUCCCUAAAACCAAAAACAAAAGUCGCAGCCAUCCGAGACUACUUUCCUACACAUUUGAGUCCAAAACCAAUACAGCCGAUUUUAUAAUCUAGAGCCCUCAAUAUGCCCUACUGAAAUAUAUACCCAUAGCCACACUCA
NC_008750.1/2122135-2121674                      CUCGGAAUUGUCCAAAAGUGCGUUACGUAUGUUUUUAAAUCUACAGAUUACGCGAAUGCUCGAAAGGUGAGCCAUGGUGAUUGGCGAGACGACCGUCCGCCCCAUGGCCGCUCAUUGGCGUCCA....................................................UGCCA.UCGCGGCAUUU..GUGAAUCCUUUCACAUCAGAUGGGGCGGUCGAGCAGGACGGACUUGAACAACAUCCUUGUUUAACUGCCAGUUCACCGUCUAUGGCUCUCGCUCAUAAGCUUAGAAACCCUAGAUUUCUAUUCACCGUGUCGGUGAGUCAAUGCCAUGGUAAGCCUAUAUACGUAGAUACCAGCCAACACUAAAUCCCUAAAACCAAAAACAAAAGUCGCAGCCAUCCGAGACUACUUUCCUACACAUUUAAGUCCAAAACCAAUACAGCCGAUUUUAUAAUCUAGAGCCCUCAAUAUGCCCUACUGAAAUAUAUACCCAUAGCCACACUCA
NC_009438.1/4061989-4061528                      CAUUUAUGUCCACAAACGAGUCACAUAUCUACUUUAAAGCAAACAGGUUACACCGAUAUUAAAUAGGUGAGCCAUGGUGAUUGGCGAGACGACCGUCCGCACCAUGGCCGCUCUUUGGCGUCCA....................................................UGCCA.UCGCGGCAUUU..GUGAAUCCUUUCACAUCAGAUGGGGCGGCCCUGCAUCCACGGAUGAUGGGAUGGACACCUUUUGUGAAGUACUUGCUGCAUGUCGGUGAGUGAACACCAUGGCAAGUCUGCGUUAGUCGAUAUCAGUCAACGAAUACACGGGGUCAGUGUAAACGAAUCUGGUCGCCAUAACUUACCUAAUGCUAUUACCCACCUUUAGUGCAUAAAAUCUAACGCUUUUUUGUCCCGAAGUGAGUUGUGUGGUGUCAAGUAGAGAUUGUACGAUUAAGUCGUACUACAUAAUCAAAACUGCCAGUUCGUGUAUGAGUGAGUACACUUAUUG
NZ_AAWY01000028.1/10712-11173                    CAUUUAUGUCCACAAACGAGUCACAUAUCUACUUUAAAGCAAACAGGUUACACCGAUAUUAAAUAGGUGAGCCAUGGUGAUUGGCGAGACGACCGUCCGCACCAUGGCCGCUCUUUGGCGUCCA....................................................UGCCA.UCGCGGCAUUU..GUGAAUCCUUUCACAUCAGAUGGGGCGGCCCUGCAUCCACGGAUGAUGGGAUGGACACCUUUUGUGAAGUACUUGCUGCAUGUCGGUGAGUGAACACCAUGGCAAGUCUGCGUUAGUAGAUAUCAGUCAACGAAUACACGGGGUCAGUGUAAACGAAUCUGGUCGCCAUAACUUACCUAAUGCUAUUACCCACCUUUAGUGCAUAAAAUCUAACGCUUUUUGUCCCGAAGUGAGUUGUGUGGUGUCAAGCAGAUAUUGUACGAUUAAGUCGUACUACAUAAUCAAAACUGCCAGUUCGUGUAUGAGUGAGUACACUUAUUGA
NC_009997.1/3353443-3352982                      CUCGGAAUUGUCCUAAAGCUUGCUACGUAUUUCUUUAAAAAAACAGGCUUCGCCGAUGCUAAACAGGUGAGUCUUGGUGAUUUGCGAGACGACCGUCCGCCUCAUGGCCGCUCUUUGGCGUCCA....................................................UGCCA.UCGCGGCAUUU..GUGAAUCCUUUCACAUCAGAUGGGGCGGUCGAGCAUCCACGGAUGGACUUGCUGCGCGUCGAUGAGUGAAUGCCAUGGCUCACGAUUAAUCUGUGGCUGAAGCUAAGCUCACAACUUUUCUGCGAUGUAUGCUGUUCAUUUUUAACUUACUUGUGCCAAUCUCAUUCUGCUUAAGUCACUCUCAAACAAAAACAUCGGCCUAAGCCGAUGUUUUAUAUCUACUAAGAUGGUCGAACGUUAGCUGAUUAAGCCUCUUUGAACGUGCUCCAAAUGGGCGCGUGGUCUGAGGGUUUAUCUAUGCCGCGAAGAUCGUAAUCGACAU
NC_009052.1/1266190-1266651                      AAGGUUUUGUCCCAAAGCGUGCUGCGUAAAGCUUUUAAAUCUAUAGGUUACGCUAAUGCAAAAAAGGUGAGCCAUGGUGAUUAGCGAGACGACCGUCCGCCCCAUGGCCGCUCUUUGGCGUCCA....................................................UGCCA.UCGCGGCAUUU..GUGAAUCCUUUCACAUCAGAUGGGGCGAUCGAGCAUCCAGGGAGGGACUUGCUGCGUGUCGGUGAGUGAACAUCAUGGCUUGCCCAUUAGUAGGGGCCAGCAUUUAAGUUACCAAACAAGUUAUUUAGUCGUACUAGGCCUCUAUUUUUAACGCUAUUCUGUCUGUUUUUAAGUCAGUAUGUCCGCAACCUUUUGACUUCAAACCGAGAGUAUUCACCUGUAAAUACGUGAUUUUAGAGUGCAACUGCUGUAGCCUCGUGGAAAUUUAUUGUUUCUUGUUCUGAUCUUUUAGGAUGCAAGCUUCGAGCUUUGCCAUCUAAGG
NC_009997.1/1414033-1414494                      AUGCAUUUGUCCAAAAGCGUGCUGCGUAAGACCUUUAAAUCUACAGGUUACGCUAAAGCCAAAACGGUGAGCCAUGGUGAUUGGCGAGACGACCGUCCGCCCCAUGGCCGCUCUUUGGCGUCCA....................................................UGCCA.UCGCGGCAUUU..GUGAAUCCUUUCACAUCAGAUGGGGCGGUCGAGCAUCCAGGGAGGGACUUGCUGCGUGUCGGUGAGUGAACAUCAUGGCUUGCCCAUUAGUAGGGGCCAGCAUUUAAGUUACCAAACAAGUUAUUUAGUCGUACUAGGCCUCUAUUUCUAACGCUAUUCUGUUUGUUUCUAAGUCUAUAUGUCCGUAACCUUUUGACUUCAAACCGAGAGCAUUCACCUGUAAAAACGUGAUUUUAGCGUGCAACUGCUGUAGCCUCGUGGAAAUUUAUUGUUUCUUGUUUUGAUCUUUUAGGAUGCGGGCCUUGAGCUUUGCCAUCUAAGG
NC_009438.1/3422464-3422003                      CGCUUUUGUCCCAAAACUGUGUUGCGUAUGUCUUUUAAAUCUACAGGUUACGCCAAAGCCAAAACGGUGAGCCAUGGUGAUUGGCGAGACAACCGUCCGCCCCAUGGCCGCUCUUUGGCGUCCA....................................................UGCCA.UCGCGGCAUUU..GUGAAUCCUUUCACAUCAGAUGGGGCAGUCGAGCAUCCACGGAUGGACUUGAACAACAUCCUUGUUUAACUGCCAGUUCGCCGUCCAUGGCUCUCGUUCAUAAGCUCAGAAACCCUAGGCUUUUAUUCACCGAGUCGACGAGCAAAUGGCAUGGCAAACCUAUAAGUCGGGGCCUAUGCAUUAAGUUCCCUACAGCUUAAGUUAUAAGUCACUCAAUCGUACUAUUCGUGCACUUUUGUCCCAAAGCGUGCAGCAUAAGCUUUUUAAGUCUACAGGCUACGUCAAUGCUAAAUAGGUGAGCCAUCACCGUGUCGUCGAGCAA
NC_009438.1/2495146-2495607                      CAAGGUUCUGUCCAAAAGUGCGUUACGUAUGUUUUUAAAUCUACAGAUUACGCUAAUGCUAAAAAGGUGAGCCAUGGUGAUUGGCGAGACGACCGUCCGCCCCAUGGACGCUCUUUGGCGUCCA....................................................UGCCA.UCGCGGCAUUU..GUGAAUCCUUUCACAUCAGAUGGGGCGGUCGAGCAGGACGGACUUGAACAACAUCCUUGUUUAACUACCAGUUCACCGUCCAUGGCUCUCGCUCAUAAGCUUAGAAACCCUAGAUUUCUAUUCACCGUGUCGGUGAGUCAAUGCCAUGGUAAGCCUAUAUACGUAGAUACCAGCCAACACUAAACCCCUAAAACCAAAAACAAAAGUCGCAGCCAUCCGAGACUACUUUCCUACACAUUUGAGUCCAAAACCAAUACAGUCGACUUUAUAAUCUAGAGCCCUCAAUAUGCCCUACUGAAAUAUAUACCCAUAGCCACACUCA
NC_009052.1/4071834-4071373                      AAGAAGCUUUUGUCCAAAAAGUGUGUCGCGUAUGUCUUUUAAAUCUACAGGUUACGCUAAAGCCAAAACGGUGAGCUAGGGUGAUUAGCGAUGCGACCGCCCCAUGGCCGCUCUUUGGCGUCCA....................................................UGCUA.UCGUGGCAUUU..GUGAAUCCUUUCACAUCAGACGGGGCGGUCGAGCAUCCAAGGACGGACUGUCUGUGAGUCGACGAGUAAAUGCCAUGGCAAACCUGUGUGAGUGGGUAUCAGCAAUUUACCAUUCUAUUUUUUCGAAUGGUUAGGCCGUGAUUUCGCGUUAUUCUUUUGUAAACUUCCUUGUUAUUCUGCCUCCAUCAGCAAAGCGUUUGCGUCUUGUGUUAGCCGUAUGAUUUUGGCGUUUCACGCACCGCUUUGCUCAACCGAUAGGAGAGCAGCAAUGAAAGUAUUAAGUCAGUUUUCCGCCAAAGCCGCGAUGGAUGGCGAUGGGGUC
NC_009997.1/1062321-1062782                      ACGUCGCACGUCCAAAAGCGUGUUGUGCAUGUCUUUUAAAUCUACAGGUACGUUAAUGCCAAAACGGUGAGCGAGGGUGAUUAGCGAGACGACCGUCCGCCCCAUGGCCGCUCUUUGGCGUCCA....................................................UGCCA.UCGUGGCAUUU..GUGAAUCCUUUCACAUCAGACGGGGCGGUCGAGCAUCCAAGAACGGACUGUCUGUGAGUCGACGAGUCAAUGCCAUGGCCAACCUGUGUGAGUGGAUAUCAACAGCCUACCGUUCUAUUUUUUCGAAUGUUUAGACCGUGAUUUCGCGUUAUUCUUUUGUAAACUUCCUUGUUAUUCUGCCUCCAUCAGCAAAGUGUUUGCGUCUUGUGUUAGCCGCAGUAUUUUGGCUUUUCACGCACCACUUUGCUCAACCGAUAGGAGAGCAGCAAUGAAAGUAUUAAGUCAGUUUUCCGCCAAAGCCGCGAUGGAUGGCGAUGGGGUC
NC_008322.1/2627296-2626836                      CUCAUUCUUGUCCAAAAAGAUGUUCUGUAUUUCUUUAAAACCAACAGAUUAGCCGCUGCUAAACAGGUGAGCCAUGGUGAUUAGCGAGACGACCGUCCGCCCCAUGGCCGCU.UUUGGCAUCCA....................................................UGCCA.UCGCGACAUUC..GUGAAUCCAUUCAUAUCAGACGGGCGGCCCUGCAUCCACAGAGGGACUUGAACAACAUCCAUGUUUAACGGCAAGUUCGCCAUCUGAUAGGCAGGACGCCUGAAUGUCGUGCCAUGCAGGGACGUAUGGGAAUGACCAUGGCACUCGUUCAUACGCUUAGAAAUUAGGUUUCUAUUCACCAGGUCGUUGAGCAAAUACCAUGGCUCGCUAUAAGCCAAUACCUGCAAAGCAGUUUUAAUUUCUAAGAAUUUAUCAACCACUCAGCUUUAUUUUAAUCCUGUCAGUUAUUCAACGCAUUUCUGGCUUUGAGUAUUUCUACUAC
NC_004347.1/3939730-3940191                      AAACUUUUGUCCCAAAGCGUGCUGAGUAAGGUUAUUAAGUCUACAGGCUACGACAAUGCUAAACAGGUGAGCCAUGGUGAUUAGCGAGACGACAGUCCGCCCCACGGCCGCUCUUUGGCAUCCA....................................................UGCCA.UCGCGGCAUUU..GUGAAUCCAUUCACAUCAGACGGGGCGGCCCUGCAUCCAAGGAAGGACUUGAACAACAUCAGUGUUUAACGGCCAUUUCGCCAUCCAUGGCUCUCGUUCGUAAACUCAGAAACCCUAGGUUUCUAUUCACCGUGUCGUUGAGCAAAUAUCAUGGAUCGCCCUUAAAUAUGGACUGCAUUUAAUAACCAAGCAGUGAUAUUAGCCUUUCAAUAUUUAACGCUCUUCUGUCCAAAAGUGCGUUUCAAUCAUUAUUGUAUAACAACAACUCACUGGCUUUGCCGUUUCAAAGGCGCGAUUGAGCACCAACGCACUCAGACUCACA
JCVI_SCAF_1096627385280/42159-41698              CAUGCUUUUGUCCCAAAGCAUGCUGUGUGUUUCUUUAAAACCUGCAAGCUACACGGAUGCUAAAAGGGUGAGCCAUGGUGAUUAGCGAGACGACCGUCCGCCCAUGGCCGCUCUUUGGCAUCCA....................................................UGUCA.UCGCGUCAUUC..GUGAAUCCAUUCACAUCAGACGGGACGGUCGAGCAUCCACGGAUGGACUCGCUGCGCGUCGUCGAGCAAAUACCAUGGUUCGCCUUUCAAUUUUUAACGCUCUUCUGUCUCAAAGCACGCUGAGUCUCAUCAAGCAAAUACCAUUGUUCACCUUUCAAUGUUGUAUAAGUCUUUAUGACCUCAAUACCUUACUUAAAAAGCUUUGGGUUCUGGCUUCUUUAGGGCGAGUGAAUAAUUCCUCGGGGAUAUUGGACUCCACUACAUAGCCGCCAUCCAUAAAGAUGACUCUGUCGGAAACAUCGCGUGCAAAGCCCAUUUCGUG
JCVI_SCAF_1096627195755/1507-1968                ACGCUUUUGCCCCAAAGCUUGCUGAGUGUUUCUUUAAAACCUGCAAGCAACACCGAUGCUAAAAGGGUGAGCCAUGGUGAUUAGUGAGACGACCGUCCGCCCCAAGGCCGCUCUUUGGCAUCCA....................................................UGCCA.UCGCGGCAUCC..GUGAAUCCAUUCACAUCAGACGGGGCGGUCGAGCAUCCAAGGAAGGACUCGUUGCGCGUCGUAGAGUGAAUGCCAUGGCUCAUUCAUCAAUCAAAUACUGCUUUUAAGUAUCUAUAAGCGCUCUUCGUGUUGUUGAGUAAAUCCCAUUGUUCACCUUUCAAUGUUGUAUAAGUCUUUAUUACCUUAGCACUUUACUUAAAAAGCUUUGGGUUCUGGCUUCUUUGGGGCGGGUAAAUAAUUCCUCGGGGAUAUUGGACUCCACCACAUAGCCGCCAUCCAUAAAGAUGACUCUGUCGGAAACAUCGCGUGCAAAGCCCAUUUC
NC_008577.1/1067969-1067508                      ACGCUUUCGUCUCAAAACGAGUCACUAUCUGCUUUAAAACAAACAGGCCACACCGAUGUUAAACAGGAGAACCAUGGUAAUUAGCGAGACGACCGUCCGCCCCAUGGCCGCUCUUUGGCAUUCA....................................................UGCCA.UCGCGGCAUUC..GUGAAUCCAUUCACAUCAGACUGGGCGGCCCUACAUCCACGGAUGGACUUGAACAACAUCCCUGUUUAACGGCCAGUUCGCCAUCCAUGGCUCUCGUUCAUAAGCUUAGAAACCCUAGGUUUCUAUUCACCGUGUCGGUGAGCGAAUACCAUGGCUCGCCUAGCAAUACUGUUUUCAACAAUUAUCGGCAAGUCAUUACAUACAAAAAAGCGAUAAACCACAUUGGCUUAUCGCUUUUUAUUAUCUUGCGAUUGCUACCUAGUUAUCACGUAAAUCAUAUGACAUAAGCAACUUCGCAAUCAUAUUCGCCGCACCUGUGCGA
NC_008322.1/1090776-1090315                      ACUCUAAAAUGCCCCUAGCGGACCGCGUAUUUUUUAAAACUUACUGACAAUGUCAAUGCUAAACAGGUGAGCCAUGGUGAUUAGCGAGACGACCGUCCGCCCCAUGGCCGCUCUUUGGCAUCCA....................................................UGCCA.UCGCGGCAUUC..GUGAAUCCAUUCACAUCAGACUGGGCGGCCCUACAUCCACGGAUGGACUUGCUGCGCGUCGGCGAGUAAAUGCCAUGGUUCACCUAUAAACCUGCGCUUAUAGAGCAUUACGUCCAAGUUUUUCCUCAACCCAAUCCGUUGACCCAAACCGUAAACAAGCGAAUGUAAUGACGCGCCUACCAGUACAGCUAUCAACAUGAAACAGAAUACAAAAAAGCGAUAAACCACAUUGGUUUAUCGCUUUUGAUUGUCUUGCGUUCGCUAGCUAGUUAUCACGUAAAUCAUAUGACAUAAGCGGCUUUGCAAUCAUACUUGCCGCACC
NC_008321.1/1066677-1066216                      CACUCUUUUGUCAAAAAGUAUGUUACGUAAUCUUUUAAAUCUACAGGUUCCGCUAAUGCUAAAAAGGCGAGCUAUGGUGAUUGGCGAGACGACUGUCCGCCCCAUGGCCGCUCUUUGGCAUCCA....................................................UGCCA.UCGCGGCAUUC..GUGAAUCCAUUCACAUCAGACUGGGCGGUCGAGCAUCCACGGAUGAUGGGAUGGACACCUCUUGUGAAGUAGGCGUCAUUUACGCCAUAUUGAAUUUGCACGUUCAAUAACAACAAAAGGUGUCCAAAAUGAAAGUUACACUAAUAGGAAUUGAUCUCGCAAAAAAUAUCUUCCAAGUAUGUGGGGUAAAUCAAGCUGGCAAGAGUGUUUUUAACCGUUCGAUUAAACGUGCUCAGCUCCUUACUUUUCUGCGUACUUACCCUGAUGCCACUAUUGCGAUGGAAGCCUGCAGUGGCUCUAACUAUUGGGGCAGAGAGUUACU
NC_008321.1/3245605-3246066                      UCGAAAAUGUCCCUAAGCAUACUUCGUAUUUCUUUAAAACUUACAGACUACGCUAAUGCUAAACAGGUGAGCCAUGGUGAUUAGCGAGACGACCAUCCGCCCCAUGGCCGCUCUUUGGCAUCCA....................................................UGCCA.CCGCGGCAUUC..GUGAAUCCAUUCACAUCAGACGGGGCGGUCGAGCAUCCAAGGAAGGACUUGAACAACAUCCCUGUUUAACGGCCUGUUCGCCAUCCAUGGCUCUCGUUCAUAAGCUUAGAAAUCCUAGAUUUCUAUUCACCGUGUCGUUGAGCAAAUACCAUGGUUCGCCCUUAAAUAUGGUCUGCAUUCAAUAACCAAGCAAUGAUAUUCGUCUUCCAAUAUUUAACGCUCUUCUUGUCCCAAAGCAUGCUUUGUAUUUCUUUAAAACUUACAGACUACGCUAAUGCUAAACAGGUGAGCCAUGGUAAUUCCAAGAGUACAAAAGGACUAU
JCVI_SCAF_1096627387715/53013-52552              UCGAAAAUGUCCCAAAACAUUUUGUGUAAUUCUUUUUUAAACUACAGACUAAGUCAAUGCUAGAAAGGUGGCCAUGGCAAUUAGCGAGACGACCGUCUGCCCCAUGGCCGCUCUUUGGCAUCCA....................................................UGCCA.UCGCGGCAUUC..GUGAAUCCAUUCGCAUCAGACGAGGCGGCCUUGCAUCCAAGUAUGGACUUGAACAACAUCCUUGUUUAAAGGCCAGUUUGCUAUCUGAUAGGCAGGACGCCUGAAUGUCGUGCAAUGCAGGGACGCAUGAUAACAACCAUGGCUCUCGUUCAUAAGCUUAGAACUCCUAGGUUUCUAUUCACCGUGUCGUCGAGCGAAUACCAUGGCUCGCCUAUGAAACUUGCACUUAAAGUACUCACUUCCAAACAAAAACAUCGGCCUAGGCCGAUGUUUUUUAUAUCGAUUAAAGGAUUCACCCAAGCGAGUUAGGCUUCUUUAAAGG
JCVI_SCAF_1096627208462/192527-192066            UUUAUUCUGUUUGUCUGGUCGGCGAUGAACCACAUAAGGGCAAAGGAACCCAUCGCGACUCUUAUCGAUAAUGCGGGAUUACCAUUAGCGAGACGGCCGCCCCAUGGCCGCUCUUUGGCAUCCA....................................................UGCCA.UCGCGGCAUUC..GUGAAUCCAUUCACAUCAGACGGGCGAGCAUCCACGGAUGGACUUGAACAACAUCCGUGUUUAACGGCCAGUUCGCCAUCUGAUAGGCAGGACGCCUGAAUGUCGUACAAUGCAGGGACGCAUGAGAACGACCAUGGCUCUCGUUCAUAAGCUUAGAAACCCUAGGUUUCUAUUCACCGUGUCGAUGAUCAAAUACCAUGGCUCAUCAUAAGCCAAUACCAGCAAAACAGUUCUAAUUCCUAACACGUAAUCUCCCACUCAGCUUUAUUUUAAUCCUGUCAGUUAUUCAACGCAUUUCUAGCUUUGAAUAUUUCUACUACUU
NC_008321.1/3614062-3614523                      AAAAUGUCCCAAAACAUGCGGUGUAUUUCUUUGUUAAUACUCACAUGCGACGCCAAUGCUAAGCAGGUGAGCUAUGGUGGUUUGCGAGACGACCGUCCGCUCCAUGGCCGCUCUUUGGCAUCCA....................................................UGCCA.UCGCGGCAUUU..GUGAAUCCAUUCACAUCAGACGGGGCGGUCGAGCAUCCACGGAUGAUGGGAUGGACACCUCUUGUGAAGUAGGCGUCAUUUACGCCAUAUUGAAUUUGCACGUUCAAUAACAACAAAAGGUGUCCAAAAUGAAAGUUACACUAAUAGGAAUUGAUCUCGCAAAAAAUAUCUUCCAAGUAUGUGGGGUAAAUCAAGCUGGCAAGAGUGUUUUUAACCGUUCGAUUAAACGUGCUCAGCUCCUUACUUUUCUGCGUACUUACCCUGAUGCCACUAUUGCGAUGGAAGCCUGCAGUGGCUCUAACUAUUGGGGCAGAGAGUUACU
JCVI_SCAF_1096627191725/132497-132036            CCUGGAAAUAUCUCAAACAUACUACGUAUUUAUUUGAAACUUACAGAUUACGCUAAUACUAAAAAGGCGAGUGAUGGCGAUUAGAUAGAUGACCGUCUGCCCCAUGACCGCUUUUUGGCAUCCA....................................................UGCUA.UCGCGGCAUUC..GUGAAUCCAUUCACAUCAGACUGGGCGGUCGAGCAGAUGCCAUGAUUCGCCUAUAAGUCAGCGCUUUCAGAGCCAACUCGACCAUCCCACUGGCUCAAGAUUACAACUCUCUGAUUAUCAGUAAAUUUGUUGUGCCACCAAUCAAUCUUUACCCAAUUGCCAAUUUGGUUUCUGUAUAGCGCAGCUUUUUUACCCUUGGGUUGGCAAGGAAGUAGGCCAACAUUAGUGGGCCUAGGCGCCCCAUAAACAUCAUAAAGAUAAUAAUUCCUUGGCCUGCACUGGAUAAAUUGCCUGUUAAUCCGCGGGAUAGCCCGACGGUGCC
NZ_ABAU01000030.1/9336-8875                      CACUGCCAACCAUAGUUCAAUAAAAACUCCUCCCUCUUGAACCUCUAGACUACGCAAAUACUAAAAGGUGCGCCAUGGUGAUUGGCGAGACGACCGUCCGCCCAGGGCCGCUUUUUGGCAUCCA....................................................UGCCA.UCGCGGCAUUU..GUAAAUCCUUUCACAUCAGACGGGGCGGUCGAGCAUCCAAGGACGGACUGGCUGCGAGUCGUCAAGUGAACACCAUGGCAAACCAGACCAAAAAGACCGACCAUCCAAAAUUCUUUUUUUCUUUUAGAAAUACACAAACAACAUCAAAAAAUCAGGGCAAAAUAUCUUCAAAUGUAAGCUCUAAUCUUUUGAAUUGAAAAUCCCGGACACCCACAACUUUCUUGCUUAGCGCUACACGAACAACACCGAGAUAACCAGUUCAAGUCCGCGUAAAAUGAGAACUCCUGUCUUUAAAUCAACAGACUACGCAAAUGCCGAAAGG
NC_007954.1/1402377-1402838                      UUAGCAUAGCUAUGGUUCUAGAUUUUUAAGAGCGAGAAGAACACACCUAAAUAUAUAAGGUGAGCCAUGCCGAUUUACCACGAGAAAGGCGAGCCGACCGCCCAUGGCCGCUCUCUGCCAUCCA....................................................UGCCA.UCGCGGCAUUU..GUGAAUCCUUUCACAUCAGACGGGGCGGCCGACUUUAGUUUAAAUCAAGAGCCAAGGACGGACUUGCUGCGUGUCGGUGAGUGAAUGCCGAGCCUGUAUGCGGGACUUCAGUAACCGACGUUUGAUACUUAACGAUUUAGCACCAAUUAUCUGACACGUUUUUGGACAAAAACACUUCAGAAUUUAACCAUCAUGCACAUGCUGAGAUGUGCUGAUUUUUUAUCUAAAUGGUAACUCUGAUGCUAAUGAGAGGACAUUGGACUAAAUGGCUCGAGUCUAUCUCUUGAAUGAGGCUGCAGGGAUGCUGCGCCCGAGCCCAUAG
NC_009665.1/1024403-1024864                      AAGAAGCUUUCGUCCAAAAAGUGUGUUGCGUAUGUCUUUUAAAUCUACAGGUUACGCUAAAGCCAAAACGGUGAGCCAUGGUGAUUAGCGAGGCGAGCGCCCGAUGGCCGCUCUUUGGCGUCCA....................................................UGCCA.UCGCGGCAUUU..GUGAAUCCUUUCACAUCAGACAGGGCGGUCGAGCAUCCAAGAACGGACAGUCUGUGAGUCGACGAGUCAAUGCUAUGGCCAACCUGUGUGAGUGGAUAUCAGCAAUCUACCGUUCUAUUUUAUCGAAUGUUUAGGCCGUGAUUUCGCGUUAUUCUUUUGUAAACUUCCUUGUUAUUCUGCCUCCAUCAGCAAAGCGUUUGCGUCUUGUGUUAGCCGUAUGGUCUUGGCGUUUCACGCACCGCUUUGCUCAACCGAUAGGAGAGCAGCAAUGAAAGUAUUAAGUCAGUUUUCCGCCAAAGCCGCGAUGGAUGGCGAUGGGGUC
JCVI_SCAF_1096627390099/205514-205975            ACACGCUUUUGUCCAAAAACUGCUUAGCAUUUCUUUAGACCUACAGGCUAUACCGAUGCUAAACAGGUAAGCUGUGGUGAUUAGCAAGACGACCGUCUGCCCCAUGGCCGCUCUUUGGCAUCCA....................................................UGUCA.UCGCGGCAUUU..GUGAAUCCAUUUACAUCAGACGGGGCGACCCUGCAUCCAAAGAAGGACUUGCAGCGUGUCGUCGAACAAAUGCCAUGGCUCACCUAUAAACCAAAGCAAGAGACAUAUCCUCUUUAAAAUCUACAGAUUACGCCGUUCUAAAAAGGUGAGCCGUGAUGAUUAGCGAGGCGACCGUCCGCUAUUUGACAUGCCAUUGAUUGCCAUAAGCCAUACCAACGAAAAACUCCCUAAGUUAUUAAUAACUCGGUUGUAUUCCCCAUAUACAAAACGUAAAGACAUCACUUCAAUGCAAAUCACAGACACAAAAAAGCCCGCAACUGAU
NC_009831.1/2080658-2080197                      CUGCAACUCAUUUCGGGGCAGAGAUGAGUUACUAAACCUAGCAAUAAAGCCUAAUCGAAGAGAAAAACAACGCAGUGUAGAUACAGCUGUGACCGUCCGUGACAAGGCCGUUCUAUGACAUCCU....................................................UUUCA.CCACAGCAUUU..GUGAAUCCAUUCACAUCAGAUGUCACGGCCGAGACUAUAGGGAUACUUCUUAUGAAAUCAAGAGUCGUAUCGUGUCACAGAAGUGUCUGCACAUCCCUCGCCGGAGGCGAUAGAUAACUAUGGAGCUUCGACCACCAGCAUCUUAUUCAACACAAAAAAAUUAAAAUUUAUACUGCCUUAAUUCGAAGGCAGAUAACAUUUGUAACAAAUUCGACUCGCCUUGAACACCUCCUUUCUGUCACAAUUCACACACAAAAAUAACAAUAAGAAUUCAGCCAUAUAAUAAUGAAAUUCAAGCCCCCCUUCCCCACUCAAUUAUCGA
NC_010506.1/5699116-5698655                      CAGUACUGCAUAGGGCAAAUUACUGUCACUAAUGCAUAAAGAGAUAAAGCCAAAUCGAAGAGACAAAUAAACAGGUGUAGAUGCGGCAGUGACCAUCCGUGACAUGGCCGUUCUAUGACAUCCA....................................................UGUCA.CCACGGCAUUU..GUGAAUCCAUUCACAUCAGACAUCACGGCCGAGACUAUAGGGAUAUACUCGUGUCGUGUCACUGAAGUAGCUGCACAUAAGCCUGCGGCAAGCAAUAAACAGUAAUGAAGGUGAGACCUUCAAACAGACCACCAAAUAACAAAACAACUGAAUAUUAAUCAAGAAAUGUAAUCAGCCUUCAUUUGAAUGCUAACCAAUUUUGGGGCAAAAAUCAGUUAUGGAACCCUACCAAGUAAAGAUAAAUCGAAGAGACAAAUGAACAGGUGUAGGUGCGGCUACGAGCUUCGAUUUCAAGGAUGAAAUCGCAGAGCGUAUAGGGAUA
NC_010506.1/1288751-1289211                      CAAUUGGGUCUAACUCACUUCUGUUCAAAAAUGAGUUACAGCCCAAAACCUCAAUCGAAGAGAUAAAUACUCAGGUGUAGGUACGUCAGUGAGCUUCGAUGACAUGGCCGUUCUAUGUCAUCC.....................................................UGUCA.CCACGGCAUUU..GUGAAUCCAUUCACAUCAGAUGUCAUCGCAGAGACUACAGGGUUGAAAAUGUUCCAGACAUUUUUCUGCAUUUUCUCCAUCCCUAGAGGUCAGAUAUACUUGCAACGAUAUCCAUAUCUAAAAUCAACAAUAAAGGGGUCGUAGUUCAUUAGCCCAAAUCGAAGAGAUGCUCAAGUAGGAAUCUGAGUCAGGUGUGAAUGCGUCUGUGGGCUUCGGUUUCAAGGAUGAAACCGCAGAGCGGCCAAGGAUGGCUUCACAGCGUCCCGCAGAAGUAUUCAUACAUUCAGCAUGCUGCAAGCAAUAGACACCAACUUAGCUAUGG
NC_010506.1/567131-567591                        UCCAGCCCCAAAACAAAGGGGUCGUAGCCCAUUGACCUGAAUCGAAGAGAUACCUAUGUAGUUGUCAGAGUCAGGUGUAGAUGCGGCAGUGAGUUUCGGUUUCAAGGCCGUUCUAUGACAUCC.....................................................UGUCA.CCACGGCAUUU..GUGAAUCCAUUCACAUCAGAUGUCAUCGUAGAGACUGCAGUACAACAAAGGGGUCGUAGCUCAUUGACCUAAAUCGAAGAGAUAAACAACUCAGUGUGAACGCGGCUGCGAGCUUCCAAAACAUGGACGUUUUGGUAGAGCUCACAGGGAUGUGCUUGCAGCGGUUCGCAAAAGUGUUUACACAUUCAGCGAGCCGCAGGCUAUAGAUUAAGCAUGAAGCCAUGCUUACCCACAAACCAUCAAACACCAACUCAGCCCAACCCCCCAAAGAAACCAUAAAAAGAUACUUCAAACUUGUUAUCCGACAAGUUCCCCAAUCUUG
NC_010506.1/1261448-1260988                      ACCCUAAGCACGAACUCUUUUAUGUCCAAUUGUUAGUCACAACAAGAGCCUAAUUCGAAGAGAUAAACAAUCAGGUGUGAAUGCGGCUGAGGGCGUUGGUGGCAUGGCCGUUCUAUGACAUCC.....................................................UGUCA.CCACGGCAUUU..GUGAAUCCAUUCACAUCAGAUGUCAUCGUAGAGACUACAGGGCAGAGAAUGUUCCAGACAUUUUUUCUGCAUUUCCUCCACUGACCCAUAGGGAUAUGGGGAAUGUCUUUAAAGGGUCUGGAACGCUUAAGACCUUGGAGGUCAGAUAUACUUGCAACGAUAUCCAUAUCUAAAAUCAACAAUAAAGGGGUCGUAGUUCAUUAGCCCAAAUUGAAGAGAUGCUCAAGUAGGAAUCUGAGUCAGGUGUGAAUGCGUCUGUGGGCUUCGGUUUCAAGGAUGAAACCGCAGAGCGGCCAAGGAUGGCUUCACAGCGUCCCGCAGA
NC_010506.1/4869973-4870433                      AACAUCAAACACUUCUUAUUAAAGAGCAACUAGGUCGUAACUAAUCGGCUGAAGUCGAAGAGAUAAACACUCAGGUGUGAAUGCAGCUGUGGGCGUUGGUGGCAAGGCCGUUCUAUGACAUCC.....................................................UGUCA.CCACGGCAUUU..GUGAAUCCAUUCACAUCAGAUGCCACCGUCGAGCGUAUAGGGACAUAUUUAUAGCGCCCCGCAGAAGUAUUUACACAUCGGCAUGCUGCAAGCAAUUGAUUAAUAUAGAGGUUACGGUUCCCUAUAAACCUCUAAACACCAAAACCAGCCCAAUGAAACCAAUCAAAAAGAUAUUUAAUGGGCUUAUUAUCCGAUAAGCCCCUAAGUUUCUGUUAUCAACUGCAAACUCGCAAACUCACGAUAAAGCUCACUCGAUUGCAUCAACUCUUGAUGAGUUCCAGUUGCGACUAGCUCUCCCUUGUCCAUCACAAGGAUCCUAUCG
NC_010506.1/4380330-4379870                      AGCCAUUCGCUCUAUAGUUGAUACUCUAACGUGUUUUUGUCCAAAAAUAUCAAAUCGAAGAGAUAAACAAUCAGGUGUGAAUGCGGCUGUGGGCGUUGGUGGCAAGGCCGUUCUAUGACAUCC.....................................................UGUCA.CCACGGCAUUU..GUGAAUCCAUUCACAUCAGAUGCCACCGUCGAGCUUAUAGGGACAUAUUUACAGCGUGUCGCAGAAGUGUUUACACAUUAAGGUCGUUCACUCACAUCCGUGUGAUCACGACAUUCGUAUAUCCAUAUACAGCACCGCCGCAGGCUAUAGAUAACAAUGAAGUUGUGACUCCCAACAAGCUAGUCAAACACAAACCCAGUCCAAUGAACUCAACCAAAAAGAUAUUUGAAACUUGCUAUCAGGCAAGUCAGCAAACUUUUGUCCAAAAAUGAGUUUAACCAUUAGGUCUUAAAUCGAAGAGAUAAACAAUCAGGUGUGAACG
NC_009831.1/248556-248095                        GCUGAUUUCAACCAAGUUAACUUUUUAUAAAGCUCUAAGAUUAGAAACGAUUAAAUCGAAGAGAUAGAUCAACAAUGUAGGCACGGCUGUGACCGUCCGUGACAAGGCCGUUCUAUGACAUCCA....................................................UGUCA.CCACGGCAUUU..GUGAAUCCAUUCACAUCAGAUGUCACGGCCGAGGCUAUAGUGGACCUUUCUAUUAAUAGAGAGGGUGCCGUGUCACAGAAGUGCCUGCAUAAAAGUACGCUACAGGCGAUAGCUAACAAUGAAGCAAGACAAUACCUACCAGCUCUAAAAUAGACACUAAGUAUUUUGUCCCAAAUACAAACCCACUCCUACGCCAUCCGUGGCGUUCGCGGAUAAGUACUUCAAACGAGAACUCCAUGUACAAAAAAGCCCCGUUGAUAACAACGAGGCUUCUUAGUCACACAAUGCCGACGAAUCGAUAUUGCUAGCUGCUCACAUGCUA
NC_010506.1/1630691-1631152                      GUUGGGGCGUACCAUCUUAUUCGUGAGUUACGAACACUGCUAAAUAAAGUCAAAUCGAAGAGAAAAAUAACCAAGUGUAGGUGCGGCUGUGACCGUCCGUGACAUGGCCGUUCUAUGACAUCCA....................................................UGUCA.CCACGGCAUUC..GUGAAUCCAUUCACAUCAGAUGUCACGGCCGAGACUAUAGGGAUAUACUUGUGUCGUGUCACAGAAGUAUCUGCACAUAACCCUGCUGGAAGCAAUAAGCAGCAAUGAAGGUAAGACCUUCAAACACAUUACCAAAUGGCAAAUCAGCCAGAAGCUAAACAAGAAAAUGUAAUCCAGCUUCAUUCGAAGCAAUUAAACCACCAUUAUAGAUAAACGGUGGCUUAAUUGAUGAGGCAAAAAUAAAGCUGAUCGCUAAACAGCUAUUUAGCAAUAUCUACUUAGUUGCCAAGGGACGUAAAUCAAUCUCUGAUUGAGCCAUUAG
NC_007954.1/4160883-4160423                      AUGCUGUUGUUUUCCCCUCUUGGCCAGUGCAGAGUGGAACCCUGCGACUUUGAUCCAAACGGUGAAUAAUCAUCUUGGGUGAUUGCGCUUAUGAGCAAGAGGCAAGGCCGCUCCAUAGCAUCC.....................................................UGCUA.UCACGGCAUUC..GUGAAUCCAUUCACAUCAGAUGCCGAACUGGCUUUAUAAUAUGGAUGUUAUUGUUUGGACGUUAUUCUGACAAACAAGGAAUGAGGCAAAACGUGUCCUUGAUCAUGAUGCAUGUCGCUAAAUACGCCGAUUUUAAAUCUAAACGGCAACUCAGAUGUUAAUGAGAGGGUGUUGGGCUAAUGACUUGAGCCUAUCUCGUGCUCUUCCGAUUAUCUCAUUUGUCAUUGAAGUGUGAUCUAAUUGAAAAAUAGGCUUUAAAAGCUUAACAGUAACACUGAAUUUUAUAGACACAUCAUGGUAAUUUGCGAGACUACCUUCUACU
NC_007954.1/4438635-4439148                      CGAAUUGCUAAUUUAAAAUUCAAACAAGCCCCGCCUUAUGACCAGGCCUCGAUGUAAGAUGGUGGGCGAUUAUUGCACAGCAAUACGUUUAUGAGCGCGAGACAUGGCCGCUCCAUAGCAUCUGACCCAUAGGGAUAUGGGAAAUGUCAUUAAGAUGUAGGGAACAUCAUUGACACUGCUA.UCACGGCAUUC..GUGAUUCCAUUCACAUCAGAUGUCGAGCUGGGCUGUUAAGCAUGGAUGCUGUUGACGCUGCUGAUAACAAGCGUAAAUCCGCGUGACAGGCCGCUAUCUCUAAUAAAAAGCCCUAACCAACUGAACUACCGCCCGCUUUUGGUAUUUUCUGUCAGUUUUUGAUGUUCAUUCGUAAAUUUCAGAUACGAAAAAGGCCUUUGCAUUUCUGCAAAGGCCUUCAUCUAAAGUUGGCGGAGCGGACACUCUUUACACAAGAAGGAACCCGCGCCCCCCGGCGUGACAGGCCGCUGUCUCUAAUAAAAAGCCUUAACCAACUGAACUA
NC_007954.1/2847442-2847903                      UUGUGGGUGGCCACAUUUUUUAAUGGGGGAGUGGAACCCUGCCACGUUAAUCCAAACGGUGAUGAAUAAUCACCUUGGGUGAUUAUGCUUAUGAGCGAGAGGCACGGCAGUUCCAUAGCAUCCU....................................................UGCUA.UCACGGCAUUC..GUUAAUCCAUUCAUAUCAGAUGCCGAACUGGCUUUUUAAUAUGGAUGUUAUUGUUUGGACAUCCAUCAUCUAACUUUUGGAUAAAAUUGCUAGCAAUGAUCAAACUUUAUUAUGAUCCACAUUGGGUCCUGCUGGGAAUGCAGGCAGACUAGCCAGUUGGUUGAGCCAAGGCUGCGCCGAACUGCACCAAAUCUGAAAUUUUGGCACCAAGGUAUUUCGCUGUGCAACUGUCCCCAAGCGAAUGCCGUAGAUUUUUGCGCCCUCGCCUACCGAGGUAGCGUAAAUGGCUGAGCCACAAUUGCCACAAAACCCCUGUGCCCGU
NC_009092.1/681072-681533                        CUUUUGUCCAAAAAUAAGUCAGCUUGUACGAGUUACACAAUCAACCCUAUAUCGAAGAGACGAUAGAGCCCCAGUGUAGAUACGCUAGUGAACUGUCCGUGACAGGGCCGCGUUAUGACAUCCA....................................................UGUCA.UUGCGGCAUUC..GUGAAUCCAUACACAUCAGAUGCCACGGCAUAGUCUGUAGGGAACGUACUUGCGGCGUCUCACAAGCGUAUCUGCACAUCAGCCCUGUGCAGGUGAUAAGUACACCAAGACGCCAUGACUCGACAUCCCCAGCUGUAUUCGCCCUACCGGGUUAAGAAAGCGUGUGAAACUAGAUGAGCUAGGCAGCCGCUAGGGUUAAUCUUAGUAAGGUCAUUUUGCGUAAGGUAAUUUUGCCUUGCAGGGCGUUUUAGUAUAGAUUCCGCCCUCGUUAAUCUAUUGGUAUGUAAGAAAAAAUGAAUAAAGAGGCCGUUGUAGCGGGUCA
NC_008321.1/2558680-2558167                      UUUGAGUUAAGGCUUUAACUCGAAAAUGUCCCUUAGCUUUUUACGUACAUAUCGCAAAUAGGAAGUUAAAACUGGCAUUGGGGAACCAGUGACCGUUGGCGACAUGGCCGCUAAUUAACAUCUGACCCAUAGGGAUUUAGGAAAUGCCAGUAUGGUGUCGGGAACAUCAUUGGCCAUGUGA.ACGCGGCAUUC..GUGAAUCCAUUCACAUCAGACGGGACGGCCCUGCAUGCACUUGAACAAUAUCCGUGUUUAAUGGCAAGUUCGCCAUCUGAUAGGCAGGACGCCUGAAUGUCGUGCCAUGCAGGGACGAAUGAGAACGAUCAUGGCUCUGGUUCAUAAGCUUAGAAAUUAGGUUUCUAUUCACCAUGUCAAUGAGUAAAUACCAUGGCUCGCUAUAAGCCAAUACCUGCAAAGCAGUUUUAAAUUCUAAGAAUUUAUCAACCACUCAGCUUUAUUUUAAUCCUGUCAGUUAUUCAACGCAUUUCUGGCUUUGAGUAUUUCUACUACUUAAUCA
NC_009665.1/1891930-1891417                      AUGUGCCGACUUGAAAAUGGAAAUUGAUAGUGUGGAAACUGGCUAAAAAGGUACACAGGAAUUAACGAAAUUAAGCACACUCAUGGAAGUGACCGUUGGCGGCAUGGCCGCUCUUUCAUAUCUGACCCAUAGGGAUAUGGGGAAUGUCACUAUUAUGUCGGGAACAUAAUUGACCAUGUGA.CCGCGGCAUUC..GCGCAUCCAUAUGCAGUAAAUGCCGCCGUCGACCCCUCUGGGAUGACUUUUAUUAUUUAAGCAGAGCGUGUCACUGGAAUGAGAGUGCUUAAUUGUGUCGCUGAAUUUAUAGUUUCAACAUCAACACAUCACUAUAUCAAGGAACGACUAUGUACUUCAUUGCUGCUUUUGGUUUACUGAUGUUGUUAUUAAGUCUAGUGAUGGCUGUAAAGCCUGAGUCUUUCUCUAAGGGGAUUAUUUCAUUUAGCGAGCAGCCCUACUUCCAUAUUGCUGAGGUGACCAGCCGAAUUAUUGCGGGUCUCAUUUUUACCCAUUACUCAAC
NC_009665.1/4934253-4934713                      GAACCAGACUAGGCAAGUCUGAUUCACGGAUUUUAACGAGCCCGUAUUUAAUUCUCGCCCUAAAAGAGGAUUAAGCACUGCCACGAAAGUAGCAGUCCAUGACAUGGUCGCUUAUUCACAUCUA....................................................UAUGA.UCGCGGCAUUC..GUAUAUCC.UAUACAGCAGAUAUCACGUUCGAGUAUUUAGAUAAUGGACUUGCUGCAUGUCACUGAAAUGGACAUGCUUAAUGGUUGAUAGGUUAAUCCAAAUAAUCAACUUUUGAUUAUUUGGAUUACCGUGCAAAACAUUAGAAUUGAAUCAGCAACACAGUAUUAAAUUCACGAUCUAUAGCCGCUAGAUACACGCUGACAUUAAGGACACUAAGCAUUAAUUUACUUUAUGCAAAAACACUACGUCUUUAUCGAUGAUUUCGAGUCGCCAGCCAUAGUGAUGCGCGAGCCAUUCAAAGGUCGCUUCGGCAUAAAAGUU
NC_009052.1/1261697-1261236                      CUGACAACAAAGUUAUCUUGCUUUGAGGCAAUAGCUUUUUCGCAGAACGGCAGCGAGAGGGUUGGUUAGGAUUGGCAUUGUUGUAACAGUGACCGUUAGCGACAUGGCCGCUUUUUCACAUCCC....................................................UGUGA.ACACGGCAUAU..ACACUUCCGUGUGCUGUAGAUGUUGCCGUCGAGCCUAGAGGGAUUCUUCUUUUUAAAUCUAAAGACGGCGAAUCACAGGGGAAACAAUGACAAUUAAUGCAGCACAACUGACGAUUCAAUGAGCUUGCUUGGGGUAAAGACGCCCUAAAAAUAAAAAACCUCUUUCCAUGUAAUAUGAAAAGAGGUUUUAGUAUUGAGCGAAAGCGGCUCAUUCUCUUAUAUAGACAAAAAAGAGCGGUUAUAAAAACAGAACGCUUAUAGCACGAUCCAAGUCGCUUUCAGUUCUGUGUAUUUGUCGAAGGAGUGCAGAGAUUUAUCUCGG
NC_008577.1/1069206-1069667                      AGCUAACGAGCCGAAAUACGGAAUGGGGCAGAAAGCUUUUAGCCAGAUGAACGGUUCAAUGGUCGUUAAGAUUACCACUGUUACAACAGUGACCGUUGGCGGCAUGGUUGCUUAUUCACAUCCA....................................................UGUGA.UCGCAACAUUC..GUAAAUCCAUAUACAUUAGAUGCCGCCGUCGAGCCUAUAGGGAUACUUCUUGUUAAAUGAAGAGGGGGCGCUUCACUGGGGAAACAGUGGCAAUGCAUAUAACCCAAUAUCCGAUUCGACAGUCUUGUUUGGGGGUAAAAGCUUUUAGCCAGAUGAACAGUUCAAUGGUUGUUAAGAUUGCCACUGUUACAACUGUGACCGUUAGUAGCAUGGUUGCUAUUUCACAUUCAUAUGAACGUGGUAUUUCUAUUUCUGUGUGCUAUUUAAAGGUGGGGCUUCUAUAUUAUUUUUCUUUAUUUCUUCGCAGUAUUUCCCGUAUUUC
NC_009438.1/1219159-1218698                      AUCUUCGAGCCGUGGCACACUUAGGGGCAAUCGCUUUUUAGCUAAACGAACAGCGAUAGGGUUAGUUAAGAUUGUCACUGUUGCAACAGUGACCGUUGGCGGCAUGGUUGCUCAUUCGCAUCCA....................................................UAUGA.UCGCAACAUUC..GUAUAUCCAUAUGCAGCAGAUGCCGCCAUCGAUCCUAUAGGGAUACUUCUUGUUAAAUAAAUGGGGCGUGUUACUGGGGAAAUAAUGACAAUAAAUGCAGCACAACUGACGAUACAACUGUCUUGCUUUGAGGCAAAACCGCCCUAAAAAUAAAAACCUCUUUCCAUGCAAUAUGAAAAGAGGUUUUAGUAUUGAGCGAAAGCGACUCCUUCUUUUAUAUAGACAAAAAAAGAGCGGUUAUAAAAACAGAGCGCUUAUAGCACGAUCCACGUCGCUUUCAGUUCUGUGUAUUUGUCGAAGGAGUGCAGAGAUUUAUCUCGGC
NZ_AAWY01000014.1/73247-72786                    AUCUUCGAGCCGUGGCACACUUAGGGGCAAUAGCUUUUUAGCUAAACGAACAGCGAUAGGGUUAGUUAAGAUUGUCACUGUUGCAACAGUGACCGUUGGCGGCAUGGUUGCUCAUUCGCAUCCA....................................................UAUGA.UCGCAACAUUC..GUAUAUCCAUAUGCAGCAGAUGCCGCCAUCGAUCCUAUAGGGAUACUUCUUGUUAAAUAAAUGGGGCGUGUUACUGGGGAAAUAAUGACAAUAAAUGCAGCACAACUGACGAUACAACUGUCUUGCUUUGAGGCAAAACCGCCCUAAAAAUAAAAACCUCUUUCCAUGCAAUAUGAAAAGAGGUUUUAGUAUUGAGCGAAAGCGACUCCUUCUUUUAUAUAGACAAAAAAAGAGCGGUUAUAAAAACAGAGCGCUUAUAGCACGAUCCACGUCGCUUUCAGUUCUGUGUAUUUGUCGAAGGAGUGCAGAGAUUUAUCUCGGC
NC_004347.1/2320964-2320451                      CACAGACAACUCGUUAACUUGCCUUGGUCAAUAGCUUUUUGGCCAGAUGAACCGUUCAAUGGUCGUUAAGAUUGGCAUUGUUGCGACUGUGACUGUUGGCAACAUGGAUGCUCAUUCACAUCUGACCCAUAGGGAUAUGGGAAAUGCCACUAUGAUGUUGGGAACAUCAUUGGCCAUGUGA.UCGCAACAUUC..GGAUAUCCAUAUACAGCAGAUGCCGCCGACGAACCUAUAGGGAUACCUCUUGUUAAAUAAAUAGGCGGCGUGUCACAGGGAAAACAAUGACGAUUCAUCCAGCACUUCGGACUACAAAGUCAUCUCGCUUUGGGGCAUUAUCACUUUAAUCAAUUCGUUAAUCUCUUGCCUUGCUAAUACGUUUUUCCCGCUAAUAGGUCUAAUAACGCGUCCAUACUCUGCUCAAGCAAAUCGAGGACUAAUUCAAAUCCUUGGCUAUCGCCGUAAUAGGGAUCGGGGACUUCAUCAAUCUCACUAUUUCCGAAGGAUAACAUUAGCCUUA
JCVI_SCAF_1096627388974/239676-239215            UAGAGUUGGGAAUCUAACAUGCUUUUGUCCCUUAGCUUUUUUAGACUCAUACAGCAAUUGGGUAGAUGAAAUUGGCAUUGGGGCUACAGUGACCGUCGGCGACAUGGUUGCUCAUUCACAUCCA....................................................UGUGA.UUGCAACAUUC..GUAUAUCCAUAUACAGCAGAUGUCGCCGUCGAGCCUAUAGAGACAUAUUCACGGCGUGUCACUGGGGAAACAAUGACAAUAAGCUCCCUCUGAGCAGAUAAAAUUGCUAUUAAGCUUUUGUCCCAUAUCUUCGGAUGACGAAACGGUUGUAUGUGGUGUGUGAAUUGCCAUUGAAGCACCAGUAACCGUUGGCAAUAUGGCAGCUCAUUCACAUCCAUGUGAUCGCUGCAUUAGUACAUCCUGUACAGCAGAUGUCGCCGUCGAGCCUCUGGGCUUUUUGUCAAAGAAUGGGAUGGCGUGUCACUGGGGAGACAAUGGCAAU
JCVI_SCAF_1096627388987/40506-40045              AUUCCCUGCAUUGAAAUUUGUAACACAGAGUGCCUUUAGUUUUUUAGACUCAUACAGGAAUUGGGGAGUUAUAAUUGGCAUUGGGGCAACAGUGACCGGCGACAUGGAUGCUCAUUCACAUCCA....................................................UGUGA.UUGCAACAUUC..GUAUAUCCAUAUACAGCAGAUGUCGCCGUCGAGUCUAUAGGGACACUUCUUGUUAAACAAGUAGGCGGCGUGUCACUGGGGAAACAAUGGCAAUAAAUUCGUGGAGCAGAUCAAAUGGCUAUUUUGCUUUUAUUCUUAAACUGAGUUGUGUGGUUACGAGUGGAGUUUGUACAGUAUAAAAAAGGGGAGUCAGUUAAUCUGACUCCCCUUGUUAUUUUAGGUGAUGUUGCGCUUAGAACAGCAGGUGAGCCACGCCGGCAAUUACUGGCAACGUCACUAAGGUACGCAGUACGAACACGACAAAUAGCUCAACAAAAUUCAC
JCVI_SCAF_1096627388963/175855-175395            AAAUUAGAGUUCAAAAUCUACCAUGCUUUGGUCCCAUCAUUUUGAUGACUAAACGGUUGUAUGGAUGUGAAUUGCCAUUGAAGCACCAGUGACCGUUGGCGACAUGGCAGCUCAUUCACAUCCA....................................................UGUGA.UCGCCGCAUUA..GUACAUCC.UGUACCGCAGAUGUCGCCGUCGAGCCUAUAGGGACAUAUUCACGGCGUGUCACUGGGGAGACAAUGGCAAUUUCCUUUGCCCGAGUGGUAAACAGUUCACACGCUUCUUAUUACGAGAAGUAUUGGUUUAAGCAAGUCAUAACGCCCUUUACUCAAUUCCAAACCAUUCUACUUUAUCGAAAAAUCUAAGCGUGAUUUCGCGUUAUUCUUUUGCAAAUUUCCUUGUUAUUCUGCCUCCAUCAGCAUUGCCACUGUUUCACUCUGUCACUUCUAACCCAAGUGUUCGUGAGUGCACAGGGUGAUGCCUUACGAG
JCVI_SCAF_1101668744010/502-42                   UAGGUAUAACAAUCACUUGCAGGCAUACAGCUGGUGCUUUUUACGUACAUAUAGCAAAUGGAUAGUUAAAAUUAGCAUUGGGUCUACAGUGACCGUCGGCGACAUGGCAGCUCAUUCACAUCCA....................................................UGUGA.UCGCUGCAUUA..GUACAUCC.UGUACCGCAGAUGUCGCCGUCGAGCCUAUAGGGAUACUUCAUGUUAAAUAAAGAGGCGGCGUGUCACUUUGGAAACAAUGGUAAUAAACUUCCUGAGUAGAUAAAAGGCUAUUUCGCUUUUGUCCCGAAGUGAGCUACAACGAGUAUGAUACUUUAAUACUCGGUUGUAGCUCGAUUCGGACUGAGUAGUAGCAAUUAGUAUAAAUCUUUAUUUUGGGUCAUGUUUAAUCUAAACGGUACUCACAGGGGUAAUUGAUUGUUUAGUAUCAAAUUUUAUUCCGCACCUACAAUAACGCCAUGAAUAUUUUGAUAA
JCVI_SCAF_1096627388998/175288-174828            UAGGUAUAACAAUCACUUGCAGGCAUACAGCUGGUGCUUUUUACGUACAUAUAGCAAAUGGAUAGUUAAAAUUAGCAUUGGGUCUACAGUGACCGUCGGCGACAUGGCAGCUCAUUCACAUCCA....................................................UGUGA.UCGCUGCAUUA..GUACAUCC.UGUACCGCAGAUGUCGCCGUCGAGCCUAUAGGGAUACUUCAUGUUAAAUAAAGAGGCGGCGUGUCACUUUGGAAACAAUGGUAAUAAACUUCCUGAGUAGAUAAAAGGCUAUUUCGCUUUUGUCCCGAAGUGAGCUACAACGAGUAUGAUACUUUAAUACUCGGUUGUAGCUCGAUUCGGACUGAGUAGUAGCAAUUAGUAUAAAUCUUUAUUUUGGGUCAUGUUUAAUCUAAACGGUACUCACAGGGGUAAUUGAUUGUUUAGUAUCAAAUUUUAUUCCGCACCUACAAUAACGCCAUGACUAUUUUGAUAA
NC_008321.1/865036-865548                        AAGCGUUUAGAUUAAACGGGGGACAUUUGAAUAGCUUUGUCCAAUCCUUAGAUGACGAGAUAGUUUGUGAAUUGCCAUUUUAGCACCAGUGACCGUUGGCGACAGGGCAGCUCAUUCACAUCUGACCCAUAGGGAUAUGGGAAAUGCCACUAUGAUGUUGGGAACAUCAUUGGCCAUGUGA.UCGCUGCAUUA..GUACAUCC.UGUACCGCAGAUGUCGCCGUCGAGCCUAUAUGGACACUUUUUGUGAAAGAAUAGGACGGCGUGUCACUGGGGAGGUAAUGGCAAUUACUUUUACAUUUUCGACCAACAGUACUCUGCCUUUUUCAAGACUAUAUUCAUUCAUUUGCUCUCUCUAAAAGUAAGUUUUUGAAGAAUUAAGUUUGGCCAAUAUAUAUUUUGCUCUAACACCAACCAUUCUACUUUAUCGAAAAAUCUAAGCGUGAUUUCGCGUUAUUCUUUUGCAAAUUUCCUUGUUAUUCUGCCUCCAUCAGCAUUGCCACUGUUUCACGCAGUC
JCVI_SCAF_1096627388974/239443-238983            GCAGAUAAAAUUGCUAUUAAGCUUUUGUCCCAUAUCUUCGGAUGACGAAACGGUUGUAUGUGGUGUGUGAAUUGCCAUUGAAGCACCAGUAACCGUUGGCAAUAUGGCAGCUCAUUCACAUCCA....................................................UGUGA.UCGCUGCAUUA..GUACAUCC.UGUACAGCAGAUGUCGCCGUCGAGCCUCUGGGCUUUUUGUCAAAGAAUGGGAUGGCGUGUCACUGGGGAGACAAUGGCAAUUUCCUUUGUCCUAGUGAUAAACAGUUCACACACUUUUUCACAAACGCUUUAUUUCGAGAAGUAUUGUUUAAGCAAGUUAUAACGCCGUUUACUCAAUUCCCAACCAUUCUACUUUUUCGAAAAAUCUAAGCGUGAUUUCGCGUUAUUCUUUUGCAAAUUUCCUUGUUAUUCUGCCACCAUCAGCAUUGCCACAGUUUCACCCUGUCAUUUGGGGAGCCAAGAGAUAGCGAGU
NC_004347.1/923143-923603                        ACCUUUAGUGCAUUAAAUCUAACGCGCUUUUGUCCCAUCUUUAGAUGACUAAACGGUUGUAUGGAUGUGAAUUGCCAUUGAAGCACCAGUGACCGUUGGCGAUAUGGCAGCUCAUUCACAUCCA....................................................UGUGA.UCGCUGCAUUA..GUACGUCC.UGUACAGCAGAUGUCGCCGUCGAGCCUCUGGGCUUUUUGUCAAAGAAUGGGAUGGCGUGUCACUGGGGAGACAAUGGCAAUUUCCUUUGUCCUAGUGAUAAACAGUUCACACACUUUUUCACAAACGCCUUAUUUCGAGAAGUAUUGUUUAAGCAAGUCAUAAUGCCACUUACUCAAUCACCAACCAUUCUACUUUUUCGAAAAAUCUAAGCGUGAUUUCGCGUUAUUCUUUUGCAAAUUUCCUUGUUAUUCUGCCACCAUCAGCAUUGCCACAGUUUCACGCUGUCAUUUGGGGAACCAAGAGAUUGCGAGU
JCVI_SCAF_1096627388993/179956-179443            UCUGAGACUUGCACCCAUCUUUAAAAGUUUAAUCAGAUAUUUAUCGCUAGAUUGUACGCAGAGAUCGAUGAUUCAGCGCUGGCAUACAAGCACCGUUGGCUACAUGGCCGCUCUUUCACAUCUGAUCCAUAGGGAUAUGGGAAAUGUCACUAUGAUGUCUGGAACAUCAUUGACCAUGUGA.UCGCGGCAUUU..GCACUUCCAUGUGCAGCAGAUGCCGCCGUCGAGCCUAUAGGGAUGACUUCUUGUCCAACCAAAGUCGGCGAGUCACUGGAAUGCCAGUGCUUAAUCAUUAGCUGGACUGCUAGUAAUCGCUAAGCUCUAAUCUGUCCAGUGCCUGAAACUAGGUAUUUUUCAGUGGUUAAGGCUUCGAGUCCCAUGGGGCCGUAGGCAUGUAGCUUAGUGGUGGCUAUGCCGAUUUCGGCGCCGAGGCCGAGUUCACUGCCAUCGGAAAAACGUGAUGAGGCAUUCACCAUAACGACAGAGGCAUCCACUGCGCGUUGAAAGCGGGCGGCGG
JCVI_SCAF_1096627195142/8998-9458                CCACCUGUUGUUAAAUUUCUAGGGUGUAUGUUUGUAUGAAGGGUUCAGAUUACUGAAGGGAUUGGUGAGAUUAAGCACUGGCAUGUUAGUGAUCGUUGGCGGCAUGGCCGCUCUUUCGCAUUC.....................................................UGUGA.UCGCGGCAUUC..GCACUUCCGUGUGCAGCAGAUGCCGCCGUCGAGCACACAGGGAUGUGCUUGCUGCGUGUCACUGGAAUGACUGUGAUUAAUCGCCACUUAUGCCUUGUCAAAAAAGACUAAGCAUAUGUGUUCUUCGAUAAGUCCUUUAUAAGUUAUUAACAGAGAAAUAGAAUUCAAUCUUAAUGGUUUCUCGCUCUAUUUUUUCUGGUGUUAAAUGCACAAGUUAAUGUUGUUUCUCGCUUUUAUCUUAUCCAUUCCUGCUGUGAUUAUUGGCGCAUUUGUCUUCGAGGAUAUUGGUGGUCAGCUGUUAAUCUCUUGGUUUUCAUUGGUG
JCVI_SCAF_1096627388986/17155-16694              AGUCACACUUAUAAAUCACUUUGGGGCAAAUAUCUUUUUAGCUGACCGAGCAGCUAGAGGGAUAGUUAGGAUUGGCAUUGUUGCAACAGUGACCGUUGGCGGCAUGGCCACUCUUUCACAUCCA....................................................UGUGA.ACGCGACAUUU..ACACUUACAUGUGUUACAGAUGCCGCCGUCGAGCCUAUAGGGACAACUCUUGUUAAAUAAAGAGGCGGCGUGUCACUGGGAAAACAAUGGCAAUUCUCCCUGUACUCCAGCAAUUCAUCAGCUCUGCUUUAGCGCCUUUCUUUGGUGAUAAGAAAGGCGCUUUGUGUUUUUACUGUUUACGCUUUCUUCUGCGCCACGCGUAAGCGCCGAGUAGGGCGGCGAUGAUGGCAACGCUAACGGCCACAGGCUUUUUCAGUUUGUGGUAAAUCGCAUUCCACUCGGCGAUUUGGUUGGCUUUUUCCCGUUCGACGGCGCGGUCAAA
JCVI_SCAF_1096627388993/181768-182229            ACCUCAGAAUAAAGCCGUUAUGUGUGCACUAUCAACUCAAUGAGCAAUACAGACAUCUGAGUUCGCUGAGUUAAACAUUCUCGCGACAGUGACCAUUGGCGACAUAGCCGCUCAUUCACAUCCA....................................................UGUGA.UCGCGGCAUUC..GCACAUCCAUAUGCUGCAGACGCCGCCGUCGAGCCCUCAGGGACGACUUCUUAUAAAAUAAAAGGGCGACGUGUCACUGAAGUGAGAGUACUUAAUAGCAGCCAUUUACUAAACCCUAUGCAAAACUUCGCGGCAUAGUUUACUCCACCCCAUCACACUGCGAUUUACCCGCUUGAUAACAGCUGGGUUGCCGUGGGCAGACGGCACCGCGGGAGCAGAUAAGCCGGGCAUCAUUUUUAAUACCGCGUUCAAUCCAGUUGAUAUUCAAUAUUUUAGCCACGCUGACGAGAUCGCUUUUAAUAUGCUUGGGAAUCGCGACUGA
NC_004347.1/2135135-2135648                      AUUGUCAGUAACCCCGAUAACGCGCAAUGGGGCAAUACUUUUAGAGAUGAACAAUUCAAUAGUCGUUAAGAUUGGCAUUGUUGCAACUGUGACCGUUGGCGGCAUGGCCGCAUUUUCACAUCUGCUCCAUAGGGAUAUGGGAAAUACUGCUAUGAUGUUGCGAACAUCAUUAGCCAUGUGA.UCGCGGCAUUC..GCACUUCCAUAUGCAGCAGAUGUCGCCGUCGGCCUAUAGGGACACUUCUUGUUAAAUAAAUAGACGGCGUGUCACUGGGGAAACAGUGGCAAUGUACAUAACGCGAUAUGCGAUUUGGCAAUCUUGCUGUGACCCAUUUUUAACUUCACAAUCACAGCGAAUCGAUAUGAACGCCGCCACUAGCAUCAGUUUUAUUCCUCCCUAACAAAUUAACCUUUCGCUUUGCUCUGGGCGGAUAAACCAAGGUUUAAAUAAAAAUCCUUGUACCAGAUCGACAUUCAGCUCGCGGGCAAGUUGGAGUUGUGCCUCAGUUUCAAUCCCU
NC_009438.1/159226-159687                        AUUAUAUGUGAAGUUUAUCAAGGCAUUCAUUGUUCAAUUUGGCCACAGGUAUACUCAAAGGUUAAUGAGAUUAAGCACUGUCAUGGAAGUGACCGUUGGCGGCAUGGCCGCUCUUUCAUAUCCA....................................................UGUGA.UCGCGGCAUUU..GCACUUCCGUAUGUAGCUGAUGCCGCCGUCGAGUCUAUAGGGACACUUCUUGUUAAACGAAAGGGCGACGAGUCACUGGAAUGGCAGUGCUUAAUAGCUUAACGAUUAACUUUCAUAAUAAAUCAAAUAGUUAAGCUUUAGUCGUCACCGAAGACUGGUCUGCAUUGGGGUUAGAGACGUAAGAAUCGAGAGUUAAAAAAUGCCACUUACACAGAUCUUUUCGUGCUCUCGAACUACAUGUCCGGUCUUUUUCUAUGCUUAAUUUACAAUCCCUGGUAGAGCUUCUCUCAAAAGUUCCAACUCCUUUUUGUUUGCUUUAAUC
NZ_AAWY01000007.1/24267-23806                    AUUAUAUGUGAAGUUUAUCAAGGCAUUCAUUGUUCAAUUUGGCCACAGGUAUACUCAAAGGUUAAUGAGAUUAAGCACUGUCAUGGAAGUGACCGUUGGCGGCAUGGCCGCUCUUUCAUAUCCA....................................................UGUGA.UCGCGGCAUUU..GCACUUCCGUAUGCAGCAGAUGCCGCCGUCGAGUCUAUAGGGACACUUCUUGUUAAACGAAAGGGCGGCGAGUCACUGGAAUGGCAGUGCUUAAUAGCUUAACGAUUAACUUUCAUAAUAAAUCAAAUAGUUAAGCUUUAGUCGUCACCGAAGACUGGCCUGCAUUGGGGUUAGAGACGUAAGAAUCGAGAGUUAAAAAAUGCCACAGGCUGGUUUAUUGCCGGAUUUAUUAUUGGGGUGAGUCGAUUUUUCUGCUGAGCGAUAAGUUUGUCUGUUAUUGGUAUUCUGAAUUCCAUUCAACAGGUUAAGAAUGCCACUUACA
NC_009997.1/826387-826848                        CUAUCCAUUGUUAAAUUUGCAGAGUGUAUGCUUGUAAAAAGGCAUACAGAUUACUGGAAAGUUGGUUGAAUUAAGCAUUGGCAUGUAUGUGACCGUUGACGGCAUGGCCGCUCUUUCACAUCCA....................................................UUUGA.UCGCGGCAUUU..GCACUUCCGUAUGCAGCAGAUGCCGUCGUCGAGGCCUCAUGGAUACUUCUUGUGAAAUAAAAGGGGUGGCGUGUCACUGGAAUGACAGUGCUUAAUCAUCAGCUUGAUUUACUUUGGCUGUUAAGCCGUAAACGAGCAGCAAAAUAGUCUUCCAAUCUUUGAUAAUGAAAGAUAGCGGGCAGGCAUAUUUUUUAUGAUGAAUGAAUUUAGGUAAACAGUUACGUGAGUCGUGGAGUCUCAUUAUUGAGUAACUAGGCAGUUUAUCUGGUAAUUAACAUCUAAUCUGAUAACUUUGGUACAUUCUUCAUCAGAAAUUUAGCUA
NC_009997.1/823156-823617                        CCAUCCAUUGUGAAAUUUGCAGAGUGUAUGCUUAUAAAAAGGCAUACAGAUUACUGGAGAGUUGGUUGAAUUAAGCAUUGGCAUUUAAGUGACCGUUGACGGCAUGGCCGCUCUUUCACAUCCA....................................................UGUGA.UCGCGGCAUUU..GCACUUCCGUAUGCAGCAGAUGCCGUCGUCUAGCCCUCAUGGAUACUUCUUGUGAAAUAAAAGGGGUGGCGUAUCACUGGAAUGACAGUGCUUAAUCAUCAGCUUGAUUUACUUCGGCUGUUAAGCUGCAAACAAGCAGCAAAAUAGUCUGUCAACCUUUGAUAAGAUCGAAAGCGAGAAAACGCGGACAGACAUAUUUCUUUCUGAGUUAUUUAUAAGGGAGAAAUCGAGGACUGGCAAAAAGCAGUUUAGCUUGUCCCAUCUUUCUCAUUUGCUAAUUAACCUGAACUAGGGAUAACGAGUGUCGAAAAAUCUAAAUUUA
NC_009665.1/789994-790455                        CCAUCCAUUGUGAAAUUUGCAGCGUGUAUGCUUAUAAAAAGGCAUACAGAUUACUGGAGAGUUGGUUGAAUUAAGCAUUGGCAUUUAAGUGACCGUUGACGGCAUGGCCGCUCUUUCACAUCCA....................................................UGUGA.UCGCGGCAUUU..GCACUUCCGUAUGCAGCAGAUGCCGUCGUCUAGCCCUCAUGGAUACUUCUUGUGAAAUAAAAGGGGUGGCGUAUCACUGGAAUGACAGUGCUUAAUCAUCAGCUUGAUUUACUUCGGCUGUUAAGCUGCAAACAAGCAGCAAAAUAGUCUGUCAACCUUUGAUAAGAUCGAAAGCGAGAAAACGCGGACAGACAUAUUUCUUUCUGAGUUAUUUAUAAGGGAGAAAUCGAGGACUGGCAAAAAGCAGUUUAGCUUGUCCCAUCUUUCUCAUUUGCUAAUUAACCUGAACUAGGGAUAACGAGUGUCGAAAAAUCUAAAUUUA
NC_008577.1/2692165-2691652                      GAGCUAACGAGCCGAAAUACAGAAUGGGGCAAAAAGCUUUUAGCCAAUGAACAGUUCAAUGAUCGUAAAGAUUGCUAUUGUUGCAACUGUGACUGUUGGCGGCAUGGCCGCUCUUUCACAUCUGACCCAUAGGGAUAUGGGAAAUGCCACUAUGAUGUAGGGAACAUCAUAGGCCAUGUGA.ACGCGGCAUUC..GUACAUCCAUGUACAGCAGAUGUCGUCGUCGAGCCCUCAGGGAUGCUUCUUGUGAAAUAAAAGGGCGGCGUGUCACAGGGGAAACAAUGACAAUCCAUAUCUGCGCUAGGUGACAUUAAAUUUGAAGAAUCUCAGAGUUACCAAUGGCCAUGAACAUGAUUAAUUCUUCCAUACCAGUAUGUGACUGCAUCCUUCCCUAACAAAUUAACCUUUCACUUUGCUCGGGGCGGAUAAACCAAGGUUUGAAUAGAAAUCCCUGUACUAGAUCGAUAUUUAGCUCGCGGGCUAGCUGGAGUUGUGCCUCGGUUUCUAUGCCUUCGAG
NC_008577.1/4061479-4061940                      GAGCCGAAACACGGAAUGGGCAAAUAGCUUUUAGUAGAACGAGCUGCGAGAAGGCUAGUUAGCUUUGGCCAUUGGCAAUUUUACGGAAGUGACCGUUGGUGGCAUGGCCGCUCUUUCACAUCCA....................................................UGUGA.UCGCGGCAUUC..GUACAUCCAUGUACAGCAGAUGCCGCCGUCGAGCCUAUAGGGUCACUGCUUUUUAAACAAAAAGCAUGGCGUGUCACGGGGGAAACAAUGACAAUCCUGUACAGCGAGUUGGAGAGGCUUUUGAAGUCCAGCUUUUAAAACUAACGAGCAAAACUAAGCCUAGUCAGGCUUAAACACCCCUAUCACGGCACCUGUUGCUUUUUCGGUGACUUUCACAUCGGUUUGUUGUUCGCGGUAAUCACAGUCGGUGCAUUCUACGGUUUCGAUACCGUUUUCUUUAAACAGCAGAAUGCUGUCCUUGGCGCCACAUUUAGGGCAUUUG
JCVI_SCAF_1096627390099/65009-64548              AGCCUCAACGAUCGUAACACCGAAUGGGGCAAAAAGCUUUUAGCCAAUGAACAGUUCAAUGAUCGUUAAGAUUGGCAUUGUUGCAACAGUGACCGUUGGCGGCAUGGCCGCUCUUUCACAUCCA....................................................UGUGA.ACGCGGCAUUC..GUACAUCCAUGUACAGCAGAUGUCGUCGUCGAGCCCUCAGGGAUGCUUCUUGUGAAAUAAAAGGGCGGCGUGUCACUGGGGAAACAAUGGCAAUGCACAUAACGCAAUAUGUUAUUUAGCAAUAUUGGUGUGAUCCAUUUCUAACUUCACAAUCACAGCGAACCUACAUUCACUCUGCCAUUCUUGUAUAAACCAUUAUUAUCCCUAACAAAUUAACUUUUCGCUUUGCUCUGGGCGGAUAAACCAAGGUUUGAAUAGAAAUCCCUGUACUAGAUCGAUAUUAAGCUCGCGGGCUAGCUGGAGUUGUGCCUCGGUUUCUAUG
NC_008750.1/4046206-4045745                      CAACCAAUUGAACUUUAUUGAAACAUCCAUUGUUAAAUUUAGUGACAGGUAUACUCGGGAAUUAACGAGAUUAAGUACUUGCAUGGAAGUGACCGUUGGCGGCAUGGCCGCUCAUUCACAUCCA....................................................UGUGA.UCGCGGCAUUC..GCACAUCCAUAUGCAGCAGAUGUCGCCGUCGAGCCCUCAGGGAUGACCCAUUUCUAAAUCAAAGUUGGCGUGUCACUGGAGUGCAAGUGCUUAAUCUUUUGGCAAAUCAGGAAAGGACGCUUUACAGUAUCUGACCGAUAGGGGCAUAGAGAAUAUCACUAUAAUGCCUAGGACAUUAUUAACACUUCUUUUUAAAUCAUAAGCAGGCGUGUCACUGGGAAAACAAUGGCAAUUAAUACUGCAUAACUCAGCAGCUUUGCCUUGGUGGGAAACAACUCAGCCUGAGUUGCAAAAAUCUAUUAUGAUCUCCGCGCUAUAAAAA
NZ_ABAU01000021.1/30572-31033                    UAAACUGAGAGCUACCUUGCCAAGCACCAACAGGCCACUUUUAGUGCAGAUAUACUCAAGGGCUAGCUAAAUUAGCACUUGCAUGUAAGUGACCGUUGGCGGCAUGGCCGCUCAUUCACAUCCA....................................................UAUGA.UCGCGGCAUUC..GCAUAUCCAUAUGCAGCAGAUGCCGCCGUCGAGCCCUCAGGGAUGCUUCUUGUGAAAUAAAGGGGGUGGCGUGUCACAGGAAUGCCAGUCCUUAAUCAUUGGGACUAGGUCAUAGAACUUUUAAGACAUUAAAAAAGCGACCUUUCGGUCGCUUUUUUAUGCUUCAAAUUCGCUGAAGCCAACUACACCAUAAUUGCGUUGCUGGCGAAGCUAAUGCAAGGCGGAUUGAAAGCUUUCGCGCGGAGUUGACUCCCGUCAAACUCUCUAUUUCGAGCUAUGCGAAAGCCUCAUUCAACGCCGCAGUAGCUAGCCUAAGCAGCAA
NC_009052.1/707363-706902                        CUGUGACCUUCUUAACAGAGAGCUACCUUGCCAAGCACUAACAGGCCACUUUUAGUGCAGACAUACUCAAGGGCUAGCUAAAUUAAGCACGACCGUUGGCGGCAUGGCCGCUCAUUCACAUCCA....................................................UAUGA.UCGCGGCAUUC..GCAUAUCCAUAUGCAGCAGAUGCCGCCGUCGAGCCCUCAGGGAUGCUUCUUGUGAAAUAAAGGGGGUGGCGUGUCACAGGAAUGCCAGCCCUUAAUCAUUGGGACUAGGUCAUAGAACCUUUAAGACAUAAAAAAGCGACCUUUCGGUCGCUUUUUUAUGCUUCAGAUUCGCUGAAGCCGAAGAAUGAUAAUGGCGUUACUGCCAACGAUAAGGCAAGGAAGCCGAUGCUUUUCGCCACGGAGUUGACUGGUGUCAAACUCUCUAUUUCGAGCUAUGCGAAAGCCUCAUUCAACGCCGCAGUAGCUAGCCUAAGCAGCAAUU
NC_004347.1/3779944-3779483                      AUGCCAUUUUGCUAACGAGGUAUGGGGCAUUAGCUUUUUAGCUGAACGAGCAGCGAGAGGGUUAGUUAAGAUUGGCAUUGUUGCAACUGUGACCGUUGGCGGCAUGGUCACUCUUUCACAUCCA....................................................UGUGA.UCGCGGCAUUC..GCACUUCCAUAUGCAGCAGAUGCCGCCGUCGAGCCCUCAUGGAUACUGCUUGUGAAAUAAAAGGGUGGCGUGUCACAGGGGAAAUAAUGACAAUUCACUCAGCACACCUAACGACAAAGUUAUCUUGCUUUUGUGCAAAAGCUUUUAGCCAUUGAACAGUGCGAUGGUCGUAAAGAUUGCUAUUGUUGCAACAGUGACCGUUGGCGGCAUGGCCACUCUUUCACAUCUGACCCAUAGGGAUAUGGGAAAUGCCACUAUGAUGUUGGGAACAUCAUCGGCCAUGUGAUCGCGGCAUUCGCACUUCCAUAUUGUAGAGGCUGGA
JCVI_SCAF_1096627388971/117103-117564            AUUGUUCGCUCAGUUUUACAUCACACUUAGAUGCUUUUCAGACUUACAGAAUACGAUUUAGCUCGCGGAAUUAAGCACUGUCAUGGAAGUGACCGUUGGCGGCAUGGCCGCUCUUUCACAUCCA....................................................UGUGA.UCGCGGCAUUC..GCACUUCCAUAUGCAGCAGAUGCCGCCGUCGAGCCUAUAGGGACACUUCUUGUUAAACGAAAGGGCGGCGAGUCACUGAAAUGGCAGGGCUUAAUUGCAGAACGAUUAACUUUCAUAAUCAAUCAAGUCGUUACGCUUUGCUCUUUACCAAAGACUCGCUUGAAUACAAGUAUGAGAAAGUCUCAGACACAAAAAAAGAUGCCACUACAAGGGGUUAGUGGCAUAAAGUGCAUAAGAAUGUCCAUGGAACGAUAACGCAAAAGGGGUGGGUAGAAGACUGACAUUUGGUUGGGUACUGCAACAUCAGUCUCUACGCCGGGAA
NC_009997.1/1878892-1879353                      UCAUACUGAAUUAUUUAGAGUUUGGUCUUUUUGAUUCAUAUGUAGCAAAAAUUAUAGAAGGCUUGCUGAAUUAAGCUCUGUUAUGUAAGUUACCUUUUGCGGCAUGGCCGCUCUUUCACAUCCA....................................................UGUGA.UCGCGGCAUUC..GCACUUCCAUGUACAGCAGAUGUCGUCGUCGAGCCCUCAGGGACGAGUUUACGGCGUGUCACUGGAGUGACAGUGCUUAAUUUUUGGAUACCAAGGUUAAGUGAUUACUCUACAACUUCUUAUAUUUACCAUCUCUCUCAGUUAUUUCUGAGGCGCUUAAGCUAUUUCCCCAUGCACUCUGCUAACAACUUAACGAAAAAGUCGCUGCCUUUGCGUUCGCAAAAGGCAAUGUUACGUUCUGGGAUGGUUUCGGGAUCUGUGUAGCUGGCGAGAGCGAGCUCCAUGCUGGCUUCGCGGAUGAUGUGCAGGGUUGGGUAGGGCC
NC_009438.1/4063608-4064121                      AUGCCACUUUGCUAACAAGGAAUGGGCAAUACCUUUUUAGCUAAACGAACAGUAUAAGGGGGUAGUUAAGAUUGCUACUGUUGCAACAGUGACCGUUGGCUGCAUGGCCGCUCUUUCACAUCUGACCCAUAGGGAUAUGGGAAAUGCCACUAUGAUGUCGGGAACAUCAUCGGCCAUGUGA.UCGCGACAUUC..GCACUUCCAUAUGCAGCAGAUGCCGCCGCCGAGCCUCAGGGAUACUUAUUUUGAAAGAAAUGGGCGGCGUGUCACUGGGGAAACAGUGGCAAUGCACAAUAUACGAUUCAGCUGCCUUGCUUUGGGGGCGAAUGGAAUUAAAGUAACCUGUCGAAUCUAAUUGCAUCGUGAUUUGAAUAUUGACAGGUUAACUCUAGAUUAAUCCAAAUAAGUAUCCCUAAGCAUUAAAUUGCACCUUCAAAACCGAGUUGGCGCCAUGCUUCGUAGCUGAUAAUGGCCACCGCAUUAGAAAGGUUCAAACUACGACUCGUUGCCGCCAUGG
NZ_AAWY01000028.1/9077-8617                      GAUGCCACUUUGCUAACAAGGAAUGGGCAAUACCUUUUUAGCUAAACGAACAGUUAAGGGGGUAGUUAAGAUUGCUACUGUUGCAACAGUGACCGUUGGCGGCAUGGCCGCUCUUUCACAUCA.....................................................UGUGA.UCGCGACAUUC..GCACUUCCAUAUGCAGCAGAUGCCGCCGCCGAGCCUCAGGGAUACUUAUUUUGAAAGAAAUGGGCGGCGUGUCACUGGGGAAACAGUGGCAAUGCACAUAACACAAUGUACGAUUCAGCUGUCUUGCUUUGGGGUAGAAUGGAAUUAAAGUAACCUGUCGGAUCUAAUCGCAUCGUGAUUUGAAUAUUGACAGGUUAACUCUAGAUUAAUCCAAAUAAGUAUCCCUAAGCAUUAAAUUGCACCUUCAAAACCGAGUUGGCGCCAUGCUUCGUAGCUGAUAAUGGCCACCGCAUUAGAAAGGUUCAAACUACGACUCGUUGCC
NC_009665.1/165883-166344                        ACUCACGAUUAAAGUUUUUGUAUUUAUGUAUGUAAAAUUCGGGCAUUAAGGUGUGAGUGGAUUAAAGGAAUUAAGCACUGUCAUGGAAGUGACCGUUGGUGGCAUGGCCGCUCUUUCACAUCCA....................................................UGUGA.UCGCAGCAUUC..GCAUUUCCGUAUGCAGCAGAUGCCGCCGUCGAGCCUAUAGGGACGCUUCUUGUUAAACGAAAGGGCGGCGAGUCACUGGAAUGAUAGUGCUUAAUACCUUAACGAUUAACUUUUAUAAUAAAUCAAUUAGUUAAGCUUUGGUCGUCACCAAAGACUGGCCUGCAUUGUGGUUGGAGAAGUAAGAAUAGAGAGCUAAAAAAAUGCCACUACAAGGGGUUAGUGGCAUAAAUGCAUAAGUCGGGCACAAGCUUAAAAGGGUGGGUAGAAGACUGACAUUUUGGCUGGGAACCGUUGCAACAUCAGUCUCUACGCCGGGAAGUAG
JCVI_SCAF_1096627389620/111580-111067            CCUGACGACAAACGUAUCUCGUUUUGGGGGAAAAAGCUUUUAGCCAAUGAACAGUUCAAUGGACGUUAAGAUUGGCAUUGUUGUAACAGUGACCGUUGGCGGCAUGGCCGCUCUUUCACAUCUGACCCAUAGGGAUAUGGGAAAUGCCAGUAUGAUGUCGGGAACAUCAUCGGUCAUGUGA.ACGCGGCAUUU..ACACUUCCAUGUAUUGCAAAUGCCGCCGUCGAGCCUAUAGGGAUACUUCUUGUAAAAUAAAAGGGCGGCGUGUCACUGGGGAAACAAUGACAAUUCAUCCUGCACACCUGACGACAAACUUACUAGUUUUGGGGCAUGAGCGAAAAAAUAGAUCGCUUAGAUAAAGAUUUAAAACUCUGCUUAAAUUAAAACGACUCAAGUCUCAAAACUUAUUCAGUCAUUAUUAUUUUAGAUAACUCAUCUCAGUACUCUUAACAUUCUUAAGUAGGUAUUUUCCGCUGGUAUCUAUCACUCAGCGAGGCAAUCACGGCUAUAUUGGCCU
NC_008321.1/1689615-1689102                      CCUGACGACGAACUUAUCUCGUUUUGGGGCAAAAGCUUUUAGCCAGAUGAACAGUUCAAUGGUCAUUAAAAUUGCCAUUGUUACAACAGUGAUCGUUGGCGGCAUAGCCGCUCUUUCACAUCUGACCCAUAGGGAUAUGGGAAAUGCCACUAUGAUGUCGGAAACAUCAUAGGCCAUGUGA.ACGCGGCAUUU..ACACUUCCAUGUGUUGCAGAUGCCGUCGUCGAGUCUAUAGGGAUACUUCAUGUUAAUACAGAGGCGUCGUGUCACAGGGGAAACAGUGGCAAUGUAUAUAUCGCAAUAUCCGAUUCGGCCGACUUAUUAUGACGCAAAAGCUUUUUAGCUAAACGAGCAGCAAAAGGGUUAGUUAAGAUUGGCAUUGUUGCACCAGUACCCCUCUAAAAUAGGGAUAUUUUAGUAAUAAAAGGAGAGCGUGAUAUUGGGGAAAUAGUGACAAUUACUGCUAUGCAACUCAGUUAUCUGCUUUGAGGUAUUUCGAAAAUGAAAUGGCGGAAAU
NC_008577.1/4729016-4728503                      CCUGACGACAAACUUAUCUCGCUUUGGGGCAAAAGCUUUUAGCCAGAUGAACAGUUCAAUGGUCAUUAAAAUUGCCAUUGUUGCACCAGUGACCGUUGGCGGCAUGGCCGCUCUUUCACAUCUGACCCAUAGGGAUAUGGGAAAUGCCACAAUGAUGUUGGGAACAUCAUUGGCCAUGUGA.ACGCGGCAUUU..ACACUUCCAUGUGUUGCAGAUGCCGUCGUCGAGCCUAGCGGGACAACUCUGUUAAAUAAAACCGCGUUAUGUCAGUGGGAAACAAUGACAAUUCAUCCAACAUACCUGACGGCAAAAUUACUGGCUUUCAGGCCGAAUUGAGUUAAAGCGAUCUUUCGGCGUGGAUGGCUGAAUGAUUUGGCUGAGUGAUUGGAAAAUUGGCUGGUGAAGUCCAGCCUAAUCCAAAUCAGUAUUCCUACCUAUUAAAUUGCGCCUUCAAACCCGAGCUGACGCCAGGCUUCGUAGCUGAUAAUCGCCACGGCAUUGGAGAGGUUGAGGCUGC
JCVI_SCAF_1101667373750/979-469                  ...ACGAUCAGUCGUUUUGCUUUGGAGCAAAAAAGCUUUUAGCCAGAUGAACAGUUCAAUGGUCGUUAAAAUUGCCAUUGUUGCAACAGUGAUCGUUGGCGACAUGACCGCUCUUUCACAUCUGACCCAUAGGGAUAUGGGAAAUGCCACAAUGAUGUUGGGAACAUCAUUGGCCAUGUGA.ACGCGGCAUUU..ACACUUCCAUGUGUUGCAGAUGUCGCCGUCGAGCCUAUAGGGAUAACUCUUGUUAAAUAAAAAGGCGGCGUGUCACUGAGGUAACAAUGACAAUUCAUACUGUACACCUAGCGGCAAGGUUAUCUGGUUUUGGUGUGAAUUGAGUUAAAGCUAUCUUUCGGCGUGGAUGGCUGAAUGAUUUGGCUGAGUGAUUGGAAAAUUGGCUGGUGAAGUCCAGCCUAAUCCAAAUCAGUAUUCCUACCUAUUAAAUUGCGCCUUCAAACCCGAGCUGACGCCAGGCUUCGUAGCUGAUAAUCGCCACGGCAUUGGAGAGGUUGAGGCU
JCVI_SCAF_1101667400326/366-1                    AGAUAACGAGCCGAAACACAGAAUGGGGCAUUAGCUUUUUUGCCAAAUGAACAGUGCAAUGGCCGUCAAAAUUGCCAUUGCUGCAACAGUGACCGUUGGCGAUAUGGCCGCUCUUUCACAUCCA....................................................UGUGA.GCGCGGCAUUU..ACACUUCCAUGUGUUGCAGAUGCCACCGUCGAGCCUAUAGGGAUACUUCUUGUAAAAUAAAAGGACGGCGUGUCACUGGGGAAACAAUGACAAUUAAUCCUACACACCUGACGACAAACUUAUCUCGCUUUGGGGCAAUAGCUUUUAGUAAGAUGAACUGUGACCGUUGCGGCAUAUAAAUCUCCUUGUUCAAUGCUGAAUCAAGUAUAGAUGGAGGUUAUUCACG................................................................................................
JCVI_SCAF_1096627390098/45774-45261              AAAAAUGGAAUGCUGAAUUGCUUUGGGGCAAAAAGCUUUUAGCCUGAUGAACAGUUCAAUGGUCGUUAAGAUUGCCACUGUUGCAACUGUGACCGUUGGCGGCAUGGCCGCUCUUUCACAUCUGACCCAUAAGGAUAUGGGAAAUGCCACUAUGAUGUCGGGAACAUCAUAGGCCAUGUGA.ACGUGGCAUUU..ACACUUCCAUGUGUUGCAGAUGCCGCCGUCGAGUCUAUAGGGAUACUUCUUGUUAAAUAGGCGGCGUGUCACUGGGGAAGUAGUGGCAAUGUAUUAAUGCCAUAUUCGAUUCAGCUUUGGCUGCGUUGCUGGAAAAACAAUGACAAUCAAUAUCUGCACUAUGUGACUAUAAAAUUCGAAGAACCCUUAACAUUAUUAAUGGCGGCAAACCAAUACGCACUCUGCCAUUUUUGUAUAACACUUUAUUCUUCCUAACAAAUUAACUUUUCGCUUUGCUCUGGGCGGAUAAACCAAGGUUUGAAUAAAAAUCCCUGUACUAGAU
NC_008321.1/2616954-2617415                      AGGAAUCUGAGGCUAGCAAGCUUUGGGGCAUUAGCUUUUUUGCCAAAUGAACAGUGCAAUGGCCGUCAAAAUUGCCAUUGUUGCAACAGUGACCGUUGGCGACAUGGCCGCUCUUUCACAUCUA....................................................UGUGA.ACGCGGCAUUU..ACACUUCCAUGUGUUGCAGAUGCCGCCGUCGAGCCUAUAGGGACAUAUUCACGGCGUGUCACUGGGGAAACAGUGGUAAUGCAUAUAUCGCAAUAUCCGAUUCAGCCGACUUGCUUUGGGGCAAUUACGCUUUAUUCAAGUUGCACUUAAUCGUUAUUCUUCCCAUCCGUUUUUCCGGCUAACUGCGCUAAUAAAGCGUCAAUACUCUGUUCGAGUAAAUCGAGGACUAAUUCGAAUCCUUGCGCACCGCCGUAAUAGGGAUCGGGGACUUCAUCCGUGUCGCAAUCACCAAAAGACAACAUCAGCUUUAAUUUGUAUUGAU
NC_008322.1/2844717-2845230                      GAGCUAACGAGCCGAAGCAAGGAAUGGGGCAAAAGCUUUUAGCCAGAUGAACAGUUCAAUGAUCGUUAAGAUUGCCACUGUUGCAACAGUGACCGUUGGCGGCAUGGCCGCUCUUUCACAUCUAACCCAUAAGAAUAUGGGAAAUGCCACUAUGAUGUCGGGAACAUCAUAGGCCAUGUGA.ACGCGGCAUUU..ACACUUCCAUGUGUUGCAGAUGCCGCCGUCGAGCCUAUAGGGAUACUUCUUGUAAAAUAAAAGGACGGCGUGUCACUGGGGAAACAGUGGCAAUGCAUAUAUCGCAAUAUCCGGUUCCAAAUAAAUCUGGCCACCCAUUUUAGUUCAACCAAAUAAAUCUGGCCACCCAUUUUAGUUCAACAACAUAAUGCACUUUCCGUUUACCUACAACUUGUAAAAGUUAACAUUGUUUAAAAAAGAGCCAUCAAAAGUCGCAAGGACAGCAUCUGAGGCAAUAAACUGCGCUAAUCCCUUAAAAAAUGGAGUAUUUCAGACGAGGUAA
NC_008322.1/2630393-2630854                      AGCUAAAGAUUUGAGUUGUUUUGGGCAAAAAAAUUUUUUUAGCCAGGUGAACAGUUCGGUGGUCGUUAAGAUUGUCAUUGUUGCAACUGUGACCGUUGACGGCAUGGCCGCUCUUUCACAUCCA....................................................UGUGA.ACGCGGCAUUU..ACACUUCCAUGUGUUGCAGAUGCCGCCGUCGAGCCUAUAGGGAUAUAUUUACGGCGUGUCACAGGGGAAACAAUAACAAUCCACCCUACACACCUGACGACAAACUUAUCUCGCUUUGGGGCAAAAGCUUUUCGCGGAAUUAACCGUGUCAUGGUUAGUUAAGAUUGCCAUCAAUACAGCAGUGCUCUUAACGGCAUAAAUAUCAUCCUAACUAACCUCCCCUAUCUCAGUAAAUAAGCCAAAACCAAUGAACUUAAUUAAUCUCUGCAGAUAGUUAAACGGCGAAUUGCAAAUAUACCCAGUAGCGAAAGGAUUAAUAGGG
NC_008577.1/3255457-3254996                      GAGAUAACGAGCCGAAACACACUUUGGGGCAAAAGCUUUUAGCCAGAUGAACAGUUCAAUGGUCGUUAAGAUUGUCAUUGUUGCAACUGUGACCGUUGGCGGCAUGGCCGCUCUUUCACAUCCA....................................................UGUGA.ACGCGGCAUUU..ACACUUCCAUGUGUUGCAGAUGCCGCCGUCGAGCCCUCAGGGUUGAGUUUAUGGCGUGUCACAGGGGAAACAAUGACAAUUCAUCCAGCACAUCUGACGACAAACUUAUCUUACUUUGGGUCAUAAGCUUUUUUGCGGUGGAGCAAAUCAGCCCCAAUAACUGAAAUGACUUAUCCUAGGCGCUAUAGCGAAUAAUAAAGGCGAGAAGUUCCCGCCUUUAUUACGUAAUUUGAGGAUUGGCUAGGAUUCAGGGCACACUUUGGGCUCGCGUUUAAACCGAAUAAUUCGCGGUAGCAGUAAGCCUGCGAUAACAACGAUAAUC
JCVI_SCAF_1096627390075/63259-62798              AGAUAACGAGCCGAAACACAGAAUGGGGCAUUAGCUUUUUUGCCAAAUGAACAGUGCAAUGGCCGUCAAAAUUGCCAUUAUUGCAACAGUGACCGUUGGCGACAUGGCCGCUCUUUCACAUCCA....................................................UUUGA.ACGCGGCAUUU..ACACUUCCAUGUGUUGCAGAUGCCACCGUCGAGCCUAUAGGGAUACUUCUUGUAAAAUAAAAGGACGGCGUGUCACUGGGGAAACAAUGACAAUUAAUCCUACACACCUGACGACAAACUUAUCUCGCUUUGGGGCAAUAGCUUUUAGUAAGAUGAACUGUGACCGUUGGCGGCAUAUAAAUCUCCUUGUUCAAUGCUGAACCAAGCAUGGUUGGAGGUUAGUGCCUGCUAUAAAAAGCUGGAUAUCUCAGUAUUUAACUUCAGUGUUUCCCGUAUUUCCCUUUCAAUAAAAAGUAUUACUUUUAUACGGGUUAAUACCUAG
NC_008577.1/734323-733862                        AGCUAGAAAGCCGAAACAAGGAAUGGGGCGUUAGCUUUUUUGCCAAAUGGACAGUGCAAUGGCCGUCAAAAUUGCCAUUGUUGCAACAGUGACCGUUGGCGACAUGGCCGCUCUUUCACAUCCA....................................................UGUGA.ACGCGGCAUUU..ACACUUCCAUGUGUAGCAGAUGUCGCCGUCGAGCCUAUAGGGACACUUUUUGUUAAAUAGAGGGGCGGCGUGUCACUGGGGAAACAAUGGCAAUUCAUCCUAAACACUUGACGACAAACUUAUCUCGCUUUGGGGUAAAAACGCGUUAGUUUUUACUCUAAGUCGUUGGCUUUAGCUUUAGACUUUUAUGGAUAACAUCCACACUUAGGGGUAAGAAUAUGAGCCGUAUUCGCCAAGCGGCCCCAUAUUUUGUCCCUGCGUUCGAAGGGAGCGACUAGAUCAGAUUGUUAGCUUUUCGCUGGUCCCAAAUAAUCAAACAAGC
NC_008321.1/2562007-2562468                      GAUCUAACGAGCCGAAACAAGGAAUGGGGCAAAAGCUUUUAGCCAGAUGAACAGUUCAAUGGCCGUAAAGAUUGUCAUUGUUGCAAUAGUGACCGUUGGCGACAUGGCCGCUCUUUCACAUCCA....................................................UGUGA.ACGCGGCAUUU..ACACUUCCAUGUGUUGCAGAUGCCGCCGUCGAGCCUAUAGGGAUAUAUUUACGGCGAGUCACUGGGGAAACAAUGACAAUUCAUGCUGCACUAUUGACGACAAAGUUAUCUUGCUUUGGGGCAAAAGCUUUUCGCGGAAUUAACCGUGUCAUGGUUAGUUAAGAUUGCCAUCAAUACAGCAGUGCUCUUAACGGCAUAAAUAUCAUCCUAACUAACCUUCACUAUCUCACCUUCCCUAUCUGAAUAAAUGGCCCAAACCCAAUCAACUCAACUAUUCUCGGCAGAUAGUUAAACGGCGAAUUGCAAAUAUGCUAAGCAGCGA
NC_008321.1/2742581-2742120                      AUGCAGCCGAUGUCCUGACACGUUUUUGUCCCUUUUCUUUUUACGUAUAUAUCGCAAAUGGGUAGUUAAAAUUGGCAUUGGGGCACCAUUGACCGUUGGCGACAUGGCCGCUCUUUCACAUCCA....................................................UGUGA.ACGCGGCAUUU..ACACUUCCAUGUAUUGCAGAUGUCGCCGUCGAGCCUAUAGGGAUACUUCAUGUUAAAUAAAGAGGCGGCGUGUCACUGGGGAAAUAAUGACAACACCCAACAAAUAGAUAUAAAAAUCAAUUGCUUAUAUCAAAAAGUGAGUCAGGUAACUUCUUUAAAAUCGGCAUCCGAAAAUGACAGUUGGAAUCAACACAAACCCAACUGUCUCUUGAAGCGUUCUUCUGGCUUAAAACUCAUUGCGAUAUGUUCGCUCUAAAUUAACUGUUGAAAUAAAUCUAGGUCGGUUAACCGCAUUUUAGCUAGAGCAGGCUAUUUCCUUGGG
NC_008322.1/2809637-2809124                      UUAGAGUUAAUAACCCAACUCAUUUUUGUCCCUUUUCUUUUUACGUAUAUAUCGCAAAUGGGUAGUUAAAAUUGGCAUUGGGGCACCAUUGACCGUUGGCGACAUGGCCGCUCUUUCACAUCUGACCCAUAGGGAUAUGGGAAAUGCCAGUAUGAUGUCGGGAACAUCAUUGGCCAUGUGA.ACGCGGCAUUU..ACACUUCCAUGUAUUGCAGAUGUCGCCGUCGAGUCUAUAAGGAUACUUCUUGUGAAAUAAAGAGGCGGCGAGUCACUGGGGAAACAAUGACAAUACUCCAUAAAUAGAUACAAAGAUUAAUCACUUCUGUCCCAAAGCGAGUCAAGUAUCUUCUUUAGAAUCGACAUCCGAAAUGACAGUUGGAAUCAACACAAACCCAACUGUCUCUUGAAGCGUUCUUCUGGCUUAAAACUCUUUGCGACUAUAUGGCCGGGCUAAAUUAAGUGUGGAAUAAAUUCAGGUAGGUUAACCGCAUUUUAGCUAGAGCAGGCUAUUAUCCUUG
NC_008321.1/3612419-3611958                      CUAACGAGCCGAAACACACUUUGGAGCAAAUAUCUUUUUAGCUGAACGAGCAGCUAGAGGGAUAGUUAGGAUUGCCAUUGUUGCAACAGUGACCGUUGGCGGCAUGGCCACUCUUUCACAUCCA....................................................UGUGA.UCGCGGCAUUU..ACACUUCCAUGUGUUGCAGAUGCCGCCGUCGAGCCUAUAGGGACAACUCUUGUUAAAUAAAGAGGCGGCGUGUCACUGGGGAAACAGUGACAAUUCCUCCUGCAUACCUAAUGGCAAAUUAUCAGGCAGUUAGCUUUAGCGCCUUUCUUUGGGAAUAUAAGAAAGGCGCUUUGUGUUUUUACUGUUUACGCUUUCUUCUGCGCCACGCGUAAGCGCCGAGUAGGGCGGCGAUGAUGGCAAAGCUAACGGCCACGGGCUUUUUCAGUUUGUGGUAAAUCGCAUUCCACUGGGCGAUUUGGUUGGCUUUUUCCCGUUCGGCGGC
NC_008322.1/3683893-3683432                      CUGACGACGAACUUAUCUUGUUUUGGGGCAAAAAGCUUUUAGCCAGAUGAACAGUUCAAUGGCCGUAAAGAUUAGCAUAGUUGCAACUGUGACCGUUGGCGGCAUGGCCACUCUUUCACAUCCA....................................................UGUGA.UCGCGGCAUUU..ACACUUCCAUGUGUUGCAGAUGCCGCCGUCGAGCCUAUAGGGACAACUCUUGUUAAAUAAAGAGGCGGCGUGUCACUAGGGAAACAGUGACAAUUCCUCCUGCAUACCUAAUGGCAAAUUAUCAGGCAGUUAGCUUUAGCGCCUUUCUUUGGUUAUAAGAAAGGCGCUUUGUGUUUUUACUGUUUACGCUUUCUUCUGCGCCACGCGUAAGCGCCGAGUAGGGCGGCGAUGAUGGCAAAGCUAACGGCCACGGGCUUUUUCAGUUUGUGGUAAAUCGCAUUCCACUGGGCGAUUUGGUUGGCUUUUUCCCGUUCGACGGCGC
NC_008321.1/2746194-2746707                      AACUAACGAGCCAAAACACGGAAUGGGGCAAAAAGCUUUUAGCAAGAUGAACGGUUCAAUGGUCGUAAAGAUUGCCAUUGUUGCAACUGUUACCGUUGGCGGCAUGGCCGCUCUUUCACAUCUGACCCAUAGGGAUAUAGGAAAUGCCACUAUGAUGUCGGGAACAUCAUAGGCCAUGUGA.ACGCGGUAUUU..ACACUUCCAUGUGUUGCAGAUACCGCCGUCGAGCCCUCAGGGAUGCUUCUUGUGAAAUAAAAGGGUGGCGUGUCACAGUGGAAACAAUGACAAUUCAUCCUGCACACCUGACGACAAACUUAUCUAGAUUUGAGGCAAUAGUUUUAGCCAGAUGAACUGUUGUUAUCUCGUGUUAACAAUUAAAAAAGCAAUGGCGGUUAUCUAAGAUUAACCGCCAUUUACUUAUAAACGUGCGAAGCAAACUUCUUUCAGUCUUCGAAGUAUUUCACCCAUAACUUCAAUUAAUCACAUUAAAAAACGCACUAUUUUGCAGCAGUUAACU
NC_008321.1/792203-791742                        GUUAGAGUUAAGGCUUAACUCGAAAAUGUCCCUUUGCUUUUUACGUACAUAUCGUAAAUGGGUAGUUAAAAUUGGCAUUGGGGCACCAGUGACCGUUGGCGACAUGGGCGCUCUUUCACAUCCA....................................................UGUGA.ACGCGGCAUUU..ACACUUCCAUGUGCUACAGAUGUCGCCGUCGAGCCUAUAGGGAUACUUCAUGUUAAAUAAAGAGGCGGCGAGUCACUGGGUAAACAAUGACAAUAAACUCCAUAAAUAGGUAAAAAGAUUAAUAGUUUUUGUCCCUUUCCUUUUUACCUAAACAAAUUGCACCCAAUAAAAAACCAGCACUUAGCUGGUUUUUUAUUGGAAGCGAAUCCUAAGCAAAUGUUAUUGCACACGUUCUACAUGUGCGCCCAAUCCUUGGAACUUCUGCUCGAUAUGCUCAUAACCGCGAUCUAAGUGAUAGAUGCGAUCGACUAUGGUUUUACCA
JCVI_SCAF_1101667406492/1-439                    .......................GGGGCAAUACCUUUUUAGCUGAACGAACAGCGAAAGGGUUAGUGAGGAUUGCCAUUGUUGCCACUGUGACCGUUGGCGGCAUGACCGCUCUUUCACAUCCA....................................................UGUGA.UCGCGGCAUUU..ACACUUCCGUGUGCUGCAGAUGCCGCCGUCGAAUCCAUAGGGAUGCUUCUUGUGAAAUAAAACGGUGGCGUGUCACUGGGGAAACAAUGACAAUUCAUGCCGCAUAUCUAACCACCAAAGUUAUCUGGCUUUCAGGUCGAAUUGAGUUAAAACAAUUUUUCGGCGUGGAUGGCUGAAUGAUUUGGCUUAGUAAUUGGAAAAUUGGCUGGUUCAGCCCAGCCAAUUUAAAUCAGUAUUCCUAUCUAUUAAAUAGCGCCUUCAAACCCGAGCUGACGCCAGGCUUCGUAGCUGAUAAUCGCCACGGCAUUGGAGAGGUUGAGGC
NC_009665.1/1186268-1185809                      AGCAAAAGAGCGGACAGCCAUAAAUUUUAAAUAAUAAUCUGCUAUCAAAAAUACACAGGGAGUAACCAAAUUAAGCACAAUCAUAGAAGUAAUCGUUGGUGGCAUGGCCGCUUUUUCACAUCC.....................................................UGUGA.UCGCAACAUUA..GUACGUCC.UAUACAGCAGAUGCCACGUUCGAGCAUCCAUAUACAGACUUGCUACGGGUCACUGGAAUGAUAGUGCUUAAUGGAUUAAGUUGGUAUUCCAACAAAACAAGGCUAUGCCUGUUCAAGAUAGGCGACACAGGUGCGGAGUUUGGCUGAGGUUUCUUAGGCGUGAUGCAUAAAUCACAUGGAUUUCAGUAGAUUGAUGAUACUUGGGUAGCACUCUGACUAAUAUAUUCGGCUAAUACCAUAAUUUUUUGCGUGCUAGAUAUAAAUAUGAGUCGAUGAUGCUACCAAGAUAUCGUCUACAUUCGGUCUUGCAGCA
NC_008750.1/1081436-1080976                      ACUUUGACUUUGACUUUGACUUUAGAAAUACAUCAAAUCAACUAUCAGACAUACACAGGGAUUAACCAAAUUAAGCACUAUCAUGGAAGUGACCGUCCGUGGCAUGGUCGCUUAUUCACAUCCA....................................................UGUGA.UCGCGACAUUA..GUAUGUCC.UAUACAGCAGAUGCCACGUUCGAGCAUACAUGGACGACUAUUUUAAAACCAAAGUCGGCGUGUCACUGGAAUGAUAGUGCUUAAUGGAUAUGCGGAAUUAAAGCUCCACCAAUAUUUACAAACGCACGAAGGAUUAAGUUGGCAUCCCAACUAAACUGCGGACAAAACUGAGUAUUCAUGAUCUCACGCUGCGGUAGAUUGCAUUAACUCACCAAAAGAUUUUUUGUUUACGAAAAAGUCUUAACCAAACAUAUCCUCAUUGAUCAAAAUAAGCUGAAAGAGCAAAAUGCGCCUCUUGAAGCCGUAUGCCAAU
NZ_AAWY01000008.1/116988-117448                  ACUUUGACUUUGACUUUGAUUUUAGAAAUACAUCAAAUCAACUAUCAGACAUACACAGGGAUUAACCAAAUUAAGCACUAUCAUGGAAGUGACCGUCCGUGGCAUGGUCGCUUAUUCACAUCCA....................................................UGUGA.UCGCGACAUUA..GUAUGUCC.UAUACAGCAGAUGCCACCAUCGAGCCCUCAUGGACGGACUAUUUUAAAACCAAAGUCGGCGUGUCACUGGAAUGAUAGUGCUUAAUGGAUAUGCGGAAUUAAAGCUCCACCAAUAUUUACAAACGCACGAUGGAUUAAGUUGGCAUUCCAACUAAACUGCUGAUAAAACUGAGUAUUCAUGAUCUCACCCUGAGGUAGAUUGCAUUAACUCACCAAAAGAUUUUUUGUUUACGAAAAAGUCUUAACCAAACAUAUCCUCAUUGAUCAAAAUAGGCUGAAAGAGCAAAAUGCGCCUCUUGAAGCUGUAUGCCAA
NC_009438.1/3477223-3477683                      ACUUUGACUUUGAUUUUGAUUUUAGAAAUACAUCAAAUCAACUAUCAGACAUACACAGGGAUUAACCAAAUUAAGCACUAUCAUGGAAGUGACCGUCCGUGGCAUGGUCGCUUAUUCACAUCCA....................................................UGUGA.UCGCGACAUUA..GUAUGUCC.UAUACAGCAGAUGCCACCAUCGAGCCCUCAUGGACGGACUAUUUUAAAACCAAAGUCGGCGUGUCACUGGAAUGAUAGUGCUUAAUGGAUAUGCGGAAUUAAAGCUCCACCAAUAUUUACAAACACACGAUGGAUUAAGUUGGCAUCCCAACUAAACUGCGGAUAAAACUGAGUAUUCAUGAUCUCACGCUGCGGUAGAUUGUAUUAACUCACUAAAAGAUUUUUUGUUUACGAAAAAGUCUUAACCAAACAUAUCCUCAUUGAUCAAAAUAGGCUGAAAGAGCAAAAUGCGCCUCUUGAAGCCGUAUGCCAA
NC_009665.1/4215514-4215054                      AUCUUAUCUAGCUCACUUUGGGGCAAUAGCUUUUUAGCUAAGCUAUCAGCGAAAAGGUUGGCUGAGAUUGGUAUGUAUUGUUGUACCAGUGACCGUUGGCGACAUGGUCGCUUAUUCACAUCCA....................................................UGUGA.UCGCGACAUUA..GUAUGUCC.UAUGCAGCAGAUGUCGCUGUCGAGCCUAUAGGGAUACUUUUUUCAAUGAACGGGCGGAAGUCACAGGGGAAAAAAUGACAAUAAAUGCUGCACAACUGGCGAUACAAUUAUCUUGCUUUGGGGAACCAAAUUGCAGGCAUAAAAAAACCGCUGGGUAGCGGUUUUUAUAUUUUGCAAUCUUAACGGGUUUUAAUCGAAACCGAUUAUAGACCCGCGUCAGCGCGCAGUGCUUCAGCUUUGUCAGUUGCUUCCCAAGGGAAUUCGUUACGACCAAAGUGGCCAUAAGCGGCAGUCGCUUGAUAAAUCGGACGUG
NC_009438.1/4204729-4204268                      UGCCUAUGUCAGGGUAUUGGACUUCGGUUAGGGGAGUUCUGGCUAUCAGGAUACAGGAUAGUUAACGGGAUUAAGCACUGGCAUCUAAGUGACCGUUGGCGGCAUGGCCGCUCAUUCACAUCUA....................................................UGUGA.UCGCGACAUUC..GUAUGUCCAUAUACAGCAGAUGCAGCCGUCGAGCCCUCAGGGAUGACUUAUUUUUAAACCAAAGUUGGCGUGUCACUGGAAUGACUGUGCUUAAUCUCAACCACUAAAUAUGCACAGGACUGCCAGCCUCCUCUUUUGCUAAUUGACAUAUAAUGUCAUCCCGCUAUUAUGGCGGCACCUCAGAUUACACGAACAAGAUCCUAUAAAUGAAAAAGUUAUUUAUUAUGCUGGCGAUGAUUUUUGCGGUUAGUUUAGUUACUAGCCCUGUCGUUGAAGCGAAAAAAUUCGGCGGUAGUAAGUCUAUCGGCAAAAGCCAUCAAAC
JCVI_SCAF_1096627205315/46854-47315              GCCACCCAUUAUUAAAUUUAAAGAGUGUAUGUUACUAAGAGAUCUCAGAUUACUGUGGGGAUUGGCAAGGUUAAGCACUGGCAUGUAAGUGACCGUUGGCGGCAUGGUCGCUCAUUCACAUCCA....................................................UGUGA.UCGCGACAUUC..GUAUGUCUAUAUACAGCAGAUGCCGCCGUGGAGCACACAGGGAUGUGCUUGCUGCGUGUCACUGGAAUGACAGUGUUUAAUCGGAACUCACUAAAUAUGCACAAGACAAUCAGCUGCCGCUUUUUCAUAGUUGACAUAUAAUGUCAUCCCGCUAUGAUGCCUGCACCUCUGGUUAUACAUACAAAGAUCUUAUAAAUGAAAAAGUUAUUUAUUAUGCUGGCGAUGAUUUUUGCGGUUAGCUUGGCUGCUAGUCCAGUCGCAGAAGCAAAAAAAUUCGGCAGUAAUAAGUCUAUUGGCAAAAGUCAUCAAACGGCGCCGGCUC
NC_009665.1/605288-605749                        UUAUUAUUUGUUAAAUUUGCAGAGUGCAUGCUUGUAAAAAGGCAUACAGAUUACUGAAGAGUUGGUUGAAUUAAGCAUUGGCAUGGAAGUGACCGUCCGUGACAUGGUCGCUCAUUCACAUCCA....................................................UGUGA.UCGCGACAUUC..GUAAAUCCUGUUACAUCAGAUGCCGUCGUCGAGCCCUCAUGGAUACUGCUUUUUUAAGAUAUAGGUGGCGUGUCACUGGAAUGACAGUGCUUAAUUAUCAGCGAUGUAUUGGUUAAGUUUGUGAAUGACUUAAACAAAAAGGCGCCUAAGCGCCUUUCUGCUCUUUGGGAAAGGGAAAACUCCUCAUCCCACUAUGAUUUGAUUAAACAAUCAGAUCAUACUCUUCCCGUAGGAUCUUGAUGAUAUCUGCCUUUGGAUUCGCUGGCAGUGGGAUUGGGGCGCCAGUCACUUUCUCGGCAACGCCAGUGUAAGUACGUGACAC
NC_009997.1/5240530-5240069                      UACCGAACUAUCUAGGUCUAUUUGUAAAACUUGAAAGAGCGUACUUAAGGUUUGUAUUGAGUUGUUGAGAUUAAGCACUCGCAUGUAAGUGACCGUUGGCGGCAUGGUCGCUCUUUCACAUCCA....................................................UGUGA.UCGCGACAUUC..GUAGGUCCUUCUACAUCAGAUGCCGCCGUCGAGCCUAUAGGGAUAUAUUCACGGCGAGUCACUGGAAUGAGAGUGCUUAAUCAUUAGUUAUGUCGUCACUCAUGUGUUUAGCGCUUUAAAAAGAACUCAUCUCACAAUCCCUACUCUAUGAUUUUUCAUCAAUCAGUCUCGCUUAUGGUUGACGUGAUUUUGUGUUUAAAAUCAUUGGUUAAUACAACAAACCGAGCAAACACACUACGGCGCUGGCUGGCAAUAUGGGCUGUAACCAGCGUGGCUUGUAGCUGAGUAAAAUUACUAGGAUUAUUGAACUUAAACACACCCA
NZ_AAWY01000001.1/240016-239555                  AAGAUAAGAGGGGGCCACUUUUCGCCUUUGAUCUUUGCUGGCUGGCAGAGUUACGCAAAGGUUAAUAGGAUUAAGCACUGUCAUGUAAGUGACCGUUGACGGCAUGGUCGCUCUUUCACAUCCA....................................................UGUGA.UCGCGACAUUC..GUAAAUCCUUUUACAUCAGAUGCCGUCGUCGAGCCCUCAGGGAUGAGUUAAUGGCGUGUCACUGGAAUGACAGUGCGUAAUCGUUGAAACAGAAUGAUGAACACCCUCUCUAUGAGCAAUUAAUACAGCCUUGUAUUUGUUCAAUUCCUACCCUAAAAACAAAGAGCUGUUACCGAAACGCUGGAUUCCCACCCAUAAGCAUUGUGGGAAUGACAGUGCUUAAUCAAUGUUGUCAUUACAACACCAGUGCAAAGCAAGACGCGGCAACUUGUCAUUCGUCCUAUGGUUCUCGUCUAGUGGUUCUUGAUUAGCGGAUCAAACG
NC_009831.1/4566373-4565912                      UGAGUCGUUAGGCGAUUUUUAUUGAAGUAUGAGGCCCGUACUCAAUGCAUGUAACUUCGCCGGGGCGUUAGGGUACUUUGGUUUACAGAGAAUCAAGGAGGGCGAUGCAACUCUUUGACAUCCA....................................................UGUCA.CCGCUACAUUU..GUGAAUCCAUUCACGUCAGACGAGCAGUCCUCCUUGCUCUGGUGUGGAAUUCCAUUCCACGACUUUAAUCCAAACGGAGUUUGGAAAAGCUUAAAGGCUGGAUCCCGGCCUAAAAGAGCACCGGGAUGGCGGGAUAAAAGAAUGGUCGAUGAUGUUCCAUACAUCAUUCUACAUAUCCUCCGUGGAGGUCUACCCAACGGGUUCCAGACCAGUUUUGGCAUUUCCUCUAUCUCUGGAGGUUAGAUACCUGCUAAAAGCAUUACCGGAAUGACAACUCCCUCAUCGGGAUGACAGCUAAAGGCAUGAAUCCCCGAAAAGAGAC
#=GC SS_cons                                     ....................................................................................................::::::::<<<----<<<<<____.<<<<<<....>>>>>>....<<<..<<<<<<<<.....>>>>>>>>>>>..>>>>>.-->>>,,,,,,,.<<<<<____>>>>>,,,,,,,,............................................................................................................................................................................................................................................................................................................
#=GC R2R_LABEL                                   ----------------------------------------------------------------------------------------------------.....................................................................................................................------------------------------------------------------------------------------------------------------------------------------------------------------------------------------------------------------------------------------------------------------------------------------------------------------------
//
