# Supplementary material for: R2R - software to speed the depiction of aesthetic consensus RNA secondary structures
Source: BMC Bioinformatics. 2011 Jan 4;12:3. doi: 10.1186/1471-2105-12-3 (PMC3023696; doi:10.1186/1471-2105-12-3)
Supplement: Additional file 1 — Source code and example input and output files. C++ and Perl source code is provided. Installation and usage instructions are given in the user manual (Additional file 2), which is also a part of this archive. Example input files for R2R are included in the "demo" subdirectory of this archive, and R2R's raw output on these examples in PDF and SVG format is supplied in the "demo/output-pdf" and "demo/output-svg" subdirectories. Files can be retrieved from the tgz archive file using programs such as WinZip (Windows), StuffIt Expander (Mac) or the tar/gzip commands (UNIX). [file 1471-2105-12-3-S1.TGZ › R2R-1.0.1/demo/104/Dictyoglomi-1.r2r_meta.solver-cache]

0
bounds=1000;obj:t1=v4;t2=#;t3=/ t1,t2;t4=#;t5=- t1,t4;t6=* t5,t5;t7=v3;t8=- t7,t4;t9=* t8,t8;t10=+ t6,t9;t11=sqrt t10;t12=/ t5,t11;t13=#;t14=* t12,t13;t15=/ t8,t11;t16=- t14,t15;t17=#;t18=v5;t19=/ t18,t2;t20=#;t21=/ t19,t20;t22=#;t23=* t21,t22;t24=#;t25=/ t23,t24;t26=sin t25;t27=/ t17,t26;t28=* t16,t27;t29=/ t18,t2;t30=* t29,t22;t31=/ t30,t24;t32=cos t31;t33=* t28,t32;t34=+ t3,t33;t35=- t4,t34;t36=- t35,t4;t37=+ t34,t36;t38=v1;t39=- t37,t38;t40=* t39,t39;t41=/ t7,t2;t42=* t15,t13;t43=+ t12,t42;t44=* t43,t27;t45=* t44,t32;t46=+ t41,t45;t47=- t4,t46;t48=+ t46,t47;t49=v0;t50=- t48,t49;t51=* t50,t50;t52=+ t40,t51;t53=sqrt t52;t54=/ t39,t53;t55=- t37,t34;t56=* t55,t55;t57=- t48,t46;t58=* t57,t57;t59=+ t56,t58;t60=sqrt t59;t61=/ t55,t60;t62=* t54,t61;t63=/ t50,t53;t64=/ t57,t60;t65=* t63,t64;t66=+ t62,t65;t67=#;t68=- t66,t67;t69=* t68,t68;t70=/ t18,t20;t71=#;t72=* t70,t71;t73=/ t72,t24;t74=cos t73;t75=* t35,t74;t76=sin t73;t77=* t47,t76;t78=- t75,t77;t79=+ t34,t78;t80=- t79,t38;t81=* t80,t80;t82=* t35,t76;t83=* t47,t74;t84=+ t82,t83;t85=+ t46,t84;t86=- t85,t49;t87=* t86,t86;t88=+ t81,t87;t89=sqrt t88;t90=/ t80,t89;t91=- t79,t34;t92=* t91,t91;t93=- t85,t46;t94=* t93,t93;t95=+ t92,t94;t96=sqrt t95;t97=/ t91,t96;t98=* t90,t97;t99=/ t86,t89;t100=/ t93,t96;t101=* t99,t100;t102=+ t98,t101;t103=- t102,t67;t104=* t103,t103;t105=+ t69,t104;t106=* t18,t2;t107=/ t106,t20;t108=* t107,t71;t109=/ t108,t24;t110=cos t109;t111=* t35,t110;t112=sin t109;t113=* t47,t112;t114=- t111,t113;t115=+ t34,t114;t116=- t115,t38;t117=* t116,t116;t118=* t35,t112;t119=* t47,t110;t120=+ t118,t119;t121=+ t46,t120;t122=- t121,t49;t123=* t122,t122;t124=+ t117,t123;t125=sqrt t124;t126=/ t116,t125;t127=- t115,t34;t128=* t127,t127;t129=- t121,t46;t130=* t129,t129;t131=+ t128,t130;t132=sqrt t131;t133=/ t127,t132;t134=* t126,t133;t135=/ t122,t125;t136=/ t129,t132;t137=* t135,t136;t138=+ t134,t137;t139=- t138,t67;t140=* t139,t139;t141=+ t105,t140;t142=#;t143=* t18,t142;t144=/ t143,t20;t145=* t144,t71;t146=/ t145,t24;t147=cos t146;t148=* t35,t147;t149=sin t146;t150=* t47,t149;t151=- t148,t150;t152=+ t34,t151;t153=- t152,t38;t154=* t153,t153;t155=* t35,t149;t156=* t47,t147;t157=+ t155,t156;t158=+ t46,t157;t159=- t158,t49;t160=* t159,t159;t161=+ t154,t160;t162=sqrt t161;t163=/ t153,t162;t164=- t152,t34;t165=* t164,t164;t166=- t158,t46;t167=* t166,t166;t168=+ t165,t167;t169=sqrt t168;t170=/ t164,t169;t171=* t163,t170;t172=/ t159,t162;t173=/ t166,t169;t174=* t172,t173;t175=+ t171,t174;t176=- t175,t67;t177=* t176,t176;t178=+ t141,t177;t179=#;t180=* t18,t179;t181=/ t180,t20;t182=* t181,t71;t183=/ t182,t24;t184=cos t183;t185=* t35,t184;t186=sin t183;t187=* t47,t186;t188=- t185,t187;t189=+ t34,t188;t190=- t189,t38;t191=* t190,t190;t192=* t35,t186;t193=* t47,t184;t194=+ t192,t193;t195=+ t46,t194;t196=- t195,t49;t197=* t196,t196;t198=+ t191,t197;t199=sqrt t198;t200=/ t190,t199;t201=- t189,t34;t202=* t201,t201;t203=- t195,t46;t204=* t203,t203;t205=+ t202,t204;t206=sqrt t205;t207=/ t201,t206;t208=* t200,t207;t209=/ t196,t199;t210=/ t203,t206;t211=* t209,t210;t212=+ t208,t211;t213=- t212,t67;t214=* t213,t213;t215=+ t178,t214;t216=#;t217=* t18,t216;t218=/ t217,t20;t219=* t218,t71;t220=/ t219,t24;t221=cos t220;t222=* t35,t221;t223=sin t220;t224=* t47,t223;t225=- t222,t224;t226=+ t34,t225;t227=- t226,t38;t228=* t227,t227;t229=* t35,t223;t230=* t47,t221;t231=+ t229,t230;t232=+ t46,t231;t233=- t232,t49;t234=* t233,t233;t235=+ t228,t234;t236=sqrt t235;t237=/ t227,t236;t238=- t226,t34;t239=* t238,t238;t240=- t232,t46;t241=* t240,t240;t242=+ t239,t241;t243=sqrt t242;t244=/ t238,t243;t245=* t237,t244;t246=/ t233,t236;t247=/ t240,t243;t248=* t246,t247;t249=+ t245,t248;t250=- t249,t67;t251=* t250,t250;t252=+ t215,t251;t253=#;t254=* t18,t253;t255=/ t254,t20;t256=* t255,t71;t257=/ t256,t24;t258=cos t257;t259=* t35,t258;t260=sin t257;t261=* t47,t260;t262=- t259,t261;t263=+ t34,t262;t264=- t263,t38;t265=* t264,t264;t266=* t35,t260;t267=* t47,t258;t268=+ t266,t267;t269=+ t46,t268;t270=- t269,t49;t271=* t270,t270;t272=+ t265,t271;t273=sqrt t272;t274=/ t264,t273;t275=- t263,t34;t276=* t275,t275;t277=- t269,t46;t278=* t277,t277;t279=+ t276,t278;t280=sqrt t279;t281=/ t275,t280;t282=* t274,t281;t283=/ t270,t273;t284=/ t277,t280;t285=* t283,t284;t286=+ t282,t285;t287=- t286,t67;t288=* t287,t287;t289=+ t252,t288;t290=* t18,t20;t291=/ t290,t20;t292=* t291,t71;t293=/ t292,t24;t294=cos t293;t295=* t35,t294;t296=sin t293;t297=* t47,t296;t298=- t295,t297;t299=+ t34,t298;t300=- t299,t38;t301=* t300,t300;t302=* t35,t296;t303=* t47,t294;t304=+ t302,t303;t305=+ t46,t304;t306=- t305,t49;t307=* t306,t306;t308=+ t301,t307;t309=sqrt t308;t310=/ t300,t309;t311=- t299,t34;t312=* t311,t311;t313=- t305,t46;t314=* t313,t313;t315=+ t312,t314;t316=sqrt t315;t317=/ t311,t316;t318=* t310,t317;t319=/ t306,t309;t320=/ t313,t316;t321=* t319,t320;t322=+ t318,t321;t323=- t322,t67;t324=* t323,t323;t325=+ t289,t324;t326=#;t327=+ t1,t326;t328=#;t329=+ t327,t328;t330=/ t329,t2;t331=- t328,t327;t332=* t331,t331;t333=#;t334=+ t7,t333;t335=- t4,t334;t336=* t335,t335;t337=+ t332,t336;t338=sqrt t337;t339=/ t331,t338;t340=* t339,t13;t341=/ t335,t338;t342=- t340,t341;t343=v6;t344=/ t343,t2;t345=/ t344,t216;t346=* t345,t22;t347=/ t346,t24;t348=sin t347;t349=/ t17,t348;t350=* t342,t349;t351=/ t343,t2;t352=* t351,t22;t353=/ t352,t24;t354=cos t353;t355=* t350,t354;t356=+ t330,t355;t357=- t327,t356;t358=- t357,t4;t359=+ t356,t358;t360=- t359,t38;t361=* t360,t360;t362=/ t334,t2;t363=* t341,t13;t364=+ t339,t363;t365=* t364,t349;t366=* t365,t354;t367=+ t362,t366;t368=- t334,t367;t369=+ t367,t368;t370=- t369,t49;t371=* t370,t370;t372=+ t361,t371;t373=sqrt t372;t374=/ t360,t373;t375=- t359,t356;t376=* t375,t375;t377=- t369,t367;t378=* t377,t377;t379=+ t376,t378;t380=sqrt t379;t381=/ t375,t380;t382=* t374,t381;t383=/ t370,t373;t384=/ t377,t380;t385=* t383,t384;t386=+ t382,t385;t387=- t386,t67;t388=* t387,t387;t389=+ t325,t388;t390=/ t343,t216;t391=* t390,t71;t392=/ t391,t24;t393=cos t392;t394=* t357,t393;t395=sin t392;t396=* t368,t395;t397=- t394,t396;t398=+ t356,t397;t399=- t398,t38;t400=* t399,t399;t401=* t357,t395;t402=* t368,t393;t403=+ t401,t402;t404=+ t367,t403;t405=- t404,t49;t406=* t405,t405;t407=+ t400,t406;t408=sqrt t407;t409=/ t399,t408;t410=- t398,t356;t411=* t410,t410;t412=- t404,t367;t413=* t412,t412;t414=+ t411,t413;t415=sqrt t414;t416=/ t410,t415;t417=* t409,t416;t418=/ t405,t408;t419=/ t412,t415;t420=* t418,t419;t421=+ t417,t420;t422=- t421,t67;t423=* t422,t422;t424=+ t389,t423;t425=* t343,t2;t426=/ t425,t216;t427=* t426,t71;t428=/ t427,t24;t429=cos t428;t430=* t357,t429;t431=sin t428;t432=* t368,t431;t433=- t430,t432;t434=+ t356,t433;t435=- t434,t38;t436=* t435,t435;t437=* t357,t431;t438=* t368,t429;t439=+ t437,t438;t440=+ t367,t439;t441=- t440,t49;t442=* t441,t441;t443=+ t436,t442;t444=sqrt t443;t445=/ t435,t444;t446=- t434,t356;t447=* t446,t446;t448=- t440,t367;t449=* t448,t448;t450=+ t447,t449;t451=sqrt t450;t452=/ t446,t451;t453=* t445,t452;t454=/ t441,t444;t455=/ t448,t451;t456=* t454,t455;t457=+ t453,t456;t458=- t457,t67;t459=* t458,t458;t460=+ t424,t459;t461=* t343,t142;t462=/ t461,t216;t463=* t462,t71;t464=/ t463,t24;t465=cos t464;t466=* t357,t465;t467=sin t464;t468=* t368,t467;t469=- t466,t468;t470=+ t356,t469;t471=- t470,t38;t472=* t471,t471;t473=* t357,t467;t474=* t368,t465;t475=+ t473,t474;t476=+ t367,t475;t477=- t476,t49;t478=* t477,t477;t479=+ t472,t478;t480=sqrt t479;t481=/ t471,t480;t482=- t470,t356;t483=* t482,t482;t484=- t476,t367;t485=* t484,t484;t486=+ t483,t485;t487=sqrt t486;t488=/ t482,t487;t489=* t481,t488;t490=/ t477,t480;t491=/ t484,t487;t492=* t490,t491;t493=+ t489,t492;t494=- t493,t67;t495=* t494,t494;t496=+ t460,t495;t497=* t343,t179;t498=/ t497,t216;t499=* t498,t71;t500=/ t499,t24;t501=cos t500;t502=* t357,t501;t503=sin t500;t504=* t368,t503;t505=- t502,t504;t506=+ t356,t505;t507=- t506,t38;t508=* t507,t507;t509=* t357,t503;t510=* t368,t501;t511=+ t509,t510;t512=+ t367,t511;t513=- t512,t49;t514=* t513,t513;t515=+ t508,t514;t516=sqrt t515;t517=/ t507,t516;t518=- t506,t356;t519=* t518,t518;t520=- t512,t367;t521=* t520,t520;t522=+ t519,t521;t523=sqrt t522;t524=/ t518,t523;t525=* t517,t524;t526=/ t513,t516;t527=/ t520,t523;t528=* t526,t527;t529=+ t525,t528;t530=- t529,t67;t531=* t530,t530;t532=+ t496,t531;t533=* t343,t216;t534=/ t533,t216;t535=* t534,t71;t536=/ t535,t24;t537=cos t536;t538=* t357,t537;t539=sin t536;t540=* t368,t539;t541=- t538,t540;t542=+ t356,t541;t543=- t542,t38;t544=* t543,t543;t545=* t357,t539;t546=* t368,t537;t547=+ t545,t546;t548=+ t367,t547;t549=- t548,t49;t550=* t549,t549;t551=+ t544,t550;t552=sqrt t551;t553=/ t543,t552;t554=- t542,t356;t555=* t554,t554;t556=- t548,t367;t557=* t556,t556;t558=+ t555,t557;t559=sqrt t558;t560=/ t554,t559;t561=* t553,t560;t562=/ t549,t552;t563=/ t556,t559;t564=* t562,t563;t565=+ t561,t564;t566=- t565,t67;t567=* t566,t566;t0=+ t532,t567;ineqlist0:nonlinineqlist2:nonlinineq:==,t1=#;t2=v5;t3=#;t4=/ t2,t3;t5=#;t6=/ t4,t5;t7=#;t8=* t6,t7;t9=#;t10=/ t8,t9;t11=sin t10;t12=/ t1,t11;t15=- t14,t13;t16=* t15,t15;t18=- t17,t13;t19=* t18,t18;t20=+ t16,t19;t21=sqrt t20;t22=/ t21,t3;t23=/ t2,t3;t24=* t23,t7;t25=/ t24,t9;t26=sin t25;t27=/ t22,t26;t0=- t12,t27;nonlinineq:==,t1=#;t2=v6;t3=#;t4=/ t2,t3;t5=#;t6=/ t4,t5;t7=#;t8=* t6,t7;t9=#;t10=/ t8,t9;t11=sin t10;t12=/ t1,t11;t15=- t14,t13;t16=* t15,t15;t19=- t18,t17;t20=* t19,t19;t21=+ t16,t20;t22=sqrt t21;t23=/ t22,t3;t24=/ t2,t3;t25=* t24,t7;t26=/ t25,t9;t27=sin t26;t28=/ t23,t27;t0=- t12,t28;
35	-0.259181	0	0.259181	-0.518362	-2.3272687310302e-11	90	90	2	0	4.48965921697616e-11	0.0525	7	3.14159265358979	180	1	3.1415926535	3	4	5	6	0.120208152804412	0.17	0.120208152799015	1e-06	0.0525	2	7	3.14159265358979	180	1e-06	0.0525	2	5	3.14159265358979	180
7	-0.236262472785599	0.168900521651677	0.259181	-0.522755010519547	0.216535527005586	141.071707130099	121.182364208821
