# Supplementary material for: R2R - software to speed the depiction of aesthetic consensus RNA secondary structures
Source: BMC Bioinformatics. 2011 Jan 4;12:3. doi: 10.1186/1471-2105-12-3 (PMC3023696; doi:10.1186/1471-2105-12-3)
Supplement: Additional file 1 — Source code and example input and output files. C++ and Perl source code is provided. Installation and usage instructions are given in the user manual (Additional file 2), which is also a part of this archive. Example input files for R2R are included in the "demo" subdirectory of this archive, and R2R's raw output on these examples in PDF and SVG format is supplied in the "demo/output-pdf" and "demo/output-svg" subdirectories. Files can be retrieved from the tgz archive file using programs such as WinZip (Windows), StuffIt Expander (Mac) or the tar/gzip commands (UNIX). [file 1471-2105-12-3-S1.TGZ › R2R-1.0.1/demo/104/Dictyoglomi-1.sto]

# STOCKHOLM 1.0
NC_011297.1/1770611-1769977                AAUAAUAAAAAAGAGUUGGUGGCAACUGAAAUUUAUAUAAUUUUAAAUUAAUAUAAAAAAUACCCCUUGACAAUUUUUAAAGUUAUGUUAAAAUUAUAAUUGCUACAGGCGUCAAGGGGUCCGAAAGGUACUCC.UGA.UGUACCUUGGC....ACUGAGUAAAGUCUUGGGUACC.UAGG.GAAAGGUGAAGGAGCUAGACUCCUUACCAAGUACUUAGGGGGUGGAGAGUAGUAGGAGUGUUGGAGAAGCCCGGUGCUCCUAUGAAAUCUGGAAAAUCCUGAGGCUGAAA.GGU....GAGAAGGUACAAGGAGGCUUCCAAGUAGGGUCUGUUGAGCCUGUGGCACUUUAUUUUUAAAUUAAACCCUUUUUUAUUCUCUUUUAUUCAAAAAGUUUUGAAUCCUUUCAAACUCUUUUAAACCCCUACCAAUAGGUAUAAAAUAUAUGAAGAAUUUUAGAAGGGAGGGACUUUUUUGAAAGGCUUCAAACUUUUUCUUUUAAUUCUCUUCCUGGUUUUCUUUACAUCGGGGUGUGUAAAAGAAUCAUCUCAGGGAGGUGUUAUUACGCCAAUAGGUGAGUUUACAGUAAAUAUUACUGUGAAUCCUGAUCAGGAUAGAACUCCCAUAGUCCCUAUAUUUAUGGGGCA
NZ_ABYR01000004.1/195382-196016            AAUAAUAAAAAAGAGUUAGUGGCAACUGAAAUUUAUAUAAUUUUAAAUUAAUAUAAAAGAUACCCCUUGACAAUUUUUAAAAUUAUGUUAAAAUUAUAAUUGCCACAGGCGUCAAGGGGUCCAAAAGGUACUCC.UGA.UGUACCUUGGC....ACUGAGUAAAGUCUUGGGUAGC.UGGG.GAAAAGUGGAGGAGCAAGACUCCUUACUGAGUACUUAGGGUUUAGAGAGUAGUAGGGGUGUUGGAGAAACCUGGUACUCCUACGAAAUCUGAAAAAUCCUGAGGCUGAAA.GGU....GAGAGGGUACAGGGGAGUUUCCAAGUAGGAUCUGUUGAGCCUGUGGCACUUUAUUUUCAAAUCAAAACUCUUUUGGCUCCUCUCUUUUCCUAGAAAAAAUUUUUAAAUCCUUUUUAACUCUUUUAAAACUCCUGCCAAUAGGUAUAAAAUAUAUGAAGAAUUUUAGAAGGGAGGGACUUUUUUUGAAAGGCUUCAAACUUUUUCUUUUAAUUCUAUUCCUAGUUUUUUUUACAUCGGGGUGUGUGAAAGAAUCAUCUCAGGGAGGUGUUAUUACGCCAACAGGUGAAUUUACAGUAAAUAUUACUGUGAAUCCUGAUCAGGAUAGAACUCCCAUAAGUCCCUAUAUUU
NZ_ABYR01000001.1/451962-451327            UGCCCCUUGGGAGUGUGGUACAUAUUUACUUAAGGAGAUAAUUUUAAAAAUUUUUUUUCGGACCCCUUGACAAUUUUUAAAGUUGUGUUAAAAUUAUAAUUGCCACAGGCAUCAAGGGGUCCGAAAGG..CUCC.UGAGUGCACUU.GGCUGGGACUAAGUAAGUCCCGGAG..GCUCAAG.GAAAGGU.AAGGGGUAAAAACCCUUACUAAGUACUUGAGAUCUAGAAAGUAACAGGGGUAUUGAUAAAGCUCGGUACCUCUGUGAAAUCUGGAAGAA.UCUGGGAUGAAA.GGUCUCAGAG..GGUGCAAGGGAGAGGCUGAGUAGGGUCCGUUGAGCCUGUGGCACCUUUUUUAUUGGGAACUUUUGAAAUGGAUAUUAUCAUAUCUUUGGGAAGAAGGGACUUCUUUUUUGUAUGCACUCUCUGAGGAGAGAAUAUUUCUAUAGAGGGGAAAGGAAUUAAAAUUUCUCAAUCUCAGCCUAUUUUCCUUUAUGAUUGCCAAAAUAUCAACCUUUUUUAUAAAUUCUUGCUCUUAAUGUAGAGAUGAGUGUAUUGCCUUGACAGGAAUUACUAAUUGGGAGAGGUUUUGUGAAAAGGUCAUUAUAGAAAAUUGUAUAAUGGAGACAAGGUCAGCAGGGAUUAGUUC
NC_011297.1/383860-384495                  UACCUCUUGGAAGCGUAGUACAUAUUUACCUAAGAAGAUAGUUUAGAAAAAUUUUUUUCGGACCCCUUGACAAAUUUUAAAACUAUGUUAAAAUUAUAAUUGCCACAGGCAUCAAGGGGUCCGAAAGG..CUCCCUGA.UGUGCCU.GACUGGGACUGAGUAAGUCUCAGGG..GC.CAAG.GAAAGGU.AAGGAGUAAAA.UCCUUACUAAGUACUUGGAGGCCAGAAGGUAACAGGGGUAUUGGAAAAGCCCGGUACCUCUGUGAAAUCUGGUAAAACCCUGGGAUGAGA.GGUCUCGGGA.GGGUGCAAGGGAGAAGCUGAGUAGGGUCCGUUGAGCCUGUGGCACCUUUUUUAUUUGGGAGGAAAGGGAAUGGUAAUCGAAGAUAUAUAUUAUGACUUAGUGAAUUAUUUUGGAAAAGAUGUAAAAAGGAUAAAUCACGCUACUAAAGUUUGGGUUUUUGCGAGAAUUAUAGGGAAAAGAGAAGCCUUAAAUGAAGAGACUCAGCUAAUACUUGAAAUUUCUGCAAUACUUCAUGACAUUGGUAUAAAGGUUUGUGAGGAAAGAUAUGGUUCUACAGCAGGAAAUUUACAAGAACUUGAAGGGCCUAAAGAAGCGAUUAAAAUUCUUGAGAAAUAUCCCUUAGA
#=GC SS_cons                               ....................................................................................................<<<<<<<<<<.<<<<.<<..<<....<<..<<<<.<...(((((((.--((((((((------(((((((((..,<.<<<<.----<<<.<<<<<_______>>>>>>>>----->>>>>,,<<<<<<-----<<<<<<<<<<<<<______>>>>>>>>>>>>>---->>>>>>,,,,)))))))))----.))))))))--.))))))).>>>>>...>>.....>>..>>.>>>>>>>>>>>>>>............................................................................................................................................................................................................................................................................................................
#=GC R2R_LABEL                             ----------------------------------------------------------------------------------------------------......................eeee...............................eeeee.........J..........eeee........................eeeee.............eeeee................................eeee...................eeee..............................eeeee.....................------------------------------------------------------------------------------------------------------------------------------------------------------------------------------------------------------------------------------------------------------------------------------------------------------------
#=GC R2R_XLABEL_turn                       ......................................................................................................................................................1..2...t..........................................................................................................................................3..4............................................................................................................................................................................................................................................................................................................................................................

#=GF R2R multistem_junction_circular J all-stems-anyangle
#=GF R2R shade_along_backbone e rgb:230,230,230

#=GF R2R var_stem turn:1 turn:2 turn:3 turn:4

#=GF qR2R turn_stem_at_internal turn:t +1 r
#=GF R2R multistem_junction_bulgecircleynormals_solver turn:t-- s0 0 ai s1 45 ai

//
