# Supplementary material for: R2R - software to speed the depiction of aesthetic consensus RNA secondary structures
Source: BMC Bioinformatics. 2011 Jan 4;12:3. doi: 10.1186/1471-2105-12-3 (PMC3023696; doi:10.1186/1471-2105-12-3)
Supplement: Additional file 1 — Source code and example input and output files. C++ and Perl source code is provided. Installation and usage instructions are given in the user manual (Additional file 2), which is also a part of this archive. Example input files for R2R are included in the "demo" subdirectory of this archive, and R2R's raw output on these examples in PDF and SVG format is supplied in the "demo/output-pdf" and "demo/output-svg" subdirectories. Files can be retrieved from the tgz archive file using programs such as WinZip (Windows), StuffIt Expander (Mac) or the tar/gzip commands (UNIX). [file 1471-2105-12-3-S1.TGZ › R2R-1.0.1/demo/104/epsC.sto]

# STOCKHOLM 1.0
NZ_ABHZ01000002.1/283915-284430            AAGUUCGCACCCGAUCUCACGAUUAAUGAGUCAGGUGUGAUCUUUUGCUUUACAGGGAGUUGUCGGAUUAUGUCGACAACAUGAGCCGCGCCGCAAUACAGGUGAUUUCUCCUGCACCUUUAUCAAUGGAGGAACUCGACUUUGCUGUGGGUCC...C........AAA.....G.....GGACCUUAGGUGCAGACAGUUACCGGCGGUGAAGUGUGAGGUGAGGUUGGAUGCCUUUAUUUCGUACAUAAAAUAAAAAUGGAUGACAAUCAGGAUGACUGCGCUUUCAUCAUGUUGAAAUGCAGUCAUCCGUGCAUCCAGGUUUGAUCCGGAGAUACGGGAAUCCCGUGCAUCCGGAUGAGAUCAAAAAAAGCAAAAAAAGAAUGGAAUAACCAUAGUGGAAAGACUGCAUGCCUGUUCAAGGCCUAGCAAUUCAAGUGAAAAAGGGGGAAAACGUUGAUGGGCUAUCGCACACGACUCAGUAUGCUGAUUUUAGUGGACUCAUUUAUUGUCAUGGCAUCAAUUUUUGUCAGCUAC
NZ_ABRG01000007.1/296241-295722            GGCAGCUCCGUGUCAAGACGCAGUCCGGUUGAACCGCCCGGUUCCGGAAAGGCCAUCGUUAACGCGUCCGAAUAAACGUUGUUACUUAAAGCAUACAUCAGGUAAUGCCUACUGAACCUCUACCACCGUAGGCACUCGAUUAUGCUGUGGG......CAUCCGUCAAACAGGAUG........GCUUAGACGUUC...AUCGUCGAUGGCGUAAAGUGAGGAAGGGUUAGAUGCCCUCUCUUGUUUACAUAGAGCUUCACAUGGAAUACCCAAUUUUCCGGUAAAACGAACGAAUUAGGAUAGAGGAGGAACGGACAAUGGCAACCAUUAAAAAGGCUAUCAUUCCUGCUGCCGGACUGGGUACUCGAUUCUUGCCAGCUACAAAAGCAAUGCCCAAAGAGAUGCUUCCGAUCGUGGAUAAGCCUACGAUCCAGUACAUUGUGGAAGAAGCGAUUGAGUCCGGUAUCGAGGACAUCAUUAUCGUUACAGGCAAAGGCAAGCGGGCGAUUGAGGACCAUUUCGACCAUGCAUUUGAAC
NC_006582.1/3853583-3853072                GUUUUAUGUCAUGAUUCUAAAAAAACCACAAAAUCCUUUAAAGUUAGUGUAUAUUAGUCAAUAAUCGACAUUUUUUAGCCGAUAUAAGUAGAAUGGGUUCGGUUACGCCUUCUUUACCGUUAUCAAGGAAGGUACUCGGCCAUGCUAAGGG..A...A....GCAUUA......U.....U..CCUUAGGCGCAU...GUCGCCGCCAGCAUGGUGUGAGGGGAGGUUCGAUGCCUCAAGGGCUAAGCCCAAAAUACUAGAGCGAAUUGAAAAGAUAGAAAAACGCUUACAUCCUUGGCGCGUGAGCCUUUUUCUAUCUUUUUUAUUUUGUCAACACGGAGGGAUUCAAUUAUGUCAAAAGUAAAAAAAGCGAUUAUUCCAGCAGCUGGCCUUGGAACGCGCUUCCUGCCAGCGACGAAAGCAAUGCCGAAAGAAAUGUUGCCAAUUGUCGACAAACCGACCAUCCAAUACAUCAUUGAAGAAGCGAUUGAAGCUGGCAUCGAAGACAUCAUUAUUGUGACAGGCAAAGGAAAACGA
NC_002570.2/3844514-3843995                GGUCUUUUUUUAAGAGAAAUUUCUAUCUGUCUGCAAGUUCCCUUCACUUUUCUCCCAAAUUAGCCGAUUAAUCUAUUAUUAUAGGUUCUAAGUGUACGAAGGUAAUGUCUCC.UUACCUUUAUCGACGGAGGCACUCGGCCAUGUUGUGGGUCG...U.C..AAUCAGC...G.A.....UGACCUUAGACGCGUC.CGUUGUCAUUGAUGUGGCGUGAGGUGAGGUUCAAUGCCUCAUGUUUAUUUUAUUUUCAUAGAGAGAAAGAAAAAAAGCAUUAAUCAACUCCUUAAUGCGAUUAAGUAGUUGCUUAGUGCUUUUUACACUCUUAGAAAGUUUAACUUCUAUAAAAAAAGAUUGAGGGUAAGAAAAACUUGGCUUUUGCUAUUGGACCUAGCCAUAAGCCAAGUUUUUCUGAACAAAAGGAUAGGAGGUGCGUUCAUGUCAUAUAAAAAAAGGAUUGCUUUGCUCGCGACAAAUGACUCGGUGAUUGUGAUCUUUUCGAUUUAUGUCUGCAAUUUUCUUAUGUUUUCAAGUG
NZ_ABKS01000003.1/262797-263309            UCGUGCUUAAUAACGUGAAACGCCGGUCGAAUGAAGAGGCUUACUACUAUUACUAUAGUGCUGAUGUGAAGUAGGGAGAGCGGCUACAACAACUGCUCAAGGUCAAGUCUGCUGCACCUUUAUCACUGCAGGCACUCGGUCACGCUGUGGGUUU.........AAUAGC...........AAACCUUAGGCAUU....AUUGCCAAGGGUGUGAUGUGAGGAGGGGUUAAAUGCCCCUAUUUUCAAUAACUAAAUGUUCGAGCUAUGUUUUUCUGCCGAAGGAAGACAUAGCUCGUAUAUUUAUAUCCAUCAUUUAUCCAAUAUCCACCACAUACAUAGACAAAAUAGAGAGAGAAAAGAAAGAAAAGAGAGGGAACAAAACAUGACGAAAGUGAAAAAGGCCAUUAUCCCGGCCGCGGGCCUUGGAACCCGGUUCCUGCCCGCGACUAAAGCUAUGCCGAAGGAAAUGCUUCCGAUUGUAGACAAGCCCACGAUUCAGUACAUCGUGGAAGAAGCUGUUGCUGCGGGAAUCGAGGA
NZ_ABFU01000061.2/5975-6493                UUCAAUCCCGCAGGAGUCUCGCACCUUUCGCUACAAACAACAUAAGAAAUUAGAAAAUCGUAACUUCCACUGAACUAUCAAUAGAAUGAUAAGUAACUAAGGUAAUGUCUCCUCUACCUUUAUCAAGGGAGGCACUCGGUCAUGCUGUGGGUCU...U....UAGGAUU.....A.....AGACCUUAGACACGAA.AGUUGUCGAUGGUGGGAUGUGAGGGUGGGUUAAAUGCCCAAAUUUUUUUACAAAAAGGAUGCCAGAAUAUGAAUGAUUUUAAAGAAUUACCCAAAUCGGUGAAAAAGACGAUACGCUAUUUGCAGCAGGAUGCUGAUUUAGAGCAACUGAUGAAAAUAGAAAAGAUGUUAGUGAAAACAAUUAAAAUGCAAAAAGACAAACUAUCAAAAACUCUUUAAAUAUGUAAGGAAAGGACCUGACCUUCUCUCUUUUCCUUACAUAUUUAUUUUAUCUAAAAAGAAAGGAUGUGAAAGCAUAUGACGUACCAGAGAAGAUUAAGCUUAUUGCUAUUGCUUGACUC
NZ_AAOX01000001.1/153492-154006            UUAAAGAAAUACCCAGCCGGGUUAAAAAGAAGAAGUUCAUGGGUCUGUUCUAAUUUGAUCGUUCGAAAUAUCAGUCAUUUUGAAUUUUACAUAAAGAACCGGUGAUGUCUCC.UCGCCGUUAUCCAAGGGGGCACUCGGCCAUUCUGUGGG......AUC..AGG.......GAUCUUUU...CCUUAGACGCUU...GUCGUCAUUGGAGUGGUGUGAGGGCGGGUUGGAUGCCCUUUUACAUAAAAAUGAUAAAUAUCUAAUGGAAACACAUGAACCUUCGUGUUUUUUCAUUAGAUAUUUAUUUGCAUGUGUACUUUAUUAUACUAAAGCUAUAGGAGGAUUAUGGAUGACAUUUCAGAAACGCUUAACUUUUCUGGUUGCGUUGGAUUCACUUAUUGUAUUGUCCGCUAUUUAUCUUAGUUAUAUUACCCUUCAUCCCACGUUUCAGAUUUUUAAAUACGAAACAUUGAUGCUGACAUCCAUUACCCUGCUCUUAAGCCAUCAUAUCUUCGCCAGCAUCUACAGGCUCUAUAA
NZ_ABDA02000004.1/319754-319232            GAAAAUCCGUACUUAUUAAUUAGCGGGAAGGCAAUUUACAAAGAAGAUCCAGAACAAAUUCGACGCAAAAAAUUGUUCGGUAUUUUUUAAAUAAGUAAUGGGUGAUGUCUCC.UAACCUUUAUCAAUGGGGGCACUCGGUCGUGCUGUGGG.UA...GAAA.UUUUA....UUUCGUGCCUA.CCUUAGACGCUU...GUCGUCGGGAGUAUGGCGUGAGGUUGGGUUAGAUGCCCAUAAUUUAUUUGUAAUAGAAACUCUACCUAUGGGGUUAUAACUAUGACUCCAUAGGUAGGGUUUUUGUUAUUGCUACAUGAAAAUAUAAUAAUUUAUUUUUGGGGGUACUAGAUUUGAAAAAAGUAAGAAAAGCAAUUAUUCCAGCUGCUGGACUGGGGACAAGAUUUUUACCAGCAACGAAAGCGAUGCCGAAAGAAAUGUUACCAAUCGUAGAUAAACCGACUAUUCAAUACAUAAUAGAAGAAGCAAUAGAAUCAGGAAUUGAAGAUAUUAUUGUUGUAACAGGAAAAGGAAAACGUG
NZ_AAJM01000088.1/3813-4334                GAGAAUCCGUACUUAUUAAUUAGCGGGAAAGCAAUUUAUAAAGAAGAUCCAGAACAAAUUCGCCGCAAAAAAUUAUUCGGUAUUUUUUAAAUAAAGAAUUGGUGAUGUCUCC.UAACCGUUAUCAACGGAGGCACUCGGUCGUGCUGUGGG.UA...GAAA.UUAUA....UUUC.AACCUA.CCUUAGACGCUU...GUCGUCGGGAGUAUGGCGUGAGGAUGGGUUGGAUGCCCAUAAUUUAUUUUUACUAGAAACCCUACCUAUAGAGUUAUAAAAAUAACUCUAUAGGUAGGGUUUUUGUUAUUGCUACAUAUAAAUAUAAGGAUGCAGGGGGACUAUAAUUGAAAAAAGUAAGAAAGGCGAUAAUUCCAGCUGCUGGUCUUGGGACAAGGUUUUUGCCAGCAACGAAAGCGAUGCCGAAAGAAAUGCUACCUAUCGUUGAUAAACCAACAAUUCAAUACAUAGUAGAAGAAGCGAUAGAAUCAGGAAUUGAAGAUAUUAUUAUUGUUACUGGAAAAGGUAAACGUGCUAUUG
NZ_ABDJ01000008.1/39114-39637              AGAGAAUCCGUACUUAUUAAUUAGCGGGAAGACAAUUUACAAAGAAGAUCCAGAACAAAUUCGACGUAAAAAAUUGUUCGGUAUUUUUUAAAUAAGAAUUGGUGAUGUCUCC.UAACCGUUAUCAAUGGGGGCACUCGGUCGUGCUGUGGG.UA...GAAAUUUUU....AUUUCGCACCUA.CCUUAGACGCUU...GUCGUCGGGAGUAUGACGUGAGGAUGGGUUAGAUGCCCAUAAUUUAUUUACGGUAGAAACUCUACCUAUGGAGUUAUAAAUAUGACUCCAUAGAUAGGGUUUUUGUUAUUGCUACAUAUAAAUAUUAAAAUGCGGAGGGUUAUAAUUGAAAAAAGUAAGAAAGGCAAUUAUUCCAGCGGCUGGUCUUGGGACAAGGUUUUUACCAGCAACGAAAGCAAUGCCGAAAGAAAUGUUACCUAUCGUUGAUAAACCGACAAUUCAAUACAUAAUAGAAGAAGCGAUGGAAUCAGGAAUUGAAGAUAUUAUUGUUGUCACAGGAAAAGGAAAGCGCGCAAUCGA
NZ_ABDL02000017.1/36473-36996              GAGAAUCCGUAUUUAAUCAUUAGCGGGAAAGCAAUUUAUAAAGAAGAUCCAGAACAAAUUCGUCGUAAAAAAUUGUUUGGUAUUUUUUAAAUAAAGAGUUGGUGAUGUCUCC.UAACCGUUAUCAACGGAGGCACUCGGUUGUGCUGUGGG.UA...GAAAUUUUU....AUUUCGAACCUA.CCUUAGACGCUU...GUCGUCGGGAGUAUGGCGUGAGGUUGGGUUAGAUGCCCAUAAUUUAUUUCUAAUAGAAACUCUACCUAUGGAGUUAUAAAAAUGACUCUAUAGGUAGGUUUUUUUAUUGCUACAUAUAAAUAAUUAAAUGCGGAGGGUUAGAUUUGAAAAAAGUAAGAAAAGCGAUUAUUCCAGCUGCUGGACUGGGGACAAGAUUUUUACCAGCAACGAAAGCGAUGCCAAAAGAAAUGCUACCUAUCGUUGAUAAGCCAACAAUUCAAUACAUAGUAGAAGAAGCGAUAGAAUCAGGAAUUGAAGAUAUUAUUAUUGUGACUGGAAAAGGAAAGCGCGCGAUUGAAG
NC_010184.1/5040494-5039971                GAAAAUCCGUACUUAUUAAUUAGCGGGAAAGCAAUUUAUAAAGAAGAUCCAGAACAAAUUCGUCGCAAAAAAUUGUUCGGCAUUUUCUAAAUAAGGAAUUGGUGAUGUCUCC.UAACCGGUAUCAACGGGGGCACUCGGUCGUGCUGUGGG.UA...GAAAUUUUU....AUUUCGAACCUA.CCUUAGACGCUU...GUCGUCGGGAGUAUGGCGUGAGGAUGGGUUAGAUGCCCAUAAUUUUAUUUAUGAUAGAAACUCUACCUAUGGAGUUAUAACUAUGACUCUAUAGGUGGUUUUUUUAUUAUUAAUACAUAUAGAUAAAGCGAUAUUUUUAGGGGGACUAGAUUUGAAAAAAGUAAGAAAAGCGAUUAUACCCGCUGCUGGUCUUGGGACAAGAUUUCUACCAGCGACGAAAGCGAUGCCGAAAGAAAUGUUACCGAUAGUCGACAAACCGACAAUUCAAUACAUAGUAGAAGAAGCGAUAGAAUCAGGAAUUGAAGAUAUUAUUAUUGUAACUGGAAAAGGAAAACGUGC
NZ_AAUF01000043.1/28080-27557              GAAAAUCCGUAUUUAAUCAUUAGCGGGAAAGCAAUUUAUAAAGAAGAUCCAGAACAAAUUCGUCGUAAAAAAUUAUUCGGUAUCUUUUAAAUAAAGAAUUGGUGAUGUCUCC.UAACCGUUAUCAACGGAGGCACUCGGUCGUGCUGUGGG.UA...GAAAUUUUU....AUUUCGAACCUA.CCUUAGACGCUU...GUCGUCGGGAGUAUGACGUGAGGAUGGGUUGGAUGCCCAUAAUUUAUUUAUGUUAGAAGCUCUACUUAUGGAGUUGUAAAGACGACCCUAUAAGUAGGGUUUUUGUUAUUGUUACAUAUGGAUGCAGUAAUAUAUUUGGGGGUACUAGAUUUGAAAAAAGUAAGAAAAGUAAUUAUUCCAGCUGCGGGACUGGGGACAAGGUUUUUACCGGUAACAAAGGCAAUGCCGAAAGAAAUGUUACCAAUUGUUGAUAAACCAACAAUUCAAUACAUAGUAGAAGAAGCGAUAGAAUCAGGAAUUGAAGAUAUUAUUAUUGUGACUGGAAAAGGUAAACGUGCC
NC_004722.1/5186584-5186061                AAAUCCGUACUUAGUAAUUAGCGGGAAAACAAUUUAUAAAGAAGAUCCAGAACAAAUUCGUCGUAAAAAAUUAUUUGGUAUUUUUUAAUUGAAGAGUGUUGGUGAUGUCUCC.UAACCGUUAUCAAAGGAGGCACUCGGUCGUGCUGUGGG.UA...GAAAUUUUU....AUUUCGAACCUA.CCUUAGACGCUU...GUCGUCGGGAGUAUGACGUGAGGAUGGGUUAGAUGCCCAUAAUUUAUUUAUGUUAGAAACUCUACUUAUGGAGUUGUAAAGACGACCCUAUAGGUAGGGUUUUUGUUAUUGUUACAUAUGGAUAUAAUAAUGCAUUUGGGGGGUACUAGAUUUGAAAAAAGUAAGAAAAGCAAUUAUUCCAGCUGCGGGACUGGGGACAAGGUUUUUACCGGUAACAAAGGCAAUGCCGAAAGAAAUGUUACCAAUUGUUGAUAAACCAACAAUUCAAUACAUAGUAGAAGAAGCGAUAGAAUCAGGAAUUGAAGAUAUUAUUAUUGUUACUGGAAAAGGAAAACGCGC
NC_008600.1/5036832-5036309                GAGAAUCCGUAUUUAAUCAUUAGCGGGAAAGCAAUUUAUAAAGAAGAUCCAGAGCAAAUUCGUCGUAAAAAAUUGUUUGGUAUUUUUUAAAUAAAGAACUGGUGAUGUCUCC.UAACCGUUAUCAACGGAGGCACUCGGUCGUGCUGUGGG.UA...GAAAUUUUU....AUUUCGAACCUA.CCUUAGACGCUU...GUCGUCGGGAGUAUGGCGUGAGGAUGGGUUAGAUGCCCAUAAUUUAUUUAUAAUAGAAACUCUACCUAUGGAGUUAGAAGAAUGACUCUAUAGGUAGGGUUUUUGUUAUUGUUACAUAUAAAUAAAAGGAUAUAGGGGGGCUACAAAUGAAAAAAGUAAGAAAAGCAAUUAUCCCAGCUGCUGGUCUAGGGACGAGAUUUUUACCAGCGACAAAAGCGAUGCCGAAAGAAAUGUUGCCAAUCGUUGAUAAGCCGACAAUUCAAUACAUAAUAGAAGAAGCAAUAGAAUCAGGAAUUGAAGAUAUUAUUAUUGUUACUGGAAAAGGAAAACGUGCGAUUG
NC_005957.1/5012439-5011916                GAGAAUCCGUAUUUAAUCAUUAGCGGGAAAGCAAUUUAUAAAGAAGAUCCAGAACAAAUUCAUCGUAAAAAAUUGUUCGGUAUUUUUUAAAUAAAGAAUUGGUGAUGUCUCC.UAACCGUUAUCAACGGAGGCACUCGGUCGUGCUGUGGG.UA...GAAAUUUUU....AUUUCGAACCUA.CCUUAGACGCUU...GUCGUCGGGAGUAUGACGUGAGGAUGGGUUAGAUGCCCAUAAUUUAUUUCUAAUAGAAACUCUACCUAUGGAGUUAUAAACAUGACUCUAUAGGUAGGGUUUUUGUUAUUGUUACAUAUAAAUAGUUAAAUGCGGAGGGUUACAAUUGAAAAAAGUGAGAAAAGCAAUUAUACCAGCAGCUGGUCUUGGGACGAGAUUUUUACCAGCAACGAAAGCGAUGCCGAAAGAAAUGUUACCUAUCGUCGAUAAACCAACAAUUCAAUACAUAAUAGAGGAAGCGAUAGAAUCAGGAAUUGAAGAUAUUAUUAUUGUUACUGGAAAAGGAAAGCGUGCUAUUGA
NC_003909.8/4986327-4985805                GAGAAUCCGUAUUUAAUCAUUAGCGGGAAAGCAAUUUAUAAAGAAGAUCCAGAACAAAUUCGUCGUAAAAAAUUGUUUGGUAUUUUUUAAAUAAAGAAUUGGUGAUGUCUCC.UAACCGUUAUCAACGGAGGCACUCGGUCGUGCUGUGGG.UA...G.AAAUUUUA...UUU.CAUGCCUA.CCUUAGACGCUU...GUCGUCGGGAGUAUGACGUGAGGAUGGGUUAGAUGCCCAUAAUUUAUUUAUGUUAGAAACUCUACUUAUGGAGUUGUAAAGACGAACCUAUAAGUAGGGUUUUUGUUAUUGUUACAUAUGGAUGAAGUAAUAUAUUUUGGGGGGACUAGAUUUGAAAAAAGUAAGAAAAGCAAUUAUUCCAGCUGCGGGACUGGGGACAAGAUUUUUACCGGUAACAAAGGCAAUGCCGAAAGAAAUGUUACCAAUUGUUGAUAAACCAACAAUUCAAUACAUAGUAGAAGAAGCGAUAGAAUCAGGAAUUGAAGAUAUUAUUAUUGUUACUGGAAAAGGAAAGCGUGC
NZ_ABDM02000010.1/36724-37246              GAGAAUCCGUAUUUAAUCAUUAGCGGGAAAGCAAUUUAUAAAGAAGAUCCGGAACAAAUUCGUCGUAAGAAAUUGUUCGGUAUUUUUUAAAUAAAGAAUUGGUGAUGUCUCC.UAACCGUUAUCAACGGGGGCACUCGGUCGUGCUGUGGG.UA...GAAA.UUUUA....UUUCAUGCCUA.CCUUAGACGCUU...GUCGUCGGGAGUAUGACGUGAGGAUGGGUUGGAUGCCCAUAAUUUAUUUGUAAUAGAAACUCUACCUAUGGAGUUAUAAAUAUGACUCUAUAGGUAGGGUUUUUGUUAUUGUUACAUAUGAAUAAAUAGAUGUAGGGGGGCUAUAAUUGAAAAAGGUAAGAAAAGCGAUCAUCCCAGCAGCUGGUCUUGGGACAAGAUUUUUACCAGCAACGAAAGCGAUGCCGAAAGAAAUGUUACCAAUCGUCGAUAAACCGACAAUUCAAUACAUAAUAGAAGAAGCGAUAGAAUCAGGAAUUGAAGAUAUUAUUAUCGUUACUGGAAAAGGAAAGCGUGCGAUUG
NC_006270.3/3521619-3521104                CGAACUGCUCGGCGCCGUGCUGAACGGGCGGAAAGUGAAGAAAGCGCGCCAAUAUAAUUACGCAACCAUGUAAUCUUAUGAAGCGGCUGCAGCCGCUUUAGGUGAUGUCUCC.UUGCCUUUACCGAUGGAGGCACUCGGCUCUACCGUGGG.CA...GAC..UACCU.....GUC.....UG.CCUUAGACGCAA...GUCGUCGAUGGCGGGGCGUGAGGACGGGUUAAAUGCCCAUCUUUAUUUAAUUUACGUGCUCGGUUUAAAUUUGAAAAUCGCCCGUAUCUUUUUAGCUCAUGGGAUUUUGCCCUGAAAGAUCCUAUCAGCUAGAAAGAUACAUUAGGAGGUAGGAAAUUGACAUAUCGGAGAAGGCUUUCCAUUAUUACCGCACUCGAUUCGUACUUGGUUUUGCUGUCCAUCUUUAUCGGAUAUCAGCUGAUUUUGCCAUCAUAUGAUUUAUACCCUUCGGAAAUGCUGCUGAUGACUUCACUGAUACUGCUUGGCGCUCAGCAUUUAUUCGCCCAUUGCUUCCACCUU
NC_009725.1/3286024-3285509                CGAGAGACGCGCUCCAGCAGUCAAAGGCAAAGCUUUUGGGGGCGCUGCUGAAUAAAAAGAAAAUCAAAAAAACGGAGCACUACUCGUAUUGAGCGGUGCAGGUGAUGUCUCC.UUACCUUUAUCAACGGAGGCACUCGGCUCUGCUGUGGG.CG...GCG..CUUUU.....CGC.....CG.CCUUAGAUGCUG...GUCGUCGGUGGCGGGGUGUGAGGACGGGUUAAAUGCCCAAUUUUAUCUUAAGAUGAUGCAUUGUUAUCGGCUUAGCUGUUAUGUCUGUUUUUACGAAAACCGUAUCAGCUAAACCGAUAAAUGAGGAGGGGAAAGAUUGACUUACCGGAGAAGACUUUCAAUGAUUUUUGCAUUGGAUACGUAUCUCGUUUUACUUUCCGUUGUUAUAGGAUAUCAAUUUUUUGAGGAUUCUUAUCACUUUUAUGACUCCGGAGCGUUGCUGCUGACUGCCGUGAGCAUGCUGAUCAGCCAUCAUGUAUGCGCUUUUAUGUUUCACCAGUAUAAGCAGGUAUGGACGUA
NC_000964.2/3527581-3527066                AAAGAUGCACUGGAACAAUCCAAUGCGAAGCUGUUAGGCGCUCUUUUAAACAAAAAGAAAAUGAAAAAAUCGGAACACUAUUCCUACUAGUUUUUGUAAAGGUGAUGUCUCC.UGACCUGUAUCAAUGGAGGCACUCGGCUCUGCUGUGGG.CA...GC...UGAAGUU....GC.....UG.CCUUAGAUGCUG...GUCGUCGCUGGCGGGGCGUGAGGAUGGGUUAAAUGCCCACUUAUCUCAUAUAUACAUAGGACGUAUUGUCGGUUUAGCUGCUGCCGAUUUUUUGGAGAGACGAAAACCGCCGCAGCUAAACCGAUAAAAGAAUUAGGGGGGAAAAGGUUGAGUUACCGGAGAAGACUGUCAAUGAUUAUUGCGCUGGAUACUUACCUCGUUUUAAAUUCAGUUAUUGCAGGAUAUCAAUUUUUAAAAGAUUCCUAUCAAUUUUAUGACUCCGGAGCAUUACUGCUUACCGCUGUCAGCUUGCUCCUCAGCUAUCAUGUGUGUGCUUUCCUGUUCAAUCAGUAUAAACAG
NC_009848.1/3064758-3064248                AAGAAGUAUUAGACGGGACAACAGGUAAACUACUUGGAGCUAUGCUAAAUGGAAAAAAAGAGAAAAAGGGAAGGCUGUAUAUGUAUUAACAAGAUUGAUAGGUGAUGUCUCC.UAAUCUUUAACAAUGGAGGCACUCGAUCCUGCUGUGGG.CA...U....GACA........A.....UG.CCUUAGAUGCUC...GUCAUCAAUAGUGGGAUGUGAGGACGGGUUUGAUGCCCAUUUUACGUAAGAAUAGUGAUGUUUUAAAAAGGGGGAGGAGCGUUGACUUACGCCCAAAGAUUAUCAAUCAUCGUGGCACUAGAUUCAUAUCUCAUCUUAGUGGCUGUCUUUUUUGGUUUUCAAUUUGUCCAAGAAGCGGCGUUAACUGUUUAUACAUUUGAAAUGCUCGUCAUUUCUUCGCUCAGUCUACUCAUUGGGCACCAUUUGUUUUCGUAUAUUUUUCACGUGUACAAGCAAGUAUGGGCUUAUACAGGAGUAAGAGAGUUAUUUUCUUUAAUGAAGACCUUUGUAUGUUCUUUU
NZ_ABRX01000002.1/446140-445629            AAGAAGUGUUAGACGGGACAACAGGUAAACUGCUUGGGGCUAUGCUAAAUGGCAAGAAAGAGAAAAAGGGAAGGCUGUAUAUGUAUUAACAAGAUUGAUAGGUGAUGUCUCC.UAAUCUUUAACAAUGGAGGCACUCGAUCCUGCUGUGGGCAU........GACCA.............AUGCCUUAGAUGCUC...GUCAUCAAUAGUGGGAUGUGAGGACGGGUUUGAUGCCCAUUUUACGUAAGAAUAGUGAUGUUUUAAAAAGGGGGAGGAGCGUUGACUUACGCCCAAAGAUUAUCAAUCAUCGUGGCACUAGAUUCAUAUCUCAUCUUAGUGGCUGUCUUUUUUGGUUUUCAAUUUGUCCAAGAAGCGGCGUUAACUGUUUAUACAUUUGAAAUGCUCGUCAUUUCUUCGCUCAGUCUACUCAUUGGGCACCAUUUGUUUUCGUAUAUUUUUCACGUGUACAAGCAAGUAUGGGCUUAUACAGGGGUAAGAGAGCUAUUUUCUUUAAUGAAGACCUUUGUAUGUUCUUUU
NZ_ABDK02000003.1/291474-290962            GGGUGCGAUUUUGAAUGGGAAAGUAUAAAGACCAUUUUUAAAUUAAACUUUCGGCCGUGAAAUUGUUCGUUAUAAAGAAAAAACAAUAGAAUUGUGAUGUGGUGAUGUCUCC.UGACCGCUAUCAAUGGAGGCACUCGAUUAUGCUGUGGGUUG...U....GAAA........A.....CAACCUUAGAUGCCA...GUCGUCAAAAGUGUAAUGUGAGGGAGGGUUAGAUGCCCAUGUUUUAUUAAAGUUUCUAACUAUGUGUUUUUAAUAAAGAGAAUAUAGUUAGAAACUUUAAGGUUAAAAGGGUUAAGUAAGGAAUUGAUUAAAGGGGGAAGUUAUAUGACGUAUCGCCGGAGGAUAUCGUUAUUGCUUUUAAUGGAUUCACUGAUAGUAUUAACUGCUAUUUUUUUUAGUUCUUUUUUUGUAAAUGCUAGCUUCAGUGUUAUCACUUUAUCAUCAAUUAUUAGCUCUAUCACUUUAUUAGUUAGUCAUCAUUUGUUUGCUUUUAUUUAUAAGUUGUAUAAAAAGGCUUUG
NC_010184.1/3464719-3464207                UGGAAAAGUAUAAAUAACAUAAAUGUACUUUAGAAAAAUGAAUUUAAUAUCCUUAUAUCAGGAUGUUCUUUAUAAAGAAUUUUUUAAAGGGAUACGAUGUGGUGAUGUCUCC.UUACCGCUAUCAACGGAGGCACUCGAUUAUGCUGUGGGUUG...U....GAAA........A.....CAACCUUAGAUGCGA...GUCAUCAAGAGUGUAAUGUGAGGGAGGGUUAGAUGCCCCUAUUUUAUUAAAGUUUCUAACUAUGUGCUUUUAAUAAAGAGAAUAUAGUUAGAAACUUUAAAUUUGAAAGAGUUAAGUAUGGAAUUGAUUAAAGGAGGAAGUUACAUGACGUAUCGGCGGAGGAUAUCGUUAUUGCUUUUAAUGGAUUCAAUGAUUGUGUUAAGUGCUAUUUUCUUUAGUUAUUUCUUUGUAAAUGCUAGCUUUAGUGUUAUCACUUUAUCAUCAAUUAUUAGCUCUAUCACUUUAUUAGUCAGUCAUCAUUUAUUUGCUUUAAUAUAUAAGUUGUAUAAUAAAGCUUGG
NC_006510.1/3368853-3368330                GGCUCUUUCUUUAAGACAGUUUGGCUUGCGCGGCGAGAGAUUCCUAGCAGCGGCUUCUUUGUCUUAAAGACAGGCCGUUUUCUUGCUUUGCGCUUUUUCCGGUGAUGUCUCC.UUACCGUUAUCAACGGAGGCACUCGGCCAUGCCGUGGG.UGGGGAC...GAUGACG....GUCCCGGCA.CCUUAGACGCCC...GUCGUCGAGGGUGUGGCGUGAGGGCGGGUUAGAUGCCCGAUUUUUCACUCGUUUUUAUCUAAUUCAGUGAUUAUGAGUCAGGCGUAUCGUUUAUAAUAGAAAGAUAGAGGAUCCGUAAUCUGCGAAAAGAGGCGAUACGCGCAUGGAACAAACUUGGGCGUUAAAGGUUGAGCGAUUUGGAAAGAUCAAACAGGGGGAAAUCGAUAUUGCCCCGUUGAUGUUGUUUGUCGGCGACAACAACAGCGGGAAAAGCUAUUUGAUGUCGCUUCUUUGGGGGGUGUUGUCCGAGGGGCGCAAGCUGUUUCCAAAAGACCCUCCGAACACGUCCACGUACAAGGA
NC_009328.1/3376652-3376129                AAUAUACCUGAGUUGAAAGCUUAGGUCAAUCAUUUUAUUCCUUUGUUGGUCUGUUUUCCAUUUUGAUCGGCAAAAUGGAAACGGCCUUCUUUUGUUUUUCGGUGAUGUCUCC.UUACCGUUAUCAAUGGAGGCACUCGGCCAUGCCGUGGG.UGGGGAC...GAUGACG....GUCCUAUCA.CCUUAGACGCCC...GUCGUCGAGGGUGUGGCGUGAGGGCGGGUUAGAUGCCCGAUCUAACCUUGUUUUCUACACUCAUCGAUCAUGAAACAAAAUGGAAGAUGCGAAAUAAAGUUCCGAGAAGGGACAAUUUUUUUAUGCCCAUGUGCGUCGGCGAAUCGGUAUCACCCGUGCGGUACCGAUUCGCGGGGGUAUAUGGACCAACAAAUACAUAGGGGGUUACAUUACGUGAAAACAGUACGCAAAGCGAUCAUUCCAGCGGCGGGCUUAGGGACGCGCUUCCUUCCGGCGACAAAGGCGAUGCCGAAGGAGAUGCUGCCGAUUGUCGAUAAGCCGACGAUCCAAUACAUCGUU
NZ_ABVH01000011.1/100091-99568             ACGGCUCUUUCUUUAGGACAGUUUUACCUAAGCAACGAGUGAUUCGCUGCGAUGGUUGUCUUGUCUUAAAGACAGGCCGUUUUUCUUCGUUUUUUGUUCCGGUGAUGUCUCC.UUACCGUUAUCAACGGAGGCACUCGGCCAUGCCGUGGG.UG...GGGACGAUGACG.GUCCUAU...CA.CCUUAGACGCUC...GUCGUCGAGGGUGUGGCGUGAGGGCGGGUUAGAUGCCCGAUCUAACCUUGUUUUCUACACUCAUCGAUCAUGAAACAAAAUGGAAGAUGCGAAAUAAAGUUCCGAGAAGGGACAAUUUUUUUAUGCCCAUGUGCGUCGGCGAAUCGGGAUCACCCGUGCGGUGCCGAUUCGCGGGGGCAUAUGGACCAACAAAUACAUAGGGGGUUACAUACGUGAAAACAGUACGCAAAGCGAUCAUUCCAGCGGCGGGUUUAGGAACGCGCUUCCUUCCGGCGACAAAGGCGAUGCCGAAGGAGAUGUUGCCGAUUGUCGACAAGUCGACGAUCCAAUACAUCGUCG
NZ_ABLJ01000003.1/87491-88014              UUCUCGGAGUAACCCACGCAAGACCAAACUUUGUUUGGUCUGAGCCUCCUCGCAGGCCCUCCAGCGCGUCUCGGGGAUGAACGAGCCGCUUCCACUUUUCGGUGAUGUCUCC.UUACCGUUAUCAAUGGAGGCACUCGGCCAUGCCGUGGGUGG...G.GACGAUGACG.GUC.CUG...CCACCUUAGACGCUA...GUCGUCGAGGGUGUGGUGUGAGGGCGGGUUAGAUGCCCGGUUUUUAUCUAUAUUUUUGUUUAUGCCUCUGUUGGACAUGUUAUAAUGGGAGAAAGGGGGAAAGGAGGGGUGAAGAUGAGUCAAGAAUUGAGAGAUUUGUUGCGUUCGGUUUUGAAGGAAGAAUUAGAACCGAUUCGAGAUAGGCUAGACCGUGUUGAGCAAACACAGCAAAAAUUAAGCAGCGAUGUCGAACAAAUUCAGAAGGAUGUUGCCAGGCUGCAGCAAGGCCAGCAAGAACUGCGCAAUGAUGUAGCUCAACUUCAAAAUAAUGUAUCUCAACUCCAAAAUGAUGUCUCCCAA
NZ_AAWV01000020.1/35782-35272              UUUGGUAUUCCGGGUAUAUGAAUGAAGCUAUGGGGGCUGCUCCGCUGUUUUUGGGAAACAGUUUUAUCCAGCGUUGCUUGAUUUUGGAACAGCUAUUUUCGGGUAUGUCUCU.CAUCCGUUAUCGUGCGAGGCACUCGGCCAUGCUGUGGGUGU........GUGU..............GCACCUUAGACGCCU...GUCGUCAAGAGUGUGGUGUGAGGGCGGGUUAGAUGCCCGAUCAUUUAUUUUUAUACCCGAAUGCUGGAAGAACAAACAUCGAUUGUUUUUAUCGUACUGCGCAAAUCUUAAAAAUCAAUUAGAAUAAGGAGGAAUUUACGUGAAAAAAGUGAGAAAGGCAAUUAUCCCGGCUGCAGGCCUCGGAACACGGUUUUUGCCUGCAACAAAAGCGAUGCCGAAAGAAAUGUUGCCAAUUGUGGACAAGCCUACGAUCCAAUACAUAGUCGAAGAAGCCGUUGAAUCCGGCAUCGAAGACAUCAUCAUUGUAACCGGAAAAGGAAAACGCGCAAUUGAAGACCA
#=GC SS_cons                               ......................................................................................................:::<<<<<<<.______________>>>>>>>((((((((((((..<<<<<<...<<<<<._____..>>>>>.....>>>>>>,,<<<<.__..___>>>>,..))))))))-)))),,<<<<<_____>>>>>............................................................................................................................................................................................................................................................................................................
#=GC SS_cons_1                             ...................................................................................................<<<<............>>>>..................................................................................................................................................................................................................................................................................................................................................................................................................................
#=GC SS_cons_2?                            ........................................................................................................................................................................................................<<<<........>>>>.................................................................................................................................................................................................................................................................................................................................
#=GC R2R_LABEL                             ---------------------------------------------------------------------------------------------------......1............................2..........J.......<..........................>.........................................3..............------------------------------------------------------------------------------------------------------------------------------------------------------------------------------------------------------------------------------------------------------------------------------------------------------------
#=GC SUBFAM_pknot_R2R_LABEL                ---------------------------------------------------------------------------------------------------....------------....----------------------------------------------------------------------------------------------------------------------------------------------------------------------------------------------------------------------------------------------------------------------------------------------------------------------------------------------------------------------------------------------------------------------------------
#=GF R2R ignore_ss_except_for_pairs _1 outline
#=GF R2R ignore_ss_except_for_pairs _2? ignore
#=GF R2R place_explicit 1 1-- 45 1 0 0 0 90 f
#=GF R2R place_explicit 2 2-- 0 1 0 0 0 0 f
#=GF R2R place_explicit 3 3-- -45 1 0 0 0 -90
#=GF R2R multistem_junction_circular J all-stems-anyangle
#=GF qR2R multistem_junction_bulgecircleynormals_solver J s0 0 ai s1 -90 ai s2 0 ai
#=GF R2R var_hairpin < >
#=GF qR2R mark_flip

#=GF SUBFAM_PERL_PRED pknot return 1;
#=GF SUBFAM_pknot_R2R no5
#=GF SUBFAM_pknot_R2R set_dir pos0 0
#=GF SUBFAM_pknot_R2R subst_ss _1 primary
#=GF SUBFAM_pknot_R2R outline_nuc all
//
