# Supplementary material for: R2R - software to speed the depiction of aesthetic consensus RNA secondary structures
Source: BMC Bioinformatics. 2011 Jan 4;12:3. doi: 10.1186/1471-2105-12-3 (PMC3023696; doi:10.1186/1471-2105-12-3)
Supplement: Additional file 1 — Source code and example input and output files. C++ and Perl source code is provided. Installation and usage instructions are given in the user manual (Additional file 2), which is also a part of this archive. Example input files for R2R are included in the "demo" subdirectory of this archive, and R2R's raw output on these examples in PDF and SVG format is supplied in the "demo/output-pdf" and "demo/output-svg" subdirectories. Files can be retrieved from the tgz archive file using programs such as WinZip (Windows), StuffIt Expander (Mac) or the tar/gzip commands (UNIX). [file 1471-2105-12-3-S1.TGZ › R2R-1.0.1/demo/104/fixA.sto]

# STOCKHOLM 1.0
NC_008027.1/3942802-3942322                AAACGUUUGUUUGAAUUUGCCGGAGCCCAGUAAAAUCAAAGGUACGCGGCUGGAGGGUGGCCAAUUUGCCGUAUUGACCGGAUUGGGUGUUACGGUCAAGAUACGAGCGCUUUUACGCUCGCCGUAGGCUGACCGUCGGG.CGCA.G........GUG....CAC..CCCUAAAG.ACCAGGCGUGGAGCAGGGUUUGCGGGCCGAAUCAGGCUUUGUAGUGGAGUCUACACGCCACGACAGGAAAUGACCCGAGGGUUUUCGAACCCAAGGUCGUGACAGGACUGAUCGGUCACUUGAAAUUUUCCCGCCCCGGAACGUUUUUAGAGGUGCCCUUGUACCCACGCGCAUUCGCCGGGCAGCCCCCAGGCGAUCUUCUUUUCACCGGAGAGUAACGAGGAAUCCAUGAAGGUUCUUGUAGCUGUCAAACGAGUGGUCGACUACAACGUCAAGGUUCGCGUCAAGGCGGACAACUCCGGCGUUGACCUUGCAAACGUCA
NZ_AAVY01000007.1/129856-130336            AAACGUUUGUUUGAAUUUGCCGCAGGCCAGUAAAAUCAAAGGAGCGCGGCUGGAGGGUGACCGAUUUGCCGUAUUGACCGGAUUGGGUGUUGCGGUCAAGAUACGAGCGGUUUUACGUUCGCCGUAGGCUUAU........CGCC.G.......GGCGCAGGUACACCUCUAAAG.ACCAGGUGUGGGGUAAGGCUUUCGGGCCAGAACACGGUUUGUAGUGGAGUUUACACGCCACCACAGGAAAUGACCCGCGAGUAUUUGCCGCAAGAGUCUCAACAGGACUGAUCGGUCACCGUGAAGAUUGCACCUCGCGCAUCGUUUUCAGAGGUGCCCUUGUACCCACGCGCAUCGCAGGGCUUAGCCCCAGGCGACUAUCUAUUCACCGGAGAGUAACGAGGAAUCCAUGAAGGUUCUUGUAGCUGUCAAACGAGUGGUCGACUACAACGUCAAGGUUCGCGUCAAAGCGGACAACUCCGGCGUCGACCUUGCAAACGUC
NC_002947.3/4748149-4747669                AAACGUUUGUUUGAAUUUGCCGCAGGCCAGUAAAAUCACAGGAACGCGGCUGGAGGGUGACCGAUUUGCCGUAUUGACCGGAAUGGGUGUUACGGUCAAGAUACGAGCGGUUUUACGUUCGCCGUAGGCUUGC..............AGCCG..GGCGCAGGUACACCUCUAAAG.ACCAGGUGUGGAGCAGGGUUUUGCGGGCUUAGGUCGGUUUGUAGUGGAGUUUACACGCCACGACAGGAAAUGACCCGUGAGGAUUUGUCGCAAGAGUCCGAACAAGACUGUUUGGUCACUGUGAAGUUGCUGCCUCCCGAUACGUUUUUAGAGGUGCCCUUGUACCCACGCGCAUCGCUGGGCUCUGCCCCAGGCGACUAUCUAUUCACCGGAGAGUAACGAGGAAUCCAUGAAGGUUCUUGUAGCUGUCAAACGAGUGGUCGACUACAACGUCAAGGUUCGCGUCAAAGCGGACAACUCCGGCGUCGACCUUGCUAACGUC
NZ_AAXR01000004.1/282818-283298            AAACGUUUGUUUGAAUUUGCCGCAGGCCAGUAAAAUCACAGGUACGCGGCUGGAGGGUGACCGAUUUGCCGUAUUGACCGGAUUGGGUGUUGCGGUCAAGAUACGAGCGGUUUUACGUUCGCCGUAGGCUUGC..............AGCCG..GGCGCAGGUACACCUCUAAAG.ACCAGGUGUGGAGCAGGGUUUUGCGGGCUUAGGCCGGUUUGUAGUGGAGUUUACACGCCACGACAGAAAAUGACCCGUGAGUAUUUGUCGCAAUGGUCCGAACAAGACUGUUCGGUCACGGUGAAGUUACUGCCUCCCGACACGUCUUUAGAGGUGCCCUUGUACCCACGCGCAUCGCCGGGCUCAGCCCCAGGCGACUAUCUAUUCACCGGAGAGUAACGAGGAAUCCAUGAAGGUUCUUGUAGCUGUCAAACGAGUGGUCGACUACAACGUCAAGGUUCGCGUCAAAGCGGACAACUCCGGCGUCGACCUUGCUAACGUC
NC_009512.1/1856003-1856483                AAACGUUUGUUUGAAUUUGCCGCAGGCCAGUAAAAUCACAGGAACGCGGCUGGAGGGUGACCGAUUUGCCGUAUUGACCGGAAUGGGUGUUACGGUCAAGAUACGAGCGGUUUUACGUUCGCCGUAGGCUUGC..............AGCCG..GGCGCAGGUACACCUCUAAAG.ACCAGGUGUGGAGCAGGGUUUUGCGGGCUUAGGCCAGUUUGUAGUGGAGUUUACACGCCACGACAGGAAAUGACCCGUGAGGAUUUGUCGCAAGAGUCCGAACAAGACUGUUUGGUCACUGUGAAGUUGCUGCCUCCCGAUACGUUUUUAGAGGUGCCCUUGUACCCACGCGCAUCGCUGGGCUCUGCCCCAGGCGACUAUCUAUUCACCGGAGAGUAACGAGGAAUCCAUGAAGGUUCUUGUAGCUGUCAAACGAGUGGUCGACUACAACGUCAAGGUUCGCGUCAAAGCGGACAACUCCGGCGUCGACCUUGCUAACGUC
NC_007492.1/4658905-4658426                AAACGUUUGUUUGAAUCGGCUCCAGCCCAGAGAAAUCAAAGAAGCGCGGCUUAUGACAGGGCAUUUUGGCGUAUUGACCAGAAUGGGCGUUCCGGUCAAGAUACGGGCGGUUUUGCGCUCGCCGUAGGCUGAAUGGUGGU.U....UCAA.......G....AGCACCUCUAAAG.ACAGGGCGUAG.GCGGUAACCGGUGAUGCGCAGCGCAGGUUCGGCGCGCAGUUUACACACCGCGAAGCGGCAUGACUCGUCGGUCACGACUGACGAACGGUCAUCCCGUUCAGCCGGCGUUUUUAGAGGUGCCCUUGUGCCCGAUGAGCAUCAACCGCCAGGUUCGCCUAGGCGACUUUCUUUUCACCGGAGAGUAACGAGGAAUCCAUGAAGGUUCUUGUAGCUGUCAAACGCGUUGUGGAUUACAACGUCAAGGUUCGCGUCAAGGCGGACAAUUCCGGCGUAGACCUCGCCAACGUCAAGAUGUCGAUGAACCCGUUCU
NC_004129.6/2020899-2021378                AAACGUUUGUUUGAAUUUGCCGCAGCCCAGAUAAAUCAAAGAAGCGCGGCUUAUAAACGGCUAUUUUGCCGUAUUGACCGGAAAAGGCGUUCCGGUCAAGAUACGGUCGGUUUUGCGCUCGCCGUAGGCUGACUGUUGGU.UUC..AA.......GAGC...ACC..UCUAAAGACAG..GGCG.AAGGCAGUAAAGGUGACGCGCGCGCAGCUUGAAAGUGCGCAGUCUACACGCCGCGAUAAUGAAUGACUCGUCGGUCACCACUGACGAACGGUCAUCACCCCGUGAGCAAGGUCAACCUUUUUGUGCGCCAGCGUUUUUGGAGGUGCCCUUGUGCCGAUGAGCAUCAACCGCCAGGUUCUCGCCUAGGCGACUUUCUUUUCACCGGAGAGUAACGAGGAAUCCAUGAAGGUUCUUGUAGCUGUCAAACGAGUGGUCGACUAUAACGUCAAGGUUCGCGUCAAAACGGACAACUCCGGCGUCGACCUCGCCAACG
NC_005773.3/2312629-2313119                AAACGUUUGUUUGAAUUGCCCGCAGCCCAGAUAAAUCAAAGACACCAGACUCGGAACUGGCCGAUUUGGCGUAUUGACCGGAAAAGGCGUUGCGGUCAAUAUACGGGCGGUUUUGCGUUUGCCGUAGGCUGAAACGAGGCGCCUGCGUU....GCAGGAA..GUCUCUCAAAAGGCAUAAGGCA.GACGCGGUGCAGGCUACAGGUCAACGUCGCACGGCGCAUUUUACACACCCUGCCGCAGCUUGAUGGGUGACUCCCGGCUUUUAUAUGGCUUUUUGAAGUCGUCCGGACGGCCUGCACGCAUUGCGAUUGCUUGUUGAGGACACAUAUCGAUCGCCUGGUGUCGCCAGGCGACUUCUUUUCACCGGAGAGUGAGGAAUCCAUGAAGGUUCUUGUAGCUGUCAAACGAGUGGUCGACUACAACGUCAAGGUUCGCGUCAAGGCGGACAACUCCGGCGUCGAUCUUGCCAACGUCAAAAUGUCCAUGAACCCGUUC
NC_004578.1/2406649-2407131                AAACGUUUGUUUGAAUCGGCCGCAGGCCAGAUAAAUCAUAGACGUCAGACCCGGAACUGGCCGAUUUGGCGUAUUGACCGGAUAAGGCGUAACGGUCAAGAUACGGGCGGUUUUGCGUUUGCCGUAGGCUGAAACGAGGU.UC...GACA......GA....AUCUCCCAAAAGGCAUCAGGCA.AACGCGGUGCAGGCAACAGGUCAACGUCGCACGGCGCAUUUUACACACCCUGCCGCUGCUUGACGGGUGACGCCCGGCAUUUAUAAGGCUUUUUAAAGCCCUGCCGCUGGCCUGCACACAUUGCGAUUGCUUGUUGAGGACACUUAUCGAUCGCCUGGUAUUGCCGGGCGACAUCUUUUCACCGGAGAGUGAGGAAUCCAUGAAGGUUCUUGUAGCUGUCAAACGAGUGGUCGACUACAACGUCAAGGUUCGCGUCAAGGCGGACAACUCCGGCGUCGAUCUUGCCAACGUCAAAAUGUCCAUGAACCCGUUC
NC_007005.1/2316845-2317335                AAACGUUUGUUUGAAUCGGCCGCAGGCCAGAUAAAUCAAAGACACCAGACUCGGAACUGGCCGAUUUGGCGUAUUGACCGGAAAAGGCGUUGCGGUCAAUAUACGGGCGGUUUUGCGUUUGCCGUAGGCUGAAACGAGGUUCCCG.GAUUG...CGGGCA..AUCUCUGAAAAGGCAUCAGGCA.GACGCGCUGCAGGCAACAGGUCAACGUCGCACGGCGCAUUUUACACACCCAGCCGCUGCUUGACGGGUGACUCCCGGCUUUUAUAGGGCUUUUUAAAGCCGUCCGAAUGGCCUGCACGCAUAACGAUUGCUUGUUGAGGACACAUAUCGAUCGCCUGGUGCCGCCGGGCGACUUCUUUUCACCGGAGAGUGAGGAAUCCAUGAAGGUUCUUGUAGCUGUCAAACGAGUGGUCGACUACAACGUCAAGGUUCGCGUCAAGGCGGACAACUCCGGCGUCGAUCUUGCCAACGUCAAAAUGUCCAUGAACCCGUUC
#=GC SS_cons                               .............................................................................................................,,,<<<<<<<<<<<----<<<-----<<<<<.<<<<<.____..>>>>>....>>>>>------>>>---->>>>.>>>>>>>,,,,..............................................................................................................................................................................................................................................................................................................
#=GC R2R_LABEL                             --------------------------------------------------------------------------------------------...................................-...............................................-......................------------------------------------------------------------------------------------------------------------------------------------------------------------------------------------------------------------------------------------------------------------------------------------------------------------
//
