# Supplementary material for: R2R - software to speed the depiction of aesthetic consensus RNA secondary structures
Source: BMC Bioinformatics. 2011 Jan 4;12:3. doi: 10.1186/1471-2105-12-3 (PMC3023696; doi:10.1186/1471-2105-12-3)
Supplement: Additional file 1 — Source code and example input and output files. C++ and Perl source code is provided. Installation and usage instructions are given in the user manual (Additional file 2), which is also a part of this archive. Example input files for R2R are included in the "demo" subdirectory of this archive, and R2R's raw output on these examples in PDF and SVG format is supplied in the "demo/output-pdf" and "demo/output-svg" subdirectories. Files can be retrieved from the tgz archive file using programs such as WinZip (Windows), StuffIt Expander (Mac) or the tar/gzip commands (UNIX). [file 1471-2105-12-3-S1.TGZ › R2R-1.0.1/demo/104/Flavo-1.sto]

# STOCKHOLM 1.0
JCVI_SCAF_1101668255295/1032-565             GGAUUCCCCAAGGGCAGUUACUUGUAUUUUGAAUUUCUUUCCCCCAAAAGCCCAUUUCUUCUAUCUUUGUGCCUUGUUUUGAGCGGGAUGCCCCGCGUGA...............GGGAUA.GAAGC.GGCAU.CCC......GGCAACCC.....GAU........................................GGAA..............................................AUC...GGGGAGGCGG...GAU.ACAGCGGAUAGCCCGACC....CGCCCCUUUUCGGGCGGGGCACGCCCAAAAAAUCCAUUUCUACCAAGUUCACCAGAUACACGCAGUGAAAACGUACCAAGAAUUCAAACAGGUCGACUACCCGCACAUCGGAGAGUCCGUCCUUCAGUAUUGGAAAGAAAAUCAAAUCUUCGAGAAGUCUAUUGCCAACCGUGAGGGUGCCGAGACGUUUACCUUUUUUGAGGGCCCGCCUUCGGCCAAUGGCACUCCGGGAAUUCACCACGUGAUGGCACGUACCCUAAAGGAUAUCUUCUGCCGAUACAAGACGCUGCGAGGAUUCCA
NZ_AAMZ01000012.1/2569-3063                  UUUUAGUUAUGGUAUGAGGUGUAAAUUAUAAUCUAGUCGCGGAGUAGUUUGACAGUUGUGAUACUGAUUUGACAAUGAAUAAUGAAAGUUAGCACCGCUUAAUUCCUU.GCGUUAGGGAUA.GUAGU.GGUUA.CCCUGCAGUGUU..GUG................................................GAGCGAUAGCGUAGCAU.......................................CAC...GAAG..CGUA.UGAACGUAUAGCCCGGUCUCUAUACUUGAAGAAUGAAAUGAUGAAAGAAUAGGGGCACGCCCUAGUAGAAAGAAAGAGACUAUCUAAAAAGUUCCCAAUCUAGUUUUACAGAAAAUACGUUAGAAUAUAUAGCAGCGCUCUGAUCACCUAUGUCUGUGAGUGCAUAAUCUACGUGAAUACCUUUGUACUUAAAACCUACUCCUAUAUUAGGCUGGAAGCCCACCGUAGUAUUAUUAUCAAUUGCUGUGAGUUCUUGAAAAUUACCUACACCUGCUCGCACAUACACCAGCUCUGCAUAACCAAAUUCAAGGCCUAGGGCAGG
NZ_AAPR01000002.1/378882-378371              CAUAUUAUCCAAUGAACUUUCUUAGGGUUUUAAACUAAACCUUUACCCCUAUCUAUUUUUAAGAUAAACAUAAUUCAUUCUUCAGAAAACAAAAUAAUAAAAAGCCUC.GCGUGAGGGAUU.GUAGC.GGUUA.CCCCGAA...CU..AAA.....AAA..GC..AG..AAG.UCUUAC....................CUGA.................................GUAAGACUUUUGCUUU...UGU...GGA.GGCGUA.AUAGCAAAAAGCCCGACCCCGUCCCGAUCUUUAUCGGAACGGGGUCACGCCCAUCUACUUUUUAAAAAAAUUACAUGUUUCUACGGUACUGUCCGCCGACUUCAAAAAGAGCUUCUGUGAUUUGACCCAAAGAACAAUACUUGGUCGCUUGCAUCAAUUCUUCGAAGAUGUUUUCGUUUUUGAUAGCCGCUUCUUGUAUGCGUUUUAGGUUGUCUUGUGCUUUACCUUCAUGAACCGUAUGCAGUUUGUUGAGCGUAUUGAUUUGGAACUCUUUCUCCUUUUCUGUCGCCCGAAUCACUUCCCUUGGUUUUACCGUUGGCGA
NZ_AAMP01000001.1/1197411-1197919            GCGACCAGCGACAAUAACUUCGUGUUCCUUAGAUAAGGUAGUAUUUAAAUAUCUUCCGAUGGUUCCGUUACCACCAACUAAUAGGAUUUUCAUUUUGUAUUGUUUUUU.GCGUUAGGGAUU.GA.GC.GGUUU.GU........UUGAACU..CUUCUU..AA..UG..UCA.CAUU................GAG...CGCAGUCGA..............................AAUGCGGCAUUAA..........AAAA..GUGA.GUAGCGA.AAGCCCGACCUUUAGGUAACGCCCAAAUUCUAUAAAUUCACGUUUUCGAUAAUCGCCGCAUAGCCUUGUCCAACGCCGACGCACAUCGUGACUAAUGCGUAACGCUUGUUGGUUUCCUGCAACUCCAAAGCGGCAGAAUAGGCGAUGCGCGCGCCUGUGACACCAAGCGGAUGACCGAUGGCAAUUGAGCCGCCAUUAGGGUUAAUUCUUGGGUCGUUGUCCUCCAAUCCCCAUUCGCGAAUGCAGGCUAAAGCUUGCGCCGCAAAGGCUUCGUUGAGUUCGAUGAUGUCUAUAUCUUCCAUAGUUAACCCGGC
NC_009441.1/5740949-5741454                  UUAACGUAGAUAAUAUGCAUACGUUGUUAAACCCGACAGGUUUUGAAAACCUGUCGGGUUUGUUAUCGAAACAAUGUUAUGAGACGAAAUUUAAUUAUUACCGUAAAU.GCGUGAGGGAUU.GAGGC.GGUAU.CUC.......CC..GAU.....UUA..GA..AA..AAC.AA.GGCU...................UUUU................................AGCCGUAGUUUUUCUAA...AUCG..GGA.....AU.AAAGCCGAAAGCCCGACCCGUAGGGACACGCCCAUAUUAUGCAAAGGUUUGCUGAAGCUAAUUUCCUGAGUAAUUAGGACAGCCAAAACAUUUUCUGCGGAGAUCAAACUGAUAGGUUAAAGAAAGCUCAUAAAUACCUCCUGUUUUUCCAAUUUUGGUUGUAUUAAAAUCAUAAGAAAAACCUAGUCUUAAAUGUUCGUACUGCAAUCCUGUCAAUAAAUUUACUGAGGUCAUUAAAUCGCCGUUGGCACCAUUUUUUGCUGGAUUUGUAACCGCUGUAGCUCCAAAAAAUAUCUUUUCGAAUAAUAUAGAAGCUCCUAAG
NZ_AAPR01000018.1/8174-8666                  AUAAGGAUAAAGUUGUUAUAGCAGUAUUUAGUGGAGAUGAACAGAUUGAAACGACGCGAACAGCAUUUUUAGGACCGCGGACUUAUAAGUAAUUCGGAGUUAUAAAAU.GCGUGAGGGAUA.GUAGA.GGAAA.GCC......CACAGCUCG....CCU..GA..A.................................GGC...........................................UUUCUGGA..GAGCGAGGA....CUU.GCAACGUAUAGCCCGACCUUUUUGAUGCUUUUGCGAAAAAAGGACACGCCCAAAACAGUAAAAAUAAAUAUAGAUUAAAUCAAUAUAAAUUAAAUCAGGAUGAAGGAAAAUAUUAAGAAGGAUUGCUGCCAAGGUUGCAAAAAUGGUCAAUCAGGAAAGAAUCCUUUAUGUAAGGCAAAACUGAUGAGCUCAAAACUCGAUGCUGAAAAGCAAAAUACCAAAAAAUAGGAAUUAUGAAAAUAAAUUGGGGAACAGGACUAGUCAUUGGAAUGGUGAUUUUUAUAGGCUUUAUUCUCAUUUUGGUGUAUAAAAUGACGACCGA
NC_009613.1/2312573-2312089                  UUCAUUGUUGUGUUGUAGUUUUUGCAAAAAUAAGGAUUUAACUGUAAAGUGCGCAAAUAUUUUUGUAAAGUUCAUAAGGUAAAAAGAAUGUUUGGGGUUUGAUAAGUU.GCGUGAAGGAUA.GAAGU.GAAA..AG........CC..CACAG...CCU........................................GACGA.............................................AGGAA.GUGCGAGGAC...U.U.GUAACGGAUAGCCUGACCCUUUUCGGGUCACGCCCCAAAAAAAUAUUUGCUUUGCAAAAAAACAAAACUCCGGUACCCGAGAGUAAAGCUCGAACUGACUGGGGUUUUGAUUGCUUUGCAAAAAACAAAACUCCGGUACCCGAGAGCAAAGCUCGAACUGACUGGGGUUUUGUUUGCUUUGCAAAAAACAAAACUCCGGAACCCGAGAGCAAAGCUCGAACUGACUGGGGUUUUGUUUGCUUUGCAAAAAACAAAACUCCGGUAAUCAGCCGGAGUUUCAAUCAUCAAUCAAAAAACGAACAGUUAAUCAAACUGUUAGUUA
NC_009441.1/2016597-2017081                  CGAUUUUGAUUGUGGAGUUUCUAGUGUGAUUUCUCGUUCCUCGAAAUGACAAGAUUGUGAGAAGUUUGAAAUGAAAUUAUAAAUGUAAACGUUCUUAUGAAUACGUUC.GCGUGAGGGAUA.GAAGU.GGAA..AG........CC..CGCAG...CCU........................................GACGA.............................................AGGAA.GUGCGAGGAC...U.U.GUAACGGAUAGCCCGACCCGGAGGGGCACGCCCAAAUUUAUAUAUUUUUAUUUAUGAAUAAUGCCUACAGAUAUCUGUAGAAAAUUCAGGUUAAAUUAAUUCAGGAAUUUUGAUGUAGGCAUUAGUAUAUUUCUAUAUUUGCCCGCAAAACAAAUAAUAAUCAUAAGAUGAGAAUAAAUUUUAUUUUAAUAAUGAGUGCUUUAUGCAUUACAUCAUUCGUACAUUCACAAUCAGCCGGAAUUACAUUUAAUUUUGGAAUGGGAGAACAAAAAGCUAAUGCUGUAAUUUUUAAAAAAGAUAAACAAAAAGUCAGCGGAAUAGU
NC_009441.1/6000123-5999639                  AUUGGCGACAUUCUGUGUGGAGCUAGUUGUGUGUCCUUCGACUCCGCUCAGGAUGACAAGAUUGUGUGUAGAAAGUGGAAAGCCAAAAAAGUUCUCAAUAAACCGUUC.GCGUGAGGGAUA.GAAGU.GAAA..AG........CC..CACAG...CCU........................................GACGA.............................................AGGAA.GUGCGAGGAC...U.U.GAAACGGAUAGCCCGACCCGGAGGGACACGCCCAAAACGUUAACCUUAGAAUCUUAGUAUCUCAGCACCUUAGAAGCUUAAAAAAAACUAACUAACCAUGAAAAAUAAAAAAAUAAUAAUUAUUGGGGUUUUGUCCCUGUUUACUGUUGGAAAUAUGAAUGCACAAAAAAAGCCGUAUUUGGAUAAAAACAAAACUAUUGAGCAAAGAAUUGAUUUGCUUUUGCCUUUGAUGACUUUGGAGGAGAAAGUGGGGCAGAUGAACCAAUAUAACGGUUUUUGGGACGUAACGGGACCAGCUCCAAAAGGCGGAACAGCUGAAUUA
NC_009613.1/87366-87849                      GUAGAAGGAAUUUGUUAGCCCUGUUUGUUUUUUAAUUUCGAAAAUAUAAAGAAACUAAUUUUUUGAUAGUUUCAAAUGAAAUUUAUAUCAUGUAGUUAGAGUGCUCUC.GCAUUAGGGAUU.GUAGC.G..GU.AG........CC..CACAG...CCU........................................GACGA.............................................AGGAA.GUGCGAGGAC...UAC..AAGCGCAAAGCCCGACCCGACUUUUUUAGGAGGGGAAUGCCAAAAUAAUUACCCUUUUAUUUUUUGUAAUGAUGUUUUUAUUCCUUUUAUUAAUGAUGAGCUGAAGCCUUGGUGUUCCAUUUCGUUGAGUCCUACGAUGGUGCAUCCUUGCGGGGUGGUUACUCUGUCUAUGAGUUGUUCUGGGUGUACUUUUUCUUCUAGGAGCAUUUUUGCGGCGCCUUUUGCGGUUUGUGCUGCUAUGGCGAGUGCGGUUUGUGCAUCGAAACCUAUUUCUAUUCCGGCUUGCAUGGAGGCGCGAAUGUAGCGUAGGGCAUAAGCGGU
NC_009613.1/727166-727649                    GUCAAAAGAAGAUAUAAUAGAAUUGUUAAAAUAAAAUCAUCUGCCAGUUGUGUAAAGGGUUGUAAAGUUUGGUUUUUGAGGCAAUAUUGUGUUGCUUUUUUGUUUUUU.GCGUGAGGGAUU.GCAGC.G..GU.AG........CC..CACAG...CCU........................................GACGA.............................................AGGAA.GUGCGAGGAC...UAC..AAGCGGAAAGCCCGACCCUUUUCGGGGCACGCCCUAAAAUUAAAAUUGUUAAUUAAAUUCAUAAUUCACAAUUCAUAAUUCAUAAUUAUUUUAUAUUUGCGGUUAUGAAAUUUGAUUUACUUAAAAAAGAUCCGCAAACAAAAGCCAGAGCAGGUAGUAUAACAACUGAUCAUGGCGUGAUUGAAACUCCUAUUUUUAUGCCUGUUGGUACGGUUGCAUCUGUAAAAGGGGUGCACCAAAGAGAGCUUAAAGAAGAAAUAAAUCCUGAUAUUAUUUUAGGAAAUACGUAUCAUUUGUAUUUGCGUCCGAAAACCGAUAUUC
NC_009613.1/774864-775347                    AGAUUAUUGAAAUUUAAAUGAUUAAAUAUUUUUUUUGAGGUGUGUUAAUUAUAAAAUUAUAUUGCUAGAUUUUAACUUUUUAGUUGCUAUUAUAAGAUACUGUUUCUU.GCGUGAGUGGUA.GUAGC.G..GU.AG........CC..CACAG...CCU........................................GACGA.............................................AGGAA.GUGCGAGGAC...UAC..AAGCGAAUAACACGACCCUUGUGGUCACGCCCUAAAAAAAUUAAUUACCUGGUUUAUCUACUUUUGGUCUUUGCUUUUGGUUUGCUAGCUGCCAAGCGAUGCUAAAUGCUAGUUGUGUUCUUUUUGCUAGGGCAUCAAAUUCUAUUUUGUUUAUUUCGUCUGAUGCUUGGUGAUAGUCUGCGUGAACGCCAUUGAACAAAAAUACCGAUGGUAUGUUGUUUUUUGCAAAGUUAUAAUGGUCUGAUCGAUAGUAGUAACGGUUUGGGUCGUUGCGGUCGUUAAACUUGUAAUCUAAAGUGAUGUUUGUAUAUUUUUUGUUGG
NC_006873.1/906-433                          UGAAGUCUAUAAAACCGAAUAUCCAAUGCCUUGCCUUUGUAGGUGCUUCAUAGAAGCGGUGAAAAAAGCAAAGCAUUGGAUAUACCUUAGAAGGGUGGGUGGGAAAAU.GCGUUAGGACUU.GCAGC.GGAA..AG........CC..CAC................................................AGCGUA..................................................GCG..AGGAC...U.U.GCAGCGAAAAGCCCGACCUGAAAGGUAACGCCCUAUUUAUUUCUUCUAUUCAUCAAUCUUACUUUUUCAUAACGUAAAUACCUAUACAAAGUAGCCUUACUUCCAAUGUGUAAAAUUCUACAUAUUUCAUCUAUAGAAUAAUCCCGAUUUUCAUAUAAACGCUUUGCUGCUAUAGCUUUUCUCUUUGCAUCUUCCGAUAACCCUAUAGGUCGUCCCGUAAGUUUCCCUCGUUCUUUUGCAGCUUGUAAUCCAGCCCUAGUUCGUUCUACUAUUAUUUCACGUUCAUAUUCAGCCAAUGAAGCAAAAAUUCCAAAUUGACAUC
NC_008571.1/442338-441857                    GCGAAUGCCAGGCUUUUUUAUUUUAAAAUUUUUUGAAAUUUUGAAUAUAAGUUACCGACUACCUUCUUAGCAAUCCAAAAAAUUAAAAGUUUUAGGAUUAAUUAAUUU.GCGUUAGGGAUU.GCAGC.GGAA..AG........CC..CACAG.....C........................................GACUG.............................................GA.AG.GAGCGAGGAC...U.U.GAAGCGAAAAGCCCGGCACAAAGUGCAACGCCCAAAAAAAUAAAAUAUAAUUUUUGUAACAUUAAGAGUACUUCUUACGUAUAAAUAUAUAGAAGAGCUAUGCACAAUUAAAAUCCAAGAGAAGAUAGAUGAGACAACUCAAGAUUACGAAGCAGGUUACCAAUCGUGAAACCGCUUCGUUAGACAAGUAUUUGCAAGAAAUUGGAAAAGUAGACCUGAUCACCGCUGAUGAAGAGGUAGAAUUGGCACAAAGAAUUAAAGCUGGUGAUGACCGUGCCCUGGAGAAACUAACCAAAGCGAACCUUCGUUUUGUGGUUUCUGU
NC_004703.1/18833-18357                      GCCUGCUGGCAAUGACAAAAUGAUAUUGCGUGCCUGGCUGAUCGGUGCGGUUCUCCCACCAUGCAGACAAAUCCCGGUAACAGAAUGACAAAGCGGACACCCAAAAUU.GCGUUAGGGAUU.GCAGA.GUAA..AG........CC..CACAG...............................................CCUU................................................UA.G.GCGAGGAC...U.U.GGAGCGUAAAGCCCGACCGUCCCACGGGAACGCCCAAAAGAAAAAGAAUCCCCCGAACAUUCAUCCGGGGGACAUUCAGGCCGUCACGUCAAUUAUAAUACAGAUUAAGAUCAUCCGUACUUAUCUCCUUCCCGUCCCGGAAAACAAGGCUCUUUUUCUCGAUCUCCUUUCCGUUUUUGUAAACGGUCACUACCCACUGCAUCGGCUCGUUCACAACGCCGUCCUCUCCGUCCACGACACCACCGGAAACGGCAAACUCGAUCGCCUUUCCCGUCGUGCUUAACGUCACCUUUUCGACGGCCAGUUCUUCAUCGCUUAGAAU
NZ_AAMP01000001.1/75796-76253                AUAACAAGGUAUUGGCAUACCUUUUGCAUUUUUGAAGGUGCAAAGGUAUUAUAAUUAUUCUACCUUUGCUUUAGAUUUAUUUUAAGGCUUUGUAAUGUAUGAGUCUUA.GCGUUAGGGAUU.GAAGC....UG.UU........AC.....................................................CGUG...........................................................UA....ACA.....CUGAAAGCCCGACCCGAUUUAGGGUAACGCCCACAUCUUUAUUAUACCAAACUAACUGUAUAUUGUUUGAUGUGAAAUAUGUUCUUUGAAAGCAAAAUUUUCAAUACAAACUUGGGGUCGACUGGUUUUGACAGCAGGUCUAAUUGAAUAGUAAGCAUGUCGAGCGCUGGGACACAGCUCGUAAAUCUCAUGAUUCACACUUUUUUAAACGGCGAGAAUAACUACGCCUUGGCUGCAUAAUCCGAAUUACAGUAGGAUUAACUUAAUCACGUGUUAGACACGUGACCAAGAUGUCUCGAGAAGGCCUUGGUUUACGGC
NC_009441.1/6019488-6019966                  AUAAUUUUUUAAAAAAACUCAUUUUUAAUUUAUUGUUAGUUUUAGAUUGUUCUUGAGUUUUGAAACAAUCCUGAUGUUUAUAGAACGCGUAUUGUUUUUAAUCUAACC.......CCGACA.GGAUC.GAUAU.CCU......UUG..CCU.....GGC........................................UUUUUUUA..........................................GAC...AGG...UAAA...GAU.AAAGAGUAUGGCGGGAACAAAUGUUUAAAAAAAACACAAUUUGUGGUGUUUCUAUAAAAUUUUAAACAAAUAUAAAAAUAAAAAAGCUACUUCCGAAAGAAAGUAGCUUUUCUAUAUAUUGUAUUUGUAAUUAUUUCUUUUUCAAGAAUUCAUCAACUAAUUCAGGAGCCAUAAUAGAUUCUACGAAUAUAUAUGCACCAGUUUUUGGAGAUUUUACCAUUUUGAUGGCUUUUGAUAAUCUCUUAGAAGAUGUUUGUAACGAUGCUACGGUUUUCUUUGCCAUGAUUCAAAUGUUAUUUGAAGUUUUUAUAAAACUCAAAUG
NC_009613.1/1534555-1534080                  UUUCUAGGGUUGUGGUAGAGCAGGAAUUGUCUUCUUAUUUUGUUUUUAAUCCUAUUGUUAAUUAUGAGUUUGUAAAAUCCAAAGAGGCGAAUAAUUUUAUGAAUAGCC.......CUGAUA.GAGGC.GAUA...GC......UCU..CGU.....UGA........................................GUUUUUU...........................................UCGAA.ACG...AGAC.....U.AAAGCCGAUAGCAGGAAUUGCGAUUACAAAAAAAGCCUGAAACUUUCGCUUCAGACUAUUUUUAUUUAACUUUUUUUGGGGUCUUAUCCUCUUUGUCUUACGGUUUCAUAUAAAAAUGCGCCGCAAGCUACGGAAACAUUUAGGGAUCCAAUGGUUCCAAACAUUGGUAAUUUGGCUUUUUCAUCUACGAUUUUUAAAACAGAAGGAUUUACUCCUCGGUCUUCGCUUCCCAUGAUGAUGGCAACGCCUUCGUUUAGUGAAAUGUCAUAAAUAUUGCUUUCGGUUUUUUCGGUAGCAGCUACCGUUUUUAUGCCAGAAGCUU
NC_008571.1/3524214-3524687                  UUUUGAGUCAGAAUUGUGCAUGAGAUUUCUCAUUCGCUAAGCUCGUCGAAUUGACAUUUGGUAAAUUGAGAUUGCUUCGCUGCACUCGCAAUGACUCUAAAGAGCAUU.GCGCAAGGGAUA.GCAGC.GGUUA.GCU.......CC..........CGC........................................UUUUC.............................................GCG.........GGA....CUA.UGAGCGAAUAGCCCGACCCGUAAGGGUUGCGCACUAAGUAUUAUCACUCGCAUACCACUCUGCAAAAGAGGUUUCAGUUUCCUGCAAUUUUAGGGAAUGUAAAUUAAUAUGUGUAGGAAGGUGUUUUUUAAUCUUUUCAGCGAAAUCUAUUACCAUAUUUUCGCUCGUAGGCUGAUAUUCUACCAGGAUCACGUCAUGCCCUCGAUCUUUCAAUUCGUUUGCAAGUUCCACGUGAGGAGUGUUUUUAUUGAAAACAGUAGCAUGAUCAAACUGGUCUACAAUUUCAGAUUUCACGAUCUUUUUGAGGUCUCCGAAAUCUAUC
NZ_AANA01000001.1/1303139-1302657            GACUCUUUAAAAGAAGAUAAUGAUAGGCAAUUUUUAAGAACUAUUGCACCUGGCUCUGGUUUACAACUCUAUACUAUUGAUUUAGAACUCUAGAUUUUAAACAAGCCU.GCACAAAGGAUU.GAAGC.AUUUG.UUUGAGCUCUUU..UUG.....U..........................................UUUU................................................A...CAA...AAAA...GCG.AGUGCAGAAAGCCUGACCUGAAAGGUUGUGCCAUAAAAAAAAUCCAUCUUAAUUAAAAGAUGGAUUUUCUAUUAUAUAUAAAGUAAUGUAUUAACCUUUUAUUACACCUCUAGAAAUUACUAUUUUCUGAAUCUCUGAAGUUCCUUCAUAAAUUUGAGUAAUUUUUGCAUCACGCAUUAAACGUUCUACAUGGUAUUCUUUUACGAAACCAUUACCUCCAUGAAUUUGAACAGCUUCUACAGUUUGUUCCAUAGCUACUUUAGAUGCGUAUAAUUUAGCCAUAGCAGAAGCCAUGUCGUAAUUUUCUUUACGAUCUUUUUGC
NZ_AAXX01000001.1/700903-700409              AGUAUUUAAUUCCAAAGCUUGUAUAAUAUUUUUAAUUUUAUCAUCCAUAUUUGUACUUAUUAAAGAUACUUAAACAAAUUUAAUAAAUUUCAAUUGAAAUCCAAGUCU.GCGUUAGGGAUA.GCAGC.AUUUG.UUUGAGCUCUUA..CUU.....AAA..AU....................................ACCUAAGA........................................AUUUU...AAG...UAAA...GCG.AGUGUGGAUAGCCCGACUCGCUUAGGCGGAGUAACGCAUAAAAAAUCCGACUCUUGUGAAGUCGGAUUUCAUGUUUUAUCUUAAUGUUUUAUUUCAACGUACUUGGACAAACAAAAGCUGUUAAAGGUACAUUUGUAUUUCUUAUACCAGCAAUUCCCUUUUCUACAUUAAUCAUGUUGUGAUAACCUCUAGCUUUUAAAAUGGAUGCCAUGAUUACAGAACGAUAUCCUCCAGCGCAGUGUAAGAAGAAUUUCUCUUCUUUUGGCACUUCUGCAAGUUGUUCAUUUACAUAAUCUAGAGGAAUAUUAAUAGCAUUUUCUAC
NZ_AAPR01000003.1/277059-277607              UUGGAAAUACGAAGAGUUCUAAAGAGAUUAAAAUGCAAAUUGAUAGAUUUAUAAGUCUAUAAACAUAGCUUAGAAUAAAACCUAUAAACCAAGAAGAACGUAAAGCCU.GCGUUAGGGAUA.GCAGU.GGAAA.GCC......UAUAAAGA.....AAA..GC..CU..UUA.AAAAUA.AAGCCUAGC.CA.AGC...GACUAAGAGAA.........GCUCUGGGU.AGGUUUAUAUUUUUUUAGGUUUU...ACUGAAAUAG...CUU.GGAACAUAUAGCCCGACCUUCCCCAAUCUAAUGGGGAGGGCAACGCCCAUAAUUUAGUGAUUUGUUUCUGUGUAGAGUUUUGUAAAAUGCUUGUAGAAAUAUGGAAUGGUCUCAAUCCCUUUUAAGUAAUUCCAAAUCCCAAAAUGCUCAUUUGGAGAAUGUAUGGCAUCGGAGUUAAGUCCAAACCCCAUUAAGACGGUUUUACUUUGCAAAUACUUUUCAAAUAAGGAGACAAUGGGAAUGCUUCCACCGCUGCGUUGUGGGACAGCCGCUUUGCCAAAGACAUCGUGGAAAGCAAGAUCUGCAGCUUUAUACUCGAUAC
NZ_AAXX01000001.1/681087-681576              GGAAUGAAAAAACAAGAAAAAGGGCAAGAGCAAGGGCAAGGGCAAAGUAUUGCUCGCCUUACGAGUUGUGGCGAUAGUCAUCUGGAAUACCAAACGUCUUGAAUAGCC.......CCGAUG.GAAGU.GGAAA.UCC......UGU..UAU.....UGU..GA..GA..UUG.C.........................CUC.......................................GCAAGCUCGCA...AUG...ACAG...AUU.AUAACGGACAGCGGAACUGAGAGUUUUAUGGAAUGCAGAACGGCUGCUUCAAAAAAAAUUACUUCUUAGCUUCUGUGCUAGGUUUGGUUUUAAUUUUAGUAAUCCAAUGGUCAUUCAGCUUAUCAAAAUCGAUAGGCUUUGCGGAUUCCUGUUUGGUUAAUUGCUUUUGAUUGAAUGCCGCAUUUAAGAUUCCUUCUAUUUGGUAAUCUUCUUUUACAUCGUAUGGUUUGUAUUGGGUUUUUAAAUUAAUAUCGAAUAAAUAAGCCGUUGAAUUUGCCCAAAAAGCCUUCCAUCCACUUUUAUACUCCUUUAUUAAAUCGAA
NC_009441.1/2219640-2219156                  AAGUGGCUAAGGUUUUAAGAAGCUAAGAUAGUAAGUUUUUCUACGUUUAUUUCUUACAGAAAUAUUUUACCCAACAAUAAAACACAUCCCAAAAACAAAACAUCUAGU.CCAGCCCCGAUA.GAAGC.GGUAU.CCU......UUUUUUCC.....CU.........................................UCUUU..............................................AG...GGAAGAAAA....GAUACAAGCGGAUAGCGGGACUAAAGGUGGUUGAACCCCAAUAAAUUGAUGCUGCAAAAAAUCUAAAAUCUGCAUUCUAAAUUCUGCAUUCUUUUCUUUAUCUUUGCACACUUAAAAAAUAGAGCACAAAAUGGCAUUAUCAGAACAAGAAAUCAUCAGAAGAGAAAAACUUCAAAACUUACGCAAUCUGGGAAUCAAUCCUUAUCCAGCUAAUCUUUUUCCUGUAAAUCAUACUUCGAAGCAGAUAAAGGAAACUUUUGAGGAAGGUAAGAAGGUUAUCGUUGCGGGACGUUUGAUGAGUGUUCGUGAUCAGGGUAAAGCUUGUU
NC_002967.9/1611536-1612067                  AGAUUCCUUUGUGUUUUGAUAAUAUUUUACAAAAUUAUUGAGUUAACAUAAACUAUGAAACUAAAACCUUGUAUUUAUUCACAACCUAACUAUCUCACUUCUCGGACA.......GCGAUU.GAAGC.AGAAA.UCC......UUU..UUGCGGUGUGU..UUAAG...CAAAAA...GCAAG.CUCUGACC.......GGAG....................GGAAG.AGCCUUGCCUGUGAAGACAAAUGCAGCAA...AAAG...AUU.GGAGCGGAAAGCGCGGUGUUCAAUUUUGUUUUCUUCGUAAUGCUAAAAAACAAAAUUGAGCAGUCCGCCAAAACAAACUCAUUACUAGACAGCCCCACUGACAUGCCUUUUGGAAAUAGGUGGAGCAGAUACAAGGAGCCUAGUAAAAAUAAAGCGGAGGCGUAUCGGGUAUACGUCGAGCAUUUAUUUUUACGUAGCGACGCAGGAGAUGCCCGCAUAUUUUCAAAAGAGGUAAUUCACGACGGUCUGGGAAGAAUAAGCUACACAGCCAAAGAAGGAGAAGUGUACAUUGACGGAACGAAUGAUCAAACCCAAACGGGCU
NC_009441.1/5269545-5269068                  GUGCGUAGCACGAACAAUGAAACCCGUGUUGAACUGAACUGCUGAGAUUCCUCAACUAUGGGUUUUUCGUAAAGAUUUUACUGAUAAGCAGAAUACUUCUCUCCAGCC.......CCGAUU.GCAGC.GGAAA.UCC.....GUUUCUGCC.....G..........................................GGGUC...............................................C...GGCACAAAAG...AUU.ACAGCGCAAAGCGGGAGAGGCUGCCAGAUAAAAAGCCUUGAGAUUCUGCUUCAAAAAAGCACUGCUGUCAUUCAGUUUAAAAAUAUCAGCAAGGACCAGCCAUUAGAAUCAGCAUAAAAAGAACUAAAAACAGGCAUAAAAAAUGGGGUUUAAAAACCCCAUUCUCUUCUUUUAAAAGUAAGUAAGACUGCCAAAAAUUAUUUCUUAGACUCCUCAAUAGAAACUUUUCUAAACUCUUUUAAAAGUUUUUCAAUUUCCAAAGUUGAUUUACGAGCUCUUGCUCCAGCAGCUUUUACACCUUUCUCAACUAGAGAAUCUGAUU
NZ_AAPR01000007.1/184745-185229              UUUCAUAGGCUUUAUUUUAAGAUGUUUUUUGCUUCAAAGAUAGUAUUUAUAUCUACUUUUGCGCUUCAAGUUUGAGAGGUUACUUCUUUUUAAUAAUCGAAGUCGCUC.GCGUUAGGGAUA.GAAGC.GGCAU.CCC......UCA..UUG.....CCG..AU....................................AGGU............................................AUCGG...AAA...UGAG...GAU.AUAGCAUAUAGCCCGACGCUUUGGAAGGCUAGAGUCGACCAAAGGGAAACGCCCAACUUAAGAUCAUUGACAGAUAAAGUGAUAGAAAAUUUAAGUUCAAUUACUGACUUUGUAAGUAUGGGGUCGAUUUGGUUUUGACAGCAAGGCCAAUUGGAUGGUAAGCACGUCGAGCGCUGGAAUAUAGCUCGUAAAUCUCAUGUUUCACACUUUUUUAAACGGCGAAGAUAACUACGCCUUGGCUGCAUAAUCCGAAUCACAGUAGGAUAUGUUUAACCGUUACCAGGUAACGGGCUAAGAUGUCUCGCAAAAGCCUUGAUUUACG
JCVI_SCAF_1101667376369/629-162              GAUAAUGUAUAAAAUGAUAAUAACUGAAAGUAGAUAAACCAUGACUUGUUAAAUUUUAUCAAAGAUAGCCUAAAGUUUACAAAAGGAAAAAUGAUUUCUCUAAUAGCC.......CUGAUG.GGAAU.GGCAU.CC.......UCC..CAA................................................CUUGA...................................................UUG...GGA....GAU.AGAAUGGACAGCAGGAAAAAGGUUUAUAGAUAAAGCCCAAGCGAUUUGCUUCAACUUCAAAACACAACUUCAAAAAGCAAUAGCAAUUUCAAAAGAAUAUAGAUGCUGAAACAAGUUCAGCAUGACAAAAAAUGUUUAUUUAUUUUUCUUAUCACUUUCAAUCACUCCAUCUCUUAAACGGAUAAUUCUAUGUGCAUGUUCUGCAAUGUCUUCUUCGUGUGUUACAAGUAUAACCGUAUUUCCAUUGGCAUGAAUUUCAUCAAAAAGGCCCAUGAUUUCUACAGAAGUUUUACUGUCUAAGUUUCCAGUUGGCUCAUCGGCA
NC_009613.1/1376902-1377443                  UCUUUAAUUGGUAUAAUUAACAUAAUAUUGACACCUCCUCUCGUUAAGCGGCAAAGGUAGUUAUUUUUUUUUGAAUUAUGAUUUUUUCUGUCUGUUUUUUUUUUAGCC.......CAGAUA.GAAAU.GGAAA.GC........UU..UUGCAGUUGGC..........UUG.UAUUUUUUCUUGACAC.GAAAG.AGCGACCAACGGAA......GCUCCUUUUGUG.GCUUUGAAAAAAACAG....GCCUACAAA...AAA....CUU.GGAAUGUAUAGCUGGAAUGGCUUCUAAAUGAAUUAGAAAUUAUUUUACCGCUGGUUUGUAGUCUUGUUUUUCGAAUAUCAUUUUUGAUAAUAUUUCUUUAAGGAUUUCUGAUGUUCCGCCGCCUAUUGGCCCUAAACGACUGUCUCGUAAUAAUCGUGCUAAUGGGUAUUCUUCCAUAUAGCCAUAGCCACCAAGCAUUUGUAGGCAAUCGUAAAUAGCUAAAUCUGCUACUUUUGUAGAUUUUAAUUUUGCCAUUGUUGCUUCUUUAACUACGUAUUCGCCUUGGUCUAGUCUGGCGGUUGCUGCAUAAUUAAAUAUUUUA
JCVI_SCAF_1096627455085/353-1                AACUGUUAGAGUGUAAUAAUCAUUAAUUUGACUUAUCAAGAAUUUCAUUUUGAACACUUCGAAACAUUGGUUUUAAGUUAUAAAUGUGUUGGUAAGCAAUAUU...UC.GCGUGAGGGAUU.GCAGC.GGAAA.UCC......UUU.....................................................GUGGAACGAAGUGGAGC.............................................AAAG...AUU.GCAGCGGAAUGCCCGACCAAGUUUAACGAAAAAUUGUCUCGUGCCUCAAAAUGUUCUAAACGAGGGCACGCCCAAAAAAAAUAUUUAAAAUCAAAGAUGUAUUUAUUGGUGAGAUUUAAAUCGUAAAAUUUCAUUGAAAUUAAGAUUUGUUUUUCAAAAAACAGAGAGUUGCUUUUAUUGUAACAAAAAGAAAUGU..............................................................................................................................
JCVI_SCAF_1096627685283/1135-1635            UAUGGAUUGUAGUGUAGUUUGUGCCGUAAAUUUAGGAAUUAAAUAGUGAAUGCCGAAAAUAAAUAAUCCCAUCUACUAAAGGUAAAUGGGAUUUUUCUAUGUCUAGCC.......CCGAUG.GGAAC.GGUAU.CCU......UUUUUAGG.....AUU..GGCCUG..AGC.AUU.......................UGCG....................................AAGGCACAUCAAU...CCUGAAAAA....GAU.ACAGUGGACAGCGGGAAACACCUGCCUGCCGGCAGGCAGGUCUCCUAAAAUUACAUUUCAAAUUCGUCGGUGCUUUGUUCUUCCGGAUUGUCUACGGCAGUCGAAUCAGCUUCGGCUUUUGGUGGUGACCAACAAUCGACCUUAAUUGAUAAGUUAUCCGGUCGUUGGAAUGGAUCUUUAGAGAUUUGCAAGUCUUUGUCUUCGUAACAUUUUUUCAUCAUAUAACCCCAAAUCGGUAAUGCAGCUGUGGCGCCUUGUCCGUAAGUAAUGCCUUUGAAACGUGCGGAACGGUCUUCGCAACCUACCCAAACUCCGGUCACUA
NC_008255.1/1783574-1784053                  UUAUUUUUGUCAUGCUGAAACAGUAAUAAAAAAGUCUGUUCAGUAUGUUUUGUUUCUUAACAUGUUACCAGCUUCAGACAGAUUAUUCAACACACAACUCUCACCGGC.GCGUUAGGGGUA.GGAGC.GGAAA.UCC......UUUUU........UGU........................................UUUUC.............................................ACAAA.......AAAG...GUU.GGAGCGGAUAGCCCGGCGCCAGCAUUGCGCCCAGUGCAGGAACUUAUUUUAAGCUUGUAGUUUUCCGGCGCAAAGCAGGCGAACGCCCUGUUACAAAAUUAAAAAUUCCAAAACACAAGUAUCAAAUAGAUAGAUUUUGGUUCGCCGCGGCGAAUUGUUUUUUGUUAUUUGGCAUCCAUCGGACAACAAAGUACACAUCAUAAGAAAACGUUUAUCUCUCUUUUAUUUUUAAUUCACGUGUGAAUUUUUAAAACAAAUCAAAAGUGAAUUUCUAUAAGUAAUAAAAAUAAAUACAAUGGAAGAAAAUGACAGGAAAAUCAAA
sludgeOz_Contig8743/843-361                  AGUUUAGAAGAGAACUAGUUUAGCUCGGAAGAGAACUUGAUGUUUGUUGCUACUAAACUUUAAGUUUUGACAAAACUUUUUGAUACAAAAGACAAAUACUGACUAGCC.......CUGAUU.GUAGU.GAAAA.UAG.......AAAAUGC.....UUC..CA....................................UUGUU...........................................UGGAA...GCAUUUUU.U...AUU.GUAACGGAAAGCAGGAAUAAGGAAACCAAAAAGUCCCAAGCGGUUCGCUCCUAUUUAUUUAUCAAGUCAAAAUAACUUUUUUCGAUACUUUCUUGAUGAUUUGGAUGGGCAAUUUUAACUAAUUCUGCCAUUCGCUGCUUCAAGGUUUUUCCAUAUAAAUCGGCAAUUCCGUUUUCGGUAAUGAUGUAUUGCGCAUGGGAACGAGUCGUGACAACUCCUGCGCCUUGCUUCAAGAAUGGAACGAUGCGACUUUCGCCUUUUUUAGUGAUUGACGGCAAAGCGAUGAUGGCUUUUCCGCCUGGACUUAACGACGCACCGCGAA
NZ_AAMP01000003.1/116129-116599              CAAAACCCCUUAUAAAUUGUAGUUUACAUUUUAUAAGGGGUUUUUUCCUGCAAGUAAAAACAGUGUUGUAGGAAAGUUACCAAUACACGAUAUUUGUCCUUCAUUACU.GCGCUAAGGAUA.GAAGC.GGUA..UCA......UCC..UUU................................................GU......................................................AAA...GGAG...A.U.UUAGCGAAUAGCCUGUUUAAGCGCCCAAAUAACACAAUAAAAUUUUAUAGAAGGAUGAUGAAUAAAAAUACAGUAUUGGCUUGGGCCACAUUUAUAAUGAUAUUAGUAGGUCUAGGAUUAAUUGCUCUAGGUGCUUUUAAAUAUGACGAUGUUGCCGGUUGGGGCUUUGUGUCUGUGGGAAUUGGUUUCUUUGCUAUUGCUUGGGUGUUUAAUGCCUUAAAAGGACGCGUUUAGUAAUCCUCUUAUUUUAAAUUUAAAUUUUUGACUAUUUAUGAGCGACGAUAAAAAAGUAAUUUUUUCAAUGUCUGGUGUAAGCAAGACA
NC_009613.1/1248568-1249060                  AAGCAUUCUGAAUUUUGUUUUUGCUACAAAUUGUACGGAUUAUUUAGUGUUUAGUUUUGGCACAAAUGAGGGGGUUUGCAAGAAUUGAAUUUCAAAUUCUGGCUAGCC.......CCGAUU.GCAGC.GGAAA.UCC......UAU..UAU.....AGU..UG..UC..AGG.U.........................UUUUUU....................................ACCUGACAGCU...AUA...AUAG...AUU.GAAGCGAAAAGCGGGAAUUUUGUUUGCAAAAAUUCGCAAGCUUUUCGCUUCAAAAAAAACUUUUAAACAUUAGCUUUCUUAGUCGUUAUUUUCUAUUUGUUUGUAAGCGUCGAUUACUUUUUUAACCAACUUGUGGCGAACAAUAUCUUUGUCAUCGAGGUAAAUGAUGCUAAUUCCUUCUACGUCUUUUAAUACUAAAAUGGCUUCUUUUAGUCCAGAAAUGGUUCUUCGUGGCAAAUCGACCUGUCCUGGAUCUCCGGUUAUCAUAAACUUGGCGUUUUUUCCCAUACGGGUUAAGAACAUUUUCAUUUGAGAAUGUGUG
NC_008571.1/386166-386663                    GCUCAAGGUGACAGUUUCAGGUUGACGAAAUAUAGAAUUCUGAAAGCUCAGAAUUAGAGAUAAAUAAAAAGAAAUAGGCUUAUCGCUGAAGACUGAUAAAAAAAUAAU.GCGUUAGGGAUU.GCAGC.GGUAU.CCU......UUU..ACU.....GUU..AUGCUG..A.G.CUU.......................GUGA....................................AAGU....AUGAC...AGU...AAAA...GAU.AUAGCGUAAAGCCCGGCCUAAAAGGCAACGCCCAAAAACAACAAAAAGUUUAGUUUAAUGAAAGUUACCGAACAUAUUGAAAAAGCAAAUGGGAAAACAUUGUUUUCGUUUGAAAUAAUUCCGCCGAAGAAAGGGAAGAAUAUUCAGGAACUCUAUGAUAAUAUAGAUCCGCUAAUGGAUUUUAAACCUCCGUUUAUUGAUGUGACGACUUCACGGGAGGAACAUUUGUAUGUAGAUCGCGACGGACUUUUUGAUAGAAAAAUCACUCGUAUGCGGCCGGGAACUGUUGGGAUUUGUGCGGCGAUCAAACAUAAAUACAAUG
JCVI_SCAF_1101668142625/773-298              GUAUUAAGAUAGGUACUUCGAUAAUAGUAAAAUAGAAUCUGAAAUAAAUUCAGAUUGACAAAACAUAAGUUAAAUUCAGAUUGACAAAUCCAAUCGUAAUUUAUAGCC.......CCGGUA.GUAGC.GGCGU.CC.......UGU..UGU.....GGC..G.....................................GGUUU............................................CGCC...ACA...ACA....GAU.AGAGCAAAUAACGGGACAAAUCGUGUGGAGAAAAAAGAUUUUUGUGCUCCUAGAAAACAAAACUAAAACUUGUGCUCCUUUUUAGUUAUGACCAAUAAUGACACGAACGAAAUUACGGCUGCAACGGAUAAAUAAUAUCCCACAAAAUCAAUUCCGUAGUUUUUGGCAAGCCAAAUGGCAAUCAUGGGUGCAAAGGCGGCUCCUAUAAUUCCUGCAAAAUUAAACGUUAGGGAAGCGCCUGAAUACCGCACUUCGGUAGGAAAAAGUUCCGAUAAAAAAGUGCCCAUUGGUCCGUAGGUCAAUCCCAUUAAGGUCAUUCCAA
NC_009613.1/2036869-2036365                  UCGGUUCUUGAAGCUAAUGAUAUUAUAGAAAUGGAAGAAAUAGAACGUGAUUUAGGAUUUUAGGUGUUUUUUUUGCUUAAUUAGUAUGAGGUAUGCUUCUUUCUAGCC.......CCGAUU.GAAGC.GAAAA.UCC......UGU..CAU.....UGC.....UAAAAAAA.UA........................UUGCUGUUUUAUUGUUU........................UGUUUCU..GCA...AUG...ACAG...AUU.GUAGUGUAAAGCGGGAGAAUGUUUGUUUAAAAACGAACUCAUUCUUGCUCCUAAUAAUAAGUUGUACAACUAUUUGUGAUUAUAAAAAAAAGAAUUACUUUUGCAGUUCAAAAUGCAGAGUAGGGUUUCGUUUGGAAAUUAUUUUUUUAUGUAAAACACUUUUGUUUUUCUAUCGCUUAAAGAAACCCACGAAAAACAAAAUACAAAUUUUUAUCAGCAUGUCUGAAACAUUAAAAUCACAAGAACAGUUUUUAGCAGAUUUUAACUGGCACAAUUAUUCUGAAGGAAUAGAUCCAGUUGAUGCAGCAAACUUAAGAGAAUU
JCVI_SCAF_1096627503475/854-379              UAUCAUGGCUUGUUUUAAAAUAAAGAAGAUAAAAAAAUACUGAUUAACAGUAAAUUAGAAACAAAGGGAAAGAAAUUAUUGAACUUUUUCUAGGAUUACAACAUAGAA.......GCGAUA.GCAGC.GGCAU.CCU......UUU..UUGU....CCU........................................GAUA..............................................AGG...UAA...AAAA...GAU.AUAGCGAAUAGCGCGACCCGAAGGGGAACGCCCUUAUAUUACAGUAAAUGAUUUUUACCCUUACCGUUCCUUUUUGUAGCGUUGGACCGCAUGAAAGUCCUUAUCUUUGGUGGUGGUGAAAUUUCAGAAAAAAGACAUACGAUCGUUGACAAAAGAGGAACUCAGGAGGUUUUUCUUGGAUCGAGGCGAUCAAGCAUUCCGCGGAAAUCAGGUCUAUGAAUGGUUGUGGAAUAAAUCACUACAUUCUUUUGAAGAAAUGUCGAACAUUUCUAAGGCAACUCGUGUUAUGUUGGAGAAACAUUUUGUAAUUAAUCACAUAAAG
NC_009613.1/1170993-1170515                  AUCCUACAUUAUCAUCUAAUCGCAAAUCACGGCGGAACCAGAAUAUAUUCAUUUGUAAGGUUUUGUUUUUAGGAAUGUUGUAAAAAAUCGUAAAGUUACAAUUUAGCC.......CCGAUU.GAAGCUUGUAU.CCU......UUU..GGC.....UCA........................................UUUUUCU...........................................UGA...GCC...AAAA...GAU.ACUGCGAAAAGCGGGAUUAUGGCUGUAAAGGAACGAAAUGUUGUGCUCCUAAAGAUUUUAAUUGUUGACUAAAAGGGUUGACAUUCCGCCAUCGACAUGGAAAAUUUGACCAGAAAUCCAACUGCUAUUGUUGCUAAUUAGGAAGCUUGCCAUUUGUGCAAUAUCGUUUGCAGUUCCGAAGCGUUUUAGUGGGUGACGCAAGGCAGAUUUUUCUUUUUUCUCGUCGUUAUUUAGGAAUUUAUCAGCCAGUGGGGUAUUUGUUAGUGAUGGUGCAAUGACGUUUACCCUAAUUUUUGGUGCGUACUCGGCAGCUAGUGCUUUU
NC_009613.1/2053896-2053415                  AGUUUCUGCUGAUGGCAAAUUAUAUAAUGGUGCCAAAGUGAAUUUUUGAUAAUUUGAUUUCAGAGAAUUUUCUCUAUAAAAUUAAGAGUUGGUUUAUAAAACAAUGCC.GCGUAAGGGAUA.GUAGU.GGAAA.UCC.......UU..UUU.....G..........................................AGAGGA.............................................AC...GAACAAAAAG...AUU.GUAACGAAUAGCCCGACCCGCUUUUUCAGCGGGUUACGCCCAAAUAAAAAAAAAUUAUGCAAGAAGGUAUAUCAGGUAAAAUAGCACAUUUUUUUAUUAAUUCGAAAUUGACCAUUUUGUUGAUGGUGGGUUUGAUGAUAAUUGGAGUGUACAGCUCGUUUUUAAUUCCGAGGGAAGAAGAGCCACAAAUAAAUGUUCCUAUGGCCGAUGUCAUGGUGGGUUAUCCCGGUGCUAGCCCAAGUGAAGUAGAAAGUCGUGUUGUAAAACCAUUAGAAAAAAUAUUAUCUAAUAUAAAAGGGGUAGAACACGUGCAUAGUAUGGC
NC_009613.1/1308886-1309429                  GGUUUUCUGGGGGAAAUUAUUUUGAGAACUAAGAAUAAUGAAGAAAGAUAUAAGGUUUCGAAAGAGAUAAAUUUGUAAAACUUAGGUUUAAUUAUACGACUAUUAGCC.......CCGAUU.GCAGU.GGAAA.GC........UU..UUUGAAAUCUC..GU........U.ACAUUUUUUCUUGCUA.AAAAAG...AGCGACGGUAGGAGCUC...CUUUUUUUG.CUUAGAAAAAAGUAA...ACGAGAGGAAA...AAA....CUU.GUAACGAAAAGCGGGAAAUAGCUCCUAAAAAAAAUAAAAAAUGAAUAUACCACAAAAUAUAUUAGAUGCCGUAAAUGUUUGGCUUACGCCAACGUUUGAUAGUAAAACGCAAGACGAAAUUAAGGAAAUAAUGACCUCAUCGCCUAAAGAACUUGAAGAUUGUUUUUAUAAAAAUCUCGAAUUUGGUACUGGCGGAAUGCGUGGCAUUAUGGGGGUUGGAUCCAAUAGAAUUAACAAAUAUACGCUAGGCAAAAAUACGCAAGGUUUGUCUGAUUAUUUGCACAAAUCGUUCCCAAACCAGGAAAUAAAAGUGGCCAUUGCU
NZ_AAPD01000003.1/306399-306873              GUCAACAUCUUUUAGAUCGAGAUCUUUAACAGCUAUGGACGUAAUUAAUGAAUUCAUUUUUAAAAUUUAAAGUGCUAUUGAUAAUCAUUUAUACUGGUUAAUAGAACU.GCGUUAAGGAUU.GUAAC.GGCAU.CC........UU..UUG..................................................CGA...................................................UGGAGCAAAA...GAU.AUAGUGAAAAGCCUGACCCGAUAGGGUAACGCCAUUAUAAGAAUUCUAAGUGCUCGCAAUAAUCUACUUAAAACUAUGUCGCAUUUCAUCUGUUGAUGAAGCGCCUAAAAGCUGAUUAAAUGUCUUGAUAUGAUUGAAAUUAUCAUUGAUGGCCUGUGACACCACAAGUCCCGAAAUACCGGUUUCUAAGAUAGCUUUUACAUCAGCUGUAUGAAUAUCACCAUAGGCGAGUAGUGGUGUUUCAGUUUUUAAGGAGUCCCUAAUAACUGAAUAAGCGGUAAGGUCUAGCGGCGAUGUGACUGGAUCUGUAGUGGACUUAAAU
NC_009441.1/4084447-4084921                  AAAUUUCAACUAAUCAUUAAACAACUAUAAAUCAAUAGCUUAUUUUAUAAAAAAAUAUUUAAAAAAUACCAUUAUUUCUUAUGAAAAAUAAAAAUUUUCUCAAUAGCC.......CCGAUC.GAAGU.GAUAU.CCU......UUU..CAU.....GCU........................................UCUUU.............................................AGC...AGG...AAA....GAU.AUAACGAAGAGCGGGACUAAAGCUUCUUUUGAAAAUGAUUCAAUCUGCUCCUAAAAACAAAAAAAAACAUCAGCUAUUAACUGAUGUUUUCUUUAAAGUAUAUUUUGACGUGAAUUUUAUGCUAUUUUCUUUUUAAAAAUCUUUUUGAACAAAUUUACAAAUCCUAAAACAACGAAACCUAAUAUUAACCCAAUUACAAAUUCCUUUAUUAUGGAAGGGAUAUUAAUUUUUUCUGCUAAAUGAUGAAAAUACGGAAUAUAGUGUACAAAGAUACCGCCAGCAACUAAUAGUAAUGCAAUUGUACCUAUUAUAGUCAACCCUU
JCVI_SCAF_1101668138832/968-1456             AGAAGAGUGAAUAUUGAAUGUUGAAAUUGCAUUCAACCAUAUAAGGAAUAUAAGGAAAUAUAAGGUUUUGUGAAAUUUGAUAUUGUUAUUAAAAUUGCAC......CC.GCGUUAGGGAUA.GCAGC.GGCAU.CCU......UUU..UAA.....AAG..........GAG.ACU.......................GAGGAACUCGA.............................AGUCAC....CGU...UUA...AAAA...GAU.AGAGCGCAUAGCCCGACCUGAAAGGGAACGCCCAUGUUAGAAAAGCUCAGUGGACACAAUUAUAAAUGAAAUUAUACCGUCGCGAGAACCUCAAUUAAAUAAUCAAUGUCUUCCUUAGUAUUAUAAUGACUGAAAGAAAUGCGUAAACUUGGCUUUGCCAAAUCAUCUGGCGAAAGAAUUUCUGUUAAGACAUGAGAAGCACUAGUACUCCCCGACUGACAAGCACUUCCGCGCGAAACAGCAAUUCCUUUCAUAUCUAAAUGAAAUAACAACAUUCCUGUUUUAUCAUCCGAAAUCGGCAAGACUACAUUUAUAAU.....
JCVI_SCAF_1101668152124/572-96               GUCGUGAGACGGUUUAUACUGAAUUAAACAGAACGAAAAACCGGUUUAGGACUCACAACUUCAGUUGUUUUAUAUGUUGUUUUUUGUACGUAUUUUUGUC......CC.GCGAAAGGGAUA.GCAGC.GGCAU.CCU......UUU..GU.................................................GAAGCGAAAGCGGA...........................................AC...AAAA...GAU.AGAGCGAAUAGCCCGACCCAAGGCUAUGAAAGACAAGUUUCAAAACUAAAUAAUCUGCCUGGGGUUUCGCCCAAAAAAAUCAAAAGAAUGUCAGAAAGAAAAAAAGUAGCUUUUUAUACGCUAGGUUGCAAACUGAAUUUUUCGGAAACUUCGACUAUUGCACGUAAUUUACAAGACGAAGGUUUUGAUCGUGUGGAUUUUGAAGAAGUGGCAGAUAUGUAUGUGAUCAAUACCUGUUCUGUGACGGAAAAUGCCGACAAGCAGUUCAAGCAAGUGGUGCGAAAAGCAAUGAAGUUGAAUGACAAGGCUUUUGUGGCUGCGG
JCVI_SCAF_1101668140290/974-498              GUAGUAAGACGGUUUAUACUGAAUUAAGUAGCACUAAAAAUCGGGAUAGGACUCUCUACUUCAGUUGUUUUAUAUGUUGUUUUUUGUACGUAUUUUUGUC......CC.GCGAAAGGGAUA.GCAGC.GGCAU.CCU......UUU..GU.................................................GAAGCGAAAGCGGA...........................................AC...AAAA...GAU.CCAGCGAAUAGCCCGACCCAAGGCUAUGAUAGAUGCGAUUUUCAACAAAAUAAUCCGCCUGGGGUUUCGCCCAAAAAAAUCAAAAGAAUGUCAGAAAGAAAAAAAGUAGCUUUUUAUACGCUGGGUUGCAAACUGAAUUUUUCGGAAACUUCGACUAUUGCACGUAAUUUACAAGACGAAGGUUUUGAUCGUGUGGAUUUUGAAGAAGUGGCAGAUAUGUAUGUAAUCAAUACCUGUUCUGUGACGGAGAAUGCCGAUAAGCAGUUCAAACAAGUGGUGCGAAAAGCAAUGAAGUUGAACGACAAGGCUUUUGUGGCUGCGG
soil_XZS18398_b2/706-235                     UGAAAUGCAAAGCAAAUGAAGUUUUUCGGUGUGUGCAAAUUUUUCGGGGGAAAUUUUAAAUCUUUUUUCGAAUGGACGUCGAUCCUCGGACUUGCAGGAA......UU.GCGCGAGGGAUG.GCAGC.GGCAU.CCU......UUU.....................................................GUGAGGAACGAGC.................................................AAAA...GAU.ACAGCGAACAGCCCGACCCUUGUGGUCGCGCCCUAAACUUCAAUCACAAAGUUCACUUGUCGAAGGUCAAUGCGCACCUUGCACUUCGCAUGAUUUUUCAUACUUUUGUGUCACUAAAUCAAUAACAAUCACCAUGAGUUCAUUUGACGUUGCUGUGAUCGGUUCAGGUCCAGGAGGUUAUGUAGCCGCGAUCCGUUGUGCGCAAUUAGGUUUCAAGACUGCCAUCAUAGAAAAAUAUGCUACACUCGGCGGAACCUGCCUUAACGUAGGUUGCAUCCCAUCAAAGGCGCUGCUCGAUUCAUCGCACCAUUAUCACGACGCU
JCVI_SCAF_1101668161155/1091-1440            UUGUUUGUUCAUUUGUCAUUACGAGGAACGAAGCAAUCUUAACUAGUUCCUUUUUUUAUUGCGAGCCAAAGGUACAAAGUUUUGAAAAUAAAAACGCUUUUUCUAGCC.......CUGAUG.GAAGC.GACAU.CCU......UUU..AAC.....GCU........................................UCCCA.............................................AGC...GUU...AAAA...GAU.AAAGCGUACAGCAGGACCAAAAGGGAUAAAAAAAUAAAAAUGACUGCUCCUGAAAAAACUAGGAUGUUUUUCAAUUUUUGAAAUUGCUACGUUUUCAAAUUUAACUAUCUUUGCGCUCUUAAAAUCCGAAUACAAUGGCAUUAUCCGAACAAGAAAUUUUACGUAGAGAAGCACUUACCGAAUUACGCAAUUUAGG..............................................................................................................................
JCVI_SCAF_1096627458992/666-1141             NNNNNNNNNNNNNNNNNNNNNNNNNNNNNNNNNUCAUUUUAAAUCGUUCCUUUUUAUAUUGCGAGCCAAAGGUACAAAGUUUUGAAAAUAAAAACGCCUUUUCUAGCC.......CUGAUG.GAAGC.GACAU.CCU......UUU..AAC.....GCU........................................UCCCA.............................................AGC...GUU...AAAA...GAU.ACAGCGUACAGCAGGACCCAACGAGAUAAAAAACAAAAAGUGCUGCUUCUGAAAAAACUGAGAUGUUUUUCAAAUUUUGAAAUUGCUACGUUUUCAAAUUUAACUAUCUUUGCGCUCUUAAAAUCCGAAUACAAUGGCAUUAUCCGAACAAGAAAUUUUACGUAGAGAAGCACUUACCGAAUUACGCAAUUUAGGUAUUGAGCCGUAUCCAGCAGCCGAGUUUACCACCACCGCUUAUUCGAGCGAAAUCCUAGCUAACUUCGAGAAAUACGAAGGUAAGGAAGUGAUUUUAGCGGGUCGAUUGAUGGGAAAACGCAUCAUG
NZ_AAXX01000001.1/83659-84135                UAAACAUUUUUACUUUAAUAAAUGGGAUUGCAAAUGUAUUGCCAAAUGUUUAAAAAUGUCAAAUUGUCAGGAAAAAUUUAAUUGAAAUUAAAUACGUGUGUUUUAGAC.......CCGAUA.GAAGC.GACAU.CC.......UUU..AUU.....GCU..UU....................................UUUU............................................AAUGC...AAU...AAA....GAU.AUAGCGCAUAGCGGGACCACUAUUGAACUGAAAUGGAAUUGUGUUCUUCUGAAAAUUAUUUUAAUAAAUCGGUCAAGGCUUUGUCUAAGGACGCAAAUUUAAAUUGGAAGUUUUCAUCUAAUAAUUUUCUGCAGCUUACAUGUUGACUUGAAAAUAAUAUUUCGUUCAUUUCACCAAGAAUUAAUUUCAUGGCAAAUUGUGGAAUAUUUGGAAGAAAUAAAGGUUUGCCAAGUGUUUUAGCAAUUGCUUUAGUUAAUUCUGAAUUUGAUACCGGGUAAGGAGAAACUCCAUUGAAAAUUCCGGGUAAUUUAUAAUCGAUUAC
NZ_AAOG01000002.1/549959-549439              AAAUCAGCAUUCUCUUUAUUGGGAAUUGAAGUUCCUGAAAGAAUGUAAAAAUAGCUUUCAGAAGCAAGAUCUAGUUGGUAAUAAGAACAAAAGUUAGUAAAUUUGCAU.GCGUUAGGGAUU.GCAAU.GAUAU.CCU......UUU..GCU.....GUGAAUU......CGG.AUC........CAUCU..........GCAAAGA...................AGA.UGCAAAUUUAGA.UCGAAAACAC...AGC...AAAA...GAU.AAAACGAAAAGCCCGCUCGAACGCCCAAAACAGAAAGUUAAAAAAAAGAUAUGAAAUACGACAUCAUUAUUAUCGGAAGUGGACCUGGAGGAUAUGUUACAGGAAUUAGAGCUUCUCAAUUGGGUUUUAAAGUUGCUAUUGUAGAAAAAGAAUCUUUAGGAGGAAUUUGCCUAAACUGGGGUUGUAUUCCAACAAAAGCAUUGCUAAAAUCUGCACAAGUAUACGAUUACUUAAAGCAUGUUGAUGAAUAUGGUUUAAAAGCAGAAGCAAUUGACAAAGAUUUUGACGCAGUAAUUAAAAGGAGCCGCGGUAUUGCAGACGG
NC_009613.1/499444-498963                    AUUAGAAAAGCAGAAGUUGCUGGAAAAAUCGUGAAUAAAAGAUUUAUUGCUACUUAUUUUAGACUGCUUGCCGAAAUAACAAAAUAAAAACUAGUUUGCUCUUUAGCC.......CCGAUG.GAAGG.GAAAA.UCC......UUU..AUGGAA..GUC........................................UUUUUU............................................GACGA.CAU...AAAG...AUUUGGAAU.GACAGCGGGAAACCAAGUUUCUAGAGAAGCCUAAAAGUUUGCGCUUCUAAAAAAAACACUAUUUUUGCUUGAGAUUAUAAAUUUUCUUACAUUAUAUACUUUAAAUUAAAGACAUGAAAGCAUACGUAUUCCCUGGUCAAGGCGCACAAUUUUCAGGAAUGGGCAAAGACUUAUAUGAAAAUUCAGAAUUAGCAAAAGCAUUAUUUGAAAAAGCAAACGAAAUAUUAGGCUUCCGAAUUACAGAUAUUAUGUUUGAGGGAACUGCCGAGGAACUAAAAGAAACCAAAGUAACACAACCUGCGGUAUUUUUACAUUC
NC_009441.1/1737334-1736853                  UAAGAUGCUAAGUUUUUUUAUUAUGAUUUUGAAGCAAACCUGUUAGCUUUGCUUCGAAUAUUUUGUUCACAUUAAUUCCAAAAGUGCACUAUUGCUGGCUCAUUAGCC.......CCGAUU.GAAGA.GGAAA.UUA......UUUUGCUU.....UUU........................................UCUUU.............................................AAAA..AAGCAAAAUG...AUU.GCAACGAAAAGCGGGAACUAUUGACUGCAAAAAUGCGCCAAUGAUUCGCUCCUUUACUGAGUUAUUUCAGUAAAUAUUGUAUGUUGUCUGGAAAAGUUUUGAGAAAUACGAGUAUGUAUUUGUGUUAUCUAUCUUUAAUACUGGAAAAUGUCGUAUAAAGUAGAAUUUAGCACCUUCUUUAUGAUAAAGGGUUGCUAAGGUUUCAUCGGGUCUAUCCCUCCGCCUUUCGUGAUAACUGACAAUAAUUUUAAGAACAGUGCAAAGGUAUGAAAUAGGGUUUCGAUUUGCAAAUGUUUUUUUCUAAGGUUCUGAGAGGCUGAGG
wf3_Contig2121/788-1210                      UGAGGUUAAAAUAAUUAAAAAGGACUUUAAUUCUAAUUACACUUUUCAUUUUUUCUAUGGUAUUUUAUGAAAAUUAAAGCUCUCUCUCUAAUCUAUAUUACUGUAAUA.......AGGAUU.GCAGC.GGUAU.CCU......UUU..UUU................................................GAGGAACGA...............................................AAA...AAAA...GAU.UUAGCGUAAAGCCUGAUUACUUUUGGUUUUUUCUGACAAAAGUAAAUUGCCCAAAAAAGUACUAAAAUAGAGUUGUAGGCAACAGUCUAAAAAUUUACAUAAAUAAAUUUAAGAGCACAAAAAAAAUCCCAAACAAAUGAAUGCUUGGGAUUUAUAUAAGCUAUAAAAAGUGAAGCGUUAUUAUUAUAAUCUAACAACGCCAACGUUUUUUUCUAGUAUCUGUAGUAUUCAGGUUUGUAAGGACCUUCGACUUUAACACCAAUAUACUCUG...................................................
NZ_AAXX01000001.1/707396-707893              UAACUGCGGAAUUAAAGAACAAAGGCUAGGGCAAGGGCAAGAACAAGUUUUACUAACGUUACGAGUCGUGGCGAUAGUCAUCUGGAAUACCUAACGUCUUUAAUAGCC.......CCGAUG.GAAGU.GGAAA.UCU......UUU..UUUU....CCU..UGCUUC..GAC.UU........................CGCUC....................................AACUUGACAAGGU..AAA...AAAA...AUU.GUAACGGACAGCGGGACUGAGAGUUUUAUGAAAUGUAGAACGGCUGCUUCAAAAAAAAUUAAUCGAAACGUAUUGCUUUUACAGGUGAAAUUUUGGUGAUAAUGUAAGAUGGGAUUAAUAAAACCAACAAACAAACGAUUACGGUUCCUAUAUUUAAUAAUAUGAUGUGAAACAAAUUGAUACUUACCGGCGCUUCAUUUACGUAGUAGUUUUCAGGAUUUAAUUGGAUUAUGCCGAAGAACUUUUGAAUUAACAAUAACGAAAUAGCUAUUAGAUUUCCCCAAAAUAAUCCGCGUGCAAUUAAAUAAAAUGCAUUGUAAAG
NZ_AAXX01000003.1/127163-126666              AUGGCUUAACUGCGGAAUUAAAGAACAAAGGCAAGGGCAAGGGCAAGAUUUACUAGCGUUACGAGUCGUGGCGAUAGUCAUCUGGAAUACCAAACGUCUUUAAUAGCC.......CAGAUG.GAAGU.GGAAA.UCU......UUU..UUUA....CCU..UG..UU................................UCGACUUCGCUCAACUU.............................GACAAGGU..AAA...AAAA...AUU.GUAACGGACAGCGGGACUAAAAGUUUUAUAGAAUGCAAAAUGUGUGCUACUAAUCUUUUUUAACAAUAUACCUAUAUAUAUAUUGUAUGGAUUUUAUUAAUGCUUAUAUUUGCAACUUAUAAAUUUUAAAAAAUGAUAAAAGUUACUUUACCCGACGGGUCGGUUAAGGAGAUGGUAAAAGGAGCCACUCCAAUGGAUGUUGCUAAAAGUAUUAGCGAAGGAUUAGCUAGAAAUGUGAUUUCUGCAUCUUACAAUGGCACUACUAUUGAAACAACCACGACUUUAACGACGGACGGUACACUUGUUUUAUAUACUUGGAAUG
NC_009441.1/3139039-3138562                  UCAAUUGCUGAUGAGCUUAGGUUUGAAACUGUAUUACGCAGUUUUACUGUUAUUCUACUGAGCUUCAAAAUUGAUUUAUCUCUAACAGCCGUUAGCAUUUUUUUAGCC.......CCGAUA.GCAGC.GGAAA.UCC.......UUC.UGC................................................GCCGGUGUUCG.............................................GCACA.AAAG...AUU.GCAGCGGAUAGCAGGAAAAAGCUCCUGAAAAACAACAUUAAACCUAAAGUAGUACAACCGGCCCUGCCGCGUAUCACAGGUGCAUAAAAGAUUUAAAUGAAUACGGCUGUAUAAACUACGUCCCAAAAAAAAAUAGAAACCAGAAAAGCGUCAUUUAUUUUCUUGUUUAAAAGUGGAGCCGCUAUUUUUUGGACAGUAAAAAUAAGAUCAGUUUUUUAUAAAUGUUUAGUAAUUUAAAUUUUGUCGCAAAAUCGUGGCACCUGCAGUUUUAGGAAACGAUAAGCAUAGUAAAAUCAAGCCCUAAGAAGAUCAAGUUCGAAAC
NC_009613.1/2778308-2777765                  UGAUAAAAUUGAAAAAAUGACGGGUAUAGAUUUUUUUCCUAAUCUUCCUGAUGGGAUUGAAAAAAGACUGGAAACGAGCCGUAAUUUUAAGGGUUGGAGUUUUUAGCC.......CAGAUA.GUAAC.GGAAA.GCC......UUU..UGA.....GAA..GAAAGGCUUAU.UUUUCUUGAUAAAAAA.C.AAC....GACCAACGGAA..........GUUCGUUU.UUUGUUUAGAAAAAUUGCUUUUC...UGAUUAAAAG...CUU.GUAGUGUAUAGCUGGAAAUGGCUCUUUAUGCUUACCACUCGUUUACUUUAUUGGCAUCCAUUUUUAUAAAAAUGAAUAGUAAAAUGGUAAAUCCCCAAAGGCUAGAUCCUCCGUAUGACAUGAAGGGGAGGGGUACGCCAAUGGUUGGAAAAAUGCCUAUUACCAUGGAUAUGUUUACAAAAAAGUGAGUAAAUAGUACCGAUGCCACGCCGUAGCCAUAUACUCUGCUAAAUUUUGUUUUUUGGUUUUCGGCCAGAUAAAGUAUGCGCAAGAUGAGUCCUACGAAUAGUAAAAUUAAUACAAAGGAGCCUGCAAAUCCCCA
sludgeOz_Contig3324/865-1340                 AACAUUGAUAAAUGAUGAUUGAUGAAUGAUCUGCUGACCGCUGAUUGCAGAAAGCUGAUUGCGAAAAAUUCAUCCAUUGAAAAAAGAGAAUUGUCUGUCUGGUUAGCC.......CCGAUU.GCAGC.GGCAU.CCU......UUU..GCG.....GAA........................................CGAAG.............................................UGC...AGC...AAAA...GAU.ACAGCGGAAAGCGGGACAGAAUUUGAAAAGAAGCAAAAACUUUCUUGCUUCUCAUAAAAUAAAUAAAAAAUAUAUUUCUGACAAUGAAAUUAACGAAUAGAUCCAAAGUGGUCAGCAACAAAAAAAUGUCGUUCGCGGAGAAAUUAUACAUUCCCGCGGUGCUGCAAGGUAUGGGAAUUACCAUGCGUCAUGCUGCGAAAACGGUUUUUGGUGAUGGUACUGCCACCAUUCAAUAUCCUGAAGAAGUACGGCCGAGAGUGAAAAUUUGGCGCGGCGAACAUGUGCUGAAACGCGACGAUGAAGGCAGAGAAAGAUGUACUGC
JCVI_SCAF_1096627458069/1198-1437            ACCAAUUAAUUGGACUACUUUUUUCAUGUGGAGUAAUUUGAAAUUGAUGCAAUGUAAAUAAAAAUUGGGAAUUAUUUCCAACUGAAAAAGCAGUUGCGUGGUCUAGCC.......CCGAUA.GCAGC.GGCAU.CC.......UUU..UGG................................................ACUAUAGG................................................CCA...AAAA...GAU.AAAGCGAAUAGCGGGACAAAAUGCCUUUGAAAAUCAAAACAAAUGCUCCUAAAAACAAGCAAAAUAAUUUUGAAAAAUCCACCGCAAUUU........................................................................................................................................................................................................................................
NC_009613.1/310403-310874                    GAUGUUUUGGCUAUUUGGCUAUCUAUAUUCAUACUUCAAAUGUAUUGAAAGAUUGAAAGAUUUAAAAAUUAAAAGAUAACAAAAGUGUAAUUGGUUUUUUGUUUAGCC.......CCGAUU.GUAGC.CGAUA.UCC......UUU..GU.................................................GAGGUACGA................................................AC...AAAG...AUA.AAGGCGAAAAGCGGGAAAAUGGUUUGCUGAGAAUGCCCAAGCGGGUCGCUCCUCUAAAAAAAAAAGGCCUAACUUUUUGUUAGACCUAGAUUUUUUUUUUUUUCUUACAAUAGGGCGGUUAGGCUGUCUGCGUAAGUUUGUUUAGGGGCAACGCCUACUUGUCUUCCUACUACUUCUCCGUUUUGGAAAACUAGGACUGUUGGGAUAUUUCGAACGCCAUAUUUUGCAGCAAAUUCUUGGUUUGCGUCGACAUCUACUUUUCCUACUAUUGCUUUUCCUUCAAAUUCGGUUGCGAUUUCUUCGAUAACUGGGCCAACCAUGC
NC_009613.1/2214769-2215312                  UUUUGAAGUUUUUUGCUAAUGUCUUCAAUUUGUUUGUUUGUUUUUUCUUCUGAUUUUUGUUGGAGUAUGAUUUUUAAUUGGUUGUUCAUGUGUUUUGUGUUUUUAGCC.......CAGAUG.GAAAC.GGAAA.UCC.......UU..UUGCGGGAAAA..UU..GU..AUU.UUUUAU.UGCCUAAAA.AG.AGC...GACCAAAGGAA.........GCUCCUUUU.UGGGCUUAUAAAAAA.ACAAUUUUACAAA...AAAG...AUU.GUAGUGUACAGCUGGAUUGGCUUUUAAUUAUUGUGUUUAAAAAUCGAACAAUUUGUCUUCGACUAUGUUGGGGAUUGUAAUUUUUAGUAGCGGUUGUGCGGCCAUGGCUCUUUGGAUUGCGAAAAUUGCGUUGUUGUUUCUUGCCCAGCUUCUGCGUGAUAUCCCGUUGUUUACGUCCCAGAAAAGCAUUGAUUCUAAUCGUUUUGAGGCUUCUUUUGAGCCGUCGAGCACCAUGCCGAAGCCGCCGUUUAUUACUUCUCCCCAGCCUACGCCGCCACCGUUGUGGAUAGAUACCCAUGUGGCGCCACGGAAGCUGUCGCCA
NZ_AANA01000002.1/151371-151860              GGUGCUAUUAAAUUACUCAUUAGUGUGUUGUUAUUUUUUGCAAAGAUAAUUAAUUAGGUAAAGAACUUAGUUUGAAUUAAUUUAAAUUCUUUGGCAAAUAGUUUAGCC.......CUGAUU.GUAAU.GGCAU.CCU......UUUAAGGU.....AAA................................CAGAU...GAAA................AUCUGC........................UUU...AUCUAAAAA....GAU.AAAAUGGAAAGCAGGAAAUAGCUUCAAAAAAAAACUCUCAAAAAUUAAUUUGAGAGUUUUAAGCUGUAUGAAUUUGAAUGCUUACCCUAAGUAAGUCAUUAAAAUUUUAGAUCUAGAAGUAUGUUUUAAUCUUCUUAUUGCUUUUUCUUUAAUUUGACGAACACGUUCACGAGUUAAAUCGAAAGUUUCACCAAUUUCUUCUAAGGUCAUUGGUUGGUGCUCACCUAAACCAAAGUAUAAUUUAACAACAUCUGCUUCUCUUGGUGUAAGCGUUUCUAAUGCUCUGUUAAUUUCUAUACGUAAAGAUUCGUGUAAUAAUACA
NZ_AAPR01000031.1/20949-20474                CUGAUAAAGGCUAUGCUAAUUAUUUCAACUUUAAUCCAGCAUAAAAUCUGAACUGCGUUGUUGUAUAAUUAAAUUUAUUUAUAGGACAUUAUAAAUUUAACUAGGCAU.GAGUUAGGGAUU.GUAUU.GGCAU.CCU......UUU..........GCU........................................CUUUC.............................................GGC.........AAAA...GAU.AAAAAGGAAAGCCCGACCACGCUUUUUUUUUAAAGCGUGGGAACUUCCUAAAAAUCUUACAAAUACACUUCAGAUCCUUUUUCUUUAAACUCUUUCGAUUUGGCUUCCAUGCCUUUGACGAUGACUUCAUUGUUUACAAUGUCGUUUUCUGCGGCAAAGUCGCGUACUUCCUGAGAGAUUUUCAUAGAACAGAACUUAGGACCACACAUAGAGCAGAAAUGCGCCACUUUUGCGCCAUCUGCGGGUAAAGUUUCAUCGUGGUAUUCUAAGGCGCGCUCUGGGUCUAAUCCUAAAUUAAACUGAUCUUCCCAACGGAACUCAA
NZ_AAOG01000003.1/81016-81491                CUGUGUGAGGAUUUCAAUUUCACCAACAAUAUCUUUUUCAGGUGCUAAUAAAAUGAGCAUUCUUAUUCAAUUUUAUUCGGUUAAAGUAGAUCGGAUCGCGUUUACUAU.GAGUUAGGGAUU.GUAUG.GACAU.CCU......UUU..GC.................................................GUUUUUA..................................................GC...AAAA...GAU.AGAAAGGAAAGCCCGCCCACGCUUUUUUUUCAAAGCGUGGGAACUUCCUAAAAAUUUUACAAAUACACUUCAGAUCCUUUGUCUUUAAACUCUUUUGACUUGGCUUCCAUGCCCUUGGCGAUUACCUCAUUGUCUACAAUUUCGUUUUCUGCAGCAAAGUCACGUACUUCCUGAGAAAUUUUCAUAGAACAAAACUUAGGACCACACAUAGAACAGAAAUGGGCAACCUUUGCGCCGUCUGCAGGCAAAGUUUCAUCGUGGUAUUCCAACGCACGUUCGGGAUCUAAACCUAAAUUAAACUGAUCUUCCCAACGGAACUCAA
NZ_AAPR01000031.1/29622-29147                UAGACAGUGGGGAUUAAAAUUUACCUCAAGAUAUCAAUGAAAAAAUCAUCGAUAUUUUGAGGUAUUAUUGUUAUACAGUUUUAUGUGAUUAUAAAUUUACUUAGACAU.GAGUUAGGGAUU.GUAUU.GGCAU.CCU......UUU..GC.................................................UUUUUCU..................................................GC...AAAA...GAU.AGAAAGGAAAGCCUGACUACUCUCUUUUAUACCUACUUCUAUAUUGCGGUAAUUUAUUAGCGAGCUCACAUCUGUUUUGUGAAAACCUAAAAAAAUACAGGCGUUUUCACUUUGAUACCUUUAUAAUUAAUACACUGUUUUUUAAAAGUUAUUAUUUCGUGCCUAAUGAUUAUGUAACUUAUCCAAAGAAUAAGCGUCUUAAUAAAAACAUAGUAAAACUAAAGAAGUCAGAAUUAAACAUCAAUUUCAUCAAAAGUGAUCAAACUCAUAUCUCCAUUUUUUAAAAAAAUGCAUUUAUUUAAAUAUGCGAUCCUAUUGCUGC
NC_009613.1/633851-633358                    CUGAAAUUGUUUUUUUUAGCAAUACAAUCUACUUAUUUUAAACAAUAAAAUGGUUUAAUCUUAUAAUUUACUGCUUUUAUUAUUGAGAUUUUCUUUUGGAUUUUCUCU.GCGUGAGGGAUU.GAAGU.GGAGC.UCU......UUU..UUU.....GUU..UG..GC................................GUUUUUUA......................................GCCAAAU...AAA...AAAA...AGCGGGAACGAAAAGCCCGACCCGUAGUUUUUACGUAGGGUCACGCCCAAAUAAUAUAGAUUGUAAAUUAUAGUAUUGAACGCUAUAAAAAUUACCCUAUACUAUGAAAUCAUUUUUAGUUGCCCUAUUGUUAGGGUUUGCCAUUUUUUGUAAUGCACAAAAUAAAAUUACAGGUGCUAUUACUAAUUCCGAAAAUAAAAUUUUAGAAACUGUCUUGGUUUCUAUUCCUGAGUUAAAUAAAGAAACAAUCUCUGAUAGUAACGGGAAUUUCUUGUUUUUAGAUUUGCCAAAAGGAAAAUUUAAAAUAUCUUUUUCUCUUGUGGGUU
wf3_AHAI827_g1/828-359                       UGUUAGGCAUUUCGUUAUCCAAUUUAAACACACAAAAAGCCAUAAAAAAACCCGAAUCUAAAACGGUAAGUGUACAGCUUAAAUUCGGGUUUUAAUUAUU......UU.GCGUUAGCGAUA.GUAAC.GGCAU.CCU......UUU..GCU................................................UCUUC...................................................UGC...AAAA...GAU.AUAGUGGAAAGCGCAAUCCAGUUUAAGUAUUAAAAUGGAAACGCCCUAAUUUUUAAAUCUCUGAAACACGUAGCGUAUUCACCAUCCCUUUGUCCUGUAUUGGCAUUGCGGCAAGACUUACCAACAUAUCGCCUUUGCUAACAAAACCUUGAUCGAAGGCGAAUUUAUUAACGUCCUCAAUAGUUUCGUCUGUACUUACAUAUUUAUCGUAAUGGAAUGCUUUAACACCCCAAAGCAAGCUGAGCUGCGUUAAAAUACGUUUGUUUGACGUAAAUACUAAAAUGUGAGCACUUGGUCUCCAAGCCGAAAUUUGAAAUGCUGU
NZ_AAXX01000002.1/108584-108088              GCAAACGCCAUUGAUUGAUGAAUUAGUCAUUGAAAUUUCGAGACAUAAUUAUACUCCUGAAUAUAUUGAGUUAACGAAAGAGUUCUAUUUGAAGAUGUAACCCUAGCC.......CAGAUA.GAAGA.GAAAA.UCC......UUU..UUAUA...CCU......GA..CAG.GUUUUC.........................................................GAAAACCUGCA..AGGCA.UAA...AAAG...AUU.GAAACGGAUAGCUGGAUAAAGCUUCGAAAAAUUAUAACACUUGUUCAUUGAUUUGUUAAAAAUCUUUACUUACUUUUGUGACUUUCAAAUCAAAAACUAUGAGACCAGACUUAUUUCAAUCUCCAGAUUAUUAUUUAUUAGACGAAUUAUUAUCUGACGAACAUAAAAUGGUGCGUGAUGCUGCACGUGCUUGGGUAAAAAAAGAAGUAUCUCCUAUUAUUGAGGAAUACGCUCAAAAAGCAGAAUUUCCACAUCAAAUCGUAAAAGGUUUAGGAGAAAUUGGUGGAUUUGGUCCAUAUAUUCCAGUGGAAUAUGGUGGUGC
NC_009441.1/5524698-5524217                  UAAAGAAGAAACAUUAAAAGUUCUGGAAGAAAUUAGGGAUGAAUUGAAAGAAUUAAAUAAAAACAAUUCUUCUAAGCAAUUUUAAGUUGUAAUUUUGCAGCUGAGUUU.GCGUGAGGGAUA.GAGGC.GUUAU.CC........UU..UUG.....U..........................................GAAGAGAA............................................A...CGGAACAAAA...GAU.AGAGCCGAAAGCCCGACCCUUGUGGUCACGCCAAAAAAUAAAUCAACACAAUUUAAAUAUAAUAGAUUAUGAAAUUUUUUAUUGAUACAGCUAAUUUAGCUCAAAUUAAAGAAGCACAAGCUUUAGGUGUUUUAGAUGGUGUAACAACUAAUCCGUCGUUAAUGGCGAAAGAAGGUAUUACCGGAAAAAACAACAUCCUUAAGCAUUAUGUUGAUAUUUGCAAUCUUGUAGAAGGUGAUGUAAGUGCUGAAGUUAAUGCUCUUGACUUUGAAGGAAUGGUUAAAGAAGGUGAGGAGCUUGCUGAAUUACAUGAGCAAAUCGU
NZ_AAXX01000001.1/665952-665486              UUUAAAUGGCAGCCUGAUGACAAGGCGCCUGAUACACAAAUAGGUUUUGUGGUAGUUAAUUUUCAAGUAGGAGAAUAAUCAAGAAAUCCUAAAGUUAACUCUUUAACC.......CCGAUA.GAAAU.GAAAA.UCC.......AA..UGC................................................GCUA....................................................GCA...UU.G...AUU.GUAAUGGAUAGCGGGAAAAUGGACAGCAAGAAAUCCUAAACCAUUCGUUUCAAAUAAUUAAAAAUGACUUACAAAGAAACUACAGAUUGGAUGUUUCAGCAAUUGCCAAUGUUUCAAAUGCAAGGCGCUUUGGCUUAUAAAAAAGAUUUGACCAAUACUUUAUUGUUAGUUGAUUAUUUAAAUCAUCCAGAAACUAAAUUUAAAUCGAUUCAUGUAGCAGGUACAAAUGGUAAAGGGUCAACUUCUUCUAUGUUAGCAUCUAUUCUUCAAGAAGCAGGUUAUAAAGUUGGGUUGUAUACAUCACCACAUUUAAAAGAUUUUC
JCVI_SCAF_1096626882301/1619-1145            UCACGUUUUUUGUUGCUUCGAUGCAUGAAUUUGAGCUGUUUUACGAUGCGUAUGAAACCGUUAUUAAAAAUAUUUAAUACUCCUAAUUUAUAGCUGGUGC......CC.GCGCUAAGGAUG.GACGU.GGAAA.UCC......UUU..UUU.....GGG........................................AGCGG.............................................CCC...AAA...AAAG...AUU.GCAGC.CACAGCCUGACCAAGCAUUUGGGCUUGGGAGCGCCCAAAAAAAAUUACUUUAGAAAAGGAAUGCUAAAGGGAUAUUUUGGGGCUUGUCCGCUGUUUGCUUUGAUGGCAUUUACAAUGGGAAACACAAAUGCUAUGAUGGCAAUGGCAAUGAUUCCUAGCAAGCCCAACCCAAGGAGCAGUACCAAGGGAACACAAAGAAUAAUAUAGAUAAAAAUAGAGAUUCUAAAGUUUAAAAUGGCUUUUCCGUGCUGGUCCAUGCCUUGGACCUCAUCUUUUUUGGUGAGCCAUAAAAUUAACGGCACAAUAAAGCCACCAA
NC_009441.1/2274536-2275017                  UUGAUUCUUUUAUGUUUUCUAUUCUCAAAAGUAACUACCACAAUAAGUUAUAUUUUAUGGAAAACCGUAAUGCUGUUUUUUAUUCUAAAAACGGUUAUGGAAAAGUCU.GCGUAAGGGAUA.GAAGC.GGCAU.CC........UUUUAUG.....UUG........................................GGGUU.............................................CAC...CAU...AAAA...GAU.AGAGUGGAUAGCCCGACCCGAAGGGAUACGCCCAGAAUAUUUUUCGAUAAUCUAAAAACUAUGAUCUAAAAUCUAAAUUUUCUAAAAAAAGUAUAUCUUUAACCAACCUAAAACCAAAAACAAUGCAAGAAGAGAACCAAGAACAUUUUAAAAGAGAACUCGGAUUAUUAGACGGAACCAUGCUUGUGGUUGGUUCAAUGAUUGGGUCUGGAAUAUUUAUUGUAAGUGCCGAUAUUGCCAGGCAGGUAGGAUCUGCAGGAUGGCUUACUCUAAUUUGGCUGAUAUCAGGAUUAAUUACCAUUAUUGCUGCUGUAAGCUAUGG
JCVI_SCAF_1096627456999/1417-929             AAGCGAAAACGAGUUGCAUGUCUUUGAAGGUUAAAUUGGACACCAAAGAUAUUGAAUUUAAAAUUUUAAAGUGAAAGUAAUAUGGGUUUCAAAACCAAAUUUCUAGCC.......CAGAUA.GGAGU.GAAAA.UCC......UUG..UUCCAAUGCGA..GG....................................UGUUG...........................................CCUCGAAUGGAG..CAAG...AUU.GCAACGGAUAGCUGGAAAGCGCUCCUAAAAAUAAAUAGCCUUUCAAUUCUGUUAAUCAAUUUUAAAUAAUUAUUUUUGCUACACGUUAAAAAAAACUAUUUCAAAACUAUAUCAUGGUAAAAGAUUUAUUCGAAAGAAUUCAGACUAAUAAAGGACCGUUAGGUAAAUGGGCUUCACAAGCAGAAGGUUAUUUUGUGUUUCCAAAAUUGGAAGGCGAAUUAGGGCCUAGAAUGAAAUUUCAAGGAAAAGAUAUUUUGAACUGGAGUUUGAAUGACUAUUUAGGUCUAGCCAACCACCCAGAAGUACGUAAAGCGGAUGCUGA
wf3_Contig7634/2593-2111                     UAAUCUAUUGCUAGAAUUUGAGCCAUUUUAUUUUUUUUAUGCAAAUUUAAGGUUUAUAUCCUUAUUAGAUUAAUUAUUGCGGCAAAUUUAAAUGUAGUGGUUAUAUUU.GCGUGAAGGAUU.GUAGU.GACAU.CCU......UUU..UAA.....UUU........................................UGAU..............................................AAAAA.UUG...AAAA...GAU.AUAACGAAAAGCCUGACCUUUAGGGCACGCCAAAAAAAUCACAAUAACUUACAUUCCUUAUUUUUACGAAUUUACAAAAUUAUUUAUAAUGACGAAUUUACAACAAAUUAUAGAAAAAGCUUGGGACGACCGCACGUUGUUAAACAAAGAACAAACCACCGAUGCCAUUAGAAAAGUAGUGCAAUUAUUGGACGACGGCGCUUUGCGUGUAGCGGAACCAACAGCUAGUGGGUGGCAAGUUAACGAGUGGGUAAAAAAGGCUGUGGUUUUGUAUUUUCCGAUACAGAAAAUGGAAACUAUGGAGGCUGGGAUUUUCGAAUAC
NZ_AANA01000001.1/2098810-2098333            UUUUAAUAAACCUGCUUCGAAAACCGUAAAUAAACCUGUUGGUCCUGCACCUAUUAUUAAUAUAUCUGUUUUUAUCAUUUUGAUAAAAAUAUUUUGAGUUUGCUGAGC.GCGUUAAGGAUU.GUAGU.GACAU.CC........UU..UU.U....UGU........................................UUUUC.............................................ACA....AA...AAA....GAU.AUAAUGUAAAGCCUGACCUUUAGGUAACGCCCGAAUAAAAAUUUAAUUAAGCAACGUUUAUUACUUGCUCUAUUUGUGGAGCGUACUUUUUAAUGGUAGCUUCUACACCGUUUUUUAAGGUCAUUUGGUUUACAGAACAACCUGUACAUGCACCUUGCAAUUGUACUUUUACAAUGGCAUCUUCUAUGGAAAGCAACUUAAUGUUUCCUCCAUCACUCAUUAAAAAAGGACGAAUUUCAUCUAACGCUUUUUCUACGUUAUUAUGUAUUUCUUGUGCUGUCAUAAUCUUAUUUUUUAACUGAACUACAGCCACUCAUUGUAG
NC_009613.1/774274-774769                    GACAAAUAACGUUGAGUUUAGAGUAAUGAAUCUUAAAGUAGAAAAAGGAAGGGAUGCUUUUUUUAUGUUUUUUUGUUGCAAACACAAAAUUAAAUUUACUUUUUAGCC.......CUGAUA.GUAGU.GGAAA.UCC......UAA..CAA.....AAA.........................AAAAC.AACUAU...GAUA................AUAGUUGUU.U...................UUU...UUG...UUAG...AUU.GUAACGAAUAGCAGGAACGAAGUUUGCAAGUAUGCCUAAGUUUUUCGCUUUAAACUCAAAACUUUUUUUUUGACAAUAUCCCUAGUAAAUUUUACUAAAGGAUGCUCAAGUUUUAUAAGGUUUAAUACCCUAGUUUGAAAUGGGCUUUGCUGUAAAUUUAUACCAAUUUAGAUUUAAAAAUACUGAAAUAUUUAUUGAGGAUGUUGUCAUUCCGAGGAACGAGGAAUCUCAUAAUUUGAAUAACUUGAUGAUAUUCCUCGUUCCUCGGAAUGACAAACUGUAUGUUUUUUUAUCCCAGUAAAUUUAAACUUUAAAUGGUAUU
NC_009613.1/1895658-1895173                  UAUAUCUGUUUCGAUCAUUUUAUUCUAGUCUAAAGUAUAAGGAUUUAAAGUGCUAAAGACUUUAAAUUUUUGAAAAUCUAAUUAUAUUUUGAAAAACAUUGUUGGUUU.GCGUGAGGGAUU.GCAGU.GGAAA.UC........CU..UUUUU...GAG........................................GUUUUU............................................CUCCG.AAAAAAAGA.....UU.GUAACGGAAAGCCCGACCCGAUUUUUCUUCGGGUCACGCCCAAUUUUAGGCUAUAUUUACUACGGUUUCUAUUUGUGGUGCGUAUUUUUUUAUUGUGGUUUCUACUCCAGCUCGCAUGGUCAUUUGGCUUACACUGCAUGAGUUACAAGCGCCUUGUAGGCGAACCUUGACGUGUUUAGAGUCUUCUAUUGAAACCAAUUCUAUAUCACCGCCAUCGGAAUUCAGAAAAGGUCUGAUUUCUUCUAAGGCUUUUUCUACGUUUAAUGUUAGUUCUUCUGGUGUCAUAAUCUAUUUUUUAUUUGCUGCUGAACAACCUGCCAUA
sludgeOz_Contig4957/774-296                  UAAAACGUGCUUUUUAUUGUUUUUUUUUAAACCAUUAAGUAAGUUAAGUUUAUUAAGAAAUAGUUCUUUUGGAAACUUGAUUUUGCAAAAAUGGUUAGCUUUUUAGCC.......CUGAUU.GCAGC.GGUAU.CUU......UUU..AUU.....UUU..UU....................................CUUU............................................AAAAA...AAU...AAAA...AAU.AUAGCGGAAAGCAGGAAUAUGGUUUGCUGAAAUGCGCAAGCCAUUCGCUCCAUGCUUCGACAAGCUCAGCAGGACAAACUAGUUUAAAAUUAUUUUAUGUUAUGUGGAAAGUGAGAGAAAUUCUCGUGGUUAUCUGUUUCGCCGAAGCGAAUAGAAUGUAGCACCUUUUCGUGUUGAUAGGUUGCUAAGCUUUCAUUGAGUCUAAUCUCUCCAGCUUUCGUGAUAACGGUCAAUAAGUUUAUGAACGGUGCAAAGUAAUGGUAUAGAUUGUUAAUUUGCAAGUGUUUUGUAAAAAUAAAAACCUACAACGUUAUAAUGUUGC
NC_009613.1/1509139-1509634                  GUUGCAUUGUUAUAUUUAGUUGUGGUGCAAAAAUAAAGUUUUUUUCUUAAUUAAACCAUAAAAGAUAUCUAAGGAAAUACAAGUAUUCGAAUAAUUUACUAGCUAGCC.......CUGAUG.GAAGU.GGAAA.UCC......UUU..AUA.....CAC..........UAA.ACAGGUUU..................UUAA...............................AAACCUGUUUA....GUG...UAU...AAAG...AUU.GUAAC.GACAGCAGGAAUAUGGUUUGCUGGUAAAGUCCCGAGCCUUUCGCUCCUCUUCUUAUUAGAUUUAGUGCUAUAAAAAAAGGAUAAACUAGUAAAAGUUUAUCCUUAAUAUUUAUGAACUGAAUGUCAUAUUAUUCUGCACUAUCAGUAGUUUCUUCAGUUGUGUUAGCUGGAGCUUCGGUAGUUGGUUCAGCUUUUUUAGCUUUUCCACCACGACGGCUUUUAGUUUUCACUUCUUCUUUUUUACCACCGUUGUAUAGUUCGUUGAAAUCUACUAAUUCGAUCAUCGCCAUAUCUGCGUUAUCUCCUAAACGAUUAC
wf3_Contig1248/454-1                         AAUAACUGAUGAAGCGUUUCUAUUUCAUUAGGAACAUCUUGUUCUGGUGCUAUAACGAUUAUCAUUUUUUUAAAUACAAUUUAAAAGUUUUAGAUGAUGCUUAAGUUA.......GGGAUU.GUAAU.GGCAU.CC.......UUU..UGC................................................UUUUUUU.................................................GCA...AAA....GAU.AUAACGGAAAGCCCGCCUUCGCCUUUUCUUAAAAAGGCGAAGGAACUUCCAUAGUACUUUAUAAAUAAACUUCUGAGCCUUUAUCUUUAAAUUCUUUAGAUUUUUCUUCCAUUCCUUUUGCGAAUACUUCGUCUCCUUUUAUUUCGUUAACGGCAGCAAAAUCUCUGACUUCCUGAGAAAUUUUCAUCGAGCAGAAUUUUGGGCCACACAUAGAACAAAAAUGAGCGAUUUUUGCACCAUCGGCAGGGAGUGUUUCAUCGUGAUAUUCGCGUGCUAAUUAUACGUCUAAUGUCCAAAUAACUCGUG................
JCVI_SCAF_1101668153802/1201-1468            AGCUGGCGAUAAUAUGGGUCCAGAAAAACUAAAAAAAGCUGAAUCGCUUGGUGUAAAAUUAAUUAACGAAUAUGAGUUUUUGGAAAUGUUGACAUAGAUU......UC.GCGUUAAGGAUU.GAAGU.GGAAA.UCC......UUU..UGAAA...GCUGAGC....................................UUGC............................................GAAGC...UCA...AAAG...AUU.GAAGCAAAAAGCCUGACCCGCAGGGAAACGCCCAAAUAAUUAAAAUACAAUUUUACAUCGAACCUAAUCAAAAUAAUUAAAAAUGAAAACAGCUAUCGUAUUAGGAG.......................................................................................................................................................................................................................
JCVI_SCAF_1101668158720/1412-929             UUUUAUGAGGUGCUUAAAGAAAUAAAAGAAGGAAAUAAAUUAAAAAAAUUGUUGAUGAUAACACCAACAAAGACUGAAAAUAAAAUCAUUAAUAAAUCCU......CU.GCGUUAAGGAUU.GUAGU.GAAAA.UCC......UUU..UGCUC...GCUGAGC....................................UUGUC...........................................GAAGC...GCA...AAAG...AUU.GAAACGGAAAGCCUGGCCGAAGGCAACGCCCUAAAAAUUUAAAAAAAAUUCAAAGAAAGCCUACAAAUGCAUGCUGUCUUUUUUCGCUAAAAGUACCUCUUCAGAUUCUUUGUGAUCGUCAUCAGGCACGCAGCAAUCUACUGGGCAAACCGCAGCACAUUGUGGUUCAUCAUGAAAACCAGCACACUCUGUACAUUUAUCAGUAGCAAUGUAAUACACAUCCAUACUGUAAGGCACUGAGGAUCGUUGCAUCCACAGUAAUCCUGUAUUUUACCAGUAAAUGUCGUUUUACUUUUGUACCGUCAGCAAAACGCCAUUCAGC
wf3_AHAI6559_x1/343-1                        GGGCUUCGGGACAAGCUGUUCAAAAUAUGAAUUUAAUGUUUGGUUUUGAUGAAACAGAAGGUUUAAAACUGAAAGCAACUUAUUUUUAAAAGUACUGCAG......CU.GCGUUAGCGGUU.GAAGU.GGCAU.CCU......UUU..UAU.....UUG..UC.U....CCU.C.........................GAGCGCAGUCGA..............................GAGGUUGACAA...AUA...AAAA...GAU.AUAACGGAAAACGCGACCCUUGUGGUAACGCCCAAAUAAUAAAAAGAUGUCACCUUGAGCGCAAUCGAAAGGUCUUAUUAAAAAGAACGUUUAAUUAAAAAGAUAAUAGUCAUUGCGAGCUACACGAGUGACGCUCGAGCCGAGCAAAAGCUCAAGCUGCGCCUUCN...........................................................................................................................................................
NC_009613.1/1651457-1651938                  GCAGUGCUUUUUCGAUUACUUGAUCUGGUACUUCAUCGUCUGUAAAAUGACGGGUAUCUCUGCGGGAUUGUAUGAUUUGGUCUAGAUUCAUCUUAUUGGGUUGCGGGC.GCGUUAGGGAUG.GUAGC.GGCAU.CC........UUUUGUG.....GCG........................................GGGUU.............................................CGC...CAC...AAAA...GAU.AUAGCGCACAGCCCGACCCUUGUGGUAACGCCCAAAUUAUUGGCUCAUUUGAUCUGAUUUUUUUAGGUUUUGUUUCCCUGUGAUAAAGUAUUAAUGUUUUGGGGGUAUAUUAUGGUUAUUCCUCUUUAAUUGUAACAGGAAUUCCGGAAAUCAUUAGUAUUACUUUGUUUGCUUUUUGGGCUAUAUAUUGGUUUAUCCAGCCUUGUAGUUCUGUAAAUUUUCGUCCGAUGUGGGUUUGGGCAUGAACGCCCAUUCCUAUUUCGUUUGUAACGAUAAUUAUUGUGGUGUUUUGUUGUUUUGCAAUGGCAUUAAUUUCAGCUUU
wf3_Contig6579/45-524                        UUUGGAUUGCGGGGAAAAACCUUUGAGUUUUUUAAGGUAAAAUGGUUAAUAUCAUUUGAUAUCAUUAUUUUACUUGCAAAAGUUAAAUUGUAACUUUGCA......UU.GCGUUAAGGAUG.GAAGU.GGCAU.CCU......UUU..UUUGU...UGC..CA....................................CAAA............................................UGGCA...AAA...AAA....GAU.AUAACGGACAGCCUGACCCUUGUGGUAACGCCCAAAUUUUUAUAAUGAAAAAAAGAAUUCUUGUUGCACCUUUAAAUUGGGGAAUUGGUCAUGCGACGCGAUGCAUACCUAUUAUUAACGCCUUGAUUGAAGCGGGUUUUGAGCCUAUUAUUGCUAGUGAUGGUCAAGCGUUAGAUUUGCUUAAAAAAGAAUUUGAGAGUGUGACCUGCCUUACAUUACCUGCUUACAAUGUUACGUAUGCCAAAUCUAAAACAUGGUUUAAAUGGUUAAUGCUUUGGCAAUUACCUAAAAUUAAAAAAGCGAUAAAAAAAGAACAUCGCGC
NC_009613.1/1035139-1035616                  UAUUCAAAUUAUGAGAUUCCUCGUUCCUCGGAAUGACAACAUCCUCAAUAAAUAUUCCAGUAUUUUUAAAGAUAAAUUGGUAUAAGGUUGAAUUUUAGACAUCAUUUU.GCGUUAGGGAUA.GCAGC.GAAAA.UC........CU..CCC.....GAU........................................UUUUC.............................................UUC...GGG.....AG...AUU.GUAGCGUAUAGCCCGACCCUUUUGGUAACGCCCAAACGAUAAUAUUUUUGCUAAUUAAUUGAGUGUUUUUUUUGCGACUCUGCGGCUUUGCGUGAAUAUCUCUGGCAAAGGCAGACUCGCAAGAAAAGUGUAUAAAUUAUGAAUUAAGAUGAAAACAAAAAAAAUCCCAAUCUUUAGACUGGGAUUUUCUUAUAGUAAGUAAUAUAAAUUUGUUGUUGAUAAAACGUUUAUUUUACUUUGUUAAGUAUAGUUUUGAAAGCUACUGGGUGAUUCAUAGCUAAAUCUGCAAGAACUUUACGGUUCAAUUCGAUGUUAUGUUUUU
NZ_ABCO01000011.1/43184-42711                GUUUAUCUUUAAUCACCAAACUUAAGACGAAGUAUUUUUAAAAUAAACGACACUUUUAUUUUAACACGCUGCUUAUCUUAACAUUACAGUUUAAUCUUUU......UU.GUGUUAGGGAUU.GAUGC.GGCAU.CC.......UUU..UUU.....GCU........................................UUUUC.............................................UGC...AAA...AAA....GAU.AUAGCGGAAAGCCCGGUUAUUUUGCCUCUUUAGGCUAAAUAAAACACCAUAAUCAGUAAAAAAUAAUGAGAAAUGAAUGAUUAAAUUUAAAGAGCGAACAUCUAAAUUACUGUUUUCUAAACUACUACGCAAAUUAUAGUGAGAUUAUUUUAUUCAGUCUUCUUAUUCCAAUGGGUAGAAAGGUCAAAAUAAUCUAUAGGAAAUGCUGGUUUUUGUCUUUCAAGGCGGUUACUUUGAAAACUUCGUUCUAAUAUAUCUUCUAUAAGAUAGUCUUCUUUCACCUCAAAAGGCUUGUAUUCUUUCUUUAUAGAUAUAUCAAACA
JCVI_SCAF_1101668153165/99-589               UUGUACAAAAAUUGAAGAUUUACUAAAACCAUUACCAGCAAUAACAGAUACAAACGUAAACCCAAAAAUCAUAUACGGCAAAAAUUUCAUAUCCGACUAAAA.......GCGUUAAGGAUA.GUAGC.GGCAU.CCU......UUU..UUU.....GGC..UA....................................CCCACAAUAAUAGUUU................................UGGCC...AAA...AAAA...GAU.AUAGCGAAUAGCCUGCCCGAUAGGGAACGCCCAAAUUAAAAAAAAAUCAAAAAAAAAUUAUACAAAUGAAAAAACUUUUUAUCCUACUAGACCAAUUCGAAAAUUACGUUAUCCGAAAAGUAGAAAAAAUUUACAGAUUUAUUGUCCGCAAAAAAUACACCAGCUCAAAAGUAGUGGACAGAAUCAUCUACAAAAAAAUAAUUUCAGCAGACAUCAUCGACAUCAUUCGUCGCAAAGGCAGUAAAUAUAUCCCAGAAAACAUACGCAACCGUCAAGAAGUAAAAGCAAUCGUUAUAGCUAGACAUAAUGAAAAAAUGCUAGA
wf3_Contig4932/693-215                       CCUAAAUGAUUGUCUGAGGCGAAAUAUAUUUUUUUUCCUUUUGGAAUUUGCAUGUGGUAAAGAUAACUAUUUCUUGAUAAUGCCUAUCGUUAGCAGGUGUGU.......GCGUUAGCGAUU.GAUAC.GGUAU.CCU......UUU..UUGUG...CGC........................................GCUUAU............................................GCG...CAA...AAAA...GAU.AUAGUGGAAAGCGCGACUCUUGUGGUAACGCCCAAAUUAUUUAUUGGUUAUCGCUGGCGUACCAUUGUGCGUAGCUGGUUGCGGUUUCGGAUAGUUUUAAAGAGUGCAGUUUGAUGUUGUUUGGUAAACGGUCUUGUAUUUUUUGUGCAAAAUCGAUGACCAUCAUUUCGCUGGUUGGUUGAUAAUCUACCAGUAACACGUUGUGGUCUCUGUCCUGAAGCUCUUUGGCUAGUUGGACAUGUGGUGUGUUUUUGUUAAAUACUGUGGCGUGAUCAAAAACGUCUACAAUUUCUUCUUUUACUAUUUUUUUUAGAUCUGUAAA
wf1_Contig1516/516-990                       CAGUGUUGUUUUAAACUUUAUGUAAUGGAUACAAAUGAAGGCUUAAAAUGGCUUGAGUAAAAUUUUUAAAUAAUUAAUUUACAGACUUUGUUUGCGAUUG......CU.GCGUUAGGGAUU.GGAAC.GGCAU.CC.......UUU..UUU.....UUG........................................CAUUU.............................................CAA...AAA...AAAA...GAU.AUAGUGAAAAGCCCGACCCCUUGCUUUUUGGCAAGGGGAAACGCCAAAAAAACAGAAUAUAAGUUUCAAUCUUGAUUCACAUUAAUUGCAUUAAACGAUAUUUCGGGCAAAGCCAACUUAAACAUGUUCACCACCAAAGAAGGUGGUUUUAAAAGUUAAAAUAAAAUAAUAAAUUGAUAAUUGCAUGGCGGUAGGCCAUAAAUAAUAAUAGUUCGGGAAAUUACUGAGGGUUGAUCAGAAUCUAGACUCGGGGAUAUGUAUUCUUGAUUUUCAUGAGGACAAAUGUAUCAAUUUCCUAGCCUGAAAAAAUAAAAUCGGGGAA
wf1_Contig56/228-702                         AGUGUUGUUUUAAACUUUAUGUAAUGGAUACAAAUGAAGGCUUAAAAAUGGCUUGAGUAAAAGUUUAAAAUAAUUAAUUUACAGACUUUGUUUGCGAUUG......CU.GCGUUAGGGAUU.GGAAC.GGCAU.CC.......UUU..UUU.....UUG........................................CAUUU.............................................CAG...AAA...AAAA...GAU.AUAGUGAAAAGCCCGACCCCUUGCUUUUUGGCAAGGGGAAACGCCAAAAAAAUAGAAUAUAAAUUUCAAACUUGAUUCGCAUUAAUUGCAUUAAACAAUAUUUCAGGCAAAGCCAAUUUAAACAUGUUCACCACCAAAGAAGGUGGUUUUAAAGUUUAAAAUAAAAUAUUAGAUAUUAGCCUUAAUUCUUCGGAGAGUAGAUCAUUAAAAUCUAUGUUUAAUGAAAAACGAGAAAUAGCAGGAUUAAGCAAAACUCAGUUUGAAAGACUCGCAAAUAUUCAAAGACGUAGUUUGGAUGGAAUCCUGGAUAAAACUUCAAAAC
wf3_AHAI17743_g2/367-845                     GAGAUUAAUUCUACAACUGUAAAUAGGAAUAUGAUUAUUCUUGAUGUUGUUUUAAGAACUCAGGAUUUUUUUGAAGAAGACAAUUAAAAAUACGCGGUUAUUUUAAUUUGCGUGAGUGAUU.GCAGC.GGCAU.CCU......UUU..UAU................................................UUUUUCU.................................................AUA...AAAA...GAU.AUAGCGUAAAGCACGACCUUUAGGGCACGCCCAAAUAAAUAUGGACGUUCAAUUUAAUAUUACCGCAUAGUUUUGUAAAUUCGUAACUUCUUUAAACAAAUUAAAAAAUUACCAAUGAGUAAAUACGAUAUUAUUGUUCUUGGAAGUGGUCCUGGAGGCUAUGUUACUGCCAUUAGAGCAUCGCAACUAGGUUUUAAAACCGCUGUUAUUGAAAAGGAAAGCCUUGGUGGCGUUUGCCUUAACUGGGGGUGUAUCCCAACGAAAGCUUUAUUAAAAUCUGCGCAAGUUUUUGAAUAUUUAAAGCACGCUAACGAUUAUGGUU
JCVI_SCAF_1101667193122/449-910              UUUAGGUAGCGCUCAACAAUCGUUAAUCUUCAAUCUGCAAUCCAAAACUUUGCUUUAUAUUUGCCGAUUAAAAGACUGCUGUAAAAGGGAUAGAGGUGGU......UU.GCGUGAGGGAUU.GGAGU.GGAAA.UCC......UUU..UGC.....UUU........................................UGAAA.............................................AAAA..GCA...AAAG...AUU.GCAACGGAAAGCCCGGCCCUCUUUCGACAGGCUCAAGACAGGCCAAGGGGACACGCCCUAAUUAAAUUGACAAAGAAAGAAAAUGACAUGCGAUGCAUUGCAUGUUUCCGAUAAAAAACAUUCAUUCUACAUGAAACAUAUUAGAAAUUUUUGCAUUAUUGCCCACAUUGACCACGGGAAAAGUACGUUGGCCGACCGAUUGUUGAGUGCUACUCAAACCGUUUCGGCUCGAGAGGAAAAAGCGCAGUUGUUGGACAACAUGGAUUUAGAGCGCGAGCGUGGGAUUACCAUUAAGAGUCACGCCAUU...............
JCVI_SCAF_1096626901114/1514-1034            UAACGACAUUUGUUCUAUGUUUUUAGAAUUAACUCUACAAAUGUAGAAUAUAAAUUGAAAUAAACAAAUUUUUAGUAAAAAUAAUUUACUAGUCGCGGAA......UU.GCGUUAAGGAUG.GAAGU.GGAAA.UCC......UUU..UUA.....UUU..UU....................................UCUUU...........................................AAAAA...UAA...AAAG...AUUGUGAACGGACAGCCUGCCCAUGCUGGAAAAAUAGUGGAAGCAUGGAAACGCCAAAAAAAAUCCGCUCAUUCUGAAGAACAAGCGGAAGUUUAUAUAAAAAGAGAAUUUAUUUACUCAGUUCUACAAAAUACUUGUAAAAUAGCGGAAUGGUUUCGAUUCCUUUCAAGUAGUUAAAUAUCCCAAAAUGUUCGUUUGGAGAAUGAAUCGCAUCGCUGUCUAAUCCAAAUCCCAUUAGGAUGGUUUUACUUUUCAAUUCUUUUUCAAAUAAAGCUACAAUUGGAAUACUUCCGCCUGAGCGAACCGGAAUUGCUGGAACGCCAAAG
sludgeOz_Contig3301/617-138                  AUCAUUAUAAAAGUUUAUGGGUUUAUGUGUUUAGAAGUUUAUGCAUACAAAAGUCUAAAACAUAAAUUUUUUAUUAUAUGACAUUUGUCAGUUCAUGGGU......UU.GCGUUAGGGAUU.GCAGU.GAAAA.UCC......UUU..UAU.....UUU..UU....................................UCUUU...........................................AAAAA...AUA...AAAG...AUU.GUAACGGAAAGCCCGACCUCGUUUUUUUUGAACGAGGUAACGCCAUAAUAAAAUUAAGCUACGUUUUCUACCGUUUCAAUUUGUGGUGCAUACUUUUUUAUGGUAGUUUCAACUCCAGCUUUCAUAGUGCUGAUGCUUAAACUACACGAUGUGCAUGCGCCUUGAAGACGAACUUUUACGUGUUUGUCGUCGUCUAUAGAAACCAAGCUAAUGUCGCCGCCAUCAGAGUUUAAAAACGGUCUGAUUUCGUCUAAUGCUUUUUCAACGUUUAAGGUUAAUUCUUCGUUUGUCAUAAUUAAUUUAGUUUUCAGUCGCAGUUUUC
NC_009613.1/1104989-1105474                  UGUCUAUGGCUGGAAUUAUUCUCAUUUAUUUAAGUCUUAAAGUUUAAAAGUCAAAUGUCAUAAAGUCAUUUAGAUUUCUAAAAAGUUUUUUAAUUGGUAUGCUGUUUU.GCGUUAGGGAUU.GUAGU.GGAAA.UCC......UUU..UGU.....UUU..UU....................................CCUUU...........................................AAAAA...ACA...AAAG...AUU.GCAACGGAAAGCCCGCUCGAACGCCCAAAUUAUAAUUCUAAAAAGUUUUUUAAUAUUUGUUCUCCUAUUUUCCCGCUUUUUUCUGGGUGAAAUUGUACGCCGUAGAAAUUGUUUUUUUGUAAUGCUGAUGAAUAUUCCGUUUCAUAGUUUGUAAAAGCAAUGGCUUCGGCACAUUUUGGAGCAUAAAAACUAUGCACUAAAUACAGGUAUUCGUUUUCAGAAAUUCCUUCAAACAAACUAGAUUUCAAAUUAUAAAUGUUAUUCCAACCCAUUUGUGGCACUUUUACUUUGUUGGAAAAUUUAAUAAUAUCGAUAUCGAAAA
wf3_Contig4156/1307-832                      CACUAGUGGAUCACAGAAUCGGCUCGAGUUGGUUAAUAAAUUAUAAAGAUGACUAAUACGGUUUACAACAAUUGUGAUUAGUCUUUAACUUGGCUGGUAC......UU.GCGUUAGCGAUU.GUAGC.GGAAA.UCC......UUU..UUA................................................UGAGGCACGAU.............................................UAA...AAAG...AUU.GUAACGUAAAGCGCGNACCUUGGGUAACGCCCAAAAUAAAAAUGGUUGAAAUUAAAAAGUCCCUUUGUUUAAUGCAAAGGGACUUUUUUUAAUCUAAUUUAUCGGUUAGUUUUUGAAACACUUUUUUAGCAUCCUUACCUUCGUACAAUACCGCGUAUACUGCGUCUACAAUGGGUAAGCGUGUUUUCUUUUUGUUUUUCUCGUUAAGUAAAUGGGCACUUUUUGUGGCAUAGUAACCUUCUGCGACCAUACUCAUUUCCAUUUGUGCAGAUUUUACGGUGUAGCCUUUACCAAUCAUGUUUCCAAACAUGCGGUUUCUAGA
NC_009613.1/1068241-1068726                  UUACACCAAAUGCGGCUACUAAGGUUUGUUUUUUUUUUGAAAAUAAAUGGGUGUAGGCUAUUUGAGCAUUAAUGUUGUGGUUGUAGUUUUUAGCCAUCUGGUUUUUUU.GCGUUAAGGAUU.GUAGU.GAAAA.UCC......UUU..UUG.....GCG..A.....................................UUUUUCU..........................................UCGC...CAA...AAAG...AUU.GUAACGGAAAGCCUGACCCCGAUUUUUCUUCGGGGUAACGCCCUAGUUUUUCUAAUCUAAUUCUUUUAGAAUGGUUUGGUUUUCUUUUAGACCUUGUAAAAUUUGUACGUAAUUUGAGGAGAUAAUGCCUGUUUGUACAUUUAUUUGUUUUUUAUUGGUGUUUAAAACUUUAUUUCCAUAGCCUAAAUAGCUUCUUGGAAUUACUAAUGUGUUUUUGCAUUGACUCACUAGAAUAUUGGCUUCUAGUUGUGUUCCUGAUAUGGCAAAAUCUAUUGGUUUGGUAAAAAUGGCUUUGACUAUGAAGGAUUGCGAUUGCUCAUCG
NC_009613.1/1132810-1133295                  UUUAAGUUCUGAGUGACAAAGGUUUUUAUAUUUUUUGAAUUGUUUUUAUUUUUACACAAAUUAAAUAAAUUAUUGUUGUUUUGACUGGGUUGAAUUUAAUAUCGAGCU.GCGUUAGGGAUA.GUAGC.GAAAA.UCC......UUU..UUAGA...GGC........................................UUUUC.............................................GCCGA.UAA...AAAG...AUU.GUAGCGAAUAGCCCGACCCUUGUGGUAACGCCCUAAUUUUAGUUUACAAAAUUUUCGUCUUUAAAGCCUAUUAAAUAUAACUUGUCUUUUGCUCUUGUCAUGGCGGUAUAUAACCAGCGAAUGUAAUCUUUAUCGAUUCCGUUGGGCAAAUAUGGUUGCUCGAUAAAUACGGUAUUCCAUUGUCCGCCUUGCGAUUUGUGGCAGGUUAUGGCAUACGAGAAUUUGACUUGCAGGGCAUUGAAAUAUUCAUUUUCUUUUACUUUUUGGAACUUUUUGUAUUUAGUGGUUUCAUUUUCAUAAUCUUUGAUGACUUCUUCGUACA
JCVI_SCAF_1096628075201/993-1454             CAACGGGCACCAGAAGGAGGCAUCCGUGCGAGCUGCUUUGAAAAAUCACCGCAAAUUCGCAGAUUUUCUUGAUUGGAUGGAUUAGAAAAUCACCGAGGGU......UU.GCGUUAAGGAUG.GAAGU.GGAAA.UCC......UUU..UUA.....GGC..GC..C.................................AUUUUUA........................................GGCGUC...UAA...AAAG...AUUGAGAGCGUACAGCCUGACCUUGUUGCUUGAUGAAUUGUGUUUUUCAAGAAGGAUUUUAUGCAACAAGGGAACGCCCAAAAAAAAUCCGCCCUGUGGAGAGCGGAUGAUGUGGGUUUUGACAGAAUCUAUUUUGAUAAUUCUACAAAAUACUUGUAAAACAACGGAAUGGUUUCGAUUCCUUUGAGGUAAUUGAAGAUCCCGAAGUGUUCGUUUGGCGAGUGAAUGGCAUCGCUGUCGAGACCAAAUCCCAUGAGGAUGGUUUUUGAUUUCAAUUCUUUUUCGAAUAAAGCUACAAUAGGG.......................
wf3_Contig3210/504-33                        AUUUGGACGAACUAAUUGAGAAAAAAGAAAAUCCAGAAGUGAGAAGUAAAAUUGGAUAUAAAUAAAAGUUCAAAUUAUAUAAAAUAGUUGGCAAAUAGUU......UU.GCGUUAGGGAUU.GAAGU.GGAAA.UCC......UUU..UUA................................................UUUUUCA.................................................UAA...AAAG...AUU.GUAGCGUAAAGCCCGACCUUUUUAGGAACGCCCAAAAUGAAUUAAUUUUUGAUAUUAUUUUUAUCAAAACAAAUAAAUACACAAUUAAACGAUUAAAUAGUUAAACGUUUUUAUGAGUGAAGAAAUAAACGAGAACGAACACGAAGAGGAAUUAACGAAUCAAGAAAAUCAAGCUGAAGAAAUUGAGAACUUGUCAGAAUCUGUAGAAACCAUUACCAAAGUUACAGGAAUGUACAAAGAGUGGUUUUUAGAUUAUGCAAGUUAUGUAAUUUUAGAGAGAGCUGUGCCUUCUUUAGAAGAUGGUUUGAAACCUGUGCAACGU
NC_009613.1/1446648-1447127                  UGCCUAUGUCAUAAAAAUUGGAAUAGGCAAAAUUUCGCAAGCCUAUACCGUCAGGCAAUAAUAUAAAUACUUUGGGCUUAAUUCUAUUAUUUAUAGCGUU......UU.GCGUUAGGGAUU.GAAGU.GGAAA.UCC......UUU..UUG.....AGG..CU....................................UUUUU...........................................UGCCU...CAA...AAAG...AUU.GUAACGUAAAGCCCGACCCUUGUGGUAACGCCCAAAUAAUGAGAUUUAAAAAAGCUGUUUAUGGUAGUAUUUAGUGAUCCUUUGUUGUUGGCCAUUAUAUAUCGUUAAAUUGUUUUUGGUAAUUUAUUUGCCAAAUGUCAUUUUUUUCUAGAGAUGCUAAGAAUAAUUUUGCGCUAUUUCCUUGUCCGAAAUCAUUUUUAGAAGGCUGUACCUUGUGAGAAUCGAUGCUAGACAAUGCUUCUUGGAUAUGCAACUUGUUGUAAUCUACAUUGAUAAUAUGAGUAUGGGCUGCUCUGUUUUGUUGGCGGGUUCCUAUAUUAAU
NC_009613.1/1526842-1527328                  UUCGUGAUUUAAAUAAUUUAAUUUUGAAGGCUAAAGUGUGAAGGAUUUUUUAUUUUAAGUUACUAUUGAACUUUGAAUAACUAUUUUUGAUUGCUGGCGCAUGCCCCU.GCGUGAGGGAUU.GAAGU.GAAAA.UCC.......UU.UUUUGA...GGC........................................UUUUC.............................................GCCGAUGAA...AAAG...AUU.GUAACGGAAAGCCCGACCCGAGGAGGAACGACGAAGGGGCACGCCCUAAAAAAAACUAAACUAUUAUAAUUUUGAAAUUUAUUUUUUCUUUUUUUGUUGUAUUUAUUUGUCAGAAUGCGUUGGCACAGUUUUCUUAUUUGCAAAUUAAGGGGGCUGGUGAUAGGGAGUGUAGCAUAAUUGAUUCGAUAGGUUAUAGUAAGAGACAUGCCAAUACAAAAUCUGUUGUUGAACAAGCGAAUUUAUUUGCCGAUAAAUUAUUGAAAAACGGCUAUUUGACGGCCAAACAUGAGGGAGUGAUUACAGUAAAUGAUUCUACUUUUUU
NC_009613.1/1244241-1244722                  CGCAGAUGACACGGAUUUGAUAAAUUAAAAAAAAAUGGAUUUGUUUGUUUUUGGAAAUAGCUGGGUCAAAAUUUUGAAUGCUGAAUGCUGAUGUGCUGCG......CC.GCGUGAGGGAUA.GCAGC.GGAAA.UCC......UUU..UUU..UGAGGC........................................UUUUC.............................................GCCGAUAAA...AAAG...AUU.GUAGCGCAUAGCCCGACCCGACCUUUUCGGGAGGGGCACGCCCAAAAAAUUAAAAAUUAAAAAACAUACCUUAUAUAUGAUACUUGUUUUAUGGGGUUUUGUGUGAUUCUUUCCAGGAUUUUACUAGUUUUGCAUAGCUUACGUCGUUUUUUGCGGGUUGUUUUGGUAGUCGGCCGUCGAAGAAUGCUUUGUACAAAAUGCCUUCGAUGGUGAGGUCUUCGGCAACGGUGUAGGGAUCGUAUGUGGUUUUGAGGUUUAUAUCGAAUAUUUUUGCGGUUUGGUUGGACCAAAAGGCUUUCCAGCCGCUUUUUAGUUCUUUUAU
NC_009613.1/1590715-1591196                  UUUGCAACGCAGAUGACACGGAUUUGAUAAAUUAAAAAAAAUGGAUUUGUUUGUUUUUGGAAAUAGCUGGGAUCAAAAUUUUGAAUGCUGAUGUGCUGCG......CC.GCGUGAGGGAUA.GCAGC.GGAAA.UCC......UUU..UUU..UGAGGC........................................UUUUC.............................................GCCGAUAAA...AAAG...AUU.GUAGCGCAUAGCCCGACCCGACCUUUUCGGGAGGGACACGCCAUUAUUAAAGAAGUACUAGCUGAAUUUUAUAGCUUUUACUGGUGAUAUUUUGGUUGUUAUCUUAGACUGGUGUUACUUUUUAAUAUUUCCAGGAAAAAAUGAACACAUAAAAAAAAGCCCCUACAAAAGGGGCUUUUUUUAAAAUUUGAACACAAUAAGUGUUAUAAAGAUGAAACGAAUCUAGUUAAUUUAGAUUUUAAGUUUGAUGCUUUAUUAUCAUGUAUAAUGUUUUUCUUAGCUAACUUAUCAAUCAUAGAGAUUACAUUUGAUAAUUUUGCAG
NC_009613.1/2504059-2504540                  CGCAGAUGACACGGAUUUGAUAAAUUAAAAAAAAUGGAUUUGUUUGUUUUUGGAAAUAGCUGGGUCAAAAUUUUGAAUGCUGAUGUGCUGAUGUGCUGCG......CC.GCGUGAGGGAUA.GCAGC.GGAAA.UCC......UUU..UUU..UGAGGC........................................UUUUC.............................................GCCGAUAAA...AAAG...AUU.GUAGCGCAUAGCCCGACCCGACCUUUUCGGGAGGGGCACGCCAUUAUUAAAGAAGUACUAGCUGAAUUUUAUAGCUUUUACUGGUGAUAUUUUGGUUAUUAUAUAGGUAGGGAUUGUUAGUACUAAUAGGCAUACUGUUAUUGUUCCUAGAUUAAGCAAGAGGAUGUGUGCUAUAUUUAUAUUGACUGGGGCUUGGUUAACGUAGUAGUUUUCUGGGUUUAGUUUUAUUAUUCCUGUGUGUUUUUGAAUAAGCAAUAGUCCUAUUCCUAUUGUAUUUCCCCAGAGUAGUCCCUUGGUUAUUAGGUGUACGGCGUUAUAGAGG
NC_009613.1/1039146-1038665                  CGCAGAUGACACGGAUUUGAUAAAUUAAAAAAAAAUGGAUUUGUUUGUUUUUGGAAAUAGCUGGGUCAAAAUUUUGAAUGCUGAAUGCUGAUGUGCUGCG......CC.GCGUGAGGGAUA.GCAGC.GGAAA.UCC......UUU..UUU..UGAGGC........................................UUUUC.............................................GCCGAUAAA...AAAG...AUU.GUAGCGCAUAGCCCGACCCGACCUUUUCGGGAGGGGCACGCCCAAAAAAUUAAAAAUUAAAAAACAUACCUUAUAUAUAUUGUAUGUUUUUUCGAAACUAGUAUAUUUGCAUUCAUAAAUUUACAAUAAUGAUUAAGAUUACAUUACCUGAUGGUUCGAUUAAAGAGUUUGAGAAUGGCGUAACUCCUAUGGAUGUUGCUAAAAGUAUUAGUGAAGGUUUGGCUAGAAAUGUGAUUUCGGCAGCUUUUAAUAAUAUUACGGUGGAGAUUUCGACGGAAUUGACCACGGAUGGUUCUCUUGUUUUGUAUACUUGGAAUGAUAA
NC_009613.1/1726486-1726967                  CGCAGAUGACACGGAUUUGAUAAAUUAAAAAAAAUGGAUUUGUUUGUUUUUGGAAAUAGCUGGGUCAAAAUUUUGAAUGCUGAUGUGCUGAUGUGCUGCG......CC.GCGUGAGGGAUA.GCAGC.GGAAA.UCC......UUU..UUU..UGAGGC........................................UUUUC.............................................GCCGAUAAA...AAAG...AUU.GUAGCGCAUAGCCCGACCCGACCUUUUCGGGAGGGGCACGUCCAAAAAAUUAAAAAUUAAAAAUUAAAAAACAUACCUUAUAUAUGAUACUUGUUUUAUGGGGUUUGGGGAUCUAAGUUUAUAAACUUGUGUGGAAAUAUUAAAAGUAGGAUAUUUGUCGUUUAAAAAUAGAUAGAAAGGCAAGAUUAUUUUGUGGAAUUUAUGAAGUUGUUAUUGUCUGAAGUGAUAGUGGGUUAUUUUGGAUUGAUUUCUUAUAAAAAAAAUAUUUAAUCCUUGUGCGUUUCUUAAUUUCGUAUUUAUUAAUUGAAUUUAAAAGCGAUAA
NC_009613.1/570885-570404                    CGCAGAUGACACGGAUUUGAUAAAUUAAAAAAAAUGGAUUUGUUUGUUUUUGGAAAUAGCUGGGUCAAAAUUUUGAAUGCUGAUGUGCUGAUGUGCUGCG......CC.GCGUGAGGGAUA.GCAGC.GGAAA.UCC......UUU..UUU..UGAGGC........................................UUUUC.............................................GCCGAUAAA...AAAG...AUU.GUAGCGCAUAGCCCGACCCGACCUUUUCGGGAGGGGCACGCCAUUAUUUGGAUAAAGUUUAAAGCUUGUGAGAAAAUAUUGAAAUAUUGAUUUUUGUAUUUAAUUUUGGAAUAGGAAAAUGUCUGUUUUUUUCUUGCCCUAUAUAGCCAGAGUUAAAUCUAGCGGAAAUUUUUGGGGAAAUUUAAACCGAAAAUUUACUAAUACCAAUUUAUCUUUAAAAAUACUGGAAUAUUGAUUGAGGAUGUUGUCAUUCCGAGGAACGAGGAAUCUCAUAAUUUGAAUAACUUGAUGAGAUUCCUCGUUCCUCGGAAUGACAAACUGU
wf3_Contig3028/564-92                        GAAGUUCUGUAAUACAAACUUCUAAAACACACCCUGGUUUUAGUGAUUCUCUAACAGAAACGAUGACUUGUCUUUUUAAUGAAUUGGUAUUAUGAGUUUU......UU.GCGUUAGGGAUU.GUAAC.GAAAA.UCC......UUU..UUC................................................UUUUUUCA................................................GAA...AAAG...AUU.GUAGUGAAAAGCCCGACCCGAUAGGGAAACGCCCCAGAAAAUCACCUAUUAAUUCCCAUUUUGUUAAUCCAACGUACGUAAGCUUGUCUGUUAUUAUUGUGCUGCCUUAAGGUUUUAGCGAACAUAUGGUAGCCAGGAUUUUCUGGAUUGGCUACAAAAUAAUAGUAGUCGUGCUUUUCGAAAUUAAGUACUGCAUUGAUAGAGGAAAUAUCGGGCAUAGCAAUAGGUCCUGGAGGCAGCUCUUUAUACUUAUAAGUAUUAUAAGGCGAUUCGAUUUCUAAGUCUUUGUACAAAACACGCUUAAUAACGGUAUCAAAAUCUU
NC_009613.1/1383607-1384084                  GAGUAUGUUUUCUGAGUAUUUCAUUGUUUAUUUUAGAUUUUAAAGCCUAAUCAUUAAUUAUCGCAAAUGUAAUGAUUUGAAUGCUAAUUAUGAAACCGAAUGUUGUUU.GCGUGAGGGAUU.GAGGC.GGUAU.CCU.......UU..UUU................................................GAGGCACG................................................AAA...AAAA...GAU.AUAGCCGAAAGCCCGACUUGAGGAGGAACGACGAGAGGCACGCCCUAAAGAUGCAAUUUGAUUAUUGAAAAAAUGUCCAGACUAAACCAAAUCUAAUAAUAAAGUCUUUGUAAGGGUAAUUGGGGGCUGAGUAGUAGUUUCUUCCUGUGAAACUUGAGUUUAGAUGCUCGGCUUUUAGGAAUAUUCUGGCUUGACGAACUCGUGCAUUGAUGAAGAAAUCGACCAGUGGAAAAUUGCCAAUUUUAGUGUUUUCUUGCACGUAAAAUUCUCCUAUUAAGGGAUUGUAAUGGUUUGCGUAGUAUUUUGUAAAGGUUUGAAAGGU
NC_009613.1/500925-501402                    GUUUGACCUAUUCUUUGUGCUGCAAUGGCAAAUUCUUUUCCUAAUUCGCCUGAACCGAGUAGUAAUAUUUUCAUUUUUUUUGUGUAAUGUUGAGUUUGAGGUUUUUUU.GCGUGAGGGAUU.GAGGC.GGUAU.CCU......UUU..UU.................................................GAGGCACGA................................................AA...AAAA...GAU.AUAGCCGAAAGCCCGACCCCGCCAUUAAAAGCGGGGUCACGCCCAAAUGUAUAAAAAAAGCCUCAAGUUUCCUUGAGGCAAAUAAUUAGGCUAAUACUUCUUUUAUUCUUCGAAUGGCUUCGGUUAGGAUUUCUUCGCUGGUUGCGUAGGAGAUUCUGAUGCAGUUUGGGUUUCCAAAAGCGUCGCCAGUUACGGUGGCUACAUUGGCUUCGCCUAAUAGGUACAUCGAGAAAUCAUCGGCAUUGUUUAUGGUUUUUCCUCUUAAGGUUUUUCCGAAAUAAGCAGAAACAUCUGGGAAUACAUAAAAGGCACCUUCUGGGGU
NC_009441.1/2021025-2021506                  UUAUAAUAUUGUAGAAUGGGAAUUUUGUAAUUUUUUUGUUUCACGCAGAUUUAGCAGAUCUAGGAGAUUUUUUUUCUUUUGAAAAUGAAUGUUCUCGUUUUACGGUUU.GCGUGAGGGAUU.GAGGC.GGUAU.CCU.......UU..UAUGA...AGC........................................GGA...............................................GCGGA.AUA...AAA....GAU.AUAGCCGAAAGCCCGACCCGAAGGGACACGCCCAAAUUAAAUGCAUAAAAAAACAGCUUAAAGUAUAAAAGUGAUGAAACUUUUGAACCUUAAGCCGUUUUAGUAAAAUUUAGAAUAUUGUUAUGCAGUCAAAGCUUCUUUGAUUCUGCGUAAAGCUUCUUUUAAAAUAUCGUUGCUUGUUGCAUAAGAGAAACGAAUACAGUUUGGAUUUCCAAAAGCAUCUCCUGUUACUGUUGCCACGUUUGCCUCAGCUAAAAGAUACAUAGAAACAUCGUUUGCAUCUUUAAUUUCGUGUCCUUUUAAAGUUUUUCCGAAGAAAGAA
NC_009613.1/615190-615671                    AUUUAACCACAAAGUGCACGAAGAUAUUCACCAAGUACACCAAGUUUUGUUUUUAUUUAGACCUAACAGGUUUUUAAAACCUGUUAGGUUUUUGUGAGUCUUUGUUUU.GCGUUAGGGAUU.GAGGC.GGUAU.CCU......UUU..UCU.....GG.........................................UUUUUCU............................................CC...AGA...AAAA...GAU.AUAGCCGAAAGCCCGACCCGACCUUUUCGGGAGGGUAACGCCCCAUUAUAAUUUGAAAUAAUCGAUAUAAGUGUUUAAAUCUUUGUCGCCACGACCUGAUAGAUUGAUGACUACAAUAUCUGUUGGUUUAAAUUUUUUAUGGUCUAAAACGGCAAAAGCAUGUGCGCUUUCUAUGGCUGGAAUAAUGCCUUCGGUUUGAGACAUUUUUAUGCCCCAAUUCAUGGCUUGAUCAUCAGUGAUGGAGAUAAAUUGGGCUCUUUUUGUUUCGAAUAAGUGAGCGUGCAUGGGGCCAACUCCGGGAUAAUCUAAUCCUGCGGAGAUA
JCVI_SCAF_1096628183349/1018-1497            AACACAGUGAUUGGUUAUUACCUUCUCAAUUAGAUAAAUAAUUUGUUUUUAUAAACCCAAAAUCUUACUACUUUUACCACUUAAUUUUAGCGUUACUUAU......UU.GCGUUAAGGAUU.GAAGU.GGCAU.CCU......UUU..UUU.....GCU........................................GCCACAUAU.........................................GGC...AAA...AAAA...GAU.AUAACUGAAAGCCUGACCUAUAGGUAACGCCCAAAUAAUAAAAAAACAAUGUUACAACUACCUUUUAUUAGAGAGAACAAAGAAGCGGUUAUAAAACGUUUAGCUGCAAGAAAUAUUGAUGCUAAACCUUUAAUUGACCAAGUAAUUAUUUUAGAUGAAGAACGCCGUGCACUACAAACACAAUUAGAUAAUGUAUUGGCAGAAUCUAACAGUAUCUCCAAAGAAAUUGGUAUGUUGUUUAAAUCUGGUAAAGCUGAAGAAGCUAAUGCACUUAAAGCUAAAACUGGCGAUUUAAAAGAAAGCUCUAAAACCUUAUCAGAAC
wf3_Contig6516/2238-1752                     UCUGCUAUCAGGAUUUCUGUUCCUGGCUGCAUGGGUUGCACUUUAAAGUAAUACCCUAUGUAAAUAAUAUUUGACAUUAUAAUUUGUACUGUAUUUUGCAGAUUAGCCUGCGUUAGCGGUU.GUAGU.GGCAU.CCU......UUU..UUU.....GCU........................................GCCACAUAU.........................................GGC...AAA...AAAA...GAU.AUAACGGAAGACGCGACCCUUGUGGUAACGCCCAAAUUAUUUUAAUUUUUAUUGUUAUUUAAAAGGCAUUUACGAUUGCGUAAAAAUCUUCGGCUUUUAAGGCUGCUCCUCCAAUUAAUCCACCAUCUACGUCUGGUUUUGAGAAAAUUUCUUUGGCGUUUGCUGGUUUUACACUCCCUCCGUAAAGGAUAGUCAUGUCGUCCGCCACUUGGUUACCGUAUUUGUCGUUUAAUGUUUUACGGAUAAAUUUGUGCAUGUCUUGUGCUUGUUCUGGACUUGCUGUUUCUCCUGUUCCGAUUGCCCAUACAGGCUCAUAAGCCAA
wf3_Contig947/603-123                        UAUAAUUACGACUUGAUAUCCACUAUUUUGAAGCUGAACAACUGUAUGCGACCCUAUAAAGCCUAAACCUCCUGUAACUAGUAUCUUCAUUUGCUUAUGCGU.......GCGUUAGGGAUA.GAAAC.GGUAU.CCU......UUU..UUU.....GCU........................................GCCAUAUAU.........................................GGC...AAA...AAAA...GAUUUUAGUGGAUAGCCCGACCCUUGUGGUAACGUCCUAAUUGUUUGCUAUAAAAUCUUUAAUAGUUUUUGUUAUAAAAUCUAUUUGAUCAUCUUCCAACUCGGUAUGCAUUGGUAAUGAAAUCACUUCUUUUAUUAAUUGAUUGGUAACUGUAAAAUCGGCCUCGUUAUACCUUGUAUCGCGAUAAGCUUUUUGCGCGUGCAACGGUAUUGGGUAAUAUACACCACAUGGGAUUCCGUUAUCGUUUAGAUGCUUUACCAAAGCGUCUCUGUCCACAUUUUUAACUUUUAAUGUAUAUUGAUGAAACACGUGACAGUUACAGGUAU
wf3_Contig6825/366-1                         AGUAUUUAUAUAUGAAAAGACCUGAUAGAAUAUUAAUCCUAUCAGGUCUCUUGUUUUAUUUUGAUUGACCUUAACUGUUGUUUUUUUCAGGUCUUGUGGU......UU.GCGUUAGCGAUU.GAAAU.GACAU.CCU......UUU..UUU.....GCU........................................GCCAUAUAU.........................................GGC...AAA...AAAA...GAU.AUAAUGGAAAGCGCGACCCUUGUGGUAACGCCCAAAAUGUGCUAUUCGUUAUUUAAUUGCUCUCUGUAUAAAUGCAGAUUAGCUUUGGUUUUGUCAUCCAAAUCUGGCUCUUUUAUGUCUGAAUAUUGUUUUAAAGUGUCAUACAAAAUUUGAGCUACAAUUAAACGUGCUGUAGGUUGUCAUCUCGAGCCGAAUCUGAUCCCAUGGG..................................................................................................................
wf3_Contig1282/958-479                       UUUUUAUUUCUGAUAUAAAAAUACAAAUUAUAUGACCUUUAUAAAAGCUGAAACUAUAGUAAUUUUAUAUAUUAAAAUGUGUGUUUACUAUCGCUAGUCU......UU.GCGUUAGCGAUA.GUAAU.GACAU.CCU......UUU..UUU.....GCU........................................GCCAUAUAU.........................................GGC...AAA...AAAA...GAU.AUAAUGGAUAGCGCGACCCUUGUGGUAACGCCCAAAUUAUAGAACUCGUCUUUCCAGUUUAAACGGUCCAUUUGNUUGUAAGNCCAAGGUGCACCAUUGUUUUCUAUAUUGGUCAUCAUGUUAUUUAACUCGGUUGGUGCAGCACUUUGCUCCAUUACUAAAUAUUGACGCAUUUCCAUGAUAAUGUUUAAUGGAUCAAUACUAACUGGACACGCCUCUACACAGGCGUUACAACUUGUACAAGCCCAAAGCUCUUCGGUUGUAAUAUAGUCGCCUAAUAAUUGUUUACAGUCGUCUACAAACGUCCCUUUAUUGGCAUCUA
wf2_AHAA11796_x1/423-1                       UUUUUUAAAAAGCUCAUUUUCUUUAUUUUAUACUGAUAUAAAAGUGUUAAAAAUUAUACCAUUUUUAUGGUUUGGUCAAAUUGUCAUUAAAAACGAAAUG......CU.GCGUUAGGGAUU.GAAGC.GAUAU.CCU......UUU..UUG................................................UUUUUA..................................................UAA...AAAA...GAU.UUAGCGAAAAGCCCGACCACGCUUUUUUGCGUGGUAACGCCCAAAAGUACGUAAAUCUUAGACAUAAAAAAAGCUACUCUCAAUAGAAAGUAGCUUUGUAUAUUUUGGGUGUAAAGUAAUUACUUCUUAGCUAAAAAGCUAUCAACUUUACUUGGAUCCAUAAUUGCUUCAACAAAAGUAUAAGCUCCAGUUUUAGGAGACUUUACCAUUUUUAUGCUCUUAGAUAUCUUCAUCAUCCGUCUCUCGACCGANGUCGAAGCUCUUAAGUUUCACC................................................
wf3_Contig3627/98-569                        UUAAGCACAACGAAUGGAUAUUGCCUUCAAAAUAGGCGAAUAAAAUAUUUUUCGGCAUCCAAAAACUUACUACUUUUACGUUUUUAAAUUGUUAUUAUAA......UU.GCGUUAAGGAUU.GCAGC.GACAU.CCU......UUU..UUG................................................UUUUUCU.................................................CAA...AAAA...GAU.ACAGCGAAAAGCCUGACUUUACUGCGCUACGAAAGCGAAGUAAAGUAACGCCCAAACAAAAAAAUAUGUUACAAAUACCUUUUAUUAGAGAGAACAAAGCGCUUGUGAUUUCUCGUUUAGCAAAACGAAAUAUUGAUGCUACAGAGACCGUAAACGCUGUGAUUGUGUUAGAUGAAGAACGCCGUGCGUUACAAACGGAGUUAGAUAAUACGUUGGCAGAAUCGAACACGAUAUCUAAAGAAAUUGGUGUUUUAUACAAGUCGGGACAAGCUGAAAAAGCCAAUGAACUGAAAGAAAAAACAAUCGAACUUAAAGAGGUUAC
wf3_Contig5507/479-951                       CUCUAUCUGUUUUUUUAUUGCUUUUUGGGGAUAAAAAAAUUCCGUUUAGUGCUGAGGUUAAUCAGUUUAAACGGAAUUUUAUUUUAUGUAAUUAUGUUGG......CU.GCGUUAGGGAUU.GUAGU.GGCAU.CCU......UUU..UUG................................................UCUUUUUU................................................CAA...AAAA...GAU.AUAACGGAAAGCCCGACCCUUGGGUAACGCCAAAAUUAUUUUAAAGUGUGUUAACGUUGUUUAGGUCUUCGAAUGCUUUUUUAAGACGCUCUACAAACGUUACUUCUCCUUUGCGUAACCAAACGCGUGGGUCGUAAUAUUUUUUGUUUGGAGAUUCUGGUCCAUCUGGAUUACCUAUUUGUGAUUGUAGGUAGUCUGAUUUUUCUGCCAUGUAAUCUCUUACUCCUGACAUGAAUGCGUAUUGCAUGUCUGUGUCAAUAUUCAUUUUUAUAACUCCGUAACCUAUAGCUUCUCUGAUUUCUUCUAGAGUAGAUCCUGAUCC
NZ_AANA01000001.1/1083653-1084130            AUAUUUUAAUUGCAGUUAAACUGCUGAUUUGUAAUUUUUGGACUGCAAAUGUACUUAUAAAAAAUGAAAUACAAAUUUUUAUAUGACUUUAUUUUAGAGUUGCAAUUU.GCGCUAGGGAUU.GAAAU.GGCAU.CCU......UUU..UUG................................................UUUUUCU.................................................CAA...AAAA...GAU.AUAAUGAAAAGCCCGACCUUUAGGUAACGCUCUAAUAAAUAAAAAAGCACUCCUAUUUUCUUUUACCAAAAAUCUGAGUGCUUUCUUAAUAUUAUCCGAAAACAAACUAGCUCACAAAAAAAACUAUCUUGCUGGUUUAUACUCCUUUUUAUCAAUUACCAUUUUUGCGAUAAUCUUAGGAUUAUUUUCGCAAAAAGCUAAUUUAAAAUAUUACGUUGCUGGUUUGUAUUCCUUUUUAUCAAUUACCAUUUUUGCGAUAAUCUCUUUUAAAAUUUCUGAUGUACCACCACCAAUUGGACCAAGUCUACUAUCUCUUAAUAAA
NC_008571.1/2681742-2682251                  UGCUGACCCAAUUGGAAUCUCUGAUUGGUUUUCUUUGACAAUUGAUCUUUUGAAUAUGCGUCAUUCUGAACUUGUUUCAGAAUCUUAAUAUUAUAAAAGGUUGAAUUU.GCGUUAGGGAUU.GAAGC.GGCAU.CCU......UUU..UUGAA...GUG..CU..GA...GC.CC........................AGAGCCUGUCGAA............................GGGUCGAAGCACA..CAA...AAAA...GAU.AUAGCGGAAAGCCCGACCAUCGAGUGAUAACGAGAUGGGAACGCCAUCCUUCGACAAGCUCAGGAUGACAAAAAGAAAGAUGUUCAUUAUUUUAUGGGGUCGACUUGGUUUUGACAGCGAGUCUAAUUGAGUUGUAAGCACGUAGAGCGCUGGGAUAUAGCUCUUAAAUAUCAUAUUUCACACUUUUUUAAACGGCGAGAAUAACUACGCCUUGGCUGCGUAACCGAAUUACAGUAGGUUAUACUUAGUCCCUGCAAGGCAGGGAGCCGAGAUGUCUCGUGAAGGCCUUGAUUUACGGCAUUCACACCUGAGGCACCGAUAA
NZ_AAXX01000002.1/6437-5956                  AAUACUUAAAUUACGCCAUGAAUGUUGGGUAUUUUGUGAAACUUCUAAAAGAUUUUGCAUGCUAAAAGGUUUUUGUAAAAAUACAUUUUUUAAUUGAAAACAAGGGCU.GCGUUAGGGGUA.GAAGC.GAUAU.CCU......UUUA.UGU................................................AGCGAAG.................................................CGAAAUAAAA...GAU.UUAGCGAAUAGCCCGAACUCGCUAUAAGCGGAGUAACGCCCAAAUUAAAAAAGGAAAUGAUAUCUUUGCGUGUAUUUACAAUUAAAAAAAAUGGAAGAUUGUUUUGAAGCCUUAAUUGAAAGUUAUUUAGAAACCAAAGUAGGUGUGGUAGAACAUUUUGUUUCGGAAGAAUUAGCGCAGCAUUUGACAAACAGAUUGUUUAAUUUGAAAGAACAAAAUUUAUUGAAAGCUGCUGGAAUUGGAAAUGCAGCAAAAUUAACUCAAAAUUCAGCCAUAAGAAGUGAUGCUAUUUAUUGGUUAGACAGAGCUAAUAAUAACGAAC
JCVI_SCAF_1101668544195/155-1                GAAAGCCGGGGUCUUCAUUAUAGUACGGAUUACCCGGAAGACCGAACUCCUUCUAGGCAAGACACAAUCCUUUCCCAUCAAUUAUAAAAUCCCUGCGCCA...............GGGACC.GAAGC.GGAAA.UCC......UUU..CUC................................................AAUUU...................................................GAG...AAAG...AUU.GCAGCGUAGGGCCCG...................................................................................................................................................................................................................................................................................................................
NC_009613.1/2110113-2110600                  UAUUUCUACCAUAAUAUUGCUGUUCGAUGCCUAAAGUUAGGUUAAAUAAAUGAAUUAUGAAAGUUUUUUUUUGUUUUUGAAAUUGAAUUGUGUGCUGUGCAACAUUUU.GCGUUAGGGAUA.GAAAC.GGAAA.UCC.......UU..UUUU....GAG........................................GCUUU.............................................UUUGCCGAUAAAAAAG...AUU.GAAGUGUAUAGCCCGACCCUUGUGGUAACGCCCAACAGAGGCUGAAAGUGAGAACUGCUCAGGCUUUUUUUUUAGAAUCCUCUUUGUCGUUUGGCUUCAAAAAUUAAAAUAGCGGCUGCAACUGAAACAUUCAUGCUGUCUAUUUCGCCUUGCAUGGGGAUAAUGAUGUUUUGUGUUGCGUUGUUGCGCCAUUCUUGGGUUAGUCCUGUGGCUUCUGUGCCUACAACUAGUGCGGUUGGUGGGGUAUAGUCUUGAGUGUGAUAGGGGGUUGCGUUUUGUAAGGUAGCGCAGUAAAAAUUAAUUUUGUUUUCUUUUAGGUAGG
wf3_AHAI3907_b1/689-1077                     GCAAUAUCAUUGCUAAAAAUAUACGGACACGUAAGGAGAGUUUUCUUAUUUUCAUUACUUAUUUUAAAGUAUUAAAUAUAGCAAUAAUCGAACCAAUGUA......CU.GCGUUAGCGAUA.GAAAC.GGCAU.CC.......UUU..UGC................................................UUUUUCU.................................................GCA...AAA....GAU.AUAAUGGAUAGCGCGACCGGNUGCCGCUUUUCGCNGGAACGGGUAACGUCCAANAGAUUAAAAUUUUUAUCCUUUUUUCUCUCGGAUGCGUUUGUAGAGUUUAAAAUCCAGCAUUAAUAAUAUACCCAAGUACCAUAAUACUAACUACACCAAAACCCCCAUUUAUAGGCACUUUUUUAAGAAGACUAAAAAUUCCGACCCGCAAAAUAAAUAAAUGUGGGGGCCCUCCUUCCCAUAAACC.................................................................................
NC_009613.1/1213737-1213260                  AAAUUACGAAUUACGAAUUAAAAAUGAGGUUUAAAAUUAAUCAUCUUUUUACCAUUGAUAUUGUUUUUUGUCAUUAAUAUUGAAAUUGAAUUUGUAAUUUUGUUUCUC.GCGUGAGUGAUU.GAGGC.GUUAU.CC........UU..UUU.....UG.........................................AGGAA..............................................CG...AAA...AAAA...GAU.AUAGCCGAAAGCACGACCCAGCUUUUUUUGCUGGGGCACGCCCAAAUUUUAAUAAUAAUAUUAAAUUAUAUAAAAUAUGAAAUUUUUUAUAGACACAGCAAAUCUUGCACAAAUAAAAGAAGCACAAGCACUUGGUGUUCUUGAUGGCGUUACGACAAAUCCGUCGCUUAUGGCCAAAGAAGGAAUUACGGGAAAAAAUAACAUUUUGAAGCAUUAUGUUGAUAUUUGUAAUAUUGUAGAAGGUGAUGUUAGUGCCGAAGUAAAUGCCAUGGAUUAUGACGGAAUGAUUCGUGAGGGCGAAGAAUUAGCUGAAUUACACGAU
wf2_Contig4188/437-947                       UAGUACGAAAAUAAAAUAAACGGAACAGUUUUCAGUAUAUCCUGCAAAGUUUCUAAAACCUUGUAGGUAUCAAAAAAAGAUAAAAGAGUAGUUAGAAUUU......UC.GCGUUAAGGAUA.GUAGU.GGAAA.UCC......UUU..UUA.....UGUCAGU...................UCGAGUG.AAUUUG...CUUUG...............CAAAUUUGUAUCGAGA............ACACA...UAA...AAAG...AUU.GAAACGGAUAGCCUGUUUAAACGCCCAAAAAAAUAAAAUAAAAUGAAAGAAGGUUUAGCCGGAAAAAUAGCAAAAGUCUUUAUUGGAUCAAAACUUACAGUGCUUUUAAUGAUCGUUUUUAUGGUUGUUGGUGUAUAUGCUUCGUUUUUAAUCCCGAGAGAAGAAGAGCCACAAAUUGAUGUGCCCAUGGCAGAUAUUUUUGUGGGUUAUCCAGGUGCAAGUCCAAAAGAAGUGGAGUCUAGAGUUGUAAAACCGUUAGAAAAAUUGAUUUCGAAUAUCAAAGGAGUUGAGUAUGUGUAUUCUACUUCUAUGGAUGAAAAAG
NC_009441.1/4794720-4794245                  CUGUAAAGAUAUCAAAAAUGUUUUUAAUUGUAAGAAAAAUAUUUCUUUUAAGUUUUUGUCUUUAAAUCAAAUUUCCAGAAAAUUCUCUUAUGAAAAUGAGUGCUAGCC.......CUGAUU.GUAAC.GACAU.CCU......UUU..GUG.....GUG........................................GGGUU.............................................CAC...CAC...AAAA...GAU.AUAGUGAAAAGCAGGAAUCAGCUCCUUAAAAAUCAAAUACGAAGAUAUGAAAUGGAAAUGAAAACCUAGGCUUGUAUAAUACUCAAAAUGGUUUUUGGAAUUUCGGCAAAAGCCUCAAAAGAAUAAGGUUUUAUAAGAUAGGCUUUUACGCCCAGAUCGUCGCAUUUUUCUUUGUAUGAGGGAUUUAUACUUGUAGAAUAUACAAAACAGGGAAUGUUUUUUAAGUCUGAGUUGUUUAAAAUUUGUUGUAAGGCUUCUAUGCCAUCGACAAUAGGCAUGUUAAUGUCGGUCAGGAUUACGUCUGGGCUUUCGUUUGAUGCGU
NC_009441.1/3128189-3128664                  CCAUUUUUUAGAUUUAGAAAAAUGCUAAUGUAAUUAAUUUCGGUAUUUAAUUAAAAAUAUUCUGAUUUGGUAAAUGUAAAAGUUCUAAUGAAAAUUAUUGACUUAGCC.......CCGAUA.GAAGC.GGCAU.CCU......UUU..AUG.....GCG........................................UUGUU.............................................CGC...CAU...AAAA...GAU.ACAGCGGAGAGCGGGAAACAGCUCCUGAAUAAUGACAUGGAAAUUAGUAUUAUGCCACGAAUGUCAGUCUUGAAAAAUGUCAUGUUGUCAGAUGAUUAUUAAUGUGUCAAUACCAAAACUGACAUUUUACUUUGGUUUUUUAUAUUGGCACAAAGAUUGACUUAUGCCACCUGAGUUAUAAAAAAAUAAAUCAAAAUUAAAUAUAUAAAAAAUGGGUAAAAUAAUCGGAAUUGACUUAGGUACGACGAACUCUUGUGUUUCUGUAAUGGAAGGUAACGAAGCAGUUGUUAUCCCUAAUGCAGAAGGAAAAAGAACGACUCCA
NC_009441.1/2573372-2573847                  UAUGUUUUAGCGUGUGGAGAUUUCUCCUUACGUCGAAAUGACAAGAUUGAGGUAUUCGUUGUGUAAAAUGUUUACUAAUUACUUCUCAUGAAACCAAGCGUCCUAGCC.......CUGAUG.GAAGC.GGCAU.CCU......UUU..GCG.....CCG........................................GGGUU.............................................CGG...CGU...AAAA...GAU.AUAGCGGACAGCAGGAAAUAGCUCCUUAUUAAACUUCUAAAUUUUUUGAGUACCAAAUUCCAAAAGAAAACAUUCAAAAAUUGUUUUCAUAAGCCUUCGACUUCGCUCAGGGUGACAAUUGAGUUAGAGAAAAAACCUUUGUCCCUUUGCAACUUUGAGCCUUUGUACCUUCUAUUUCAACACAAACUCAUUUUCCUUCAAUUUCUUUAAAACUGCGGCAAUAAUUUUAGAGCGGCAUUCUGAAUUUUCAGCCGUUGAUGCCGUUUUAACCCAAUACCGAAUAUUGAGCUGAAUAACACCCGCAGCGGCAACAUCGGUAAUU
NC_009441.1/5783102-5782627                  UGUAUUUCAUUUUGUUGUAAAUAUGUUGUUUGUAAAAAUGUAUUCAGUUAAAUUUUUGAUUUUCUGAGUUGAAAAAAUGAAGUUCUUUUGAAAAAAGCAGGUCUAGCC.......CUGAUG.GAAGC.GGCAU.CCU......UUU..GUG.....GCG........................................GUGUU.............................................CGC...CGC...AAAA...GAU.AUAGCAGACAGCAGGUUUCAGCUCCUUAAAAUACUCAUGUUCUUCUAAUUUAGAUAGUUGAAUAAUAUGCGGAAAAAAUCCUUAUUUAAAAUGAGUAUAAAUAUACGGAUAAAUGUUAUUUCACGAAAAUUGAUUUAGAUUUUAUUGCUGAGGAAAAAUAUAUACCCUACAUUUGUGGUAACAUUCAAAAAUUCCGGAAAACAUGUUUGAAUUUUCACAGUACUUAGGCUUUUUACUUUUCUUAACCAUACUAACUAUAGGGUUUUGGUUAAUGUUUUUCUUGGUUGGUUUCGUAUCUUAUUGGGUUACGGGAGCUAGCUGG
NC_009441.1/5193457-5193932                  UUGUGAAAUUCCAAUCUUUGUCGAUUUGCGCGUGUGAUCCUUUGUUGCUCAGGAUGACAAACUGCGAGUUGAAAAUCUAAUGAAAAAAACACACGUUCUCUCCUAGCC.......CCGAUC.GAAAU.GUUAU.CUU......UUU..GUG.....GUG........................................GGGUU.............................................CAC...CAC...AAAA...AAU.AUAAUGCAGAGCGGGACAAAUGGUCAUGAAAACCGAAAAACUUCUGCUUCUUAAAAAAAUUACAUGACUAAAAAUCUCAAUAAAAUAAAGGGUUUGCAAAGAAUUUCAAAAACGCUUAUUGCACGAUAAGAAAAUAUUAUGAUAAAAAUAUUUUGAAAUUCGAAAAUCCGCCAUACAUUUGCCUAACAGUGUUAAACGAUUUAAUACUUGAAUACAAUGGCUAGCAAAGAUCGAAUUUUAAGACAAAAAGAAGAAACAAGGAAUAAUAUCCUUGGCGCUGCUUAUGAUAUCGUAAAAGAUGAAGGCUGGAAUGGUUUGAGUA
NC_009441.1/5605219-5604744                  AAAAUUUUAAAGCUGAAUUUCUUAACAAUUCUACAUGAAAAAAUAGAAGAAUUUGCUGUAUAAUAAGAGUUUUGCUGAUAAGUUCUUUUGAAAACAGGCGCCCUAGCC.......CUGAUG.GAAGC.GGCAU.CCU......UUUAUCGC................................................GCCGCG..................................................GCGGAUAAAA...GAU.ACAGCGGACAGCAGGAACAGCUCCUAAUUAAUAUUGAAGUAACCUUUAGUUUUUUACUAAUUCUAAAAUUUUGAAAUUGCUUUUUGGAGCUUCGCAAAGCGAACAGCAAUAGGUUUCAGGCAGAUUUUCGAACAAAAUACCUUUUGGAAUUCCCUGAGUUUCGUCUCCGUAUUCAGAAUUGUAAAGCGUUAAACAUUCCUGGCAUUGAUAAAUAUCUAAUUGCAGUUUUUCUUUUUUCUGUGGAUUUUCAUUGGUUUCAGCUGUAGAAUUUCCAAGUUCUUCAAAAUAUUUACGGCUUAAUUCAAUUAAAAUUGUUGGCAGU
sludgePhrap_Contig7145/20-499                GUGCUGCUGAGGUCGAUCUAAGUCCCUUGUGAAUAGUCAAAUUGUCUACGAUAAAACUUGAUUGUCUUUUAAAAUAUUUUUGAUUAGAAGCGGAAAUCGUAACUAGCC.......CCGAUU.GCAGC.GACAU.CC.......UUU..UUG................................................UGAGGAGGAACGACGAG.......................................CAA...AAA....GAU.ACAGCGGAAAGCGGGAAAUAGCUCCUGAUUAUCCACAAAAAAUGGGAGACGAAUCCCCCAAUUUUUCUAGAAUUUUCCGAUGUCGUCUCUGUAAUAUUCGUAAUCGAAAUUGAUUGUUUUCGCAUCUGCGUAAACGGUUUUUCUCGCUUCUUCAUAAGAAUCGGCGGUCGCGACCAAACACAAAACUCUACCGCCUGUCGUAAGAACUUUGUUGCCGGAAUUUCUUGCACCUGCAAAAAGUACCUGGCUGUGCGCUUUUUCAAGAUUUUUUAUUUCAAAACCUGUUUGAAUUUUUGCAGGAUAACCUCCUGAACACAUCACC
NC_009613.1/861560-861079                    AAAAGCAAUAGAACAAUUAUAUACUAUUAUACAUUAAAAACAAAGGUCAUACCACUAUUGAAGUCAUGACAAACAUUUAGCACACUAAUUAGAUAAACUAAAAUAGCC.......CUGAUA.GAGGC.GAUAU.CCU......UUU..UGU..AGAGCC........................................UUUUC.............................................GGCGAAACA...AAAA...GAU.AAAGCCGAAAGCAGGAUAAAGCUCCUAAAAAAACAUGAAAAAAUUAUUUAUACUUCCUUUGCUCUUAUUAUUAGCUUCUUGUUACAAUCAGGAACGAAAUUGCAAAGAUUUUAAAACUGGAAAAUUUACCUUUACGCAAGUGAUUGAUAAAGUUAAAAAAACAUCGACUUUCGAGCGCACCCAAAACCUACAAAUAGAAACUUUUGAAGGAAAAACAGAUACCGCAACAGUUCGCUGGGUAAACGAUUGCGAAUGUAUUUUGCAAAAAUUACACCCCAAGAAUAUGCAAGAAAAAAAGUCGAUUUCGAUGAGAAUAAUGACA
NC_009441.1/6017200-6016717                  ACCAAAAAUAUGUAAAAUAGUUUAAUGGGUUUUAUGAUCUUUUUGUUUCUUUUAAAUGAUAUAAAGUUACCUUUGUAAUUCACUAAAUUUCUUUUGAAAACGGAAGCC.ACAGCCCUGAUG.GGAGC.GGUAU.CCU......UUU..UU......GGG..CU....................................UCUUU...........................................AG.CC...GGG...AAAA...GAU.AUAGCAGACAGCAGGAUCAGCUCCUUAUUAAUAUUAUAAUUAUUAUGAAAAACACUUUUAUGAUUUUGGUUUUAUCGCUUUUGUUUGUAAGCUGUAAACAGGAAAUAAAACCGGCAGAUAUUGCAAAACUAAACGGAUAUUGGGAAAUUGAAAAAGUGGUUUUUGAUAAAGGUGAAGAUAAGGUUUACGGCAUGAACGAGAAUUUUGAUUAUUUCCAGAUUAAAGGCAAUAAAGGAACGCGUACAAAAGUAAUGGCGCAGCUUGACGGCACUUUUUUGACAACAGAUACUUUUGAAAAUGUUUCGGUUCGAUUUACAGACAA
wf2_AHAA10979_x1/759-242                     CGGCUUUCUUUAGUUAGUCUUGGCUUUUGGCUUUUGGCUUUUGGCUUUUGGCUUUUAAAAAACCAUAAUUAUUAUUAUAAAACCAAAACUUUAUAGGUUGGCUUAGCC.......CCGAUU.GAAGU.GGCAU.CCU......UUUUAAUUGUCAGUUC..GA........................GU.GAAUUU...GUGAAGAAUGAGU.......AAAUUUGUA...................UCGAGAACAAAUUAAAAA...GAU.AUAACGGAAAGCGGGAAUUAGCUUCAAAAAAAAGCCAAAAAAAAGCGUCCCAUCUCAGGGAAGCUUUCCAUUGGUUAACAAAACCACGACACUUUUAUGAAAGUGCCAAAACAACACAACUAAAUGCUACUUUUAUAAAAAGCAGCCUGCGAAUAUACAAGCUUUUUUUAAACUAACAAUAUUUAACUAAAAAAUUAUAAAAUUUCUACAAAGAACUAGAUUGGUUUAUUAUGUAAUUGAUUGUAUCUUUGCGCCUUUAUUAUUAUAUAUCCUUUAAAGAAUACCGCAUUAUGCAAUUAUCAGAACAAGAAGUUGUACGAAG
NZ_AANC01000009.1/128064-127576              CAUAAUCGGUUCCUAAAAGCGGCAAAAAGUCUUGCGCUCCGUCAAAUAUUUUUUCCAGUCCGUAGUCGACUGAUUUCAAUUCUUUACUCAUUGUUUUAUGUUUUAGCC.......CUGAUU.GCAGC.GGCAU.CCU......UUUUAAUGG....UUGA.GC..C.................................UAAA...........................................GGCGAAAG.CAUUAAAAA....GAU.ACAGCGGAAAGCAGGAAAUAGCUCCUAAUACUCAUUUAAAAAUUAAUGCUCUAGCCACGAUUUGUAAUAGGUUUCAUCUGCAAUAGGCAUCGCAUCUUCACAGAUCUGUAAGGGUUUAAAAGUGUCUACCAUAACUGCAAGUUCUUCGGUCUCUGUUUUGCCGAUGCUGCGCUCUGUGGCUCCCGGAUGCGGCCCGUGCGGAAUGCCUGCCGGAUGCAACGAAAUAUGCCCUGCUUCAAUAUCGUUUCGGCUCAUAAAAUCACCGUCAACAUAAUACAACACCUCAUCGCUGUCGAUGUUGCUAUGAUUGUAGGGCGCCGGA
NC_009441.1/2303634-2303155                  CGAUUUUGCAGAGUUUUCAGCUUUUCCAACUCUUUUUAUAUGAUUCUUUAUCCUUUUAACGGCAUCUUUCCAUCUAAAAGCUUCUCCCCAGAAACAGAUGCCCUAGCC.......CCGAUA.GAAGC.GGAAA.UCC......UUU..UUG.....UGG..CG....................................GGGUU...........................................CGCCA...CAA...AAAG...AUU.GAAGAGGAUAGCGGGAUUUAGCUCCUGAAAAUCAUAAUACCAUACUUAUAUAUGUAUACACAAAAAAAACAAACCCGACAGGUUUUCAAAAACUGGCGGGUUAUGAGAAUGAAAUCUACUCUUAUAUAUAGUAUACUUAUAUAUGUAUACUUUCGUUUAGGCUGUCGAUUGCUUCUUUUGUGAUCUGGAUGCUUUUUAAUUUUGCCUGAUGAUCGAAGAUUGGACUUGUUACCAUUAGUUCGUCUAUUCUGGCGUAGUCGAUGAACUUUUUCAAAUCCGUUUUUAAUUGUUCUUUGUUUCCUGUGAAGGUCCCCGCUGUCAU
NC_009441.1/29989-30468                      CCGAUUUUGCAGAGUUUUCAGCUUUUCCAACUCUUUUUAUAUGAUUCUUUAUCCUUUUAACGGCAUCUUUCCAUCUAAAAGCUUCUCCCGGAAACCGAUGCCCUAGCC.......CCGAUA.GAAGC.GGAAA.UCC......UUU..UUG.....UGG..CG....................................GGGUU...........................................CGCCA...CAA...AAAG...AUU.GAAGCGGAUAGCGGGAUUUAGCUCCUGAAAAUCAUAAUACCAUACUUAUAUAUGUAUACACAAAAAAAAACAAACCCGACAGGUUUUCAAAAACUGGCGGGUUAAAACUAGAAUUACCUUUAUAUAUAGUAGAGCAAAAACUAUACUUAUAUAUAAUAGAGUAAACUUGUACAUAUAUAUUGUAUGUAUUUUUGUAAUCAUGUAUAUUUGCAUUCACAAAAUUAUAAACAAUGAUCAAGAUUACUUUACCCGAUGGGUCAAUUAGAGAGUUCGCUCAAGGCGUAACUCCAAUGGAGGUCGCUAAAAACAUUAGCGAAGGUUU
NC_009441.1/506329-506808                    CCGAUUUUGCAGAGUUUUCAGCUUUUCCAACUCUUUUUAUAUGAUUCUUUAUCCUUUUAACGGCAUCUUUCCAUCUAAAAGCUUCUCCCGGAAACCGAUGCCCUAGCC.......CCGAUA.GAAGC.GGAAA.UCC......UUU..UUG.....UGG..CG....................................GGGUU...........................................CGCCA...CAA...AAAG...AUU.GAAGCGGAUAGCGGGAUUUAGCUCCUGAAAAUCAUAAUACCAUACUUAUAUAUGUAUACACAAAAAAACAAACCCGACAGGUUUCAAAAACUGUCGGGUUGAAAAUAUUCAUAUAUUUUAAAAUCAAUCGAAGCGAAUUGCUUUUACAGGAGAGAUUUUUGUUAUUAAAUAAGAAGGAAUUAAUAAUACGAGGAAACAUACAGUUAUAGUCAGCAAGUUCAACAAUACUAUAUAUGUCCAGUUUAAAUAUACCGGUGCCUGGUUCACAUAGUAGUUUUCGGGAUUAAGAUGAACAAUCCCAAAUUGCUGCUGGAUUAAGAGC
NC_009441.1/3263236-3262757                  GUCGAUUUUGCAGAGUUUUCAGCUUUUCCAACUCUUUUUUAUGAUUCUUUAUCCUUUUAACGGCACCUUUCCAUCUAAAAACUCCUUCUGGAAACCGAUGCCCUAGCC.......CCGAUA.GAAGC.GGAAA.UCC......UUU..UUG.....UGG..CG....................................GGGUU...........................................UGCCA...CAA...AAAG...AUU.GAAGCGGAUAGCGAGAUUUAGCUCCUGAAAAUCAUAAUACCAUACUUAUAUAUGUAUACACACAAAAAAAAACCCGACAGAUUUCAAAAACUGUCGGGUUGUACCUAAUAUAUAAUAGUAUAUUAUUUUUUAUUGAUCUCUUUAGCUUUUGCUUCCCAGUGGGUCAUUAGAUUAUUAUAAUUUACCGGAUUGGCUGAAGGCUGAUUUACUAAACGUCCAGAUUCAAAUGCGCGGACAAGGAUUGUUUCUAUUAAAUAGUCUUCGUUAACUUCAAAAGGUUUGUAUUCUGUUUUUAAACUUAUAUCAAAUAAAUUUGCUGUUG
JCVI_SCAF_1096628078931/913-1388             UUGAUGAUUUAUAAUCGAUGAGGAAUGAAUUUUCUUUUACAAAUAAAUAUUAUAUAUUGGAAAAUUCAUGAUUAACUCGUAAAAAUUAACCGUUUCCUUCUCAUAGCC.......UCGAUU.GCAGC.GGCAU.CC.......UUU..UGU................................................GAAGCAAAGCGGA...........................................ACA...AAA....GAU.ACAGCGGAAAGCGGGAAAAAGCUCCUAAAAAAGAAGGAAGUUGGAAGAUGGAGGAUGGAAGUAUACGAUCAUUAAAAUAAAAAUUUAUUAAAUAAUGUGAGACUGAGGUUGCUUCGUCGCAUUCGAUUCUCGCAAAGACAAAAUAAAAGAGUAUGAAAAUAAUCUGUAUAGGAAGAAAUUACAGCGAACACGCAAAAGAACUGGGCAACGAAAUCCCUGAAAGACCGGUUAUUUUUAUGAAGCCGGAUACAGCGGUUUUGAAGGGAAAUGAUUUUUACAUUCCUGAGUUUUCAGAGGAUGUACAUUACGAACUGGAGGUUGU
NC_009613.1/1910857-1910374                  AAAUGACAAAUUGGAAUGAUGAGAAACUGAAUGAAAAUGAUAAUGUCUAACAGGUUUUGGAAACCUUGAAGGAUAACAAAAGCCCUUGUUACCCCAAGUUCCCUAGCC.......CAGAUA.GUAGU.GGAAA.UCC.......UU.UUGUG....UUC..GC....................................AAAAAAA.........................................GCGAAC..ACA...AAAG...AUU.GAAGCGAAUAGCUGGAAAUAGCUCCUUAAAAUAAACAAUAAAAAUGAAAAAAAUAAUAGUUACAGCUUUAAUAGCUUUUGGUUUUACAACGAUUAGUGCUCAGGAAGUGUCUAAAAGUCCUAUUGCGUUUUCGGGUUAUGUAGAUAUUUAUUAUAGUUAUGAUUUUGGGAAACCAGACAAUCAUACUCGACCAGGAUUUAUUUAUAAUUACAAUAAAUCGAAUGAAAUGAACCUGAAUUUGGGUAUGGUUAAAGUAAAUUAUGCGAAGGAGAAUGUUCGUGGGAAUUUUGCGUUAAUGGCAGGAACGUAUCCUCAGUAUAAU
JCVI_SCAF_1101668150988/819-1287             GCUUUGACGCUGAUUUUUAAAAUAUAAAUUACACACCAUUUAGAGUUGCGGUUUGUUUAAAAUCGUGAUUAGUACUCAAAAUUUAUCAAUACAUCUGAAGCCCUAGCC.......CAGAUA.GUAAU.GGAAA.UCC...........CAC.....GCU........................................UUUG..............................................GGC...GUG......G...AUU.GCAAUGGAUAGCUGGAAAUAGCUCCAAAAAAAAAUGCUGAAACGAGUUCAGUAUAAAUUACAAAUAACGAAAAACAGCGAAGGGAUUUUCUGUUUUAAAAACAAAAAAGUAUGUACGUAGUAAAAAGAGAUGGGCACAAAGAGCCUGUGAUGUUCGACAAAAUUACCGAUAGAAUUAAAAAACUAUGUUACGGUUUGAACGAUUUAGUUGAUGCUGUAAAAGUAGCAAUGCGAGUAAUUGAAGGACUUUAUGAUGGGGUUUCUACGUCAGAAUUAGAUAAUUUAGCAGCCGAAACUGCGGCUUCGAUGACCAUUGCGCAUCC
NC_009441.1/2164415-2164893                  UAUGCUGAAACGAUUUGGGUAUAAUCAAUAGGCUUUUGUUUAAUCGGUUAAUCGUUAAUUUGUUUAAUCGUUAAAUGAAAGUUCUUUUUGAAAAUAGGUGCCUUAGCC.......CUGAUA.GAAGU.GGAAA.UCC......UUU..UGU................................................GAAGCUUUAGCGGA..........................................ACA...AAAG...AUU.GAAACGGAUAGCAGGAAUAGCUCCUAAAAAAGAUAAAAACUUAGGUAUUUGGUCCCGAUAGCUAUCGGGAUAGUGACUUAGUCACUUUUUUAACUACCUUUGCAAAAAAUUUAAAUAAGGCAUUUAGGGUUUUAGUGAUCCGGUUUUUAGGCAGCUAAAGAUCUGAAAUUUAAAGUCUAAAGUCUAAAAUUCAAAAAAAAUGAAUAAUAACAUUGUUGCGAUAGUAGGAAGACCUAAUGUAGGGAAAUCGACCCUUUUUAAUAGGCUGAUACAAAGAAGAGAAGCUAUUGUAGAUUCAGUAUCUGGGGUUACCCGUGAUAGA
sludgeOz_Contig5510/135-613                  AUUCAAAGAAGUUAAGGUAUGCUUUACGAAUGUCUUGUGAUUUCAUUUUAGAUUAUUAGACUGUUAGAUCUUUAGAUUAUUAGAUUUAAAAUGGUUUGUUGUUUAGCC.......CUGAUU.GAAGU.GGAAA.UCC......UUU..UUU.....UGA..GU....................................GAUA............................................ACUCA...AAA...AAAG...AUU.GCAACGAAAAGCAGGAAAAUGGUUUAUUGAAAAAGCCCAAAAGUUUCGCUCCUUAUCCCAAUCAAGUUGGGAUUGACAGUAAAAUUUGAAACAAGUUCAAAUUAAAUUUAAGGAUUAUUUGAAACAUUUGUUAAAUUUGUUCGUAUAACCAUUGUUUUUAAAAACCAGCACAAAAAUAGUAUAAAAUAAAAGAUGGCGAAAAAAGUAAAGUAUUAUUUCGAUACCGAAAGUUUAGCUUACCGAAAAAUUAAACCAAAAAAGACCAAGCAGUUGGGUUAUAUUGGUUUGUUUUUGUUGUCAUCGGCGUUGUUUGGAUUUUUGU
JCVI_SCAF_1096627682972/961-455              GUUGUUGGUUUAUGUUUGCUCAUUGAGUGACAAAAUUAAUUUAUUGAACACUCAUAAUAAAAUGGAAUUAUUAAAGUUUAUAAACAUUCCUUUAGAUUCCUUUUAGCC.......CCGAUU.GAAGU.GGAAA.UCC......UUU..ACU.....GUUUUUGGAAAAAGCC.CU........................UCGACUGCGCUC.............................AGGGUGACAAAC...AGU...AAAG...AUU.GUAACGCAAAGCGGGAAAAUGGUAUACCGGUAAAUCCCGAGCCAUUCGCUUCUAAUCUUUUUCAAUAUUCAGAACAUCGCAAAAAAAAAGGAUAAACAAAACUGUUUAUCCUUUAUAUUUAAGAGUGGGCAACCAUUAGGCUUGCUCUUCUUUAGAUUCUUCGUCAGCCGGAGCUUCAGGUGUCUCUUCUACCGCAGGAGCUUCUGCUUCCGCUACCGGAGUUUCUUCAACAGCCGGAGUUUCUACUACUUCUGCAGCAGGAGUUUCCUCCACUACAUCUUCUACAACCGGUGCAGGAGCUUCUGCCUUAGGCGCAGCAGCU
NC_009613.1/1939345-1939849                  UUUGGCUAAUGUGCUUUUUCCUGUUGAGGAAAAUCCGUCGAUGGCAAUGGUUAUUUUUUUCAUUUUUUUUUAAAUGUUUAAUAGUAAUCGCAAAGUUUGUUUGUAGCC.......CCGAUA.GUAGU.GGAAA.UCC......UUU..UUU.....UUG......................UUUGAGUU.CU.CGC...UUUUUUU.............GCGAGGAAC.UUAAG...............CAA...AAA...AAAG...AUU.GAAACGGAUAGCGGGAGGUUUGUUUUUUUAGGGCUUUAUGGUUUCUGCUUCAAAAAAAAAAAUUAUUGUUCGUUGUUAUACAAAUUUAUUGUGAGUCCGAAUAAACUGGUGUUUGCGGCUAGGGUGUAUCGCGAGUAGGAAUAAUCGAAUCGGAAUUUUCUGAAUCUGAUUCCGAAUCCUGCUGAUAUUCCUGAGAAGGUGCGUUGUUCUAGUAUUUUUAGUUCGGCUGCUCGGCGGAAAUUAUAGCUUAAUCGUAGUGUGAAGGUUUUUUUGGGGAAAAUUUCGGCUCCAACGAUGACGUGUCGCAUUGUAUUGCCUAGGA
soil_XZS22982_b2/548-71                      GUUUUGUAAUUCUGAUAUUACUCAUCGAUUAUUUUUUUUGCAAAUUUAGGAAAUAGAAGCGAGAAAUAGUCUUUUAUUGCAAAAAGGUCUUGAUUUACGGUUCUAGCC.......CUGAUA.GUAGA.GAAAA.UCC......UUU..UGUG....CCG........................................GGGUU.............................................CGGU..ACA...AAAG...AUU.GUAACGGAUAGCAGGAAACAGCUCCUGAAAAAACUACUUUUUAAAUUGCAGUAAAGCCUUUUUGGUAAAAUCAGAAAGAACCAAUUUACCCGUAAUAGCAGCACGUUCAAAAAGUAGGGAUUCCCAAUUUUCAGUAUUUUCCCAAAUGAUUUUCUUCAUUUCUGAUAAUGCCUCAGGAUUGUAACUGCUUAAUUUUUGGCUGAAAUUUGCUAUCGCAGUAUCGAGUUCAGACAUUCCGUGAAUAGCAGAAAAAAGGCCUUUUUGAAGUGCCCAGUUUGCCGAUUUCCAUUCAUGCGCUGCCAAAGUCAUUUCGGUCAUUGCC
NC_009441.1/2008846-2008369                  ACUUGCGAAGAAUGGAUUAAAAUCCAUCCCUACAAUAUGUAUUGUUCCUUCGGAACUUUACGCCUUUACACCUAACCAACUUCUGAAAAUUAAAUUUCUAGUGUAGCC.......CCGAUA.GAAGU.GGAAA.UCC......UUU..UGUA....CCG........................................GGGUU.............................................CGGU..ACA...AAAG...AUU.GAAACGGAUAGCGGGACCUCAGGUCUUUUGAAAACGAUUCUUCUGCUUCAAAAAAAAACUUAGAAUCUUAGCCACUUAGAACCUCAGAAUCUUUUCUUAAUCUACAUUAAGUGCUUUUCCUUUACAUCGGCUGUAUCUUUGUACCAUCAAAAUCAAUAAAAGACAAAAUCAUGGAAAAUAUAGUAUUGCACAAAGCAGAAUCAAGAGGAAAUGCAAAUCACGGAUGGUUAAAUGCUUAUCAUAGUUUUAGUUUUGCGAGCUGGUACAAUCCAGAUAGAAUUCAAUUUGGAGCGCUUCGUGUUUUGAAUGACGAUACGAUUGC
NC_009441.1/4304011-4304488                  UAACGAAUAUAUUUCAAGCGUUUCAACAAUAAAUAAGAACCAAGUUUCAACCUAAUCUACAGAUAAGACAAAGAAAGUACUAGUAAAAAUCGAUUGAAUUUUCUAGCC.......CCGAUA.GCAGU.GGAAA.UCC......UUU..UGCA....CCG........................................GGGUU.............................................CGGC..GCA...AAAG...AUU.GCAACGUAUAACGGAAAGAGCUCCUAAAAAUAAUGUUAAACCUAAAAAAUAAUAGUCUACACAAUCACCUAAGAGAUUUAGUAUAUUAUUCUUAUAUUCGCUAAAAAGCUUAUCAAUUACAAAAAACCUACUAAAAAAAUCGUAUUGGUGCCAUUUUAUGGCUUGAAUAAAUCAGCUAAGUGUAAUCUUAAAAAAAUGACAAAAAUGACACUUCGAUUAAAUUAUUCAACAUAUUUUAAUCAAAAUGAUACCAUAGAAGACUUACUUGCUCCAUUAGGAAAAAUGGAUUUAUUAAGAGCUGUAAGUUAUUUAAUAAACAGGA
NC_009441.1/143266-143745                    AUAAUGUAUAUUUUUCUAUAAAUAUGUCGUCCCACUGGGACUUUCUUUUUUUUAAAAUUAAAUUUUUAAAAAGAACUCCAAAAAUAAAACACUGCCUCUCUUCCAGCC.......CUGAUG.GAAGC.GGAAA.UCC......UUU..UGC.....UUU..UU....................................CCUUU...........................................AAAAA...GCA...AAAG...AUU.GCAGCGUACAGCAGGAACCAAUUUUUACUAAAAAUGCAAAAUCUUUCGCUCUUGAUAAAUAUUCUUUUUAAUUAUGAAUAAGUUUAGGUAAAUUUGCGCUUUAUUUUUAGAAUAGUGCAAAAAGAAAUCAUAGUCCUACUUGGCGGUCCUGGUACAGGAAAAUCUACACUUAUAAACGAAUUAGUAGCUCGAGGCUAUUGCUGCUACCCAGAAAUUUCCAGAGAAGUUACUCUUGAAGCCCAAAAAAGAGGCAUCGAGCAAUUGUUCUUAGAACAGCCUUUAUUGUUUAGCGAAAUGCUGUUAGAAGGCCGUAUUCAGCAGU
NC_009613.1/746292-745781                    UGUAUCAUUUUUUUUUGCUUUGUAAUAACAAAUAUACGAAGUUACCAAGGAAUCUUGGGUUGCUUUUGUAGGAAAAUUACAAGAAGGCGGUUUUAUUGCUUUUUAGCC.......CUGAUG.GAAGC.GGAAA.UCC......UUU..UUU.....UUG.................UGCGUAUGAGUGC.CUCGUG...UUUU................UACGGGGCA.CUCAUACGCA..........CAA...AAA...AAAG...AUU.GUAGC.AACAGCAGGAAUAUGGUUUGCAAGUUGGCGAAAAUUUUCGCUUCGAAAAAAAAUAGAUUAAACCUUUUUAGAUAUCUUUAGUCUUACUUAUAAAACAAACUUACUUUUGCACGACGAAAAAGAUUUUAUUGCUAAAUUAUUGAAUCCUAAAACGCAAAAUGAUGCGUUUGGGCUGCUCUUGCAAUUAUACCAAAAACCGUUGUAUUAUCAUGUAAGGAAUAUGGUUUUGAACCAUGAUGAUGCAGAUGAUGUUUUGCAAAAUACGUUUGUGAAAGUUUUUCGUAAUCUACAAAAUUUUAAAGGCGAUAGCAAAAUU
NC_009613.1/2287065-2287540                  AAAUCACGGGUUCCUUUGGGUAUGCUUGGUUUCAUUUUAUUGUGUAUUCGGGUUAUUCGAUUAUUUGGUUAUUCGAUUGCAGAAGGUUUUAAAAAUUGCUUUUUAGCC.......CUGAUG.GAAGC.GAAAA.UCC......UGU..UUC.....GUU........................................UUUUGG............................................AAC...GAA...ACAG...AUU.GUAGCG.ACAGCAGGAAAAUGGAUUACAAAAAAAUCCCAAGCUAUUCGCUCCUAAAACUUUUACAAAUAUCUUGUUUUUUAGCCUAUUUAUAAAAUUUUAAAUAGAAAGUUGUAACAAAAUCUGUAAUUUCGUGUCAAAUAAGUAUUAUGCUAGGAUUAUUUAAAGAAAAUGUAAAAAUUGCGUUGGGUUCUAUAAGAACGCAAAUGCUUCGCACCAUCUUGACAGUGCUUAUUAUUGCUAUUGGAAUUACGGCUUUGGUGGGAAUUCUUACUGUAGUUUCUGCUUUAGAAAAUACCUUGUCUAAUGAUUUUGCGUCGAUGG
JCVI_SCAF_1096627031671/1498-1006            UAUUGAAAGCAGUACUAUAACUUCGGAGUUUGGCGGAAAAUUUAAGAACGACACCACCAAACGUGAAUUUUUAGAUUACAUCAAGUUAGAAACCAGUUUUUAAUAGCC.......CGGAUU.GCAGU.GAAAA.UCC......UUU..UUUU....AAU..AC..C.................................GUAGUGCCAACGAA.................................GGAAUUU..AAA...AAAG...AUU.GCAACGUAAAGCCGGAAAUAGCUCCAGAAAAAAUGCAACUUUACAAAAAUCAUACGCUCAAAAUUUACAACUCUCUCACAGGAGAAAAAGAACUUUUCAAACCGGUACACGAAGGCAAUGUCGGGAUGUAUGUUUGUGGUCCUACUGUAUAUAGCAAUGUACAUUUAGGCAAUGUGCGCACUUUCAUGUCGUUUGAUAUGAUUUUCCGCUAUUUGCUUCAUUUGGGUUACAAAGUGCGUUACGUGCGCAACAUCACAGACGUAGGUCACAUAGUAGAUGAUGUAGAUGACGGCGAAGAUAAAAUUGCCAAAAAAGCCCGACU
NC_009613.1/715309-715782                    AGAUACUAAAAGAGAGUUUCUUGAUUAUAUUAAGUUGGAAACGAAGUUUUAGAUAAGACGGAUAGAUUUUUAAAAAAAACAUUCUAAAGAGACCGAAAUGCCCUAGCC.......CUGAUU.GUAGU.GAAAA.UCC......UUU..UUU................................................GAGGCACGA...............................................AAA...AAAG...AUU.GAAACGUAAAGCAGGAAAAAGCUCCUAAAAAAAAUAAAAAAAUGCCAUUAUAUAAAUCGCAAUCUAUAAAAAUAUACAAUUCGCUUUCGGGCGAGAAAGAAAUUUUUUCACCUAUAAAUGAAGGGAAUAUUGGUAUGUAUGUUUGUGGCCCCACUGUGUAUAGCAAUGUUCAUUUAGGAAAUGUAAGAACUUUUAUGUCGUUUGACGUUAUUUAUCGCUACUUUUUGCAUUUGGGUUAUAAAGUUCGUUAUAUACGAAAUAUUACCGAUGUUGGUCAUAUUGUAGAUGAUGUAGAUCACGGUGAGGAUAAAAUUGCCAAAAA
JCVI_SCAF_1101668151107/668-1139             ACAAAAAAUAGCACGGUUACCUUAACAGUGUUGUUUGAACUAUAGCCACUAUUUUAAUUGAUUUUAAAAAAAACAUCUUGUACUGAAAACAAGAUGUUUUUUUUAGCC.......CUGAUG.GAAGU.GAAAA.UCC......UAC..CGA................................................AUUUUCA.................................................UCG...GUAG...AUU.GUAACGGACAGCAGGAAUAAACGCCAUAAAAAACAGAAAGAUUUGUGCUCCUAAAAAUAAAAAACGUAAUUUUGCGCACCUUUCAAACUAUUGAAAGCUUACUACUAUGAGAACGAAAUCUUUAAAGAAAAAUAAAAUCAAUGUAAUUACUCUUGGUUGUUCCAAAAACAUCUACGACAGUGAAGUCUUAAUGGGACAAUUACGUGCCAGCGGCAAAGAAGUAACUCACGAGGCACCUGAAGCUGAAGAAGGUAAUAUUAUCGUCAUCAACACUUGUGGAUUUAUCGAUAAUGCCAAGGCAGAAUCGGUGAAUAUGAUUUUA
NC_009613.1/1628489-1628984                  AUUUUUUUAAAAAAAUUCAUUUUAUUUGUUUUUUUUUAUGUGGUUAGAUUUUUAGAGUAUAGACUAAAAACCUAAUGUUUAAUAGAAGCCUACAGUUUGUAUUUAGCC.......CUGAUG.GAAGU.GAAAA.UCC......UUU..AUA.....UGU............................CA.UACAGG...UUUUUAGAA...........CCUGUAUG......................ACA...UAU...AAAG...AUU.GUAACGUACAGCAGGAAAAUGGUUUAAUAAAUUCGAAAAUGUUUUGCUCCUAAAAAAUUUUUACAUGCAAAUAUAAAACAAAAAAGCUACUUCCAAAAGAAAGUAGCUUUAGUAUAUUUAUUGUUCUGUUAGAUUAUUUCUUUUUUAAGAAUGUAUCUACUUCUUCUGGUGUCAUAAUUGCUUCAACAAAAGUGUAAGCUCCCGUUGUUGGGGAUUUUACCAUUUUGAUAGCUUUAGAUAAUCUUUUAGAAGCUGUUUGCAAACUUGCUACGGUUUUCUUUGCCAUGACUUAUUAUUAUUUAAUUUCUUUAUGAACAGUUAC
NC_009613.1/253570-254041                    AUCCUUUGUUUUGCGUUGUGGUUGGGUUUUAUUCUUUUUUUGGUAGUUAUUCUUGGAAAGGAAGGGUUUUUUAUAAAUAGUUUUGUUUUUUGCCCAAAUGCCCUAGCC.......CUGAUA.GUAGU.GGAAA.UCC......UCG..CCA................................................UUUUUCU.................................................UGG...CGAG...AUU.GUAACGGAUAGCAGGAUUGGCUCCUAAAAAAAAUGUUUUAUUUUAAGAUUAUGGGUAAUACAAACUGUGAUUUUACUUUUAUUCCGCGUUUUAUAGCGGGUUCGAUAGUAGGGAAAUCUAGUAGUUUUGCUUGUAAGGUGCUGUCUAGUUUUAUGGUGUUAUACGUGCUGUUGUAUUUUGUAAGAUUGGGUUCGAAUUGUAUUUUUGCAUUGGCAAAAACGGUGAUUUUUAUGGGGAUGGUGUCUAUUUUUGGAAAUAGAAUUUUGAUGGAAUCUUGGGUUAGUUUUUCUUGAAGGGUAUUUGUUACAAGCUCGAAAAAACA
NC_009613.1/496680-496209                    AGCCUUCGUUUUGUAAUUCGACAACGGUGUGAGAACCUAUAAAUCCGAGACCUCCUGUUACUAGUAUUUUCAAUAGAUGUUGUGAUUUGUAUUUGUUACUUUUUAGCC.......CAGAUA.GCAGU.GAAAA.UCC......UCG..CCA................................................UUUUUCU.................................................UGG...CGAG...AUU.GCAACGGAUAGCUGGAUUAGCUCCUAAAAAAAAAUUAUUUAUUUAAAAACUCUAAAACUGAAUUGGUUAUAAAUUUUAUUUGUUCGUCGUCAAGUUCUGUGUGCAUUGGCAACGACAAUACUUCUUGAACUAAUUGAUUAGUUACUGGAAAAUCUUCUUCUUUAUAUCUAGAAUCUAAAUAAGCUUUUUGAGAAUGCAACGGAAUUGGGUAAUAAAUGGCACACGGAAUGUCUUUGCUUAAUAAAUAAUUCAUUAAACCAUUUCUGUCGGCAUCAACAAUUCGUAAUGUAUAUUGGUGAAAUACGUGACAAUCGCAGAUGUC
NC_009613.1/1414224-1413755                  CUUUCAAGAUUUCUUGUUCUUUAUUUAGGGUUGGUUUUUAAAAUAAAGUUUGUACUGCGAAUACCGAAUCUUGUAUUGCAAACAUGCGAUUGGUUUGCUAAUAUAGCC.......CUGAUG.GA.GU.GAAAA.UCC......UUG..CCA................................................UUUUUCU.................................................UGG...CAAG...AUU.GUAGCGA.GAGCAGGAAAUUAGAUUGCUAGAAAUGCCUGAAUGAUUACGCUUCAAAUAGAAAUUGAUAAAUGGUUUGGUUUAAUUUGUUGUCGUGCAUGCUGUGGCCUAGUUUUUGGGUUGUUAUGAAUUGUGCGUUUUUCCAAGCGUUGGCAAUUUUUUUUGCUUCGGUAAAAGCGAUGACUUCAUCGUGAAUGUCAUGGGCGAUGAUGCCUGGAAUGGUGGUGUUUUUUAAGAAUUUUUGGCUUGUAAAUUGGUUAGUGUUUAUGUUAAAUCUUUGUUGGAUGUAGGUUUUUAUGAGUUGGCUCAUUGUGGUGUUUAGUC
NC_009613.1/2705248-2704779                  UUUUUGCCAUUUGGCAUCGAUUUCGUUUGGAUUGUAUUUCAUUCUUUCUAAAAAAAGGUUCUUAAGGUUUUGUGAAAUUUCUGGGGCAAAAAUGGUUUGCUUUUAGCC.......CUGAUG.GA.GU.GAAAA.UCC......UUG..CCA................................................UUUUUCU.................................................UGG...CAAG...AUU.GUAGCGA.GAGCAGGAAUAGGGUUGGCAAAAAUGCCUGAAAUUUUCGCUUCAAAUUUAUUAUUUUAUUUGGUAAAUUAGUCCGAGUCCGUAGUUUUUGUUGUUUAUUAUUGGGUAGCUAAUAAGUGAGAGGUCUUUGUUUUUGUUGUCGAAAUUAAAGGGAUUCCAGUGGUUUAUUAUUGUGGCAAUGGCUAUUCCUACUCCUGCUCCUGCUACGACAUCGCCAGACCAGUGUUUGUUGUUUGCCAUGCGCAAUAUGGCUGUGCUUGUUGCAAAGAGAUAGCCUGAUGAGGCAUACCAGAUAUUGCUGUCUUUGUAUUCUAA
NC_009613.1/1920725-1920257                  GCGUUGAAUUGUGCUGUCAUAUUCGUUGAUUAUUUCAUCCGUUUGCUUUCGCUUGGGUUGGUUAUUUGUUGAUUUGGUUGUUAUGAACGACUAAUUUGAAUUUUAGCC.......CUGAUG.GAAGU.GGAAA.UCC......UUG..CC.................................................UUUUUU...................................................GG...CAAG...AUU.GUAACGUACAGCAGGAAUAAUGUUGUUUUGAAAAGUGAUUGUUCUGCUCCUAAAAAUAGGAAUUUUUUUUUGGGUACACUUUUUGUAUGCAAAAGUAGGGAAAUGGAUUAAAUAUAAAAAGAGAGUUAAAAUAUUUGUAUGUUUAAUGAAACAAAACUAUUUUUACGAAUAAUUUUUUAAUUAAUAUUGAGAUGAGAAAUUUUUUUGCAAUUAUAUUGGUUUUUACUUUUGGUUUUCUUUCGCAUGCCCAAAGUGGUGCGAAAAUUGAGUUUACUGCCAAAGAUAAUACUAUAGAUUAUGGUACUGUGUCUAAAAAUGAUGA
NC_009613.1/1406169-1406638                  UGUCUAUCAUGAUAAAGUCGUUUCCUGUGCCUUGGUAUUUAUAGAGUUUCAUUUUUUGAGGUUAUUUGUGGGUUUGGUCUUUUGGAACGGUAUAUAUGAAUUUUAGCC.......CUGAUG.GAAGU.GGAAA.UCC......UUG..CC.................................................UUUUUUU..................................................GG...CAAG...AUU.GCAACGUACAGCAGGAAUACUGUUUGUUUGAAACUAUGAUGUUGUGCUCCUAAAAACAAUACAAAAGUACGAAUAUUAAUGUUAAGUUAAAAGUUGUUAAACGGGCGUUAAACUGUUUUUUUGAUGGUAACAAUUUUAUAAAUUUACGUUUAGAUUUUAAUAUUAAAAAUAAUUAAUUAUGAAAAAAUUUGCGAGUUUAUUUUUUGUGUCUUUGUUAAGCGGAGCUACAACGCUUGGGGCUUACAAAUUAUUUAUGGAAGAAGAUUCUUCUUCGAAAUUGUCGAUUGCGAGCGGUAAUUAUGCCAAAAAUGUAGGUCUGAAU
NC_009613.1/2364197-2363727                  GUUCUUGUAGAUUUAUUUUAUAAGUGGUGGUGUUUAAAAAAAUAGGUUGCGUUUUACGGUUUUUGAUAUUUGUGUGUUUGCAAGUAUGCGAUUACUUUGCUUUUAGCC.......CUGAUG.GAUGU.GAAAA.UCC......UCG..CCA................................................UUUUUCU.................................................UGG...CGAG...AUU.GAAAC.GACAGCAGGUAUAUGGUUUGCAAGAUGCCACAAGUGAUGCUCUCCUAGAAAUCUUUUGCGAAUACAUUUUCUGAAAAGCCUAAAAUAUUUUUUAAUACUGUAGGGUUGCUAUUUGCAUAAAAUAUUUGUUGGCUGUUUUUUGUUGUGGUAUUUAAUAAAUUAUUUUUUUCUAAUAUGGUUUUGGUUUGUCUUGCUACUGCUUGACCUGAAUCGAUUAUUUUGAUGUUUUCGGGUAUGAUUUUUUUGAUGGCUGGUACUAGAUAUGGAUAGUGGCUGCAACCUAGUACUAGAUAAUCGAUGUUUGCUUUUAUCAUGG
NC_009613.1/789961-790432                    UUCGAUGAUUAGGAUUUUUGGCAUCUGUUUGUUGGGUUAUUUGUUGGUUUUGUUAUUGGUUUGAUUGGAAAUUUGUUUGCAAAAGUACGAAAAUUUUUCUCUUUAGCC.......CUGAUG.GAAGU.GGAAA.UCC......UCG..CCA................................................UUUUUCU.................................................UGG...CGAG...AUU.GUAACGUACAGCAGGUAUAUGAUUUGCUGAAAAUGCCCGUGUGAUUGGCUUCUAAUUGAUGUAUAUAUAUAUUAGUAUUUUAGCCAUUUGUAUAGUUCUUUCCAGGUUGGUUUUUUGCCAUACAUUAGGAUACCUACUCUGUAUAUUUUUGAGGCAAACCAGACUACGCCUAGGAAUGUUGUAAAUAGUAGGGUAAUUGAUAGGGCUAGUUGCCACCAUGGUACGCCAAAGGGAAUUCGCAUGAGCAUGACGAUUGGGGAGGUGAGGGGGAUCAUAGAGAAGAUGGUGGCUACGGUUCCGUGUGGGUCAUUGACUACUGUAA
NC_009613.1/2032764-2033233                  CUCCCCAAAUUCUUUCUUUUAGAAUGGGUUCGAAAACAAGGGGAUAUAAAUUUGUGCUCAUAGUUAAUGUUUUAAAUUGCAAAUGUGCCAAAAGAUUAUUAAAUAGCC.......CUGAUG.GA.GU.GAAAA.UCC......UCG..CCA................................................UUUUUCU.................................................UGG...CGAG...AUU.GUAAUGA.CAGCAGGAUUAUGGUUUGCUGGAAUGCCUAAGUGGUUCGCUUCUGAAGGGUAUUUAUUUUAGCUUUUGGAUUGCUUCGAGAGAUUUUGGGAUGUGCUGACUGGCGUUCAGGUUGUUGUAAACCAUUUGCACGGUGCCUUUUAGGUCGAUUACAUAGGUGACUCUUCCUGGGAUUAGUCCUAACAUUGCACUUGGUACGCCGAAGAGUUUUCUGAUGUUUUUGUCGUUAUCUGACAAUAAUGUGUAGGGUAAUUUGUGAUUUUGUGCGAAUUUUUUGUGGGAGUUUGGGCUAUCGCUGCUUAUACCGAUGACUUC
NC_009613.1/704814-704343                    UUUUGAGUGCCCAUUUUAUUGGAUUAGAAAAAACCAAAUAUACGAAAUAAUUUUAGAUAGAAAGAUAGCCCGAAAUUUUACAGAAAUGCCGUAAUAUCUCUGAUAGCC.......ACGAUU.GAAGU.GAAAA.UCC......UCG..CCA................................................UUUUUCU.................................................UGG...CGAG...AUU.GAAACGGAAAGCGGGAAAAUGGAUGACUGACAAUUCCCAAGCCAUUCGCUAUUAACAAAAAGAAAAGAUUGUUUGGUUACUUGCAAUGACCUACUUUUGUAAAAAAUUACUCUUGUGAAUUACUUAUCUGUUGAAAAUAUUUCGAAGUCUUUUGGCGAGCGAACUUUGUUUGAUAAAAUUUCUUUUGGAAUAAACAAAGACCAAAAAAUUGCUUUCAUUGCCAAGAAUGGUUCUGGAAAAACUACGAUCAUGAAUAUAUUAAAUGGUAUUGAUGAUCCUGAUACUGGGCAAGUUGUGAUUCGCAAAGAUAUUCGCAUGGCUU
NC_009613.1/2367614-2367143                  GCUAAUGUGUUUUUUGACCAUGCUUGCCAAUGUAUUGGGUUGUUGGCGUGUUGUAGCAAAUAGGGACUGGUUUCUAAAUUUAGCUGAUUCAUACUGGUUGGUUUAGCC.......CCGAUA.GUAGU.GGAAA.UCC......UCG..CCA................................................UUUUUCU.................................................UGG...CGAG...AUU.GCAACGGAUAGCGGGAAAUAGCUUCGAAAAAAAAGCGCUUCAAAUUUUGAAACGCUAAUUUAUGAUUUUAUGUGGGUUUUUUUAGUUUGAAAUGUGUUUUUAUUAUUUUUUAGCUAGGCAUUUAGUGCUUCUACUCUUAGUUCGGGUUGGUUUAGCAUGUCUUUUAGCAUGCUUUCUAUUCCGUUUUUUAGUGUGAAUGUUGACGAUGGGCAACCGCUACAGGCGCCUUGCAAGAUGACUUUUACUUGUUUGGUGUCUUGACAAUAGGAAUCGAAAAGGAUGUUUCCGCCAUCGGCAGCUACGGCUGGACGAAUGUAUUCUU
NC_009613.1/285671-286142                    UUAGAUUGGAAAUUUCUAAAUUUUUUACUGCGAUUCCUAUGUGUUCUAUUUUUCUCAUGGUUUUUUUACCAAAGUUCGCAAAAAUAGAGUUCAUUUCCUAAAAUAGCC.......CCGAUA.GUAGU.GAAAA.UCC......UCG..CCA................................................UUUUUCU.................................................UGG...CGAG...AUU.GCAACGGAUAGCGGGAACGUAAUUUGCUGAAAAUGCCCAAGUGUUUCGCUUCUAAUUUUGAGAAUGUAUUUGUAAUAAGUGUUCUUUUUUUUCGCUAAAAUAUCGUAUUUUUGCGGUAUGGAAACAAAUAGACAGAAAAAAAUAGGCGGUGUUAUUCAGAAGGAUUUGGUAGAUAUUUUGCAGGGUGAGAUUCGUAAGAACGGGAUUUCGAAUCUUGUUAUUUCGGUUUCUAAGGUGAGUGUAACUACAGAUUUAGGCGUGGCAAGGGUUUAUUUGAGUGUUUUUCCGCAAGAAAAAGCACCUGAAAUUUUAGAAUCUAUAA
NC_009613.1/554471-554950                    UUCUUUAAAAUUAAAACGGUAUGGUAUUGAUAAUAGAUGAAUUUGAAUGCUAAAGUUAGAUGAAGUAAUUGCAGGUUGGUUUGUUUUGAAGCGAAAUGUGUUUUAGCC.......CCGAUU.GCAGU.GGAAA.UCC.......UUUUUUGAG....GC........................................UUUUC.............................................GC....CGAUAAAAAG...AUU.GUAACGGAAAGCGGGAAAUAGCUCCUAAAAAAAACAGCUGUCAUAAAAUUAUGACAGCUGUAAUUGUUUUGUUUAUGAUCCGCACAUUUCGCAAUCUUCUGGGGUGGCAUUUUUUGCUAGUUGGAUCAUGGCGCUAUAUUCUUCGUUUGUCAUGGUUUUGGUUUGCGGUUCGACCUCGGUUAAGGUUGUUUGUUGUUUUACUUCGAUGGUAAUUGGUUCGGCUUUUUUGUCGUUAUUUAAGGUAAAUUUUAUGGCAUCGACUGCUGCUUUUGUUCUUAAAUAGUACAUUCCUGUUUUUAAUCCUGAUUUCCAAGCAUAAAAG
NC_009441.1/4289631-4290114                  AGACUUACCGGAAAAAUGGUUUUGUAUUUGGAUAAUUUGGCAAAUCCGAGGAAUGGGGCUUGAUGGCAGUGGCGCAGUUCAAAGAUGGAAAUAGGUAGCGUCCCCACC.GUAGCCCCGAUA.GCAGU.GGAAA.UCC......UUU..UUU.....GCC..GA....................................GGU.............................................UCGGC...ACA...AAAG...AUU.GAAACGGAUAGCGGGAAAAAGCUCCAAAAAAAAAUAAUAUUAAAACUAAAAAUAAUAUAAGUCCUAGAAUUCUGGUAAGCAUUCCCAAUACCGGGUUAACGGAGUACAUGCAGAAUUCUGCCCACUACUACAUCAAAGAGAAAAACCUAUAAUAUUCCUGACAGCAAAAGAAAGAUUCGCUCAAUGAUCGAAAUGCUAUUUGGCGCUUUAGAUCAGCAAAAAUAAAAUGACUCACUCCUACCGCCCUGAUUACCUGAUCGCUGUUUUAUAAUUGCAGAUCCUUAUUCUGUAAAAAUAUCGUAGCUAUCCUCUUUACAUUUGA
NC_009613.1/2008267-2008745                  GUUGUGAACAAUUUAAUUAACAUUUUUUAAUUGAUAAUUGACAGUUGACAAUUAAUAUUUUUUUUAAUUUGAUGACUGAAUGUUAAAUUUCAGAUCGAAGCUCUAGCC.......CUGAUA.GCAGU.GAAAA.UCC......UUU..UUU.....GAG........................................GUUUU.............................................UUC...CGAAAAAAAG...AUU.GUAACGGAUAGCAGGAAAUAGCUCCUAAAAAAAUUAUUCGUUAGUCAUUGUCAUGGCUAACUCAUUCAUAGCAUCAAUAAUUAUGCCACAACCUUCGCUAAUUUCUUGAUUUGAAAUGGUUAGCGGUGGCGUGAUGCGAAUGGCACAGCCUUCGAAGAGUAACCAAAACAAAAUUAAGCCUUUUUCUUGGCAUUUGAAGAUGAUUUGGUUUGUGAUUUCGGGGCUUUCUGUUAUAAUGGCAAGCAUGAGUCCUUCGCCUCGGAUUUCUUUUAUGAGUGGGUGUACUAAGAGUUGUCGGAAUAAUUUUUCUUUGUGCAAGGUU
NC_009613.1/609853-610331                    AUCGUCUUCUACUAUAGUUGUUGUCAUACUUUAAUUGAUAAUUGAUAAUUAACAAUUGAUAAUUAACAAUUGAUAAUUAUAAUUUGUUUUGAAGGCAAUGCCCUAGCC.......CUGAUA.GCAAC.GGAAA.UCC......UUU..UUU.....GAG........................................GUUUU.............................................UAC...CGAAAAAAAG...AUU.GUAGUGAAUAGCAGGAAAUAGCUCCUAAUAAUUUUUUGUAAUUUCUUAAUUUUUAUUUUCCAAGGAUUUGAAAGGAUUUUUUUUAAGUAAUCUGUAAAAAAUUAUUUUAUGUGAACAUCUACAUCUGCGUUCAUUCCCGGACGUAAUAAUUUUAUUUUUGCCGCUUCAUUAGUUGCAUCGAGGCUAAUUUUUACGGGCAAACGUUGUAUUGUUUUUACAAAAUUUCCCGUAGCAUUAUCUGGCGGUAAUAUAGAAAAACGAGCGCCUGUUGCUGGUGAAAAUGAAGUUAUUGUUCCUGAGAAGUCUGUGUCUGGAAAAGCAU
NC_009441.1/2288333-2287856                  GUGUCGAGAAUAGGAAUCGAAAAACUAAACGUAAAAAUUAAAUACCUACAAGGUUUUAAAAACCUUGCAGGAAACAAAAACGCCUUUUUUACCCCAAAUGCCCUAGCC.......CCGAUA.GUAGU.GGAAA.UCC......UUU..UGU.....GCC..G.....................................GGGUU............................................CGGC...ACA...AAAG...AUU.GCAACGAAUAGCGGGAUUAGCUCCUAAAAAAUCUACUAAUAAAUAAUAGAAUACCACAAAAAUGAAAAAAAUAAUACUUACUGCUUUAAUCGCUUUUGGUUAUAGCAAUUUACACGCACAAGAAGAAUCUAAAAGUCCAUUGACAUUUUCGGGAUAUGUAGAUGCAUAUUAUAGUUAUGAUUUCGGGAAGCCUGAAAAUCAUACUCGGCCAAACUUUUUUUACAGUUAUAAUAAAAGCAACGAGGUAAACCUGAAUUUGGGAAUGGCAAAAGUGAAUUAUUCGAAAGAAAAUAUUCGGGGAAAUUUUGCGCUGAUGGCGGGA
NC_009441.1/4306193-4306670                  UAGUCUCAAACGCGCUUUACUAACAAUAUGUUAGCAGAAAUUAUAAAAAUAAAAAAAGCAGACAUUAUAUGGCGUAAUACCAGAACGUUGUGCGAUACAACACUAGCC.......CCGAUG.GCAGU.GGAAA.UCC......UUU..UGU.....GCC..G.....................................GUGUU............................................CGGC...ACA...AAAG...AUU.GAAGCGAACAGCGGGAAAAAGCUCCUAAAAAAUAAUAGUAUACACAAUCAACGACGAUAAUCAUUCCAAAGCAGUUUCCCCGGGCAGUUACCGAUACGGGAUUCAUCCAGCCUAAAACUAAAUCAGCUGAUUCUAAGCUAUAAUAAAACAGCAUCAGUAAAAGUAAAACAGCUGAUUCAAAGCCUAUUGGCGCACAAAUAAAAGAUUUACUAUAGUAUUGUUAUAUUCCCUAGCAAGCUUACUGCCUGCACAAAGCCGGCCAAAAUAAGCCGCACUGGUACCGUUUCAGAAAAAAAACGCAAGUAAAUAACAAUCAUUAAAA
NC_009613.1/77664-77185                      AAAAAAAUAAUAAAAAUAAAUAAGGCUGUAAACAAAAUGUAUAAAAGUUAUUUAUUUAUUGGCAUGCGGAUGACACAUAUUUUUGAAUUGAAACGGAAUGCCCUAGCC.......CCGAUA.GUAGU.GAAAA.UCC......UUU..UUUGA...GGC........................................UUUUC.............................................GCCGA.AAA...AAAG...AUU.GAAACGAAUAGCGGGAUUAGCUCCUAAAAAACUUAUUUUUGCAAUCAUUUUACAAUGGCGAAUUAUAAUUUUUAAUUCGUAAUUUUUAAUUUUUAAUUGAUUAUGAUUCAAAACCCUAAAAGAUAUACGAUUACGGCAGCUUUGCCCUAUACAAACGGACCUAUUCAUAUUGGGCAUUUGGCGGGUGUUUACAUGCCUUCAGACAUUUAUUCACGCUAUUUAAGAUUGCAAGGAAAAGAUGUGGCGUUUAUGUGCGGAAGCGACGAACAUGGUGUUGCUAUUUCGAUGAAAGCCAAAAAAGAAGGCAUUACACCUCAGGAAG
NC_009613.1/1728175-1727698                  CAAUAAGGAUUAUUCCGUUGUGAAAACAUUUAAAGCGGCCUCUAAAGGGUCGCUUUUUUAUUUAGGUAUUUUGUGAAAAUGUUGUUUUAUUACCGCAAUGCCCUAGCC.......CCGAUA.GUAGU.GAAAA.UCC.......UU..UUUGA...GGC........................................UUUUC.............................................GCCG..AAA...AAAG...AUU.GCAACGGAUAGCGGGAUUGGCUCCUAAAAAAACUACUUUUGCAGCGCAGACCGCCUUAUCGUCGCCAAUUUAUUGGGGGAGGAAAGUCCGGACACCAGAGAGAAGCAUAGCGGGUAACACCCGUCGGCUCCAAUUUAUUGGGGUUAGGACAAGUGCAACAGAAAGUAUGUACAGGUAAUGCUGUAGUGAAACCAGGUAAACUCUAUGCGGUGAAAUUUCAAGUAUAUCGGUAGUUAAGGGCUUCUCGUCCGUUGCUGAAGGGUAGAAAGAUGGAGCUUGUGAGUAAUUGCAAGCCUAGAUAAAUGAUAAGGUAUCGUUAGUA
NC_009613.1/1187960-1187481                  UUGCUGAUGUUUUGUAUGUAAGUAGUUUCAUUUUUUUAUUUUUGACACUUGUUAAAAAAAUAGUACUGUUUUUUUGAUUGGUCACUUAUGGUUGCUGAUAUUUUAGCC.......CCGAUA.GUAGU.GGAAA.UCC......UUU..UUUGA...GGU........................................UUUUC.............................................UCCGA.AAA...AAAG...AUU.GUAACGGAUAGCGGGAAAUAGCUCCUAAAAUUUUGCUAUACUUGCUUUUUUCCAAGCGGGAAAUAGUUCGUUAGGUACUGUGUUUGCUUCUAAUAAUGAGUUUGUUUUUAUUUCGGGGUAUGUUUCUUCAAAGGUUUGUGUUUUGCCUAGAUGUGUUCUUGUGCUAACAACUGAUCGGUCUACUUUGUCUGGAUGGUCUAUUCCGGCUGAUGCCAUUAGAUCCAUUGCGCUUUUUACGGUUUCGUGCUGAAAUCUUGCUACUCGGAUACUUUUUUCUUCGGGAACUAAUCCUUUGGUUAAUUCUGGUUUUUGGGUGGCAACA
NC_009613.1/304327-304806                    AAAAUUACUAUAAAUCUCUUGAAAAACUAACAGGAAUUACGAAAGCUAAUUAUAAUGACAAAGUUUGGGAAUUAAUAAAAAUGUCGAAAUAGCACAACAGCCCUAGCC.......CUGAUA.GUAGU.GGAAA.UCC......UUU..UUUGA...GGC........................................UUUUC.............................................GCCGA.AAA...AAAG...AUU.GUAACGGAUAGCAGGAAAUAGCUCCUAAUAAUUUAGUUUUUAGAGCUAUAAAUGUUACGGGAAAGGGAGUGGGGGUUUUUGUGGUUGUUUGGGGUAAAUAGAGAUAGAUUGCACCACCUUCUUUAUAGUAAACGGUGCUAAGCUUUUGUUGGGUAUAACCGCUCUAGCUUUUGUGAUAAGGGGCAAUAAGUUUGUGAACGACGCGAAUGUAAUUGAUGCAAAAAAAACAGAAAAGAUUAUUUUUCUGUUUUUUUGUUUUUAAUAAAUGUUAGAAUUAUUUUAUACCAUUUAAAGUUUAAAUUUACGGGGAUAAAAAAAACAU
NC_009613.1/2078880-2079361                  CAAUUGGCUUGAAAAAAUAUCAUCAAGAAUUGUUUUAAAAUUUGAUGAAGAAUGCGAACAAAUUAAUGAUUUUAUCUAUGAUUUCAUAGAAAACGGUUAGCCCUAGCC.......CCGAUA.GAAGU.GGAAA.UCC......UUU..UUU.....GGC..GA....................................UUUUUCU.........................................UCGCC...AAA...AAAG...AUU.GGAACGUAUAGCGGGAAAUAGCUCCUAAAAAACUUCUUUCAGUAGUUUCAAAGCUUUCGGGUUUGUUUAGCGAAAGUGUUGUUCCUUUCAAUAAAUUAUUGCAAUUUGAAGAUGGCAACAAUUUUUAUUCUUUCAAUUAUUUAUAAAUACUAAUAAAAUGAGUUUUUGGUUGCUAAUAAGUUCUAUGUUAUUUGGCUUUAUUCAGUUUAUAAUUACAAUAAAAAUGUAUUAUAUUAGGAUGCCUAUUUUCCAGUCUAUUGCAAUGGUACUUUAUGCUGUUGCGCAAUUUUCGUUUUAUAAAUUCAUGAUUUUAUCGGAGAAA
JCVI_SCAF_1096628065663/1910-1534            .....................................................................................................CCUAGCC.......CCGAUA.GAAGC.AGAAA.UCC......UUC..CGC.....GCC..G.....................................GGGUU............................................CGGC...GCA...GAAG...AUU.GGAGCGGAUAGCGGGAUCAGCUCCCAAAAAAUAGUAUAAACCUAAUAAUAAUAUUUAAUCUUACACACUAAAAAACCUAGGAAAAAAUAACAAUCCAAAAAAACAAUAUUGAACCUCAAAGAAAAUUCCCAGAGAUCAAAAUCAGCUGAUGCAUGAAUCCGAACCGUACAGAAUUCUUCCUGCCUGCAUCUCAAAGAAAAAAGAAUUAUUGUUCCAAAUCAAAGCCUUAAAAAUCACAAAAGCCAGCCCAAAGCGGCGAUGAUGGCAGCGACGUCUUUGAAACGAUAGGAUCCGAGAAGGGAAAUCCCCGGAACAGUGAAUC
NC_009441.1/3169016-3168533                  AUCAUGUGAAAAGUGAAAGUCCGGCUUAUAAUAAUUCAUAACCAGCCAAAAGAGGUCAAUUAAAGACAGUACCGGAUGUGCAGUUCUCCAAAAAGCGACCUGCUUCCC.ACAGCCCCGAUA.GAAGC.GGAAA.UCC......UUC..UGC.....GCC........................................GGGGUUC...........................................GGC...GCA...GAAG...AUU.AGAGCGGAUAGCGGGAAAAAGCUCCUGAAAAACAACAUUAAACCUAAAGUAAUACAACCGGUCCUGUCAAGUAUCACAGGCGCAUAAAGGAUUUAAAUGAAUACGGCUGUAUAAACUACAUCCCUAAAAAAAAUAGAAACCAGAAAAGCAUCAUUUAUUUUCUUGUUUAAAAACGCAGCUGCUAUUUUUUGGGUGCAAAAACUAGAACCGUUUUUAAAUGUUUAGUAAUUUAAAUUUUGUGGCAAAAUCGUGGCACUUGCAGUUUUAGGAAACGAUAAGCAUAGUAAAAUCAAGGCCUAAGGAGCUUAGGUUCGAAACUGUA
NC_009613.1/1935973-1935492                  GGUCCUUUCAUUUUUGUUUUUGUUUUUGUUUUUUUGAUUUGUUUGCUACGGCUUGGGUGUAGAUUUAGUUAUGUAUUUAAUGGGAUGUUUUUUUUUUUUUUUCUAGCC.......CUGAUA.GUAGU.GGAAA.UCC.......UUUUUUC.....UGG..CU....................................CCUUU...........................................AGCCAG..GAA...AAAG...AUU.GCAACGGAUAGCAGGAAAUAGCUUCUAAAAAUUAUUUGUAACCUAAUAUUUUUAGUACGUCUUCGGCUUUUUGUUGUUCAGAAAAAAUUUCUGUGGCAAUGAUUCCGUUUUCAUCUUUAUCUAUCAGGAUAUGUUUGGGUUGGGGGAUCAGGCAGUGAUGCAAGCCGCCGUAACCGCCUAUUGUUUCUUGGUAUGCUCCUGUGUUGAAGAAGCCUAUGUAUAAGGGUUUUUCUUUGUUGUAUUUUGGCAAAUAUAUGGCAUUCAUGUUUUGUUCGGAGUUGUAAUAAUCGUCGCUAUCGCAGGUCAUUCCUCCUAAUAAGAC
NC_009613.1/1008667-1009146                  AAGAUACCUCCUUAACGCACCAAGGCGCUCCACAAUACCUUUUAUUUGUUCGGUAUUUGUCAUAAAUUUGUUUAAUUUUGUAUUAAUAAUAAUGCUUCUUUUCUAGCC.......CCGAUA.GUAGU.GAAAA.UCC......UUU..UUC.....UGG..CU....................................CCUUU...........................................AGCCA...GGA...AAAG...AUU.GUAACGGAUAGCGGGAAUAGCUCCUAAAGAGGAUUGAUUGAUUUGUAAAAAUAAGAAUUUUAUCCGAAAUAUGGAAAUAAAUUUAGUUAGCGAUACUGUUACCAAGCCUACGCAAGAGAUGUUAGGUGUUAUGUUUGGUGCUAAAGUGGGUGAUGAUGUGUAUAAGCAAGACCCAACGGUUGUUGCUUUAGAGUGGAAAAUUGCCAAGAUGUUUGGUAUGCAGGCGGCUUUGUUUUUUCCUUCGGGUACUAUGGCUAAUCAGACUGCUAUAAAGUUGCAUACUAAUCCGGGUGAUCAGAUUAUUUGCGAUAAGUGGUCGCAU
NC_009613.1/562989-563469                    AAUAGGCUUUAUCGUAUUUGUUUUGUUUUAUUUCUUUCAUGAGUUACAAAAGUAGGUGUUUUUUGUUGUUUUUUAUUUGCAAAAAUUAAAGGGGUUUUUCUUAUAGCC.......CUGAUU.GUAAU.GGAAA.UCC......UUU..UGC.....UUU..UU....................................CUUUU...........................................AAAAAA..GCA...AAAG...AUU.GCAAUGGAAAGCAGGAAUAGGGUUGGCAAGAAUGCCCAAGCUUUUUGCUCCUAAUGAUAAAUUAUCUUCCCCAAACUGGGUUUUGUAUGAGUAGGGGUACGACUACUCCUAUUAUGAAUGCCGACAUGACGAGUGUCCAGUCUCUUUUGGAGAAUCUGAAAACGGUUUGUGCUAUGUAGGAUAUGAUUAGUAUUAGGAUAACGACUAUUAUUUGGGCGGUUUCUAUUCCUAAUGCGAACUCUGAUAGUGGUAAUAGUUUUUGGGUGGCGUUUCCUGGUAGUAUGGUUUUGAAAUAGUUAGAAAAGCCUAAUCCGUGUAUGAU
NC_009613.1/2807943-2808424                  AUUUGUUGAUUAUUUUUAUUUGCAUUUUUUAAAUUUUGGCACGCGGAUAACACGGAUUGAACGGAUUUUCGCGGAUUAUUUAGUGUUUGUUUUUACGGUUUUUUAGCC.......CCGAUA.AUAGU.GGAAA.UCC.......UU..UUUG....UUU........................................UUUUCUUU..........................................AAA...AAACAAAAAG...AUU.GUAACGGAUAGCGGGAAUAGCUUCUAAUUUUUAUUUUCUUUUUAAUAUUCUGAUUAAGGUUUCUUUUUCGCUAAAAUAAAUAAAAUAUAAGUAUAGUAUAAUGAUUCCUGUUUUUAUAAAAUAAUUUUCUCGAAUGUAUGGGAUAUAAAAGGAAAUUGCUGAAAAGGCAACGCUUAGGGUUAAAUAUCCUAGGAUUCGGUUUUUAUCAUAUGGUAUUGGAUAUUGGUUUUUUCCUAGCGUAUAGGAGAUGAGCAUCAUGCUUCCAUAGGCUGCAAUGGUUGCAAUUGCCGAGCCGUAAUAGCUCAUAGUUGGUAUGAGUAAG
NC_009613.1/265505-265026                    GAACGAGUCCUAUUUUUAGUCUUCUGCUGGAGUCUUGUGUUUGUGAAAAGCAGAUGAGGGAGGUUAGGCAAAAGGUUAACAGAUACAAAAGACGCAUGCCUUUUAGCC.......CCGAUA.GCAAC.GGAAA.UCC......UUU..UUC.....UUU..CU....................................UUUUC...........................................AGAAA...GAA...AAAG...AUU.GGAGUGAAUAGCGGGAAAAUGGAUUGCUUGUGUGCUUUAUACAUUCGCUACAAAUAUUAGUUGUCUAAUUUGCUGUAAAAGUCGGUAAUUUUUUUGGCUUUUGAAAUACCUAUAAGGUCAGAUAUUUCUUUUUCUUUGGCUAAUUUUAAUCUUUUUACACUUUUGAAAUGUUUUAUUAAUGUUAGCAUUGUUUUUUCGCCAAUUCCUGGGAUGGUUUCUAUAGAUGAAUUGAGUGCUGCUUUACUGCGUUUGUCUCUGUGAAAGGUUAUUCCGAAUCGGUGUGCUUCGUUUCGUAAUUGUUGUAUUAUUUUUAGUGUUUCUG
NC_009613.1/2333889-2334368                  UAUUUCUGCUACUUUUUUUUGAAUUUCGCUUUUUUUAGAACACGAAAUAAUGGCAAAUAGGAAUAGAACGAGUAUUAAAUAUUUUUUCAUAAACAUGAUUUUUUAGCC.......CAGAUA.AGAGU.GGAAA.UCC......UUU..UAU.....UUU..UU....................................CCUUC...........................................AAAAA...AUA...AAAG...AUU.GAAACGUAUAGCUGGAAUUGCUCCUAAUUAUUAUUUUUGCAAAUAUACAUUCGUUUUUAAAACAAAAGUAACCAUGCAAAAAAAUAGUACCAUAAAUUGUGAAAAAGUUAACGAACAUAUUGUAAACUGGCUAAAAACCUAUGCACAAAAGGCAAAAGUAAAUGGUUUUGUGAUAGGGAUUUCGGGCGGAAUAGAUUCGGCAGUUACCGCUACUUUAUGUGCGCAAACAGGACUAACGGUUUUGUGUGUAGAAAUGCCUAUACACCAAGCACAAAGUCAUAUAAAUAGAGCGCAAGAACAUAUUAUGCAGCUUAAGAAAAAU
NC_009441.1/1625253-1625732                  UUUUGUUGGCAGUGCAAAUGCAUCUGCGCCAUCUAAUACUAAAUAUUCUCCAGAGAUGAAUAAUUUUCCGUUACUGUAAAAGGUUGUUGACAUACGUAUUUUUUAGCC.......CCGAUA.GAAGU.GGAAA.UCC......UUU..UGCUU...UUU........................................UCUUU.............................................AAAAA.GGA...AAAG...AUU.GCAGCGAAUAGCGGGAUCAGCUUCUAAUUAUUUUCUUAAACUUUCAAUGAAUUCAACUACGGCACUAUGUGAAACAGCAGUUUUCUUAAAAUGUGCUUUUAUCAAAUGACGUUCUUCGUCUGUAGCUUCAAACUGGUUGAUGAUAUUAUUUAAGUGCAUUUUCAUGUGUCCUUCCUGAAUUCCUGUUGUGGUUAAAGAACGCAAUGCUGCAAAAUUUUGUGCUAAACCUGCUACGGCAGUAAUUUCCAUUAACUCUUUUGCAGAAGGUUUUUCAAGCAUUUCCAUGCAUAAUUUUACUAAUGGAUGCAGUGAAGUCAGGCCG
NC_009613.1/1550851-1550372                  AGGGCGCUGUAUCGUGUUUUGUGUCGAAUUUUUGAGUGAGUAUUUUCAUUUGCUGGCAAAGGCGCAAAGGCGCAAAGUUUAUGUUAAUUUAAGUUUCGGUUUUUAGCC.......CUGAUA.GCAGU.GGAAA.UCC......UUU..UCUUU...UUU........................................CCUUU.............................................AAAAA.AGA...AAAG...AUU.GCAACGAAUAGCAGGAAUAGCUUCUAAAAAAAAAUUACUUUUUUAAAUUUUCCGAAGAUUUAUUUACUGCUUCUUUUAGACUUUCUUUGUAGGAAAUGAUUUUGUCUAAAACUGAUUUGUUAGCAGAUCCUAUGAUUUGUGCAGCUAGAAUUCCUGCGUUUUUUGCGCCAUUUAAGGCUACGGUUGCUACGGGAACACCGCCUGGCAUUUGAAGUAUUGAUAAAACGGAAUCCCAACCAUCGAUAGAAUUGCUGGAUUUUACGGGUACGCCAAUGAUGGGUAAUGGCGACAUAGCGGCUACCAUUCCUGGCAAAUGCGCUGC
NC_009613.1/380859-380380                    UGUUUGGUCUCGCUCCAGUUCCUUUUUUAUUGCCUCCUGAAUUAUUCAUAACUUCUGUAAUUUGUGCAAAGAUAGUGUUUUAAGAGUUAAUAUUUUUUAUUUUUAGCC.......CUGAUA.GCAGU.GGAAA.UCC......UUU..UGUUU...UUU........................................CCUUU.............................................AAAAA.ACA...AAAG...AUU.GCAACGGAUAGCAGGAUUAGCUCCUAAAAAUUUAUAAUUUUAGCAAUGCUUUUCCGUUUAUUAAUACCGAGGGAUUUAUAAGAACAAUACAAAAAACACCAGCAACGAUAAGAAUUUUUAACACAACAUGAAGUUGUACAUAUUCGGCUUGCGUUUCAGAUUUCCAGAGUUUGAGCAGGAAUAAUAUUAGAAUUAUUAGACUGAUAUAAAAAUAAAUAUCCAUAUAACCUACGUCAUAUUUUUCGAUUAAAAUGUAAACUGGAAUAAUGGUCGAAAUGGUUAAAAAUGUGAUGAUUUGUUUAGAGACUCGCUCUCCGAAUCG
NC_009613.1/2670056-2670537                  UUUCCUUUAGGUAUUGCUCCCAGAUUAAUUUGGGUUGAUUGCCUAAUGGGGAAAAAGAGGAAAGGGCUGUAAUGACUAUUUUUUUAUUCAACUUAUGAUUUUUUAGCC.......CUGAUA.GCAGU.GGAAA.UCC......UUU..UCUUU...UUU........................................UCCUUU............................................AGA...AAAAGAAAAG...AUU.GCAACGGAUAGCAGGAAUAGCUACAAAUUUAAACUAUUUCUAAUGCUUCUUGUAUAGUUUGAUAUACUUUUUGCAAUUGUUCGUUUGUAAUGAUAUAGGGCGGUAGAAUAUAAAUUAUAUUUCCUACUGGGCGCAUGAUUAUGCCGUUUUUUAUAAAGAAAUUAUAGAGUUUAUUGCGUAGGUUUCCGUAAUAAGAUUCUUGGUUGUUGGUUUUUAUUUCUAAUGCAAAGAUUACGCCAAGUACGCGUGUUGUUUUUACUUUUUCGUGGCGUUUUAUGGUUUCUUGAAAUUGUAAAUGUUGAGUAUUUACUCUUUUAAUAUU
NC_009613.1/1246530-1246049                  AAAUUUGACUUAAAUUUCUAAUUCAUAUAAGUUUUGGGAGUUGUAUGUUGCUUGCUACUUAAAUACAAAAAAGCCGAAAUUCUGAAUUGAAUUUCGGCUUUUUUAGCC.......CAGAUA.GCAGU.GAAAA.UCC......UUU..UGC.....UUU..UU..U.................................UCUUU..........................................AGAAAA...GCA...AAAG...AUU.GUAACGUAUAGCUGGAUUAGCUCCUAAAAAAAUUAUUUAAAAUAAGAGAAUGUUUCGUUAUUUUCUAUUUUUAAUAAUGUUUCAUAAAUAAGUUUAAUCACGUUUUCUACAUCAUCACGAUGUACCAUUUCGACAGUCGUGUGCAUAUAACGCAGCGGAAGCGAAAUUAAUGCCGAAGCUACGCCACCAUUACUGUAUGCAAAAGCAUCGGUAUCUGUUCCUGUAACACGAGAGGAAGCCAAUCGCUGAAAAGGGAUUUCUUUUUCUAGGGCAGUAUUUAUAAUAAGUUCUCGUAAAUUAUUUUGUACUGCUGGGGCAUAAG
NC_009613.1/197792-198271                    UAGAGAAUGCGGGUGUUUUCAUUUUAUAACUACGAAUUACACGAAUUAUGACGAAUUCGCAAUGUUGAAUUGAAUAUUAAAUCUUGUUUUAUGGCAAAUUUCCUAGCC.......CCGAUU.GCAAC.GGAAA.UCC......UUU..UUC.....UUG..CU....................................UCUUU...........................................AGCAA...GGA...AAAG...AUU.GAAGUGUAAAGCGGGAAAUAGCUCCUAAAAAUAUUUUUAAUGAAAUUAUAAGGGUUUGAAAUUUUAAUUCCAAAGUUAAUUGAUUAAUUUUGAAUUUAAUUAUAUAAUAAUCAUUUUAAAUAUACAAUUAUGGCUUUCGAAUUACCACAAUUACCUUAUGCAUACGAUGCAUUAGAACCUCAUAUUGAUGCGAGAACAAUGGAGAUUCACCAUUCGAAACAUCAUAAUGCUUAUACGACAAACUUAAAUGCAGCUAUUGCAGGAACGGAUCUGGAAGGCAAAAGUAUUGAAGAUAUUUUGAAAAAUCUUGAUUUGACUAAAG
NC_009613.1/689804-689325                    UAUUUUGAAACAAAUUUAAUAAACUUAACUAUAUAGUUUGCAAAGGUUUUGGCAAAGUUCAGAAUUUUUUUUGCCUAGAAUUUUAAAUUUAAGACGCAAGCCCUAGCC.......CCGAUU.GAAAC.GGAAA.UCC......UUU..UUA.....UUU..UU....................................CCUUU...........................................AAAAA...UAA...AAAG...AUU.GCAGUGUAAAGCGGGAAAUAGCUCCUAAAGAAAUUAUACUUUUUUCUUGUUUAUAUUGGGUAAGAAAUAACAAAUUAUUCCUAGAAUUGGCAAGUAGGAACAGAGUUGAUACACGAACGUAAUUGAGGUAUGGUCUGCUAGGAUUCCUAGUAAUGCUGAUCCUAAAGCGCCCAUUCCGAAGGCAAAUCCGUAAAAAAGUCCUGAUACCAUUCCUAGUUUUUUGGGUAAUAAUUCUUGUGCAUAAACGAUGAUGGCUGGAAAAGCUGAGGAUAUGAUAAUUCCUAUGAUUAUCAUGAGAAUAUCUGUAUAGAAAAGAUUGGCA
sludgeOz_Contig5854/223-702                  CAUUGUAGUUAGUUUUUAAACUUUGUAUGUUUUUAAUUAGUUGUGUUUGUGUAGUUUGUUUUUUGAAAUUGUGUUUAGCAAUUGCAAUUGUUUUUGUUGUUUUUAGCC.......CCGAUU.GUAAC.GGAAA.UCC......UUU..UUA.....AUU..UU....................................UCUUU...........................................AAAAU...UAN...AAAA...AUU.GUAGUGGAAAGCGGGAAAUAGCUUCUAAAAAUUAUUAACAAUAUCGAGAGAUUGCUUCGUUCCUCGCAAUGACUUUAAAAAAAAGCCGCUACUAAUAAAAGUAACGGCUUGAUAUUGAUUAAUUUCUAAUCAUUAUUUUUUGUGUCUUGGUUCAGAAGAUACGGUCAACUUAUGUCUUCCUUUAGCUCUACGACGAGCAAGGACUUUUCUUCCAUUUGCAGAAGCCAUUCUGUCCAUAAAUCCGUGUUUAUUUCUUCUUUUUCUUUUCGAUGGUUGAAACGUUCUUUUGCUCAUUGCUUUGUAUCUUUAAAAUCGUGUAUUA
NC_009441.1/2946822-2946341                  UUUAGUUGAUGUAAUGAAAGCAUUGGAAUCUAAAGUUUAGUUUUCAGUUUUCAGUCUCAGUUUUCAGCAAACUGAGACUGAAAACUGAGACUGAGUACUAACCUAGCC.......CCGAUA.GAAGU.AGAAA.UCC......UUU..UUU.....GUU..UU..U.................................UCUUU..........................................AAAAAC...AAA...AAAG...AUU.GUAAGGAAUAGCGGGAUUAGCUCCUAAAUCAAAAAAAAAUAUAAUACUUGGUUCAUCGAUUAAACAAUUAAACGAAUAAACAGUUAAACUUUUAUACGAUUAACCAAAUAAACAAUAAACACACAAUGAAAGUAUUAGCAAAUGACGGAAUUUCUAAAAGUGGAAUUCUAGCCUUAGAAAAAGGCGGAUUUGAAGUUAUAACUACAAAAGUAGCUCAGGAACAAGUAGCUAACUUUAUUAAUGAAAAUAAUGUAGACGUAAUUUUAGUGCGCAGUGCGACUAAAGUUCGUAAAGAUAUUAUCGACGCUUGUCCUGGUAUCAA
NC_009613.1/909181-908700                    GUGCUGCUGCUAUUUGUAAUGGUGGUGGUGGUGCUUCUGCCAUUGUAAUUGAAAGAGCUUAAUAAAUUUUGAAUAAUAAAUUUUAAAAUUUACUGUGCUCCCCUAGCC.......CUGAUU.GCAGC.GAAAA.UCC......UUU..UUG.....UUU..UU....................................UCCUUU..........................................AAAAAA..CAA...AAAG...AUU.GUAGCGAAAAGCAGGAUUAGCUUCAAAUAAAAAUAAUACAAAUGAUGAAUUUUGGGUUUUAAUUGAUUCAAAAUUCAUCAUUUAAAAUUUAAAAUAAUUUUAAUGUUUGGAAUUUGUAAUUUAGCCAAUAUCCCUUUAAGAAUAGAACCCAGCGACCGAAGCGAAUUGGUUUCGCAAGUUUUGUUUGGCGAACAUUUUAGUAUUUUAGAAAAAACUCAGAAAUGGUCUAAAAUUCGUUUGAAUUUUGAUGAUUAUGAAGGUUGGGUAGAUAAUAAACAAUUUACAACAAUUACCGAAGAACAGUCUGAGCAAUUAUCUAAAG
NC_009613.1/1192956-1193435                  UUUAAUGUGGCGUAAAAGUAUAAAAAAGAGAUGGUUUUUUUGAGUACGAAUUACACAAAUUAACACGAAUUUUAAAAUAAUAUCGAAUAAUUACUGGUUUGCCUAGCC.......CUGAUA.GAAGU.GAAAA.UCC......UUU..UUG.....UUU..UU....................................CCUUU...........................................AAAAA...CAA...AAAG...AUU.GCAACGAAUAGCAGGAAAUUGCUCCUAAUAAAAAAUAUAUUUAUACAUUUGUUUUAUGAUGGUAUUAUCCAUUUGUAAGUUAUUAACAUAUUAUUUAAGAGAUGCAAAACAUUCCUAGUGUUGACUUGCGUGAUUUCCUUUCGGGUAACCCGGAACGUAAACAAAAAUUUGUAAAUGAAAUCGGAAAAGCUUUCGAAGAGAUUGGCUUCGUAGCGUUAAAAGGUCAUUUUUUAGAUGACAAAUUGGUUGGUGAAUUGUAUGGCGAAAUUAGAAAUUUUUUCUCCCUACCAUUAGAAACAAAAGAUGGCUAUGAAAUCCCUGG
NC_009613.1/730779-730299                    AUUUUUGUAUUUUGUUUAGGUUUGAAAAGCAAAGAUAGUUUUAAAUUUAAAGAUUGAAAAAUUUAAAUUUUGAAAAAUUUUGUUUCUUUUAGUUUAGAUGCCCUAGCC.......CAGAUG.GAAGG.GAAAA.UCC......UUU..UCU.....UUU..UU....................................UUCUUUA.........................................AAAAA...AGA...AAAG...AUU.GGAAU.GACAGCUGGAAAUAGCUCCUAAAAAAAUUACUUUUUUCUGUUCUUGAAAACGCCAUUGAGAAUUACCGUUGAUAAGAUGAUUAAGGCGCCUAUGUAAAAUUGUGUGCUCAUUUUUUCUUUGUCAUUGAAGAUAAUUAGGGCUAAAAUUAUGCCGUAAAUAGGUUCGAGAUUGAUGGUGAGCAUUACGGUAUAGGGGCUUAGGUAUUUCAUAACACCUAUCGAGGCUAUAAAUGCGUAUGCGGUGCAAAAUGAGCUUAAAACGAGUAACCAAAGUAAAUCAUUUGUUGAAAGCUGGAAGAAACUAGUUGUAAAAUUU
NC_009613.1/796690-797171                    UUAUUAAUUUUUUUAAAUAAAAUUAUACCCGAUAAGGUAUAUAAGUUGAAAUAAUUUGGGGGUUUGUGUAAGAAUUAUAAUGCUUUUAUUUGCUGUAAUGCCCUAGCC.......CAGAUU.GCAGU.GGAAA.UCC......UUU..UUG.....UUU..UU....................................UUCUUU..........................................AAAAAA..CAA...AAAG...AUU.GUAACGAAAAGCUGGAAAUAGCUCCUAAAAAAAAAGAAUCAUCAUCAAUCAAAAAAAGAACAGUUUAAUUACUAAAAAAGAAAUUUUAUGAACAUUGAAAACACGAAAGCACAAAUGCGAAAAGGGGUUCUCGAGUUUUGUAUUUUAUCUGUCUUAAAAGACAAAGAAGCUUAUACUUCGGAAAUUUUAGACACGCUAAAAAGCGCAAAGCUACUGGUGGUAGAAGGUACGGUGUAUCCUUUGCUUACGAGGCUUAAAAACGAUAAUUUGCUUAGUUAUCGCUGGGAAGAAUCUACUUCUGGGCCGCCAAGAAAGUAUUACG
NC_009613.1/679687-680168                    UAUAAAGAGUGGUUUGUAAACACGAUUCCUGAGGCAGCCCCUAUGCCUGAAAUUUUUAAGUAUUCCGAAAGUUGAAAUUUUUGCAUAAUUUAGCUGAUAAGUUUAGCC.......CAGAUG.GCAGU.GGAAA.UCC......UUU..UCU.....UUU..UU....................................UUCUUU..........................................AAAAAA..AGA...AAAG...AUU.GUAACGUACAGCUGGAAAUAGCUCCUAAAAAAAAACAAAUAUAAAACAAAGAAUAUGAAUUGGAUAAAUCCUGAUGAUUUUAAAGUUGUAGAUAAAAUUGAGUUGUCUAAAAUUUCGACUGAGCUAAAAAUAGAUGCCGAUGGGGAUGAAAAAAAAGAGGCUUUAAGCAAGGUUCAAAUAAAAUUGAGUAAGAAGCAAGAUGCAAUGUAUGCGCAUAAUAAAUAUAGUUUCUUGAUUUGUUUGCAAGGUAUGGAUACCUCUGGUAAAGAUAGUUUGAUUCGGGAAGUUUUUAAGGAGUUUAAUCCUCGUGGUGUGGUGGUGC
NC_009613.1/47964-47483                      ACGUUGUUUACUUUUUUGUUUAUCAUGUUGACUUACAUUUUGUUUUUUAAACCAUAUAAGAAAUAUAAGUUUGGUCUAAUUGUUUCUUUUUAUUUUAUUGCCCUAGCC.......CUGAUA.GUAGU.GGAAA.UCC......UUU..UCU.....UUU..UU....................................UUCUUU..........................................AGAAAA..AGA...AAAG...AUU.GCAACGAAUAGCAGGAAAUAGCUCCUAAUUUUUAUUAUAUUCCGAACUCGUCUGUGUUUUGUUCUUCGGGUUUUACUGCUGUUGAGUCUCUUGCUGUGGUGUCACGGAUUCGUUUUCUUUCUGUGGCACAAUCGACAUUUAUGGUUAGGUUUUUUGGGCGUUCGAAGCUUUCUUUAGAGACGUGUAAGUUUGGGUCGGCGUAGCAUUUUUUCAUAAACAAUGCCCAGAUUGGUAAUGCCAUGGUGGCUCCUUGCCCGUUUGCUAUGGUGCGAAAAUGUGCGGAACGGUCUUCGUUUCCUACCCAAACGCCUGUUACUAGGUU
NC_009613.1/2118976-2118497                  GAUAAAAAUUACAGAUCAUCCGUUUUGGGGAAAAAUGACUGAUGAUGAUUGGAAUAAAUUGAUGUGGAAUCAUGUAGAUCAUCAUUUGCGUCAGUUUGGGGUUUAGCC.......CUGAUA.GUAGU.GGAAA.UCC......UUU..UCU.....UUU..UU....................................UCUUU...........................................AAAAA...AGA...AAAG...AUU.GUAACGGAUAGCAGGAAAUAGCUCCUAAAAAAUCUUUACAACUUUGUAUCUUUGUAACUUUGAUACUCAAAUUAUGCGAAUAGAUAUUAUUACCAUUUUACCAGAAUUAUUGCGAAGCCCUUUUGAAGCUUCGAUUAUGAAACGCGCUAUAGACAAAGGUUUGGUCGAAGUUUAUUUUCAUAAUUUACGGGAUUAUACGACAAACAAACAAAAAUCUGUUGAUGACUAUCCGUUUGGUGGUGGGGCAGGUAUGGUGAUGAAUGUGCAACCUAUUGAUGAUUGUAUUACUCAUUUGAAAUCUGAAAGGACUUAUGAUGAGGUG
NC_009613.1/1392273-1392752                  GUACAUCUAUUUUAGAUCGCAGAUGACACAGAUUAAAAGGAUUUUCGCAGAUUUUUUGAAUGUUAAAUAACGAAUGUUAAAUUUUGAACCGUAAUGCUGAUAAUAGCC.......CUGAUA.GAAGU.GGAAA.UCC......UUU..UGU.....UUU..UU....................................CCUUU...........................................AAAAA...ACA...AAAG...AUU.GUAACAAAUAGCAGGAAAUAGCUCCUAAAUCUGAAAUCUAAAAUCUGCCAUUUACAAUCUUUUAUUAUCUUUGUGGUCUUAAAUAAAAUUUACCCAUGCAACUUUCCGAACAAGAAAUCAUUAGAAGAGAAAAACUGAACGCUUUGCGCCAACUAGGAAUUAACCCUUAUCCUGCAGAUUUAUUUCCUGUAAAUCAUACUUCGAAACAGGUUAAAGAAAGUUUUGAAGAAGGCAAAAAGGUGACUCUUGCCGGACGAUUAAUGAGCGUGAGAGACCAAGGAAAAGCUUCUUUUGCUGAAUUGCAGGAUAGCCAAGGUAGAGU
NC_009613.1/2004168-2003689                  AAUUAUAUGAUUUAAUUUUAAAAAAAAAAUCUUGUAAUAUGCUUUUGAAAUUCCGAAAUAAGAUUGAAUGAUUUUGGCAAAAUUAUACCAAGAAUCAUGAUGAUAGCC.......CAGAUA.GUAGU.GAAAA.UCC......UUU..UGU.....UUU..UU....................................UCUUU...........................................AAAAA...ACA...AAAG...AUU.GUAACGGAUAGCUGGAAAUAGCUCCUAAAAAAAAAUAUUUCUUGUAACUUUAAUUUUUAUUUUGCUUUUUGUUUUCAUAGGUUUUUAGUAUCUUCGGCAUAAUAAUAACUGUAAAUAUUUUGCAACAUGCAAGACAAGCAACACGAUAACCUACCUGUGGUAGAUGGAAAUGAAGUAUUAGAAUCAGAAAAAGAAGUGCAAGAUUCUAGAAAUGAAGCGAUUGAAACAAUCGAAAAUCUAAACGCUGAGGUUAGCGAAGAUGUAACUAUUGGCGAAAGUCAUGAUAUUCCGAUGCCGAAUUAUGAUGCAAUGGAUAUGGAGA
NC_009613.1/557367-556888                    UUUUUUUUAAAAUUUCGCUGUUUUUUAUAGAUUAUAUACAUAAAAAAACACAACCAAAUAAAACCCAAGAUUUUCAGUAAAGCCCAAAACCUGAAAACUAGCUUAGCC.......CCGAUA.GAAGU.GGAAA.UCC......UUU..UGU.....UUU..UU....................................UCUUU...........................................AAAAA...ACA...AAAG...AUU.GGAACGGAUAGCGGGAAUGGCUUCAAAAAUAGAUUACAAAUAAAUCGAAAAGGUAAAGGGAUUUGCUUUUUCACAAAACAACAAAAUUAUGUACGUAAUAAAAAGAGAUGGACACAAAGAGCCUGUAAUGUUCGACAAAAUUACAGAAAGAAUUAAAAAAUUGUGUUACGGAUUGAACGAUUUAGUAGAUGCUGUAAAAGUAGCUAUGCGAGUAAUAGAAGGGCUUUACGAUGGUGUUGCUACAUCAGAAUUAGACAACUUAGCAGCAGAAACUGCGGCUUCUAUGACUAUUGCACAUCCAGAUUAUGCGCAACUAGCGGCG
NC_009613.1/229811-230290                    UCGAACAAAUCUUCGAAGGUUUCUUCUAUUUUCCAAAUAUAAAUUUUGGUCGAUGAAUUGGGUGUGAUGAUUUUAUGUAAAGGCAUGUUAUGUACUUGAUUUUUAGCC.......CCGAUU.GCAAC.GGAAA.UCC......UUU..UUG.....UUU..UU....................................UCUUU...........................................AAAAA...CAA...AAAG...AUU.GAAGUGUAAAGCGGGAAUAGCUUCUGAAAAAUAUUAAUUUAUUGGUCUGUAAAUUAAGUUGUUAAACAAUGUAUAAAUAUUCCUGAAAUUCGUUUUUUUAUAAACUUAUUACGUAAAUUUGCAAAAAUUUUAUAAUACAAAUAUACUAUAAAUAUGAGUACAGCGACUAUGCCUUAUGUGGCUUUCAAAGUAAAAGACAUUUCUCUAGCGGCUUGGGGAAGAAAAGAAAUUGAAUUGGCUGAAGCCGAAAUGCCAGGUUUGAUGGCACUUCGUGCGGAAUAUAAAAACGAACAACCACUUGCUGGUGCUCGUAUUGCAGGUU
NC_009613.1/1545538-1546017                  UUUAUUUUCAAAUUUUCUGUCUUUUUUAUUUUAGAUUUUCAUGUGGUAGUGAGAAUCCUUUUUAAAAUUAUUUUUUUUUCAAGUAUGCGAAUAAUUGGCUUUUUAACC.......CCGGUU.GUAGC.GGAAA.UCC......UUU..GCU.....UUU..UU....................................UCUUU...........................................AGAAA...AGC...AAAG...AUU.GAAGUGCAAAACGGGAAUAUGGUUUGCUGAAAAUGCCGGAACUAUUCGUUCUUGAUGGUUAGUGUUGUUUUAUUUUUCUUUGAUUGAACUGACUAAAAUUUUGUCUAUUUUUCUGCCGUCCAUAUCUAUUACUUCGAGCUGCAUUUUGUUCCAGAUGAGUUUUUCUCCUACUUUUGGAAUGUAGGAUAACUCGGUCAUUAUUAACCCACUAACGGUUGUUACGUCGUAGUCGUUUAUGAGGUCGUCCAUGUCGAAAUAGGUUAGGAAAUCGUGUAGCGAAUAGUGUCCGUCUACGAGCCAUGUGCCGUCUUCGCGGGCGUUG
NC_009613.1/102292-102771                    CUAAAGUGGCGUUUAGUAAUAGUAGGGCAAGUGUUUUUUGCAUAAUGUUUUUUUUGCGACUAAAUUAAUCAAAUAAGUUAAAAGAAGUUGGAAUCUUGAAUUUUAGCC.......CCGAUU.GUAGU.GAAAA.UCC......UUU..UCU.....UUU..UU....................................UCUUU...........................................AAAAA...AGA...AAAG...AUU.GAAGCGUAAAGCGGGCGAAUGAUGAAAAUGAAACGGAAUUGUUGUGCUGCUAAAAGAUAAUAAUGAAAUUUUGGUUGCGGGUUAUUGUGGUUUAUUAAGACUACCUUGCCGCAUUGCUUGUCUAUUCAGGUAGUCGAACAAUGUUAUGGAAAAUAGUUUUGAAGUUUUAAUUGCCUCUUUUAUUGAAACUAGAGUUGGUGUUUCUGAAUGUUUUUUGAGUGAUGAGCUGGCGAAUCAUUUGAAAGAUAAUUUGCUUUCUUUGUACCGCGAUAAUAAAUUGCGUACCGCAGGAACUGGUAAUGCUGAUAAGUUGGUGCAUAAC
JCVI_SCAF_1096627697293/729-1232             NNNNNNNNNNNNNNNNNNNNNNNNNNNNNNNNNNNNNNNNNNNNCAUUCGGCAAUAACAUAUUUUCAAUUUUCAAGAAAAGUAAAUUAGAAAAUCAGAAUCUCUAGCC.......CGGAUA.AUAGU.GGAAA.UCC......UUU..UUU.....GUU.................AGUAUAAAAACCC...AUCG...ACUG................CGAUCAGGG.U...................GACAC.AAA...AAAG...AUU.GCAACGGAUAGCCGGAUUAGCUCCAAAAAAAAAAUCCCAAGCUCACGAAUUGGAAUUUGGGAUUUCAGUAUUGUAAUUUAAAAUCGUUUAGAUUUUGAAACGUUUCCUGUCGUUUUCGUUCAAGUAAAUUUUACGCAAACGCAAUGAUUUAGGUGUUACCUCUACAUACUCAUCUUUUUGGAUGUACUCUAAGGCUUCUUCCAAGGUAAACUUGAUGGCCGGAACGAUUUUGUUUUUCUCGUCGGCACCGGCAGAACGGAAGUUGGUUAACUGUUUGGUUUUAGUGAUAUUUACCGUCAUAUCAUCGCCACGAGAGUUCUCU
NC_009613.1/1200585-1200117                  AUAAUCAUUUUAGGUUAACCAAUGAGUACUUAAAAUUGAAUGGUUUUUCUGAAAUUGAAUGGUAAUUUUUAGUAUGGUUGAUGGUAUUUUCUACUAUGAAUUGUAGCC.......CCGAUC.GAAGU.GAAAA.UC.......UCU..CGC................................................UUUUUU..................................................GCG...AGA....AUU.GUAACGCAGAGCGGGAAUAAUCUUGAAAAGAAAUGUGUUGUUGUGCUUCUAAUUAUUUAGGGUUAGUUGCCCUAGUAUUUCUUCGCUCAUAAAUUUUCCGCCUGGGUAAUUUGCUGUGUAAUCGAGAUUUAGCCAUAUUUGUCCGCGCUCAUCUAUGUGAUAGUGAAUUUCUUUGUUUUUGCUUUCUUCGACAAAAAGUACUUUUUUUAUUAGGUAUAUUACAUUUUGUAAAUCGCGUUUGUUGCCAAUUAGCAUUUCGGGAUAUAUGUGUGCGUUUGUUUCGAUUAGUCUUGGGAUUCCGCCUACUGCUUUUAUGCCUGCU
soil_XZS115611_b1/575-1058                   UUCUCAUAAUAAUGUUUGGUUUGGAUUAAUGCUAAAUUCCAACAGACUUUUAGGAAUAUAGAAUUAGAGUUAUAUUAAUUUUUCCAAUUUACCUGCUCGCCCCUAGCC.......CUGAUG.GUAGC.GGCAU.CC.......UUU..UGU.....UUU..GC....................................GCCGGAAGGAA.....................................GCAAA...ACA...AAA....GAU.ACAGCGGACAGCAGGAAGAAGCUCCAAAAAAAGAAAGCUGUCGGCGAACGACUCGAAAUUAGUACAAAUUAAUCUAUUAAUGUUACAGCGUACUUAAAGCUUUACUACUUUUACAUCCUUAAUUACGAAUUAUGUNCACAGCANAAAAAGACUAUAAAAGAAUCACGACAAAAUCUUUGAUAGAGAUGAAAGCGCAAGGCGAGAAAAUCUCGAUGCUCACCGCGUACGACUUUACAAUGGCAAAGAUCGUAGAUACAGCANGCGUUGAUGUGAUCCUCGUUGGCGAUUCGGCUUCAAUGUAAUGGCGGGCCACGAAACACAC
wf3_AHAI4584_g1/445-910                      AAUAUAAUUUGGUUCCACUUUACGGUUUCCCUCAAUAAUAACUGAUUUUCAGUUUUUUAAAACUUUUCUUAUUCCUUUAUAAACAAAAAACUACCUCAGUCCAUACUC.......CUGAUG.GUAGU.GGCAU.CC.......UUU..UUU................................................GC......................................................AAA...AAAA...GAU.AUAACGGACAGCAGGUAGAAACCUUUUAAAUAAACCUAAGUGAUUGGUCCUAAUUUUUAAUUAUUUUUGAGCCAUGCUAAAAAACAAAAAACUGUGGAUUGCGCUACUGAUUAUACCUAUGUAUAUAUUGGUGAAAGUUGUGGCUAAAUUUCCGGACACAAUCGAGGUUGUGUAUAGUAAUGGUUUAUAUCCUUUUAUUUCUAAAUUAUUUAGAUAUACUUUGGGUUGGUUACCUUUUAGUUUUGGCGAUUUUCUAUAUGCCUUUAGUAUUAUUUUUAUUCCCCGUUGGCUAAUUUUAAAUGAAAAACGCAUCUGGAAAAGA
JCVI_SCAF_1096628075775/108-585              UCUGUUUUGGUAGCUGAUGAAUUGGUUAUUGAAAUCAAUCGUCAUGAAUAUACUGAUGCAUAUAUUAAUUUGACUAAGGAUUUUUAUUUGAAGAUGUAAGUCCUAGCC.......CAGAUA.GGAAC.GGUAU.CCU......UUU..UAU.....UUU........................................UCUUU.............................................AAAAA.AUA...AAAA...GAU.AAAGUGGAUAGCUGGAAAUAGCAUCUAAUAAAAAUAUAACAUUUCAUGUGUAAAAUGUUAAAUUUCUUUACGUAAAUUUGCAAACGUUUUCGUAAUUCAUUUACGGUAUACAUUUCACAUAAUACAAUAUACAACAAAUAUGAAACCCGAUUUAUUUCAAGCACCUGAUUACUAUAAUUUAGACGAUUUAUUAACCGAAGAGCACAAAUUAGUUCGUGAUGCUGCUCGUACAUGGGUGAAAAAAGAAGUUUCUCCUAUAAUCGAAGAGUAUGCACAACGUGCUGAAUUUCCUAAACAAAUCAUCAAAGGUUUGGGUGAAAUU
JCVI_SCAF_1101668262840/974-465              AAGGCUUCGGUCAUCCCGAAUUGUUGAGCAAUGUUGCCAUGUAUUUUUAGUUUGAAUGUUUUAGUUCAGCAAAAGUAAUCGUUUAUUUUGAAUAAUGAAUAACUAGCC.......CAGAUA.GGAAC.GGCAU.CCU......UUU..UAU.....UGU..UU.....................UAGGG.ACAUGC...CCUUC...............GACUGUGCU.UAGGGUGAUA........AAACA...AUA...AAAA...GAU.AGAGUGGAUAGCUGGAAAUAGCUCCUGAUUAUUUAACUGUAAAUCUCGGAUCGGUUUCCAUUACAGUACCGCAUUUUUCACAGGUUCUGAGAGUUUCCGAUUGGUAAAAAUGAUUGAAAUGUUGGAGAAAGUCCUUUUCGAUGUCUUGCAAUUCGAAAUAGACUUCGUAGAGUUUGUGGUUGCAGUUUUCGCAAAACCACAGUAGGCCGUCAGGAAUUUCUUUGCCUACUCUUUUGCGUUCUACCACUAAACCAAUGGAGUUUUCAGUUCGCGAUGGGGAAUGCGGCACCUUUGCAGGAAGCAAGAACAUAUCGCCGGCGGA
NC_009613.1/2224008-2223531                  UAAACAAAAACUGGAGAAGCAACGUGAAUAUGUUGAAGCGUUUUGGGUACAAUCAAUAACGGUUAUUUGUUUAUUCGAAAACCUUGAAUUGAUGAUAAUGCUCUAGCC.......CUGAUG.GUAGC.GGCAU.CCU......UUU..UCU.....UGC..U.....................................CCUUU............................................AGCA...AGG...AAAA...GAU.AUAGCGGACAGCAGGAUUGGCUCCUAAAAACACCAUAAAAGCUUAGAAUCUUAGUUACUUAGCAAGUUAGUCACUUUUUUGACUACCUUUGUAAAAUAUUAAAAAUACCUUAUGAAUAACAUUGUUGCGAUAGUAGGAAGACCUAAUGUAGGGAAAUCGACCCUUUUUAAUAGGCUGAUACAAAGAAGAGAAGCUAUUGUAGAUUCGGUUUCUGGAGUUACCAGAGAUAGAAACUACGGUAAAAGCGAAUGGAACGGAAAAGAGUUUUCAGUAAUAGAUACCGGUGGAUAUAUUCGUGGUUCGGACGACAUUUUUGAAGGAG
NC_009613.1/2174276-2173799                  GUACCCAUCGGGUUAAUUAAGUCUUUGUGUCGUUGUUUUUGGAUACUAUUAUGUUGCUGUUUUGAUAGGACUAAAUUAUAGAAUUAUGCAAUACUGCCAAUUCUAGCC.......CAGAUG.GAAAC.GGCAU.CCU......UUU..UCU.....UGC..U.....................................CCUUU............................................AGCA...AGG...AAAA...GAU.AGAGUGUACAGCUGGAAAUAGCUCCUGAUAAAAAAUCUAAAAUUUAAAAUUUACAAUCUGCAAUCUUUUUUGUAAUUUUGCACUCCAAAUAUCAAGGAAAAGAAAAUGUUAGAUAGAUUACAAAUAAUAAAGCAAAAGUUUGACGAAAUAUCUGAUUUGAUUAUUCAGCCAGAUGUAAUUGCAGAUCAGAAGAGAUAUGUUGCACUUAAUCAGGAGUAUAAAGGGCUAAAAUCGCUUGUUGAAAAACGAGACGAAUAUGUGAUUUUGAUGGCGAAUAUAGAGGAAGCGAACGAAAUAAUUGCCGACGGAAGCGAUGCAGACA
NC_009613.1/2408310-2407833                  GGAAUAUUUGCAUUGUCUAUGGCGGAUACUUUUGGGUCUGGCGAUUUGCCCCAACCGUCUAGUAUCAUGAGGAUUACUUUUUUGUUCAUUUUUUACGGGUUUUUAGCC.......CUGAUG.GUAGC.GGCAU.CCU......UUU..UCU.....UGC..U.....................................CCUUU............................................AGCA...AGG...AAAA...GAU.AUAGCGUACAGCAGGAAAUGGCUUCAAAUGUAAAAAAUUAUAUCCAGAUUUUGGCUUUAUUAUAAUCGAUAAAAUGUUAAAAUUAAACGAUUAAGUGUAUAAAAAUUUUGUUGUUGUUGUUUUUUAUUGCAUAUUUGUUUGAUACGAAUAAUAAUAUAAUUAAUACAUUAUCAAUGACUUGUAGAAUUUUGCCCCUUCUUUUAGUGUUUUUGAUGUCUUUUGCCCUAAAAAGUGCCGUAACAAGAACCGAUCCUAAAUUAGUUGCUAGUGUAGCAGCAAAUAAUCUUGCUGCAAAAAUAGAAUUGGUUUAUUAUUCUUUAGA
NC_009441.1/4125842-4126320                  UUUUGAUUUUCCAAAUUUAUUUUAAAGAAAAUUCUUCGAAAAAUAAAUUAUUUCUUUUUUAGAACUCAUUAAAACCACAAUAUAUACUUGAAAACUAAACCUAUAGCC.......CUGAUA.GAAGC.GGUAU.CCU......UUU..UCU.....UGC..U.....................................UCUUU............................................AGCA...AGA...AAAA...GAUACAAGCGGAUAGCAGGAAAUUGCUCCUAAUUAAAAUUUAAAUGAAAAAUUCAAAUUUAAUUUGUUUUCUCAGGGUGUAUACUUUUUAGUCGAAACAAGAUUAUGCUGAAUUUCUUUUUACUUUUUAGGCAUAAAAAAAAGCCCUGAUUUCUCAGGGCUUAUAUUUUUUAGGUGAAUUAAUUAUUCAGAAACUUUGCUCUUUACAACUAAUCUGAAACCUUCUCCAUGAAUGUUUAAGAUUUCAACAUCUUCGUCAGAUUUUAGAUAUUUUCUAAGUUUAGCGAUGUAAACGUCCAUACUUCUUGAAGUAAAGUAGUUGUCAUC
NC_009441.1/3049669-3049192                  CUUGUUUAAUAAACAUAGCUAAACUUGAAAAAGUAUGACUUUAUAUAUAUUAAAGUUACAUAAAAAAUCGAAAGCAUAAACGUUACUUUCUAACGGUCACCCCUAGCC.......CUGAUA.GCAGC.GGCAU.CCU......UUU..UGU.....UUU........................................UUCUU.............................................UAAAA.ACA...AAAA...GAU.AUAGCGGAUAGCAGGAAAUAGCUCCUAAUUAUUGCGAAAUUUAUAAUUUAAGGCAUUCUAAUUAGAUAUUUUUUGAAUAGAUUUGCAAAACAAUUUUAUAAAACAACACAAUGAAAAAUACUGCGCUUACGCACAUACAUGAGAGUCUGGGAGCGAAAAUGCUGCCUUUUGCAGGUUAUAACAUGCCUAUUACAUACGAAGGUGUAAAUGCUGAACAUGAAACGGUUCGUAAUGGUGUGGGAGUUUUUGAUGUUUCGCACAUGGGAGAAUUUUUGCUGACUGGUCCUAAUGCAUUGGCAUUGAUUCAAAAAGUAACUUCAAA
wf3_Contig6008/66-537                        AUCAAAUUUUAGACCUACAGGUUUUUAAAACCUGUUAAGUCUUUGAAAGAUUAUUUUUAAAAUGAUUUAAGCAUUAAAAUUACAAAUAGUUUGCAAACAAGUCUAGCC.......CAGAUU.GAAAU.GACAU.CCU......UUU..UUC................................................UUUUUCA.................................................GAA...AAAA...GAU.AUAAUGGAAAGCUGGAAAAAGCUCCAAAAAAUAGAUGUAAAUUGUAAAAACCUACAAGAUUAAAAAAACCUUGUAGGUUGUAUAUUAAAGUAAAUUCUAUAAUUUCUCAGCCAAAUAUUUAGCUGUAUAAGAUUCUUUAUUUUUAGCUAAUUCUUCUGGAGUUCCUUGAAAAAUAAGGUUUCCACCAUUUUUACCACCUUCUAAACCUAAAUCGAUAAUAUAAUCUGCACAUUUAAUGAGUUCAAUAUUAUGCUCAAUAACAAUAAUGGAAUGACCUUUUUUGAUUAAUUCAUUAAAAGAUUUUAGUAAUUUUUGAAUAUCG
JCVI_SCAF_1101668256483/1128-1509            AUCCAAAAUUCUGGAACAAUAUCCACCACAGAAGAAAUAAGCAAUUGGCAGAUAAAACUUAAACCGUAACAAAGACGUUACGGUUUUUUUUUGCAGAUGGCUCUAGCC.......CGGAUU.GGAAU.GACAU.CCU......UUU..UUC.....AUU............................GC.CAUGGG...UUUUAA..............CCCUCGGC......................AAU...GAA...AAAA...GAU.AUAAUGGAAAGCCGGACACAGCUCCUAAAAAUAAAUUUCGGAAGUCAUUUUAUGAUUUUUAUCACAGUUGUUUUGGCUAAGAUUUGUAAAUUUACGAACAUAAUCUACCUGUCGGCAGACAGGCAAAAUUACAUUUAUGGAAGCGCAUUUUGAAAGCAACCCUUUGAUUGACAGGUUACCAAAGCAUUUAAAGCAGUUUAUCAAACCGCAA...............................................................................................................
wf3_Contig1018/273-744                       AAAAGGUCGAAGUGACAAUUUUAUGGAGUUUUAGUCUUUAAAUUUUUUUUACAUCUAAAAACUCAGUAAUUUUUCAAUUAUUUCAACUGUUUGCAAACAAGUCUAGCC.......CUGAUU.GAAAC.GACAU.CC.......UUU..UUU..........AU....................................UUUUC...........................................AU......AAA...AAA....GAU.AUAGUGGAAAGCAGGAAAUAGCUCCAAAAACUAAACUUUAUUCAAUAAAAUUUGAAAGGUUGUUCCUUUGUCAAUUUCUGAUUUUUUUACAAAGAUUUUUCCAUUAUGAUAAUCUUCUAUAAUACGUUUUGAGAGCGAUAAACCCAACCCCCAACCACGCUUUUUGGUGGUAAAACCUGGCUUAAAUAUUUGCUUGAAUAAUUUUUUAGACAUUCCUUUUCCUGUAUCAGAAAGCGUGAUUUUUACUCUCUUUGGUUCGUUUUCAAUCUGUAGAUUUAAUUCGCCUUUUCCAGACAUGGCAUCAAUACCAUUUUUGAUGAGG
wf3_Contig548/305-1                          AGAAAUGAUAUUUAAUACUUGUUUAUUCAUGUUUCAAAUAUUGUGAUUUUAAUUUAAAUACACAACCAAUUUUAAUUAAUUUAUUGUUUUUGGCAAACUAGUCUAGCC.......CAGAUU.GAAAC.GACAU.CC.......UUU..UUU..........AU....................................UUUUC...........................................AU......AAA...AAA....GAU.AUAGUGGAAAGCUGGAAAUAGCUCCAAAUCAUUCAACCUUAAUUAAUAUAACAAAUUUAAAAAAUAGAUUCCUGUUUGCCCAAGAAUGACAAUUCAUUUGUAUUUCGAUAAAAUCGCUCAGCCGAAUCUGAUCAAGCGGUNNNNNNAUUUUNNNN.......................................................................................................................................................................
NZ_AANA01000001.1/7455-7925                  UUGAAUUUGAUAAUUCAGAUAUGGGAAUUACUGAACAAUUUGAAAGAAUUUGUACUUUAAUAGACAAUAAACUAGCUUAACACUAAGAGUAAAUAAGUUUGUUUAGCC.......CUGAUU.GAAAC.GAUAU.CCU......UUU..UUG.....U..........................................UUUU................................................A...CAA...AAAA...GAU.UAAGUGUAAAGCAGGAAAUUGCUACGGAUAAAAUUAAGGAAUAUUUAAGUAUUUAUGCGUUUGUAAAGAAACUUUCCAUUUUGGAUUUUUCAUUACAUAAUCUACAAUUAGUUCUGUCAUUUUCUCUUUUUUGCUCCAUUCAGGUUGUAAAAAUAAUUGACAUUUUUUACCAACUUUAGUUGCUUGUUCUUCUGCAAAAUCAAAAUCUGACUUAUUAUGAAUUAUCAUUUUUAACUCAUCUGCUUCUCUGUAAUUUUCGGUUAAAGGUAAUUUUGUUUUUUUGGGAGAAAGACAAAACCAAUCCCAUUUUCCAGAGAAAGAA
NZ_AAOG01000001.1/717686-717218              UUAAUUGCUAAUUUAAAAGAUUUCACUCGUUUUUAAAACCUUUGAAAUCUUAUCUUAUUAAUUCUAAGAUUCUUUCAGAAGGCUAAUUGCAUAUUUACAAGUUGAGCC.......CUGAUU.GAAGU.GACAU.CUU......UUU..UG.................................................CUUUUC...................................................CA...AAAA...GAU.AUAGCGGAAAGCAGGAAAUAGCUACCCACACUAAUUUUACUCCAACCAAGAUUUAUAGUAGUUUUCGUCUGCAAUUUUCAUCGCCUCUUCGGUCACCUGUAAAGGCUUGAAAGUAUCUACCAUCACUGCUAAUUCUUCCGUUUUUGUAUGCCCGAUACUGCGCUCUGUAGCUCCAGGGUGCGGCCCAUGAGGUAUUCCAGACGGAUGCAGACUAAUCUGCCCCUGAGCCACGUCAUUUCUACUCAUAAAAUCACCAUCUACGUAAUACAAUACCUCAUCUGAAUCAAUAUUGCUGUGAUUGUAUGGCGCUGGAAUUGAAUUG
NC_009613.1/970982-970505                    AGAAGUGGCAAAAAAUAAAAAAAGUUAUACGGCAAGGUUUCUUAAAAAAGAGUUACUUUAGCUUGCUGUUUUUUACAAAAAUAUAAAUUGAACACGGGUGCCCUAGCC.......CUGAUU.GUAGC.GAUAU.CC.......UUU..UUCUU...GCU........................................CCUUU.............................................AGCAA.GGA...AAA....GAU.AUAGCGAAAAGCAGGAAAUAGCUCCUAAAAAAAUAAUAAAAUGAAAUUAAAAGAUUUUGACCACGACGAAGACAAGGUAAUACAAGACAAACUGAAACAAAAAACGUGGAAUGAGAUUCGUACUAACGAUUCAUGGGCAAUUUUUAAGAUUAUGUCGGAGUUUGUAAAUGGUUACGAAAGUAUGGCGAGAAUUGGACCUUGUGUGUCUAUUUUUGGUUCGGCCAGAACAAAACCAGACGAUAAAUAUUACAUAUUAGCAGAAAAUAUUGCUUAUAAAAUAAGUAAAGCAGGUUAUGGGGUAAUUACUGGUGGAGGCCCAGGA
NC_009613.1/1832326-1832803                  UCGGCUUUUGUUGAGCCACUAUCUACGAGUAGUUUCAUUUUAAAUUCUAGAUUUUAGAUUUUAGAUUUUAAGUAAAUCUAAAAUUGUAUUGGUUGGUUGGUUCUAGCC.......CUGACA.GUAGC.GGCAU.CC.......UUU..UUC.....UUU..UU....................................UCUUU...........................................AAAAA...GGA...AAA....GAU.AUAGCGGAUGGCAGGAUUAGCUCCUGAAAUUUAUUUUAAUUCUGAUAUGUGUAUUGAUAGAUCGAUUAAUUUGCUUGAAUAUCCGUACUCGUUAUCGUACCAUGAAACUAAUUUAAAAAAGGUAGAAUUUAGGCCAAUUCCUGCUUUAGAGUCGAUGAUUGAUGUAAACUUUUCUCCUAUAAAAUCUUGAGAAACAACAUCGUCUUGGGUAAAUCCUAAAAUGCCUUUCAUGGUUGUUUCUGAAGCAUUUUUUAAGACUGUCAUUAUUUCUUGGUAGGUAGUUUCUUUGGCUAGUUUUACUGUUAGAUCUACUACAGAAACA
NC_009613.1/2047322-2046845                  AAUUUUUUGGGGAUAUAAUUUCUGAUAUAGCGUAAAAUGAAUAAAAUAUUGUUGUUUUCUUGUGUGAAUUUAACCACAAUGUUUAUUAUGAAAACGCUAUUUUUAGCC.......CUGAUG.GUAAC.GGCAU.CC.......UUU..UGC.....UUU..UU....................................UCUUU...........................................AGAAA...GCA...AAA....GAU.AGAGUGAACAGCAGGAAUAGCUCCUAAAAAAAUUAUGAUAAGAGAGAUUAAAUAAUUAAUUUUGCAAUCGAUUCCGAAGCGUCGGAACUAGAUUUAAAAUUUAGAUUUUAAUAUUAUGGUAAAAGAUUUAUUCGAAAGAAUUCAAAACAAUAAAGGACCAUUAGGAAAAUGGGCUUCGCAGGCAGAAGGAUAUUUUGUGUUUCCAAAAUUAGAAGGCGAAUUGGGUCCAAGAAUGCAAUUUAAAGGAAAAAAUAUAUUAAACUGGAGUUUAAAUGACUAUUUGGGUCUUGCAAAUCACCCAGAAGUGCGUCAGGCAGACACU
wf3_AHAI1047_b1/541-1022                     UAGAGGUUUUAUCUGGUUUAAAUGCUGAUGAAGCGUACAUCGUGUCGGCUGAAGGAAAACUUUACAAUGGUGUUAAAAUUUCGGUUAAAUAACUAAAAUA......UU.GCGUUAAGGAUA.GCAAU.GGAAA.UCC......UUU..UUU.....UGC..UG....................................CCAUAAA.........................................CGGCA...AAA...AAAG...AGU.GUAAUGUAUAGCCUGUUAAAACGCCAAANAAAUAUAAAGAAGAUUCUUUUUAAGAUCUAUAAAAAAGUAAUACUAUGAAAGAAGGUAUCGCANGAAAAAUUGCCAAAAUCUUUAUGCAGUCGAAGUUAACAGUGCUUUUUAAUGAUUGUAUUUAUUGGUAGUUUGGUGUGUACAGUUCGGUUUUUAAUUCCGCGGUGAGGGAGAACCCACAAAUUGGAUGUGCCCAAUGGCCCGAUAUUUUUUGUGGGGGUACCCCAGGGAGCGAAUCCCUUACAAAAGGUAAAAUUCCCGGCAUUUAUUUAAACCCCCCUGGGAAACAGGU
NZ_AAPD01000009.1/100497-100998              GAUCAAGUAGAAAUAUUAUCAGGACUUAAUGCCAAUGAAAAAUAUAUUACCUCAUCAAAUGGUAAGCUAUUUAACGGUGCAAAAGUGACUAUACAAUAAUUCAAUAUU.GCGUUAAGGAUA.GUAGU.GAAAA.UCC......UUU..UUGU....GGU..UU..UU..UUC.GC........................UUUC.....................................GCGAAAACUGCCUU.CAA...AAAG...AUU.GCAACGGAUAGCCUGUUAAAACGCCCAAAAAUUAUAUCUAAUGAAAGAAGGAUUAGCUGGUAAAGUUGCCAAAGUCUUUAUGAAUUCAAAGCUGACUGUGCUCUUAAUGAUCGUUUUUAUGGUCGUAGGUGUAUAUAGCUCGUUUUUAAUACCACGUGAGGAAGAACCGCAAAUAGAUGUACCUAUGGCAGACAUCUUUGUAGGUUAUCCAGGUGCUAGCCCUACUGAGGUGGAAUCUCGUGUUAUUAAACCACUCGAGCAACUUAUUUCUAAUAUCAAAGGUGUCGAGUACGUCUACUCUACCUCUAUGAAGGAACAAGGA
#=GC SS_cons                                 ..................................................................................................................,<<<-<<.---<<.---<<.<<........<<..<<<--...<<<..<<..<<..<<<.<<<<<<<<<<<<<<<<.<<<<<<<<<_____............>>>>>>>>>>>>.>>>>>>>>>>>>>>>>>>>>>>>--.>>>--->>->...>>>.--->>--->>->>>,...................................................................................................................................................................................................................................................................................................................
#=GC R2R_LABEL                               ----------------------------------------------------------------------------------------------------------....................................................<..........................................................................................>......................................------------------------------------------------------------------------------------------------------------------------------------------------------------------------------------------------------------------------------------------------------------------------------------------------------------------
#=GF R2R var_hairpin < >
//
