# Supplementary material for: R2R - software to speed the depiction of aesthetic consensus RNA secondary structures
Source: BMC Bioinformatics. 2011 Jan 4;12:3. doi: 10.1186/1471-2105-12-3 (PMC3023696; doi:10.1186/1471-2105-12-3)
Supplement: Additional file 1 — Source code and example input and output files. C++ and Perl source code is provided. Installation and usage instructions are given in the user manual (Additional file 2), which is also a part of this archive. Example input files for R2R are included in the "demo" subdirectory of this archive, and R2R's raw output on these examples in PDF and SVG format is supplied in the "demo/output-pdf" and "demo/output-svg" subdirectories. Files can be retrieved from the tgz archive file using programs such as WinZip (Windows), StuffIt Expander (Mac) or the tar/gzip commands (UNIX). [file 1471-2105-12-3-S1.TGZ › R2R-1.0.1/demo/104/flg-Rhizobiales.sto]

# STOCKHOLM 1.0
soil_Contig28079/749-207                   AAUAGGGCUGUUCUUGCCCUGGUCUCCCCUCCCGCGAUUUCAAUUAAGCAUCUGAUUCGACACAGUUAUCGGUGUUGGCACGGCGGCUGCAAUGCCUCUGGCAG.UCG..CCAGCUUGGGAGAGC....CCGGCAGCUGAGAGAUGUCGG.CG.CCGGUUUGCCUCGGGAG.GGCUCGCCAGCG..CCGG....UUAC..CAGGGGAGAUA....CCGAUGCAGAACGCACUUCUGGUCGGACUGUCGCGCCAGGUCGCCCUCGCCCGCGAGCUCGACGUGGUCGCCAACAAUGUCGCGAACAUCAACACCACCGGCUACAAAGCCGACGGCUCGCUGUUCGAGGAAUUUCUCUCGUCGGCCGCGCGCACCAGCCAGAGCCAGGGCCGCGUCAGCUUCGUGCGCGACCGCGGCACCUGGCACGACUUCAGCGCCGGCCCGAUCGAACAGACCGGCAAUCCGCUCAACGUCGCCAUCGACGGCAGCGCCUUCCUGGUGGUGCAGACCGCGCGCGGCGAGCGUUAUACCCGCAACGGCGCGCUGCAAAUCAACGGCGAAGGCCAGCU
NC_004463.1/6396244-6396790                ACAGAACCUUUCUGCCGCCCUCCCGCACCCUCGAAAAAUCAGCAAGACAUUGAUAUUCAACAAUUUUCUACGUUGGCACGGCUUUCGCUGAGAAAGGACCGAGACCCG..GGGGUUUGGGAGAACCU.GACGGUCUCGUUCACGG.GGUC.CG.CCAA.GGCGCUUGGGAGAGCG.AGGAGGCA..GAUCUCACU.....CAGGGGAGAUC..UUCCGAUGCAGAACGCGCUUCUGAUCGGCUUGUCACGGCAGAUGACGUUGG.AACGGCAGAUGGAUGUCAUCGCCAACAACGUCGCCAAUGCCAACACCAACGGCUUCAAGGCCGACCAUUCGCUGUUCGAGGAGUUUCUCAACUCGAACGCGCGUGAGGACAAUUUCGUCGGUUCCGACCGCCGGGUCUCCUAUGUGCAGGACCGCGGCACCUUCCGCGACGUCGGCCAGGGGCCGAUGGAGGCGACCAACAACCCGCUCGACAUGGCGAUCAACGGCAACGCCUUUUUCGCCGUGCAGGCCAAUGGCGCCGAGCGUUACACCCGCGACGGCAAGUUCACGCUCAGCAGCA
NC_011386.1/1376048-1375514                CGAACCCUUAUUGCCGCCCUCGCCCGGCCCGCUUCCUAAGCCCAUCCAAUUGAAAUCAUGAGAUUUUCAAAACUGGCACGGCUCUCGCAUUGCUGGGUGCGAA..CCG..UCCGCUUGGGAGAGCG..AACGG.UUU...AACG..GACCACC.AUCG...GCUUUGGGAGAGGC...CGGUCG.CGGUU....UUGC..AAGGGGAGAUC..U.GCGAUGGAGAACACGAGUCUCGUCGCGCUAUCGCGCCAGAUGACGCUUG.AGCGCCAGCUCAGCGUUGUCGCCAACAACGUGGCGAACAUCGGGACCAACGGCUACAAGGCCGAUUCCUCGCUGUUCGAGGAAUAUCUGCGUUCCGGCGCCCAUGAGGACAAUUUCGUCGGCUUCGACCGCCGCGUGAGCUUCGUGCACGACCGCGCGACGCUCCGCGAUUUCGGCCAGGGCCCGCUCGAGAACACCAAAGCCCCACUCGAUGUCGCGAUCAGCGGCAAGGGCUUCUUCACGGUGCAGACGCCGAACGGCGAGCGCUACAGCCGCGACGGCCGCCUCCAGAUCAACGCGC
NC_007925.1/1644377-1643836                UAUUACCUUUUUGCCGCCUUCGGCGGCCCCGGUAAAACUACCUAAUCGCCUGUAUCUCCACACAAAUUUGCUCUGGCACGGGUUUCGCUUGGUAUUGGACUGAA.GCG...CGGCUUGGGAGAGCUUUAGCGCUUCG....CGGC.AACCACG.GA.C.GGCCUUUGGGAGAGGG.GC.GUGCG.CGGUUCAGAC.....AAGGGGAGAUC..GGCCGAUGGAGAAUGCACUCCUCAUCGGACUGUCGCGGCAGAUGACGUUGG.AGCGACAGAUGGACGUCGUUGCCAACAACGUUGCGAACGUCAACACCACCGGCUUCAAAGCCGACAAAUCGCUGUUUCAGGAAUACCUGUCGCCGGGCGCCCAUGAGGACAACUUCAUCGGCCGCGAUCGCCGCGUCAGCUACGUCCAGGACCGCGCCACCUUUCACGAUUUCUCCUCCGGCCCGCUGGAGCAGACCAAGAACCCGCUCGACGUCGCGAUCGACGGCAACGCCUUCCUGGCGGUUCAGACCCCGGCCGGCGAGCGCUUCACCCGCGACGGCGGGCUGCAGAUCAACGCCC
NC_008435.1/1727346-1726803                CGGGACCUUAAUUGCCGCCCUCCCCGCUCCCGCGGAAACACCUAAACAUCUGAAUUGGCUAACUUUUCCUAUUUGGCACGGCUUUCGCUUGAAAGACUGCGCA..GCG..CGGGCUUGGGAGAGCCGCCGGGC.UGC...ACAAC.AACC..GGGACC.GGCCUUUGGGAGAGGG.ACGUU.CG.CGGUUCGGAU.....CAGGGGAGAUCAUGGCCGAUGGAGAAUGCCCAGCUCAUCGGACUAUCACGGCAGGUGACGUUGG.AACGGCAGAUGGAUGUCGUCGCCAACAACGUCGCCAACAUGAACACCACCGGCUUCAAGGCCGAGCGGACGCUGUUCGAGGAAUAUCUGUCGCCGCGCGCCCACGAGGACAAUUUUGUCGGGCGCGACCGACGCGUCAGCUAUGUGCAGGACCGCGCCACCUUUCACGAUUUCUCGUCGGGCCCGCUCGAGCAGACCAAGAACCCGCUCGACGUGGCCAUCGACGGCGAGGCCUUCCUGGUGGUGCAGACCCCGGCCGGCGAACGCUACACCCGCGACGGCUCGCUGCAGAUCAACAGCC
NC_009485.1/5726816-5727366                GAUAAGCCGUUAUUGCCGGGUGUUUCGGGCGCGGCGAGAAAUUCAAACCAUUGAAAUUACUAGACUUUUAGAGUUGGCACGACAUUCGCUGUACUCCUCUCGAACCCG..CCGGCUUGGGAGAGCUG.AACGGUUCA.GGAAGAC.CCGCU...GGACGCCGCCUUGGGAGAGGC.ACCGAA...AGCGGUAUUCGUUAAAAGGGGAGAUC..GACCGGUGGAGAAUGCGCUUCUCAUCGGAUUGUCGCGGCAGAUGGUGCUGGAGCGACAACUCGACGUCGUUGCCAACAACGUCGCCAACGUGAACACCAACGGCUUCAAGGCCGAUCAGCAGCUCUUCGAGGAGUAUCUCUCCUCCAAGGCUCACGAGGACAAUUUUCCGGGCGCGAGCCGCAAGGUGUCCUAUGUCCAGGACCGCGGCACCUAUCGCGACUUUUCGCAGGGCUCGGCCCAGCACACCGGCAACGCGCUCGACGUCGCCAUUUCGGGCAACGGCUUCCUGACGGUGCAGACCGCCGCCGGCGAGCGCUACACCCGCGACGGCAAUCUGCACAUGAACAAUCU
NC_009445.1/5227387-5227937                AGCGCGCCGUUAUUGCCGGGUCUUUCCAGCCCCGCCAAAACGACAAAUAAUUGAUAUAUAACAAUUUUUCUAAUUGGCACGGCUUUCGCUGUACCUCUUGCGAACCCG..CCGGCUUGGGAGAGCUG.AAAGGUUCGGAGAAGA..CCCGGUCG.AGACC.GCCUUGGGAGAGGC.GCCGCGGA..CGGG.AUUCGUUAAGAGGGGAGAUC..GACCGGUGGAGAAUGCGCUUCUCAUCGGAUUGUCGCGGCAGAUGGUGCUGG.AGCGGCAACUCGACGUCGUUGCCAACAACGUCGCCAACGUCAACACCAACGGCUUCAAGGCCGAUCAGCAGCUGUUCGAGGAGUAUCUCUCCUCCGGCGCGCAUGAGGACAAUUUUCCGGGCGCCGCCCGCAAGGUCUCUUACGUCCAGGACCGCGGCACCUAUCGCGACUUCACGCAGGGCUCGACGGAGCGCACCGGCAACGCGCUCGACGUCGCGAUCUCCGGCGACGGCUUCCUGACGGUGCAGACCGCCGGCGGCGAACGCUACACCCGCGACGGCAACCUGCACAUGAACAACA
NC_007964.1/1569153-1568614                AACAGGACCUUAAUUGCCGCCUGUUCCGGCCGGCUGAUUUCCAUAAUACGCUGAAAAUACAUAUCUUUCAGACUUGGCACGGCUUUCGCUACUCCCCUGGCGAA.CCG..CAGGCUUGGGAGAGCCG.UGGGGUUCG...AAAAC.GAUC.CGGCG...GCGGCCUGGGAGGGCCUUCA.CGCG..GGUC....CUC...AAGGGGAGAAC..CACCGAUGGAGAAUACGCUCCUCAUCGGACUGUCGCGGCAGAUGAUGCUCG.AACGGCAGAUGGAUGUCGUUGCGAACAACGUCGCGAACGUCACCACCAACGGUUACAAGGCCGACCGCUCGCUGUUCGAGGAAUACCUGAUGCCGGGCGCGCACGAAGACAACUUCGUCGGCCGCGACCGCCGCCUCAGUUUCGUCCAGGACCGCGCCACCUUUCACGACUUCGCCGGCGGCCCGACCGAGCAAACCAAGAACCCGCUCGAUGUCGCCAUCGACGGCAAGGCGUUCCUGGUGGUGCAGACGCCGGCCGGCGAACGCUACACCCGCGACGGCGGGCUGCAGAUCAAUGCGC
NC_007406.1/1232541-1231999                ACAGCACCUUAAUUGCCGGCUUUUCUUCGGGGCUGCAUCAAGUAAACAACUGAUAAUAAACAGAUUUCGAAGGUGGCACGCAUUUCGCAACCCUUUCCCCGAA..CCGGA.AGGCUUGGGAGAGCCU.GAAGG.UUC....CGAUCGAUC.CGGUGCGGGCGGCUUGGGAGAGCCUUCCUCACG..GAUC....CUC...AAGGGGAGAAC..CACCGAUGGAGAACACCCUCCUCAUCGGACUGUCGCGGCAGAUGAUGCUCG.AACGACAGAUGGAUGUCAUCGCGAACAACGUCGCUAACGUCACCACCAACGGUUACAAGGCCGACCAUUCGCUGUUCAACGAAUAUCUGAUGCCUGGCGCGCACGAAGACAACUUCGUCGGCCGCGACCGCCGCUUAAGCUUCGUGCAGGACCGCGCCACCUUCCACGACUUCGCCGGCGGCCCGACCGAGCAGACCAAGAACCCGCUCGAUGUGGCCAUCGACGGCAACGCGUUCCUGGUGGUGCAGACGCCGAACGGCGAGCGCUACACUCGCGACGGCGGAUUGCAGAUCAAUGCGC
NZ_AAMY01000006.1/139662-139118            CAGGACCUUAAUUGCCGGGUCUUCCCACUCGCCAUUUUUCAAUAAAUGACUGAUAAUACGUAGUUUCUUGAGCUGGCACGGCUUUCGCUACCCCUUUCGCCGAA.CCGGA.AGGCUUGGGAGAGCCU.CAAGGUUCG...AUCAA.UCCGGUG.UGAC...GGCCUGGGAGGGCCUUCUUCACA..CGGAUUCAC.....AAGGGGAGAAC..CACCGAUGGAGAAUGCCCUCCUCAUCGGACUGUCGCGGCAAAUGAUGCUCGAACGGCAGAUUGAUGUCGUUGCCAACAACGUCGCGAACGUCAACACCAACGGUUACAAGGCCGACCGCUCGCUGUUCGAGGAAUACCUGAUGCCGGGCGCGCACGAAGACAACUUCGUCGGCCGCGACCGCCGCUUAAGCUUCGUUCAGGACCGCGCCACCUUUCACGACUUCGCUGGGGGCCCGACCGAGCAGACCAAGAAUCCGCUCGAUGUCGCCAUCGACGGCGAGGCGUUUCUGGUGGUGCAGACGCCCAACGGCGAACGCUACACCCGCGACGGCGGAUUGCAGAUCAAUGCACA
NC_005296.1/4400599-4401137                AACAAGUCCUUUAUUGCCGGCCCCGCCGCUCCUCGAAAAUUAGCAAGACACUGAUUUGAAUGAUUUUUUUGAGUUGGCACGAGCUUCGCUAGGUGUCUGGUGAG.CCG..CGCGCUUGGGAGAGCGCCUGCGGUUCG.....CAC.GAUC.CG.CCAC.C.GGUCUGGGAGGGCU.UGGCGGCG..GGUC...AUU....CAAGGGAGAAC..CACCGAUGGAGAAUGCUCUUCUCGUCGGACUGUCACGGCAGGUCGUGCUCG.AACGGCAGAUGGAUGUCGUCGCGAACAACCUCGCCAAUCUCAACACCAACGGCUUCAAGGCGGAGCGGUCGGUGUUCCAGGAAUUUCUGAAUACCGGCGCGCACGAGGACAAUUUUGCGCGGCCGGACCGGCGCGUCAGCUUCGUGCAGGACCGCGCCACCUACCACGACCUGUCGACUGGCGCCCUGCAAGAGACCAAGAACCCGCUCGACGUCGCGAUCGACGGCAAGGGCUUUCUGGUGGUGCAGACCCCGCAGGGCGAGCGCUUCACCCGCGACGGAUCGCUGACGAUCAAUGCCC
NC_011004.1/4748651-4749189                AACAAGUCCUUUAUUGCCGGCCCCGCCGCCCCUCGAAAAUUAGCAAACCACUGAUUUGAAUGAUUUUUUUGAGUUGGCACGAGCUUCGCUAGGUGUCUGGUGAG.CCG..CGCGCUUGGGAGAGCGCCUGCGGUUCG.....CAC.GAUC.CG.CCAC.C.GGUCUGGGAGGGCU.UGGCGGCG..GGUC...AUU....CAAGGGAGAAC..CACCGAUGGAGAAUGCUCUUCUCGUCGGACUGUCACGGCAGGUCGUGCUCG.AACGGCAGAUGGAUGUCGUCGCGAACAACCUCGCCAAUCUCAACACCAACGGCUUCAAGGCGGAGCGGUCGGUGUUCCAGGAAUUUCUGAAUACCGGCGCGCACGAGGACAAUUUUGCGCGGCCGGACCGGCGAGUCAGCUUCGUGCAGGACCGCGCCACCUACCACGACCUGUCGACCGGCGCCCUGCAAGAGACCAAGAACCCGCUCGACGUCGCGAUCGACGGCAAGGGCUUUCUGGUGGUGCAGACCCCGCAGGGCGAGCGCUUCACCCGCGACGGGUCGCUGACGAUCAAUGCCC
NC_007778.1/4321589-4322123                CAAGUCCCUAAUUUGCCGGGCCUUCCCACCCUACAAAACGAGUAAAAUAUUGAUUUUACUUAUUUUUUCGAGUUGGCACGACCCUCGCAAGAAACAUCGGCGAG.CCG...CUGCUUGGGAGAGC...GCCGGUUCG....AGGC.GAUC.CG.CGGAA..GGUCUGGGAGGACC..GGGGGCG..GAUC....CGA...GAAGGGAGAAC..CACCGAUGCAGAAUACGCUUCUGGUCGGCUUGUCGCGGCAGGUCGUGCUCG.AACGGCAGAUGGAUGUCGUCGCGAACAAUCUGGCCAACAUGAACACCAACGGCUUCAAGGCCCAGCGCUCCGUGUUUCAGGAAUACCUGAACACCGGCGCGCAUGAGGACAAUUUCCAGAGGCCCGACCGUCGCGUCAGCUUCGUACAGGACCGCGCCGCGUAUCUCGAUUUUUCCACCGGUCCGAUGACCCAGACCAAGGACCCGCUCGACGUCGCGAUCGACGGCUCGGCGUUCCUGGUCGUCCAGACUCCCGCCGGCGAGCGCUUCACCCGCGACGGCAAGCUGUCGAUCAAUCCGC
NC_007958.1/1900171-1899639                AAGUCCUUAUUGCCGACCUCCCCGCCCCCUUCAAAAACAAUCAACAGAUUGAAAUAUCUCGUCUUUCGCAAUUGGCACGAGGUUCGCAAGACAGAUUGCCGAA..CCA..C.UGCUUGGGAGAGC....GUGG.UUC...ACGGC.GAUC.CG.CGA.GA.GGUCUGGGAGGACC..GGGCGCG..GGUC....CUU...AAAGGGAGAAC..CACCGAUGCAGAAUACGCUUCUGGUCGGCUUGUCGCGGCAGGUCGUGCUCG.AACGGCAGAUGGAUGUCGUCGCGAACAAUCUGGCGAACAUCAACACCAACGGCUUCAAGGCCGAGCGCUCCGUGUUCCAGGAAUUCCUGAACACCGGGGCACAUGAAGACAAUUUCCAGGCGCAGGACCGCCGGGUCAGCUUCGUGCAGGACCGCGCCGCGUAUCACGACUUCGCCUCCGGCCCGAUGGAGGAGACCAAGAACCCGCUCGACGUCGCGAUCGACGGCUCGGCCUUCCUCGUGGUGCAGACGCCGCAGGGCGAGCGCUACACCCGCGACGGCAAGCUGUCGAUCAAUCCGC
#=GC SS_cons                               ....................................................................................................<<<<.<<<..<<<<<<<____>>>>>>-->>>>>>>>...---...<<<<.<<......--<<<<<____>>>>>--.-...>>..>>>>...,,,,...,,,,,,,,,,,..,,<<<<<-<<<<<_____>>>>>>>>>>,............,,...:::::.............................................................................................................................................................................................................................................................................................................
#=GC R2R_LABEL                             ----------------------------------------------------------------------------------------------------.....................................1.......2.......7......8..............9.....0........3..........4RRRRRR...5..6...SSS....................------------------------------------------------------------------------------------------------------------------------------------------------------------------------------------------------------------------------------------------------------------------------------------------------------------------------------------
#=GC R2R_XLABEL_label                      ............................................................................................................................................................................................................r..............s.........................................................................................................................................................................................................................................................................................................................................................

#=GF R2R var_backbone_range 1 2
#=GF R2R var_backbone_range 3 4
#=GF R2R var_backbone_range 5 6
#=GF R2R var_backbone_range 7 8
#=GF R2R var_backbone_range 9 0
#=GF R2R shade_along_backbone R rgb:230,230,230
#=GF R2R shade_along_backbone S rgb:230,230,230
#=GF R2R tick_label label:r SD
#=GF R2R tick_label label:s start
//
