# Supplementary material for: R2R - software to speed the depiction of aesthetic consensus RNA secondary structures
Source: BMC Bioinformatics. 2011 Jan 4;12:3. doi: 10.1186/1471-2105-12-3 (PMC3023696; doi:10.1186/1471-2105-12-3)
Supplement: Additional file 1 — Source code and example input and output files. C++ and Perl source code is provided. Installation and usage instructions are given in the user manual (Additional file 2), which is also a part of this archive. Example input files for R2R are included in the "demo" subdirectory of this archive, and R2R's raw output on these examples in PDF and SVG format is supplied in the "demo/output-pdf" and "demo/output-svg" subdirectories. Files can be retrieved from the tgz archive file using programs such as WinZip (Windows), StuffIt Expander (Mac) or the tar/gzip commands (UNIX). [file 1471-2105-12-3-S1.TGZ › R2R-1.0.1/demo/104/flpD.sto]

# STOCKHOLM 1.0
NC_003551.1/172813-172367              GGUGAUCAGGAGCUACGACAUCUGACUGUCGUGCGCCGCCCACGUGUUGGACCGCGUGAAGUUCCGGAUAGAGCGGAAGGAUGAGGAUUGAACGCCCCGGCCGGAUGAUGGCCCGGGGGAACCCUAACGGGACCCCG.GGCCGGACGGUCCGGGUCUUCCUGUCCACCAUGCCACCGCGUACACAACGCUCGCGAAUGCCGUUUCCCACGGGCCAUCGUACACACCGACGCUGAUCAUGACGUAGUCAACGCACGCUGACCCGAGAACCCCUGGGACGAUAAUCGCCAGGAUGAACCAGGAGGGAAGUGCGUACCUAAAAGCCGCCCAGACGAGUACGGCGAAAGCUACCACCGCCAGCGCAUUCAGUAUGCAGAUCUUCAGCAGCGCGUCCAAAGAGCCGUCCCCUUAUUGUUAUGGUUCUCAAAACGAUUCGGAGUGGUAGGGCCG
NC_009634.1/1014056-1013610            UUUAAGCACAAAGAACCUGGAAUGGAAAUAUUAUUAAAUAAAAUAUAUGAAUAUUAAAUUCUCAGCAAAUUAAAGUUAGGAAAUGGUGUUAAAGUUAAUAUCAGGUGACAAACGACCCGAAGGUAGAUACCAGGGGA.GUUUUGAUGAAUCAGGAUUAAUCUCUUAAAAAUGAAAAAACUUGAAAAAGGGAUAUUAUGGCUGAACCCGUAAUUAUGGCCUUUGUAUGUUACCAGUGAGGAUAUGGUGCAGCGGAUUUGGCAGGUACAAGCAGAAUGCAAUACCCUGCAUCAGUUAGGCCAAUCAGAGUUCCAUGUACAGGUAAAUUUGACAUUACCUAUGCAUUGAGAGCAUUUGAAAAAGGUGCUGACGCAGUAUUUGUUGCAGGAUGAAAGCCAAACGAAUGCGCAUUCGAAACUGGAAACUUCAAAGCUGAAGAAAGGGUUAACU
NC_005791.1/1636989-1636543            AAUUUAAGCACAAGGAACUAGGGAAUGAAAUACUGAAUAACUAAUUAUCUAUUAAAUUAAAUUCUCAGCAAAAUUAAGUUAGGAAUGGUGUUAAUUCAGAUCAUGUGACGAACAACCCGAAGGCUAAGGCCAGGGGA.GUUCUGAUGAGCUACGAGUUAAUUUAUUAAAAAAUUAAAAAAGGGAUAUAUUAUGGCAGAACCCGUAAUUAUGGCCUUUGUAUGUUACCAGUGAGGAUACGGUGCAGCCGAUUUGGCUGGUACGAGCAGAAUGCAAUACCCUGCAUCAGUUAGAGCUAUUAGAGUGCCAUGUACUGGUAAAUUCGAUAUUACCUAUGCAUUAAGAGCAUUCCAAAAAGGCGCUGAUGCUGUAUUCGUUGCAGGUUGAAAACCAAACGAAUGUGCAUUCGAAACUGGAAACUUCAAAGCUGAAGAAAGGGUUAAGUUUGGA
NC_009135.1/1662693-1663139            AUUUAAGCACAAGGAACAGGGAAUGAACUAUUAAAUAACUAAUUAUCAAUUCAAAUAUAAAUUCUCAGCAAAAUUAAGUUAGGAAUGGUGUUAAUUCAUAUCAUAUGACGAGCAACCCGAAGGUUUAGACCAGGGAA.GUUCUGAUGAGUUACGAAUUAAUUUAAUUAAAAAAUUAAAAAAGGGAUAUAUUAUGGCAGAACCCGUAAUUAUGGCCUUUGUAUGUUACCAGUGAGGAUACGGUGCAGCCGAUUUGGCUGGUACAAGCAGAAUGCAAUACCCUGCAUCAGUUAGAGCUAUUAGAGUGCCAUGUACUGGUAAAUUCGAUAUUACCUAUGCAUUAAGAGCAUUCGAAAAAGGUGCUGACGCAGUAUUCGUUGCAGGUUGAAAACCAAACGAAUGUGCAUUCGAAACUGGAAACUUCAAAGCUGAAGAAAGGGUUAAAUUUGG
NC_009975.1/925451-925897              AAUUUAAGCACAAGGAACAGGGAAUGAACUAUUAAAUAACUAAUUAUCAAUCAAUAUUAAAUUCUCAGCAAAAUUAAGUUAGGAAUGGUGUUAAUUCAUAUCAUAUGACGAGCAACCCGAAGGCUAAAGCCAGGGAA.GUUCUGAUGAGUUACGAGUUAAUUUAAUUAAAAAAUUAAAAAAGGGAUAAAUUAUGGCAGAACCCGUAAUUAUGGCCUUUGUAUGUUACCAGUGAGGAUACGGUGCAGCCGAUUUGGCUGGUACAAGCAGAAUGCAAUACCCUGCAUCAGUUAGAGCUAUUAGGGUGCCAUGUACAGGUAAAUUCGAUAUUACCUAUGCAUUAAGAGCAUUCGAAAAAGGUGCUGAUGCUGUAUUCGUUGCAGGUUGAAAACCAAACGAAUGUGCAUUCGAAACUGGAAACUUCAAAGCUGAAGAAAGGGUUAAAUUUGG
NC_009637.1/931485-931039              AAUUUAAGCACAAGGAACAGGGAAUGAACGAAUAAAUAACUAAUUAUCAAUUAAAAUUAAAUUCUCAGCAAAAUUAAGUUAGGAUAGGUGUUAAUUCAUAUCAUAUGACGAACAACCCGAAGGUUAAAACCAGGGAA.GUUCUGAUGAGUUACGAGUUAAUUUAAUUAAAAAAUUAAAAAAGGGAUAUAUUAUGGCAGAACCCGUAAUUAUGGCCUUUGUAUGUUACCAGUGAGGAUACGGUGCAGCCGAUUUGGCUGGUACAAGCAGAAUGCAAUACCCUGCAUCAGUUAGAGCUAUUAGAGUGCCAUGUACAGGUAAAUUCGAUAUUACCUAUGCAUUAAGAGCAUUCCAAAAAGGUGCUGAUGCUGUAUUCGUUGCAGGUUGAAAACCAAACGAAUGUGCAUUCGAAACUGGAAACUUCAAAGCUGAAGAAAGGGUUAAAUUUGG
NC_000909.1/1131352-1131797            AAGUUAAAAAAUAAUUAAAAAGCACAAGCUCUACAUUCUAAUAAAAAUCUCAAAAAUAUAACGGCGUAGGUUAUGAGCUCAACAUUGGGGGCAGACAAAACCAGAUGAGGCACCACUCGAAGGC.AAUGCCAAAGUG.GUGCUGAUGGAGAGGGUAAGUGCCCUCAUCCAAAUUAAAUUAUAAAUUUAAUUCUCAUGUUGUUAUCGAGUUUAUAAAAUUAAUAAUAUAUAGGGGGAUUAGUAUGGAUCCAGUAAUAAUUGCAUUUUGUUGCUAUCAGUGAGGAUAUGGGGCUGCUGACUUGGCAGGGACAAGUAGAAUGCAAUACCCUGCAACCGUAAGAAUCGUAAGGCUCCCUUGUACCGGUAAAUUCGAUAUUACCUACGCUUUAAGGGCUUUCCAAAAGGGAGCCGAUGCGGUUAUGGUUGUAGGGUGAAAGAAAGGAGAGUGU
NC_009635.1/1282879-1283325            UAAAUAUUCCAUUAAUAUUAAUAUAUAAUAUCUCAGCAAAAAAGAAUAAAUAUUAUUUAUAUUAUUAAUUUGCUUACUGGGUGGUAAGUAGAAUAAUAAAACAGAUGAUGCACUAUCCGAAGGCUUA.GCCAGGGUAUGUGUUGAUGUGGAGCUCCAUGCUCUAAUGAAAUAUAUUUACAUUAUAAAUAUAGUUUUAAUUUAUUAUUAAAAUAACAAAGGCGAUAUUCUAUGUCUGAACCAGUUAUUAUGUCAUUUGUCUGCUAUCAGUGAGGAUAUGGUGCAGCAGAUUUGGCUGGAACAAGUAGAAUGCAAUACCCUUCGUCAAUCAGACCUAUAAGAAUACCAUGCACGGGUAAAUUUGAUAUUACCUAUGCAUUAAGGGCAUUCCAAAAAGGGGCUGAUGCGGUAUUUGUCGUUGGGUGAAAACCUAAUGAAUGUGCAUUCGAA
#=GC SS_cons                           ....................................................................................................<<<<-----<<<<--<<<---<<<____>>>->>>--.>>>>-->>>>............................................................................................................................................................................................................................................................................................................
#=GC R2R_LABEL                         ----------------------------------------------------------------------------------------------------................................................------------------------------------------------------------------------------------------------------------------------------------------------------------------------------------------------------------------------------------------------------------------------------------------------------------
//
