# Supplementary material for: R2R - software to speed the depiction of aesthetic consensus RNA secondary structures
Source: BMC Bioinformatics. 2011 Jan 4;12:3. doi: 10.1186/1471-2105-12-3 (PMC3023696; doi:10.1186/1471-2105-12-3)
Supplement: Additional file 1 — Source code and example input and output files. C++ and Perl source code is provided. Installation and usage instructions are given in the user manual (Additional file 2), which is also a part of this archive. Example input files for R2R are included in the "demo" subdirectory of this archive, and R2R's raw output on these examples in PDF and SVG format is supplied in the "demo/output-pdf" and "demo/output-svg" subdirectories. Files can be retrieved from the tgz archive file using programs such as WinZip (Windows), StuffIt Expander (Mac) or the tar/gzip commands (UNIX). [file 1471-2105-12-3-S1.TGZ › R2R-1.0.1/demo/104/Gamma-cis-1.sto]

# STOCKHOLM 1.0
NZ_AAOH01000004.1/360281-359792                UUGGUGGGUUUAUUAGUAAUUGUGCCAUUCAGUUUUAUUUUGUCAGUGAUUACGGCCAAAUUAACGUGGAGUUGGCUAGGUCGCAGAGACAAAAGUAAAAACACAUAACAAACAAAUUUUAU.CGC....CA...GCAAAAAG......CGCUG.....GCU...GCGACGU.CAACCCGCUGCGC....................G..GCUUUCCGCGCU.AAAUUUGGGCGUUAGCUAGACAGGAAGUUUAUGGUAGAAGUUGAGUAUUCAAUAAAGAAAGAACAAGUGACAUUAAGAGGGACAAUUUGCCUUCCGCAAGAACAAGGAAAAUUUCCAGUCGUAUUAAUGAUUCAUGGCAGUGGUGAACUCGAUAGAGAUGAAAAUCAACAAGGCUUAGACCUUAAUAUAUUUAAUAAUAUUGCUCAUUAUCUAGCUGAUAAUGGUAUUGCCAGCAUUCGAUAUGAUAAAAGAGGUUGUGGACAAAGCACUGGAGAUUUUUAUAAAACAGGUCAUUUCGAUCUAGUAGAUGAUGC
NZ_AAOH01000004.1/495574-495085                UUGGUGGGUUUAUUAGUAAUUGUGCCAUUCAGUUUUAUUUUGUCAGUGAUUACGGCCAAAUUAACGUGGAGUUGGCUAGGUCGCAGAGACAAAAGUAAAAACACAUAACAAACAAAUUUUAU.CGC....CA...GCAAAAAG......CGCUG.....GCU...GCGACGU.CAACCCGCUGCGC....................G..GCUUUCCGCGCU.AAAUUUGGGCGUUAGGGAUGAUGAUGGCUCAGACUGAUAAUCCAACCAUAAAAUGCGGUACACAUGGUACGGUGAACUCUGCUGUCGUAUGUUGCCAUUUGUUGCAGAAAACAGAAGGUGUUUUGGGUUUCGUUGAAAACAGCCCCGAGCCUGAUGACUUGCAAGCUUGGUGUGGUGCUUGUGAGGAGUUUUUUCUUAGCGAAGGUGAAAUGACUGAAGCGUUCAGAGCAUUUAAUAAUUUCAGUCUUGUAUGCGAGUUUUGUUAUGCAAAAAUUAAACAGCAGCAUUCGGCCAAUCCCUAACAAUCCGCGUCA
NC_008322.1/4601716-4602198                    GUCACUUAUUAUCAUUACGACAAAAUUGGCCUAGCAGUAACCAUCUUGGUUCCUAUAGCCUUAAUAACAUUAUUAAUCAGCGAGUUUCGUCGUCAUGCAAGCAACUAACAAGGCCAAGCACUUAAG....CCA..GCGAAA.AAC..GCU..GG.......C...CGGACAG.CC.........AC....UGC..GU..............GGCUGCCCG..UGUUGGUGGCGUUAGUGGUCAAGGAGAGCUAUGAACCAAGCCAUACAUUUUAAGACAUCAAUGUUUGAUGUUUCUAAAGAGAGGGAUAACCCAAUCAAUCCGAUCUACGGAAUAUCCCUGCUCGAAUGGCUUAGGUCAGAGCUAGAGGGAAAAAUCGAGAUUACUGAGCCAGAUGCCGAAGAUUGGGGUUGGUAUAGUGAGUUAGAGUUCGAAGGUAACAAUUACCUGAUCGGGGCGUGUGCCUACUUCGAAGAAGGCGAUAAUCCACAAGAACCAAUAGAGUGGGUGUUCCAAGUAGAUAAAUACCGAAGUUU
NC_007912.1/2957681-2957195                    UAAAACAAGGCGCAAAAAACUGUAUAAAGUGCAAAUCUGAAAAUGUUUGGCUUAGAAAUGAUACGUUUAUGUGUAAAAGGUGCGGUAAAAAGUGGCAUUAAAAUCUAACAAGUUUAUCAACG.AAA....GGC..GCUGAAAAGC..GCG..CC............GGA....CC....UCC..GCAGCUGCGCUGCUCC...........GG...CCCG..UUAUAAAGGCGUUAGGCAUCGGCAUGAAGAUAGUAUCUAGCGAUAAUAAGUUUUGGGUUGAAUUGGUAAAGGUUGAGGAUGAGUACGGUUAUAGUGCAUUUUCAAUUUAUGGCUAUGCAGAUCUCGGUCAUAGUAAAUUUGAGGCAAAAAACAAUGAUGUACAUCUAUUGAAUUUGCCGGAAUUCAUCAGUAAAUUUGAUCGUUUUAUUUUGGAUAGAACAUUGGUGCCAAAGCUAGAAGGAACCUAUGAUUCUUAUCUAGAGUUUAAGUGUGUCGGUAGUCCGGUAAUAUUAACGUAUAACAUAGGCAGUGCA
NZ_AATK01000025.1/23216-23702                  GGUACUGGUCGCCUUCUGGAAUAGGUGGCUUUUUUCAAGAUUUAGAUUCAGCUAAAACAGAGGCUUAUCUGAACCUAUUAAUUUAGUGAUAACCUCUGAAAAACAUAACAAAGCACUAUUGUCGCC....GCU.........AUCGU..G..GCUU...GGA...GGGACGG.CU....UAC..GC....UAC..GCUUC...........AGCCGCCCC..AAAGCUUGGCGUUGAUCUGUAGACAUUUUAAUCUAUUCUCCGCCUGCGCCUCGGGAUCUACAUCAAUAAAAUCGCCCAGUUUAAAAUUGGGCGAUUUGCUUUCACUUUCCACCCUCACAAUAAACGAGCGAUUACUGCAUUUGAUCGGGCAGGGCAAAGCUCUACAUCGAGGGGAGAGGGUUAUUUACUUUUUAGGUAAGCGUCCGCCGCUGGCUAAGCACUCUUUGAUUGUUUCGUAUGGGGUAUAGUUUUUAGUGCGUUUAUAAGAGCGGCUGGAUUUGUCGUGGCAAAUAUCAUUUUUGCUCUUUUUUACA
JCVI_SCAF_1096627220188/1300-800               AUCUGCUAUGCCGAAUGACGCUUCAAAUUGGAUUGUUGAGUAUAACUAAUACCCCGAAUAAGAAUGUUAGUUUUUGUGGAUUCAAAUCCGGAGUACAUAUGCACUUAACAAAGCCGUUAAAUUCGCUCCGGCC..ACAAAAAAAAACGUG..GCCUACACCG.....GACUG.CC....UGC..GC....GUU..GCUUC...........GGCAGCCGU..UUACGGCGGCGUUAUAUUUUUGUGUAGUCGUGCACAUAGGUCCCAAUAUGAGCAUGGAUGUUUUAGGGAAUUAGACAAGGAAAUAAAUGAUGAAAAAAAUAGUAUUAAUAAUACUCAUAUUAGUUGUGAGCGGCUGUGCAAACUUAAAAACACCCAAAGAGACUAAUGUCGCUGUAAGCUAUCUACUUGACCAAAUUCAAAUAGCUAUUAACGAAAUUGACAAGCAAACAAAGGGAACUUCACUUCCUCCUUUUAAAAGUGCAGAAGUAAAGCUAACGACAAAGGCUAACAUCACUGAUGAAGGAAGUGGAACC
NC_008577.1/2692868-2693366                    AAGACUCUAGAUGCAAGAAAUGAUGAACUGUAUAUUUUUGCUCAUGAGUUUGGCCUUGAUUCAUAUGAUGGUAUGGAUAUUGGCCCUGUAGCCAAAUAAAACUUUUAACAAGGCCAUUAAAUUCGUUACGGCC..GCAAAAAAAC..GCG..GCCUCCACCG.....GACUG.CC....UAC..GC....GUU..GCUUC...........CGCAUCCGU..UUAUGGCGGCGUUAUGCCAAUUAUGAACAAGGAAGUUCAGAUGAAAGUGGUUGAAGCGAGUGUUUCAAAUUUAGAUGACAUUGCGAUCUUAUUUGAUGCCUAUCGUCAGUUUUAUGAGCAAGAAAGUGAUAUUCAAGGUGCUAGAAAUUUUAUCGAGAUGCACAUGAAAAAUGGUGACUCAGUGAUUUUUCUAGCCUUAUCAGAAGAUAAUGAGCCUCUAGGUUUUGCACAGCUAUAUCCUUCCUUUUCCUCAGUUGCGAUGAAAAGGAUGUGGUAUUUAAACGAUCUGUAUGUGUCUGAGAAUGCACGUAAAA
NC_007645.1/4663096-4662599                    AGCGAGCAGCAGUAUAGUGAUGGUGAGGAAAUGGGGUGCGGGGUUCUUCUCCAUUUCCACGGCUUCGCAGUAAAGGCUAGCUGGGAAGGUCGAGACAAGUAUGCUUAACAAGGCCAUAAAAUUCGUUACGGCC..ACGAAAG.....GUGUAGCCUCCACCG.....GACUG.CC....UAC..GC....GUU..GCUUC...........GGCAGCCGU..UUAUGGCGGCGUUACGUGUAAUGGAAAAAAUCGACCGUCUGGCGCAACAAUACGAUGCUCAGCGCCAUGUACAUUUGAAUAGUGCUCCGCCACCAACACCAGAGUCUGUGGCAAAAAUUGAAGAGCACUUUGGGUGUGCAUUGCCUAAGAGUCAUAUUCGAUUUUGUGAGAAAUCUGCGCACUAUGGUGAUUGGCUAGCUAGUAUCGGCCCAGAUUUUGAGUCUCCGAAUCAUAUAAUCAAUAUAAAUCGGCUAUGGCGUGAAGAAGUCGAAGAAAAUGAGCGUAUUCCACCAAAUCUUUUGAUAAUAAAUGUC
ABEF01049329.1/2451-1954                       CACUUACCCUCAUGGCGAGAAGUCUUUAGGGGAAUUCAAUGACAACCUUUUUGAUAGUAAAUUUGAAGUUUCAUAAUUAAUGCAGAUGCCCAGUUAAAAUGUAGAUAACAUGUUGUUCAUGU.AAAUUCCGGC..UUCAACAAACCAGGG..CU.C...UUA...GGGACAG.UC....UUU..AC....UGC..GUUUA...........GGCUGCCCC..UUAGCAAUGCGUCAAAAUUGCUGUGGAAUGGCGAAAAUGAGAAGAAAGAACAAAGCGUUGCACCGCAACUACCGCUUCAUAAAUGUCAAUCCUAUCGCCGGUGCUCUUGGCGCUGAAAUCAAAGGAGUGAAUAUUUCGCUUCCCUUGAAACGUGAAGUCGUAUUGGAGAUUCGCCAGGCCUUCCUAGACCAUCUGGUGAUCUUCUUCCACAAUCAGGAACUCACCCCUCAGGAACAGCUUGCCUUCUCCCGACAGUUUGGGCUGCCAAUGGAAUACCCACAGUUGAAGGGACUGCCUGAAUGUCCGAUGAUCAC
wf2_AHAA14201_x1/356-1                         GGUUUUUCUGUUUCUUGUUCACUGCUCCUAUAUUCAUCUGGGUCUACCGAACGCCAUUAAAGUCUAUUGCAAAAGGUAACCAAUUUUGAAAUAUUCUGGCACACAUAACAAGCGUAUUAUGU.CGC....CAC.........UUC....G..UG.....GCU...GGGACGG.CUUACACUU.CGCUCGUUCCUCGCUACG....UU..UCAGCCGCCCC..AUAUACGGGCGUUAUAGGUAGAAUAUGGGAAAGAAAUUGGCUCCAAAAGAAAUGGAGUUUUACAAAAGGAUCGACGAAAUCCUUUUUUAUAAAUGGGAUCCAAUUGGAUUUCUGAUGGAGAUUGGCCGAGCGAUGAUAUCAUCUCGGCCGAGUCAAAGCUCAAAUUUUCUCC..............................................................................................................................................
JCVI_SCAF_1096627200416/2805-2312              GCACGCAGCAAAAAUGGAGAUAUAGAUUUUCACACAGCAUACAAAGAGCUAUUGGAUCAUGGCCGUAAAGUUUUGAAAAGAGAAUGGAAGGUUGUCAAAAGUACAUAACAAUUUACUAAAUUUCGUUCCGGCC..ACAAUAAAGC..GUG..GC.CUCCACU....GGACUG.CC....UAC..GC......U..GC..............GGCAGCCCA..UUAGCAAAACGUUAGCUAUCGACAGGAGUCGCCAUGACAGAAUUAGUCUCUGACAAAACCAGAAACGAUUUAUUAAAUGAAAUUGAAAGUGAUAUUGCCAGAUAUAGACGAUAUAGAAAAAACAGCUCGAAGUUGAGAUGGUUUGUGCUCUUAAUGAUUACGGUGUCUGGAUUUUUUACAGCAGCAGCUGGAGGUGCAGGCUCUGGACAGAUCAUAAACACUUGGUUUUCGACCCCAAACAUGCUGACUGUAUGGGGAUUAGUGGCAGCGAUUGGUUCUUUAGUGGUACAAACUGCCAACCCAGCAGGACUGGC
JCVI_SCAF_1096628116680/1062-1544              UCUGUUUGGCUGCAAACUAAUUACUGUAAAGAACGUGGUAUUACUCCAGAUUCGGUCGCCCCAAUAAUUAAGCAGGCAAUCGAAAAUGGCCAGUAGCGUCACGCAUAACAAGACGGUGUUGU.CGC......C.........UUC....C.........GCU...GGGACAG.CC...AAAAGCGU.........GCUUCGCACU......GGCUGCCCC..AAACCUUGGCGUUAUGAGUGCAGGAGAGUAUGAGCACGAUUGAAAGUUGGGUGACAUUGUUAAAGCUGAGAGAGUCUGAAUUUGAUGGGCUCGAAUGCAGUACGCUUCAACAAAAGUAUGUUCUACUGCUUGCAACUCGCAUUAGCGAACUUUGUCUGGAUGCUGUUUUAUUACUUAAUAAAAAUCGAAUUUCAAGUUCACCUGUAAUUUUAAGAACGGCAUUAGAACCGUAUGCCGAUUUAAGUUCAUGUAUCAAAGAUCCUGCACAUUGCCAAGAAAUGACUAAAUCACUUUAUUGGCAACUUCAUGAGGUG
ABEF01050261.1/1123-635                        CUUUGUACGCCGCUUGCGAUAUUUACGCUUCUCUCUUUUCCGGUAGGCACAGUCGUUGGUGGCUACUAUUUGUGGUUUAGGUUUAGCGGUGCGUAUAGAAAUUCAUAACAAACGCCUGUUGU.CGC....CCC.........UGC....G..GG.....GCU...GGGACAC.CCAAAAAC...GC....UGC..GCUUA.....UU..UUGUCUGCCCC..AAAGGCGGGCGUUAGCGCAACAUGGAAGUGAACAUGGAGCCAUACCAAAUAAUCACGAUCGCAGUUGCGACGUGCGGUGUUUUGAUUGCCGCAGGUGGCUUGAUAGUUUCGAUAGUCUCACUGCGAAGAUCAAGCGCUAACGAAGCUCAAUCGAAACGACUUACAGAGAAGCAGGAAGAGCUCACAGAGCUUCAGCUUAAACUCCACCGAGAUGAGGUAGAGAAAAUUGAAACAUCAAAUACCUCAAGUCGUUUAGAUAAGCAGGCAGAUAUUCGUGUGAGCCUGGAAGGCGGAGAUAAAACACCAAAAUUCGU
JCVI_SCAF_1101667304983/90-575                 UUUCGUGAAUCCGCAGGGUAUCAAGAAUGGCGUAAAAUGUUGCAUCAUUUCUAUGAUCCUUUUCCCACCGUCGAGCAUUUUACUGGGGUAUUCAGCAAUGCCUUAUAACAAGUUGCUCUUGU.CGC...AGGC.........UUC....G..CC.U...GCU...GGGACGC.C.....AAAAAGC....UUC..GCUUUUC..........GUCGCCCC..AAAGCAAGGCGUUAUGAGACAUUCGGAUGGAAAUAGCAGUAAACGAUAAAAAUCAUCUUGAUGAUUUCAUAAGAUUGAAUGAAGAGUGGAUUUCCACAUAUUUCGAAAUCGAGGAAGUAGACAAAGCGCUCGCUGCUAAUCCAGCCAAGAUCAUUGAUGAAGAAGGUUAUAUAUUUAGCCUAUCAUCCGGCAGUGAAGUUUUAGGGGUUUGCGCACUGUUCAAUGAAGGUAAUGGAACCUAUGAACUAGCACGUAUGGCGGUGUCACCAAAAGCCCAGGGCAAUGGCUAUGGUCAUAAACUUAUACUAACCAGC
NC_008322.1/4631335-4630853                    GAAAGCUGCGAAGUAAUCGUCGUAUUUAGUGAAACUAAUCACAGUGAUCAUUUAAGUCAGUGGUGUACAGAGAAAGAGGUAAACGCUCUUGCCACAGAGUAAGCAUAACAAGGUGGUGUUGU.CGC......C.........UUC....G.........GCU...GGGACUG.CC..AUUCC..AC...UGGC..GCUCC.....AU....GUCAGCCCC..AAACCACGGCGUUAGGCUCCUAAGCAGAUGUUUUUAGAUUAAAGGUGAAUAUGAGUAAAAAUAGUGCUGCUUUUUCUGUGGCCAAAAGAGAGCUUAGUGCCGCGGAAAGACAUUUAAAAAAGAUGAAAGAAUGUGACUCUUUUGAGGAUAUGGAUAUCGAGUGGCGUGGUUUUCUAGUCUCAAUCGAAAAGGUGUGGAAGAAAAUAGAAAGAGCCGGAGUUGCUGUCAAUCAAGGUAGGUUUAGUCAGUUUCAAAAACCAUAUAAGUUACAAAAAAAGCAUGACAGGCUUUUGAGUUAUAUAUUGCAUGCCAGA
NC_007645.1/1352716-1353207                    CUCGAGUCAGGCGAGGAUGUACUCCGAUUCAUAGAUGAAAUAGUAAAUAAAUCUCGUGAACUGAAGAAAUUGGAACCAACGGAUGUUAAGUUUUCAGAAAUCGCAUAACAAGUUGCUGUUGU.CGC....CAC.........UGC....G..UG.....GCU...GGGACAG.CC....UACACGC...CGCUUCGCUAUGUUUC......GGCUGCGCU..AAAGCAAAGCGUUAAGCCCAAUGAGGUGAAUCGAUGAUGACUUACAAAAUUCAUUGCAAAUGCGAAAGUGUUGAAAUCUCAUUAUCGAAUAAACCAAUAGGAAUGGUGCUAAAAAAUGAGACAUUGAGGCGAUCAGGCGCUUUUAAGUGUCGACGGUGAAAUUGCGUUGACACUUUGUUGACACAUCCACUCAUGACGAUAAAAGAAGAAGGGGUGGUUUCUUUUACUUUUUUGGAGUUUUGAAAGGGAAGGGGGGGGUUGAGCUUGCCGGGCGUGUGAAUUGCUAAGCUCUUUAUUGGCGUGGAUUUUCUUGG
wf2_AHAA1455_x1/450-939                        CAAUCAGAUCUUGGUCUAACCGUAUGCUUGUUGUAGCCAUAGUCAUAUCCUCUGCACGUCAGUAUUUCGCAGAGUGUGGCAUAUCGCCACAAAUGAGGCAAGUUGUAACGGGGCGUUGUUGU.CGC....AGC..GCAAAAGGCC..GCG..CU.....GCU...GGGACGC.C.....UUC..GC...UGGC..GCUCU............GGCGCCCC..AAAACACGGCGUUAGAUAUUCAGGAAGCGAUAUGACUUGAUUAUUUAUUCUCGGUAAUGCUUUCAUUCAAAGCGCUUAGUUUAUCUAUAUCGUGUCAGCCGUUAUACGCCUCCCCUCUAACUAAGAUCUUGAAUUUGUUGCCAUCAUUUUUCUCUCACGUUGUGUAAAUCCCUCCGACAUAUCCANGCGCCUUGUUCUACUGAAGUCCCAAUUGCGUCGUCAAUAUUUGGCCUGGAGGAAGGUAUGCAGUUACAAAUCAUGCUUCGUAGCCUAGCGUAAUCAUUGGUAACCGUGCCGUUGUGCACUUCAGCAUU
ABEF01000658.1/266-755                         CGAAGCAACAUAUGGUCAUUUGGCCGGUGCAAGCUUAGGUGCAGCAGUGCUUAGUUUCUACUUUAUUAAAUCUGUGGUGCAAUUCCGCCGUGGUCAAUAAACACAUAACAAGCGCAUGUUGU.CGC....AGC..GCAAAA.UGC..GCG..CU.....GCU...GGGACGG.CU....UAC..GC....GCU..GCUUC...........AGCCGCCCC..AAAUGCGAGCGUUAUGUGCAAAUCGAGAUUUGAGAAUGGAAUUCCAAACUACACCGGUCAUCCGAAUAUUUGAUGAAGAGAAAGCCAAGGAAUUCUAUCUUGGCUACCUCGGCAUGAAAAUGGCUUGGGAACCCCGGUUUGAACCGGGUCUCCCGUUGUACAUGCAGGUUUCAAAGGGCACUUUAACUUUUCAUCUUACCGAGCAUUCUGGAGAUUGCUCGCCGGGCAGCAAAACGUUUGUGAAUGUGAGCAGCCUUCAAACACUAUUUGAUGAGCUUCAAUCAAAAGAAUACAGNUAUUGUCGGCCAAGUAUC
ABEF01050261.1/1971-1480                       GAGUUAAUAACUCCUGUCGAAAAUGUGGGCUGGUUCUUGUUGAUGCGCCACCAUCAGAAAACGGGGUAAAUCAGAAUAAAUGGUAGUUCGGUAUAGUGCUAUGCAUAACAAGCGCAUGUUGU.CGC....AGC..GCAAAAAUGCC.GCG..CU.....GCU...GGGACGG.CU....UAC..GC....GUU..GCUUC...........AGCCGCCCC..AAAUGCGAGCGUUAUGAGCUAAUUCGGUUGUGAGCACUGAUUUGCCAAUGUCGUACGGUGAUCUUAGGUCAUCACUAUCAAACGGUGGUGAGCUCUCGUUUGAAAUGGCCGCAAGUAAGAAGGCUCCGCUCAAAGGCUGUAUAGAGCGAGCUAAUGCGCUUGAAAAAGCAUUUCAAAGACAGGACGGCUUUUACCGCAGAGUUGUGGCUCCAAUGUUUGCGUUGUAUUGCAGCUUUCGUCAAUUAGUUGCCACACGGGGUUGCCGAGAAAUGGCGAAUGCUGUUUUGGUCUACCAGGUUGCAUGGCGUCAUAUU
ABEF01039699.1/520-32                          UUCAGUGCUGUACUCGACACCAUCCUAUUACCUUUGUCUGUGCCCAUGGAAAUGAAAUAUCGUAAGCAGUGCGAAGAAGAAAAGGAGGCGGAGGAUGUCAGCGUAUAACAAGGCGGUGUUGU.CGC....AGC..GCAAAA.GAC..GCG..CU.....GCU...GGGACGC.C.....UUC..GC....UCAC.GCUUC............GGCGCCCC..AAACCGCAGCGUUAGGCGUCUAUAUGAUUCAGCGCACUUACAAAAUUUCCCUCGGUAUUCUUAGUAUCGCUUUUCUAAUGCAGCUAGCCGCUUACUAUCACUGGUGGUAUCUACAAGAUACCUCUCUUCCUUGGGCUACCCAUGUCGCCCGUUUCCUAAGCUUCUUCGGUACAGCUCAAGGCUCUACUGAGCCAGAGUGGCGCGCACCUGGAGAACAUAUUUCCGAGCGUGGGGUAAUCAUCGGGUGCUUUCUGCUAGCGUCGCUUCUUUCCGCAUUGAGCGCUUUCUUGAUAGUGUGGCAUCGCAUAAGGUUU
ABEF01047328.1/1-442                           ...............................................GCUGGGCGCUACAAUAUGGCUCUUAAUAGUUCAAUCAGGUGGGGCAGCAAAUGCCAGUUAACAAGUUGCUGUUGU.CGC....AGC..GCAAAA.GGC..GCG..CU.....GCU...GGGACGC.C.....UUC..GC....UGUC.GCUCC............GGCGCCCC..AAAGCAAGGCGUUACGUGUCACAGAAGCAUCGAUGAAGAAUUAUAAGUUUGAAUUAUUCGCUGACUACUUUCAGGUCUAUCUUAUGGAUACUGAGGCAGAUGACGAUACUUCGGAAGUAUGGACUGAUGAGGCGCUCGAUCUAAAACUAGGAGUACUGCCGAAUACUCUUGCAGUCGGGACAUUCCGCAAUGUUGACGUGCCAGUUGAAGUGGAGAUCUACGAUAGUGAGCCCGAUAUCGAUCUUAACGAGUGGGACCAUGCAUCAAAAGGUUAUUUCACUAUCAAGUCUGGUAUUUGUGCAGUGUUCGGUUGC
ABEF01047328.1/1024-1512                       GACCUUGACGCCAAUAUAUGGGUAUCAGAAAAAUGUCGCUGGGUGGAGCUAUCUAGCUCGGUAAAGAAUCAUGAAAAAGCACUUGCGUAGCAAGCUGUUCGCAGCUAACAAGCGGCUGUUGU.CGC....AGC..GCAAAG.GGC..GCG..CU.....GCU...GGGACGC.C.....UCC..GC....UCAC.GCUCC............GGCGCCCC..AAAGCCGGGCGUUAUGCCUUUUGGGGGUGCCCGUGGAUAAGCUGACUAUUUCGAAUCCGAGAACAGAAUGGGUUCGUUCAGAGUUGCUAUUGCUUAUUAGUGAAUGGGAAGAAUGGCAGAAGCAGGUAGCGGCAAUAAAAGAUCAUCCCUAUGACAGAAAUACGCACACAGAUGUUUUCGCGGACGGUGAAGAAAAUAUGGAAAAACACGCCAUACUGCAGAGGAAGACGUCUACGUUUUUAGAGAACAACUUGGCCGGGCACUGGUUCGUUGGUGGCGCUUCAAGCAAAAGCUGUGAUAGAACUGAUCUCCGU
JCVI_SCAF_1096627388979/19044-18565            GAAAUUAACCGAAGCACAAGAGCGAGCUAUUUGGCGUAAAGAAAUAGGUAAGUUAUAACGAACUAUCAAAGUGCAAUGGCGAGUCAUUAUACAUCAAAUAAUGCAUAACAAAUUGCUGUUGU.CGC.........GC.....UAC..GC..........GCU...GGGGCUG.CC....UAC..GC....UAC..GCUUC...........GGCAGCCCC..AAAGCAAGGCGUUAGGCAUCCAGAGUUAUACGUAAGAAGUAAAUAUAGGAAUAAUUGAAUGGAGUACAUCGUAUCCCGAGGGAAAGAAGAAGGCAUAGUUCUCACUCCCCACAAACAUGAAGACGGGAAAUACGUAGCUAGCAUGAGUCGAUUUGAAAAAGACUACAUAUACGUUGAUUCUUUGAGAGAGCUUCAGAUUCUCUGUGAAAAUGGGUUCUCCAUAAGAAUGAGCAAUCAAGAUUCAUCGCAUCACCGUGCGCCAAGCCUAAUUAGCCCUGGGUCAAUUACCAAUAAAUCAAAUACGGAACUAGAAA
NZ_AAOA01000002.1/48953-49435                  CUCACUACCAGUUUUGAGCAAAAGAAAUCGGCAACGGAAACUAUUACGGUUAGUAAAGUCAACGGUGAGUGGCAUGCAGUUGGUUACUUUAUCAAGUAGCACAUUUAACAAGUUGCUGUUGUUCGC....CGC.........UAC....G..CG.....GCU...GGGACAG.CC....UAC..AC....UGC..GUUUC...........GGCUGCCCC..AAAGCAAGGCGUUAAGUGGCUUCAAGGAUCGAGCACCGAGUUUCUGCCUACUUGGCGGUGGCAGCGGUGGCCGCUACCGCAUAUUUAGUAUGGGGGGUCGUAACACAAGGCCCAUCUGUUUACCGCGGCGGGUUGUUUUGGUCGGACGGAAACAGUGUUUUCGCUAUUGCAGUCACUACGUUCGUAGCUUCGACAGUAUUAUCCAGUGUCACGAUCACGUACGCAGUAUCGCGAGGAAGCAGUAGCUUGCUAUUGUUAUUACCUGCAUUCCACGUUUUCCUAAUUGGGCUGCCCCUUGCCGGUAUCGUGCUCGG
NC_009438.1/2521507-2521011                    GCUAAGCGUUUUAUUUCUUCGUCCACAAGAAAUUGAAUUCUGUAUCCAUGGUGAGCUCCUUUAUUGUGAGUACAAAUGUUAGCGCUGACAUUAUACUAGGACAACUAACAGAUUGUUAAAUU..AGUUACGGC..CACAAACGACA.UGG..CCUC...CAC...GGGACUG.CC....UAU..GC....UGC..GCAGC...........GGCAACCCA..UUAGCAACACGUUAAGUGGUAGAACUAUGAAUCCAGAAUUUGAGCAAAAGUUAAACCGUAAAUUAGCCGCAUUUGACGCAUGGGCAAAUGUGAGUACUUUCCGCGAAUGCAAGUUAGUUCAGUAUUGUGGCGUUGAUUUGGUUGGGGUCAUUGAUGUUGAAACGGAUCAAAUAGUUGACCAAAUAACUGGCUUGUUGUGCGAAGGUUUUUACGUGGAUUGGAAGCAGAACGGAAGUAUCUUGUACUUGAGGGUAUAUGAGUUCGGGGGGCCGGAGCCGACGUGGGAGCAAGUGGUGAACGAAGAGCCAUUAGCG
NC_008750.1/2096838-2097334                    GCUAAGCGUUUUAUUUCUUCGUCCACAAGAAAUUGAAUUCUGUAUCCAUGGUGAGCUCCUUUAUUGUGAGUACAAAUGUUAGCGCUGACAUUAUACUAGGACAACUAACAGAUUGUUAAAUU..AGUUACGGC..CACAAACGACA.UGG..CCUC...CAC...GGGACUG.CC....UAU..GC....UGC..GCAGC...........GGCAACCCA..UUAGCAACACGUUAAGUGGUAGAACUAUGAAUCCAGAAUUUGAGCAAAAGUUAAACCGUAAAUUAGCCGCAUUUGACGCAUGGGCAAAUGUGAGUACUUUCCGCGAAUGCAAGUUAGUUCAGUAUUGUGGCGUUGAUUUGGUUGGGGUCAUUGAUGUUGAAACUGAUCAAAUAGUUGACCAAAUAACGGGCUUGUUAUGCGAAGGUUUUUACGUGGAUUGGAAGCAGAACGGAAGUAUCUUGUACUUGAGGGUAUAUGAGUUCGGGGGGCCGGAGCCGACGUGGGAGCAAGUGGUGAACGAAGAGCCAUUAGCG
NC_008322.1/4031787-4031290                    AGCCGGAGCCUUGAGGGCUACGAAAGUAAUCCUUACUACGGCAAGGUAACAACGGCAAGAAACUUAGUGCUAUUUUUUAAUCAUCAGGCUCGUGCCAGUGCAACGUAACAAGUUGCUCAAGU.ACACUCCGGC..CACAAAAAGCG.UGG..CCUC...CGC...GGGACAA.CC....UAC..AC....UGC..GUUUC...........GGUUGCCCC..UUAGCAAGGCGUUAAACCCAUAGAAAUUUUAAUCCGAAACUCAAAAAUUAGUGUUGGGGAUCUAACACUCUUCUGUCCCUUUGCUUUUUACGUACAUAUCGCAAAUGGGUAGUUAAAAUUGGCAUUGGGGCACCAGUGACCGUUGGAGACAUGGAUGUCGCCGUCGAGCCUAUAGGGAUAUAUUCACGGCGAGUCACUGGGGAAACAAUGACAAUAAACUCCAUAAAUAGAUAAAAAGAUUAAUCGCUUUUGUCCCCAAACGAGUUACUCAUCUUCCUUCAAAACAAACAGGCUACAUCGAUGUUAAACAGGAG
JCVI_SCAF_1101668032441/1132-635               CCAGCUAUAAAUUUAUACAAAAAACAUGGUUUCAAAACCAUUUCAGAAGGGCAGCACCCAAUAUACGCGAGAGCCAAUAUAGUCAUGGAGUGCCCGCUUGCCUCAUAACAAGUUGCUCAAGU.UCAUUCCGGC..CGCAAAAAGCG.CGG..CC.UCCA..U...GGGACUG.CC....UAC..AC....UGC..GUUUC...........GGCAGCCCC..UUAGUAAAGCGUUAGCUUCACAAGGAAAACCGAGCAUAUGAAUAAAAUUUUAAUACUAAUGGCAUCCAUAGCAAUUGCAUCAUGCGCAAGCAAUUCUGGUGUUACAAACUUUCAAAGCAAAGGAAACCUUGAGGCGCCCAGGCCAGCAGCAUGUGUGAGCCUUAACGAUCUUAAGGCAAAUCAAAAUCCUGCUGAUAUAUUUGUAGGUAUGAAGAAAUGCCUUAAUUCCGAAAACUAUUCAGACGCAGCAAAAAUGUAUUACGCUGCUAUGACCUAUGGAAUCUAUGACACCAAAAGGGUUAGCGAUAAAACAU
NC_008700.1/1638018-1637521                    AGAUACAGUUGUGAAAAUCAAAUUAUGAACUCAAUUUUUUAUAGUUUUGGUGAUUUGUUAGAAAUUGAAAAGCACUACACUGCCAAUGGGUUAUUAAGUGAAAUAUAACAAGUUGCUAAAUU.UCGUUCCAGC.CACAAAC.AGC..GUGGCCU.C...CAC...GGGACAG.CC....UAC..AC....UGC..GUUUC...........GGCUGCCCA..UUAGCAAAGCGUUACAUAUAGGGAUGUAGCUUAGAUUUAUGAUUAAAACUAUAAAUAUUUCUAAAGAAGAUUACUUAAAAUACUCUAACUACGCGGUAAAGAGGCUAUGGAAAUCAAAGAAUAAAAGCACCGGGUUUUUGAGAAAUAUGAUUUUAUGGUUCUUUUUAGCUAUUGGUUUCAUGUUUAUUUUUCAGGUCAAAGCAACCACUUUUGAGAGCUUUCAUUGGCAGUCUGCAGCAAUAGCUAUCGCCCCAUUUUUAAUUUUUAUAGUCGCUUACUAUUUGAAUGUGCGUAAAUUCAAGAUGCUCUGUAUU
JCVI_SCAF_1096627187232/3171-3670              AGCUUAGUUUUUUUUCUGUCCCGUCACUUUUUUACGUAGCAGCGAUUAUAAGCGUCUUUUGUACGGCAGUAUUUUUCGGCGUAAAGAGGCGAGUUUGGUAGCGUAUAACAAGUUACUUAAUU.UCUUUACGGCCAUAAAAAAAGCA.UGG..CCUU...CGC...GGGACUG.CC....UAC..GC....UGC..GCUGC...........GGCAGCCCA..UUAGCAAAACGUUAUAAGCAUAGGAUAGAUCGGUGAUGAAAUCGUUAGUCGGGAAACUUGAUGUACUCAGCGUUUUUAUUGCAUGGUUGCUUCUUAUCGCUUUUUUUCUAGCACUGGGUUACGUUAAGUUUUUCUCUCCGCCGGAGUCUAGUGCGAGUCAUUUGAUAUACAUCUUCGGUACGUUUUUUUGCGCCGUAGUUGUACAUAUUGUGUUGGCAUUUUUUAAUCGUUGCCCUCACUGUAAUAAGUGUUUAACUGUUCAAGGGUUUAAAUCGCCGCAUCCAGCAUCACGUGGAGAUUGGUCUAAAGUUGUU
NZ_AATK01000060.1/19314-18822                  GUGUAUUCCAAAUUAGGAAAAAUAGUUGUAAAACUAGUCCAGAUCAUUUCUUGCAAGUUUUUUCGAUGGUCUGUAUCGAAGGCAGUGGGUUGGUGAAGUAACUUAUAACAAGUUGCUUAAUUUUGCUCC.GGC..CACAAAAAGCG.UGG..CC.....UCCG.CUGGACUG.CC....UGC.........GC....UGC...........GGCAGCCUA..UUAGUAAAGCGUUAUAUUUCAUAGGUCAGCAUGACGAUCUUUUUCUAUACAAAGACAGAUGAGUUUGGAGAGUUUAGUAACUUCUCAAAGUUCGGUGUUGAGAUGGACGGGGUUUGGUGGCCCACAGUGGAACACUACUUUCAGGCUCAAAAAUUUGAGAGUAAAGAGUAUCAAGAAAGAAUCAGAACAGCCCAUACCCCCAAAAUUGCUGCUGAACUUGGCAGGAGCCGGAAAGUAGCCAUAAGAACUGAUUGGGAAAAAGUUAAGGACAACAUUAUGUAUGAAGCAGUCCUGAAAAAGUUCAAAACCCAUUC
JCVI_SCAF_1096627197474/9065-9562              GUUAAAACAGGAUCUAAAUGGUGCAGUAAUAACACUUCGAGAACUAGAGAAAAACUAUGGUUUUGGGGCAAAAUACCAAGUUGUUAAUAUUGAGUAGGCGGCUUGUAACAAGUUGCUUAAUU.UCGUUCCGGC..CACAAAAGGCG.UGG..CCUC...CAU...UGGACUG.CC....UAC..GU....UAC..GCUGC...........GGCAUCCAA..UUAGCAAAGAGUUAGCUUUCAAGGAGAGUCUGUGAAUCUUUUUAAACAUACCAUGGGUGGAUUCUGUUUAUUUAUACUUUCGGCAUGCCAAUCAACUAGUAUUAAACAGAUAGAACAGAUUCCUGAUAAUCAGAAAAUACUUGUUGUAUCAGCUCUAGGGAAUAACCUUUCAAUUAGGAAUACAGGUGUAUUUUCAGAUGAACUUAAUAAAGUUGAUGUAAGGGAAUGGGAUGUAGACUCAUUAAUAGCGUACAACUUUAUCAAGUUAGCUAAAUCACGAUUCCAAUUUUUACCGUUCAAGUCAGAUAAAGUGA
JCVI_SCAF_1096627187232/3632-4129              CCGCAUCCAGCAUCACGUGGAGAUUGGUCUAAAGUUGUUUGGCAUUGGUUUUCAGGUUCAAUCCUUUGUAUUCAUUGCGGUAACAGAGUCAACACAAAUGGCUUAUAACAAGUUGCUUAAUU.UCGUUCCGGU..CACAAACAGCG.UGG..CUUC...UGC...UGGACUG.CC....UGC..GC....UGG..GCUGC...........GGCAGCCCA..UUAGCAAAGCGUUAAUACCUGCAACUCGCCGAUCGUGGACCCAAAAGCAAUGCAAGUCGAUAGCGAACCUUUAUUUCAGUUAACUUGUCACUUGUAAACAACCGCUUAAUCCAGUGCCAUCCUCAUACUCCAUAAACCAAGCCGCACUAAAGUAGCUGUAGUGCACCCAACUAAGAUAAGCUGGGUUUUUGUCGUCUUUAGCCUGGGGGUUUUAUGCAACUUUCUGAUGUGGUUAUUCUUGCUGGUGCCCGCACUGCUGUUGGUAGUUUUGGUGGCGCGCUUUCAUCAUUAAGCCCCGCACAGCUUGGCACUGC
JCVI_SCAF_1096627187685/5348-5717              AUGAAAUUAGCCAGUGAACAAGCAGGCUCCCAUUUUUCAUGGUUAUGCCUCGACGUUUAUGGUCCUCUUUCAGAUCAUGAGUUAAAAAAUGUUAAAAAAGCACUAUAACAAGUUGCUAAAUU.UCGUUCCGGC..CACAAACAGCG.UGG..CC.U...CCAC..GGGACAG.CC....UAC..AC....UGC..GUUUC...........GGCUGCCCA..UUAGCAAAGCGUUAACUUACAAUUGGUGGUAAUUUCGAAUGAAAGAAAUUUUAGACAAUGUAGGGAUAAUAUUAGGGUCAGGUAUAUUCGGGUCCCUUAUUACUUUGUUGUUUACUCGUUAUGAUAAAGACAAGAGUAUUAUCAUUCAUAAUGUUACUCAAGAACGUCAAAAGUGGCGUGAGAAAA................................................................................................................................
NZ_AAWE01000032.1/23679-24176                  AGUACGGUAUCAAUUCUAAAUAACUUAGAUCGUGUUAUUUAUUAUUAUUUGUCUGCGGGCGUAGGGUUACUUUUAGGGUUUAGGUUUAAUAAAUUGAAUGGCAUAUAACAAGUUACUUAAUU.UCGUUCCGGC..CACAAACAGCG.UGG..CC.U...CCAC..GGGACUG.CC....UAC..GC....UGU..GCUUC...........GGCAGCCCA..UUAGUAAUGCGUUAUGCCUGUCAAAGCGUCCGUGUCGCUGGUCUGUCAGGUAGAUGUCGUGACCGACAAUAAGUUAACUAAGUCAUCAUUUGGCCUGAACACAUAGGUCAGGAGAAAUGGGAUGAUAAAAAAAUUGCGAGAGCGAAAAAAUUGGUCUCAAGAGCAAUUGGCAACAAUGUCAGGUUUAAGCGUUAGAACUAUUCAACGCAUUGAAAGUGGCAACAAAGCAAGUAUUGAGUCUCUUAAAUCACUGGCUUCUGUGUUCGAAGUUGAUAUUUCGAAGCUAUUGGAGGAGAUAACCGUGAUUGAUAAAG
JCVI_SCAF_1096627190631/2811-3211              GAUCACGGUUUAUUUUACAUGGAAAAAUUAAUGGAUAUUUAUGGGAUUGAAUCUUCUGAAGGCAGGCUAAAUGAGUGGCGUUAUGGUUUUGAUCCAAGUACACACUAACAAGUUACUUAAUU.UCGUUCCGGC..CACAAACAGCG.UGG..CCUC...CAC...GGGACUG.CC....UAC..GC....UGC..GCUGC...........GGCAGCCCA..UUAGUAAAGCGUUAGAGCCCAUGUUGAAAUCGUUCAUCGGUUGGUGGAAACAAAAGCAACAAGAGCGCCGCGAUGCACUCAUGUUUGAACGCCAAGUGCUCGUGUCGUUCAACGAUGAAGGUGUUACCGUUUGCUAUCCAAAGGGUAAGUCACCUGAUAGCCGUUAAUAACAGGCGUUAUCACGGUGGUUUAAGUGAAAGGUUAUCAAGUAAAUCUU.................................................................................................
NZ_AAOH01000001.1/366709-366212                CCUAAACCCGGACAUUCAUUAAGUUUCAUUAUUGGUUCUGUUAUAGCAGUUUGGUAUUUAUAUAAAUCGGAAAAGAAAGAAGCGGUUACAAAGUAUGAACAAAGCUAACAAGUUACUAAAUU.UCGUUCCGGC..CACAAACAGCG.UGG..CCUC...CAC...GGGACUG.CC....UAC..GC....UGC..GCUGC...........GGCAGCCCA..UUAGUAAUGCGUUGAGGCUGUAGAAUUACUCAUUUGGUCAAGUUUUUAGGUGCUUUAAGGGGUCUCAAAUGCAUUGCUUAGUACGAGAUUGUCGCUUAGAAAGCGAUAAAGGAGGUCAAAAAAAUGGCCAAAUUUAUAAAAAUAGAAAUUCUACAGCCUCGUUAGUGCGUCAAGCGAAGCUUGAUGCAUCUUGCAGGGUGCAAGUCCCUGUCGGGUAAGGUUUAACUCACCACCCGUAUCGAGUGUUGCGCCUAUGGCGGAGCUGUUUUUUUUUUCAGCGAACAAGAUAGGUGAAGCGUACACAGAGAAUUAAG
NC_009092.1/1515916-1516408                    UUCGAUCCUUCCGAAAAAUAUCUCUAUGUACAUUUAUACCCACAAGAAGAGAAAUUUCUUUCUACUGAAGGACACUUAUGGGGUUACUUACUCAUAGAAGAAAGCUAACAAAUUGCUUAAUU.UCGUUCCGGC..CACAAACAGCG.UGG..CCUC...CAC...UGGACUG.CC....UAC..G...........CUAC...........GGCAGCCAA..UUAGCAAAGCGUUAGCCGUCUCCAUCACUCCAUCUUCAUAAAGGAAAUGUAAGGAAUGAUUCGAUCUGUUUUAUCCAAAAUUAGCUUACAGCUAUUUACCUAUAAGAUAAGAAAAAUAUUGCAGGUUAGAACAGAGAUCCGUACUAAUAUCUUUAGGCGUAUGUACGUGGAUGCAUGUGAAAUGUAUCCAGAAAAUACGUUAUCUGAAAAUAGUGAUAUUGCCAGCACCGUUACCCAAGCUUUAUUGGGUCUUGAUAGCUUUAACUUGAACAUCGAUGAGUCUAGCGUGGACGCUGUGCGUCAACGAGCUUCAA
NZ_AAOH01000004.1/365777-365280                AGGGUAUAAAUAAAAAGAAUACAUUGUGGAACGACACUCAUUCUGUAUAUACAUCGCUAGUUGGGGUUACGGGAGCAAGGACUUGGAAGAAGGUCAAGUAAAACAUAACAAGUUGCUUAAUU.UCGUUCCGGC..CACAAAAAGCG.UGG..CC.U...CCAC..UGGACUG.CC....UAC..GC....UAC..GCUGC...........GGCAGCCAA..UUAGCAAAGCGUUAGGCAGCGGUGCAAAUAUUAAGAGUGGCGGUAAUAGCCGACAUAAGAUAUUAAAAAGGAAAAACAAUGGCAAAAAUACAACUAUCUCAAAGGAUGUACAGCAUUCUUGAUAUCGCAAGGCUUUUGGAGAGUGGAGAAUUAUCUAUUCAACCCAAAUAUCAACGGCGUAGAACAGCCUGGCCUGUUAAUGCUAAAACGGCCUUAAUGGAUACGAUUCUCAAUAAUUUUCCACUCCCACCAAUCUACUUAAGGGAUUACGUUGACGAUAGUGGGAAGAGAAAAAAGGAAAUUAUUGAUGGGCA
JCVI_SCAF_1101667112935/686-194                AAAAUUAAGAAAGACGCACCAAAAGCAAUUCGUUUCCUUGGGCUGUUAUUUGUCUGCUUUGUUUUUUAUUUCGUAGCUAAGGGGCUUAUCAAGCAUGUUUCAACAUAACAAGUUGCUUAAUU.UCGUUCCGGC..CACAAACAGCA.UGG..CCUC...CAC...UGGACUG.CC....UAC..GC......U..GC..............GGCAGCCAA..UUAGCAAAGCGUUAGCACUGUCCACUUAUGGCACAGACUGUGUGAAAACUCUGAUCACCUUUUGGUCUAAGUAUCUGCUGCUUAUGAUCGAUUAAUCUAUACAUUUAGUUCACUUAAUAUACUGAUAUUUAUAUAAUAAGACUAUUGAUUCAGUCGAGGGUUGAGGCAAUAUGUCAAAGUUUAUAAGCGGUGAAGAUCGUAACCAAUCAACGUUAUUUCCAGAAUCGUUGGAAGACUACGUCAGUGAAGAUAAUACGGUCAGAGUAAUUGAUGUUUUCAUUGAGGAACUAAAUCUAGCUGAAUUGGGGUUUAAA
NC_009092.1/4272339-4271851                    AAGCCACACUAACCGCCCCUCCUCUUUUGCUUGGUGGUUAUGGUCAAGCUGAACUAAUACAUGUUGAAGUCAUCAACAAAGAACCUAUUCUCAGCAAAUGAAAUCUAACCAGUUGCUCAAGUUUACUUCGCCA..GCCAAA......GCU..GG.CUCCGU....GGGACUG.GC.........GC.........GUUGC...........GCCAGCCCC..UUAGCAAGGCGUUAGAGUUUUAUGCAAAUAUUCGAUACCCGCAAUCCAUAUUCAAUCUUCUUUGUAUUAGGAACGAUAAUAGUCCUAAUAUUUAGUUUUUGGGGAAUUGGGCAUCAAUCGGUAAACUCUCAAACACACGAAAAAAUAGCGAGUCAAUUGGAGAUUUGGCAACAAAAUGAACCUGAAAGGUACAGCUAUGUCGCCCAAGAAGGUUGUAUGUAUGUAGUUGGCUCAAAAGUUUUAGUCGCAAAUGGUGUAGCACUUUUUGAGAAACUUGGUGAACACGAGCAUAAAUUGGUUAUUGACGAUCUUUU
NC_008700.1/3384863-3385332                    GCCCAAUGCGUUAACAAUAAUGCAGUAGGCUAUCCUCUACCUGAUCCCAAAGGGGUUGAGUAUAUUUAUGAUCAGUUCCGUGUUGAGGUUACUGGUGAUAAAAUAUAACCAGUUGCUCAAAU.UUA......C.........UCC....G...........U...GGGACUG.GC.........GC....GUG..GC..............GCCAGCCCC..UUAGCAAAGCGUUAGGCCUCGUUUACUCUAGCAUAGGCGGACAAGGAAAAUUUAAGUGGAAGACUUAAAGCAUCAAAUAAGAAUGCAAGCUACUGCCAAUGUGUUUCAAACUAUGGGCACGGAAGGUUCUGGGGUCAAAGUUAUCGAACAAUUUAAAAGCAUGCCUGAUGAACUACUAGAUAUUCUGGGAACAAAUGCAGGUAUCAAAAAAGAGCACUUACCAAUAUAUCGCAAGUUAACUCGAGGCGAAGAAAAUGAUUUUACUGAAAAGCUUCAGAAUUUUAAAGAUGAACUGAAAACAGGAGAUAUUAUCC
NC_009092.1/1949001-1949486                    UAAAGUUCUUUCCAAUUGCGCUGACGUUAGUUGGGAAGGAAUGUUUAGGCAAAUUUCCAAACACUAUGGUUGGGAAUACGAAUGGACGCAUCGGUAAAUGGUGUAUAACAAGUUGCGUAAGUUUGC......C....CAAACAGC....G.........GGC...GGGACAA.A.....UACUCGC....GGG..GCUCGCA..........UUUGCCCC..UUCGUAAAGCGUUAUCCCAUAGAAAUUUUUAUCCGAAACUGACAGGUUAGAGUUAAGGCUUUAACUCGAAAAUGUCCAAAAACAACUUAGGUUUAGGUGGGGAGUCACUAAGUUUUCAUUCGAUUCGGGUAAGCUGACGAGGUGUUUAACGCUGAACUAUCUCAUGUCAUGUCGAUUUUGAUACGUUAGCGUCAGUCAUCUGCCUAGUUUGGUGUGAGAAUUGAUUACUGUCGAUGCAGAUAAAAAAAAGCCGCGGCGGGCGCCGCGGCAAUGACCUCAUCCAGGGGCUUUUGCCCGGGACUUUCUUCCUUACC
NC_009438.1/1853221-1853725                    UUUUGGUUCGGGUAUAUUUUUAGUUUCUUCAAUAGUAUUUCUGGCUAUAGGUAUACUAAAAAAACGUUCGCCUUCAAAAUCAAACAGCGUUGCAUAAUAUGCUACUAACAAGUUGCCUAAGUUCGC......C..GCUAAAAAUC..GCG.........GCU...GGGACAA.AUACUCACAGGGC....UUC..GCCCAACGACGUUCGCAUUUGCCCC..UUGGCAAAGCGUUAUGAGUCUCGUACAUAUUGAACACAUCUUGCAGUAAUCGUUGUAGAAAUUGCAGUACCAACGCUAGUGGUACUGCUAAAUCAAUGGUCAUGGAGGACAUUGAAGAAUGUUGGAAAAAGUAGAGCAAAUACUUGAUAAGAAUCAUUUAUCUUAUAAAAAUGUAGGCAAUUCACUUCACCUAAAGUUGGCUCGAGCAGGUGGAAAAGUCACAAUCAAAUAUGACUACUCGAUAAAUUCGUACCUAUAUAGUUGUAAUGAAUACCUAUUAAGCUUCUCUAGUCUCAUUUUCUUUGUUAUAUCUU
JCVI_SCAF_1101668592552/535-1023               UAUUGGCUACAUUUUAUUAAUCCUUUGCGUAUACUGGGCUAUCCCGUAGCAUUGGCUCUUAGUUCAAGUGUAAAAAAUAAACUAAAAAAUGCGUACAAAAACACUUAACAAGCCAAAUCACU.AUU....CGC.CGCAAAAA.....GCG..CG.....GCG...CGGACUC.GU....UAC..GC....GUU..GCUUC...........ACUCGCCCG..UGUUUGGGGCGUUACAUGUCUUUAUAAAAACAAGGCAAAGUGCAAAAAUUAGGGUAAGGAAAUAAAGGUUUUAAUCAAAGUGUGGUGCUAUCUGGCAAAAGAAUAAGAUACUGUUCUGUGGCGCUGGCCAACUUAAUCGGUAACCUUCAAAGUCUUGGAGUGUUCGUCAAGCCCGAAUAAAAAGAAAGGGUUCGGUGUUUUGUUUUAAAACAUUUGAGCAUCAAAAAUAGUGGGUAAAAGUGUGGUUGUGGCAAUCUUCACCAAUCGUUUAUUGCUCAAAGCCUUUUAAAAUAUUAAUCUUGGGUGUAGCCGUG
JCVI_SCAF_1101668592552/67-555                 CUCGCUUCUAUCGAUGUCGCUAUUAAACAACUAGAAAAGCUAGCAAAAACCUCAUUUGGUGGUCGGGUGGUACGUGUAUCAAGUUUUUCUAAUUAAAAAGAGCCCUAACAAGCCAAAUCACU.AUU....CGC.CGCAAAAA.....GCG..CG.....GCG...CGGACUC.GC....UAC..AC....GUU..GUUUC...........GCUCGCCCG..UGUUUGGGGCGUUAAGUGUUUCUAUGGAUCACUACAAGAUUUGGGAAGUUAUUUCUUACGCAUGGACUGAAAUCGGUCUUGAGGACGAAGAUUAUCCAAAAUACGCUGCUGAAUUAAAAUCUGAAUACGGCGACUGGGAAGUAAUUAGUCGAAUAAUUUAUAAAGAUGUUUGUGGCUCAUUCGCGCUAGAUUCAUUUCUUAUAUUUCCGUGCAUGCUUUGGAUGAUAAUGCCAGAUUGGUGUUACGAUGAAAAAUAUCUGCAAGAGCGAGCGCACAAUUGGUACCAAAAACCUUAUUGGCUACAUUUUAUUAAU
JCVI_SCAF_1096627390075/64403-64883            CAAUAUAAAAGUGCGGUAUUAGGUAUUGUUUUGAGAGCUAGGCAAGUCAAGAACCUUGAUGGGUUUAAUUUAAAAAAUUUUUCGUUACCUUGGGCAUCAAAUGCAUAACAACGCGCAUCAUU.CGC....AAC..ACAUAAAU....GUG..UU.....GCU...GGGACGC.C..........GC....UAC..GC...............GGCGCCCA..UGUGCUUGACGUUAUAUACACAAGGAGUACAAGCAUUGUUCAAUAAAUUAAUUCCAGUUUCGCUGAUAGUUUUGUUAUCAGCUUGUGGUGCAACUCAACCACCACCUUAUCAAAAAGAUAGAAACCCCGUAGAUAGAGAUCAAUAUAACGGUGUAGAAGGCAUGGCUCAGUUUCAAAAGGAUCAGAGUUACUUAGCUAGUAAAGAGCUAUCUGAUAAAUGUAAAAAAGCUAAAAUUGACUUAGCAAUUGCAGAAACAGAAAAAAAUGCUAGUGAAAUUAAAAAGCAAAAUGCAUUAAUUAGUAAUACGUGCAUA
ABEF01047328.1/1989-2212                       CGCUGCAACCUUCACUUCCGUGCGUUAAACCGUCUCGCUCGGCAAGCCUGGCCUCCGCGUUCGCUGCGGCAGCGCAGUUUCUUUCAAUACCUAGCGUUGCAGCCAUAACAAGGCGCACCAAU.CGC....CCG..GCAAAAAAGCU.GCC..GG.....GCU...GGGACGC.UU....UACCCGC...CGCUUCGCUUUGGGCA......AAGCGCCCU..UGUGCGCAGCGUUAUAAGGCUUAGACGGAUCGCACA......................................................................................................................................................................................................................................................................................
ABEF01001886.1/567-843                         GUUCUAUUUGAUAAAUCCAAUCCCUCAAGAGAGCUUCUUGCAAUAGAAUCACUAAUCGAGAGCAUAAUUAAGGAGCAUCGUAGUGAGUUGUGCGGCCAAAAAAACUAACAAGGCGCAGCAAU.CGC....CCG..GCAAAGAGCC..GCC..GG.....GCU...GGGACGC.UU....UACCCGC...CGCUUCGCUAUGGGCA......AAGCGCCCU..UGUGCGCGGCGUUAUGCAUUUUUAGAGGAAUAUAAUGAUUCAAGCGGCAAUAGCAUCAGUGCUUCUUAUGUGCGUCUACAAAUUUAUGAA................................................................................................................................................................................................................................
#=GC SS_cons                                   .........................................................................................................<<<<...(((((,<<,,.,<<....<<<..<<____.___..>>>..>>.....>>....<<<-<<<.<<<<<<---<<<<....____.>>--->>...>>..>>>>>>>->>>..>>)))))...>>>>............................................................................................................................................................................................................................................................................................................
#=GC R2R_LABEL                                 ---------------------------------------------------------------------------------------------------------...................................................................................................................................------------------------------------------------------------------------------------------------------------------------------------------------------------------------------------------------------------------------------------------------------------------------------------------------------------
//
