# Supplementary material for: R2R - software to speed the depiction of aesthetic consensus RNA secondary structures
Source: BMC Bioinformatics. 2011 Jan 4;12:3. doi: 10.1186/1471-2105-12-3 (PMC3023696; doi:10.1186/1471-2105-12-3)
Supplement: Additional file 1 — Source code and example input and output files. C++ and Perl source code is provided. Installation and usage instructions are given in the user manual (Additional file 2), which is also a part of this archive. Example input files for R2R are included in the "demo" subdirectory of this archive, and R2R's raw output on these examples in PDF and SVG format is supplied in the "demo/output-pdf" and "demo/output-svg" subdirectories. Files can be retrieved from the tgz archive file using programs such as WinZip (Windows), StuffIt Expander (Mac) or the tar/gzip commands (UNIX). [file 1471-2105-12-3-S1.TGZ › R2R-1.0.1/demo/104/glnA.sto]

# STOCKHOLM 1.0
JCVI_SCAF_1096627355794/1-362                    .................................................................................................CGCAUCGUUCAGCAAAAA........................GAAACAAU.........................................................................................................................UUUUUGCCGA.AAGUA.......................CGCCGACU..................................................................................................................GAAGGAACGGGAAAAUUAACUUUUUCUUAUUUCUUUGGAGGUACAUCUCAUGGCUAAAGUAGUUUAUCGUGGAGUUGGGUAUGAUACUGUGCUGCGGCAGCAGCAACAGCAGCAACUACAACAACAACCACAACAGCACAACGAAACAUAUCGUGGUGUUAAGUUUGUUAAGGAGGAAAAGCAGUGAAAACUGUGAAUCUUCUCCAACUCAUUAAAGAAAAGAAACAAAAAGAAAAUAGACUGCACCAAGCAGCUCUGGCGCAAAUUACUUCAAAACGCUAGAUUAAAGUAAGGAGGGAGGGGUACAGCCUUU
NZ_AANP01000006.1/217708-217233                  CAGCAUCAUCACGCUACAAACUCACAAACUUUUCACAAACAAACAGGCAAACUGUUCACCAUGAACAGCAUCGAUAGGGUAGAAAUGCAUUGAAGGACAAAACGUUGAGCU...UGAUGGGUGC...............UCC.....................................................................................................................GCAUCUGUCGUUCAGCCGG.AAGUAGCC....................CCUCCGCAA..............................................................................................................GGCGAAGCAACGCUCCUUCCAUCGAAGCGGCCCCGACCCAUCGGGGACUUUCCAACCCUUCGAGGCUCCCACCAUGACUGUUCAACAACGCACCUACCGCGGCGUCGCCUACGACGCCAGCCAGCACGAGCAACCCAGCAAGCAGGCGGUGGAUCACACCUACCGCGGCCAGCACUAUGACGCCCCCCUGCGUCACGACGCCGCCGCUGCCGAAACCGGCAUUGAGCUGCACUAUCGCGGCACCACCUACGAGCACCGCCAGGCUGAGGCCCAGAACCAGGUCAACUCCUGAUUCGGUUGCAAAAAGCACAACUCA
JCVI_SCAF_1101667315177/742-267                  CAGCAUCAGCACGCUACAAACUCACAAACUUUUCACAAACAAACCGGCAAACUGUUCACCAUGAACAGUCCUGAUGGGGUAGAACUGCAUUGAAGGACAAAACGUUGAGCU...UGACAGGUG................UUCCG....................................................................................................................CAUCUGUCGUUCAGCCGG.AAGUAGCC....................CCUCCGCAA..............................................................................................................GGCGAAGCAACGCUCCUUCCAUCGAAGCGGCCCCAACCCAUGGGGACUUUCCAACCCUUCGAGGCUCCCACCAUGACCGUUCAACAACGCACUUACCGCGGCGUCGCCUACGACGCCAGCCAGCACGAGCAACCCAGCAAGCAGGCGGUGGAUCACACCUACCGCGGCCAGCACUAUGACGCCCCCCUGCGUCACGACGCCGCCGCUGCCGAAACCGGCGUUGAGCUGCACUAUCGCGGCACCACCUACGAGCACCGCCAGGCUGAGGCCCAGAACCAGGUCAACUCCUGAUUCGGUUGCAAAAAGCACAACUCAG
JCVI_SCAF_1101668630508/1157-682                 CAGCAUCAGCACGCUACAAACUCACAAACUUUUCACAAACAAACCGGCAAACUGUUCACCAUGAACAGUCCUGAUGGGGUAGAAAUGCAUUGAAGGACAAAACGUUGAGCU...UGACAGGUG................UUCCG....................................................................................................................CAUCUGUCGUUCAGCCGG.AAGUAGCC....................CCUCCGCAA..............................................................................................................GGCGAAGCAACGCUCCUUCCAUCGAAGCGGCCCCGACCCAUGGGGACUUUCCAACCCUUCGAGGCUCCCACCAUGACCGUUCAACAACGCACCUACCGCGGCGUCGCCUACGACGCCAGCCAGCACGAGCAACCCAGCAAGCAGGCGGUGGAUCACACCUACCGCGGCCAGCACUAUGACGCUCCCCUACGUCACGACGCCGCCGCUGCCGAAACCGGCGUUGAGCUGCACUAUCGCGGCACCACCUACGAGCACCGCCAGGCUGAGGCCCAGAACCAGGUCAACUCCUGAUUCGGUUGCAAAGAGCACAACUCAG
JCVI_SCAF_1096627357780/5550-6025                CAGCAUCAGCACGCUACAAACUCACAAACUUUUCACAAACAAACCGGCAAACUGUUCACCAUGAACAGUCCUGAUGGGGUAGAAAUGCAUUGAAGGACAAAACGUUGAGCU...UGACAGGUG................UUCCG....................................................................................................................CAUCUGUCGUUCAGCCGG.AAGUAGCC....................CCUCCGCAA..............................................................................................................GGCGAAGCAACGCUCCUUCCAUCGAAGCGGCCCCGACCCAUGGGGACUUUCCAACCCUUCGAGGCUCCCACCAUGACCGUUCAACAACGCACCUACCGCGGCGUCGCCUACGACGCCAGCCAGCACGAGCAACCCAGCAAGCAGGCGGUGGAUCACACCUACCGCGGCCAGCACUAUGACGCCCCCCUGCGUCACGACGCCGCCGCUGCCGAAACCGGCGUUGAGCUGCACUAUCGCGGCACCACCUACGAGCACCGCCAGGCUGAGGCCCAGAACCAGGUCAACUCCUGAUUCGGUUGCAAAAAGCACAACUCAG
JCVI_SCAF_1096626709985/333-808                  CAGCAUCAGUACGCUACAAACUCACAAACUUUUCACAAACAAACCGGCAAACUGUUCACCAUGAACAGUCCUGAUGGGGUAGAACUGCAUUGAAGGACAAAACGUUGAGCU...UGACAGGUG................UUCCG....................................................................................................................CAUCUGUCGUUCAGCCGG.AAGUAGCC....................CCUCCGCAA..............................................................................................................GGCGAAGCAACGCUCCUUCCAUCGAAGCGGCCCCAACCCAUGGGGACUUUCCAACCCUUCGAGGCUCCCACCAUGACCGUUCAACAACGCACUUACCGCGGCGUCGCCUACGACGCCAGCCAGCACGAGCAACCCAGCAAGCAGGCGGUGGAUCACACCUACCGCGGCCAGCACUAUGACGCCCCCCUGCGUCACGACGCCGCCGCUGCCGAAACCGGCGUUGAGCUGCACUAUCGCGGCACCACCUACGAGCACCGCCAGGCUGAGGCCCAGAACCAGGUCAACUCCUGAUUCGGUUGCAAAGAGCACAACUCAG
NZ_AANO01000002.1/225082-225556                  GCCGAUCGUAGGAACGGCAAAUCCGUGAAGAUUACUGAAGCAGGCCAGGCUUUUGUUCGCUCUGAACAGCUGGAUUCGCUAGAGAUGGUGUGAAGGACAAAACGUUGGACACGUUUCGGAGAGC...............CCCACA..................................................................................................................GCUCUCC......UGUCGG.AAGUAGCC....................CACCGCAU...............................................................................................................GGCGAAGCAACGCUCCUUCCCACGAAUCGGCACCAACCCUGCGGGGACGGUGAUCUCCAUCCCUUCGAGGCUCCAGUCAUGACCACAGGCCAACUUGUCUACCGGGGUGUCCCCUACGGCACCCACCAGCACCAACCGCUCCCCAGCGUCGAACCGGUGGAGCAUGUGUACCGAGGCGUUCACUACCGCAUGCCGCUGAAGCAUGAACCCCUGCCGGUGGAUGAAAGCCUUGAGCUUCACUACCGCGGGCACGUCUACCACCACCGCCAGCAGCAGGCCCAGCUUGACCUGCAGGCGGGCUGAAGAGCGCCAGCCU
NC_006576.1/1705556-1706012                      CGUGACAGAUGGGACGGUAUCUCCAGACAAGCGCUAGGAAUGUGCUUCAGAAAACAGCCACAAAUUCCGUAGCAUUUGCUACAGUUUAAGGGCGAGGGUAAUCGUUGGCCCAG..........................UUUAU..............................................................................................................................CUGGGUGG.AAGUAAGGUC..................UUU..................................................................................................................GGCCUGAAGCAACGCGCCUCUCAAUGUCAAACAAAGUUGAGACGCGUACCCAAAAUGGAACUGACAUACCGCGGGAUUAAAUAUCCCUACACCCCCCCGACCGUCGCUUCGGCACCGAGCAGCAUCUAUACCGAAUACAAAGGUCUCGAUCUGCGCUUCCGCUCUAAAGAAGAACCCGUGCAACCGCUGAAAGUUGAAAUGGCUCAGGCCAAACCGGCAACUUCAGCAAAUCCAACGGAAGAAAAACUGGUGAGUCAUCUCUACCGCCACGCCCUGCGUAGCUUGCAGCGGCAACAGCAAAAAUCGAUGCGGGCCAAA
JCVI_SCAF_1101667522281/733-250                  UGUUAUGAAAAAAUUAUAUCUUUCUUUUUUGUGAAAACAUAAGCCUUUAAAAAGAAUCAUCGAUUGAUUGGUGUUUUGAUCCCUUGUAUUAUUAAGUAUGUUGGUUUAUUUCCACAA......................CGCGAAAAAAACACUUGGUUCAAAACCA...................................................................................................UUGU.GAGACGC.AAGUAAGC....................GGA.A..................................................................................................................GCUGAAGAAACGGAAUCGUUUAUCUCAUGAUCAUUUCUUCUAUUACCAACUCAAUUUAACUGCCCUAACUGAAGGGGGGCAAUAAAAGGAAUUGAAAAAUGACAAUUAAAAACCACUUAUCAAAAACAACAACUCUUCUGGCCGCAACAAUCCUUUCGAUCUCGGCUUUUGCACAAAACAAUGAGCCCAUGUUUGAAGAGAUAAUCGUUACCGCUGAAAAAAGAAGCGAGAGUCUUCAAGACUUAUCUCAAGCAGUGACAGUGCUUAGCGGCAUUGACUUAGACAAUAGACAAAUUUCCACAUUUGUAGAUCUCAG
JCVI_SCAF_1101667254791/20-493                   CGCAGAACAAACCUUGGAAAUUCGCGAUUUCGAGCCUUGAUUCAUUCCAAACUGUUCACCAUGAACAACAUUUAUACGGUAGUAAUGCAUUGAAGGACAAAUCGUUGGGCUA...GGGCCUG.................CUCUUA....................................................................................................................CGGACCUCUUCAGCCGG.AAGUAGCCAC..................CCG.C................................................................................................................GUGGCGAAGCAACGCUCCUUCCCACGAAGCGGUCCCGAUCAACGAUCGGAGCACUCACCACCCUCUUCGAGGCCACUCCUAUGACCACGACACAACGCACCUAUCGCGGCAUCCCCUACAACCCGGCGCAGCAUGAGCGCCUAAGCCCGGCCAGGGUUGAUCACACCUAUCGCGGUCAGCACUACGACGCGCCUCUUUGCCAUGCAGCGGCGGCUGAGUCAACAGUGGAACUCCAUUACCGCGGCAGCGUCUAUCAGCACCGCCGCGAACAGGCCAAAAAGCCACUCAACUCCUGAUUCGGUAUCAACGCGUACAUCC
JCVI_SCAF_1096627077622/984-511                  CGCAGAACAAACCUUGGAAAUUCACGAUUUCGAGCCUUGAUUCAUUCCAAACUGUUCACCAUGAACAACAUUUAUGCGGUAGUAAUGCAUUGAAGGACAAAUCGUUGGGCUC...GGGCCUG.................CUCUUA....................................................................................................................CAGACCUCUUCAGCCGG.AAGUAGCCAC..................CCG.C................................................................................................................GUGGCGAAGCAACGCUCCUUCCCACGAAGCGGUCCCGAUCAACGAUCGGAGCACUCACCAUCCUCUUCGAGGCCACUCCUAUGACCACGACACAACGCACCUAUCGCGGCAUCCCCUACAACCCGGCACAGCAUGAGCGCCUAAGCCCGGCCAGGGUUGAUCACACUUAUCGCGGUCAGCACUACGACGCGCCUCUUUGCCAUGCAGCAGCGGCUGAGUCAACAGUGGAACUCCAUUACCGCGGCAGCGUUUAUCAGCACCGCCGCGAACAGGCCAAGAAGCCACUCAACUCCUGAUUCGGUAUCAACGCGUACAUCC
JCVI_SCAF_1096627077904/218-691                  CGCAGAACAAACCUUGGAAAUUCACGAUUUCGAGCCUUGAUUCACUCCAAACUGUUCACCAUGAACAACAUUUAUGCGGUAGUAAUGCAUUGAAGGACAAAUCGUUGGGCUC...GGGCCUG.................CUCUUA....................................................................................................................CAGACCUCUUCAGCCGG.AAGUAGCCAC..................CCG.C................................................................................................................GUGGCGAAGCAACGCUCCUUCCCGCGAAGCGGUCCCGAUCAACGAUCGGAGCACUCACCACCCUCUUCGAGGCCACUCCUAUGACCACGACACAACGCACCUAUCGCGGCAUCCCCUAUAACCCGGCGCAGCAUGAGCGCCUAAGCCCAGCCAGGGUUGAUCACACCUAUCGCGGUCAGCACUACGACGCGCCUCUUUGCCAUGCAGCGGCGGCUGAGUCAACCGUGGAACUCCAUUACCGCGGCAGCGUUUAUCAGCACCGCCGCGAACAGGCCAAGAAGCCACUCAACUCCUGAUUCGGUAUCAACGCGUACAUCC
JCVI_SCAF_1096627070116/224-1                    CGCAGAACAAAGCUUGGAAAUUCACGAUUUCGAGCCUUGAUUCAUUCCAAACUGUUCACCAUGAACAACAUUUAUGCGGUAGUAAUGCAUUGAAGGACAAAUCGUUGGGCUC...GGGCCUG.................CUCUUA....................................................................................................................CAGACCUCUUCAGCCGG.AAGUAGCCAC..................CCG.C................................................................................................................GUGGCGAAGCAACGCUCCUUCCCACGAAGCGGUCCCGAUCAACGAUCGGAGCACUCACCACCCUCUUC..........................................................................................................................................................................................................................................................
NZ_AAOK01000001.1/260995-260520                  ACCCAUCAGAGCGAGACAAUUACGGAAUCUCUUCCAUCCAAAAGCCGCAAAGUGUUCACUAUGAACAUCGGUUUUGAGAUAGAACUGCAUCGAAGGACAAAACGUUGAGCU...CAGGCAACG................GUCAUG...................................................................................................................CGUCGCCUUUCCAGCCGG.AAGUAGCCAC..................UCG.C................................................................................................................GCGGCGAAGCAACGCUCCUUCCCACGAAGCGGCCCCGAUCAGUGAUCGGGACAACCACCAUCCCCUUCGAGGCCCAUCUCAUGACUAUGACUACUCUUCAACGCACAUACCGCGGCAUCGCCUACGACCCAGCCCAGCACGAACAGCUGAGCGAUAGCCGGGUGGAGCACACCUACCGCGGAAGCCACUACGAGGCUCCUCUGCACCACCAAGCCGCCGAGAGCGCCACGGUUGAACUGCACUACCGCGGCAGCGUCUACCAGCACAGACAGCACCAGGCCAAAUCCUGAUUCGGUAUCAAAACGAACAACGAUUGGA
NC_009481.1/1858804-1859279                      GGCCCACCAGAGCCUGGUAUUCACCGAUUUUCUUCCAAGCAAAUCAGCAAAAUGUUCACUAUGAACAACACUUUUGCGGUACAACUGCAUUGAAGGACAAAACGUUGGGCU...CAGGCGACG................GUCAUG...................................................................................................................CGUCGCCUUUCCAGCCGG.AAGUAGCCAC..................UCG.C................................................................................................................GCGGCGAAGCAACGCUCCUUCCCACGAAGCGGCUCCGAUCUGCGAUCGGAACAUCCACCAUCCCUUCGAGGCUUCUCCCAUGACCACUGUUCAACACACCUACAGAGGCAUUGCCUACGACCCCGCCCAGCACGAACGGCUGAGCAGUCAGCAGGUCGAUCACACGUACCGCGGCAGUCACUACGAAGCGCCCCUGCAGCAUCAAGUCGCUGAUCAAAACACCGUCGAACUGCACUAUCGCGGCAGCGUUUAUCAGCACAGGCAGCAGCAAGCCAAAUCCUGAUUCGGUAGCGAAUCGAACAACGACUGGGCCUGGUA
JCVI_SCAF_1096627553262/629-172                  GGCCGGUGAGUAUUACCAGUUCAGAGUUGCUAUUACUGCUGGCUCUUGUGUAGGUAAUUCCUGGAAAGAAACCCACUAAGUUUGUUAGACUUAGUACAAGUGCGUUGAUCCC...........................GGAAU...............................................................................................................................GGGACGC.AAGUAGGCC...................ACAUUUGG..............................................................................................................GGCCGAAGCAACGGAAAAGAUUCCAUCGCUUUACACCAAUGACUUCUAUAGAAGCACGUGCCCUUGUUAAGGCACGCGAAAAUUUUGCCCGCGCUCGCAAAGAGCUUGAAGCCCAGCGUCUUCGUGAAACUCGAUAUCGUGGUGUACCCUACACCACAGACUAUCUAGUACCCGAAAAGUCUGCAAAAGUUCUGACUUAUAGAGGCAAUACCUAUCGCAAAUAGUUAGAAUGUUUAUGUUAAAGGCCGUUAAUUAUGUCCAAGAAACUUCUUUUCUUUGUUAUCGCUGCCUAUAGCUGCUUGACUUCAUACGCUGCA
JCVI_SCAF_1096627531828/56-511                   AUUAAUAUUCAAAAACGACGUUUCCUUGUUCGGUAUUUACGUAACAAAGUUGAAGGUGAAUGCCCUGCUGAUUGGUCGUCGUUGCUACAAUAUUGAUAGGUACGUUGAUAGUC..........................UGUU...............................................................................................................................GACUACGC.AAGUAAGCC...................AGAAG.................................................................................................................GGCUGAAGCAACGGGAAUUAUUCACCUUACCUAGUACAAACAAAUGACUAACAUUGAAGCUCGGGCUAUUGAAAAUGCCCGUAAUGACUUACGCCGUGCUCAAAAAGAAUACGAGCGUGCACUGCUGCGUGACACCCACUACCGUGGUGUACAAACCAUAAUUAGACCAGAAGAGCCUCAGACUCCUCAUGGUGUGUUCACUUAUCGCGGUGUUGUUUAUAACCGCUGAUACUCAGAAGCCUCCCUAACGGGAGGCUUUUUUUUUUAUUUUCCAAAGAUAUCACCUUUAGCAGAAGGUUUAUCAAGACUAUAGCCUG
JCVI_SCAF_1096628003214/1893-1444                .....ACUGUCAGGGCAAGGUUGCAGUAAUUUUUGUCGUUUCUUGCUGUGUAAUUACCGCCCCUGCUAUUUGUGGGGGCGUCCCUUAUAAUGGAAUGAAGUGCGUUGAUCCU...........................UUUGUU..............................................................................................................................AGGACGC.AAGUAAGGC...................UGA.G.................................................................................................................GCCUGAAGCAACGGGACAUCAUUCACACUUGAGGAACAACUUAUGUCAAACGUCACCGUUGCUGGACUGCUUACGGUCCGCCGCAAUGAACUGCGCGCCAAAGCUGAGCGCCAGCAUCACCUGAGCAAUGAGCUCAAAACCAAAACCGGUGUCACCUACACCUACCGCGGUGUGCAGUACAGCUACGAGUAGAGAUCACCUUUAGGCGACGGCGGCUUGAUCUGGAAAUCACUCCUGCGCUUGUCGCCGUAGUUCCUGAGCCGCUGCUGCUGCAGAGCAAUGCCACCACCGAUCGAACCACUGCCGGGUCUGCGGGU
JCVI_SCAF_1101668228312/166-622                  UUGUUAGAUAUUUACGUACCAAAGUCGAAGGAGAGUGCACUAUGUAUCUAACUAAUAGUGUUCGCCGUAAACAUUAGUAUCUGUCUAUACUAAAAGUAAGUGCGUUGAACCU...........................UUAGCU..............................................................................................................................AGGUCGC.AAGUAACCCC..................AGA.G................................................................................................................GGGGCGAAGCAACGGGAAUUCAUUCACACUUAUUGAGGACAACCAAAUGAACAAAGUUACAAUUCGUGGACUGAUGAGAGUCCAUAAUAAAAAUCGUCGUGCUCAAGCGGAGCAACAACGCGAGCUUUCGCAUUUACGUCGCCGCGCCUAUCGCGGUAUUGAAACUCAAGGCAGCCCUUCUGGUGAAGAAGUGCAUGGCACCUUUGUGUAUCGCGGGCAGACUUACUCUAAGUAAUGCCGACUGACAAUUAAAUAACUGCAUAACCUCCCUAUCGGGAGGUCUUUUUUUGUUAAUUUAUCUACUAAAAUUGUAAUUGC
JCVI_SCAF_1096627537457/134-587                  AUUUUUGAAAAUUAGUUGUGCUGCAUCUCUAGCGUUCAUUGCUAUUAAAUCAAAUCUAUACCUCCUAUUUUACUAGUAUUUGCUAAUAUAAAUGUAGGAGUGCGUUGAACCU...........................UUUGU...............................................................................................................................AGGUCGC.AAGUAAGCC...................AGA.G.................................................................................................................GGCUGAAGCAACGGGAAUUCAUUCACACUAUCCGGUACAAUCAAAUGACUAACGAACUGCGUGAACUGCAGAAAGUUCACAAUGCAAACCGCCGUGCCAAUGAGAGCGGCGUCCGUAACGCUUGGGUGCGUGAAAGCAAAGCAGGUAAGUGCUACACCUAUCGUGGCGUCAAGUACUGCUACGCUAUGUGAUAACCAACACAUAGAGUGCACACCCUUCCUCACGGAGGGGUUUUUUAUUACUUAUAAUUAUUUCAGUGCCCUACCCACGCAAACUUUGGUUCGGGCACAUAAUCCAUCCGCAGGCCUAAGCUUGCG
JCVI_SCAF_1096626928539/1498-1044                CAAGAAACUUUUGACAGUGCUUAUAAAAAACUAAAAAUUGCUCUGUUCGAUCUUAUUUUCCUUGAUAGUAAUGAGUAACGGUUGCUACAAUAUAGUUAAGUGCGUUGAACCU...........................UUUGU...............................................................................................................................AGGUCGC.AAGUAACUCU..................GAA..................................................................................................................AGAGUGAAGCAACGGGAAUUCAUUCACACUUAUGGAGUAAAAUCAUGAAUACACUUCAAAUGAUUAAGGAUCGCAUUAAUUCCGCUGAUCGUCUACAUCAAGCACGGCUUUUAAUUACUAAGUACCGUGGCGUUGAUUCAACCGUACACCGCUCUGACAACGAAGUUCACGGAACUUUUGUUUAUCGUGGCCAAAGCUAUACUAAAUAAAGACCAACUCUUAGGGUUUCACCCGGCUAUUGCCGGGUCUUUUUUUAUGUUUCAAUCAGUGUACAGACUUCUAAUCUGUUCAUCCGUAAACAUCUCUGGACGUAAGCUU
JCVI_SCAF_1101668182179/821-1277                 UACAAGCAAGCCCUGGCACUAAGCCGAUGGCCAGUAAUGUCCGCUGAAGAGAUACGUCAAGCUGAGCAAAAGCGAAAGAUUGACAAACUCUAUGGGAAAGUGCGUUGAUCCU...........................UUUGU...............................................................................................................................AGGACGC.AAGUAACUCU..................CUAGG................................................................................................................AGAGUGAAGCAACGGGAAAUCAUUCACACUUAUCAGGUAAAAACAAAUGACUACUAUCGAAGCAAAUGCUAUUGUAAAAGCACGUGAAGAAAUGAAGCGUGCAAAGAAAGAGCUUGAUCGUGCAAAGCUGCACGAGACUCGCUAUCGUGGCAUCCCCACCCGCAAUGACAGCUGGGUUCGUAAGGAUGUGCACGGCACUUUCGUCUAUCGUGGUAUCGAAUAUACCAAAUGAUAAACUGACUAUAAUAUUGAUUCCCUGCAGGCUAGCGCCUGCGGGGUUUUUUUAAUUCUUUUAAUAAUUGUUUAAGCUCUUGCCUA
JCVI_SCAF_1096627634647/1-403                    ........................................................AAAAAAUUGUAACAGAUUAUACUAAAAUAAUCGUAUAGAUAAAACACGUUCAUUUGCUAUU......................UGCA...........................................................................................................................AAUAGCAAACGG.AAGUAGG.....................GAU.A...................................................................................................................CCGAAGGAACGCGAAUUUACAAACCAGUAAAGGAGCAAAUCCAAUGACAACAGCAACAUAUCGUGGUGUUAAGUAUGAUGUUGAAGAACGUAAAUUAAAUGUUCUUCAAUUGAUUAAAGAUCAAAUUGAGAAAGAGCAAAGACGCAAAGAAGCACAACUUGCUCAGAUUAAGUGAUUUAGGAGGGUCUUAUGACCCUCUUUUUUUAUAAAUAACUAAAAACGUAAUAACCAUGUUGUCACCUAAAGAUUUCCACGAGCUUUACAUGAGUGUCUAUGAGGGUAUGGACCCUGAGGAAAGAGCUCUGAAAAGAGAAU
NC_009925.1/3254165-3254655                      GAGAAUACAAAAAAACUAUAUUUAAUCAAAAUUUAAUUUUUUAUCGGGUUUUGUAGGCCGAUCUUUAAUUUGAAAAGGGUAUUAUUAGAUACAGAAAUGAAUCGUUCAUCUUGCAUCGCUUGUCUGUUUGAUU......CCU............................................................................................................GAUCAA..AGGUGAGUCA.GCAAGACGG.AAGUAAGG....................CAU.UUA................................................................................................................CCUGAAGGAACGCGCCUCAUCCCAUCUAUUCGGUCGGAGGCCAACCGUGAAAUAUUCCUAUCGUGGUGUCGAGUACACCCCUGUUUCUCCCUCAGUAGAAGUCACAGAAACUGAAAUUAUUGGCCACUAUCGUGGCACUCCCUGCCGCCGCCGGCAGUAUGCAACUACGGAUCUUCAUCAACCCACUCACGUUAUGACCUAUCGUGGCGUUGAGUAUGGACAAGGAGUGAACAACUCUACAACUCGCCAAGAGUCUACCUUGCCUCAAACACCCAAGAUUCCUGAUGUUGUGCCUCAAUCUAUCUCUGUCGGAACA
JCVI_SCAF_1101667194234/700-181                  CCUAGAACUUAUGACUUGGCAAGGUUUUGAAUGGCAUCGAAGAUAUCGCCAUUCUUAAAAAAUUACUUGUUUUUAUAAAUUUUUUUUGAUUUAAUAUAAAUACGUUCAUUUUGCGG.......................UCAG............................................................................................................................CCGCAAAACGG.AAGUAGGAGGAUA.AUCAAUAUUUCCU.UGUGGUAAGGGAAU....UCA..GCAUCCCGGAC..................................................................GGGAUCAAUUGAGAUAUCUACCGAAGGAACGCGUUUAGAACGACACGUAAAAAUUGUCGGUCAAGGCGAACCCUAGGUAGACUGUCUUUAAAAAUAAAGCACAAACCUGGACUCAAAUUCCGACUUACGUUUACGUGUUGAGUAUUAAUUAUACUAACUCAAAACGAAAACUGGAGGAAUGAUAUGACUAACAACUAUUACAGAGGUGCUAAAGUAAAUCAAAAUGCUCAGCAAAAUCAGGGCGUAGAAAAACCCGCAGACGGUUAUGUUUACCGAGGGGUCAGACAUCAAGCUCAGCAACAAUCUGACGUGCAACAAACGUCAGGAAUUUACAG
NC_009925.1/2595041-2595523                      AUUAAUUGAGAUUGGCUUUUUUAAUAAGAAAUACUAAUAUUUAUUUUUGCAAAACACCUCAUAUUCAAUUUAAAAAUGUUAUAUUUGAUACAGAAAUUAAAUCGUUCAUCCCUUAACU.....................CGUCUUUAACUCUAUUCUUAGU........................................................................................................AGUCAAGGGACGG.AAGUAGAGC...................CUU.C.................................................................................................................GCUCGAAGGAACGCGCCUCAAAUCUAUACCCAUCAUUAUGAUCGGAGGCGAAUCAUGAAACUUACUUAUCGCGGUGUUAAUUACGACUACAAUCCCCCUGCAGUAGACAUGACUUCUAGUGAAGAAGUCGGUCAAUAUCGUGGAUUGGAGUGGAGAUUUAGAAACGCUCAAAAACCCCCGGUGAUGCAACCCAGUCUUAACUUGGUUUACCGAGGCGUUGCCUAUGAAACAGGCACCCCAGAGCCAGAAGUUGCACCCACCUAUACCCCAGCACCUACCACACCUGUGGCUGCUCCUGCUAUUUUGACCGUUCAAAA
JCVI_SCAF_1096627480451/1244-1408                CUGAAGCUGGUAAGUACUACAACCUGCGUGUACCUAUUGGUGCAUGCGCUGACCAUGGAGAUAACUGGGCAGCUACUCACUAAAUUAGCUAGACUAUAUAUACGUUCAUCCCCU.........................AACAU.............................................................................................................................AGGGGACGC.AAGUACUCUA..................CGAAU................................................................................................................GAGAGGAAGGAACGGGAAACUA........................................................................................................................................................................................................................................................................................................
JCVI_SCAF_1096626879438/2139-1679                .GCGUCAGGGUGCACUUUAGGUUUCAGAGAUUUCUGCUGCUUCUCUCUGAGUAAUUACUCUUCCCUGCGAUCUGUGGGGAAGUCCCUGUUAAACUAUAGAUACGUUCAUCUCCUA........................ACAC.............................................................................................................................UAGGAGACGC.AAGUACCUCA..................CGAAU................................................................................................................GGAGGGAAGGAACGGGAAACUACACCUCACUAUGGAGUUUCCAAUGACCCAAUUACAAGCUCGUGCUGUCGAAAAUGCUCGCAAAGAGUAUCGUCGCGCACAAAACGAACUACGUAUUCAUCGCCUGUCUGAAACACGUUACCGUGGGAUCCCCACAGUUUCUUCUACUGCCCCUGCAGAGCGGCAUGGUUGUUUUACAUACCGUGGCGUAAAUUACUGCCACUAAUUUAUACAAUUAACUAUCUGUCCCUCGCUUAACAGCGGGGGGUCUUUUUUUGUUUAUUUAGUACAUAUAAUAUUGAGAGCGAUAAGUAUUAA
JCVI_SCAF_1096627888893/289-1                    UCAGGGAUUACACAUUUGCUUGCCUAUAUAGUAGGACUGUGUUAAUAUACACACAUCGUUCAACCUCAUAAGAGGUCGCAAGUAAGCCGACACGGAACGGAUCGUUCAUCCCC..........................AAG................................................................................................................................GGGGACGC.AAAU........................GCCGACU...................................................................................................................GAAGGAACGGGUCUAAACCACCCCUACUUUGGAGCAAGCCAAUGGCAAAAGUCACUUACCGUGGACACGAGUACGAUACUGAGGAGUAUCGUCAAGCUCUUAUCGAAGAGCACAACAAAACCAGAAACCAUGAUCUUAUGUAUCGUGGGAUUAA...............................................................................................................................................................
JCVI_SCAF_1096627318946/687-236                  UAGUAACAACCGUUACUUGACUAAAUAAUUAUGUCAUGUUAUCAUGACAUUACGUUCAGUCUGAUACACUCAGACCGCAAGUAAGCCGACACGGAACGGGUUCGUUCAUCCCUCU........................GGU..............................................................................................................................AGGGGGACGC.AAAU........................GCCGACU...................................................................................................................GAAGGAACGGGAGUAAAAACCCCUACUAUUUCAGGAGAAAAUCAUGACUAAGGUCACUUACCGUGGCGUUGAAUACAACGCAGAAGAGUACAACGCAAAAGUUGUUGCGGAAGCAACACAGCGUGACAGACACGAUUUAAUGUAUCGUGGUAUCAAAGUUAAGAGUAAGGCAUCACCUUGCAGUUAACUUAGUAUAACUAAAAAGUUAUCCCCGCUACAUAUAGUAGUCGGGGAUUUUUUUAUGCAACGAAACAGACUCAAGCAACUGCUUGAACAACUCGAAGAAGUACUAGCAGAACUGAAGGUAGAAGUA
JCVI_SCAF_1101668319706/602-156                  GAUGCAAAGGAGUAUCUUAUAGAUUACUUCAGAGUGAAAGUACCAGAUGAACAAUGUGAAACCUUUAUUAUUGGACGCAAGUAAGCCGACACGGAACGGGUUCGUUCAUCCC...........................CUUG................................................................................................................................GGGACGC.AAAU........................GCCGACU...................................................................................................................GAAGGAACGGAUAUUCACAACAUCCAACUACUUUAGGAGAAAACCAAUGGCACAAGUCACUUACAGAGGAGUCGUAUAUGACUCUGAAGAGUAUAAUGCAAAAGUGCUUGCAGAAGCAGCACAACGCGAGAGACAUGAUCUAAUGUAUCGUGGUCUUAAAGUUAACAGUAAGGCAUCACCUUGCAGUUAAGAUUAUAGGAGGGUUGUUACCCUCCUUUUUUUAUGCUAUAGUGAUAAAUAAAAAUAAAGCCAUGGAUAAGGGUAAGCUAAAGGUUUUAUUGUUUGACCUAAAAAACAUACUCAAUGAACUUGA
JCVI_SCAF_1101668391020/640-1086                 GAUGCAAAGGAGUAUCUUAUAGAUUACUUCAGAGUGAAAGUACCAGAUGAACAAUGUGAAACCUUUAUUAUUGGACGCAAGUAAGCCGACACGGAACGGGUUCGUUCAUCCC...........................CUUG................................................................................................................................GGGACGC.AAAU........................GCCGACU...................................................................................................................GAAGGAACGGAUAUUCACAACAUCCAAUUACUUUAGGAGAAAACCAAUGGCACAAGUCACUUACAGAGGUGUUAAGUAUGACACCAAUGACAGAAAAGAUUCUGUACAGUCAGCAUCACAACUUACUUACAGAGGUAUCAAGCACACAAGUAAGGUUGGUGCUUAGUUAGAAUAAGGAGGGUUGUUACCCUCCUUUUUUUAUGCUAUAGUGAUAAAUAAAAAUAAAGCCAUGGACAAGGGUAAGCUAAAGGUUUUAUUGUUUGACCUAAAAAACAUACUCAAUGAACUUGAGUCAGAGGUUUAUUCAGACACA
JCVI_SCAF_1096628009553/83-529                   UCGCAAAAAAAAUUCCGCCAAAUUUUUGACCUGUGAAGAUUUUGUAACAAUGACUACAGUUUUACUUGACUAUAUACUAUGAAUGUGUUAGAAUUAACACAACGUUCAUCCC...........................GAAA................................................................................................................................GGGACGC.AAGUA.......................AGCCGA....................................................................................................................CACGGAACGGAUUCGUUCAUCCUCUUUGAGGACGCAAAUGUUCGACUGAAGGAACGGGGCAAAAAUCCCUACUACUUUGGAGAAAACCAAUGGCAAAAGUCACUUAUCGUGGUGUCGAGUACGACACUGAAGAGUACAACGCAAAGGUGAUUGAAGAAUCACAAAAGCGUGAAAGACACGAUUUAAUGUAUCGUGGUCUUAAAGUUAAAAGUAAGGCAUCACCUUGCAGUUAACAUUAAGGAGGGUUGAAACCCUCCUUUUUUUAUGGUAUAAUUAGUACAAAUACAAAGAAUCAAUGCGAGAACAAAUUCUC
JCVI_SCAF_1096627905606/392-1                    AGACAGACUGUCUACGAAGAAGCCUGGUCAGAUUGAUUAAGAUUUGUAUCAAGAAAUACAUUUUUCUUGCAUAAAUAGUUAGGGUAUGGUAACAUACCUAUACGUUCAUCCC...........................AAAA................................................................................................................................GGGACGC.AAGUA.......................AGCCGA....................................................................................................................CACGGAACGGAAUCGUUCAUCCCAUGUUUCACCUAGCAGUUAUCGCAACCGCCUUCUCUUGUAUCGAAGCUCAAACACUCAUCGAUAAGAUGAAUGAGUAUAAGAUAGAAGAAGAGACACGAGCUGAGAUGAUCAGUGUAGUGAUGGAAUCGACAACUCAUUGUGAGUGGGACGCAAAUGCCGACUGAAGGAACGGGGUUCUUAUACCACCCUACUUUCAGGAGAAAGCAAAUGACAACCAGUCACUUAUCGUGGAAG.......................................................
JCVI_SCAF_1096626937891/385-833                  UCAACCACCAGAAGCACCACAAGGUUAAGAUAUUAUUAAAUUGUAUCGGAUUACACAUAUCUACUUGACUAUAUAAUAUACCUGUGUUAAUAUUAACACAAUCGUUCAGUCCC..........................AUAA...............................................................................................................................GGGACCGC.AAGUA.......................AGCCGA....................................................................................................................CACGGAACGGAUACGUUCAUCCCUUCGGGGACGCAAAUGCCGACUGAAGGAACGGGUCUUAUCCACCCUAACCUGAGGACAAGCCAAUGGCACAAGUCACUUACCGUGGUAUCAAGUAUGAUACCGAUAAGCGCAACAAGCAGACCUGCACCAAGUCAGAAAUGACUUACCGUGGUGUUAAGUUCCAAAAGGAACUCUGCAACGCUUAGAAUCAAAAAUCACAUUGUGGUUUCAAGAAUCCUGGAAAAUUUUUUCCAGGAUUUUUUUGUGUCAAAAGUGUCACAUAAAUACCUAGUAACAUAGAGAUGAAUCC
JCVI_SCAF_1096627342341/201-647                  AUCCUAAUGAGACAUCCUACGGAGGUUAAGACUUCCUUAAAUUGUAUCAGUCGAUACAAAAUUACUUGACUAUAUAGUAUACCUGUGUUAAUAUUAACACAUCGUUCAACCC...........................AAAA................................................................................................................................GGGUCGC.AAGUA.......................AGCCGA....................................................................................................................CACGGAACGGAUACGUUCAUCCCAGUAUGUUUCAUCUAGCAGUUAUUGCAUCUACCUUCUCUUGUAUGGACGCUCAACUUCUUAUCGAUAAGAUGUAUGAGUUUAAUAUAGAGGAUGAGACACGAGCAGAAAUGAUUCUGGUUGUGAUAGAAGAAACACCUGAAUGCUGGGACGCAAAUGCCGACUGAAGGAACGGGGAUUAAACCACCCUACUUUCAGGAGAAAGCAAAUGACAAAAGUCACUUAUCGUGGAGUCGAGUAUGACUCUGAAGAGUACAACGCAAGAGUGCUUGCAGAAGCAUCAAGGCGUAAC
JCVI_SCAF_1101668558910/801-358                  UCCCAAUACGAUUGGUGAAGAUGUUAAUUAUUAUGAAUAAACUGUAUCAGAGAAUACAAACAUGGUUGCAUAUAUAGAAUAUGUGUGUUAAUAUUGACACAUCGUUCAACCC...........................AUAC................................................................................................................................GGGUCGC.AAGUA.......................AGU.......................................................................................................................CACGGAACGGAGCGUUCAUCCCAUGAUACCUUUCCUUCUGGCAUCAACACUGUCUUGCUCUGACGCUGAAGUUCUCACUGAGAAAUUCAACAAGAGUAAUGUUCCUCAAGAACAAAGGGUAGAGUUGAUCAGAGUUGUUAAAGAUUCUACAGAAGCUGGGUGUUGGGACGCAAAUGACUAAAGGAACGGAGCUAAAAUUCCAACUACUUUAGGAGUAAUCCAAUGGCAAAAGUUAAUUAUAGGGGUGUCGAGUAUGACACUACAGAGUACAAAGCAAAAGUACUCGCUGAAGCACAGCAGGACCGUAAUCACG
JCVI_SCAF_1096628118909/727-279                  GGAUGCAAAAGAAUUUCUUGUAGAUUUUUUUCGCACAAAGGUGCCAGAUGAACAAUGUGAGACAUGGCAGUUAGGACGCAAGUAAGCCAACUCGGAACGGAUCGUUCAUCCUC..........................UAAU...............................................................................................................................GAGGACGC.AA..........................CAGUUUGCU.................................................................................................................GAAGGAACGGGAACACGGAUCACCCCACGGGGUUAAAGGUGCAAAGUCCAAUUACUUUAGGAGAAACCAAAUGGCACAAGUCACAUACAGAGGAGUCAAGUAUGACUCUGAAGAGUACAACGCAAAGGUACUCGCAGAAGCAGCUCAGAAGCAGCGUCACGAUUUAAUGUAUCGUGGGCUCAAAGUUACUAAAAAAGUAGCUGGAGGUGUGUAAUGUUGAUCACCGCAGAAAUCUUACUAGCUAGUGUAGCAUUUCUGGGAAUCAUCUACCUUGAAGCGCAACUCUUGUACAAUUAUAAAUAAUUGUUACAGG
JCVI_SCAF_1096628275403/1799-1394                ..................................................................................................GAGUCGUUUAUCUCAUAA.......................AUAUCUUCAACGAUCUACUUAUAGCGCAAU.CAAUAUUUGGUUCAAA.CCA.............................................................................UUGUGAGACGC.AAGUAAGC....................GGA.A..................................................................................................................GCUGAAGAAACGGAGUCGUUUAUCUCAUAAUAAAUUCUUCUAUUGCCAGCUCAAUUUAACUUCGUAUUUAAAAGGAGCGAUAUGAAAAAAUUAGAAUAUAUAUGGCUGGAUGGGUUUCAGCCAGAACCAAGCCUAAGAAGCAAAGUUAAAGUCACGGAUGGAACUCCUCCAGACUGGUCUUUCGAUGGCUCAUCAACCCAACAAGCCGAUGGCUCAAGUUCUGACUGUAUUAUUAGGCCUGUAAACGAAUAUAUUGGGCCUAGAAAUUCUGACAGCUUGGUCAUGUGCGAAGUUUUGUCGCCUGACCGGUCUGCAC
JCVI_SCAF_1096626544885/906-488                  .......................................................................................CUGAAGAAACGGAGUCGUUUAUCUCAUAA.......................GUAUUUUCCAGUAUCUCCUUAAGGCGCACAGCAAAAAUUGGUUCAAAACCA.............................................................................UUGUGAGACGC.AAGUAAGC....................GGA.A..................................................................................................................GCUGAAGAAACGGAGUCGUUUAUCUCAUAAUAAGUUCUUCUAUUGCCAGCUCAAUUUAAAAAAUGAAAUUAAAAGGAGCGAUAAUGAAAAAACUAGAAUACAUAUGGCUGGAUGGAUAUCAGCCAGAACCAAUGAUGAGGAGCAAGGUCAAGGUUAUUGAUGGUGAAAUUCCAGGAAAUAGCGGCUCUGAUUUACCAGAUUGGUCUUUUGACGGUUCAUCAACUCAACAAGCUGAAGGCGGUGACUCUGAUUGUAUACUCAAGCCAGUAACAACUUAUCCAGGGCCACUACACUCAGAUAGCUUGGUGAUGUGUGA
JCVI_SCAF_1096627242437/1729-1224                CUUGUAUCAUGUCCUUGUUGGUUAAUUCCUACACUCGCAAAACAUACAUUUGGUUCAAAACCAUUGUGAGACGCAAGUAAGCGGAAGCUGAAGAAACGGAGUCGUUUAUCUCAUAA.......................AUAUCUUCUAGUAUCUCCUUAUGGCGCAUAGCAAUAAUUGGUUCAAAACCA.............................................................................UUGUGAGACGC.AAGUAAGC....................GGA.A..................................................................................................................GCUGAAGAAACGGAGUCGUUUAUCUCAUAAUAAGUUCUUCUAUUGCCAGCUCAAUUUAAAAAAUGAAUUUAAAGGAGCGAUAAUGAAAAAACUAGAAUACGUAUGGCUGGAUGGAUAUCAGCCAGAACCAAUGAUGAGGAGCAAAGUUAAGGUUAUUGAUGGAGAAAUUCCCGGAAAUAGCGGCUCUGAUUUACCAGAUUGGUCUUUCGAUGGUUCAUCAACACAACAAGCUGAAGGCGGUGACUCUGACUGUAUACUCAAGCCAGUAACAACUUAUUCAGGGCCACUACAUUCAGAUAGUUUGGUGAUGUGUGAA
JCVI_SCAF_1096628163644/991-1496                 UUGUAUCAUGUCCUUGUUGGUUAAUUCCUACAACUCGCAAAACAAACAUUUGGUUCAAAACCAUUGUGAGACGCAAGUAAGCGGAAGCUGAAGAAACGGAGUCGUUUAUCUCAUAA.......................GUAUCUUCUAGUAUCUCCUUAUGGCGCAUAGCAAUAAUUGGUUCAAAACCA.............................................................................UUGUGAGACGC.AAGUAAGC....................GGA.A..................................................................................................................GCUGAAGAAACGGAGUCGUUUAUCUCAUAAUAAGUUCUUCUAUUGCCAGCUCAAUUUAAAAAAUGAAUUUAAAGGAGCGAUAAUGAAAAAACUAGAAUACGUAUGGCUGGAUGGAUAUCAGCCAGAACCAAUGAUGAGGAGCAAAGUUAAGGUUAUUGAUGGAGAAAUUCCAGGAAAUAGCGGCUCUGAUUUACCAGAUUGGUCUUUUGACGGUUCAUCAACUCAACAAGCUGAAGGCGGUGACUCUGAUUGUAUACUCAAGCCAGUAACAACUUACCCUGGCCCUUUACACUCAGAUAGUUUGGUGAUGUGUGAA
JCVI_SCAF_1096626945342/1427-922                 UUGUAUCAUGUGCUUGUUGGUUAAUUCCUACAACUCGCAAAACAUACAUUUGGUUCAAAACCAUUGUGAGACGCAAGUAAGCGGAAGCUGAAGAAACGGAGUCGUUUAUCUCAUAA.......................GUAUCUUCUAGUAUCUCCUUAUGGCGCAUAGCAAUAAUUGGUUCAAAACCA.............................................................................UUGUGAGACGC.AAGUAAGC....................GGA.A..................................................................................................................GCUGAAGAAACGGAGUCGUUUAUCUCAUAAUAAGUUCUUCUAUUGCCAGCUCAAUUUAAAAAAUGAAUUAAAAGGAGCGAUAAUGAAAAAACUAGAAUACGUAUGGCUGGAUGGAUAUCAGCCAGAACCAAUGAUGAGGAGCAAAGUCAAGGUUAUUGAUGGAGAAAUUCCAGGAAAUAGCGGCUCUGAUUUACCAGAUUGGUCUUUUGAUGGUUCGUCAACACAACAAGCAGAAGGCGGUGACUCUGAUUGUAUACUCAAGCCAGUAACAACUUAUCCAGGGCCACUGCAUUCAGAUAGUUUAGUGAUGUGUGAA
JCVI_SCAF_1096627245638/2703-2198                UUGUAUUAUGUCCUUGUUGGUUAAUUCCUACAACUCGCAAAACAAACAUUUGGUUCAAAACCAUUGUGAGACGCAAGUAAGCGGAAGCUGAAGAAACGGAGUCGUUUAUCUCAUAA.......................GUAUCUUCCAGUAUCUCCUUAAAGCGCAUAGCAAUAAUUGGUUCAAAACCA.............................................................................UUGUGAGACGC.AAGUAAGC....................GGA.A..................................................................................................................GCUGAAGAAACGGAGUCGUUUAUCUCAUAAUAAGUUCUUCUAUUGCCAGCUCGAUUAACAUCUUUAAUUAAAGGAGCGACAUGAAAAAGUUAGAAUAUAUAUGGCUGGAUGGAUUUAAGCCAGAGCCAAGCCUAAGAAGUAAGGUCAAAGUGACAGAUGAAAACCCACCUGAUUGGUCUUUUGAUGGCUCAUCAACUCAACAAGCAGAUGGAUCAAGCUCUGAUUGUAUUCUGAGGCCUGUAAAUGAAUACACGGGACCUAGAAACUCCGACAGUCUGGUUAUGUGUGAAGUUUUAUCACCAGAUAGGUCUGCACA
NC_008312.1/4678976-4678523                      AAAGUCCAGACCAAAAAGCUUUUAGCAGAAAAGAUAAAUAAAUAUAGAAUUUUUUAAAGCUUGGAAAAGUUCUCAGUGAUAAUUGGAUAGAAAAAAUUUAAGCGUUCAUCUUC..........................UCA................................................................................................................................GAAGACGG.AAGUAAGGA...................AAC.A.................................................................................................................UCCUGAAGGAAUUUACCUCAAAUACUCUGCAAUUAAGAGGUAAGAUCUAUGAAACUUAAAUAUCGUGGGAUUAGUUAUGAAUAUAAUUCCCCUGUUGUAGAAACAGUAACUAGUGUAACUGUAGGCAAGUAUCUUGGUCUAGAUAUUCGAUUUCGGUAUGCGAAAAAGGCAUCAGUAAUGGAAAAAAAUUAUAAUUUUACCUAUCGGGUUGUCAAAUAUAAUACUCAACCCAAUACUGAUAAUGUUUCAGAGUCUGAAAAAACUCGUUUAUUAGGAAUGGAAAAUGAACGUACAGAUAUGAAACCUAGUCAAUUCAU
JCVI_SCAF_1101667555549/341-1                    UAUAUGUCGAUAAGUUAUUUAUUGACAAUUAAACUGAAAAAUGAAUAUUUUUUUAAAAAAACUUGUAAAAAAAGUCUCUUAACUUUAUAAUUGCACAGUAAUCGUUCAUUCCCUGCAU.....................CAUUUUA.......................................................................................................................AUGCAAGGAACGG.AAGUAGGAAGAUA...............GGAAAACCUCUUUC....UUU..UUUAAAGAAAGGCAAGCAAGUACCGA.....UAAGGGAACGAGACCGAA..........................................UAUCUACCGAAGGAACGCGUUGAGAAGGGUGUGCAUUUUAGGAUGCAUGUACGAAAUCGAAACGAAAACUGGAGGCACGAUAUGACUACUUACAGAGGUAUCAAAGUUACUCCUGAAAAUAUCGCUAGA................................................................................................................................................................................................
JCVI_SCAF_1096627294440/1139-601                 GGGCAACAUGGCUUGCGUAAAAGCCAUAAAUAAAGAAAUAAAAAAAUCUUUGAUCUGAAAUAUUUACAUACUGUUAUUUUUUUUGCUAAAAUGCACAUUAAUCGUUCAUUCAAUGCUCU....................UUUUU........................................................................................................................AGUGCAUUGAACGG.AAGUAGGAAGAUA...............GGAAAACCUCUUUC....UGC..ACGAUGUGUAGAAAGGCUAGCUAGUA.....CCUUUUAUAGGGAACGAGACCGAA....................................UAUCUACCGAAGGAACGCGUUACGAGGGUGUAUGCCGUGAGGCACAUGAAACAUAAUCGAAACGAAAACUGGAGGCGAUAUGUCUACUUACAGAGGUAUCAAAGUUACUGAAAGCAACCUUCACGUUGAGAAACAAGCAACUCAACCGGGUGUUUACAGAGGCGUAAAGCAUGAUGCUAUAGAGUCAGAUAAGUCAGGAAAGUUACAAAACGGUGUUUACCGUGGCGUUAAACAUUCUGCUUAAUUGAGGAAUAGUUAAAAUUUAGGGAGGUCUUCGGACCUCCCUUUUAUUUUAGGGCAUGCCGUCAUCGUAAGUUUCGC
JCVI_SCAF_1096626283011/603-145                  GUAGGCUGGGGGUAUGUACCAGAGGAAUAUAGAACACCUGAGUUGACAGAAGAAGAACAAUCUGAUAUAAAUAAGAAUACAGACAAGAAGAACUCGUCUGUUCGUUCAUC.............................UUAACU................................................................................................................................GACGG.AAGUAGGGUG..................UAC..CUAUAAA.........................................................................................................CACCUGAAGGAACGCAUUACACUCGUUCAUUCUCAUAGACUGAGAACGGAAGUAGGUAAUGACACCGAAGGAACGCAUCUCUUAAGAAGGAGAUGGAUAUGAGUAGUCAAAUGUUAUACAUGCAUAAGAAGUAUAGAGAGGAGAAAGCUCGCAAGAGAAUAUCCGACACUAUAUGGUAUUUUAUGGGUAUUUCGGACACUUUAAGAAAAGGUUAAGAAAAAGGUAGGGUUGUUGUGAUUAAAUGUCGUCAUUCAUGGGCGAAUCACAGCAACUCUCACCGAAUCACACACAGACUUAACUCAGAGAACCUCAGAGAAA
JCVI_SCAF_1096627528507/1219-1626                AAUCGAUGGCCGGUGAUGACGCCUGACGAAUUACGUAUCAUCGAGCAACAAAAAAGGAUAAAACGCCUUUACGGAAAGUAAUUUUUGCUACAGUUAAGGGGUCGUUCAUCCGGUGA.......................UUGAU...........................................................................................................................UCACUGGACGC.AAGUAAGC....................CGUUAUUGUU.............................................................................................................GCUGAAGGAACGGGAAGCUAACCAAACUACUGGAGGUUUCCAAUGUCUAACAUCGAAGCAAGGUCGAUCAUCAAAGCGUUUGAUCGGAUCCGUCGCUCUGCUAAGGAGCGUGAACUCGCAUUGCUGAAUGAGCGAGCCUAUCGUGGAGUCCCCACCAAGAAUAUGAACUGGAUCUCUGAGGACAAGCACGGUACGUUCAAGUACCGGGGCGUCGCUUACACCAAGUGAUAAACCGUACACGCCCCCGCCACAAGGGGG..........................................................
JCVI_SCAF_1101668519955/1549-1168                .................................................................................UACAAAUCAGUACAAUAAUAUCGUUCAUCUC...........................ACUUAAUG............................................................................................................................GAUACGG.AAGUAGGU....................AACGGAAGAUCG...........................................................................................................ACUAAAGGAACGAAACUUACAUCCAGUCCAAAAAAUGAGUGUCGUAAAAAUUUACUCUUAAGGAGGUAAAAUGACUACUGAACAAUUAGCGACCAUUGUACUGGGUCAGCAAAAAGUAGGCGCAGAAGCUUACUAUUGGUGGUGUACAGGGUUUAUGAUUUUAAUUCAUGUAGGUUUCUUAAUGUAUGAAGUUGGAGCUACCAGAAUGAAAAAUGCUGUUUCAUCUGGUGUUAAAAAUCUCUUAGCUUUCGCAUUUAUGAUUCCAACAUUUUGGUUAUUUGGAUGGUACGUGUAUCUUGCUUUUCCAAAUGGAUUU
JCVI_SCAF_1101668755609/1-433                    .........................................UUAUAUUAUAAAUUAAAAAACUAUAGUUCUCAACACUAAAUUUGAUUAAAUAUAUAUGAGUCGUUCAUCUCUUUUAGAG...................AUCU........................................................................................................................CUUUAAAGGAGACGG.AAGUAAGAGAC.................AUAGU...............................................................................................................GUCCCUGAAGGAACGCGUGAAUUAAAAAACACGUACCAAAGGAAAAUUAUGAGAAAAAUAAGUUGGAGAGGCGCUGAAUACGAUCCUAAAGAAAGAUCGAAAAAGGUAGCUAAACAUACUGUACAAGGUAUCUAUAGAGGGGUAAAGCACCUUAUAGAAUUACCGAGUAAAAAGGUAAAAGUAUAAUAGUAACAGUUAAUACGCAAGAGCUGAUUCCGGAGUCAGCUCUUUUUUUGUGCAAAAAAAAGCGUGACCUAAGCCACGCUUUUAAAAUUAUAAUAAUAAAUUAAAAACUAAAUGCUAAACCAGCGGUAAUAGU
NZ_ABYK01000008.1/24364-24868                    UCUGAGCCGGGGACAGGGAACCGUCAGGAAAUCUUAACCCCAAUUUCAAGGAAGGUUAUUGACAUAUAAUAAAUUGUGUUAUAUUUGAUAAAAUAUGCAAAUCGUUCAUCUCCCCCA.CCCGUUAACU..CAACUGG..CCGUUUGU...................................................................................................CCAGUUAUUGGUUAACGUUCUGAGGAAGACGG.AAGUAGGG....................ACCCAUG................................................................................................................CCCGAAGGAACGCGCCACAUUUUGACAGUUGGUUGAAGGGAGUCAGUACAAUGUUUGUACCUUCUUUGGUGGCUUUUUCCGUCGCUUGCUUGGCGAUUUACUUGAGUUUUCACACUUCUGAGGAGGUUGUUAAAGUUGGAGCGAGGGGGACUGCAUUUGUCUGUUUAUUGAUCAGUCUGGUUUAUGCACCUUGGUCAGUUUUGCUGGUCUUAAUUGUUCCAGUAUUGGCUUACCGACUGGCAUAACAGAGAUUGGGGUGGUUUCCUCCUGACAAAUGAUAUGUUUCGAGAACUGAGACAGGGAUUUUGACAAAAUU
JCVI_SCAF_1096628394569/1465-1915                AAGUAAAAAGAAAUUGGACCAAUGAUGUUAAUCUCCUUUCAAAAUAUGGUUACAACUAAAACUUGCUUUUUUUAGGGCUUUGUACUAAUAUUGCACAAUAAUCGUUCAUCUUUUGCACU....................AACUU........................................................................................................................AAUGCAAAAGACGG.AAGUAGGAAGAUAG..............GAA.AACCU........................................................................................................CUUUCUUCCCAAGGGAGGAAAGGUUAGCAAGUACCCAAUGUGGGAACGAGACCGAAUAUCUAACGAAGGAACGCGUUGAGAAGGGUGUACGUCGGGAGACGUAUGUACGAAAUCGAAACGAAAACUGGAGGCAUGAUAUGACUACUUACUAUAGAGGCGUCAAAGUCAACUCUGAUAAUUCUUCUUCAAGUAAAGCUUCGAAAGCAGGAAUUUACAGAGGAGUCAAACACGACGGACAAAACAAGAAGUCAGCUAAAACACCUGGUAUUUACCGCGGUGUAGAAACAGCUG...............................
JCVI_SCAF_1096627386197/321-1                    AAGUAAAAAGAAAUUGGACCAAUGAUGUUAAUCUUCUCUCAAAAUAUGGAUACAAUUAGAACUUGCUUUUUUUAGGGCUUUGUACUAAUAUUGCACAGUAAUCGUUCAUCUUUUGCACU....................AACUU........................................................................................................................AAUGCAAAAGACGG.AAGUAGGAAGAUAG..............GAA.AACCU........................................................................................................CUUUCUUCCCAAGGGAGGAAAGGUUAGCAAGUACCCAUUGUGGGAACGAGACCGAAUAUCUAACGAAGGAACGCGUUGAGAAGGGUGUACGUCGGGAGACGUAUGUACGAAAUCGAAACGAAAACUGGAGGCAUGAUAUGACUACUUACUAUAGAGGCGUC.................................................................................................................................................................
JCVI_SCAF_1096627272733/184-709                  GAUUUUUUAGGUCUAUAGACUAAAAGGGGCAUGAACUUUAUAAAUAUCUAAAAUUUGUUCAAAAUUUGUACAAAUUUUAAAAAAUAUAGUAAGAUUUAUUUACGUUCAUCUUAAUC.......................UGCA............................................................................................................................GGUUAAGACGG.AAGUAGGGAGAUA...............GGAAAACCUCUUUC....UUU..GAUCAAAGAAAGGCAAGCUAGUACCG.....AAAGGGAACGAGACCGAA..........................................UAUCUACCGAAGGAACGCGUUGAGAAGGGUGUAUAUCGAAAGAUAUAUGUACGAAAUCGAUACGAAAACUGGAGGAAAUGAUAUGGCUACUCUAUACAGAGGCGUUGAUACUAUUCUUGAGAAUACCGACAGGAACGAAAGUCCUGUUAGUGUUCUUUACAGGGGAGUUAAGCACACUGCUAUUAAGAAUAAGUCUACUCAGUCAGGUGAAGGAAUUUACCGUGGCAUUAAGUGGGUUGCUUAAUUCUUAGAAAUAAGAAAGGGAGGCGAAAGCCUCCCUUUUUUUGCUUAAAUAGUAUGAUGAAUUGUGUUCUCUGCGAC
JCVI_SCAF_1096627764200/1255-739                 UUAUUGUUGAACCUAUGGAAGGUAUCUUAGACCCAAUUGGUUGGUCAAUUGAGAAGAAGCUGAAUCUAUCAGAUUUUUUUGGGUAAUAGUAUAAAUAUUAUACGUUCAUCAUAUA........................GCAA.............................................................................................................................UAUAUGACGG.AAGUAAG.CAAC................CUGAAAACCUCUUA....CAU..UUGUAAGGCAAGCAAGUACCGAAAGG.....GAACGAGACCGAAA...............................................GUUGACUGAAGGAACGCGUUGAGAAGGGUGUAGUCGGGAGACUAUGUACGAAAUCGAUACGAAAACCGGAGGUUGAAAUGGCAAACUUCUAUAGAGGUAUUAAGUACAAUCCCAUCACUGAGAAAUCAUCAAAUGCUAAAAAGAAAAAGCUAGGUGGAAUCUACAGAGGUGUUGUACAUGGUACUGUACAAGNNNNNNNNNNNNNNNNNNNNNNNNNNNNNNNNNNNNNNNNNNNNNNNNNNNUGAUGGCGAAGCUGCAUUGCUAAUGCACCAGCUGAUGCUGGCGCACCGGCGUCUGUACCAGGUGAAGUACCUGGAGC
JCVI_SCAF_1096627580829/375-826                  AAGAUGCUAAAGAGUAUCUUAUUGAUUACUUUUAUACUAAAGUAUCAGAAGAAGAUUGCAAACCUUGGAGUAUUGGACGCAAGUAAGUAACUCGGAACGGGUCGUUCAUCCUU..........................UUUUUAU............................................................................................................................GAGGACGC.AA..AAG.....................UUU.A...................................................................................................................CUGAAGGAACGGGAACACGGAUCCCUCGCAAGAGGUAAAGGUGCAAAUUCCAACUACUUUAGGAGAAACCAAAUGGCAAAAGUCACAUACAGAGGAGUUCAGUACGAUACUGAAACUCGUGUACAGCAGCAGCAAGAGCAGCAACCUCAACAAAAACAAUUAGUUUAUCGCGGAGUAAAGAACGAUAAAUAAUUGCAAACUAACAUAAUACAAGGAGUGCUUGACACUCCUUUUUUUAUCCAAUAUAAUACAUGAAUAUACAAAAAGAAACAGUAAAAUUAAUCAAGGCAGCACUCAAACAUAAACAUCUUUACU
JCVI_SCAF_1096627258300/8784-8327                AGACAUCCGUUUUGGAUUUGAAGUUACAAUGUACAUUAUGAAUCGAUAAAUAAUACGCAUCAUUCGAUGCUCCAUAAGUCAUGGGUCAAAAGACUACGACAUCGUUCAUUCAC..........................UUAAUU.............................................................................................................................GUGGACGG.AAGUAAGUGU..................AGU..................................................................................................................ACGCUGAAGGAACGCAUCUCAAGUAAAAAGGAGAUGGUAUCAUGGCUGAUUGUAACACCAGUGAUUAUCCCCCAAACUUGUAUGUAAUUCUAGAUGGUAAAAAAUAUUAUCUAGAACAUACUGUUUGGGAUAAAUAUUAUUAGAGGGGUCGGGGGAGAUUGGUUCUCCCCCUUUCCUUAUAAAUAGUUAUAUGGCAACAUCAACAUCACCACUUUCCAGACAACCAGAUAAUUUAGAUUAUCUAAGUCCAACGCAGUUCAAGUUUAACAUUCAUCAAUUACCGAAAGUUGAAUUUUUCUGUACAGCUGCAAAUGUGCC
JCVI_SCAF_1096628179846/1116-659                 GAUAACCAACCAUAAAAAGGGGUCAAAUGACCCCUUUUUUUUGUAUAAAUAAUGGUGCAUCAUUCGAUGCUCCAUAAGUCAUGGGUAAAAAGACUACAACAUCGUUCAUUCAC..........................UUAAUU.............................................................................................................................GUGAACGG.AAGUAAGUGU..................AGU..................................................................................................................ACGCUGAAGGAACGCAUCUCGCUAAGGCAAAGGAGAUGAUUAUGGCUAACUUUUAUCGUGGCGUUGAAUAUACUCCUAUAACUCCAACCUCAAAAUCUUUACGAAAGUUUAGANNNNNNNNNNNNNNNNNNNNNNNNNNNNNNNNNNNNNNNNNNNNNNNNNNNUUCUAUUGCUGAGCUUACUGAAAAAGAGGCUGAAAGUAUAAUUGGCGGUGGGGACUCUGCCUCAGCAUUAAGAAAAUACAACCUCACCAAAAAUGUUACGCAUCUAUCAACAGGGGGAGGUGCUUCUUUAGAACUAAUUUCAGGAAAAACGCUU
JCVI_SCAF_1101667501166/333-717                  AUGAACCGAUAAAUUCACAAGGGGUCGCAAGACCCCUUUUUUUGUAUAAAUAAUACGCAUCAUUCGAUGCUCCAUAAGUCAUGGGUCAAAAGACUACAACAUCGUUCAUUCAC..........................UUAAUU.............................................................................................................................GUGAACGG.AAGUAAGUGU..................AGU..................................................................................................................ACGCUGAAGGAACGCAUCUCAAGUAAAAAGGAGAUGGUAUCAUGGCUAAUUGUAACAGUGACUAUCCCCCAAAUUUGUAUAUAAUUCUAGAUGGUAAAAAAUAUUAUCUGGAGUAUACUGUUUGGGAUAAAUAUUAUUAGAAACUUUGGGGGAGAUUGGUUCUCCCCCUUUCCUUAUAAAUAGUUAUAUGACAACAUCAACAUCACCACUUUCCAGACAACCAGAUAAGUUAGAUUAUCUAAGUC.........................................................................
JCVI_SCAF_1096627244519/1322-865                 AUGAACCGAUAAAUUCACAAGGGGUCGCAAGACCCCUUUUUUUAUAUAAAUAAUACGCAUCAUUCGAUGCUCCAUAAGUCAUGGGUCAAAAGACUACAACAUCGUUCAUUCAC..........................UUAAUU.............................................................................................................................GUGAACGG.AAGUAAGUGU..................AGU..................................................................................................................ACGCUGAAGGAACGCAUCUCAAGUAAAAAGGAGAUGGUAUCAUGGCUAAUUGUAACAGUGAUUAUCCCCCAAAUCCGUAUAUAAUUCUAGAUGGUAAAAAAUAUUAUCUGGAGUAUACUGUUUGGGAUAAAUAUUAUUAGAAACUUUGGGGGAGAUAAUGUUCUCCCCCUUUCCUUAUAAAUAGAUAUAUGGCAACAUCAACAUCACCAUUAUCUCGACAACCAGAUAAUUUAGAUUAUCUAAGUCCAACGCAGUUUAAGUUUAACAUUCAUCAAUUACCGAAGGUUGAAUUUUUCUGUACAGCUGCAAACGUGCCUG
JCVI_SCAF_1096627385745/2301-2758                AUGAACCGAUAAAUUCACAAGGGGUCGCAAGACCCCUUUUUUUGUAUAAAUAAUACGCAUCAUUCGAUGCUCCAUAAGUCAUGGGUCAAAAGACUACAACAUCGUUCAUUCAC..........................UUAAUU.............................................................................................................................GUGAACGG.AAGUAAGUGU..................AGU..................................................................................................................ACGCUGAAGGAACGCAUCUCAAGUAAAAAGGAGAUGGUAUCAUGGCUAAUUGUAACAGUGAUUAUCCCCCAAAUCCGUAUAUAAUUCUAGAUGGUAAAAAAUAUUAUCUGGAGUAUACUGUUUGGGAUAAAUAUUAUUAGAAACUUUGGGGGAGAUAAUGUUCUCCCCCUUUCCUUAUAAAUAGCUAUAUGGCAACAUCAACAUCACCAUUAUCUCGACAACCAACUCAGUUAGAUUAUGUAAGUCCAACGCAGUUUAAAUUCAACAUUCAUCAGUUACCGAAAGUUGAAUUUUUUACUACAACUGCAAACGUGCCUG
JCVI_SCAF_1096628376916/955-1412                 AUAACCAACCAUAAAAAGGGGUCAUUUGACCCCUUUUUUUUUGUAUAAAUAAUGGUGCAUCAUUCGAUGCUCCAUAAGUCAUGGGUAAAAAGACUACAAUAUCGUUCAUUCAC..........................UUAAUU.............................................................................................................................GUGAACGG.AAGUAAGUGU..................AGU..................................................................................................................ACGCUGAAGGAACGCAUCUCAACUAAAAAGGAGAUGAUUAUGGCUAACUUUUAUCGUGGCGUUGAAUACUCCCCAAAAAAUGUAAAGGACAAUGCUUUGCAAGGUAACUUUAUUUACAGGGGCGUAAAAUACAAUGAAACACAAGUAGAGUUAAACCAAAGACAACGAGAAGGAAUUUAUCGUGGUCAAAAAUGGUCUAGCUAAAAUACUGUAGAGUGUUGGGGAGGGAUUAACCCCCCUCCCUUUUUAUUAUAAAUAAUGGUAUGGCAACAUCAACAUCACCACUUGCUCGACAACCAGAUAAGUUAGAUUAUCUGA
NC_006820.1/142259-142715                        UAACAAAUGUUACCGAAGCACUUGACUAUAUAAGAGUGAUGGUCUAUAAUAGACCUGUCGUUCAUCCCAUAUGGGACGCAAGUAAGCCGACUCGGAACGGAUCGUUCAUUCGCUAUU......................CGCA...........................................................................................................................AAUAGCGAACGC.AA..AAG.....................CCG.A...................................................................................................................CUGAAGGAACGGGACUAAUCAUCUCAUUUCUUUAGGAGUAAACUAAUGGCAAAAGUUACAUAUCGUGGUUGUCAGUAUGACACAGAAACCCCAAAACAAGAGUUUCGUUCUUGGCAUCGUAAAGUAGAUACACAAGAACACGUUUAUCGUGGUAGUCACUACUAUCCCAUUCAAACAAUGGAUUCUGAUACUAAGGAGGCAAUCUACGAUGUCUGAUACUAAAAGCAUGAACCAUCUACAAAUCAUUAAACUCAAGAUUGAAAAAGAAAAAAGACUGAAGCAAGCUGCUCUUUGUCAACUUGGUCAAUGUAAAAC
JCVI_SCAF_1096626958398/1178-1627                ACCCGAUGCUAAGGAGUAUCUUAUAGAUUACUUCCAUACCAAAGUAGAUGGGGAGUGUGUGCCAUGGCAGAUUGGACGCAAGUAGGCCAACUCGGAACGGAUCGUUCAUCUCC..........................UUAG...............................................................................................................................GGAGACGC.AA..AAGU....................CUG....................................................................................................................ACUGAAGGAACGGAAACACGGAUCCCUCGCAAGAGGUAAAGGUGCAAAGUCCACUUACUUUAGGAGAAACCAAAUGGCACAAGUCACAUACAGAGGUGUAGCAUAUGACACCGAAGAGUACAAUAAUAAGGUACUCGAAGAGGCAACUAAACGUCAAAGACAUGAGUUAAUGUACCGAGGCGUUAAAGUUCAGCGUAAGAUGAUAGGAGCUUAGUACAAUGGUAGAAACACUACAGAUUGUCGGGAUCAUAUCCUUGGGUUGCGUUGCCUUCCUCGCUAUCAUCUAUAGCGAAGUUCAAUUACUAGAACAGAGGUA
JCVI_SCAF_1096627583466/1594-1840                AGAUGCUAAGGAGUAUCUUAUUGAUUACUUCUAUACCAAAGUACCAGAUGAAAAUUGUGAGCCAUGGCAGAUUGGACGCAAGUAAGCCAACUCGGAACGGAUCGUUCAUCUCC..........................CUAG...............................................................................................................................GGAGACGC.AA..AAGU....................CUG....................................................................................................................ACUGAAGGAACGGAAACACGGAUCCCUCGCAAGAGGUAAAGGUGCAAAGUCCACUAACUUUAGGAGAAACCAAAUGGCACAAGUCACAUAUCGUGGUGUUCAAUAUGACACCA...........................................................................................................................................................................................................
JCVI_SCAF_1096627979444/857-403                  AUGUCCAGCUAGGUUUACGAAAAGCUUUGCUGGACUAUCAACUAAUGAAUGAAGAUUAAUUGUUCGCCACGAACCAGUAGUCGUUGCUACACUAAAUAUAUACGUUCAUCUCU..........................UUAUA..............................................................................................................................AGAGACGC.AAGUAAGG....................CAG.AG.................................................................................................................CCUGAAGGAACGGGAAGCUAACUAACGGAGGUUUCCAAUGUCUACAGUACAAUUAAUGGGUCUUGUUCGCGCCCAGAAAAAAGCAAAGCGUUCUAAUCUUGAACUCUCUCAUCAUCAAGAACGAGAGCUUUCUACAGAGAAAAAAGCAGGUAAGUGCUACACCUACCGUGGUGUUGAGUAUUGCUAUCGCUGAUAGUAAUAGACACUUAUGAAAGUUUCAGGGCUCCUUAUCAGGAGCUCUUUUUUUGACUCAUUUUGUACUACAAUUAAAUGGCGAUAAAGAAAUAUUGUCGCUGUAUAUACCUGCAUUAAUUAA
JCVI_SCAF_1096626966619/1840-1394                CUUGACGAACAAAGCAAAUCGGAACUGAUUUACUAUUUCUCAACAAAGGUAGAAGAAGAAUGCAAUGAGAUAGGACGCAAGUAAGCCGACUCGGAACGGGUUCGUUCAUCUC...........................UUAG................................................................................................................................GAGACGC.AA..AAG.....................CCG.A...................................................................................................................CUGAAGGAACGGGAACACGGAUCACUCGAAAGAGUUAAAGGUGCAAAGUCCAAUUACUUUAGGAGAAACCAAAUGGCAACUGUCACAUACAGAGGAGUCAAGUACGACUCUAAGGAAUACAACGCAAAAGUGCUUGCCCAAGCAGAGCAAGCUAGAAAUCAUGAUUUAAUGUAUCGUGGUCUCAAGGUUGUAAGAAAAGUCGCUGUAAAAGGGGGCAAGUAAGAUGUUAGUAGUCACAGAAAUCUUACUCGCAAGCGUAGUUUUCUUGGCACUCAUCUACGCUGAAGCAAAAUUACUGUACAAUUAUAAAUAAUU
JCVI_SCAF_1096627706162/893-1341                 NNNNNNNNNNNNNNNNNNNNNNNNNNNNNNNNNNAUUUCUCAACAAAGGUAGAAGAAGAAUGUGAUGAUAUAGGACGCAAGUAAGCCGACUCGGAACGGGUUCGUUCAUCUCU..........................UACG...............................................................................................................................GGAGACGC.AA..AAG.....................CCG.A...................................................................................................................CUGAAGGAACGGGAACACGGAUCACUCGAAAGAGUUAAAGGUGCAAAGUCCAAUUACUUUAGGAGAAACCAAAUGGCAACUGUUACAUACAGGGGAGUCAAGUACGACUCUAAAGAAUACAACGCAAAAGUGCUUGCCCAAGCAGAGCAAGCUAGAAAUCAUGAUUUAAUGUAUCGUGGUCUCAAGGUUGUAAGAAAAAUCUCUGUAAAAGGAGGCAAGUAAAGAUGCUAGUAGUCUCAGAAAUCUUACUCGCAAGCGUAGUUUUCUUGACACUCAUCUACGCUGAAGCACAAUUACUGUACAAUUACAAAUAAU
JCVI_SCAF_1101667130020/599-151                  UGAACAAACAAAGUCAGACUUGGUAAACUACUUUAAAACUAAAGUAGAAGAAGAUUGCAAUUUUGAACCAUAAGACGCAAGUAAGCCGACUCGGAACGGGUUCGUUCAUCUCC..........................UACG...............................................................................................................................GGAGACGC.AA..AAG.....................CCG.A...................................................................................................................CUGAAGGAACGGGAACACGGAUCCCUCGCAAGAGGUAAAGGUGCAAAUUCCAACUACUUUAGGAGAAACCAAAUGGCACAAGUCACAUACCGUGGUGUCGCAUAUGACACCGAUAGGAACAAAGCAAAGCAGACUAACAAGGUCGAUUUAACUUACCGUGGUGUAAGACAAGAAAAAGAACUUACAAGUCUUAAGUGAUUGAAACUUUAGAGAUAUGCGUAGCAUCUGCUAUCUUUCUCACAAUCAUAACUGCUGAAGUUCAAUUCCUAUACGGAAAAUAAACACAGGAGGGUUGCAUCCCUCCUUUUUUUGUGC
JCVI_SCAF_1096627593511/1051-1499                UCUGAUGCUCACGAGUAUCUUAUAGACUACUUGAGAACUAAGGUGUCAGAUGAUUGUGAUGCUUAUAUCAUCGGACGCAAGUAAGCCGACUCGGAACGGGUUCGUUCAUCUCC..........................UACG...............................................................................................................................GGAGACGC.AA..AAG.....................CCG.A...................................................................................................................CUGAAGGAACGGGAACACGGAUCCCUCGCAAGAGGUAAAGGUGCAAAUUCCAACUACUUUAGGAGAAACCAAAUGGCACAAGUCACAUACCGUGGUGUCGUAUAUGACACCGACAGGAACAAAACAAAGCAGACUAACAAGGUCGAUCUAACUUACCGUGGUGUAAGACAAGAAAAAGAACUUACAAGUAUCAAAUGAUUGAAACUCUAGAGAUUUGUUUGGCAUCUGCCAUCUUUCUCACAAUCAUAACUGCUGAAGUUCAAUUCCUGUAUGGAAAAUAAAACGAAGGGGUUGAUCCCCUUCUUUUUUUGUGCU
JCVI_SCAF_1096626955717/690-242                  UCUGAUGCACAGGAGUAUCUAAUAGAUUAUUUUCGUACGAAAGUCGAAGGUGAAUGUGAUGCAUAUAUCAUCGGACGCAAGUAAGCCGACUCGGAACGGGUUCGUUCAUCUCC..........................UACG...............................................................................................................................GGAGACGC.AA..AAG.....................CCG.A...................................................................................................................CUGAAGGAACGGGAACACGGAUCCCUCGCAAGAGGUAAAGGUGCAAAUUCCAACUACUUUAGGAGAAACCAAAUGGCAAAAGUCACAUACCGUGGUGUCGUGUAUGACACCGAUAGAAAUAGAGGACAGCAAACAAAGAAGGUCGAUCUAACUUACCGUGGUGUAAGUCAAAAGAAAGAACUUACAAGUGUUAAAUGAUUGAAACUCUAGAGAUAUUAGUAGCAUCUGCUAUCUUUCUCACAAUCAUAAACGCUGAAAUUCAAUUUCUAUAUGGAAAAUAAAACGAAGGGGUUGAUCCCCUUCUUUUUUAUGCUA
JCVI_SCAF_1096627736976/1113-1561                UGAACAAUCAAAGUCAGAUUUAAUCAACUACUUUAAAACUAAAGUAGAAGAAGAUUGUAAAUUUGAACCAUAAGACGCAAGUAAGCCGACUCGGAACGGGUUCGUUCAUCUCC..........................UACG...............................................................................................................................GGAGACGC.AA..AAG.....................CCG.A...................................................................................................................CUGAAGGAACGGGAACACGGAUCACUCGCAAGAGUUAAAGGUGUAAAUUUCCAACUACUUUAGGAGAAACCAAAUGGCACAAGUCACAUACCGUGGUGUCGCAUACGACACUGACAGAAACAAAGCAAAGCAGACUAACAAGGUCGAUCUAACUUACCGUGGUGUAAGACAAGAAAAAGAACUUACAAGUCUUAAGUGAUUGAAACAUUAGAGAUAUGUAUGGCAUCUGCUAUCUUUCUCACAAUCAUAACUGCUGAAGUACAGUUUCUGUAUGGAAAAUAAACACAGGAGGGUUGCAUCCCUCCUUUUUUUAUG
JCVI_SCAF_1096626929666/1254-1663                UCUGAUGCUCACGAGUAUCUUAUUGAUUACUUGAGAACUAAGGUGUCAGGCGAUUGCGAUGCUUUUAUCAUCGGACGCAAGUAAGCCGACUCGGAACGGGUUCGUUCAUCUCC..........................UACG...............................................................................................................................GGAGACGC.AA..AAG.....................CCG.A...................................................................................................................CUGAAGGAACGGGAACACGGAUCACUCGCAAGAGUUAAAGGUGCAAAGUCCAAUUACUUUAGGAGAAACCAAAUGGCACAAGUCACAUACCGAGGUGUCCAGUAUGACACCAAAGAGUACAAUGCAAAGGUACUCGCAGAAGCUGCUAAGAGGCAGCGUCACGAUCUAAUGUAUCGUGGUCUUAAAGUUACCAAGAAGGUAGCUGGAGGUGUGUAAUGCUGGUCACAAUAGAAAUUCUCGCCGCAAGCGUAGUAUUUCUAACGAUCAUCUACGCUG.......................................
JCVI_SCAF_1096626956894/687-1135                 UCUGAUGCACAGGAGUAUCUAAUAGAUUAUUUUCGUACGAAAGUCGAAGGUGAAUGUGAUGCUUAUAUCAUCGGACGCAAGUAAGCCGACUCGGAACGGGUUCGUUCAUCUCC..........................UACG...............................................................................................................................GGAGACGC.AA..AAG.....................CCG.A...................................................................................................................CUGAAGGAACGGGAACACGGAUCCCUCGCAAGAGGUAAAGGUGCAAAUUCCAACUACUUUAGGAGAAACCAAAUGGCACAAGUCACAUACCGUGGUGUCGUAUAUGACACCGACAGGAACAAAACAAAGCAGACUAACAAGGUCGAUCUAACUUACCGUGGUGUAAGACAAGAAAAAGAACUUACAAGUCUUAAGUGAUUGAAACUCUAGAGAUAUGCAUAGCAUCUGCUAUCUUUCUCACAAUCAUAACUGCUGAAGUUCAAUUCCUGUAUGGAAAAUAAAACGAAGGGGUUGUACCCCUUCUUUUUUUGUGAU
JCVI_SCAF_1096627778758/681-1122                 CAGAAAUUACAAAACUACUUGCCUAUAUAGUUUGAAUGUGUUAGUAUUAACACAACGUUCAACCUCGCAAGAGGUCGCAAGUAAGCCGACUCGGAACGGGUUCGUUCAUCUCC..........................UACG...............................................................................................................................GGAGACGC.AA..AAG.....................CCG.A...................................................................................................................CUGAAGGAACGGGAACACGGAUCACUCGCAAGAGUUAAAGGUGCAAAGUCCAAUUACUUUAGGAGAAACCAAAUGGCACAAGUCACAUACAGAGGAGUUAAGUACGACUCUGAGCAGUACCGCAACAUGGUGCUAGCUGAAGCACAGCAAAGAAAUCAUGAUCUAAUGUAUCGUGGUCUCAAAGUUGUAAAAAAAGUAGCAGGAGGCAAGUAGAUGCUAGAAGUCACAGAAAUCCUCGCUGCCAGCGUAGUUUUCUUGACGAUCAUUUACGCUGAAACUAGACUCUUGUAUAGCAAGAGUUAAAAAAA.......
JCVI_SCAF_1101668210897/809-361                  UCUGAUGCUCACGAGUAUCUUAUAGAUUACUUGAGAACUAAGGUGUCAGGUGAUUGUGAUACUUUUAUCAUCGGACGCAAGUAAGCCGACUCGGAACGGGUUCGUUCAUCUCC..........................UACG...............................................................................................................................GGAGACGC.AA..AAG.....................CCG.A...................................................................................................................CUGAAGGAACGGGAACACGGAUCACUCGAAAGAGUUAAAGGUGCAAAGUCCAAUUACUUUAGGAGAAACCAAAUGGCACAAGUCACAUACCGAGGUGUCCAGUAUGACACCAAAGAGUACAAUGCAAAGGUACUCGCAGAAGCUGCUAAGAGGCAGCGUCACGAUCUAAUGUAUCGUGGUCUUAAAGUUACCAAGAAGGUAGCUGGAGGUGUGUAAUGCUGGUCACAAUAGAAAUUCUCGCCGCAAGCGUAGUAUUUCUAACGAUCAUCUACGCUGAAGCACGACUCUUAUACAGGAGUUAAAAAGAGGAGGGGU
JCVI_SCAF_1096627607567/742-294                  UGAACAAUCAAAGUCAGAUUUAAUAAACUACUUUAAAACUAAAGUAGAGGUAGAAUGCGAUUUUGAACCAUAAGACGCAAGUAAGCCGACUCGGAACGGGUUCGUUCAUCUCC..........................UACG...............................................................................................................................GGAGACGC.AA..AAG.....................CCG.A...................................................................................................................CUGAAGGAACGGGAACACGGAUCACUCGAAAGAGUUAAAGGUGCAAAGUCCAAUUACUUUAGGAGAAACCAAAUGGCACAAGUCACAUACAGAGGAGUUCAGUACGAUACUGAAACUCGUGUACAAAAUCAAAAAGUUCAGCAACCACAACAAGAACAACUUGUUUAUAGAGGUGUUGCAGUUAAAGGAGGCAAGUAGAUGCUUACAGUCAUAGAAAUACUCGCCGCCAGCGUAGUUUUCUUGACGAUUAUCUACGCUGAAACAAAACUCCUAUACAAUUAUAAAUAAUUGUAACAGGAGGUAAAGUCAAUGUUA
JCVI_SCAF_1096628277120/511-63                   GAUGCGAAAGAAUUUUUAAUAGAUUUCUUCCGCACUAAAGUACCAGACGAGACUUGCGAGACAUGGCAGAUUGGACGCAAGUAAGCCGACUCGGAACGGGUUCGUUCAUCUCC..........................UACG...............................................................................................................................GGAGACGC.AA..AAG.....................CCG.A...................................................................................................................CUGAAGGAACGGGAACACGGAUCACCCUACGGGGUUAAAGGUGCAAAGUCCAAUUACUUUAGGAGAAACCAAAUGGCACAAGUCACAUACAGAGGAGUCAAGUAUGAUUCCGAUGAGUACAACGCAAAAGUACUUGCCGAAGCUACACACCGUCAAAGACAUGAUUUAAUGUAUCGUGGUCUUAAGGUUGUAAAAAAAGUAGCAGGAGUUAAGUAGAAUGUUAGUUGUCACAGAAAUACUCGCAGCUAGCGUAGUUUUCUUGGCGAUCAUCUACGCAGAGGCAAAAAUCUUGUAUAAUUACAAGUAAACAUAAGG
JCVI_SCAF_1096627049209/714-266                  UGAACAAACUAAGUCAGAUUUGAUAGAAUACUUUAAAACUAAAGUUGAAGAAGAUUGCAAUUUUGAACCAUAAGACGCAAGUAAGCCGACUCGGAACGGGUUCGUUCAUCUCC..........................UACG...............................................................................................................................GGAGACGC.AA..AAG.....................CCG.A...................................................................................................................CUGAAGGAACGGGAACACGGAUCCCUCGCAAGAGGUAAAGGUGCAAAUUCCAACUACUUUAGGAGAAACCAAAUGGCACAAGUCACAUACCGUGGUGUCGCAUAUGACACCGAUAGGAACAAAGCAAAGCAGACUAACAAGGUCGAUCUAACUUACCGUGGUGUAAGACAAGAAAAAGAACUUACAAGUCUUAAGUGAUUGAAACAUUAGAGAUAUGCAUAGCAUCUGCUAUCUUUCUCACAAUCAUAACUGCUGAAGUUCAGUUCCUAUAUGGAAAAUAAACACAGGAGGGUUGCAUCCCUCCUUUUUUUAUGC
JCVI_SCAF_1096626962982/1003-555                 UGAACAAACUAAGUCAGAUUUAAUGAACUACUUUAAAACUAAAGUAGAAGAAGAAUGUAAUUUUGAACCAUAAGACGCAAGUAAGCCGACUCGGAACGGGUUCGUUCAUCUCC..........................UACG...............................................................................................................................GGAGACGC.AA..AAG.....................CCG.A...................................................................................................................CUGAAGGAACGGGAACACGGAUCACUCGCAAGAGUUAAAGGUGUAAAUUUCCAACUACUUUAGGAGAAACCAAAUGGCACAAGUCACAUACCGUGGUGUCAAGUAUGACACCGAUAGGAACAAAGCAAAGCAGACUAACAAGGUCGAUCUAACUUACCGUGGUGUAAGACAAGAAAAAGAACUUACAAGUCUUAAGUGAUUGAAACAUUAGAGAUAUGUAUAGCAUCUGCUAUCUUUCUCACAAUCAUAACUGCUGAAGUUCAGUUCCUAUAUGGAAAAUAAACACAGGAGGGUUGCAUCCCUCCUUUUUUUAUG
JCVI_SCAF_1101668166887/188-639                  AUACAAAAAAGUCAAAGAGCAACUUACUUUGGCUCUUCUUGAUUUUGAUUUUGAUUAAACUGUUCGCCGCAAACCAGUAGCAUCUGCUACAUUUAAUAUAUACGUUCAUCCC...........................UUUU................................................................................................................................GGGACGC.AAGUAAGC....................CAGAG..................................................................................................................GCUGAAGGAACGGGAAAUUUCUAAACACUGUGGAGGUUUCCAAUGACUAACAUCGAAGUGCGUGCAAUCGAAAAAGCACGUGAUGAUCUUAAGCGUGCUCAAAAAGAGUAUCGCCGUGCACUGCUCCGUGAUACCCACUAUCGCGGUGUAUCAACUGUGAUUUUCCCUGAAGAACCUCAGGAAGUUCACGGUACGUUUGUUUAUCGUGGUAUUAAGUACACCAAAUAAUUAAGUGUCCUCAGCAUAACUGCUGAGGCCUUUUUUUAUUUAUUUAUUGGUUAGCAUAUUUGAGGCGGUAAGUACAUAUCGCUAUUUA
JCVI_SCAF_1101668284766/586-138                  UAACAAAGAAUACAGAACUACUUGACUAUAUAGUAUGUAUGUGUUAGAAUUAACACACGUUCAUCCCGAAAGGGACGCAAGUAAGCCGACUCGGAACGGGUACGUUCAUCCUC..........................GCAA...............................................................................................................................GAGGACGC.AA..AAG.....................CCG.A...................................................................................................................CUGAAGGAACGGAUGUAAAAAGUCCAAUUACUUUAGGAGAAACCAAAUGGCAACUGUAACAUACAGAGGAGUCAAGUAUGACUCUGAGGAGUACAACGCAAAAGUUGUUGCGGAAGCAGCACAGCGUCAGAGACACGAUUUAAUGUAUCGUGGUCUUAAAGUUAACAGUAAGGCAUCACCUUGCAGUUAAUAUUAUAAGGAGGGUUGACCCCUCCUUUUUUUGUGUUAUAAUUAGAUGAAAGAAUAGUUUUAUGGACAAGAAAAAACUUAAACUAUUAGUUCGUCAACUAGAAUUAUCAGUAGACGCUAUAAAAG
JCVI_SCAF_1101668286815/155-1                    AUCAAAAAAUACACAACUGCUUGCAUAUAUAGUAUGAAUGUGUUAGUAUUAACACAACGUUCACCCCGAAAGGGGCGCAAGUAAGCCGACUCGGAACGGGUACGUUCAUCCUC..........................GCAA...............................................................................................................................GAGGACGC.AA..AAG.....................CCG.A...................................................................................................................CUGAAGGAACGGAUGUAAAAA......................................................................................................................................................................................................................................................................................................
JCVI_SCAF_1096627750024/1392-944                 UGAACAAUCUAAGUUAGAUUUGAUAAACUACUUUAAAACUAAAGUAGAAGAAUAUUGUGAUUUUGAUUCAUAAGACGCAAGUAAGCCGACUCGGAACGGGUACGUUCAUCCUC..........................GCAA...............................................................................................................................GAGGACGC.AA..AAG.....................CCG.A...................................................................................................................CUGAAGGAACGGAUGUAAAAAGUCCAAUUACUUUAGGAGAAACCAAAUGGCAACUGUAACAUACAGAGGAGUCAAGUAUGACUCUGAAGAGUACAACGCAAAAGUUGUUGCGGAAGCAGCACAGCGUCAGAGACACGAUUUAAUGUAUCGUGGUCUUAAAGUUAACAGUAAGGCAUCACCUUGCAGUUAAUAUUACAAGGAGGGUUGACCCCUCCUUUUUUUAUGUUAUAAUUAGAUGAAAGAAUAGUUUUAUGGACAAGGAAAAACUUAAACUAUUAGUUCNNNNNNNNNNNNNNNNNNNNNNNNNNNNNNNNN
JCVI_SCAF_1096627709848/873-1321                 NNNNNNNCAGAACUACUUGCAUAUAUAGUAUGAAUGUGUUAGUAUUAACACAUCGUUCAUCCCCCGAAAGGAGGACGCAAGUAAGCCGACUCGGAACGGAUUCGUUCAUCCUC..........................GCAA...............................................................................................................................GAGGACGC.AA..AAG.....................CCG.A...................................................................................................................CUGAAGGAACGGGAACACGGAUCCCUCGCAAGAGGUAAAGGUGCAAAGUCCAAUUACUUUAGGAGAAACCAAAUGGCAACAGUCACAUACAGAGGAGUCAAAUACGACUCUGAAAAGUACAACGCAAAAGUGCUUGCUGAAGCUGCACAGAAACAAAGACACGAACUAAUGUAUCGUGGUCUUAAGGUUGUAAAAAGCGUGGCAGGAGGCAAGUAAAUGUUAGUUACUGCAGAAAUUCUCGUGGCGAGCGUAGCAUUUCUAGCACUGAUCUACGUUGAAGCCAAACUCUUGUACAGUUAUAAAUAAUUGUUACAG
JCVI_SCAF_1096627719263/1211-1659                GAUGCGAAGGAAUAUCUUAUCGAUUUCUUUCGCACGAAGGUGCCAGAUGAACAAUGUGAGACAUGGCAGUUAGGACGCAAGUAAGCCGACUCGGAACGGAUUCGUUCAUCCUC..........................GCAA...............................................................................................................................GAGGACGC.AA..AAG.....................CCG.A...................................................................................................................CUGAAGGAACGGGAACACGGAUCACCCUCACGGGUUAAAGGUGCAAAGUCCAAUUACUUUAGGAGAAACCAAAUGGCACAAGUCACAUACAGAGGAGUCAAGUAUGACUCUGAAGAGUACAACGCAAAGGUACUCGCAGAAGCAGCUCAAAAGCAGCGUCACGAUCUAAUGUAUCGUGGGCUCAAAGUUACUAAGAAAGUAGCUGGAGGUGUGUAAUGUUGAUCACCGCAGAAAUCUUACUAGCUAGUGUAGCAUUUCUGGGGAUCAUCUACCUUGAAGCGCAACUCUUGUACAGUUAUAAAUAAUUGUUACAGG
JCVI_SCAF_1101667128953/434-864                  UGAACAGAGUAAGUUAGGACUAAUUGACUACUUUAAAACUAAAGUAGAAGAAGAAUGCAAUUUUAAACCAUAAGACGCAAGUAAGCCGACUCGGAACGGGUUCGUUCAUCCUC..........................GCAA...............................................................................................................................GAGGACGC.AA..AAG.....................CCG.A...................................................................................................................CUGAAGGAACGGGAACACGGAUCACUCGAAAGAGUUAAAGGUGCAAAGUCCAAUUACUUUAGGAGAAACCAAAUGGCAAAAGUCACAUACAGAGGGGUUCAGUACGAUACUGAAACUCGUGUACAACAACAGCAACAGCAACAGCCUCAACAAAAACAACUUGUUUACAGAGGUAUUGAAGUUAAAGGAGGCAAGUGAUGUUGGUAACUGCAGAAAUUCUCGUGGCGAGCGUAGCAUUUCUAGCAUUAAUCUACGUUGAAGCCAGACUCUUGUACAGUUAUAAAUAAUUGUUACAGG..................
JCVI_SCAF_1096627725731/524-76                   UGAACAAUCAAAGUCAGAUUUGAUAAACUACUUUAAAACUAAAGUAGAGGUAGAAUGCGAUUUUGAACCAUAAGACGCAAGUAAGCCGACUCGGAACGGGUUCGUUCAUCCUC..........................GCAA...............................................................................................................................GAGGACGC.AA..AAG.....................CCG.A...................................................................................................................CUGAAGGAACGGGAACACGGAUCCCUCGCAAGAGGUAAAGGUGCAAAGUCCAAUUACUUUAGGAGAAACCAAAUGGCAACAGUCACAUACAGAGGAGUCAAGUAUGACUCUGAAGAGUACAACGCAAAAGUGCUUGCCCAAGCAGAGCAAGCUAGAAAUCACGAUUUAAUGUAUCGUGGUCUCAAGGUUGUAAGAAAAGUAGCAGGAGGCAAGUAAUGUUGGUUACUUUAGAAAUUCUCGCUGCGAGCGUAGUUUUUCUAUCAAUCAUCUACGCUGAAGCUAAAUUCCUCUAUAGCAGAGGUUAAACAAAUAUAG
JCVI_SCAF_1096626964267/1610-2058                UGAACAAUCAAAGUCAGAUUUGAUAAACUACUUUAAAACUAAAGUGGAAGAAGAAUGCGAUUUUGAACCAUAAGACGCAAGUAAGCCGACUCGGAACGGGUUCGUUCAUCCUC..........................GCAA...............................................................................................................................GAGGACGC.AA..AAG.....................CCG.A...................................................................................................................CUGAAGGAACGGGAACACGGAUCCCUCGCAAGAGGUAAAGGUGCAAAUUCCAACUACUUUAGGAGAAACCAAAUGGCACAAGUCACAUACCGUGGUGUCGCAUAUGACACCGAUAGGAACAAAGCAAAGCAGACUAACAAGGUCGAUCUAACUUACCGUGGUGUAAGACAAGAAAAAGAACUUACAAGUCUUAAGUGAUUGAAACAUUAGAGAUAUGUGUAGCAUCUGCUAUCUUUCUCACAAUCAUAACUGCUGAAGUUCAGUUCCUAUAUGGAAAAUAAACAUAGGGAGGGUUGCAUCCCUCCUUUUUUUAUG
JCVI_SCAF_1096627035542/908-1356                 GAUGCGAAAGAAUUUCUUAUAGAUUUCUUCCGCACGAAGGUGCCAGAUGAACAAUGUGAGACAUGGCAGUUAGGACGCAAGUAAGCCGACUCGGAACGGAUUCGUUCAUCCUC..........................GCAA...............................................................................................................................GAGGACGC.AA..AAG.....................CCG.A...................................................................................................................CUGAAGGAACGGGAACACGGAUCACCCUACGGGGUUAAAGGUGCAAAGUCCAAUUACUUUAGGAGAAACCAAAUGGCACAAGUCACAUACAGAGGAGUCAAAUAUGAUUCCGAUGAGUACAACGCAAAGGUACUCGCAGAAGCAGCUCAAAAGCAGCGUCACGAUUUAAUGUAUCGUGGACUCAAAGUUACUAAAAAAGUAGCUGGAGGUGUGUAAUGUUGAUCACCGCAGAAAUCUUACUAGCUAGUGUUGUAUUUCUGGGGGUCAUCUACCUUGAAGCGCAACUCUUGUACAAUUAUAAAUAAUUGUUACAGG
JCVI_SCAF_1096627766995/1159-1607                UGAACAAUCUAAAUUAGAUUUGAUUGACUACUUUAAAACUAAAGUAGAAGAAGAAUGCGACUUUAAACCAUAAGACGCAAGUAAGCCGACUCGGAACGGGUUCGUUCAUCCUC..........................GCAA...............................................................................................................................GAGGACGC.AA..AAG.....................CCG.A...................................................................................................................CUGAAGGAACGGGAACACGGAUCACUCGAAAGAGUUAAAGGUGCAAAGUCCAAUUACUUUAGGAGAAACCAAAUGGCAACAGUCACAUACAGAGGAGUUAAAUACGACUCCGAGAAGUACAACGCAAAAGUGCUUGCUGAAGCUGCACAGAAACAAAGACACGAACUAAUGUAUCGUGGUCUUAAGGUUGUAAAAAGCGUGGCAGGAGGCAAGUAAAUGUUAGUUACUGCAGAAAUUCUCGUGGCGAGCGUAGCAUUUCUAGCACUUAUCUACGUUGAAGCCAAACUCUUGUACAGUUAUAAAUAAUUGUUACAG
JCVI_SCAF_1101667158329/857-497                  ........................................................................................ACUCGGAACGGAUUCGUUCAUCCUC..........................GCAA...............................................................................................................................GAGGACGC.AA..AAG.....................CCG.A...................................................................................................................CUGAAGGAACGGGAACACGGAUCACCCUCACGGGUUAAAGGUGCAAAGUCCAAUUACUUUAGGAGAAACCAAAUGGCACAAGUCACAUACAGAGGAGUCAAGUAUGACUCUGAAGAGUACAACGCAAAGGUACUCGCAGAAGCAGCUCAAAAGCAGCGUCACGAUUUAAUGUAUCGUGGGCUCAAAGUUACUAAAAAAGUAGCUGGAGGUGUGUAAUGUUGAUCACCGCAGAAAUCUUACUAGCUAGUGUUGUAUUUCUGGGGAUCAUCUACCUUGAAGCGCAACUCUUGUACAAUUAUAAAUAAUUGUUACAGG
JCVI_SCAF_1101668321986/662-214                  GAUGCGAAAGAAUUUCUUAUCGAUUUCUUCCGCACGAAGGUGCCAGAUGAACAAUGUGAGACAUGGCAGUUAGGACGCAAGUAAGCCGACUCGGAACGGAUUCGUUCAUCCUC..........................GCAA...............................................................................................................................GAGGACGC.AA..AAG.....................CCG.A...................................................................................................................CUGAAGGAACGGGAACACGGAUCACCCUCACGGGUUAAAGGUGCAAAGUCCAAUUACUUUAGGAGAAACCAAAUGGCACAAGUCACAUACAGAGGAGUCAAGUAUGACUCUGAAGAGUACAACGCAAAGGUACUCGCAGAAGCAGCUCAAAAGCAGCGUCACGAUCUAAUGUAUCGUGGGCUCAAAGUUACUAAGAAAGUAGCUGGAGGUGUGUAAUGUUGAUCACCGCAGAAAUCUUACUAGCUAGUGUAGCAUUUCUGGGGAUCAUCUACCUUGAAGCGCAACUCUUGUACAGUUAUAAAUAAUUGUUACAGG
JCVI_SCAF_1096627060460/278-1                    UGAACAAUCUAAAUUAGAUUUGAUUGACUACUUUAAAACUAAAGUAGAAGAAGAAUGCGACUUUAAACCAUAAGACGCAAGUAGGCCGACUCGGAACGGGUUCGUUCAUCCUC..........................GCAA...............................................................................................................................GAGGACGC.AA..AAG.....................CCG.A...................................................................................................................CUGAAGGAACGGGAACACGGAUCACUCGAAAGAGUUAAAGGUGCAAAGUCCAAUUACUUUAGGAGAAACCAAAUGGCACAAGUCACAUACAGAGGGGUUCAGUACGAUACUGAAACUCGUCUACAACAACAGCAACAGCAACAG...........................................................................................................................................................................
JCVI_SCAF_1101668743799/1195-1564                GAUGCGAAAGAAUUUCUUAUCGAUUUCUUCCGCACGAAGGUGCCAGAUGAACAAUGUGAGACAUGGCAGUUAGGACGCAAGUAAGCCGACUCGGAACGGAUUCGUUCAUCCUC..........................GCAA...............................................................................................................................GAGGACGC.AA..AAG.....................CCG.A...................................................................................................................CUGAAGGAACGGGAACACGGAUCACCCCACGGGGUUAAAGGUGCAAAGUCCAAUUACUUUAGGAGAAACCAAAUGGCACAAGUCACAUACAGAGGAGUCAAGUACGACUCUAAGGAGUACAACGCAAAGGUACUCGCAGAAGCAGCUCAGAAGCAGCGUCACGAUCUAAUGUAUCGUGGGCUCAAAGUUACUAAGAAAGUAGCUGGAGGUGUGUAAUGUUGAUCACCGCAGAAAUC...............................................................................
JCVI_SCAF_1101668291709/227-1                    GAUGCACACGAGUAUCUUAUAGAUCACUUUCGUACCAAAGUAUCAGAUGAACAAUGUGAGACAUGGCAGUUAGGACGCAAGUAAGCCGACUCGGAACGGAUUCGUUCAUCCUC..........................GCAA...............................................................................................................................GAGGACGC.AA..AAG.....................CCG.A...................................................................................................................CUGAAGGAACGGGAACACGGAUCACCCUACGGGGUUAAAGGUGCAAAGUCCAAUUACUUUAGGAGAAACCAAAUGGCACAAGUCACAUACAGA..............................................................................................................................................................................................................................
JCVI_SCAF_1096626242393/309-757                  GAUGCACACGAGUAUCUUAUAGAUCACUUUCGUACCAAAGUAUCAGAUGAACAAUGUGAGACAUGGCAGUUAGGACGCAAGUAAGCCGACUCGGAACGGAUUCGUUCAUCCUC..........................GCAA...............................................................................................................................GAGGACGC.AA..AAG.....................CCG.A...................................................................................................................CUGAAGGAACGGGAACACGGAUCACCCCACGGGGUUAAAGGUGCAAAGUCCAAUUACUUUAGGAGAAACCAAAUGGCACAAGUCACAUACAGAGGAGUCAAGUAUGACUCUGAAGAGUACAACGCAAAGGUACUCGCAGAAGCAGCUCAGAAGCAGCGUCACGAUCUAAUGUAUCGUGGGCUCAAAGUUACUAAGAAAGUAGCUGGAGGUGUGUAAUGUUGAUCACCGCAGAAAUCUUACUAGCUAGUGUUGUAUUUCUGGGGAUCAUCUACCUUGAAGCGCAACUCUUGUACAAUUAUAAAUAAUUGUUACAGG
JCVI_SCAF_1096626237175/343-1                    GAUGCACACGAGUAUCUUAUAGAUUAUUUUCGUACCAAAGUAUCAGAUGAACAAUGUGAGACAUGGCAGUUAGGACGCAAGUAAGCCGACUCGGAACGGAUUCGUUCAUCCUC..........................GCAA...............................................................................................................................GAGGACGC.AA..AAG.....................CCG.A...................................................................................................................CUGAAGGAACGGGAACACGGAUCACCCUCACGGGUUAAAGGUGCAAAGUCCAAUUACUUUAGGAGAAACCAAAUGGCACAAGUCACAUACAGAGGAGUCAAGUAUGACUCUGAAGAGUACAACGCAAAGGUACUCGCAGAAGCAGCUCAGAAGCAGCGUCACGAUUUAAUGUAUCGUGGGCUCAAAGUUACUAAAAAAGUAGCUGGAGG..........................................................................................................
JCVI_SCAF_1101667205597/171-1                    GAUGCGAAAGAAUUUCUUAUCGAUUUCUUCCGCACGAAGGUGCCAGAUGAACAAUGUGAGACGUGGCAGUUAGGACGCAAGUAAGCCGACUCGGAACGGAUUCGUUCAUCCUC..........................GAAA...............................................................................................................................GAGGACGC.AA..AAG.....................CCG.A...................................................................................................................CUGAAGGAACGGGAACACGGAUCACCCCACGGGGUAA......................................................................................................................................................................................................................................................................................
JCVI_SCAF_1101668322629/427-875                  GAUUCAAAGGAAUUUCUUGUAGAUUUCUUCCGCACAAAAGUAUCAGAUGAACAAUGUGAGACAUGGCAGUUAGGACGCAAGUAAGCCGACUCGGAACGGAUUCGUUCAUCCUC..........................GAAA...............................................................................................................................GAGGACGC.AA..AAG.....................CCG.A...................................................................................................................CUGAAGGAACGGGAACACGGAUCACUCGAAAGAGUUAAAGGUGCAAAGUCCAAUUACUUUAGGAGAAACCAAAUGGCACAAGUCACAUACAGAGGAGUCAAGUACGACUCUAAAGAGUACAAUGCAAAAGUACUCGCAGAAGCAGCUCAAAAACAGCGUCACGAUCUAAUGUAUCGUGGGCUCAAAGUUACUAAGAAAGUAGCUGGAGGUGUGUAAUGUUGAUUACCGCAGAAAUCUUACUAGCUAGUGUUGCAUUUCUGGGGAUCAUCUACCUUGAGACUAAACUCUUGUACAGUUAUAAAUAAUUGUUACAGG
JCVI_SCAF_1096627282429/672-1135                 CCUACUUGGUAUUAAACCAGCGUUACAAGGCUGCUUAUUUGAGUUUGAUUUUAAUCGAUAACUGUUCGCCGUAAACAUAGCUUAAUAGCUACAGUAGUAAUACGUUCAUCUCAACA.......................CAU.............................................................................................................................UGUUGGGACGC.AAGUAGUCUG..................AGA.AAG..............................................................................................................CAGAUGAAGGAACGGGAAAUUUCCCCUCAUUAGGAGUUUCCAAUGACUAACAUUCAAAUCAUGAGCGUUGAAAAUGCUCGUAAAUCGCUUGCCCGUGCUCGUAAAGAGCUUGAGCUAGCACGCAUCAAUGACACCCAUUAUCGUGGUGUUGAAUAUACGCCUGUGUCUAUCGCUCACGAAACACAUGGCACAUUCGUUUAUCGAGGCCGCACUUACACUAAGUAAGUCGAUCAACAGUUAACCCCCUAACGGGGGUUUUUUCUUGCAUUCUUUAAUAAACCGGCUUCUCUGCUCUCAAGGCUUUCGCUCUCUUUACCU
JCVI_SCAF_1096626861083/1135-1434                AGGAGACCUUGAUCAGGAGUGCCUGCUUGGUAUUAAACCUACAUUGCAAGGUUGUGUGUUUGAGUUUGACUUCAACCGCACAGAAUAGCUAUACUAGUAAUACGUUCAUCUCAAC........................ACAUA............................................................................................................................GUUGGGACGC.AAGUAAGCA...................AUAACAG...............................................................................................................UGCUGAAGGAACGGGAAAUUUCCCCUCACUAGGAGUUUCCAAUGUCUAACAUCCACAUCAUGAGUGUCGAAAGAGCUCGCGAAAAAGUAGCACGUGCUCGUAAAGAGCUAGAGCGUGCCCGUAUUAUGGAUACCCACUAUCGUGGUGUCGAAUA...................................................................................................................................................................
JCVI_SCAF_1096626846484/3505-3967                AACGUUUCAAGCAACUGCUCGAAAAGCAAGGGGUAAGGGUGUGAUUGAAAGCCGCCCUCGUGAUUUCCCUAAUAAAUAAAAGUAACUGCUACAAUAGUAAUACGUUCAUCUCAACA.......................CAU.............................................................................................................................UGUUGGGACGC.AAGUAAGCA...................AGUUAAG...............................................................................................................UGCUGAAGGAACGGGAAAUUUCCCCUCAUUAGGAGUUUCCAAAUGUCUGAUCUAACAAUCAUGAGCGUUGAAAAUGCUCGUCGCAACAUGGCGCGUGCUCGUAAAGAGCUUGAGCGUGCUCGUAUCUUUGAUACACACUACCGUGGUGUUAAGUCCACGACUCAUGCUGAACCAGCUGAAGUACAUGGUACCUUUGUUUAUCGAGGUCGCACCUACACUAAAUAAACCAAUGCCCCGCUCACGCGGGGCUUUUCUUUUGUUCUUUAAUAGAUAGGCUUCUCUGGUCUCAACGCUUCACUGCGUCUAACUUUUGCACC
JCVI_SCAF_1101668013918/1314-1636                GCUUCUGAUACUGGAGCAAGUUGGCAAGAUACACAUUGAUAUAAUUAAGUCUAUGGAAGAUAAGUUCGCCGUAAACAUCAGUUAAUAGCUACACUAGUAAUACGUUCAUCUCAAC........................ACAUC............................................................................................................................GUUGAGACGC.AAGUAAGCA...................AGUUAAG...............................................................................................................UGCUGAAGGAACGGGAAAUUUCCCCUCAUUAGGAGUUUCCAAUGUCUAACAUUCAAAUCAUGAGCAUUGAAUCUGCUCGCAAGAAAAUGGCGCGUGCUCGUAAUGAGCUUGAGCUUGCCAAAAUCAACGAUACCGUUUAUCGCGGUACUCGUUAUUCAAUCCACCACGAACCAGCAG............................................................................................................................................
JCVI_SCAF_1101668716459/907-461                  UAUCAGUUGUUACAUUCUUACUUGACUAUAUAGUAUGAAUGUGUUAGUAUUAACACACGUUCAUCCUGCAAAGGACGCAAGUAAGCCGACUCGGAACGGAAUCGUUCAUCCC...........................AUAA................................................................................................................................GGGACGC.AAA..AG.....................CCG.A...................................................................................................................CUGAAGGAACGGGAUUAAAAAACCCUACUACUGAGGACAAGCAAAUGGCAACAGUUACUUACCGUGGUGUCGAUUAUGACACUGAAGAGUACAACGCAAAAGUUGUUGACGAAGCAGCAAAGCGUGAAAGACACGAUUUAAUGUAUCGUGGUCUUAAAGUUAAAAGCAAGGCAUCACCUUGUAGCUAACAAAUCAGAGGGGUUGCGACCCCUCUUUUUUUAUGUUAUAAUUAGAUGAAAGAAUAGUUUUAUGGAUAGAGAAAAACUCAAACUAUUAGUUCGUCAACUGGAAUUAUCAGUAGAUGCAAUAAAGGCA
JCVI_SCAF_1101668548586/1428-980                 AGGAUCAAAUGGUAAUAGUGUUAAGGUUGUUAAGGUUGCUUACAAGAAUUGAUUUAACGAUCUACUUGACUAAAUAGUUAAAAUGUGUUAAUAUUAACACAUCGUUCAUCUCA..........................UCAU...............................................................................................................................UGAGACGC.AAGUAAG.....................CCG.A...................................................................................................................CU..CGGAACGGAAUCGUUCAUCCCAUGUUUCAUUUAGCUGUUAUCGCUUCUACUUUCUCUUGUGCUGAUGCUAGUGUUCUUAUUGAAAAAAUGAGAACAUAUAGAAUCGAAGAAGAGACACGAACUGAAAUGAUUCAGAUCGUGAAAGGAGAGACGCAGGGGAUGUGACUGGGACGCAAAAGCCGACUAAAGGAACGGAUUAAAAACCCAACUACUUUAGGAGUAAUCCAAUGGCACAAGUCACAUACAGAGGUGUUACAUACAACACCGAGAACCGUCCUAAUAAGACAGUAAGACCAGCAGAACAUGUAGAG
JCVI_SCAF_1101668695858/679-1127                 CCACCUGAAGUUGAUUAUGGAUUACAGAUAGGACAAGUAGAAAAUGUUAACAAAUAGUUACAAGCUUGCAUAUAUAGUAUAACUGUGUUAAUAUUAACACAUCGUUCAACCUC..........................ACUA...............................................................................................................................GAGGUCGC.AAGUAAG.....................CCG.A...................................................................................................................CU..CGGAACGGAUACGUUCAUCCUUAUGGAAUUACUUCUCGCUACAUUAUUUUCAUGUGAAAGUGCUCAGAGUCUUAUCGAUGACAUCAAACUCUCAACUCCUCACAGAGAAGAGUUAGUACAGGUAAUACAAGAUGCUACUGAGAAGGGAUGCUUUGAGGACGCAAAAGCCGACUGAAGGAACGGGGAUUAAACCACCCUACUACUUUGGAGUAAAGCCAAUGGCACAAGUUACUUACCGUGGUGUCGAGUACGACACUGAAGAGUAUAGAUCACUGCUCAUCAAGGAGCAUAAUCAAACCAGAAAUCACGAU
JCVI_SCAF_1101668499361/714-1162                 UUUACUGGCAGACGAUAUGAUAGAUGACGAAUUAUAAAUAAAUGUAUCAAAAAUUGCACAAUUACUUGCAUAUAUAGUAUACAUGUGUUAAUAUGCACAUAUCGUUCAACCUC..........................AUAA...............................................................................................................................GAGGUCGC.AAGUAAG.....................CCG.A...................................................................................................................CU..CGGAACGGAUCGUUCAUCCUUAUGGAAUUCUUAAUCGCCACCAUCUUAUCAUGUGAAAGUGCCGAGGAUAUUAUCUCUCGGAUACCUUCUAAUGAAAGUCGUGCUGAAUUAGUUCAGCAGAUUAAGAUGAGUGCUGAAGAAGGAUGCUUUGAGGACGCAAAAGCCGACUAAAGGAACGGAUUAAAACCCCAACUACUUUAGGAGUAAACCCAAUGGCACAAGUCACAUACCGUGGUGUCGAGUAUGACACCAAAGAGUACAACAAAAAAGUACUCGCUGAAGCAGCUCAGCACAGAAACCAUGAUCUUAUG
JCVI_SCAF_1096627117896/1127-1548                AUUUAUGAAAUUGGUAUUGCAUCUUUAUAGAAAUCCUAAAAUCUAUAGAAAGAAUAAAAAUAAACUUGACUAUAUAGUAUAACUGUGUUAAUAUUAACACAUCGUUCAACCUC..........................AUAA...............................................................................................................................GAGGUCGC.AAGUAAG.....................CCG.A...................................................................................................................CU..CGGAACGGAUACGUUCAUCCUUAUGGAAUUACUUCUCGCUACAUUAUUUUCAUGUGAAAGUGCUCAGAGUAUUAUCGACAAGAUUAAACCCUCAACUCCUAACAGAGAAGAGUUAGUUGAAGUAAUACAAAUGAGUGCUGAGAAGGGAUGCUUUGAGGACGCAAAAGCCGACUGAAGGAACGGGGCUAAAAAUCCCUACUACUUUGGAGUAAAGCCAAUGGCACAAGUUACUUACCGUGGUGUCGAGUACGACACUGAAGAGUAUAGAAAAAUGCUCAUAGAUG...........................
NC_006883.1/247063-247514                        GCCGACAAAAAAUUCGGCAAUUUUUUUGCUCUGUAGGGUCGAUGUAGUAAAAAGACAUAUUGACUUGACUAAAUAAUUAAAAUGUGUUAUUAUUAACACAAUCGUUCAACCUGA.........................UACAU.............................................................................................................................UCAGGUCGC.AAGUAAG.....................CCG.A...................................................................................................................CU..CGGAACGGAUCGUUCAUCUCAUGGACAUACUACUCGCUACUAUUUUAACUUGUGAAGAGGCAAAGGGGAUUAUCACUAAGAUAUCACCUUCGACUCAAUAUAGAACCGAAUUGGUUCAAAUGGUAAGAGGUAGCACUCAAGGAUGUUUAUGGGACGCAGAAGUUGACUAAAGGAACGGAUUAAAACCCCUACUACUUUGGAGAAACCCAAUGGCAAAAGUCACUUAUCGUGGUGUCACAUACGACACUGAGCAUCGUCCUAAUCAGGCAACACAACCAACAGAGCAUCAAGAAUCUUACCGUGGUGUAAAA
JCVI_SCAF_1096627913912/912-1363                 GACAUGGGUUAAAGUCAUGGGUGAUAGGACAAGUAGAAAAUUGUAACACAUAAUACAUAAUAACUUGCAUAUAUAGUAUAACUGUGUUAGUAUUAACACAAUCGUUCAACCUGA.........................UACAU.............................................................................................................................UCAGGUCGC.AAGUAAG.....................CCG.A...................................................................................................................CU..CGGAACGGAAUCGUUCAUCUCAUGAACCUACUCAUUGCUAGUUUUGGUACUUUAGUUCUAACCUGUCAAGGUGCUGAUCAUCUUUUAGAGAAUGCUGUGAAUAACAGUUAUCUUACAAAGGAGGCUCAAGAAGAACUAACAGAAGUUAUCAAAGCAAACACUGAACCAGGUUGUUGGGACGCAAAAGCCGACUGAAGGAACGGGGUCUAAUCCACCUCACUUUCAGGAGAAAGCAAAUGGCACAAGUCACUUAUCGUGGUGUCUCAUACGACACUGAAGAGUACAGAGCACUGCUCAUCAACGAGCACAAU
JCVI_SCAF_1096627081105/1130-680                 AGGGCAAAAAAAAUUCCCCAAAAUUUUUGACCUGUAGGGUCGCUGUAACAAAUUUACAUAUCUACUUGACUAAAUAGUUCAAAUGUGUUAGUAUUAACACAACGUUCAUCUCC..........................CGUAUU.............................................................................................................................GGAGACGC.AAGUAAG.....................CCG.A...................................................................................................................CU..CGGAACGGAUCGUUCAUCUCAUGGACAUACUACUCGCCACUCUUUUAACUUGUAAUGAGGUAGAAGGUAUUAUCUCUAAGGUAUCAUCUUCUGAUCCUGUGCGAACUGAAUUAAUUGAAGUUCUUAAAAUGAAUAGCGAACAAGGGUGUAACUGGGACGCAAAAGUUGACUGAAGGAACGGGGCUAAAAUCCCUACUACUUUGGAGAAACCCAAUGGCAAAAGUCACUUACCGUGGACACGAAUAUGAUACUGAAGAGUAUCGUAAGGUGCUGAUUGCAGAGCAACAGCAAAUAAGAAACCAUGAUCUAAU
JCVI_SCAF_1101668278476/580-1030                 CGGGGAAAAAAAUCGGGCAAAAUUUUUGCUCUGUAGGGUUUUUGUAUCACAUGUUACAGAACUACUUGACUAUAUAGUAUAACUGUGUUAGUAUUAACACAACGUUCAUCUCC..........................CGUAUA.............................................................................................................................GGAGACGC.AAGUAAG.....................CCG.A...................................................................................................................CU..CGGAACGGAUCGUUCAUCUCAUGGACAUACUACUCGCUACUCUUUUAACUUGUAAAGAGGCAGAAGGUAUUAUCUCUAACGUAUCAUCUUCUGAUCCUGUGAGAACCGAAUUAAUUGAGGUUCUUAAAAUGAGUACUGAGAAAGGAUGUGAAUGGGACGCAAAAGCCGACUGAAGGAACGGGGAUUAAACCACCCUACUACUUUGGAGUAAAGCCAAUGGCAAAGUCACUUACCGUGGACACGAGUACGAUACUGAGGAGUAUCGUAAGGCUCUCAUCGCAGAGCAUAAUCAACAGAGAAACUACGAUUUA
JCVI_SCAF_1096627981730/1109-1558                UGGGAAAAAAUAUCCUGGCUAUUUUUGAGGCCACAGGAUUUAUGUAACACAUGUUACACUUCUUCUUGACUAUAUAAUAUACAUGUGUUAAUAUACACACAUCGUUCAUCCUCU.........................UAA...............................................................................................................................AGAGGACGC.AAGUAAG.....................CCG.A...................................................................................................................CU..CGGAACGGAAUCGUUCAUCCUUAUGGAAUUCUUAAUCGCUACCAUCCUAUCAUGUGAAAGUGCCGAGGAUAUUAUUUCUCGAAUACCUUCUAAUGAAAGUCGUGCUGAAUUAGUUCAGCAGGUAAAGAUGAGUACCGAAGAGGGAUGCUUUGAGGACGCAAAAGCCGACUGAAGGAACGGGGACUUAAAAACCCUACUACUUUGGAGAAAGCCAAUGGCACAAGUUACUUACCGUGGUGUCGAGUACGACACUGAAGAGUACAGAAAAAUGCUCAUAGAGGAGCAUGAUCAGCGUAGAAACCAUGAUUUAA
JCVI_SCAF_1096627738076/604-158                  NNNNNNNNNNNNNNNNNNNNNNNNNNNNNNNNNAAAUAAAAAUGUAUCAGAUAAUACAUAAUUACUUGACUAUAUAAUAAGAAUGUGUUAAUAUACACACAUCGUUCAUCCC...........................AAAA................................................................................................................................GGGACGC.AAGUAAG.....................CCG.A...................................................................................................................CU..CGGAACGGAUUCGUUCAUCUCUUUGGAGACGCAAAAGCCGACUGAAGGAACGGGGUAAAAACCCUACUACUGAGGACAAGCAAAUGGCAACAGUUACUUACCGUGGUGUCGAGUAUGACACUGAAGAGUACAACGCAAAAGUUGUUGCGGAAGCAGCAAAGCGUGAAAGGCACGAACUAAUGUAUCGUGGUCUUAAAGUUAAAAGCAAGGCAGUUCCUUGCAGUUAACAACAGGGAGGGUUGAAACCCUCCUUUUUUUAUGGUAUAAUAUAUACAAUUACCACUUUAAUAUGGAGAAGGCAAAACUAAAAG
JCVI_SCAF_1096627059820/25-471                   AUGUUAAGAAAGAUACAUUCGCUGGAUUUAAAUUAUAAAACUGUAUCGGGUUGUUACACAGUAACUUGCCUAUAUAAUUUAUAUGUGUUAAUAUUAACACAUCGUUCAUCCC...........................AUUA................................................................................................................................GGGACGC.AAGUAAG.....................CCG.A...................................................................................................................CU..CGGAACGGAUUCGUUCAUCUCCUCGGAGACGCAAAAGCCGACUGAAGGAACGGCAUUAAAACCGCCUACUACUGAGGACAAGCAAAUGGCAACAGUUACUUACCGUGGUGUUGAAUACGACACUGAAGAGUACAACGCAAAAGUUGUUGAUGAAGCAACGAAGCGUGACAGACAUGAUCUAAUGUAUCGUGGUCUUAAAGUUAGAAGCAAGGCAUCACCUUGCAGUUAACGUUUCAAGGAGGGUUCGCCCUCCUUUAUUAAUUUAAAAUUAUCUAAUCUAACAAUGAACAACGUGAGAUAUAUCUUUGAUG
JCVI_SCAF_1096627029879/1265-820                 GAUGUAAAGAAAGAUACAUUUGCUGGAUUUAAACUAUAAAAUGGUAUCGGUUGUUACAAAGUAACUUGCCUAUAUAAAGUAUAUGUGUUAAUAUUAACACAUCGUUCAUCCC...........................AAU.................................................................................................................................GGGACGC.AAGUAAG.....................CCG.A...................................................................................................................CU..CGGAACGGAUUCGUUCAUCUCUUCGGAGACGCAAAAGCCGACUGAAGGAACGGCAUUAAAACCGCCUACUACUGAGGACAAGCAAAUGGCAACAGUUACUUACCGUGGUGUCGAGUACGACACUGAAGAGUACAACGCAAAAGUGGUUGCAGAAGCAGCACAACGCGAAAGACAUGAUCUAAUGUAUCGUGGUCUUAAAGUUAAAAGUAAGGCAUCACCUUGCAGUUAAUUUUUGAGGAGGGUAUAUCCCUCCUUUUUUCAACUAAUUGGAUUUAAAAAUGGACAAAGUGAAAUAUAUAUUUGAUGUUGAU
JCVI_SCAF_1096627090889/1854-1409                GAUGUCAAGAAAGAUACAUUCGCUGGAUUUAAACUAUAAAACUGUAUCGGUUGUUACACACUAACUUGCCUAUAUAAUGUAUAUGUGUUAAUAUUAACACAUCGUUCAUCCC...........................AAU.................................................................................................................................GGGACGC.AAGUAAG.....................CCG.A...................................................................................................................CU..CGGAACGGAUUCGUUCAUCUCUUCGGAGACGCACAAGUUGACUGAAGGAACGGCAUUAAAACCGCCUACUACUGAGGACAAGCAAAUGGCAACAGUUACUUACCGUGGUGUCGAGUAUGACACUGACGAGUACAACGCAAAAGUGGUUGCAGAAGCAGCACAACGCGAAAGACAUGAUCUAAUGUAUCGUGGUCUUAAAGUUAAAAGCAAGGCAUCACCUUGCAGUUAAUUUUCAAGGAGGGUAUAUCCCUCCUUUUUUCAACUAAGUAGAUUUAAAAAAAUGGACAAAGUGAAAUAUAUAUUUGAUGUCG
JCVI_SCAF_1101668656216/1181-1515                GAUGUCAAGAAAGAUACAUUUGCUGGAUUUAAACUAUAAAAUGGUAUCGGUUGUUACAAAGUAACUUGCCUAUAUAAUGUAUAUGUGUUAAUAUUAACACAUCGUUCAUCCC...........................AAU.................................................................................................................................GGGACGC.AAGUAAG.....................CCG.A...................................................................................................................CU..CGGAACGGAUUCGUUCAUCUCUUCGGAGACGCAAAAGCCGACUGAAGGAACGGCAUUAAAACCGCCUACUACUGAGGACAAGCAAAUGGCAACAGUUACUUACCGUGGUGUCGAGUACGACACUGAAGAGUACAACGCAAAAGUUGUUGAUGAAGCAGCUAAGCGUGACAGACACGAUUUAAUGUAUCGUGGUCUUAAAG...............................................................................................................
JCVI_SCAF_1101667268174/492-47                   GGAUGUCAAGAAAGAUACAUUCGCUGGAUUUAAACUAUAAACUGUAUCGGUUGUUACACAGUAACUUGCCUAUAUAAAGUAUAUGUGUUAAUAUUAACACAUCGUUCAUCCC...........................AAU.................................................................................................................................GGGACGC.AAGUAAG.....................CCG.A...................................................................................................................CU..CGGAACGGAUUCGUUCAUCUCUAGUUAGUAUUCACCAGAUAAAAUUUUUGUUAAUUUUCAGAUUCAAAUACUUAGAGACGCAAAAGCCGACUGAAGGAACGGCAUUAAAACCGCCUACUACUGAGGACAAGCAAAUGGCAACAGUUACUUACCGUGGUGUCGAGUAUGACACUGAAGAGUACAACGCAAAAGUUGUUGAUGAAGCAGCUAAGCGUGACAGACACGAUCUAAUGUAUCGUGGUCUUAAAGUUAAAAGUAAGGCAUCACCUUGCAGUUAAUUUUUGAGGAGGGUAUAUCCCUCCUUUUUUCAA
JCVI_SCAF_1096627973485/615-1060                 GAUGUUAAAAAAGAUACAUUCGCUGGAUUUAAACUAUAAAACGGUAUCGGUUGUUACAAAAUAACUUGCCUAUAUAAUGUAUAUGUGUUAAUAUUAACACAUCGUUCAUCCC...........................AAU.................................................................................................................................GGGACGC.AAGUAAG.....................CCG.A...................................................................................................................CU..CGGAACGGAUUCGUUCAUCUCUUCGGAGACGCAAAAGCCGACUGAAGGAACGGCAUUAAAACCGCCUACUACUGAGNNNNNNNNNNNNNNNNNNNNNNNNNNNNNNNNNNNNNNNNNNNNNNNNNNNCGUGGUGUCGAAUACGACACUGAAGAGUACAACGCAAAAGUUGUUGCAGAAGCAGCUAAGCGUGAGAGACAUGAUCUAAUGUAUCGUGGUCUUAAAGUUAAAAGUAAGGCAUCACCUUGCAGUUAAUUUUUAAGGAGGGUUGAACCCUCCUUUUUUUCAAUUAAUUUAUUUAAAAUGAAAUAUA
JCVI_SCAF_1096627170580/763-318                  GAUAGAUGACGAAACAAGCAUAUAAGAAAAUUUUUAUAAAAUGGUAUCGGUUGUUACAAAACAACUUGCCUAUAUAAUGUAUAUGUGUUAAUAUUAACACAUCGUUCAUCCC...........................AAU.................................................................................................................................GGGACGC.AAGUAAG.....................CCG.A...................................................................................................................CU..CGGAACGGAUUCGUUCAUCUCUUCGGAGACGCAAAAGCCGACUGAAGGAACGGCAUUAAAACCGCCUACUACUGAGGACAAGCAAAUGGCAACAGUUACUUACCGUGGUGUCGAGUAUGACACUGAAGAGUACAACGCAAAAGUUGUUGAUGAAGCAACUAAGCGCGACAGACAUGAUCUAAUGUAUCGUGGUCUUAAAGUUAAAAGCAAGGCAUCACCUUGCAGUUAAUUUUUAAGGAGGGUAUAUCCCUCCUUUUUUUCAACUAAUUGGAUCUAAAAAUGGACAAAGUGAAAUAUAUUUUUGAUGUUGA
JCVI_SCAF_1101667348900/91-269                   UGUCAAGAAAGAUACAUUCGCUGGGAUUUAACUAUAAAACUGUAUCGGGUUGUUACACACUAACUUGCCUAUAUAAUGUAUAUGUGUUAAUAUUAAACACAUCGUUCAUCCC...........................AAU.................................................................................................................................GGGACGC.AAGUAAG.....................CCG.A...................................................................................................................CU..CGGAACGGAUUCGUUCAUCUCUUCGGAGACGCACAAGUUGACUG...........................................................................................................................................................................................................................................................................
JCVI_SCAF_1101668401770/824-379                  GAUGUUAAGAAAGAUACAUUCGCUGGAUUUAAACUAUAAAACGGUAUCGGUUGUUACAAAGUAACUUGCCUAUAUAAAGUAUAUGUGUUAAUAUUAACACAUCGUUCAUCCC...........................AAU.................................................................................................................................GGGACGC.AAGUAAG.....................CCG.A...................................................................................................................CU..CGGAACGGAUUCGUUCAUCUCCUCGGAGACGCAAAAGCCGACUGAAGGAACGGCAUUAAAACCGCCUACUACUGAGGACAAGCAAAUGGCAACAGUUACUUACCGUGGUGUCGAGUACGACACUGAAGAGUACAACGCAAAAGUUGUUGAAGAAGCAACUAAGCGCGACAGACACGAUCUAAUGUAUCGUGGUCUUAAAGUUAAAAGUAAGGCAUCACCUUGCAGUUAAUUUUUAAGGAGGGUAUAUCCCUCCUUUUUUCAACUAAUUGGAUCUAAAAAUGGACAAAGUGAAAUAUAUUUUUGAUGUUGAU
JCVI_SCAF_1101667208281/563-112                  CAACCGCUGGCCUGUGCUUUCCCCUGCAGAGAUACGGUUAGCCGAACAAAAAGCAAAGCUCGAUCGUCUCUACGGACGGUAGUCAUUGCUACACUAUAAAUACGUUCAUCCC...........................UCCG................................................................................................................................GGGACGC.AAGUAGGA....................CAGAG..................................................................................................................UCCGAAGGAACGGGAGACUAACAUUUACUGGAGGUUUCCAUGACUAACAUUGAAGCAAAGUCGAUUGUAAAAGCAUUCAAUCGCAUCCGUCGUUCCGCUAAUGAGCGUGAACUUGCUUGGAUUAACGAGCGUGCAUACCGUGGUGUGCCCACUAAUAACAUGCGGGCAUUCAAAAGAGAUGUGCACGGUGUCUUCACCUAUCGUGGUGUUGAGUACGUUAAGUGAUAACAACUGAAUAGUUUUAAGGCCUUCCUAACGGAAGGUCUUUUUUUGUUUCUUUCUUACAAUAAAUGUAGGACUAAGCAGUUAUAGUAGA
JCVI_SCAF_1101667241724/468-924                  ACGAUAGGUGGUGGAAUGAUGGGUGAUCCGUAUUAUUACGGUGGACGACCCGGCAGCUAAUGUUCGCCGUAAACUAGUAGUCGUUGCUACACUAUAAAUAUACGUUCAUCUCAA.........................CACAU.............................................................................................................................UUGAGACGC.AAGUAGGG....................CUGAG..................................................................................................................CCUGAAGGAACGGGAAGCUAACUAACGGAGGUUUCCAAUGUCUACAGUACAACUGAUGGGUCUUGUUCGCGCCCAGAAAAAAGCAAAGCGUUCUAACCUUGAACUCUCUCAUCAUCAAGAACGAGAGCUAUCUACUGAGCAAAAAGUAGGUAAGUGUUACACCUAUCGUGGAGUACAGUAUUGCUAUCGUUGAUAGUAAUAGACACUUACAAAAGCUCCAGGGCUCUCUAUCGAGAGCUCUUUUUUUGACUCAUUUUGUACUACAAUUAAAUUGCGAUAAAGAAAUAUUGUCGCUGUAUAUACUCGCAUUUACAAA
JCVI_SCAF_1096627006028/1749-1300                UAGGAUGUGAUAUUAUUAUCCAACAACUUUAUGCAACUAAUCAUACAUUAAGUUACAUAGAACGGUAGUCUUUUAUACAAAAUAAGUUGCAUAUAUAAAUGACGUUCAUCAC...........................AAAU................................................................................................................................GUGACGG.AAGUACC.....................AAUGA...................................................................................................................GGGAAGGAACGCACCAAUACCACAAGUAAAGGAGCAAACCCAAUGGCACUUAUUCUUAUUAGAGAAAAGUUACUCAAAGAAAAACGUCUGCGCGAGGCACAACUUUAUAUGGCAUCGCGUCUUGCCUAAUUUUAAAGAGAGGUUUACACCUCUCUUUUUUUAUGUUAUGAUAUUUUGAGUGAGAAAUAUUCUAUGGAUAAAGACAAACUAAAACUGAUUGUUCGUAAUCUUGAGUUGCUUGUUGAUUCACUGAAGUCUGAAAUUUACUCUGAUACUCAGAGUUAUAUGGACUACGAUAAAAUUACAACGGCUCUC
JCVI_SCAF_1101667032616/542-88                   AAAGAAUCCAACGACUUGCUUAACUUUGAUUCAACACCUCGUCUGUCAAUAUAAAACAAAAUAACUUGACUUAAUAAGACAAUUACUGUAUAAAUAUAUAUACGUUCAGCC............................GAGA.................................................................................................................................GGCCGG.AAGUAGACU...................UCAUUAUU..............................................................................................................AGUCGAAGGAACGCAUUAUCAUCGUUCAUCUCGAAAGAGACGGAAGUAGGUAAUGGUUACCGAAGGAACGCACCUAACUGUAAAAAGGAGGGUGUUAACAUGACAAUGUGGACUCGCUAUUGUAGAGAGCAAGCACAGAAAGACUAUCAAAAGUCUCAAAUGCUUAAAAUCUUAUUGUUACGUGCAAUUUACGAAACAAAUAAGUGAAUUUCAAGGGGCUGAAACGCCCCUUUUUUAUGGCUGACAUUUCUAUAAAUACUAUUGUUCAUAUAAAUCUUUAUAUGUUCUUAUGCGGAACCAAACCGCGUAGGCCUAGA
JCVI_SCAF_1096627794682/288-742                  UGCUAAAGAAUCUCUUGAAGAAGAUUAAUGGUACGCACCUAGGUAUAGCAGUAAUCCUCAUUUACUUCGCUUUACAAUAUAUUUGUAGAUAAAUAAUAUAUACGUUCAUCCA...........................GUAU................................................................................................................................UGGACGG.AAGUAGUCAA..................ACA.A................................................................................................................GUGACGAAGGAACGCCGAACUCGUUCAUUCACUCUAAAUGUAGCAGUGAACGGAAGUAGGAAAUUAAUCCGAAGGAACGCAUCUUUGUAAAAGGAGAUGAUAUGACUAAGUAUCAAGAGAAAGCACUCAUUCGACGUGCUGUAAAACAACAACUUAAGAAAGAUCAAGGCAAAACUGUGGAAUAUGUUUACAGAGGUGUUCGCUAUGAAAAAACCGAACUACCUGACUAUAUCACAAACAAUCCUUACUAUCCUUAAGGAUACUAGAAAAGGGACUUCGGUCCCUUUUCCUUUGAUAAAUAAUAGUAUGAUUACAGGA
NC_010546.1/2707345-2706870                      GCUUUGUCAUUUGACUAUCAAGAUUGCUUAUACUCAUAUGAAGUCUCAUUACUUGACAUUCUCAAAAAAAUCUGUAACAAUAGAUACAGAAAAGAAAUAAAUCGUUCAUCCUUUC........................CAGCAGACAUUCAUCAACAAU............................................................................................................GGAGGGACGG.AAGUAAGGA...................UUU.U.................................................................................................................UCCUGAAGGAACGCGCCUACCGAUCACAACCAUGACAACUAUUCGGAGGCAACGAGGAUGCAACUUACUUAUCGUGGUGUUAGCUAUGAUUAUAAUCCCCCUACAGUAGAACUCGCUUCUACUUCAAGCCAAGAGCAUGAUUGGCGGUUUCGUAAUCACCAUAAUUCAGUUACGCUUCAACCCAAUGCUAACUUGACUUGGCGGGGUGUAAAAUACGACAAUAACCCAACUUCAGACGAUGCUAUUAAAGAGAAGUCACGCUGGUUAAUCUUGCGUCGUCAGCAAAAACAAAUUGACCGAGCCGACUCAAUGUCGUU
JCVI_SCAF_1101667143436/536-81                   AUCAAACAGUAAUAGACCUUUUCAAAAAUAUUUCUUGACUUUUUAAGCUCACCUUGAUAUAAUAUGCUCAUGAAAAACGGAAACAAUCCUGUUUUCGUUCUUCGUUCAUCUUAC.........................CCU...............................................................................................................................GUAAGACGG.AAGUAGACA...................UUC.U.................................................................................................................UGUCGAAGGAACGCAUACCUUUAGGAGAAAUGUUAUGACUACGUACUAUAGAGGCGCAAAGGUGCAAACGCAUGUUUCAGAGAAUAUAGACCCCAGACCUACAAAGGGAGUCUACAGAGGAGUCAAAUGGAACUCUAAAGAUCUGAAGCCCGCCCCAACACAGUCUUCCGGUGUAUACCGAGGAGUCAAGUGGGGCAACUAAGCCGAUAGUCCCGACAGAAGGGAAGCAAUGGCUUCCCUUCACCCUUCCUCAAAAAUACUUCUUGACAUUUUUGUUUAAACCCUGUAUAAUAUAUGUUCGCAUUUCGGAGAAAACU
JCVI_SCAF_1096627794682/344-807                  CUCAUUUACUUCGCUUUACAAUAUAUUUGUAGAUAAAUAAUAUAUACGUUCAUCCAGUAUUGGACGGAAGUAGUCAAACAAGUGACGAAGGAACGCCGAACUCGUUCAUUCACU.CUA.....................AAUG..........................................................................................................................UAGCAGUGAACGG.AAGUAGGA....................AAUUAA.................................................................................................................UCCGAAGGAACGCAUCUUUGUAAAAGGAGAUGAUAUGACUAAGUAUCAAGAGAAAGCACUCAUUCGACGUGCUGUAAAACAACAACUUAAGAAAGAUCAAGGCAAAACUGUGGAAUAUGUUUACAGAGGUGUUCGCUAUGAAAAAACCGAACUACCUGACUAUAUCACAAACAAUCCUUACUAUCCUUAAGGAUACUAGAAAAGGGACUUCGGUCCCUUUUCCUUUGAUAAAUAAUAGUAUGAUUACAGGAGCAGGAAAAGUUGGAGUUUCAUUUGCAGGACCAGGUGGUAUUAUAUUAGGUCCUGGUGCACCUAC
JCVI_SCAF_1096627556098/950-1412                 NNNNNNAUCCAUGGCACACAAAUGGCACAUACGGGGUAGCAGUAGCAAGGGUUUUAUCUUAAUGCCAAAUAAUCGGCUUUUUUUGGCUAUAAAUAUUAUAAUCGUUCAUUCACU.CUA.....................AAUG..........................................................................................................................UAGCAGUGAACGG.AAGUAGGC....................AUGGG..................................................................................................................GCCGAAGGAACGCAUUUUUGUUCAACUUUAAAACGGAGAAUGGAAAUGACAAAGCAAGAUAAGGCUGACCUCAAGUUAGUAUAUCGUGGAACCCCUCACAAUGGUGUUUCAGUUAAGUCCAAACCAGUGACCAAUGGUGUAUACCGUGGUCAGAAGUGGUCUGCUUAACACCUAUAUACUAUAGUCGAAAGGCAAGGGGGGUCUGGCAUGUCAGAUACCCCCGUCUACUAUUAACACACACAUGCAAACACACAGGAGAAAAAUAUGUCUCAAGGAAAAUCAGGGUUCGAAAUCCGAGCCGACUUACUAAACCAAG
JCVI_SCAF_1096627041542/1134-671                 UAAAUAUAGAAUAUGACAGUACUACUGUCAAAAUAAUCUUUAAGGAGAAAAAUUAAUCAGUUUUUCUUUGUUUUUAUUUAAUUACUGUUAACAUGAUCUAAACGUUCAUUCACU.CUA.....................AAUG..........................................................................................................................UAGCAGUGAACGG.AAGUAGUCA...................UUA.G.................................................................................................................UGACGAAGGAACGCAUCUUCGUUCAUCUCGAAAGAGACGGAAGUAGGUGAUAAUACCGAAGGAACGCAUCUUUUUAACGGAGAUGUUAUGACUAAAUAUGAAGAAGUACGUUCAAUCAAUCGUGCUGUCAAAAAAUCCCUUAAGAAGAAAAUGGAAAAACCAGCAUACGAAGGUGUGAGAUUUUCUAAUCUACCCUCCUACGUAACUGAUAAUCCUUUUUAUCCUUAAGGUUUAAGGGGGCAGCAAUGCCCCCUUUUUAAAUACCUAUAUUAAGAGUUGGUGGGUCUGGCAGAACUCGAAUCUGCGACCUCACCCUU
JCVI_SCAF_1096626879418/1466-1929                GUUUCAUAAUUCCUACUGCUUUCAUAUUUUUUUUAAUUGUUAUAAAUCUUCUUUAAUUCUAACAUUUGCUAGUCUUUAUGACUUUGGUUAAUAUUGAUCAUACGUUCAUUCACU.CUA.....................AAUG..........................................................................................................................UAGCAGUGAACGG.AAGUAGUCA...................AUU.G.................................................................................................................UGACGAAGGAACGCAUCUUUUUAAAAGGAGAUGUUAUGACUAGUUAUGAAGAAGCGCGAUCAAUCAAUCGUGCGGUCAAAAAAUCCCUUAAGAAAAAGCUUGGGCAGCCAGUUUGCAGAACUAGAAGAUCUGGUGAUCUUCCAGCUUAUGUAACUGAUAACCCUUUCUAUCCUUAAGGACUUAGGGGACCUACAGGUCCCCUAAAUUUCUUUUGGUAAGAAUUACCUUAGUAAAAAGUUGGUGGGUCUGGGUGGACUCGAACCACCGACCUCACCCUUAUCAGGGGUGCGCUCUAACCAAGCUGAGCUACAGACCCA
JCVI_SCAF_1096626966023/1877-2340                AAAUCUAUGUACUUUUUUAAGUGCAAACUAUUACAAAUUACUUGAUUACCCUAUAAAUCACUAAAAUUUACGUUUUUGAAGAAGUUUGUUAACAUGAACAUUCGUUCAUUCACU.CUA.....................AAUG..........................................................................................................................UAGCAGUGAACGG.AAGUAGUCA...................AUU.G.................................................................................................................UGACGAAGGAACGCAUCUUCGUUCAUCCCGAAAGGGACGGAAGUAGGUGAUAAUACCGAAGGAACGCAUCUUUUUAACAGGAGAUGUUAUGACUAAAUAUGAAGAAGCGCGAAUAAUCAAUCGUGCAGUCAAAAAAUCCCUUAAGAGACAACUGGGAGAACCAGUUUAUAUUCGCAGAAGAUCUUCUGAUCUACCUGCUUAUGUGACUGACAACCCCUUUUAUCCUUAAGGACUUAGGGGGCUUAGGCCCCCUAAAUUUUUAUCUUUACAGCAGAGAGAAUUAAAUCAAAAUUCGAUUACCAUUCUUCCUCUUGUAC
JCVI_SCAF_1101667484142/580-117                  AAAUCUUAAAUAUUUUUUUAUUAAAAAAAUUAUAAGAACACUCAAUUUAACUAGAAUCUACUUAAAUUUACGUUUUUUUAUUUUUUUGUUAACAUGGGAUUUCGUUCAUUCACU.CUA.....................AAUG..........................................................................................................................UAGCAGUGAACGG.AAGUAGUCA...................AUU.G.................................................................................................................UGACGAAGGAACGCAUCUUCGUUCAUCCCGCAAGGGACGGAAGUAGGUGAUAAUACCGAAGGAACGCAUCUUUUUAACAGGAGAUGUUAUGACUAAAUAUGAAGAAGCGCGAAUAAUCAAUCGUGCAGUCAAAAAAUCCCUUAAAAGACAACUGGGAGAACCAGUUUAUAUUCGCAGAAGAUCUUCUGAUCUACCUGCUUAUGUGACUGACAAUCCCUUUUAUCCUUAAGGACUUAGGGGGCUUAGGCCCCCUAAAUUUUUAUCUUUACAAUAGAUAGAAUCAAAUCAAAAUUCGAUUACCAUUCUUCCUCUUGUAC
JCVI_SCAF_1101668268859/1-463                    .AAUUUGUAAUUUUUUUAAAUGUUUUCAUUGCUUUGAUCUUCCUCUCCUAGAAAGAAUAUAAGUUUAGACAAAUGAAGGGAAGAUGUUAAUAUUUGACCAAUCGUUCAUUCACU.CUA.....................AAUG..........................................................................................................................UAGCAGUGAACGG.AAGUAGUCA...................AUU.C.................................................................................................................UGACGAAGGAACGCAUCUUCGUUCAUCCCGAAAGGGACGGAAGUAGGUGAUCAUACCGAAGGAACGCAUCUUUUUAACGGGAGAUGUUAUGACUAAAUAUAAAGAAGUACGAGCAAUCAAUCGUGCAGUCAAAAAAUCCCUUAAGAGACAACUGGGAGAACCGGUUUAUAUUCGCAGAAGGUCUUCUGAUCUACCUGCUUAUGUGACUGACAAUCCCUUUUAUCCUUAAGGGCUUAGGGGGCUUAGGCCCCCUAAAUUUUUAUCCUUACAACAGAUAGAAUCAAAUCAAAAUUCGAUUACCAUUCUUCCUCUUGUAC
JCVI_SCAF_1096627127231/686-223                  AUCUUAGAUAGUCGGUAUGGGAAGAUUUGAAGUAUGACCUUACCAUAGUCAGAAUUGAUGCUAUUUGCUAGUUUUUACUUUUUUGGUUAAAAUUUGAUCAAUCGUUCAUUCACU.CUA.....................AAUG..........................................................................................................................UAGCAGUGAACGG.AAGUAGUCA...................AUU.G.................................................................................................................UGACGAAGGAACGCAUCUUCGUUCAUCCCGCAAGGGACGGAAGUAGGUGAUAAUACCGAAGGAACGCAUCUUUUUAACAGGAGAUGUUAUGACUAAAUAUGAAGAAGCACGAAUAAUUAAUCGUGCAGUCAAAAAAUCCCUUAAGCAACAACAGGGAAAACCAGUUUAUAGAACGAGAAGAUUUUAUAAUCUUCCUGCAUAUGUGACUGAUAACCCCUUUUAUCCUUAAGGACUUAGGGGGUCUAUUGGCCCCCUAAUUUUUUAAUAAAACUAUUUGCAAGAAAUUUAUUGGUGGGUCUGGGAAGACUUGAACUUCC
JCVI_SCAF_1096626910112/5025-4562                AAAUUUGUAAUUUUUUUAAAUGUUUUCAUUGCUUUGAUCUUCCUCUUCUAGAAAGAAUAUAAGUUUAGACAAGUGAAGGGAAGAUGUUAAUAUUUGAUCAAUCGUUCAUUCACU.CUA.....................AAUG..........................................................................................................................UAGCAGUGAACGG.AAGUAGUCA...................AUU.G.................................................................................................................UGACGAAGGAACGCAUCUUCGUUCAUCCCGAAAGGGACGGAAGUAGGUGAUAAUACCGAAGGAACGCAUCUUUUUAACGGGAGAUGUUAUGACUAAAUAUGAAGAAGCACGAUUAAUCAAUCGUGCAGUCAAAAAAUCCCUUAAGAGGCAAUUAGGACAACCAGUUUACAGAAGUAGAAGAUACUACGAUCUUCCUGCUUAUGUGACUGAUAACCCUUUUUAUCCUUAAGGACUUAAGGGGCCUUAUGGCCCCUUAAAUUUUGAAUUUAUAAGUAAGUUAUAAAAUCCUAAUAAAGGAAUUAGAAUUCUAUGACCAU
JCVI_SCAF_1096627124111/583-1046                 GGUGUGGGAAGACUUGAACUACAGACCUAACCCCAAUCAAAGAUAUGGUUGAGAUUGACGAAUUUGCAAGUUUUUACAACUUUGGUUAAAAUUUGAUCAAAUCGUUCAUUCACU.CUA.....................AAUG..........................................................................................................................UAGCAGUGAACGG.AAGUAGUCA...................AUU.G.................................................................................................................UGACGAAGGAACGCAUCUUCGUUCAUCCCGAAAGGGACGGAAGUAGGUGAUAAUACCGAAGGAACGCAUCUUUUUAACAGGAGAUGUUAUGACUAAAUAUGAAGAAGCGCGAAUAAUCAAUCGUGCAGUCAAAAAAUCCCUUAAGAAAGAACUAGGGCAACCUAUUUACAGAACUAGAAGAUUUUAUAACCUUCCAGCUUAUGUAACUGACAACCCUUUUUACCCUUAAGGACUUAGGGGACCAAUAGGUCCCCUAACUUUAUUUUGUAAGUCAAAAAUUAGGUGGAGUUAGAAUUUUUAGAUUUAGACCUUUGCCC
JCVI_SCAF_1096627080456/3586-4044                AGGAUUGUUAUCAGAUAAGUAUUAAUUUUUGUCAUUGUUGUAUGUUAAAAAUAUUUAAUAUAUUUGCAAGUUUCCUAAAAUCUGAUUAAUAUUUGAUCAAAUCGUUCAUUCACU.CUA.....................AAUG..........................................................................................................................UAGCAGUGAACGG.AAGUAGUCA...................AUU.G.................................................................................................................UGACGAAGGAACGCAUCUUCGUUCAUCCCGAAAGGGACGGAAGUAGGUGAUAAUACCGAAGGAACGCAUCUUUUUAACAGGAGAUGUUAUGACUAAAUAUGAAGAAGCACGAACAAUCAAUCGUGCAGUCAAAAAAUCCCUUAAGAGGCAAUUAGGGCAGCCUGUUUACAGAAGUAGGAGAUUCUAUAAUCUUCCAACUUAUGUGACUGACAACCCUUUUUAUCCUUAAGGACCUUAAGGGGCCUUAUGGCCCCUUAAAUUUUAAACUGAUAAGUAAGAAACAAAAUACCAAUAAAUGGGAUUAGAAUUCUA.....
JCVI_SCAF_1101668537207/1-409                    .......................................................ACUACUAUUUGCUAGAUUUUACAAUUUUGGUUAAAAUUUAAUCAAAUCGUUCAUUCACU.CUA.....................AAUG..........................................................................................................................UAGCAGUGAACGG.AAGUAGUCA...................AUU.U.................................................................................................................UGAUGAAGGAACGCAUCUUCGUUCAUCCCAAAAGGGACGGAAGUAGGUGGUAAUACCGAAGGAACGCAUCUUUUUAACAGGAGAUGUUAUGACUAAAUAUGAAGAAGCCCGAAUAAUCAAUCGUGCUGUCAAAAAAUCCCUUAAGUUACAACAAGGCAAACCUGUUUACAGAACUAGAAGAUUUUAUAAUCUUCCUGCUUAUGUGACUGAUAACCCUUUUUACCCUUAAGGACUUAGGGGGUCUAUUGACCCCCUAACUUUUUUCUACCAAAAGUUAUAUAAAAGAAAUGUAAUGGUGGGUCUGGGAAGACUUGAAC
JCVI_SCAF_1096627130209/1246-1709                UUUCAAUGCAAAUGCGUGUUGAAACCAAUAGAACUUAUUCAUUUUUAUCAAAAUAACUAAUAUUUGCUAGAUUUUUCAACUUUGGUUAAAAUUUAACCUAAUCGUUCAUUCACU.CUA.....................AAUG..........................................................................................................................UAGCAGUGAACGG.AAGUAGUCA...................AUU.G.................................................................................................................UGAUGAAGGAACGCAUCUUCGUUCAUCCCGUAAGGGACGGAAGUAGGUGAUAAUACCGAAGGAACGCAUCUUUUUAACAGGAGAUGUUAUGACUAAAUAUGAAGAAGCACGAAUAAUAAAUCGUGCAGUUAAAAAAUCCCUUAAGCAACAACAAGGAAAACGAGUUUAUAGAUCCAGAAGAUUUUAUAAUCUUCCUGCAUAUGUGACUAAUAACCCCUUUUAUCCUUAAGGACUUAGGGGGUCUAUUGGCCCCCUAACUUUUUGAAUAAAACUAUAUACAAGAAAUUUAAUGGUGGGUCUGGGAAGACUUGAACUUC
JCVI_SCAF_1101668528491/213-1                    UGGGUCUGGGAAGACUUGAACUUCAGACCAUACAAAUGAAAGAUAUAGUUGAAACUGACAAAUUUGCAAGUUUUUAUAACUUUGGUUAAUAUUUGAACAAAUCGUUCAUUCACU.CUA.....................AAUG..........................................................................................................................UAGCAGUGAACGG.AAGUAGUCA...................AUU.G.................................................................................................................UGAUGAAGGAACGCAUCUUCGUUCAUCCCGAAAGGGACGGAAGUAGGUGAUAAUACCGAAGGAACG...........................................................................................................................................................................................................................................................
JCVI_SCAF_1101667572791/762-310                  UUUUAGAGACGGAAGUAGACCUUAAAAAGUCGAAGGAACGCAUGCAAAAGUUACUAUUAAUUUCUUUUAAUUAAUAGAGAGAGAACUGAAGGACAGCGAAUUCGUUCAACCUA..........................GAAA...............................................................................................................................UAGGUCGG.AAGUAGG.....................GUA.AUA.................................................................................................................CCGAAGGAACGCGCCAACCAAAAGUAUACCUCAUUACUUAGCAUGAAAUUAAAGUAAACAGGCUAAUCUGUUUAUUUAACAAUUUUAUGGAGGUUCACAUGAAAAAACUAUACUUAAUUACAUUUUUACUUACAUCAUUUUACACAUUUAGCUCUUCUGCUGGCCCAACUGGAGAAAAAGUUUUUGAUCCAUUAGUCAACAGUUAUCUAACAGCUGUAGAACUAUCAAAAGAUGGUAAUAUUAAUGCUGUUAAAAAUAGAGAAGUAAUAUACAGUUUUUUAAAUAAAGAUCAGCAAUUAAUAGUUCACAAUUUUU
JCVI_SCAF_1101667247305/709-252                  GUAGGCUGGGGGUAUGUACCAGAGGAAUAUAGAACACCUGAGUUGACAGAAGAAGAACAAUCUGAUAUAAAUAAGAAUACAGACAAGAAGAACUCGUCUGUUCGUUCAUC.............................UUAACU................................................................................................................................GACGG.AAGUAGAAUA..................CUGCAAGGG............................................................................................................UAUUCGAAGGAACGCAUUACACUCGUUCAUUCAGAAGAAAUUCUGAACGGAAGUAGGUAAUGACACCGAAGGAACGCAUCUCUUAAGAAGGAGAUGGAUAUGAGUAGUCAAAUGUUAUACAUGCAUAAGAAAUAUAGAGAGGAGAAAGCUCGUAAGAGAAUAUCCGACACUAUAUGGUAUUUUAUGGGUAUUUCGGACACUUUAAGAAAAGGUUAAGAAAAAGGUAGGGUUGUUGUGAUUAAAUGUCGUCAUUCAUGGGCGAAUCACAGCAACUCUCACCGAAUCACACACAGACUUAACUCAGAGAACCUCAGAGAA
JCVI_SCAF_1096626845051/483-29                   UUACACUUAUGAUGAUUUUGAAUCUGCCUUUGUUUUUAAUAAUCCCAAAGCAACCUCGUCUUGUGGUUGUGGUACAUCUUUUAGCGUAUAAAUAGUUAUAAUCGUUUAUCC............................UGAAAC...............................................................................................................................GGACGG.AAGUAAACCA..................UUU.A................................................................................................................AGGUUGAAGAAACGCUCUUUAUUAAAGGAGUAUGUAUGGACUUAAUAAAAGACCUACGAGCUUUAAGAAAAGAGAAAAGUAAAUUAGACUCUGCUAAAGCUCAAUUAAGAAAACGAAGUAAAGAUAGUAUUGCUAGACCCAAAGCAAAGAACAAUCUUUUUUCAAAAGAUCCUCGUAUGCAGGGCAUAUAAAAGAAAACCCACUAGAGGUUUCCAGCCUCUAGUGGGAAAAAACAACCCAUUUAAGGGUAACUCUAAAUUUUGUUAGACACCUACGCCGUUAUGUCUGAAAUCAACAAUUGGCAUAAAGUCAUAAGCA
JCVI_SCAF_1101668292618/360-813                  GUAAACUUUGUAUAAGAAACGAAGCGAAUACCAGCACUACAAUCCUAAUAAUCUACUCACCAUCUAUUUCUCUAAAUUAAUCCAUAUAAAUAAUAAUACAAUCGUUUAUCC............................UGAAAC...............................................................................................................................GGACGG.AAGUAAACC...................AUCAA.................................................................................................................GGUUGAAGAAACGCUCUUUUAAAAGGAGUAUGUAUGGACUUAAUAAAAGACCUACGAGCUCAAAAAAAAGAGAUACAAAAAGAAAUCUCCGCAAGAGCUCAGUUAAGAAAAAGAAGUAAAGAUAGUAUAGCUAGACCAAAGGCGAAGAAAAAUCUUUUUUCAAAUGAUCCUCGUUUACAAGGGAUUUAGUUGUAUAAAUAGAUUUACCACACCAAGAAACGGUGCCUCACCUCCACAUAUAGGCACCGUUUCAUUUCACACAACAACAAAGGAAUUUUGGUACAGACAAGUUGAAUCGAACAACUGACUUCUGAGCC
JCVI_SCAF_1096627103299/253-1                    CUACUUUUAUAUGUAAAGAGUGUUGGUGUAUUAUGAAAAUAAAAUGUAAAUUAAAGAAAUCAAAGUGCCCAUUAGGUAAAUGGUAAUAUAAAUAAUUAUAAUCGUUUAUCC............................UGAAAC...............................................................................................................................GGACGG.AAGUAAACCA..................CCA.A................................................................................................................UGGUUGAAGAAACGCUCUUUAAUUAAAGGAGUAUGUAUGGACUUGUUAAAAGACCUACGAGCUUUAAGAAAAGAGAAAGAUAAACAAAUCUCUGCUAAAGCUCAAUUAAGAAAACG..........................................................................................................................................................................................................
JCVI_SCAF_1096627172087/655-1108                 UUUGUCUAAAAAGCGAAGCGAAUACUGUCACUAUCAACCAAACAAUCCACUCACCAUCUAUUUCCGUAAGCUAAUUGAAAAAGAUAUAAAUAAUAAUACAAUCGUUUAUCC............................UGAAAC...............................................................................................................................GGACGG.AAGUAAACC...................ACAAA.................................................................................................................GGUUGAAGAAACGCUCUUUUAAAAGGAGUAUGUAUGGACUUAAUAAAAGACCUACGAGCUCAAAGAAAAGAGAUAAGCCGACAGGUCUCUCAAAGAGCUCAGUUAAGAAAAAGAAGUAAAGAUAGUAUCGCUAGACCAAAGGCGAAAAAAAACAUUUUUACAAACGAUCCAAGAAUGCAGAGCAUUUAGUUGUAUAAAUAAUUAUACCACACCAAGAGAGGUGAGUUCCUCCACAUAUAACUCACCUCUCACUUAAUCAAUUUGGUACAAUCGGAUUGAAUCGAACAAUCACCUUCUGCGCCACAGGCAGACGUUCU
JCVI_SCAF_1096627784782/266-1                    CAAAAAGCGAUACACUCGUAGCGAAUACGAACAUUAUCAACCAAACAAUCCACUCACCAUCUAUUUCCGUAAGCUAAUUGAAAAGGAUAUAAAUAAUAAUAACGUUUAUCC............................UGAAAC...............................................................................................................................GGACGG.AAGUAGGC....................GAA.U..................................................................................................................GCUGAAGAAACGCACUAACAACGGAGGCCGAUAUGGACUUAAUAAAAGACCUAAAGGCUUUAGUAAGAGAAAGACGAGUUAGUGAAUCUACUAGGGCCCAAUUAAGAAAAAGAAGUAAGGAUAGUAUGCCA.........................................................................................................................................................................................
JCVI_SCAF_1101667236253/761-311                  AAAGAAGCGAUACACUCGUAGCGAAUACGAACACUAUCAACCAAACAAUCCACUCACCAUCUAUUUCCGUAAGCUAAUUGAGAAGGAUAUAAAUAGUAAUAACGUUUAUCC............................UGAAAC...............................................................................................................................GGACGG.AAGUAGGC....................GAA.U..................................................................................................................GCUGAAGAAACGCACUAACAACGGAGGCCGAAAUGGACUUAAUAAAAGACCUAAAGGCUUUAGUAAGAGAAAGACGAGUUAGUGAAUCUACUAGGGCCCAAUUAAGAAAAAGAAGUAAGGAUAGUAUCGCCAGACCAAAGGCGAAGAAAAAUCUUUUUUCAAAAGACCCAAGAAUGCAAAGCAUUUAGUUGUAUAAAUAACUAUACCACACCAAGAGAGGUGAGUUCCUCCACAUAUAACUCACCUCUCACUUAAUCUAAAAUUUUGGUACAAUCGGAUUGAAUCGAACAAUCACCUUCUGCGCCACAGGCAGACG
JCVI_SCAF_1096627824195/294-744                  CAAAAAGCGAUACACUCGUAGCGAAUACGAACACUAUCAACCAAACUCACCACUCACCAUCUAUUUCCGUAAGCUAAUUGAAAAGGAUAUAAAUAAUAAUAACGUUUAUCC............................UGAAAC...............................................................................................................................GGACGG.AAGUAGGC....................GAA.U..................................................................................................................GCUGAAGAAACGCACUAACAACGGAGGCCGAAAUGGACUUAAUAAAAGACCUAAAGGCUUUAGUAAGAGCAAGACGAGUUAGUGAAUCUACUAGGGCCCAAUUAAGAAAAAGAAGUAAGGAUAGUAUUGCCAGACCAAAGGCAAAGAAAAAUCUUUUUUCAAAAGACCCACGAAUGCAGAGCAUUUAGUUGUAUAAAUAACUAUACCACACCACGAGAGGUGAGACCUCCACAUAUUCUCACCUCUCACUAAAAACUAAAAUCUACAUUUACUGAUUUUCUUAACCCAGGUCCUUGAGGAUAUACGCCAUGGUAUA
JCVI_SCAF_1096627865163/446-896                  CAAAAAGCGAUACACUCGUAGUGAAUACGAACACUACCAACCAAACUCACCACUCACCAUCUAUUUCCGUAAGUUAAUUGAGAAGGAUAUAAAUAGUAAUAACGUUUAUCC............................UGAAAC...............................................................................................................................GGACGG.AAGUAGGC....................GAA.U..................................................................................................................GCUGAAGAAACGCACUAACAACGGAGGCCGAAAUGGACUUAAUAAAAGACCUAAAGGCUUUAGUAAGAGAAAGACGAGUUAGUGAAUCUACUAGGGCCCAAUUAAGAAAAAGAAGUAAGGAUAGUAUUGCCAGACCAAAGGCAAAGAAAAAUCUUUUUUCAAAAGACCCACGAAUGCAGAGCAUAUAGUGUUUAGUAUUUACGAAAAGAUUAUAGGAUAUUGUAUAUUAGGUUAUAUGGGUUAUGUAUUAAUUUGUAUGAUAUUAGGAACAUUUGAUAUUCUUUAAUCAAAAAGUUGUAUAAAUAACUAUACCACA
JCVI_SCAF_1101668336149/571-121                  GAAGCCAAGUUUCUCUCGUAGCGAAUACGAACACUACCAACCAAACAAUCCACUCACCAUCUAUUUCCGUAAGCUAAUUGAAAAGGAUAUAAAUAAUAAUAACGUUUAUCC............................UGAAAC...............................................................................................................................GGACGG.AAGUAGGC....................GAA.U..................................................................................................................GCUGAAGAAACGCACUAACAACGGAGGCCGAUAUGGACUUAAUAAAAGACCUAAAGGCUUUAGUAAGAGAAAGACGAGUUAGUGAAUCUACUAGGGCCCAAUUAAGAAAAAGAAGUAAGGAUAGUAUUGCCAGACCUAAGGCAAAGAAAAAUCUUUUUUCAAAAGACCCACGAAUGCAGAGCAUUUAGUUGUAUAAAUAACUAUACCACACCACGAGAGGUGAGUUCCUCCACAUAUAACUCACCUCUCACUUAAUCAAUGUUUAGUAUUUACGAAAAAAUAAUAGGAUAUUGUUUACUAGGAUAUAUGGGUUAUA
JCVI_SCAF_1096627279180/1079-551                 CUUUAAGCUGCUGACUCCUUUUUUGACAACGCCUGAUCGUGCAAAAAAGCUUGACCUUUACCAAUUCAGCGUAGAUUCUUAUGUGGCCCAAAGGGCAAAACACGUUCAUCUGGC.........................ACGAGUAAAAGUAG....................................................................................................................GUCAGACGG.AAGUAGGCAGAU................AAAAAUACAUCUCU....UCA..AAAAGAGAGGUUCGCAUCAAGCGUCC.....GCUUGUUGCAUUAAACA............................................AUCUACCGAAGGAACGCAUUGAAAGAAGGUGUGUUGUCGUAAGGCAGCGCGUGUUUAAUCAAUCGUAAUGUUGGAGGUUGACAUGACUUCAUGCACUUAUCGUGGCGCAGACUAUCACCCAUCUCAGAAGGCAGGCACCCAAAUUUUGGGCGCGGGCGUGUACCGAGGUGUGAAUUGGAAGCGUCGCUCUGUGAAGCCUGCUGCUAACCCAGAAAGAAAUCUUAUCUGGCGCGGCACAACUUAUACAAAGUAAAGACCAUUUGGUCGUCUCGCUCAACAAACCAAGGGGUCCAUGAAUGACCCCUUUCUCUAGCUUCCUU
JCVI_SCAF_1101667117392/299-1                    .........AUAAGUUAUUUAUUGACAAUGAAAUGGAAAAAUGGAUAUUUUUAAAAAAAAACUUGAAAAAAAAGUCUCUUAACUCUAUAAUUGCACUUAAAUCGUUCAUUCCUUGC.......................UACAUUUUGAU.....................................................................................................................GCAAGGAACGG.AAGUAGGAAGAUA...............GGAAAACCUCUUUC....UUU..UUAAAGAAAGGCAAGCAAGUACCGAU.....AAGGGAACGAGACCGAA...........................................UAUCUACCGAAGGAACGCGUUGAGAAGGGUGUGUAUCUUAAGAUGCAUGUACGAAAUCGAAACGAAAACUGGAGGCACGAUAUGACUACUUACAGAG................................................................................................................................................................................................................................
JCVI_SCAF_1096627793828/1637-1106                CGGCAACAUGUCAUGUGUUAAAGCAAUCAAUAAAGAAAUAGAAAAAUCUUUUAUCUAGAAUAUUUACAAACUCCUACUAUUUUUGAUAAAAUGCACUUAAAUCGUUCAUUCAGUGCCCU....................GUUUU........................................................................................................................AGUGCAUUGAACGG.AAGUAGG.AAAAC...............CUGAAAACCUCUAU....CUG..AAAAGAUAGGUAAGCAAGUACCCAUA.....AGGGGAACGAGACCGAAA..........................................GUUUUACCGAAGGAACGCGUUGAGAAGGGUGUACGCUGGGAAGCGUAUGUACGAAAUCGAAACGAAAACUGGAGGUCAAACCGAUGUAUUACAGAGGUAUCAAACAAACUCCACAAAAUGUCGCGAAGGAACAAAAAGUUAUUUCUUCAGGCAUUUACCGUGGAAUAAGACAUGAUGCAAUAGAGUCUGAAAACAGAAAGACAUCUACUACUGUUUACCCUAAAUGGUAUCGUGGUGUCAGAGAUGUAUAAAGUAAGACAUCAAAAGCUAGGUAAAAUCGACGCAAUAAUUGGAUUGUUUUUAAUCUCAUCUGUAUUGAUU
JCVI_SCAF_1101668358160/826-295                  CGGCAACAUGUCAUGUGUUAAAGCAAUCAAUAAAGAAAUAGAAAAAUCUUUUAUCUAGAAUAUUUACAAACUCCUACUAUUUUUGAUAAAAUGCACUUAAAUCGUUCAUUCAGUGCUCU....................UUUUU........................................................................................................................AGUGCAUUGAACGG.AAGUAGG.AAAAC...............CUGAAAACCUCUAU....CUG..AAAAGAUAGGUAAGCAAGUACCCAUA.....AGGGGAACGAGACCGAAA..........................................GUUUUACCGAAGGAACGCGUUGAGAAGGGUGUACGCUGGGAAGCGUAUGUACGAAAUCGAAACGAAAACUGGAGGUCAAACCGAUGUAUUACAGAGGUAUCAAACAAACUCCACAAAAUGUCGCGAAGGAACAAAAAGUUAUUUAUUCAGGCAUCUACCGUGGAAUAAGACAUGAUGCAAUAGAGUCUGAAAACAGAAAGACAUCUACUACUGUUUACCCUAAAUGGUAUCGUGGUGUCAGAGAUGUAUAAAGUAAGACAUCAAAAGCUAGGUAAAAUCGACGCAAUAAUUGGAUUGUUUUUAAUCUCAUCUGUAUUGAUU
JCVI_SCAF_1096627975658/1292-762                 CGGCAACAUGUCAUGUGUGAAAGCAAUCAAUAAAGAAAUAGAAAAAUCUUUUAUCUAGCAUAUUUACAAACUUCUACUAUUUUUGAUAAAAUGCACUUAAAUCGUUCAUUCAGUGCCCU....................UUUUU........................................................................................................................AGUGCAUUGAACGG.AAGUAGG.AAAAC...............CUGAAAACCUCUAU....CUG..AAAAGAUAGGUAAGCAAGUACCCGUA.....AGGGGAACGAGACCGAAA..........................................GUUU.ACCGAAGGAACGCGUUGAGAAGAGUGUACGCUGGGAAGCGUAUGUACGAAAUCGAAACGAAAACUGGAGGUCAAACCGAUGUAUUACAGAGGUAUCAAACAAACUCCACAAAAUGUCGCGAAGGAACAAAAAGUUAUUUCUUCAGGCAUUUACCGUGGAAUAAGACAUGAUGCAAUAGAGUCUGAAAACAGAAAGAAAUCUACUACUGUUUACCCUAAAUGGUAUCGUGGUGUCAGAGAUGUAUAAAGUAAGACAUCAAANNNNNNNNNNNNNNNNNNNNNNNNNNNNNNNNNNNNNNNNNNNNNNNNNNNAAGCU
JCVI_SCAF_1096627998782/1525-1943                CGGUAACAUGUCAUGUGUGAAAGCAAUCAAUAAAGAAAUAGAAAAAUCCUUUAUCUAGAAUAUUUACAAACCUCUACUGUUUUUGAUAAAAUGCACUUAAAUCGUUCAUUCAGUGCCCU....................UUUUU........................................................................................................................AGUGCAUUGAACGG.AAGUAGG.AAAAC...............CUGAAAACCUCUAU....CUG..AAAAGAUAGGUAAGCAAGUACCCGUA.....AGGAGAACGAGACCGAAA..........................................GUUUUACCGAAGGAACGCGUUGAGAAGGGUGUACGCUGGGAAGCGUAUGUACGAAAUCGAAACGAAAACUGGAGGUCAAACCGAUGUAUUACAGAGGUAUCAAACAAACUCCACAAAAUGUUGCGAAGGAACAAAAAGUUAUUUCUUCAGGCAUUUACCGUGGAAUAAGGCAUGAUGCAAUAGAGUCUGAAAACAGAAGGACAUCUAC.................................................................................................................
JCVI_SCAF_1101668331157/311-841                  CGGCAACAUGUCUUGUGUGAAAGCAAUCAAUAAAGAAAUAGAAAAAUCUUUUAUCUAGAAUAUUUACAAACUUUGACUAUUUUUGAUAAAAUGCACUUAAAUCGUUCAUUCAGUGCCCU....................UUUUU........................................................................................................................AGUGCAUUGAACGG.AAGUAGG.AAAAC...............CUGAAAACCUCUAU....CUG..AAAAGAUAGGCAAGCAAGUACCUGUA.....AGGGGAACGAGACCGAAA..........................................GUUU.ACCGAAGGAACGCGUUGAGAAGGGUGUACGCUGGGAAGCGUAUGUACGAAAUCGAAACGAAAACUGGAGGUCAAACCGAUGUACUACAGAGGUAUCAAACAAACUCCACAAAAUGUUGCGAAGGAACAAAAAGUUAUUUCUUCUGGCAUUUACCGUGGAGUAAGACAUGAUGCAAUAGUGUCUGAAAACAAAAGGACAUCUACUACUGUUUAUCCUAAAUGGUAUCGUGGUGUUAGAGAUGUAUAAAGCCAGACAUCAAAAGCUAGGUAAAAUCGAUGCAAUAAUUGGAUUAUUCUUAAUUUCGACUGUAUUGAUU
JCVI_SCAF_1096627172186/886-355                  CGGCAAUAUGUCAUGUGUGAAAGCAAUCAAUAAAGAAAUAGAAAAAUCUUUUAUCUAGAAUAUUUACAAAAUUCUACAAUUUUUGAUAAAAUGCACUUAAAUCGUUCAUUCAGUGCCCU....................AUUUU........................................................................................................................AGUGCAUUGAACGG.AAGUAGG.AAAAC...............CUGAAAACCUCUAU....CUG..AAAAGAUAGGUAAGCAAGUACCCGCU.....AGGGGAACGAGACCGAAA..........................................GUUUUACCGAAGGAACGCGUUGAGAAGGGUGUACGCUGGGAAGCGUAUGUACGAAAUCGAAACGAAAACUGGAGGUCAAACCGAUGUACUACAGAGGUAUCAAACAAACUCCACAAAAUGUUGCGAAGGAACAAAAAGUUAUUUCUUCAGGCAUUUACCGUGGAAUAAGGCAUGAUGCAAUAGAGUCUGAAAACAGAAAGACAUCUACUACUAUUUACCCUAAAUGGUAUCGUGGUGUCAGAGAUGUAUAGAGUCAAGCAUCAAAAGCUAGGUAAAAUCGACGCAAUAAUUGGAUUGUUUUUAAUCUCAUUUGUAUUGAUU
NZ_ABOY01000018.1/62185-61709                    CCUGAAAUCUUUCAGAAGUUACAAAUUUUUGUUUAGGGGUUGACACUUGUGGUAAACGAUGUAUAUUAGAUAUAUGCUGACUUAAUAUAACUAUACAGAGUACCUUCAUCUCUAUACA.....................GCAAAUUCAACUCAU...............................................................................................................UGUAGAGAGACGG.AAGUAGGU....................CAAAAGA................................................................................................................ACCGAAGGAAUGCACCUGAUCCGCUUCUCAAACUUAGCUCAGAGUUCAGUAGGAAAAAAUGCUUGUAAUCUCUAUACUCACCUUGCUCAUUGCUUCCAUUUCGGCUUUUUUAAGCCUUAACACCCAAGAAGAAAUAGUCAAAGUCUCAUCAGGGUUUAUGUCUGCCCUACUAUUUUUUCUGACUUUGAUAGUCGCCCCUUGGCCACUUAAAUUGGGGUUAAUUUCUAUCCCCUUACUGUGGACUCGGCUGAGUAAUUGGUCAACCCAGAAAGGAAUUAACUAGGAUUCCACUGCCAAUAAUAUCAUAAAGUUUCCU
JCVI_SCAF_1101668736363/1-413                    .........................................UGUUACUAAAGCAAAUACUAAUUCCAUCUCUCACCUCACUAGUAUUUAUAAAUAAUGGUAUCGUUCAUCUAU..........................UCAA...............................................................................................................................AUAGACGG.AAGUACCU....................AUCAA..................................................................................................................GGGGAAGGAACGCACUUAACUUUUGGUAACUAAUCGAAAGGAGAGUGUUAUGAAUACGAUAAUUUACCAAUUAUUAAGACUUGCAAAACAGUAUCAGCGUGAUAAAUUACAUCUGAUGUUGAACUGUAGACCAAGAUAUAGGACAUGAUUAGUUCCUUUUUGGAAAGGCUGAUUAUCUAUUUUGAAAUAGUGUUUCCAAUAUAAAUAUAAUGGAGAACAAAAAAAUUGUUCUCCAUUUUCAUAAGAAAGGAAUAAAAAUGUCGGUUGCAACAGCAAUUUAUAAAGAAACUUGCCAUGUGUGUGAGAUAGUAAAUAA
JCVI_SCAF_1096627055100/1367-872                 CGCUGAGUCAAAUAUUAUUUUUUAAUAACACCUACUCAAAAAUAGUUCUUGACUUUCACUCCUCUUUUUGGUAUAAUAUAUUAAAUAGAUAGAAAUAUCUAUCGUUCAUUCUCG.........................CAA...............................................................................................................................CGAGAACGG.AAGUAAGAAAC.................CUGAAAACCUCUCA....CUU..UCUGUGAGGCUAGUUAACCGAAA......................................................................GUUUCCGAAGGAACGCAUGAGAAGAGUUAGGGCAUUUAUGCCUGAGUACGAAAUCGAAUGUAAACUGGAGGAUAAAAUGAAGUUUUGCUACAGAGGAACUAAAUACAACGAACUGAAGCGCAAAGCGAAAUCUGCCGAUACCAAAUUGGUAUAUCGUGGAAUCAAACACGCUGCGUAAUAAGUAGGGCUGCAAAAAUAAUUCUUGACUUUUCCUUGAUAUUUUGAUAUAAUACUUGUAUGAAAAAUAAUCAAUGGACAGAUAAAGAACGGGUUCGACUUAAAAAACAUUACAACACAGUCGAACCCUUGCAGUUACAAA
JCVI_SCAF_1101668063903/1528-1074                UAUUUGUUGAAUAUAUUCUUUAUUUUCUUUAAAAAGAUAUCACGUUCAUCUUUUAAUUAAGACGGAAGUAGACGAAAGUCGAAGGAACGCAUGCAGGUUAAUCGUUCAAUUCUU.........................GUUA..............................................................................................................................AAGAAUCGG.AAGUAGGG....................GUG.A..................................................................................................................CCCAAAGGAACGCGGAUCUUUUCUGUUUUUUCCAUAACUACGCAUGAAAUUUAGCACUGAGGUCAGUGUUAAUUAAAUUUUAACGUAAAGGUAUGUAUGGCCAACAAAAUUUUUUAUUUUAUAGGGUUUUUAAUUUGCUCAUUAUUAAUAAACUCAGGUGCAUAUGCUGCAGUCGAUAUAGAAGUAGCGUAUAUUUUUAAUACAUUUUCAUUUUUAGUUUGUGCAUUUCUUGUCAUGUGGAUGGCUGCAGGAUUUUGUAUGCUUGAAUCAGGUUUAGUUACAACUAAAAGUGUUUCAACUAUCGCUGCUAAAAAUA
JCVI_SCAF_1101667078320/794-1032                 UUGUAUUGAAGAUUUGUUAAUAAUCUUUAAUAGCAUGCUUACGUUCAUCUUUUUAAAUAAAGACGGAAGUAGACGAAAGUCGAAGAACGCAUGCAAGUUAAUCGUUCAAUCCUU.........................GUUUAA............................................................................................................................GAGGAUCGG.AAGUAGGG....................CAA....................................................................................................................CCCAAAGGAACGCGGAUCUUUUCUGUUUUUCCAUAACUACGCAUGAUAAUAUCGCUGAGGUAAGUGGUAAUUUAAUUUAACGUAAACGUAUUUAUGGGC.........................................................................................................................................................................................................................
JCVI_SCAF_1096628206963/112-568                  UGUAUUGAAGAUUUGUUAAUAAUCUUUAAUAGCAUGCUUACGUUCAUCUUUUUAAAUAAAGACGGAAGUAGACGAAAGUCGAAGGAACGCAUGCAAGUUAAUCGUUCAAUCCUU.........................GUUUAG............................................................................................................................GAGGAUCGG.AAGUAGGG....................GUG.A..................................................................................................................CCCAAAGGAACGCGGAUCUUAUCUGUUUUUUCCAUAACUACGCAUGAUAAUUAUCACUGAGGUAAGUGGUAAUUUAAUUUUAACGUAAAGGUAUUUAUGGCCAACAAAUUAUUUUAUUUUAUAGGGGUUUUAGCAAGUACAUUGUUAUUAAGCUCAGGAACUUAUGCUGCAGUGGAUGUUGAGGUAGCAUAUAUAUUUAAUACAUUUUCAUUUUUAGUUUGUGCUUUUCUUGUCAUGUGGAUGGCCGCAGGAUUUUGCAUGCUUGAGUCAGGGUUAGUAACAACAAGAAGUGUUUCAACUAUUGCUGCUAAAAACA
JCVI_SCAF_1101668053145/403-1                    AAAUCUUGAACAAUUAUUAGAUAUUCUCUAAAGAAUACCUCACGUUCAUCUUUUAAUUAAGACGGAAGUAGAUGUAAGUCGAAGGAACGCAUGCAAGUUAAUCGUUCAAUCCUU.........................CUA...............................................................................................................................AAGGAUCGG.AAGUAGGG....................GUG.A..................................................................................................................CCUUAAGGAACGCGGAUCUUAUCUGUAUUUUCCAUAACUACGCAUGAAUAUUUAUCACUGAGGUCAGUGAUAAUUUAAUUUUAACGUAAAGGUAUUUAUGGCCAACAAAAUUUUUUAUUUUAUAGGGUUUUUAAUUAGCUCAUUAUUAAUAAACUCAGGUGCAUAUGCUGCAGUCGAUAUAGAAGUAGCGUAUAUUUUUAAUACAUUUUCAUUUUUAGUUUGUGCUAUUUCUUGUAAUGUGGAUGGCUGCAGGAUUUUGUAUGCU...................................................
JCVI_SCAF_1096628270535/928-1375                 NNNNNNNNNNNNNNNNNNNNNNNNNNNNNNNNNNNAUACUUUAUAUUAUACUUGGUUUAGGUGUUUAUGCUGCAUAUAGAUGGAUAAGAAAAAAAACAUAAUCGUUUGGCUC...........................AUU.................................................................................................................................GAGUUGG.AAGUAAG.....................GUA.A...................................................................................................................CUGAAGAAACGCACUAACUUUAAUUAGGAGGUGUGUUAUGAAUAAUCAAACAUUAUUUAUAUUUAAAAAACAACAACAAGAAUAUAACAUGGUAAGAAAAUUAAAAAAAGUAUCAAAACAAUUAGAAAAAGCCUCUAGACUACAUAAGAGGCAAUCGGAGAUUGUAAAAAAAUAUGUCAAGCAAACGGAAAAAAAGAAGAGACCCAAAAGUAGGAACAGGAAAAAAGCCUAAAGGUUCUGGUCGUAGAUUAUAUACAGACGAGAAUCCAAAAGAUACAGUUAGUAUUAAAUAUGCUACUGUAGCAGAUGCUAAAA
JCVI_SCAF_1101668388391/305-752                  AAGAAAACGCAGUUAUCGUAGCGAAUACGAAUCCUAUCAACCUAACAAUCCUCUUACCAUCUAUUUUUCUAAAUUAAUCCAUAAAGAUAUAAAUAAUAAUAUCGUUGGACU............................AAA..................................................................................................................................AGUCGG.AAGUAAGC....................AAU.C..................................................................................................................GCUGAAGCAACGCACUAACAAGGGAGGCCGUUAUGGACCUAGUAAAGGACUUAAAGGCUCUAAUUAGACAAAAGCGUGUUAGUGAAUCUAGUAGGGCUCAAUUAAGGAAAAGAAGUAAAGAUAGUAUCGCAAGACCAAAAGCGAAACGCAAUCUUUUUUCAAAAGACCCUCGUAUGCAAGGUAUAUAAUCUAUUGGUGCCGGCGACAGGACUCGAACCUGUAAGCGUUAGCGACGGAUUUUAAGUCCGUUGUGUUUACCAGUUUCACCACGCCGGCACAAUAGAAUUGGCCUGCUCGGUAGGAUUCGAACCUACGA
JCVI_SCAF_1096627056769/432-1                    ACAGAUGCACCUGCCAUGAUAGAAGAAAUGGCAAUCAAAAUAAAGCAGUAGUAUUAUUACAAAAAUGCACACCUGUUAUGUGCUAUUUGCAUAAAUACUUUUCGUUCAGGC............................ACUG.................................................................................................................................GCCCGG.AAGUAGC.....................AUACA...................................................................................................................GCGAAGGAACGCACCUAAACUUUAACAGAGGGAGGGUGACAUGAUAGGACGAUUCACCCAUUUAUUCAAGAAGAGAGCCGAGAAAGGCGCGAUGCGUAAGAAAGCAGAAGCAAUGUUCUCCAGCAAAAGAGAAGUUGAAAUAAAUGGCAACGGGACAUCUGGUUAUGUGGUUAAACACGGACCUAACAAAGGUCGUGUUCUCGGACACAAAUCAGUGAAGUCUACCAAUAAUUUUCAAUAAUUUGGUACGGAACAAACACGCAAUUUAAGGGCAAAUUGGGGGGCAUAAACCCCCCAAU................
JCVI_SCAF_1096627155593/1079-631                 CUGAUUGGGUGCCUGCUAAACCAGAACUAAGAAUCGAAGGCGAAAUCUUUAAGCAAUAAUCUAAUUGCAUUAUUCACAUACCAGUUAUGCUAAAUAAGUAUACGUUCAGGC............................AUCAG................................................................................................................................GCCCGG.AAGUAGC.....................AUACA...................................................................................................................GCGAAGGAACGCACCUAAACUUUAAUAAAGGGAGGGUGACAUGAUAGGACGAUUCACUCAUUUAUUCAAGAAGAGAGCCGAGAAAGGCGCUAUGCGUAAAAAAGCAGAAGCAAUGUUCUCUAACAAGAAAGAAGUUGAUAUAAAUGGAAACGGUACAUCUGGUUAUGUUGUAAAAACUGGACCUAAUAAGGGUAAAAUUUUAGGACAUAGAUCAGUGAAGUCUACUAACAACUGGUAGUUACUUUCUAGUAAACAAAAAACUUCUACUGGGUUUGCUGUAUCGGAAAUUUAAUGUUUUCCAAUGCGGCUCUCCCA
JCVI_SCAF_1096627294720/1044-596                 CUGAUUGGGUGCCUGCCAAACCAGAACUUAGAAUCGAAGGCGAAGUCUACACACAAUAAUCUAUUUGCAUUAUUCACAUACCAGUUAUGCUAAAUAAGUAUACGUUCAGGC............................AUCAG................................................................................................................................GCCCGG.AAGUAGC.....................AUACA...................................................................................................................GCGAAGGAACGCACCUAAACUUUAACAAAGGGAGGGUGACAUGAUAGGACGAUUCACCCAUUUAUUCAAGAAGCGAGCCGAGAAAGGCGCUAUGCGUAAAAAAGCAGAAGCAAUGUUCUCUAGCAAGAAAGAAGUUGAUAUAAAUGGAAACGGUACAUCUGGUUAUGUUGUAAAACACGGACCUAAUAAGGGAAAAAUUUUAGGACAUAGAUCAGUAAAGUCUACUAACAACUGGUAGUUACUUUCUAGUAAACAAAAAACUUCUACUGGGUUUACUGUAUCGGAAAUUUAAUGGUUUCCAAUGCGGUUCACCCA
JCVI_SCAF_1101667031347/764-317                  AUUUGAUGCACUAGAUAAGUUUGAUCCAGUAAAGAUCGACUUCAAAUAUUUGGAUAGAGAAAAUGAAUUUAUUCAGGUUCUAGAUACUAAAUAAUAAUACAACGUUCAGGC............................GUCAA................................................................................................................................GCCCGG.AAGUAGC.....................AUU.A...................................................................................................................GCGAAGGAACGCACUUAACUUUAACGAGGAGAGUGUCAAUGAACUACAAAGACUUCGAAAUAGCUCGCAAAAAAAGAAAAACCGAACUAGCACAUAAAGCAAUAAUACGCAAAAUGGCUGAAAAUCGUUUAUCUAGACCAAGAGCUGAAAAGAACAUACUUAGUACAGACCCUAGAUUACAAAAAAUUUAAUAUUUUGGUAAAAAAGAGGUUGACUUUAUGAAUAAAGUCUGUUAUAUUAAGUACAUAAGCAACAAAAAACUAAUUACUUUUUGUUUAUAGUGCAAGGAAGAGGCUCCUACCAAAAGAGUCGAAC
JCVI_SCAF_1096626871571/510-62                   CAGGCACAGUGGUGACACAAUCUGAUGAAGAAGUCGAUCAAGGGGACGACAGUCAGUAAUCAAUAUGUGUUUAAUGCAUACCAGUUAUGCUAAAUACAUAUACGUUCAGGC............................AUCA.................................................................................................................................GCCCGG.AAGUAGGA....................GUU.A..................................................................................................................UCCGAAGGAACGCACCUAACUUAUAACAGAGGAGGGUGAUAUGAGCAGAUUCAGUCAUCUACUUAAAAACUAUACGAAAAAUUCGCAAAUUGCCAAAAAAGCAAUGGAUCUUUUUCGUGCUAGAAAAGAAGUGGACAUAAAUGGCAACGGUACCACAGGGUAUCGUUUUAAAGCAGGUCCGCACAAGGAUCAAGUUGCUGGUCACAGAACAAUUAAAUCCAACAGUAACUGGAAAUAAACUAUUUUUUACAGAAUAGAAAUGACCCGCUGGCGGAACUGUAUCUAAACUUUAGAUUUCGCCAGUGUGGUUCACUCC
JCVI_SCAF_1096627571351/851-1334                 CAAGAGAAGCCCAGAUGAUUGUGAAUGUUAUUAUUUCCAUAUCGAAAUUAUUUAAUAACUCUUGAAGGAACAUCUAUAUAAUAAUAAAUAAUAGUAUAACAUCGUUCACCC............................GAAA.................................................................................................................................GGGCGG.AAGUACCCUAUUUUCUGUACAUAAUUCUAUGCU..............................................................................................GGAAAUAU......GGGGUAGGGGAAGGAACGCACCGUAUAAGGAAACUAAACUAUGGCAACUCGAUACAUGCAGUAUAGAGGAGCGAAAGUGGAAACUUCUGAAAAAGCGGUGGCAAAAAAACCCGGCAUCGCUUCUUACAGAGGAAACACUUACGAUCCGAAUAAAGUAAAACCUGCUAGCGAAGUAAAGCACGGUAUGUACCGUGGCUCUGCUUGGAGCAAGUAAUACAAAAAAAGCCCUCUGCCGAUUUCUCAGUAGAGGGCUUAUAAUGUUUAUAUCUAAUAUUUUUUAGAAACUAAAUACUAAACCAGCAUUAACCGAAUUAGCAAAAUU
NZ_AAXW01000008.1/84768-84287                    GGGAUUGAUUACGUAAAUCCCAUGAAGCCUUGACAACUGCUAGUUAAGGGUUGACACUGAUGUUAAAAGUUAUGUAUUAUUAAGAAAUGCAAAUAGCUUUGUCGUUCAUCUCUACAUUGU...................UACGAGAAAAC.................................................................................................................ACAGUGAAGGGACGG.AAGUAGGCUU..................GUAUCAUG.............................................................................................................AAGCCGAAGGAACGCUCAAACUGUCGAUAAACAUGAGGUUGUAACAGAACAAUGCUUAUCAUUUCUUUAAUCACUUUAGCGAUCGCUUCAGUGUCAGCUUUUUUGAGUUAUAACUUAAAAGAAGAUGUGGUGAAAGCUGCUAUGGGGUGUGUUGCUUUACUAUCAUCUCUGUUAACGCUUUUAUUUGCUCCUUGGAUUUUGAAGUUAAGUAUUAUUGCUAUUCCCUUAGUGAUUGAUAGGCUAAAUAACUUAACUACCGAGGAAUCUCCUAAUUAGAUUCAGUUUUCAUCUCCGUCUUCUUACAACUUCACUCAGCAA
NC_010546.1/2393802-2394283                      GGGAUUAAUUACGGAAAUCCCAUGAAGCCUUGACAACAGUUCAAUAAGGGUUGACACUGAUGGGAAAAGUUAUGUAUUAUUAAGAAAUGCAAAUAGCUUUGUCGUUCAUCUCUACAUUGU...................UAGGAAAAAAC.................................................................................................................GCAGUGAAGGGACGG.AAGUAGGC....................UUGCAAUCUAGA...........................................................................................................GCCGAAGGAACGCUCAAACUGUCGAUAAACAUGAGGUUGCAACAUAACAAUGCUUAUCAUUUCUUUAAUUACUUUAGCAAUUGCUUCAGUGUCUGCUUUUUUAAGCUUUAACCUAAAAGAGGAUGUCGUGAAAGUUUCUAUGGGAUGUGUUGCUGUGCUAUCCUCUCUGUUAACUCUCCUGGUUGCUCCUUGGAUUUUGAAGUUGAGUAUUGUAGCGAUUCCCUUAGUGAUUGAUCGAUUGAAUAACCUUAGCACUGAAGAAUCUCCUAAUUAAACCCACCUAACCGUUAGGUCAAUUCUCAUCUUGGUCUUCUCA
JCVI_SCAF_1096627394014/68-517                   AGUUGUAUAUUACAAUCCCUAUGAUGAAGAAUAUAAUUCUAUAGAAUAUAAUACUAAUUUAGGGCCUGGUCAUUAAGGUAAUAAUAAUACUAAAUAGUAUUACGUUCAUC.............................AUAUA.................................................................................................................................GACGG.AAGUACCCA...................AUC.U.................................................................................................................UGGGGAAGGAACGCACUCUUUGAAUAAGGAGUGUGUUAUGAAUCAACAAACACUAUUACAAUAUCUAAAAUUGAUAGAAGAACACAGACGUAAACGUAUGGAAAUAAUCCUAUACUGGAAAAGAGUCACGUCUGUGUAAUUAUUUAUUGAGCCGUAAGGGUAAAGUCGAUUGCAAGUCUUUUCUUGUCAGACAAUAUAUCAUCUGCCCUGUGUUCAAUUCUAGGGUCAAACAAUAGGAAAUCGCAUGGUGCUAAGGGAAAGACUUCCCCACCAUGCGUAAAUCCACCACCAUCAACAUCACAAUCCCAAUCUGCAUU
JCVI_SCAF_1096627558708/608-158                  CUCGAAGGAAAUAGAUGGUAUUUGCAGAGUAUACAGGAUAUAGAAGAGGGAGAAGAGAUAACCCUGAUGUAUAAGGGAUAUAGACCCUAAAUAGAACAUAUUCGUUCAUCU............................AUUCAC...............................................................................................................................AGACGG.AAGUAGGA....................AUU.A..................................................................................................................ACCGAAGGAACGCAUCUCUUACAGGAGGUGUGCUAUGAGUAGACAAACUCUAUACAUACUCAGAAAACUCAGAGAGGACAGGAGAAAACGUCUUAUCCGACACUCUAUGGGUUUUUAUGGGUAAAUCGGACACAUUUAGAAAAGAUACAGAAAAAGGUGAGGUUGUUGUGUUUAAAUCUCGCAGUGAUUCGCACUCGCAGACGAAUCGGUCAGAACUUACACAGAGAAACGCACAGAUAUCUGGGAUAAUUUAGUUCGCAUAACACAUAUUAUGUUAAAAAAACGAUUUUACUUGACAACUGUGAGUAGCUGUGAU
JCVI_SCAF_1096627864484/1224-1674                CUCGAAGGAAACAGAUGGUAUCUACAGGCCAUUACAGAUAUAUCAGAGGGAGAGGAGAUAACUCUGAUGUACAAGGGAUAUAGGCCCUAAAUAGAACAUAUUCGUUCAUCU............................AUUCAC...............................................................................................................................AGACGG.AAGUAGGA....................AUU.A..................................................................................................................ACCGAAGGAACGCAUCUCUUAUAGGAGGUGUGCUAUGAGUAGACAAACUCUAUACAUACUCAGAAAACUCAGAGAGGAGAGGAGAAAACGCUCUAUCCGACACUCUAUGGGUUUUUAUGGGUAAAUCGGACACAUUUAGAAAAGAUACAGAAAAAGGUGAGGUUGUUGUGUUUAAAUCUCGCAGUGAUUCGCACUCGCAGACGAAUCGGUCAGAACUUACACAGAGAAACGCACAGAUAUCUGGGAUAAUUUAGUUCGCAUAACACAUAUUAUGUUAAAAAAACGAUUUUACUUGACAAGUGAGAACAGCUGUGAU
NZ_ABVJ01000012.1/104436-104931                  UUAUUAUUAUCUAUUCCGCAAAAGCCAUUAAGAUUUGCAAAGGUUUACCAAUGCACGAUUGCCCAGAUCAAACGGUAUCAUAUAAUACAGAUAUCAAAAGAUCGUUCAUCUCUCUAGCAACUUA...............CCUCUGUACUUACCUCUGUAUAGU................................................................................................UAGGCAUCUGGAGAGACGG.AAGUAGGG....................GUUUC..................................................................................................................CCCGAAGGAACGCGCCUCAAAACACAACCUACAUUGACAGAGAGGCGGGUUAUGAAACUUCAAUAUCGUGGCGUAACGUAUGACCAUAUUCCCCAUCCAGUGAAGCUGGGUAACACUUCUAAGGCAGGUAAGUACCGGGGUGUGGCGGUGAAUUAUCCAACCCUGAUGACUGAUGUACCUCAACCGCAAAUGGAAUUGACCUACCGUGGCGUGACCUACACAACGGGGCAAGACAAGAAAGUGAAAGCGGACAAACCAGUCCAACCUGUGGCAACUCAAGCACAAAGCACAACUUUGGAAGAACGGCUGCGUCUGC
JCVI_SCAF_1096627701349/496-42                   UCUGGCAUUUUUUAAUCUCCAUUUUGAUAAUAUUAAUACAAUACUAUAACUUUUAAAAUACUCCUCUUGCAUAAUGAACUUUUGAAUAUUAUUAUAUAAAUACGUUCAUCCU...........................UU..................................................................................................................................AGGACGG.AAGUAAGUAU..................UAA.UUA..............................................................................................................AUACUGAAGGAACGCAUUAUCAUCGUUCAUCUCGUAAGAGACGGAAGUAGGUAAUGAUGCCGAAGGAACGCACCUAACUUUAACAGAGGGAGGUGACUAUGACAUACAGACAAUUUCAAUGGAAACAGUGUGUAAUUGCACGUAGACGUGCACUUAUUCAUAAGUUAUUGAAUUAUCGUACACCUAUGUCUUGUAAGUGCAAAUUGGCUACUUAAGCAAACUGCUAAUGGGAGUAAGUUUAAAAACUUACUCCCUUAAAUUAAUUUUUAAAAACAAGUGUAAUAAGUUUAAUAAUAUAACCAUAAAAUAUGGUUAACA
JCVI_SCAF_1096627326751/1524-1069                UAAAUCUCCUUUUUUAAUAAUAUUAAUAUAAUAAAUCAUAAGCUAUUACUUUUUAAAAAACUCCUCUUGCACAAUAAACUUUUGAAUAUUAUUUCAAUUAUACUUUCAUCC............................UUAA.................................................................................................................................GGAUGG.AAGUAAGUAUU.................AAUAU...............................................................................................................AAUACUGAAGGAACGCAUUAUCAUCGUUCAUCUCGUAAAAGACGGAAGUAGGGAAUGAUGCCGAAGGAACGCACCUAACUUUAACAAAGGUAGGUGACUUUGACAUACAGACACUAUCAAUGGAAACAAUGUGGAAUUGCACGAAGACGUGCACUCGUUAAUAAAUUAUUGAACUAUCGUAAACCUAUUUCUUGUAAGUGCAAAUUGGCUAGUAAAGUAAACUAUCAAAAGGAGUAAGUUUAAAAACUUACUCCCUAAAAUUAAUUUUUAAAAAAAAGUGUUAUAAGUUUGAUAAUAUAACCAUAAAAUAUGGUUAACA
JCVI_SCAF_1096628198335/323-783                  AACAAUUGAUCAAGUUAUGAGAAUAAGAACUGGAGAAAAAGACAGUGAUGCUGUCUGAAUAAACUUUACAAGUUAACAAAAAUCACUAAAAAGACCAAUAAUCGUUCAAUUUAAAUG......................GAAA...........................................................................................................................CAUUUAGAUCGG.AAGUAGAC....................AAU.U..................................................................................................................GUCGAAGGAACGCAUGCAAAAGUUAUAAAUCGUUCAACCCUUAAUGGGUCGGAAGUAGGCAUCAGCUGAAGGAACGCGCAUAAAAGCAGAUUUCAUAACUAGAGCAUGACACAAGUCAUACUGUCCUUAAUAGGUAGGGGUGGUGAUAUAUUAAAGUGCGAGGUAAUUAUGAAAUUUAACUGUAAAACUCCAAAAGAGCUUUUGAAAAAAAUUAAAAAUGAAGAUAUCAAAAUGGUUGAUCUUCGUUUUACUGAUAUGCCUGGAUCAACACAUCAUAUUUCAAUACCAAUCAAAUAUUUAAAAGAAGAAUUAUUUA
JCVI_SCAF_1096627892500/538-78                   AAAUAUUGAACAAGUGAUAAGAAUUAGAACUGGAGAAAAAGACAGUGAUGCUGUCUAAAAUAAUCUUUACUUUAAUUAAAAAAUAAAUAAAAGAACCUAAAUCGUUCAAUUUAAAUG......................GAAA...........................................................................................................................CAUUUAGAUCGG.AAGUAGAC....................AUU.A..................................................................................................................GUCGAAGGAACGCAUGCAAAAGUUAUAAAUCGUUCAACCCAAAUGGGUCGGAAGUAAGCAUCAGCUGAAGGAACGCGCAUAAAAAGCAGAUUUCAUAACUAGAGCAUGACAAAAGUCAUACUAUCCUUAGUGGUUAAGGUUAGUUAAUUUUUAUUAUGAGGUAAUUAUGAGAUUUAACUGCAAAACUCCAAAAGAGCUUUUAAAAAAAAUUAAGAAUGAAAGUAUAAAAAUGGUUGAUCUUCGGUUUACCGAUUUGCCUGGGUCAACUCAUCACAUAUCAAUACCAAUAAAGUUUUUAACAGAGGAUUUAUUUGUU
JCVI_SCAF_1101668218319/156-609                  AAAACAUAGAAAUUACAAGAAAAAAAAACAAUUAUCAAUGAAUUUAAGCAACUUUUGAACUUGUUGAAUCUCAGUAAAAAUAUAAAAAUAAAUUAGAAUUAUCGUUCAUCUCG..........................CUUAU..............................................................................................................................UGAGACGG.AAGUAAGU....................UUU.A..................................................................................................................ACUGAAGGAACGCAGAUCAGAUCUAGCAUUUCUAAGCUUCCAUAUUGAUAAUUAAAUGAGUCAAACGGUAUUUUUAUAUACUCGGAAGGAGAUAAUAUGACUUUAGAGGAGUUAAAUACCUUUGUCACCACCCAGGCUAACGUUUCAAUGGAAGCCUAUUAUUGGUGGUGUACUGCAUUUAUGGUUAUCAUCCAUGUAGGUUUCUUAAUGUAUGAGGUAGGUGCAACACGUAUGAAGAACGCUGUUUCUUCAGGUGUUAAAAACCUUUUAGCCUUUGCAUUUAUGAUACCUACUUUUUGGUUAUUUGGAUGGUACA
JCVI_SCAF_1096627234618/1070-1528                AUUUCCAUGAAAUUACAAGAAAAAAAGCCAUUUUUCAAUCAAUUUUAAAGCAAAUUCAUCUUGUUGAAUCUCGUUAAAAAGAUAAAUAACACUCAUAAUUAUCGUUCAUCUCAU.........................UUAAA.............................................................................................................................AUGAGACGG.AAGUAAGUU...................UUCUU.................................................................................................................AACUGAAGGAACGCUGUUAAGAGAAUUUUUAAUCUUUCAUCUCAAACUUUAAAUGUAAUAGGCGGUAAAUUUAUCUUUUCGGAAGGAGAUAAUAUGACUUUAGAAGAGUUAAACACCUUCGUCACCACCCAGGCCAACGUUGGCAUGGAAGCUUAUUAUUGGUGGUGUACAGGGUUCAUGAUUAUCAUCCAUGUAGGUUUCUUGAUGUAUGAGGUAGGAGCGACACGAAUGAAGAACGCAGUUUCUUCAGGUGUAAAAAAUCUACUUGCUUUUGCAUUUAUGAUACCAACAUUUUGGUUAUUUGGAUGGUAUAUUUA
JCVI_SCAF_1096628222158/1232-1664                AUUUCCAUGAAAUUACAAGAAAAAAAGCCAUUUUUCAAUCAAUUUUAGAGUAAAUUCAUCUUGUUGAAUCUCAUUAAAAAGAUAAAAAACACUCAUAAUUAUCGUUCAUCUCAU.........................UUGAU.............................................................................................................................AUGAGACGG.AAGUAAGUU...................UUCUU.................................................................................................................AACUGAAGGAACGCUGUUAGGAUAUAUUUUAAAAACUUUCGUCUCAAACUUUAAAUGUAAUAAAUGAUAUAUUUAUCUUUUCGGAAGGAGAUAAUAUGACUUUAGAAGAGUUAAACACCUUCGUCACCACCCAAGCCAAUGUUGGCAUGGAAGCUUAUUAUUGGUGGUGUACAGGGUUUAUGAUUAUCAUCCAUGUAGGUUUCUUGAUGUAUGAAGUAGGAGCUACGCGAAUGAAGAACGCAGUUUCUUCAGGUGUAAAAAAUCUACUUGCUUUUGCAUUUAUGAUACCAA..........................
JCVI_SCAF_1096627220767/319-778                  AAAAUCCCAGAAUUCUGGGAAAAAGUAUACCCAUGUUUAUAAAAAAAGAUGAGUUAAUUGUUGAAACUCACCGUAAAAGAUAAGAUAAAGCGAGGUAUUAAUCGUUCAUCUCAUUU.......................G.CU............................................................................................................................GAAUGAGACGG.AAGUAGGUU...................AGA.G.................................................................................................................GACCGAAGGAACGCAGUUCUUUUAAGUUUUCAUAAAUUACUUUCAUCGAGCUAUGUGAUUAGCGGUUGUAAAGAUAAACUCAAAAAGAGGGGGUCUAAUGACGUUAGAAGAAUUAAAUGUCUUUGUCACCACACAAGCUAAUGUAGGUAUGGAAGCCUAUUAUUGGUGGUGUACAGGACUGAUGAUUAUUAUUCACGUUGGGUUCUUAAUGUAUGAAGUAGGGGCAACAAGAAUGAAAAAUGCCGUUUCUUCAGGUGUGAAAAAUUUAUUAGCAUUUGCAUUUAUGAUUCCAACAUUUUGGCUAUUUGGCUGGUGGA
NZ_AADV02000064.1/2321-1840                      AUUUUAGCUCAAAAGGGUGAUCACUGAAAUCUUAAAACUUUUGUCUAGUGGUUGACACUGAUGUUAAAAAUUGUGUAUUAUUAAGGGUGCAAAUAGCUUAAUCGUUCAUCUCU..........................ACAUUGCCAUAAACAAAGACAAUUA..........................................................................................................AGAGACGG.AAGUAGGC....................UGUGAAUAAGUU...........................................................................................................GCCGAAGGAACGCUUUAACUGCCGAUCAACAUUAGGUUGUAACAUAAAAAUGCUUAUUAUUUCUUUAAUUACCCUACUAAUCGCAUCAGUGUCAGCUUUUUUGAGUAUUAACUCAAAUGAGGAUAUUGUCAAGGUUUCUAUGGGAUGCGUCGCUUUACUCUGUUCUUUGAUAACCCUAAUCGUUGCCCCUUGGGUUUUAAAGCUCAGUAUAAUAGCCAUCCCCCUAGUCAUUGAUAGACUCAACAACCUAACCAAAGAGGAAUAUCCCCGUUAGGCCGCUAAAAAAGCUCACCAGUCAAGCAAACACUUAAGCUAA
NZ_ABVJ01000011.1/7242-6746                      CUCCCCUCUCUCCCUAAGGUAAAUAUAUUGACCAAGGAUAUUAAGAUAGCCUAAGUACCCCCUUUUUAAUCAAAAAACUGUUAAAUUAGAUACAGAAUAAAUCGUUCAUCUCUCC........................AAUUAAUCCGACUUUGACAACCGGGAUGGACCUCUUACAGGUG......................................................................................GGAGAGACGG.AAGUAAGG....................AUAAU..................................................................................................................CCUGAAGGAACGCGCCUCAUUCUCUUGAGUUACACCAGCUCUCAGUUCAAAUUCACUGAUUGGAGGCGAAAAAUAUGAAACUUCAUUAUCGCGGUACCACUUACGAUUACACUCCUCCCACUGUUGCGACGAUCGACACGCCAACCUUGGGUCGCUAUCGGGGCCAUGACUAUCAUCUGGUGAAUGCAGUGGAUGUGCCCCCUUCUUCUCCCCAACACCUCACCUAUCGGGGGGUGGGCUAUGACAACGGUGGAGUGGAAGCAGCCAGUGCUCCCCAGGCGGUGAAUUCCCUGGACGAUCGGGCCCGCACCCUCGU
NC_004113.1/1753304-1752820                      AAAUUUAGCCCCCCUAGAACAGGGGGUCACUUUCUAGUGUAAAUUUUUGUAACCACUUGCCUUCAUAAUACCAAAAGUGUUAAAUUAGAUACAGAAAUAAAUCGUUCAUCUUCGCUAGAGCGCACCUGA..........AAAC...............................................................................................................UUGGGUGAGC...AGCGAAGACGG.AAGUAGGG....................CAGUUGU................................................................................................................CCCGAAGGAACGCGCCUCAGUUGACACAAACCACCUAGCAGAUAAUUUGGGGCGAUGACUAUGAAAACCACACUUACCUAUCGCGGCGUUCAAUACGAUUACGUUCCUCCGGCAGUACUCACCGAAGCAACCGAUGUGGUGGCCAAAUAUCGGGGUUGGAAUUACCACUGUACCCACGCAGUGAAUCCCCCGGCUCAACCAGUGCGGGAUCUCAUCUAUCGCGGCGUGGCCUAUCGUACUGGUCAAGCAGAAGCCGUGAAUACGACGGCAACUGCUGCUGCCAACACAGCCUCUGAAGUGAAUAUGCCAGCGCUUG
JCVI_SCAF_1101668327369/1197-1658                AUACCAGAGGGGAAUAGAUGGUAUCUACAGGCCAUUGCAGAUAUAUCAGAGGGAGAGGAGAUAACUCUGAUGUAUAAGGGAUAUAGACCAUAAAUACAGUUACGUUCAUCU............................UAACUUAU.............................................................................................................................AGACGG.AAGUAGACUAUU................GCA.AC.............................................................................................................GAUAGUUGAAGGAACGCAUUACAUUCGUUCAUCAGAGAAGACCCUGACGGAAGUAGGUAAUGACACCGAAGGAACGCAUCUCUAGUAAGGAGAUGACUAUGAGUAGCCAAAUGUUAUAUAUGCACAGAAAGUAUAGGGAGGAUAAAGAGAGAAAACGCCUAUCCGACACUUUAUGGUAUAUUAUGGGACUUUCGGACACUUUUAGAAAAGGUUAAGAAAAAGGGGAGGUUGUUGUGUUUAAAUCUCGCAGUCUAUGAGCGAAUCACAGCAACUUCCCACCGAAUCAGUACAGAGAUAGACAGAGAACCUCAGAGAAAUCU
NC_007776.1/2902090-2902588                      CCGAUUAGAGGAAGCUGGCCAGAAACUCAGUGGAAAUUUUUGUUAAAACUUGCUGGCAAUACCUCAAAACCGUAGCUUAUAAUACAGAAUGUAGAUAGAAAUCGUUCAUCCUCUCGC.GUGCUG...............GGCGGCUCGUUAAUGUAGGUAGAGCGA.............................................................................................CAUCACGGCCAGAGGACGG.AAGUAGGGA...................GAU.A.................................................................................................................UCCCGAAGGAACGCGCCUCAACUCUUCUGGUAACCGUGUGGCUUCUCUUGGGAGAAGGCGAACGGAUGAAAACUCAACUCAUUGGAGGCGAAGAUCAUGGCACUCUUUUACCGUGGCGUCGAUUACACCCCCUCUUCUGCAACUGCAGCGGUUUCUCCCGGCAAAGUGGGGGGUCGUUACCGGGGGCUGGACUGGCGGUUCCGCCACCUGAGCAAGCCGGUGGUUUUGCCCACCAACCUUGACCUGCUCUAUCGGGGUGUUGCUCAUCACCUCAAGGCGGCCGAAGGGCCGGCUCAACCCGUUCAGACGGCAGAGGC
JCVI_SCAF_1101668327369/1262-1718                UCUGAUGUAUAAGGGAUAUAGACCAUAAAUACAGUUACGUUCAUCUUAACUUAUAGACGGAAGUAGACUAUUGCAACGAUAGUUGAAGGAACGCAUUACAUUCGUUCAUCAGAG.........................AAGA..............................................................................................................................CCCUGACGG.AAGUAGGU....................AAUGAC.................................................................................................................ACCGAAGGAACGCAUCUCUAGUAAGGAGAUGACUAUGAGUAGCCAAAUGUUAUAUAUGCACAGAAAGUAUAGGGAGGAUAAAGAGAGAAAACGCCUAUCCGACACUUUAUGGUAUAUUAUGGGACUUUCGGACACUUUUAGAAAAGGUUAAGAAAAAGGGGAGGUUGUUGUGUUUAAAUCUCGCAGUCUAUGAGCGAAUCACAGCAACUUCCCACCGAAUCAGUACAGAGAUAGACAGAGAACCUCAGAGAAAUCUGGGAUUUUUUAGUUCGCAUAACGUAUAUUAUGUUAAAAUUACGAUUUUUCUUGACAACUC
JCVI_SCAF_1101667247305/648-190                  CUGAUAUAAAUAAGAAUACAGACAAGAAGAACUCGUCUGUUCGUUCAUCUUAACUGACGGAAGUAGAAUACUGCAAGGGUAUUCGAAGGAACGCAUUACACUCGUUCAUUCAGAA........................GAAA.............................................................................................................................UUCUGAACGG.AAGUAGGU....................AAUGAC.................................................................................................................ACCGAAGGAACGCAUCUCUUAAGAAGGAGAUGGAUAUGAGUAGUCAAAUGUUAUACAUGCAUAAGAAAUAUAGAGAGGAGAAAGCUCGUAAGAGAAUAUCCGACACUAUAUGGUAUUUUAUGGGUAUUUCGGACACUUUAAGAAAAGGUUAAGAAAAAGGUAGGGUUGUUGUGAUUAAAUGUCGUCAUUCAUGGGCGAAUCACAGCAACUCUCACCGAAUCACACACAGACUUAACUCAGAGAACCUCAGAGAAAGCCCCCAUAUAUUAGUUCGCAUAACACAUAUUAUGUUAAAAAUACGAUUUUACUUGACAGG
JCVI_SCAF_1096626283011/541-84                   UGAUAUAAAUAAGAAUACAGACAAGAAGAACUCGUCUGUUCGUUCAUCUUAACUGACGGAAGUAGGGUGUACCUAUAAACACCUGAAGGAACGCAUUACACUCGUUCAUUCUCA.........................UAGAC.............................................................................................................................UGAGAACGG.AAGUAGGU....................AAUGAC.................................................................................................................ACCGAAGGAACGCAUCUCUUAAGAAGGAGAUGGAUAUGAGUAGUCAAAUGUUAUACAUGCAUAAGAAGUAUAGAGAGGAGAAAGCUCGCAAGAGAAUAUCCGACACUAUAUGGUAUUUUAUGGGUAUUUCGGACACUUUAAGAAAAGGUUAAGAAAAAGGUAGGGUUGUUGUGAUUAAAUGUCGUCAUUCAUGGGCGAAUCACAGCAACUCUCACCGAAUCACACACAGACUUAACUCAGAGAACCUCAGAGAAAGCCCCCAUAUAUUAGUUCGCAUAACACAUAUUAUGUUAAAAAUACGAUUUUACUUGACAGG
JCVI_SCAF_1096627533222/160-681                  UUUUUUAUCGGAUUGACUUAAAAACUUAAUUUGUAUAAAUAAUACUGAAUACUGAAUACGCCGCCAAGGGGGGUGUAUAGCUUAGGCUGAGUAUUCAGACUUCGUUCAUCUUAUA........................UUUUA............................................................................................................................UAUAAGACGG.AAGUAGG.AAAC................CUGAAAACCUCUUU....CUA..UUCAGAAAGGCAAGCAAGUACCCGCA.....AGGGGAACGAGACCGAAA...........................................GUUUACCGAAGGAACGCUAUGAGAAGGGUGUAGUCGUGAGACUAUGUACGAAAUCGAUUAGACAACUGGAGGGCGAACCAAUGUAUUACAGAGGUAUCAAACAAACUCCCGAAAAUGUUGCGAAAGAGAAAAAAUCUCGUGUCGCAGGCAUUUAUCGUGGAAUUAAACAUGAUGCAAUCACUGUAAAAUCAUCUAACGCUGCUAAAAAAGCACAAGGUGGUAUUUAUCGUGGUGUUAAACACACAUAAGAUUGUAUCUUGUAAUUAAAACAAGGGGGACUUCGUGUCCCCCUAUGUUUUUAAAAUAUCAAUGAUAGUAGU
JCVI_SCAF_1096626467744/470-919                  AAAUUUAAUUUUUUUUAGAAUGACAUAUUCUAUAUUUAUAUAAUAAAAAAAUACAUAAUAUUAAUUAUCUUUCUAGCUUCAAUUUGCUAAAGUGAAUUUAAACGUUCAUCUU...........................UUGAUAU.............................................................................................................................AAGACGG.AAGUAGGU....................GAU.A..................................................................................................................ACCGAAGGAACGCAUUUCUUUAUCUUAUCUGUUUUUUAUUAAUUGAUUUUUACUAGCAAUUAUGAAGACAAAUAAAUAUAAGUUAAAUAAUUUUUAUGAUGAAUAUCUAAAUAAUAAAAAUCACCCACGUAACAACUUUGAAGGCUCAUUUAAUUUUUUUAAUCUUUUAAGUACAAAGAAGAAGAAACUAUUAUUAAAAGUUCGGGAUUCAAUAAUUCGCACCAUGGGAAUUACAUUUCGGGUUUAUGACAACAAUGAAUUAAUUGAUAGAGAAUGGCCAUUAGAUUUAAUUCCAAGAAUAAUUAAAGAAAA....
JCVI_SCAF_1096627203859/10705-10163              NNNNNNNNNNNNNNNNNNNNNNNNNNNNNNNNNAAAAUAUACCUAUUUUCUAUAUUUAUAUUUUUUGACUUUUACUACAUUUUUUGGAUAAUAGUAAUUAAACGUUCAUCUUAUU........................UUUAU............................................................................................................................AAUAAGACGG.AAGUAGGAAGAUA...............GGAAAACCUCUUUC....UUU..UUCAAAGAAAGGCAAGCAAGUACCGC.....UUAGGUUUAAUUAUCAUAGGCGGGAACGAGACCGAA........................UAUCUGCCGAAGGAACGCGUUGAGAAGGGUGUACACCUAUAUGGUGUAUGUACGAAAUCGAUACGAAAACUGGAGGAAACGAUAUGACUACUCAUUACAGAGGCAUCAAAGUAACUCCUGAAAGUGUUAAAGAAAAAAUUGCUAAAGUUUUUUCUGGCAUUUACAGAGGUAACAAAAAUGUUGCAGUAGAAGAAAAGUCAACUCAAUCACGUGAAGGAAUUUACCGUGGUAACAAAUGGGUUGCUUAAUUUUCUUAUAGAAAAAAAAGAGGAGGCGAAAGCCUCCUUUUUAUUUUAAUAGAUUUAAUAACUUUUUUGGCUC
JCVI_SCAF_1096627048988/408-1                    UAGGUGAUACCUACCAGCGCACCCUCGAAUUUUUUCGUUUACUAAGUAUUGAUUUUUUUUGAAAACUCUAGUUUCAUAAGACUGCUAGGGGGAGUCCUAGAACGUUCAUCUCACU........................UGUU.............................................................................................................................AGUGAGACGG.AAGUAGGAAGAU................AGGAGCUUGAAAGC....UCC..GCUGCGAGUAAAUUGCUAA.........................................................................AUCUGCCGAAGGAACGCGUUUUUGCGGUGCUUUUGAGUUUUGCUCAGGAGCGUAAGUAAACUCGAGAACUGGAGGAUAGUUAUGACACAAUACUAUCGUGGUUAUGAAGUAAUCUCUAACAAAAGUUCAGGAACGAAAAGCACUGAAUUCUCUGGUGUUUAUCGGGGCAUAAGGCAUGUCGGCGUCGCAAACGACGACAAGUCAAAAGCUACCGAGAAUGCCGGUGUUAGU.........................................................................................
#=GR JCVI_SCAF_1096627048988/408-1 SS            ............................................................................................................................................................................................................................................................................................((.((((.................((((((....)))....))).....((((.....))))............................................................................)))).)).........................................................................................................................................................................................................................................................................................................................
JCVI_SCAF_1101668672515/1-465                    .....................................................UUGUGAAUUUUUGUUGACUUUCCGUUUGAGUUUUAGAAUAUUAGUUAAACGUUCAUCUU...........................AUUUU...............................................................................................................................AAGACGG.AAGUAGGAAGAU................ACGAUCUGCGUUUA....CUC..UUUCUGAGUGACGCAAGCUUUAGUCG.....AAAGACUAACAGUCCAUAG..........................................AUCUACCGAAGGAACGCGUUGAGAAGGGUGUGCACUUUCGAGUGUAUGUACGAAAUCGAAACGAAAACUGGAGGCAUGAUAUGACUACUAUGUAUAGAGGUGUGAGAGUUAAUCCUGAGCAGCAAGCUAACGACAAGAGCGUCGAGCAGCCUGGUGUAUACAGGGGGGUCCCACGACCGAGCACAGUAGAAAAAUCGCCCGAGAUGAAGUCUGGUUCUUACCGAGGCGUUCGCUGGGGGUCGUAACUUUUCUAAGUUGUGAUUGAAAAAGGGGGCGUUGCCCCCUUUUUUUGUUUUGGGAUAAUCAAAUCACGGAGCCUU
JCVI_SCAF_1101668476000/402-862                  AAAUAUAGAACAAGUUAUUAGAAUCAGAACUGGUGAAAAAGACAGUGAUGCUGUCUAAUUUUUUCUUUACUUUUAAUUAUAAAUCAAUAUUUAAGCCUCAAUCGUUCAAUUUAAUC.......................AUUU............................................................................................................................GGUUAAAUCGG.AAGUAGAUC...................UUU.U.................................................................................................................GAUCGAAGGAACGCAUGCAAAAGUUAUAAAUCGUUCAACCCUUAGGGUCGGAAGUAAGCUAGAGCUGAAGGAACGCGCAUAAAAGCAGAUUUCAUAACUAGAGCAUGACAAAAGUCAUACUACCCUUAGUGAGUAAGGAUAGUAAUUUGUAUUGUGUGAGGUGAUUAUGAAAUUUAACUGCAAAACUCCAAAGGAGUUAUUAAAAAAAAUUAAAAACAAUAAUAUUAAAAUGGUUGAUCUUCGGUUUACUGAUAUGCCUGGAUCAACACAUCAUAUAUCAAUUCCAGUAAAAUAUUUGACAGAAGCUUUAUUUGUUG
JCVI_SCAF_1096627221839/677-1136                 CUACCAUUGAUCAAGUAAUUAGGAUUAGAACUGGAGAAAAAGACAGUGAUGCUGUCUAAUUUAACUUUACAAGAAUUAAAAAAUCAAUAAAAAGACAUUAAUCGUUCAAUUUAAA........................UUUA.............................................................................................................................UUUAAAUCGG.AAGUAGAUC...................AUAGC.................................................................................................................GAUCGAAGGAACGCAUGCAAAAGUUAUAAAUCGUUCAACCUUUUUAAAGGUCGGAAGUAAGCUAAAGCUGAAGGAACGCGCAUAAUGCAGAUUUCAUAACUAGAGCAUGGAUAGAAUUAAACUAUACUCGAUUAUGAGUUUAGUUUUAUAAAACGUGAGGUAAUUAUGAAAUAUAACUGUAAAACAGCAAAGGAACUUUUAAAAAAAGUAAAAAAUGAAGAUAUUAAAAUGGUUGAUCUUCGUUUCACUGAUAUGCCUGGUUCAACUCACCAUAUAUCAAUACCAAUUAAGUACCUUAAAGAAGAUUUAUUUAAAGA
JCVI_SCAF_1096628257329/1403-1677                AUACUAUUGAUCGAGUGAUUAGAAUUAGAACUGGAGAAAAAGACAGUGAUGCUGUCUAAUUUAACUUUACAAGAAUUAAAAAAUCAAUAAAAAGAUAAUAAUCGUUCAAUUUAAA........................UUUA.............................................................................................................................UUUAAAUCGG.AAGUAGAUC...................UAA.C.................................................................................................................GAUCGAAGGAACGCAUGCAAAAGUUAUAAAUCGUUCAACCUUUUGAAAGGUCGGAAGUAAGCAACAGCUGAAGGAACGCGGAUAAAGCAGAUUUCAUAACUAGAGCAUGGAUAGAAUUAAACUAUUCUCAGUA........................................................................................................................................................................................
JCVI_SCAF_1101668489971/411-869                  AUAACAUUGAACAAGUAAUCAGAAUUAGAACUGGAGAAAAAGACAGUGAUGCUGUCUAAUUUAACUUUACAAGAAUUAAAAAAUCAAUAAAAAGGCAAUAAUCGUUCAAUUUAAA........................UUUA.............................................................................................................................UUUAAAUCGG.AAGUAGAUC...................UAA.C.................................................................................................................GAUCGAAGGAACGCAUGCAAAAGUUAUAAAUCGUUCAACCUUUAAUUAGGUCGGAAGUAAGCAACAGCUGAAGGAACGCGCAUGAAGCAGAUUUCAUAACUAGAGCAUGGAUAGAAUUAAACUAUUCUCAGUAAGUGAGUUUAGUCUUUUUAAAACGUGAGGUAAUUAUGAAAUAUAACUGCAAAACACCAAAAGAACUUUUAAAAAAAGUAAAAAAUGAAGAUAUUAAAAUGAUUGAUCUUCGUUUUACUGAUAUGCCUGGUUCUACUCAUCAUAUAUCAAUACCAUUUAAAUUCCUCAAAGAAGAUUUAUUUAAA
JCVI_SCAF_1101667572161/155-613                  AUACUAUUGAUCAAGUCAUUAGAAUUAGAACUGGAGAAAAAGACAGUGACGCUGUCUAAUUUAACUUUACAAGAAUUAAAAAAUCAAUAAAAAGAUAUUAAUCGUUCAAUUUAAA........................UUUA.............................................................................................................................UUUAAAUCGG.AAGUAGAUC...................UAA.C.................................................................................................................GAUCGAAGGAACGCAUGCAAAAGUUAUAAAUCGUUCAACCUUUUUUAAAGGUCGGAAGUAAGCACUAGCUGAAGGAACGCGCAUAAAGCAGAUUUCAUAACUAGAGCAUGGAUAGAAUUAAACUAUACUCGAUUAUGAGUUUAGUUUUUUAAAGCGUGAGGUAAUUAUGAAAUAUAACUGUAAAACACCGAAAGAACUUUUAAAAAAAAUAAAAAAUGAAGACAUCAAAAUGGUUGAUCUUCGUUUUACUGAUAUGCCUGGUUCAACUCAUCAUAUAUCAAUACCAAUUAAAUAUCUUAAAGAAGAUUUAUUUAAAG
JCVI_SCAF_1101667384842/1-414                    .............................................GUGAUGCUGUCUAAUUUAACUUUACAAGAAUUAAAAAAUCAAUAAAAAGACAUUAAUCGUUCAAUUUAAA........................UUUA.............................................................................................................................UUUAAAUCGG.AAGUAGAUC...................UAA.C.................................................................................................................GAUCGAAGGAACGCAUGCAAAAGUUAUAAAUCGUUCAACCUUUGUAAAGGUCGGAAGUAAGCUACAGCUGAAGGAACGCGUAUAAAGCUGAUUUCAUAACUAGAGCAUGAAUAGAAUUAAACUAUUCUCAAUAGGUGAGUUUAGUCUUUUUAAAAUGUGAGGUAAUUAUGAAAUAUAACUGCAAAACGCCAAAAGAACUUUUAAAAAAAAUAAAAAAUGAAGACAUCAAAAUGGUUGAUCUUCGUUUCACUGAUAUGCCUGGUUCAACUCAUCAUAUAUCAAUACCAUUUAAAUUUCUUAAGGAAGAUUUAUUUAAA
JCVI_SCAF_1096628199405/1653-1194                UAAUAUUGACCAAGUUAUUCGUAUAAGAACUGGUGAGAAAAACAGUGAUGCUGUCUAAAUUAGCUUUACAUUUUAUUAAAAAAUAAUAAAAAGGUUUUUAAUCGUUCAAUUUAGG........................AUUUU............................................................................................................................CCUAGAUCGG.AAGUAAGUC...................GAA.A.................................................................................................................GGCUGAAGGAACGCAUGCAAAAGUUUGAAUUCGUUCAACCCUAUUAAUGGGGUCGGAAGUAGGCAUCAGCCGAAGGAACGCCUUAAAAGCAGAACUUUCAUAACUAGAGCAUGAAUAUAUGGCAAACUCUUAUGGUUAGAGGUUGCCUAACUUGAUGGAGAAGAAUUAUGAAAUUUAACUGCUCAACACCCAACGAAUUGUUAAAAGAAAUCAAAGAUUUAGAUAUUAAAAUGGUAGACAUGAGAUUUACGGAUGUACCUGGAACUACUCAUCAUUUCACCAUACCAAUAAAAUUUUUAGAAGAAGAAAUUUUUGAG
JCVI_SCAF_1096627229208/657-1116                 CUAGCAUUGAUCAAGUAAUAAGAAUAAGAACUGGAGAAAAAGGCAGUGAAGCUGUCUAAUUUAACUUUACAAGUUAUAAAAAAUCAAUAAAAAGCAAUCAAUCGUUCAAUUUAGGU.......................UUUA............................................................................................................................ACUUAAAUCGG.AAGUAGAU....................CUUUG..................................................................................................................AUCGAAGGAACGCAUGCAAAAGUUAUAAAUCGUUCAACCCUUUUGGGUCGGAAGUAGGCAAAGCUGAAGGAACGCGCAAUAUAAAGCAGAUUUCAUAACUAGAGCAUGACAAAAGUCAUACUAGCCUUAAUAAGUAAGGUUAGUUGGAUGUAACGUGUGAGGUAAUUAUGAAAUAUAACUGCAAAACAGCAAAAGAGCUUUUAAAAAAAAUAAAAAAUGAAGAUAUUAAAAUGGUUGAUCUUCGUUUUACAGAUAUGCCAGGUUCAACACACCAUAUUUCAAUUCCAAUAAAAUAUUUAAAGGAAGAUUUAUUUGU
JCVI_SCAF_1096628222536/1268-810                 AUAAUAUAGAUCAAGUGAUAAGGAUAAGAACUGGAGAAAAAGACAGUGAUGCUGUCUAAAUUAUCUUUACUUUUUUCUCAAAAUUAAUAAAAGACUUUUAAUCGUUCAAUCUAAG........................UAUUU............................................................................................................................CUUAGAUCGG.AAGUAGGU....................CUGUG..................................................................................................................ACUGAAGGAACGCAUGCAAAAGUUAUAAAUCGUUCAACCCUGAAGGGUCGGAAGUAAGCUUCAGCUGAAGGAACGCGAAAAAGCAGAUUUCAUAACUAGAGCAUGAAUAAGUAUUAAGCUAAUUUCAAUUGUUGAAAUUAGUUAUUUUUGACAUGAGGUGUUUAUGAAAUAUAACUGUAAGACUCCAAAAGAGCUUUUAAAAAAAUUAAAAACGAAAACAUUAAAAUGGUUGAUCUUANNNNNNNNNNNNNNNNNNNNNNNNNNNNNNNNNNNNNNNNNNNNNNNNNNNCAAAUUUAGGUCAUAAACCAAGACAUA
JCVI_SCAF_1096628272537/1235-777                 UAAUAUUGAUCAGGUAAUAAGAAUAAGGACUGGUGAAAAAGACAGUGAUGCUGUCUGAAAUUUCUUUACUUUUUUAUCAAAAUUAAUAAAAGGACUCUUAAUCGUUCAAUUUAAG........................AUUUU............................................................................................................................CUUAGAUCGG.AAGUAGGU....................CUUUG..................................................................................................................ACCGAAGGAACGCAUGCAAAAGUUAUAAAUCGUUCAACCCUUUUGGGUCGGAAGUAAGCUUCAGCUGAAGGAACGCGAAAAAGCAGAUUUCAUAACUAGAGCAUGAAUAAGUAUUAAGCUAAUUUCAAUUGUUGAAAUUGGUUAAUUUGACAUGAGGUGUUUAUGAAAUAUAAUUGUAAAACUCCCANNNNNNNNNNNNNNNNNNNNNNNNNNNNNNNNNNNNNNNNNNNNNNNNNNNAAAAGGGAAUUAUGCGGAUUUGAGUGAUUUUGCUUUGCAUUAUAUUGGUGGAAUUUUAAAACAUGCUCCUUCACUCUU
JCVI_SCAF_1096628097878/415-1                    ACAAUAUAGAUCAAGUUAUAAGAAUAAGAACUGGUGAAAAAGACAGUGAUGCUGUCUAAAUUAACUUUACUUUUUUAUUAAAAAUAAUAAAAGGCUUUUAAUCGUUCAAUUUAAG........................AUUUU............................................................................................................................CUUAAAUCGG.AAGUAGGU....................CUUGG..................................................................................................................ACCGAAGGAACGCAUGCAAAAGUUAUAAAUCGUUCAACCCUUUUGGGUCGGAAGUAAGCUUCAGCUGAAGGAACGCAUAAAAAGCAGAUUUCAUAACUAGAGCAUGAAUAAGUAAUAAACUAAUUUCAAUUAGUGAAAUUAGUUAAUGUUAGACAUGAGGUGAUUAUGAAAUAUAGCUGUAAAACUCCAAAAGAGUUAUUAAAAAAAAUUAAAAAUGAAGAAAUUAAAAUGGUUGAUCUGCGUUUCACAGACAUGCCUGGAUCAACGCAUCA............................................
JCVI_SCAF_1096628217934/1293-1518                ACGAUAUAGUUAAAGUUAUAAGAAUAAGAACUGGCGAAAAAGACAGUGAUGCUGUCUAAAUUAACUUUACUUUUUUGAUAAAAUUAAUAAAAGACUUUUAAUCGUUCAAUUUAAG........................AUUUU............................................................................................................................CUUAAAUCGG.AAGUAGGU....................CUUUG..................................................................................................................ACCGAAGGAACGCAUGCAAAAGUUAUAAAUCGUUCAACCCUUUUGGGUCGGAAGUAAGCUUCAGCUGAAGGAACGCGGAAAAA.........................................................................................................................................................................................................................................
JCVI_SCAF_1101668543518/1022-1467                AUAAUAUUGAUCAGGUAAUAAGAAUUAGAACAGGUGAAAAAGACAGUGAUGCUGUCUAAAUUAGCUUUACUUUUUUUUUAAAAUUAAUAAAUAACCAUUAAUCGUUCAAUUUAAGAA......................UUU............................................................................................................................UUCUUAAAUCGG.AAGUAAGU....................CAUUG..................................................................................................................ACUGAAGGAACGCAUGCAAAAGUUAUAAAUCGUUCAACCCGCAUGGGUCGGAAGUAAGCUGAAGCUGAAGGAACGCGAAUAGCAGAUUUCAUAACUAGAGCAUGAAUUAAGUAAAAAGCUAAAUUCAAUAAAUGAAUUUGGUAAACUUUGAAUGUGAGGAAGUUAUGAAAUACAACUGUAAGACUCCAAAAGAGUUAUUAAAAAAAAUUAAAAACGAGGAAAUAAAAAUGGUUGAUCUGCGCUUUACAGAUAUGCCUGGUUCAACACAUCACAUUUCCAUUCCAAUUAAGUAUUAACAGAA...............
JCVI_SCAF_1096627793293/1142-684                 AUAAUAUUGAUCAGGUAAUUAGAAUACGAACUGGCGAAAAAGACAGUGAUGCUGUCUAAAUUUUCUUUACUUUUUUCUAAAAAUUAAUAAAUAACCCCUAAUCGUUCAAUUUAAG........................UUUUU............................................................................................................................CUUAAAUCGG.AAGUAAGU....................CUUUG..................................................................................................................ACUGAAGGAACGCAUGCAAAAGUUAUAAAUCGUUCAACCCAUUUGGGUCGGAAGUAAGCUGAAGCUGAAGGAACGCGAAUAGCAGAUUUCAUAACUAGAGCAUGAAUUAAGUAAUCAGCUAAAUUCAAUAAAUGAAUUUGGUAAACUUUAUAUGUGAGGAAGUUAUGAAAUACAACUGCAAGACUCCAAAAGAGUUAAUAAAAAAAAUUAAAAACGAGGAAAUAAAAAUGGUUGNNNNNNNNNNNNNNNNNNNNNNNNNNNNNNNNNNNNNNNNNNNNNNNNNNNUUUAAAAGAAGAUUUAUUUAAAGAUGGUGUU
JCVI_SCAF_1101667034399/376-1                    AUAAUAUUGAUCAAGUAAUAAGAAUACGAACUGGUGAAAAAGACAGUGAUGCUGUCUAAAUUAACUUUACUUUUUUCUAAAAAUUAAUAAAUAACCUAUAAUCGUUCAAUUUAAG........................UAUAUU...........................................................................................................................CUUAAAUCGG.AAGUAAGU....................CUUUG..................................................................................................................ACUGAAGGAACGCAUGCAAAAGUUAUAAAUCGUUCAACCCUUUUUGGGUCGGAAGUAAGCUUAAGCUGAAGGAACGCGAAUAGCAGAUUUCAUAACUAGAGCAUGAAAUAAGUAAUGACCUAAAUUCAAUUAAUGGAUUUAGUAAACUUUAGACGUGAGGUUCUUAUGAAAUAUAACUGCAAAACUCCAAAAGAGUUAUUAAAGAAGAUUAAAAAUGAUGAAAUAAAAAUGG....................................................................................
JCVI_SCAF_1101668388409/768-1057                 AUAAUAUUGAUCAGGUGAUUAGAAUUAGAACUGGUGAAAAAGACAGUGAUGCUGUCUAAAUUAACUUUACUUUUUUCUAAAAAUUAAUAAAUAACCCUUAAUCGUUCAAUUUAAGA.......................GUUU............................................................................................................................UCUUAAAUCGG.AAGUAAGUC...................AUU...................................................................................................................GACUGAAGGAACGCAUGCAAAAGUUAUAAAUCGUUCAACCCAUUUGGGUCGGAAGUAAGCUGCAGCUGAAGGAACGCGAAUAGCAGAUUUCAUAACUAGAGCAUGAAUUAAGUAAUAGGCUAAGUUCAAUAAAUGAAUUUGGUAAAC..........................................................................................................................................................................
JCVI_SCAF_1101668342362/518-59                   AUAAUAUUGAUCAGGUAAUUAGAAUAAGAACGGGUGAAAAAGACAGUGAUGCUGUCUAAAUUAACUUUACUUUUUUCUAAAAAUUAAUAAAUAACCCAUAAUCGUUCAAUUUAAGA.......................GAUA............................................................................................................................UCUUAAAUCGG.AAGUAAGUC...................AUU...................................................................................................................GACUGAAGGAACGCAUGCAAAAGUUAUAAAUCGUUCAACCCAUGUGGGUCGGAAGUAAGCUUCAGCUGAAGGAACGCGAAUAGCAGAUUUCAUAACUAGAGCAUGAAAUAAGUAAUAAGCUAAAUUCAAUAAUUGAAUUUAGUAAACUUUAGAUGUGAGGAAAUUAUGAAAUACAACUGCAAAACUCCUAAAGAGUUAUUAAAAAAAAUUAAAAACGAAGAAAUAAAAAUGGUUGAUCUGCGAUUUACAGAUAUGCCUGGUUCAACACAUCACAUUUCUAUUCCAAUUAAGUAUUUAAAAGAAGAUUUAUUCAAAAA
JCVI_SCAF_1096627444611/1328-869                 AUAACAUUGAUCAAGUAAUUAGAAUAAGAACCGGUGAAAAAGACAGUGAUGCUGUCUAAAUUAUCUUUACUUUCUUAUAAAAAUUAAUAAAUAACCAUUAAUCGUUCAAUUUAAG........................GUUAU............................................................................................................................CUUAAAUCGG.AAGUAAGUC...................UUU.U.................................................................................................................GACUGAAGGAACGCAUGCAAAAGUUUGAAUUCGUUCAACUCUUAAUAAGAGUCGGAAGUAGGCAACUGCCGAAGGAACGCUUAAAAAAGCAGAACUUUCAUAACUAGAGCAUGAAACUAGAGGUAGAUUCUAAUGGUUAGAAUUUACUUAAAAAUAUGGAGAAGAUUAUGAAAUUUAACUGCUCAACACCCUCUGAAUUACUAAAAGAAAUUAAAGAUCUAGAUGUCAAAAUGGUAGACAUGAGGUUCACUGANNNNNNNNNNNNNNNNNNNNNNNNNNNNNNNNNNNNNNNNNNNNNNNNNNNGGACCCGAAGCAG
JCVI_SCAF_1101668323352/708-248                  AUAAUAUCGACCAAGUAAUAAGAAUAAGAACGGGUGAAAAAGACAGUGAUGCUGUCUAAAUAUUCUUUACUUUUUUGUAAAAAUUAAUAAAUAACCAUUAAUCGUUCAAUUUAAG........................GUUUUA...........................................................................................................................CUUAAAUCGG.AAGUAAGUC...................UUU.U.................................................................................................................GACUGAAGGAACGCAUGCAAAAGUUUGAAUUCGUUCAACCCCAAAAGGGUCGGAAGUAGGCAUCAGCUGAAGGAACGCUUAAAAAAGCAGAACUUUCAUAACUAGAGCAUGAAAUGACAGCAAACUCUAAUGGUUAGAGGUUGCUUAACUUGAUGGAGAAAAAUUAUGAAAUUUAACUGCUCAACACCUUCUGAAUUGUUUAGAGAAAUUAAAGAUUUAGAAAUAAAAAUGGUUGAUAUGAGGUUUACAGAUGUGCCUGGUACAACUCACCAUUUUACUAUUCCAGUAAAAUUUUUAGAAGAAGAUAUUUUUGAAGA
JCVI_SCAF_1101668687189/386-1                    AUAAUAUCGAUCAGAUAAUCAGAAUAAGAACAGGUGAAAAAGACAGUGAUGCUGUCUAAUUUAUCUUUACUUUUUUUUAAAAAUUAAUAAAUAACUCACAAUCGUUCAAUUUAAG........................UUAGU............................................................................................................................CUUAAAUCGG.AAGUAGGUC...................UUU.U.................................................................................................................GACUGAAGGAACGCAUGCAAAAGUUAUAAAUCGUUCAACCCUUUUUGGGUCGGAAGUAAGCUUCAGCUGAAGGAACGCGAAUAGCAGAUUUCAUAACUAGAGCAUGAAUUAGUUAAUUAGCUAGAUUCAAUGGAUGAAUUUAGUAAACUUUAGAUGUGAGGAACUUAUGAAAUUUAACUGCAAGACUCCAAAAGAAUUGCUAAAAAAAAUUAAAAAUCAGGAAAUAAAAAUGGUUGAUCUUCG..........................................................................
JCVI_SCAF_1096628073689/1741-1950                AUAAUAUUGAUCAGGUAAUCAGAAUACGAACUGGAGAAAAAGACAGUGAUGCUGUCUAAAUUAUCUUUACUUUUUUUUAAAAUUUAAUAAAUAACCAUUAAUCGUUCAAUUUAAGAA......................UU.............................................................................................................................UUCUUAAAUCGG.AAGUAGGUC...................AUU.U.................................................................................................................GACUGAAGGAACGCAUGCAAAAGUUAUAAAUCGUUCAACCCUUUUUGGGUCGGAAGUAAGCUUCAG...........................................................................................................................................................................................................................................................
JCVI_SCAF_1101668358887/920-1092                 AUAAUAUUGAUCAAGUAAUAAGAAUAAGAACUGGUGAAAAAGAUAGUGAUGCUGUCUAAAUUAACUUUACUUUUAUCAAAAAAUUAAUAAAUAAGCGUUAAUCGUUCAAUUUGAGA.......................CUUU............................................................................................................................UCUCAAAUCGG.AAGUAGGU....................UUUUA..................................................................................................................ACCGAAGGAACGCAUGCAAAAGUUAUAAA...............................................................................................................................................................................................................................................................................................
JCVI_SCAF_1096628216939/1396-1856                AUAACAUUGAUCAAGUAAUUCGCAUUAGAACUGGGGAAAAAGACAGUGAUGCUGUCUAAAUUAACUUUACAUUCCAUCUAAAAACAAUAAAAGACAAUUAAUCGUUCAAUUUAGGA.......................UCAU............................................................................................................................UCCUAAAUCGG.AAGUAAGUC...................AAA.A.................................................................................................................GACUGAAGGAACGCAUGCAAAAGUUUGAAUUCGUUCAACCCUUGUAACAAGGGUCGGAAGUAGGCACCUGCCGAAGGAACGCUUUAAAAGCAGAACUUUCAUAACUAGCGCAUGAAUAUUUAGUGAGCUCUAAUGGUUAGAGUUUACUUAACUUGAUGGAGAUGAAUUAUGAAGUUUAACUGCUCAACACCAGGUGAAUUAUUAAAAGAAAUUAAAGAUUUGGAAAUUAAGAUGGUAGACAUGAGGUUUACUGACGUUCCAGGAACCACACAUCAUUUCACUAUUCCUAUUAAAUUUUUAGAGGAAGAUAUUUUUGA
JCVI_SCAF_1101667572934/199-659                  AUAACAUUGAUCAAGUAAUUCGCAUUAGAACUGGAGAAAAAGACAGUGAUGCUGUCUAAAUUAACUUUACAUUCCCUCUAAAAACAAUAAAAAGCAAUUAAUCGUUCAAUUUAGGA.......................UUAU............................................................................................................................UCCUGAAUCGG.AAGUAAGUC...................AAA.A.................................................................................................................GACUGAAGGAACGCAUGCAAAAGUUUGAAUUCGUUCAACCCUUAUAACAAGGGUCGGAAGUAGGCACCUGCCGAAGGAACGCUUUUAAAGCAGAACUUUCAUAACUAGCGCAUGAAUAUUUAGUGAGCUCUAAUGGUUAGAGUUUACUUAACUUGAUGGAGAUGAAUUAUGAAAUUUAACUGCUCAACACCAGGUGAAUUAUUAAAAGAAAUUAAAGACUUGGAAAUUAAAAUGGUAGACAUGAGGUUUACUGACGUUCCAGGAACCACUCAUCAUUUCACUAUUCCUAUUAAAUUUUUAGAGGAAGAUAUUUUUGA
JCVI_SCAF_1101667511635/666-844                  AUAACAUUGAUCAAGUAAUUCGCAUUAGAACUGGAGAAAAAGACAGUGAUGCUGUCUAAAUUAACUUUACAUUCUCUCUAAAAACAAUAAAAGACAAUGAAUCGUUCAAUUUAGGA.......................UUAU............................................................................................................................UCCUGAAUCGG.AAGUAAGUC...................AAA.A.................................................................................................................GACUGAAGGAACGCAUGCAAAAGUUUGAACUCGUU..........................................................................................................................................................................................................................................................................................
JCVI_SCAF_1096627689138/1314-1762                CAAUGGCACAUACAGGCGUGAAUCUGUUUAUGGCAGCCACAUUACUUCCUUUUGUACAUAGAAUUGCUCAGUUGUUAAAUAAAAUAACAUAAAUAAUUAUAUCGUUGGACU............................AUUA.................................................................................................................................AGUCGG.AAGUAGGC....................AUA.A..................................................................................................................GCCGAAGCAACGCACCUAACUUUUAACAGAGGAGGGUGGUAUGAAUUUCAAAUGGGAUUUGAAAAAGUUGUUUAAAGAAAAGAAACAACAACAAACAACAAAUGCCGUUUUGAGAAAAAGAAGUAUGGACUCAAUCGCAAGACCUAAAGCGACCAAAAACAUUACUUCUUCGGAUCCAAGAUUACAAGGUAUAUAAGAAAAGGGGGCUUCGGCCCCCUUUUUUAUUUGUUACAUACAUACAUUGUAACUUCAAAACCGAAACGCAUUUCGGUUACUUCUGGUUUUGUCCACAUAAUUUUUCUCCUUUACAGGAAUA
JCVI_SCAF_1096627481796/1082-1530                ACAAGAGAAACAAAACCGUGGUGUUAUCAUCAAUGACGAUGACCAAGACUGGGGUGGUUGUCCAUCUACUUACGAAGAAGAAACGGAUAAAUAAUUAGACAUCGUUCAGCCA...........................UGA.................................................................................................................................UGGCCGG.AAGUAGGU....................AAU....................................................................................................................ACCGAAGGAACGCACCUAACUUUAACAAGGAGGGUGGACAUGGAUAGACACUCAUUUAUGCUCAAACAAUACAGAGAGCAAAAACACCUAGAAAGACAAGAGAAGAUACUAAUGUCAAAUCGACAAGAAGUCGAUAUCAAUGGCAAUGGUACUUCUGGUUAUAAAGUGAAGAGUGGUGUUAAUGAAGGCAAAAUCUUAGCACACAAUAAUACCAAAUCAACUACGAAUUGGUAAGCAAAAAAAGAGGGGCGUAAUGCCCCUCUCCAAAGACUUACAGGCCACUUAACUUAAUAAGACUUACGCUCUACUGCUUUGU
NZ_AAVU01000006.1/147600-147093                  UGCCUUCCCCUGUUCCCCGUUCCCUAUUCCCUAAAAAAAGUGAGAGAUACUUGACAUUUUUCUGAAAAAGCGUAACAAUAGAUACAGACAGGAAAAAGAAAACGUUCAUCUCUCUGAUCUGGA.GA..ACGCUGAUCUAGGUA.....................................................................................................UAG.UCAGGAAAAUCAUCGAGAUAGGAGAGACGG.AAGUAGGGAA..................AUCAUCA..............................................................................................................UUCCCGAAGGAACGCGCCUCACUUUGUCAACCCAUCGCAUUAAAAAGGAGAGGCGAUUAAGAUGAAACUGAACUAUCGUGGAAUAGAUUACGAAUACAAUCCGCCGGAAAUUGCCACUUCAACUGGAGCAGUCGCCGGAAAAUAUCGGGGACAAGAUUGGCGUUUUUGCAACCUGAAGAAACCCCCCGUUUUGCAACCGAGUCACAAUCUCACCUAUCGUGGGGUUAAAUAUGGCAAUCAUGAUGUCUCUACGGAAAGCCCGACAGAAACUUCCCUAACCAUUGCCGAGAAAUCCCGAAUUCUAAUGUUAAAGCACGA
NC_004113.1/147926-147414                        GACACUCACAUCCCUAGGGGAGUUGUGGCCUGAGUAUUGUAAAUUUCUAUGAAUAGCUUGCUUUAAGAUCGAGAAAUUGUUAAAUUAGAUACAGAAAUAAAUCGUUCAUCCCUCGU..AGGA.................CCUCAGUAAACGCUUUUCAGACCGAGUUGAAGUGUCAGCGUUGU..............................................................................UCCUUUGCGAGGGACGG.AAGUAGGGAA..................AUA.A................................................................................................................AUCCCGAAGGAACGCGCCUCAAUUCAUCCACCUUGUAAUCAAAAUGGGGCGAAAGCUAUGACAACUCUGACUUAUCGCGGCGUUCAAUACAACUACGUUCCUCCAGCGAUCAAUACCCAAGCAACCGACGUAGUGGCCAAAUAUCGCGGCAGCACCUAUCGGGUCUCUCCUGCAAUGCAGCCAACGGAAGAAUCCUUGAAAGUCAUGACCUACCGUGGCGUCAAGUAUCAAAAAGGUAAACCGCCAGCAGGGGUUCCCGCCGCUCGCUUGGCUGACCCGGUGGCCUCUGUGCCGCCGAUGGCAACCGUCAAUGAAAUG
JCVI_SCAF_1096627769335/493-975                  GUAUCUCUUGAGAGAAUCAUACCAGAAGGUAAGAAACCUCGUGAGAUCAAGGUUAAAUAGUACUAUAAAAAGUUGUUGGUUUUUGUAUAAAUAAUUAUAUAUCGUUCAUCUC...........................UCAAAU..............................................................................................................................GAGACGG.AAGUAGUUGGAAUAAUUAUCC.......AACUCGGGGA................................................................................................GGAUAAUC..UCCAACGAAGGAACGCACCGUUAAAAAAUAGGAGAAUAACAAUGGCUACUCUACAAUAUAGAGGGUCUGAAGUUGUUACUUCUGAUGAAGCGGUGGUAAAACCUAAAAUCGCUUCUUACAGAGGAGUAACAUACGACCCAAGUGAGUCACAUUAUCAUGCAAAGCAUAUCGCUAGAACAUUGAAUUAUCGUGGCUCUACGUUUGAAGUGUAAACUAAAACAAUAAAAACGGCUANNNNNNNNNNNNNNNNNNNNNNNNNNNNNNNNNNNNNNNNNNNNNNNNNNNUUUACCAACUGAAAAGUUGAAAGUACCAAAAAAU
NC_007776.1/2191843-2191362                      GACGGCAAGGGAUCCCUUUUGCGGGUAUGGCCGGAUUAAAUUUCUAUAAAUCCCCCAAAAAACCUGCAAAACCGUAAGUUAUGAUACAGACAUAGGAUAAAUCGUUCACCUCUGCA.......................GUUGGCUCACCAGUGGCCUGGAGCUG......................................................................................................UGCAGAGACGG.AAGUAGGG....................GUCUU..................................................................................................................CCCGAAGGAACGCGCCUCAACUGAAUCGCGCCACUCUCUCCGUGGCUUACGGUUCAACAACAACAAACUCAACCCUUCGUUGAUGGAGGCGACUUAUGAAACUCUCUUUCCGUGGCAACACCUUUGACUACGUUCCCGCGCAUACUCAGCUCAGCGAUGAGGAGUUGCAAGCUCAGUAUCGCGGUCAAACCUUCUGUGUGCACCACACCAGCAAGAAAGCGAUGCCUCACCCUCAUCAGCCCCUGACCUACCGGGGUGUAAGCUACUGAGGUGAAUACUGUUUGCCCUUGUAGGUGAGGUGGGGAUCCUCUGGAAA
JCVI_SCAF_1096627527311/162-1                    AAUUUCCUAUUUUUCUGGGAAAAAUUAUAUCCACAUAGGGAUAAGAUUUAUAAUUUAAUAGUUGAAUCUAACUUAAAAAGAUAUCAUAAGAUCAAUAACAAUCGUUCAUCUCAUU........................UAAGGC...........................................................................................................................AGUGGGACGG.AAGUAAGU....................AAAAC..................................................................................................................ACUGAAGGAACGCGUGGU..........................................................................................................................................................................................................................................................................................................
JCVI_SCAF_1096628100585/651-1108                 UUUUUAUGAUAUUGUUAACAUAAUCGUUCAUCUUGUAAGUUUUCUAAGCUUAUUGGACGGAAGUAGACGAAAGUCGAAGGAACGCAUGCAAAGUUAUUAAAUCGUUCAACCUCUU........................UUAAG............................................................................................................................AAGAGGUCGG.AAGUAGGU....................UUU.U..................................................................................................................ACCGAAGGAACGCGGAUCUUAUAUUUUAAUUUCCAUAACUAAGCAUGAUUUGCUUAUCACUGUUGUUUGGUGAUGAGUUAAUAAUUUAUGGAAGGUAUAUGCCUAAACGAAAAUAUAUUUUAUANNNNNNNNNNNNNNNNNNNNNNNNNNNNNNNNNNNNNNNNNNNNNNNNNNNAAGCACCCAGCAUCUGCAAAUUUAAAGUUGGAUCGUAAAUUUUUCUAGCUUCUUUUGCAGUUUUUCCAAAUGCUUUAAAACCACCAUAUAAUGAAGAUUUAUAUGGAACAAAACCUGUAUGGCCAACAACAGGUAUACCCU
JCVI_SCAF_1101668006615/843-1293                 AAUAAUAUUAAACAAUACUUUAUGGGAUAUUACUCAAUUCGUCUAAAUAAUACAUCUAAACUAGAUUGACAUAUGUUUUAUACCGGAUGUACGAUGCGUAGACGUUCAUCC............................AACA.................................................................................................................................GGACGG.AAGUAGAC....................UAC.UCA................................................................................................................GUCGAAGGAACGCAUUAUCAUCGUUCAUCUCGAAAGAGACGGAAGUAGGUAAUGGUUACCGAAGGAACGCACCUAACUUUAAAAAGGAGGGUGUUAUGAACUUGUGGACACAAUACUGUAGACGUCAGGCACGUGAUGAUUAUUACAAAGCUCAGAUGGUAAGAGCGAUGUUGUUGCGCGCGUUAAAAGCGUACGACAGUUAACUUACUUACCAAACACAAAAGUUCAGUAGUCAGCAAACUAGGCAAAGCCUGAUGAUCGGCUUUGCCUUUUUUUUAUGAUUUACUAAGUUCCAGACCUGAUUAUCAAUCACUGC
JCVI_SCAF_1096626910894/2262-1811                UCUAUAAUAAACAAUAGUUUAUAAGGCAUUCGUCAAAGUAUAUUAAAAAAACGCACUAAAGUCUCUUGACAUAUAAUUCCCUCCAGAUUUACAGUACGCGAACGUUCAUCC............................AUAUA................................................................................................................................GGACGG.AAGUAGAC....................UAC.UCA................................................................................................................GUCGAAGGAACGCAUUAUCAUCGUUCAUCUCGAAAGAGACGGAAGUAGGUAAUGGUUACCGAAGGAACGCACCUAACUUUAAAAAGGAGGGUGUUAUGAACUUGUGGACACAAUACUGUAGACGCCAAGCACGCGAAGAGCAUUACAAAGCUCAAAUGGUGAAGGUAAUGUUGUUGCGCGCGUUAAAAACGUACGACAGUUAACGUAAUUACUAAACACAAAAGUUCAGUAGUCAGCAAACUAGGCAAAGCCUGAUUAUCGGCUUUGCCUUUUUUUAAACUCUACUCUACUUCAAGACAGAAAAACUAAAACUCUA
JCVI_SCAF_1096624997047/599-945                  UAUAAUAAAAACAGUUAUCUACAAAUUAUUUACCUCACUUGGCCAAUUAAUCCCCACCUACCCUCUUGACAGGGAAAUCAGGACAAUGGCAUUCUUUCAACACGUUCAUCC............................ACUUA................................................................................................................................GGACGG.AAGUAGAC....................UAC.UCA................................................................................................................GUCGAAGGAACGCAUUAUCAUCGUUCAUCUCGAAAGAGACGGAAGUAGGUAAUGGUUACCGAAGGAACGCACCUAACUUUAAAAAGGAGGGUGUUAUGAACUUGUGGACACAAUACUGUAGACGCCAAGCACGUGCUGAGCAUCAUAAAGCUCACAUGGUUAAGCAGAUGAUGUUGCGCGCGUUAAAAACGUACGACAGUUAAAGUAGGUA.........................................................................................................
NC_010546.1/1043131-1043592                      CACAUCUCCACCCUGACAAAGCAGGAGACUCUCCUUUUAUUAGAGCAAAACAGUAGCCAGUUAUCAAAAAAAAUGUUAGGAUAUAAUCAUAACAGGAUAAAUCGUUCAUCUGUUG........................UCAC.............................................................................................................................CAACAGACGG.AAGUAGGGA...................AUCAAUA...............................................................................................................UCCCGAAGGAACGCGCCUCAUUCGAUCCACUACGAUUUAGAAGGAGGCGUUAUGCCCUUAAAUAACAACUUUGGUACUCACCGAAACGAGUUUGACAGUUUACAGUCUAAAUCUCGUUUUUUAAUCGCCCAAAAUCGCGGUAAGCAGCAACAUCGUCAACUCUCUAUGUUGCAUCGUCUUGCUUCAGAAAUGGGUGUCACUGUGGAAUCUUUUAAAGCAUAAAACAGAGGUGAGUCAUGACUAAUAAUCAAAAACACUUGAGUGAUGUGGCACGUCUUCACCGUGCUAACAUUUUAAAAAGCUUAGAGCAUCGUUUA
NZ_AADV02000026.1/14500-14040                    CAACUUAGUCUAAGUCUGUCAUAGUUUAUCUAAGUUUUUCAGAACGGAAAUAGUAGGCACAGACUAAAAAAAAUGUUAAGCUAUAGAUGUAACAGGAUAAAUCGUUCAUCUGCUG........................CUAU.............................................................................................................................CAGCAGACGG.AAGUAGGGA...................AAA.AUA...............................................................................................................UCCCGAAGGAACGCGCCUCAUUCAAUCCACCACGAUUUAGAAGGAGGCGUUAUGCUCUUUAAUAACAACAUCGGUACUCACUUAAACGAGUUAGAUACUUCAAAGUCUAAAUCUCGUUUCUUAAUAGCCCAAAAUCGUAGCAAACAACAACAUCGUCAACUGUCCAUGUUGCACCGUAUUGCUGCUGAGAUGGGUGUAAACGUCCAAUCAUUAAAAGCAUAGAUAGAGGUGAGUUAUGACUAAUAAUCCAAAACACUUAAAUGAUGUCGCUCGUCUCCAUCGUGCUAACAUUUUGAAAAGCUUGGAACAUCGCUUAG
JCVI_SCAF_1096627619435/427-1                    AAUACCUACUGCAAAGUAAAUAACUAAUUGCCAUAUUUAUGCCAUUUUGGUAUAUUUAAAUUGAGAUUUAUCUCUCCAUUUGUCAUGGGUUAAAAGACUACUCGUUCAUCCC...........................GCAA................................................................................................................................GGGACGG.AAGUAGGC....................UAA.G..................................................................................................................GCUGAAGGAACGUACCCUCGUUCAUCUUCGCAAGAAGACGGAAGUAGGUAAUGGUACCGAAGGAACGCAUCUUUUUAAAAGGAGAUGUUUAUGACAAAUCUGCAAUUAAUACAGCAUAAAGCUGCUAUUAAAUCUAAUAAAAGGCUUACGCUUAAAAAGUAUCGAUUUAAUCUGUUUUUACAGAAAAAUCUUUUGAUUAAAGAAAAAUCAAAGACCCACUAAUUGGUAUUGCUUAGAUUAAGCAUUUUGAAAAGGCACCUGUUCCUGGUGCCUUUUUUUAUUUUGAACAAUA........................
JCVI_SCAF_1096627875590/1506-1045                AUUUACAAGUUCUAAUGGUCAAUUAUAAUAUUAUUAAAUAAAAUUAGUUUUUUUUAAUACAAUAUAUUGAUACUUUUUCAUUUAUCUUUAUAAACUCUAGUACGUUCAUCGCUAGUU......................UAAAU..........................................................................................................................AAUAAGCGACGG.AAGUAGGC....................GAA.A..................................................................................................................GCCGAAGGAACGCAUGCAAAGUUAUAAAAUCGUUCAAUCUGUUUAUGCAGAUCGGAAGUAGGUUAAUACUGAAGGAACGCGGAUCUUAUUAUUAAUUUCCAUAGCUACGCAUGAAAAUAACACAUGGCUUGUUGUAGGUUGUGUAUGUUAAUUUUUAAAAUGGAGAAAUCAAUGAAUAAAAAAAAAUUUAAUCUUUUUUUAUUAGUAUCAUUUAUUUUACUUUUAAGUUCAUCUGCAAAGGCAGAAGUUGAUGCAGAAGUUGCUUAUAUUUUUAAUACAUUUUCAUUUCUAGUUUGUGGUUUUCUAGUAAUGUGGA
JCVI_SCAF_1096628133299/838-1299                 GGAUAGAGAAUAUAAAUUAGCUUCUGCUANNNNNNNNNNNNNNNNNNNNNNNNNNNNNNNNNNNNNNNNNNNNNNNNNNNUAUUAAAGUAUAUCAGCAAAUACGUUCAUCGCUAAUU......................UAAAU..........................................................................................................................AAUAAGCGACGG.AAGUAGGC....................GAA.A..................................................................................................................GCCGAAGGAACGCAUGCAAAGUUAUAAAAUCGUUCAAUCUGUUUAUGCAGAUCGGAAGUAGGUUAAUACUGAAGGAACGCGGAUCUUAUUAUUAAUUUCCAUAGCUACGCAUGAAAACACAUGACUCAAAGUGAGCCAUGUAUUGUGAAUAAAUUUUGGAGGAUUAAUGUUUAAAAAAUCUCUAUUUUUUCUAAGUAUUAUCUCUGUGUUUUUGCUUUUUAGUUCAUAUGCUAAAGCCGAAGUAAGUGGAGAAGUACAAUACAUAUUAAACACUUUCCUAUUUCUAGUAUCAGGGUUUUUGGUCAUGUGGAUGGCU
NZ_ABVJ01000008.1/134272-133788                  CCUGGCUGAUCUUAACGUGGUUACCGAACAUCGAGUGUAAACAAAUAAAUCAGAGGUUGCUGACAAACUAGGGAAACCGUAUAAUUAGAUACAGAAAAACAUCGUUCAUCUCCA.........................ACCGUGACUGACUGUCCAAUUGACCUCAGUCC..................................................................................................UGGAGACGG.AAGUAGGGA...................GUC.A.................................................................................................................UCCCGAAGGAACGCGCCUUACCUCAUGUCUUUUAAACAACGCUGUAAGGAGCGACUUAUUUAUGAAACUACGUUAUCGCGGUGUUGCCUACGACUACCAGCCUCCUGCACUGCCGAUCGUGGAAGGUGGUGUUGGCGGAACGUAUCGUGGGGCCAAUUGGAAUUUCCGGACCUUAUUGAGUAAUCCUAUUCCCCAAAUUUCUGAAACACUGCAAUAUCGGGGUGUGAUGUAUCACACGAAUCCUUCUGGAGCUGACUCUGCCAAUGGCCAGUACGCUACCUCUGGGCGUGAGGCUGGUGUCGGGGGCGGUUUGUUCA
JCVI_SCAF_1096627454446/1058-605                 GAGGCUAUCACGCAAGUUAAAUAGACUUGACAUUUAUACAGAUAUGUGUUAUAUUCAUAUUAGAUAUGUUUUAGACACAUAUCUGUUAUAAAUAAUAAUAUACGUUCAUCUUAC.........................AAA...............................................................................................................................GUAAGACGG.AAGUAAGC....................GAA.U..................................................................................................................GCUGAAGGAACGCACCUAACUUUAAAAAGGAGGGUGUUAUGGAUAGACAUACAAGAGUGCUUACAAAAUAUAGUAANNNNNNNNNNNNNNNNNNNNNNNNNNNNNNNNNNNNNNNNNNNNNNNNNNNAAGAAGGCAAGUGGGUUGAAAAAACUACAGAAGAUAUUUUUAAUAAUAAAAAAGUAAUACUUUUUAGUUUACCUGGAGCAUUUACACCAACCUGUACAUCAAAACAGUUACCAGGUUUUGAAGAAAACUAUCAAGCGUUUAAAGAUUUAGGAAUAGAUGAAAUUUAUUGUAUAUCAGUAAAUGAUUCUU
JCVI_SCAF_1096627395352/1315-863                 AAGGGUCCUUCGGGACCCUUUUUUUUAUUAUAAAUUCAUGAUAAUACUUAGUCAAUUUAUCACUCUAAUCUUAUAAGUAAUAGUAUGCAUUUGCAUAAUUGUCGUUCAUCUC...........................AAAU................................................................................................................................GAGACGG.AAGUAGGU....................AAU.AUA................................................................................................................ACCGAAGGAACGCACUCUACUUUAACGAGGAGGGUGUCAUGCUUUGGACACAGUAUCGCCGACAGAAAGACCUUGAGAGUUACAGCAAACAACAAGUAGUAAAACUUUUAUGGAGAAAAUUAUGUGGACUAAACCAGCAUAUACAGAAAUGAGAUUUGGAUUUGAAGUAACAAUGUAUGUAAUGAACAAGUAACAUUCAGAGGGGACUAAAUGUCCCCUUUUUUAUUUGGAUAAAUAGUAGUAUAAACAGAAAUCAAGGAAUACUACUAUGGCAUAUGAUAAAAACAUCAAUAUUCAAACGUGGGUUGAAAGUAAU
JCVI_SCAF_1101668107327/811-359                  UUGUUCCUGAGUCUAAAAAACCAAGAACAAUUGACAUUAAGUAAAUAAUAAAACCAAUACCUGGUAUGUUUCAAACGCAUACCAGGUAUAAAUACUUAAUAUCGUUCAUCUU...........................UGAAAU..............................................................................................................................AAGACGG.AAGUAAGC....................GUA.U..................................................................................................................GCUGAAGGAACGCACCUAACUUUUAAAAGGAGGGUGUUAUGGAUAGACAUACAAGAGUAUUAGAAAAAUACAGUAAGUCAAAAGACCAAGAAAAAAAAGUCAAGGCUAUGUUUAGUGCCAGAAAAGAAGUCGAAAUAAAUGGCGGCGGAACAUCUGGUUAUAGAAUUAAACAUGGACCAAAUAAAGACAAGAUACUAGGUCACUAUUCGCCAAAGGCAAACAAUAAUUGGUAAAGUAUUGACUUUGUGAAUUGAAUCGAGUAUAAUAUAUUAUUAAAUUUUAUAAGGAGUAUAUAAUGAAAAAAGGUGAUAACCUA
JCVI_SCAF_1096627229247/4444-4897                AUUAAGAUUAAAUAUUUUAUAUUUAUAUAACAAAAAAAUACAUAAUAUUUGCUACCUUUACAUCUUGUUUUAAUAGAUCUUAAAAUAUAAUGUAUAUAUAAACGUUCAUCUUU..........................UAAUG..............................................................................................................................AAAGACGG.AAGUAGGU....................UAG.A..................................................................................................................ACCGAAGGAACGCAAAAUGCUAUCUUAUCUGAUUUAACUUUUAUUAAUUGAAUAACAUAAAAGUUAUGAAAAACAUAAAAAAACAAGGAACUAAUUUUUUUAACGAAUAUUUAAAUGAUAAAAAUAUUCCUCGAAGAGGUUUCACAAAUGUUUUUAAUUAUUUUUCUAAACUAACUAGUGCUAAAAAGUAUUCUCUAACAAAAAUGCGUGAUUCUGUUAUUCGAACUAUGGGCGUAACUUUCCGUGUAUAUGACAAAAAGAAGCUUGUUGAUAGAGAAUGGCCAUUAGAUUUAAUGCCAAGGAUAGUUAAACAAAG
JCVI_SCAF_1101667550414/236-1                    AUUUAAUUUAUUUAUUCAGAGAGACUUAUUCUAUAUUUAUAUAAUAAAAAAAUACAUAAUAUCUACUAUCUUUAUACCUUCUAUUUGUUAAAGUAGAUUAAACGUUCAUCUUU..........................UAAUA..............................................................................................................................AAAGACGG.AAGUAGGU....................UAG.A..................................................................................................................ACCGAAGGAACGCAUUUCUUUACCCUUUCUAGUAUUUUUAUUAAUUGAAUUUAUUAAUAAUGAAAACUAAAAAAUAUAAUACAGACUAAAUUUUUUGA..........................................................................................................................................................................................................................
JCVI_SCAF_1096628283615/1105-1558                AUUUAAUUUAUUUAUUCAGAAGAGCUUAUUCUAUAUUUAUAUAAUAAAAAAAUACAUAAUAUCUACUAUCUUUAUACCUUCUAUUUGUUAAAGUAGAUUAAACGUUCAUCUUU..........................UAAUA..............................................................................................................................AAAGACGG.AAGUAGGU....................UAG.A..................................................................................................................ACCGAAGGAACGCAUUUCUUUACCCUUUCUAGUAUUUUUAUUAAUUGAAUUUAUUAAUAAUGAAAACUAAAAAAUAUAAUACAGAUAAAUUUUUUGAUGAGUAUAUAAACAAAAAUAAUACAUCAAGAAAAAAUUUUAAGGAUUCAUUUAAUUUUUUUAAAGCCUUAAGUAACAACAAAAAGAAACUUCUUUCUAAUAUAAGAGAUUCUAUUAUUAGGUCUAUGGGAGUUACCUUCCGAGUUUAUGAUAACAAUAAAUUAAUUGACAGAGAGUGGCCAUUAGAUUUGGUUCCAAGAAUAAUUAUUGAAAAAGAAUG
JCVI_SCAF_1096627200717/486-34                   AUAAUAAUAAGUUUAAAGAAGUAUUUAUUCUAUAUUUAUAUAAUAAAAAAAUACAUAAUAUUAAUUAUCUUUAUCAAAUGUAUUUGUUAGAGUAAAUAUUAACGUUCAUCUUU..........................AAUA...............................................................................................................................AAAGACGG.AAGUAGGU....................UAA.A..................................................................................................................ACCGAAGGAACGCGCCUCUUUAACUUAUCUUGUUUUUUAUUAUUUUGUGCAAAAAAUGAAGAAAACUAAAGAUAAUAAUAAUAAUUUUUACAAUGAGUAUAUCGACAAUAGUAACAAUCUAAGAAAAAAUUUUAAAAAUUCCUACAAUUUUUUUAAUGAUUUGAGCUCUAGUAAAAAGAAACUAUUAGCAAAUGUUCGAGAUUCUAUAAUUCGUUCAAUGGGAAUUACAUUCAGGGUUUAUGAUCAUAAUAAGCUAAUUGAUCGAGAGUGGCCGUUAGAUUUAAUCCCAAGAAUUAUCAAGGAAAAAGAAUGGACC
NZ_ABRV01000025.1/6394-6977                      GACACUGCUCAGUCAGGCGAUAUAAAGAAUAUUGAAGUAUCUCUUGUGGAAGAUUGACGCUUCCCGAAGAAAAACUGUAUAUUUGUAUACAGAAACAAGCACCGUUCAUCUUUCU........................AAGUCUGAGUGCUUCUAAGUCUAAGCACUUAGUCCUAAAUGCCCAGUCUCAUCUGACAUUCAUAUGCUUAAGCAAAGCUGUGCAGCAUUAGUCGAGCUAGGCAGAAGCCAAGUGGCCUUAGGCUAG...AGAAAGACGG.AAGUAGGAGC..................CUAUA................................................................................................................GCUCCGAAGGAACGCGCCUCUCAAACCCAUACAAUCCCUUUGGAGGCGAUUACCAUGCAACUCUCAUAUCGUGGUGUUAAGUACGACGCUCACAAAUCCACUGUUCGUGUUGCCGACACUCGAGAAAUCGGUCACUACCGUGGUGCUACCUAUCAUGUUCGCCGUGCAUUCGGUGUUCCUGCCUGUCAUUCUGAGGAUGUACUCAAGUACCGUGGUGCGGUCGUUCGCUAGUGUUUGAUGGUGUCUAGAAAAAGGUUGUCUGGUGAAGCUGCGGCUUGCUAGGCGAUCUUCUUCUAGGAAUACUGAUGACGUUAGUGA
#=GR NZ_ABRV01000025.1/6394-6977 SS              ............................................................................................................(((((((............................((((((((((........)))))))))).(((((.((((.((.(((..((((..((((((.((((.....)))))))).))..))))..))))).))))...(((....))).))))).......)))))))...................................................................................................................................................................................................................................................................................................................................................................................................................................................................................
JCVI_SCAF_1096627274504/901-1359                 GUAUUUUAAGCAUAUUAAAAACUAUUAACUAUGCAAAUUAUGCAUAUUUAAUUUGAGUGAAUUCUAUUAUAAAUUUCAAAUGUAUAGUAUAAAUUAAAAUGACGUUCAUUUUAGUA.......................GCAA............................................................................................................................UACUAAAACGG.AAGUAGAC....................GAA.A..................................................................................................................GUCGAAGGAACGCAUGCAAAGUUAUAAAAUCGUUCAAUCUGUUAAAACAGAUCGGAAGUAAGGUAAAACUGAAGGAACGCGGAUAUUAUUGUUAAUUUCCAUAGCUAAGCAUGAUUUAAACAAGUCUCAGGUGAGUCUUGUUUUAAACUUAUUAUGGAGAAUUAUAUGAAUAAAUUUUCUUAUUUAGGUUUAAUUUUAGGAUUUACUUUUGUAUCUUCAAGUGCAUUUGCAGCUGUUGAUCCUGAAGUAUCCUAUAUCUUAAACACACUUUUAUUUUUAAUAGGUGGCUUUUUAGUCAUGUGGAUGGCAGCUGGUU
JCVI_SCAF_1096627346029/879-1331                 AUCACGAGCAUGGUUUCUUGCAUUAAUUUUUAUGGCUAAGUUUAUUUUUCUUCCUUAACCUUAUUUGACAGAUAUUUUUAAAUAAAUGUAAACUAUUUACAUCGUUCAUCCU...........................UUCAC...............................................................................................................................AGGACGG.AAGUAGUC....................UAAAU..................................................................................................................GACGAAGGAACGCAUUAUCAUCGUUCAUCUCGCAAGAGACGGAAGUAGGUAAUGAUACCGAAGGAACGCAUCUAUUGCUUAAGUGCAGGAGAUGUCAUAUGACUAAAAUGGAAAUGAUGCGUUUUAAAAACGCAGUAAAAAAACAACUUAAAACCAAGAAACCAUCUAUAAAGAUAGUUAGCUAUUCUUUAGAUAAAAAAGUUGAAAAAAAUAAUUCUUUUUUAAAGCCUUAUUAUCUAGACGGUAGUUACGGUUUGUAAGUUUUAAAAGGGGGUUAUCAAUUAUCCCCUUUUAUAAAUCUUUUGCUUUGAAGAUA
JCVI_SCAF_1096626883488/326-778                  AUCAGGGGCAUGGUUUCUUGCAUUAAUUUUUAUGGCUAAGUUUAUAUUUCUUCCUUAACCUUAUUUGACAGAUAUUUUUAAAUAAAUGUAAACUAUUUACAUCGUUCAUCCU...........................UUCAC...............................................................................................................................AGGACGG.AAGUAGUC....................UAAAU..................................................................................................................GACGAAGGAACGCAUUAUCAUCGUUCAUCUCGCAAGAGACGGAAGUAGGUAAUGAUACCGAAGGAACGCAUCUAUUGCUUAAGUGCAGGAGAUGUCAUAUGACUAAAAUGGAAAUGAUGCGUUUUAAAAACGCAGUGAAAAAACAACUUAAAACCAAGAGACCAUCUAUAAAGAUAGUUAGCUAUUCUUUAGAUAAAAAGGUUGAGAAAAAUAAUUCUUUUUUAAAGCCUUAUUAUCUAGACGGUAGUUACGGUUUGUAAGUUUUAAAAGGGGGUUAUCAAUUAUCCCCUUUUAUAGAUCUUUUGCUUUGAAGAUA
JCVI_SCAF_1096628100585/573-1038                 UGGAAUCAUUUGAAAUAUAUAAGGAUUGUUUAUUAAUUUAUUUAAGUAUGCGACAAUCACGACCAUUUAUUAAAAAUUUUUUUAUGAUAUUGUUAACAUAAUCGUUCAUCUUGUAAGU.....................UUUCUAA.......................................................................................................................GCUUAUUGGACGG.AAGUAGAC....................GAA.A..................................................................................................................GUCGAAGGAACGCAUGCAAAGUUAUUAAAUCGUUCAACCUCUUUUAAGAAGAGGUCGGAAGUAGGUUUUUACCGAAGGAACGCGGAUCUUAUAUUUUAAUUUCCAUAACUAAGCAUGAUUUGCUUAUCACUGUUGUUUGGUGAUGAGUUAAUAAUUUAUGGAAGGUAUAUGCCUAAACGAAAAUAUAUUUUAUANNNNNNNNNNNNNNNNNNNNNNNNNNNNNNNNNNNNNNNNNNNNNNNNNNNAAGCACCCAGCAUCUGCAAAUUUAAAGUUGGAUCGUAAAUUUUUCUAGCUUCUUUUGCAGUUUUUCCAAAU
JCVI_SCAF_1101668014490/1122-1384                GCUAGUAGGUAUUUUCCAGAUGAUGCACAUCCUGGAGAAAAGGCACACUAUCUACUGUUAAAAAAAAUAAUUGAUUACGUAAAAUAACGCUAAAUAUGUAUACGUUCAUCCUAC.........................AGU...............................................................................................................................GUAGGACGG.AAGUAGAC....................GUA.A..................................................................................................................GUCGAAGGAACGCACCUAACUUUAAAAAGGAGGGUGUUAUGAACAGAUUCGAUUAUCUACUUAACGCAUACCGAAUAGCACAAGAAAGAGCUCGCACAGAACGCAUCUUGAUGAAGACUCGUCAG...............................................................................................................................................................................................
JCVI_SCAF_1096627861307/981-523                  CUUAAGAUCAAUCGUUCAUCCUUAUUUGGGNNNNNNNNNNNNNNNNNNNNNNNNNNNNNNNNNNNNNNNNNNNNNNNNNNNGAUCUUGGGCUUAAGAUCAAUCGUUCAUC.............................GUUAUUUGGG............................................................................................................................GACGG.AAGUAGG.....................UAAAAAAUCAAA............................................................................................................CCGAAGGAACGCAUCUUUCUAUCAGGAAGGAUGAAGCAUUGACUCGAUGGUAAAAGGUAUAAAUAAAAAAUUAAUAGAGCGUCCAAAAAAGAAAGGACUUUAUGAUCCAGCUAGCGAGAAGGAUUCUUGUGGCGUUGGCUUAGUUGCCAACAUAAAGGGAGUUCCUUCAAGAGAAAUCAUGGAUGAUGCCUACCUUAUUAACUCUAGAAUGGAUCACAGAGGGGGAUGUGGUUUUGAAGAAAAUACAGGAGAUGGAGCUGGCAUUCUUCUUGCUUUGCCGGAUUCUUUUUUUCAAGAUCAGGCAAAAAAAAUUAA
JCVI_SCAF_1096627222235/1015-472                 CAGCAAAUAUCUCUAAUUUAUAUAGCUGAUAAUUUUUAUACAUAUUUUUUAUAUCUUUAUUUUUUGACUAUUUUGCCUCAUUUUAUUAAUAUUAUGUGUAAUCGUUCAUCUUAUUU.......................UAUU............................................................................................................................AAAUAAGACGG.AAGUAGGAAG..................AUAGGAAAACCUCU....UUC..UUUUUUAAAGAAAGGCUAGCAAGUAC.....CGCUUGGGUUAAUUUAUCUUAGGCGGGAACGAGACCGAAUAU.....................CUGCCGAAGGAACGCGUUGAGAAGGGUGUACAUCUUAUGAUGUAUGGACGAAAUCGAUACGAAAACUGGAGGUAAUGAUAUGACUACUCAGUAUAGAGGUAUCAAAGUUAACCCUAAAAAUACUAAUGACAAGAAUGUAAAUUCUGUUAAAGGUAUUUAUAGAGGUAUUAAAACUGAUACUAAAAACGAAGAGUCAACUCAACCACGCGAAGGAAACUACCGUGGCUCAAAAUGGGUUGCUUAACUAAUAACUAAGUUAUUGAAAAAGGAGGCUAAAGCCUCCUUUUUUUAUGAUAUUUCAAAAAAUUUCUUUGGUAU
#=GR JCVI_SCAF_1096627222235/1015-472 SS         ............................................................................................................................................................................................................................................................................................((.((..................(((((......(((....(((..(((...))))))))).......((.(.....((((((((.........)))))))))..))....))...))).....................)).)).........................................................................................................................................................................................................................................................................................................................
JCVI_SCAF_1101667422402/770-227                  UCAGCAAAUAUCUCUAAUUUAUAUAACUGUUAAUUUUAUACAUAUUUUUUAUAUCUUUAUUUUUUGACUAUUUUGCAUCAUUUUAUUAAUAUUAUGCUUAAUCGUUCAUCUUAUUU.......................UAUU............................................................................................................................AAAUAGGACGG.AAGUAGGAAG..................AUAGGAAAACCUCU....UUC..UUUUUUAAAGAAAGGCUAGCAAGUAC.....CGCUUGGGUUAAUUUAUCUUAGGCGGGAACGAGACCGAAUAU.....................CUGCCGAAGGAACGCGUUGAGAAGGGUGUACAUCUUAGGAUGUAUGGACGAAAUCGAUACGAAAACUGGAGGUAAUGAUAUGACUACUCAGUACAGAGGUAUCAAAGUUAACCCUAAAAAUACUAAUGACAAGAAAGAAAAUUCUGUCAAAGGUAUUUAUAGAGGUAUUAAAACUGAUACUAAAAAUGAAGAGUCAACUCAACCACGCGAAGGAAACUACCGUGGCUCAAAAUGGGUUGCUUAACUAAUAACUAAGUUAUUAAAAAAGGAGGCUAAAGCCUCCUUUUUUUAUGAUAUCUCAAAAAAUUUCUUUGGUAU
JCVI_SCAF_1101668736101/399-1                    UUUACUUUUAUUUAAAAGUUAGUAAUUACUCCAUAAUCGUUCAACUCAAUAUGAGUCGGAAGUAGGCAUUGUGCUGAAGGAACGCAUGCAAAAGUUAUAAAUCGUUCAAUCUAC.........................UAU...............................................................................................................................GUAGAUCGG.AAGUAAGC....................UUCUU..................................................................................................................GCUGAAGGAACGCGCAGACAAAGCAGAUUUCAUAACUAGAGCAUGAAUAAUAAAUAAAUAUUCUCAUUUUAUGGGUAUAUUUUUUUAAUGUGUGAGGUAAUUAUGAAAUUUGACUGUAAGACACCAAAAGAACUUUUAAAAAAAGUUAAAAAUCAAAAUAUUAAAAUGGUAGAUCUGAGGUUUACUGACAUGCCAGGAUCUACUCAUCAUAUAUCAAUACCUAUCAAAUAUUUAACUGAAGAUUUAUUUCAGAUGGUGUA........................................................
JCVI_SCAF_1096628289144/475-929                  CUUUUAUAAAAAAGUUAGUACUAAAGCCAUAAUCGUUCAACUCAUUGUGAGUCGGAAGUAGGCAUUACUAGUGCUGAAGGAACGCAUGCAAAAGUUAUAAAUCGUUCAAUCUAC.........................AUU...............................................................................................................................GUAGAUCGG.AAGUAAGU....................UUAAA..................................................................................................................ACUGAAGGAACGCGCAUCAAAAGCAGAUUUCAUAACUAGAGCAUGAUUUAACCAGGUAAAGCUGGAAAGCUUACCUUUUUGUUGAAGUAAGGAGAUAGAUAUGAAAUUAAAAAGCUCGACUCCAAAAGAUUUAAUGUCUGAAAUAAAAAACAUGGACAUUAAAAUGGUUGAUAUGCGCUUUACUGAUAUACCAGGAACAACUCAACAUUUUACUAUACCUAUUAAAUUUUUAGACGAAGAUAUAUUUUCUGAUGGACUUGGUUUUGAUGGAUCUUCAGUUAGAGGUUUCCAAGAAAUUCAAGACAGUGAUAUGAUA
JCVI_SCAF_1096628216939/1469-1913                CCAUCUAAAAACAAUAAAAGACAAUUAAUCGUUCAAUUUAGGAUCAUUCCUAAAUCGGAAGUAAGUCAAAAGACUGAAGGAACGCAUGCAAAAGUUUGAAUUCGUUCAACCCUU.........................GUAAC.............................................................................................................................AAGGGUCGG.AAGUAGGC....................ACC.U..................................................................................................................GCCGAAGGAACGCUUUAAAAGCAGAACUUUCAUAACUAGCGCAUGAAUAUUUAGUGAGCUCUAAUGGUUAGAGUUUACUUAACUUGAUGGAGAUGAAUUAUGAAGUUUAACUGCUCAACACCAGGUGAAUUAUUAAAAGAAAUUAAAGAUUUGGAAAUUAAGAUGGUAGACAUGAGGUUUACUGACGUUCCAGGAACCACACAUCAUUUCACUAUUCCUAUUAAAUUUUUAGAGGAAGAUAUUUUUGAAGAUGGUCUUGGUUUCGAUGGCUCUUCAGUAAGAGGUUUUCAAGCAAUAGAAAACCA...........
JCVI_SCAF_1101667572934/272-727                  CCCUCUAAAAACAAUAAAAAGCAAUUAAUCGUUCAAUUUAGGAUUAUUCCUGAAUCGGAAGUAAGUCAAAAGACUGAAGGAACGCAUGCAAAAGUUUGAAUUCGUUCAACCCUU.........................AUAAC.............................................................................................................................AAGGGUCGG.AAGUAGGC....................ACC.U..................................................................................................................GCCGAAGGAACGCUUUUAAAGCAGAACUUUCAUAACUAGCGCAUGAAUAUUUAGUGAGCUCUAAUGGUUAGAGUUUACUUAACUUGAUGGAGAUGAAUUAUGAAAUUUAACUGCUCAACACCAGGUGAAUUAUUAAAAGAAAUUAAAGACUUGGAAAUUAAAAUGGUAGACAUGAGGUUUACUGACGUUCCAGGAACCACUCAUCAUUUCACUAUUCCUAUUAAAUUUUUAGAGGAAGAUAUUUUUGAAGAUGGUCUUGGUUUCGACGGCUCUUCAGUAAGAGGUUUUCAAGCAAUAGAAAACAGUGAUAUGAUUG
JCVI_SCAF_1101667457688/763-364                  ........................................................GGAAGUAAGUCAAAAGACUGAAGGAACGCAUGCAAAAGUUUGAACUCGUUCAACCCUU.........................AUAAC.............................................................................................................................AAGGGUCGG.AAGUAGGC....................ACC.U..................................................................................................................GCCGAAGGAACGCUUUUAAAGCAGAACUUUCAUAACUAGCGCAUGAAUAUUUAGUGAGCUCUAAUGGUUAGAGUUUACUUAACUUGAUGGAGAUGAAUUAUGAAAUUUAACUGCUCAACACCAGGUGAAUUAUUAAAAGAAAUUAAAGACUUGGAAAUUAAAAUGGUAGACAUGAGGUUUACUGACGUUCCAGGAACCACUCAUCAUUUCACUAUUCCUAUUAAAUUUUUAGAGGAAGAUAUUUUUGAAGAUGGUCUUGGUUUCGACGGCUCUUCAGUAAGAGGUUUUCAAGCAAUAGAAAACAGUGAUAUGAUUG
JCVI_SCAF_1096626994412/2094-1695                .........................................................CAUAAUCAUUAUGAAAAUUUUAAUUGGUUUUAUAAAAGGAGCAUUCGUUCAUUUUG..........................AUAUUUUU...........................................................................................................................CAAAACGG.AAGUAAAC....................GAA.A..................................................................................................................GUUGAAGGAACGCAUGCAAGUUAUAAAUCGUUCAAUCUGAAUAUUCAGAUCGGAAGUAGGUUAAUACUGAAGGAACGCGGAUCUUAAUAAUAAUUUCCAUAGCUAAGCAUGAAAAGUAACAGAAAGAAAGGUUUGUUAUGAUUAAUGAUAGGGUGAUUAUUAAAAAAGUACUCCUUAUAAUCCUCUUUAAUUCAUCCUAUCAUUUUGAUUUUUAAGUAUGUUUAAUGAAAUGUAUCAACCUAAUUCUGAAAUAAGAAACCAUUAUAAUAAUAUAAGUUCAUGGCUAGAAAAUAUGACUUCAAAAGUAAUAUUAGAA
JCVI_SCAF_1096628256401/1137-682                 AUAAAAGAUUAAGUAUUUUUUUCAUAGUAUGCAUUUUUUGCAUAUCUAUCUAUAUCGAUAAUCAAUUUUAAAUAUUAACAAAUUUAAUUAAUAAAAAAACAUCGUUCAUUUUGA.........................GUAUC.............................................................................................................................UCAAAACGG.AAGUAAAC....................GAA.A..................................................................................................................GUUGAAGGAACGCAUGCAGGUUAUUAAAUCGUUCAAUCUGUUAAUUCAGAUCGGAAGUAAGUUCAAACUGAAGGAACGCGGAUAUUAUUUUAAAAUCCAUAGCUAAGCAUGAAAGAUAACAGAUAGAAGGAGCUGUUAUUCAAUAUGAUUGAUUUUAAUUCUGGAUUUUUUAAUAACUUUUUUAAUUCAUUUUAANNNNNNNNNNNNNNNNNNNNNNNNNNNNNNNNNNNNNNNNNNNNNNNNNNNUUGACGAUUAUCCAACAAGAUUACUUCAAACAUUAAUGAGUUUAGCCCCAGUAAAAUGUAGCACUUCUGA
JCVI_SCAF_1101667569811/656-840                  UAAAUUAUUUAGUAAUUUUUUUUAUAGUAUGCAUUUUUUGCAUAUCUAUCUAUAUCGAUAAUCAAUUUUCAAUAUCAACAAAUUUAAUUAUUUUGAAUUAAUCGUUCAUUUUGA.........................GUAUC.............................................................................................................................UCAAAACGG.AAGUAAGC....................GAA.A..................................................................................................................GUUGAAGGAACGCAUGCAAGUUAUUAAAUCGUUCAAUCUGUUAAU...............................................................................................................................................................................................................................................................................
JCVI_SCAF_1096628228853/252-1                    UUCAAACUAUUCCUUUGUUUUUUUUAAUAUGCAUAAUUUGCAUAUUAGAUAAUGAUCUUAAUCAUUUUAUAAUAUCAAUAAAUUUUAUUAUUAAUUUUUCAUCGUUCAUUUUGA.........................AUAAU.............................................................................................................................UCAAAACGG.AAGUAAAC....................GAA.A..................................................................................................................GUUGAAGGAACGCAAACAAGUUAUUAAAUCGUUCAAUCUGUAAAUUACAGAUCGAAAGUAAGCUAAAGCUGAAGGAACGCGGAUCUUAUUAUUAAUUUCCAUAGCUAGGCAU............................................................................................................................................................................................................
JCVI_SCAF_1096626999319/234-689                  CCAUAAGUAAUUCAAUAUUAUUUUGUAUAUGCAAAAAAUGCAUAUCAAAUAAGUAUGAAAUUCAUUUUUAAAAAUACAUAAAUUUUAUUAUUAAAAUUUCAUCGUUCAUUUUGA.........................AUAAU.............................................................................................................................UCGAAACGG.AAGUAAAC....................GAA.A..................................................................................................................GUUGAAGGAACGCAUGCAAGUUAUUAAAUCGUUCAAUCUGUAUUAACAGAUCGGAAGUAGGCUAAAGCUGAAGGAACGCGGAUCUUAUUAUUAAUUUCCAUAGCUAAGCAUGAAUUAUAACGGAUAAGGAAGGUUUGUUAUAACUAUGGUUAAAAAGUUAGAUAAUAAAAAGAUAUCUAUUCAAAUCUCAAGAGGUUUACUCCUUGAUGUUUAAUGAAAUGUAUCAAUCUGAAUCAGUUAUAAGAAAUCAUUAUAACAAUAUUAAUGAUUGGUUAGAUCAAAUGACUUCAAAAGUUAUUCUUGAAAAGAAUGCUGA
JCVI_SCAF_1101668217991/999-1454                 CCAUAAGUAAUUCAAUAUUAUUUUGUAUAUGCAAAAAAUGCAUAUCAAAUAAGUAUGAAAUUCAUUUUUAAAAAUACAUAAAUUUUAUUAUUAAAAUUUCAUCGUUCAUUUUGA.........................AUAAU.............................................................................................................................UCGAAACGG.AAGUAAAC....................GAA.A..................................................................................................................GUUGAAGGAACGCAUGCAAGUUAUUAAAUCGUUCAAUCUGUAUUAACAGAUCGGAAGUAGGCUAAAGCUGAAGGAACGCGGAUCUUAUUAUUAAUUUCCAUAGCUAAGCAUGAAUUAUAAUGGAUAAGGAAGGUUUGUUAUAACUAUGGUUAAAAAGUUAGAUAAUAAAAAGAUAUUCUAUUCAAAUCUCAAGAGGUUUACUCCUUGAUGUUUAAUGAAAUGUAUCAAUCUGAAUCAGUUAUAAGAAAUCAUUAUAACAAUAUUAAUGAUUGGUUAGAUCAAAUGACUUCAAAAGUUAUUCUUGAAAAGAAUGCUG
JCVI_SCAF_1096627605943/1392-1792                GUUUAAGUAAAUCAACAUUAUUUUGUAUAUGCAAAAAAUGCAUAUCAAAUAAGUAUGAAAUUCAUUUUUAAAAAUAAAUAAAUUUUAUUAUUAAAAUUUCAUCGUUCAUUUUGA.........................AUAUU.............................................................................................................................UCAAAACGG.AAGUAAAC....................GAA.A..................................................................................................................GUUGAAGGAACGCAUGCAAGUUAUUAAAUCGUUCAAUCUGUAUUAACAGAUCGGAAGUAGGCCGAAGCUGAAGGAACGCGGAUCUUAUUAUUAAUUUCCAUAGCUAAGCAUGAAUUAUAACGGAUAAGAGAGGUUUGUUAUAACUAUGGUUGAAGAGUUAGAUAAUAAAAAAAUAUUCUAUUCAAAUCUCAAGAGGUUUAUUCCUUAAUGUUUAAUGAAAUGUAUCAAUCUGAGUCAGUAAUAAGAAAUCAUUAUAACAAU.......................................................
JCVI_SCAF_1101667543498/312-767                  UAGUAAGCAAUUUAGCUAUUUUUUUAUAUAUGCAUUUUUUGCAUAUCUAAAUAUGAUCAUAAUCAAUUUAAAUAUAAAUAAUUUUUAUUAUUAAUUUUACAUCGUUCAUUUUGA.........................AUAAU.............................................................................................................................UCAAAACGG.AAGUAGAC....................GAA.A..................................................................................................................GUUGAAGGAACGCAUGCAAGUUAUUAAAUCGUUCAAUCUGUUUUUAACAGAUCGGAAGUAAGCUAAAGCUGAAGGAACGCGGAUCUUAUAAAAAUCCAUAGCUAAGCAUGAACUAUAACAGAUUGAAAGGACUGUUAUUAAAUAUGAUAGGUAUUAAGUUUGGAUUUAUAAAUACUUCAUUCAUUUCAUCGUACUAAAUAUGUUUAAUGAAAUGUAUCAAUCUGAGAGUCUAAUCAGAAAUCAUUAUAACAAUAUAAAUGAAUGGUUAGAAAAAAUGACUGCUAAAGUGAUUAAUGAAAAAAAUGCUGAGGCUGAG
JCVI_SCAF_1096627519549/1359-904                 CCGUAAGUAAUUCAAUAUUAUUUUGUAUAUGCAAAAAAUGCAUAUCAAAUAAUUAUGAAAUUCAUUUUUAAAAAUAAAUAAAUUUUAUUAUUAAAAUUUCAUCGUUCAUUUUGA.........................AUAAU.............................................................................................................................UCAAAACGG.AAGUAAAC....................GAA.A..................................................................................................................GUUGAAGGAACGCAUGCAAGUUAUUAAAUCGUUCAAUCUGUAUUAACAGAUCGGAAGUAGGCUAAAGCUGAAGGAACGCGGAUCUUAUUAUUAAUUUCCAUAGCUAAGCAUGAAUUAUAACGGAUAAGAAAGGUUUGUUAUAACUAUGGUUAAAAAGUUAGAUAAUAAAAAGAUAUUUUAUUCACACCUCAAGAGGUUUACUUCUUGAUGUUUAAUGAAAUGUAUCAAUCUGAAUCAGUUAUAAGAAAUCAUUAUAACAAUAUUAAUGAUUGGUUAGAUCAAAUGACUUCAAAAGUUAUUCUUGAAAAGAAUGCUG
JCVI_SCAF_1096627631062/401-1                    CCGUAAGUAAUUCAAUAUUAUUUUAUAUAUGCAAAAAAUGCAUAUCAAAUAAGUAUGAAAUUCAUUUUUAAAAAUAAAUAAAUUUUAUUAUUAAAAAUUCAUCGUUCAUUUUGA.........................AUAAU.............................................................................................................................UCAAAACGG.AAGUAAAC....................GAA.A..................................................................................................................GUUGAAGGAACGCAUGCAAGUUAUUAAAUCGUUCAAUCUGUAUUAACAGAUCGGAAGUAGGCUAAAGCUGAAGGAACGCGGAUCUUAUUAUUAAUUUCCAUAGCUAAGCAUGAAUUAUAACGGAUAAGAAAGGUUUGUUAUAACUAUGGUUAAAAAGUUAGAUAAUAAAAAAAUAUUCUAUUCAAUUCUCAAGAGGUUUACUCCUUGAUGUUUAAUGAAAUGUAUCAAUCUGAAUCAGUUAUAAGAAAUCAUUAUAACAAU.......................................................
JCVI_SCAF_1096627704160/34-489                   GCGUAAGUAAUUCAACGUUAUUUUGUAUAUGCAAAAAAUGCAUAUCAAAUAAAUAUGAAAUUCAUUUUUAAAAAGAAAUAAAUUUUAUUAUUAAAAUUUCAUCGUUCAUUUUGA.........................AUAAU.............................................................................................................................UCAAAACGG.AAGUAAAC....................GAA.A..................................................................................................................GUUGAAGGAACGCAUGCAAGUUAUUAAAUCGUUCAAUCUGUAUUAACAGAUCGGAAGUAGGCUAAAGCUGAAGGAACGCGGAUCUUAUUAUUAAUUUCCAUAGCUAAGCAUGAAUUAUAACGGAUAAGAAAGGUUUGUUAUAACUAUGGUUAAAAAGUUAGAUAAUAAAAAAAGAUAUCCUAUUCAAAUCUCAAGAGGUUUACUUUUUGAUGUUUAAUGAAAUGUAUCAAUCUGAAUCAGUUAUAAGAAAUCAUUAUAACAAUAUUAAUGAUUGGUUAGAUCAAAUGACUUCAAAAGUUAUUCUUGAAAAGAAUGC
JCVI_SCAF_1096626085716/326-1                    CCAUAAGUAAUUCAAUAUUAUUUUGUAUAUGCAAAAAAUGCAUAUCAAUUAAGUAUGAAAUUCAUUUUUAAAAAUAAAUAAAUUUUAUUAUUAAAAUUUCAUCGUUCAUUUUGA.........................AUAAU.............................................................................................................................UCAAAACGG.AAGUAAAC....................GAA.A..................................................................................................................GUUGAAGGAACGCAUGCAAGUUAUUAAAUCGUUCAAUCUGUAUUAACAGAUCGGAAGUAGGCUAAAGCUGAAGGAACGCGGAUCUUAUUAUUAAUUUCCAUAGCUAAGCAUGAAUUAUAACGGAUAAGAAAGGUUUGUUAUAACUAUGGUUAAAAAAUUAGAUAAUAAAAGAUACUCUAUUCAAAU..................................................................................................................................
JCVI_SCAF_1096628063320/1542-1087                CCGUAAGUAAUCCAAUAUUAUUUUGUAUAUGCAAAAAAUGCAUACCAAAUAAGUAUGAAAUUCAUUUUUAAAAAUAAAUAAAUUUUAUUAUUAAAUUUACAUCGUUCAUUUUGA.........................AUAAU.............................................................................................................................UCAAAACGG.AAGUAAAC....................GAA.A..................................................................................................................GUUGAAGGAACGCAUGCAAGUUAUUAAAUCGUUCAAUCUGUAUUAACAGAUCGGAAGUAGGCUAAAGCUGAAGGAACGCGGAUCUUUUUUAUCCAUAGCUAGGCAUGAAUUAUAACAGAUUGAAAGGACUGUUAUUAAAUAUGAUAUGUACUAAAUUUGGAUUUUUAAAUACUCUAUUCAUUUCAUCAUAUUAAUAAUGUUUAAUGAAAUGUAUCAAUCUGAGAGUGUAAUCAGAAAUCACUAUAAUAAUAUUAAUGAGUGGUUAGAAAAAAUGACUGCUAAAGUGAUUAAUGAAAAAAAUGCCGAAGCGGAGACA
JCVI_SCAF_1101668675783/51-506                   GCGUAAGUAAUUCAAUAUUAUUUUGUAUAUGCAAAAAAUGCAUAUCAAAUAAGUAUGAAAUUCAUUUUUAAAAAUAAAUAAAUUUUAUUAUUAAAAUUUCAUCGUUCAUUUUGA.........................AUAAU.............................................................................................................................UCAAAACGG.AAGUAAAC....................GAA.A..................................................................................................................GUUGAAGGAACGCAUGCAAGUUAUUAAAUCGUUCAAUCUGUAUUAACAGAUCGGAAGUAGGCUAAAGCUGAAGGAACGCGGAUCUUAUUAUUAAUUUCCAUAGCUAAGCAUGAAUUAUAACGGAUAGGAAGGUUUGUUAUAACUAUGGUUAAAAAGUUAGAUAAUAAAAAGUUAUUCUAUUCAAAUUUCAAGAGGUUUACUCAUUGAUGUUUAAUGAAAUGUAUCAAUCUGAGUCAGUUAUAAGAAAUCAUUAUAACAAUAUUAAUGAUUGGUUGGAUCAAAUGACUUCAAAAGUUAUUCUUGAAAAGAAUGCUGA
JCVI_SCAF_1096628250203/938-1393                 GCGUUAGUAAUUCAAUAUUAUUUUGUAUAUGCAAAAAAUGCAUAUCAAAUAAGUAUGAAAUUCAUUUUUAAAAAUAAAUAAAUUUUAUUAUUAAAAUUUCAUCGUUCAUUUUGA.........................AUAAU.............................................................................................................................UCAAAACGG.AAGUAAAC....................GAA.A..................................................................................................................GUUGAAGGAACGCAUGCAAGUUAUUAAAUCGUUCAAUCUGUAUUAACAGAUCGGAAGUAGGCUAAAGCUGAAGGAACGCGGAUCUUAUUAUUAAUUUCCAUAGCUAAGCAUGAAUUAUAACGGAUAAGAAAGGUUUGUUGUAACUAUGGUUAAAAAGUUAGAUAAUAAAAACAUAUUCUAUUCAAAUCUCAAGAGGUUUACUCCUUAAUGUUUAAUGAAAUGUAUCAAUCUGAGUCAGUUAUAAGAAAUCAUUAUAACAAUAUUAAUGAUUGGUUAGAUCAAAUGACUUCAAAAGUUAUUCUUGAAAAGAAUGCUG
JCVI_SCAF_1096628241071/206-661                  ACCUUAAUAAUUCAAUAUUAUUUUGUAUAUGCAAAAAAUGCAUAUCAAAUAAGUAUGAAAUUCAUUUUUAAAAAUAAAUAAAUUUUAUUAUUAAAAUCCCAUCGUUCAUUUUGA.........................AUAAU.............................................................................................................................UCAAAACGG.AAGUAAAC....................GUA.A..................................................................................................................GUUGAAGGAACGCAUGCAAGUUAUUAAAUCGUUCAAUCUGUAUUAACAGAUCGGAAGUAAGCUAAAGCUGAAGGAACGCGGAUCUUAUUGAUAAUUUCCAUAGCUAAGCAUGAAUUAUAACGGAUAAGAAAGGUUUGUUAUAACUAUGGUUAAAAAGUUAAAUAAUAAAAAGUUAUUCCACUCAAAUCUUAAGAGGGUUAUUCAUUGAUGUUUAAUGAAAUGUAUCAAUCUGAAUCAGUUAUAAGAAAUCAUUAUAACAAUAUUAAUGAUUGGUUGGAUCAAAUGACUUCAAAAGUUAUUCUUGAAAAGAAUGCUG
JCVI_SCAF_1101668215945/483-938                  UAUCAAACUAAACCUCAUUUUUUUUAAUAUGCAAAAUUUGCAUAUUAGAUAAUAAUCUUAAUCAUUUUAUAAUAUCAAUAAGUUUUAUUAUUAAUUUUCCAUCGUUCAUUUUGA.........................AUAAU.............................................................................................................................UCAAAACGG.AAGUAAAC....................AUA.A..................................................................................................................GUUGAAGGAACGCAUGCAAGUUAUUAAAUCGUUCAAUCUGUAUUUACAGAUCGGAAGUAAGCCAAAGCUGAAGGAACGCGGAUCUUAUUAUUAAUUUCCAUAGCUAAGCAUGACUUAUAACGAAUAAGAAAGGUUUGUUAUAACUAUGGUUAAAAACGUUUGGUCUAUAAUAAUAAAUCAAUUAGAGCCUAUGAGGUUUCCUAGCUAAUGUUUAAUGAAAUGUAUCAAUCUGAAUCAGUUAUAAGAAAUCAUUAUAACAAUAUUAAUGAUUGGUUAGAUCAAAUGACUUCAAAAGUUAUUCUUGAAAAGAAUGCUG
JCVI_SCAF_1101667075072/542-87                   UUCCCCAUAUUUUAAGGCUUUUUUACAGUAUGCAAAUUUUGCAUAUCUAGUUAUGAUCAUAAUCAAUUUAAAAUACAAAUAAGUUUUAUUAUUAAUCUUUAUCGUUCAUUUUG..........................UAAAUUU............................................................................................................................CAAAACGG.AAGUAAAC....................GAA.A..................................................................................................................GUUGAAGGAACGCAUGCAAGUUAUUAAAUCGUUCAAUCUGUAUUAACAGAUCGGAAGUAGGCUGCAGCUGAAGGAACGCGGAUCUUAUUAUUAAUUUCCAUAGCUAAGCAUGAAUUAUAACGGAUAAGAAAGGUUUGUUAUAACUAUGGUUAAAAAGUUAGAUAAUAAAAAAUUAAUUUAUUUAAAUCUCAAGAGGUCUACCCAUUGAUGUUUAAUGAAAUGUAUCAAUCUGAGUCAGUUAUAAGAAAUCAUUAUAACAAUAUUAAUGAUUGGUUGGAUCAAAUGACCUCAAAAGUUAUCCUUGAAAAGAAUGCCG
JCVI_SCAF_1096627211009/19-475                   AAUAUUAAAUUUUACUAUUUUUUUUUGUUAUGUUAAUUUUGCAUACUUAAACUUUAUCUUAAACAUUUUACUAUUUAUAAUAACUUAAAUAAUUAAGUAUUUCGUUCAUUUUGA.........................UUAAUU............................................................................................................................UCAAGACGG.AAGUAGAC....................AUA.U..................................................................................................................GUCGAAGGAACGCGUGCAAAGUUAUAAAAUCGUUCAAUCUGUAUUAAACAGAUCGGAAGUAGGGAAAACCGAAGGAACGCGGAUAAUAUUUAAAUUCCCAUAGCUAAGCAUGAGAUAACAAAAAGAAAGGUUUGUUGUUAGUGAUGAUAGAAUGGCUUUUGAAAAAAAAUUUUUUAUUCUUAAUUACAUUAUUUAGUACAUUUUAGAUAUGUUCAACGAAAUGUAUCAAGCUGAUUCUGAAAUAAGAAAUCAUUAUAACAAUAUAAAUUCGUGGUUAGAGAAUAUGAGUUCAAAAGUUAUUUUGGAAAAAAAUGCA
JCVI_SCAF_1096628054229/1341-1625                AAUAUUAAAUUUUAUUAUUUUUUUUAACUAUGUCAAUUCUGCAUAUUUAAACUUUCUCUUAAACAUUUUACAAUUUUGAUAUUUUUAAAUAAAAAAAUAAUUCGUUCAUUUUGA.........................UUAUUU............................................................................................................................UCAAAACGG.AAGUAGAC....................AUA.A..................................................................................................................GUCGAAGGAACGCGUGCAAAGUUAUAAAAUCGUUCAAUCUGUGUGUAAACAGAUCGGAAGUAGGCUAAUAGUCGAAGGAACGCGGAUCUUAUUAAUUAAUUUCCAUAGCUAAGCAUGAAGUAACGAAUGAAAGGUUUGUUAUUA............................................................................................................................................................................
JCVI_SCAF_1096628291340/913-1369                 NNNNNNNNNNNNNNNNNNNUUUUUUUACUAUGUCAAUUCUGCAUAUUUAGACUUUCUCUUAAACAUUUUACAAUUUUUAUAUUUUUUAAUAAAAAAACUAUUCGUUCAUUUUG..........................AUUAAUUU...........................................................................................................................CAAAACGG.AAGUAGAC....................AUA.U..................................................................................................................GUCGAAGGAACGCGUGCAAAGUUAUAAAAUCGUUCAAUCUGUAUAAACAGAUCGGAAGUAGGCUAAUAGCCGAAGGAACGCGGAUCUUAUUAAUUAAUUUCCAUAGCUAAGCAUGAAGUAACAGGAUGAAAGGUUUGUUAUUUAUAAUGAUAGGAUGGUUUUCAAUAAAAAUAAUUAUUUCAUUUUCUUCCCAACCAUCCUUUCAUUUUAAUUAGUAUUUUCAUUAUGUUUAAUGAAAUGUAUCAGGCAAAUUCAGAAAUUAGAAACCAUUACAAUAAUAUUAAUUCUUGGUUAGAAAAUAUGACUUCAAAAGUUA
JCVI_SCAF_1096627416880/287-1                    AAAGCCUGCCGCUAAGAAAACUAAGAAGUAACUGAGCUAGGCUCAAAACUAAAAAGGGUUGCUUUACAGUAGAGCAACCUUUUUUUAUGACUAAAUAUUACACGUUCAUCCU...........................AUCA................................................................................................................................AGGACGG.AAGUAGC.....................AUAAC...................................................................................................................GCGAAGGAACGCACCUAACUUUAAAAAGGAGGGUGUUAUGGAACUAUGGAACCAAUAUUGCUGGAAGAUAGCAGUUCGAGACCAUAGACGUAAGCAGAUAUUAAAACGCUUAUGGCUACGUUCAAUCAACAUAUACAUUUAAUGAUUUUACG...................................................................................................................................................................
JCVI_SCAF_1101668062376/988-539                  GCAAAAUUGAUGUAACAGCAGCUAACCUUUCUUUUGCAUAAUAUUUGCAAAUAAAAAGUUACACUAAAAUAGGGCCUUUAGGGGCCCUAUUUUUUUCACUCACGUUCAUCCU...........................AUUAU...............................................................................................................................AGGACGG.AAGUAGC.....................AAU.A...................................................................................................................GCGAAGGAACGCACUUAACUGUAAAAAGGAGAGUGUUAUGAAUCACAGAGACUUCGAACUAGCUCGUAAAAAAGAGCGUACAAAACGAUCACACAAAGCAAUUCACAAGAAACAACUGCAAAGACCUUUGUCUAGACCACGUGCUGACAAGAAUAUACUAAGUUCAGACCCUAGAUUACAGAAAAUUUAAUUUUUUUUAAAAAAAAAGGUUGACCUUUAUGCAAAAACGUUGUAUAUUAAGUAUAUAAGCAACAAAGAGUUUAGCGGCUCAAUGUUUAUAGUGCAAGGAAGAGGCGUUACCUAGGCGUCGAACUU
JCVI_SCAF_1096627756218/486-28                   CCAGGUCAAUAUGCGGCCGAACAAGUUUUUGUUUGCUGUGUGAUAAAGGAAUGAAAUUACUAAAAAUUGACAAAUUCGCGUUUUAAUACAAUAAUUUAUAUCCGUUCAUCUAUAUU.......................UAAA............................................................................................................................GAUAUAGACGG.AAGUAGUC....................GUA.A..................................................................................................................GGCGAAGGAACGCAUUAUCGUUCAUCUCAUUUGAGACGGAAGUAGGUAAUGGUUUACCGAAGGAACGCGUUGAGUAAGUGUAUUUUUUACACUGUUAAACGAAACGAAGACUGGAGGAAAUAAUAUGACUACAUAUUAUAGAGGCUUUAAGGUACCUAGUGCCGAUGCCAACUCAAAAGAAACUCACGCUGAUAAAGACGUAACUCCUCGUUUAUACAGAGGCGCUGAGUACCACGUGGAUCAAAUCGCCAAAGCAGAAAAAAGCAAUGGUGGUGUUUAUCGUGGAGUUAGUUGGGGUCAGUAGUACUCAAAAAGC
JCVI_SCAF_1096626869722/3014-2567                AUACAGGACCUCGUUAUUUACGAAUAUUAUUCAAAGCGAAGUAAUAUACUCAAACCACAUAUCUCCUAUGUUCAAACAGAAUAACUGUUAUAAAUAAUAAUACGUUCAUCUA...........................UUA.................................................................................................................................UAGACGG.AAGUAGC.....................GAA.A...................................................................................................................GCGAAGGAACGCACCCAACAAUUAAAAGGAGGGUGUUAUGACAAGACAUACAAAAUUGCUAGAGCAACAUAGUAAAAAUAUAGACCUAAAGAAAAAAGAACAAGCUUUGUUUAGUGCCAGAAAAGAAGUUGAAAUUUAUGGCAACGGUACAACUGGUUACAAAGUGAAACACGGCCCACAUAAGGGUAAAGUGCUAGGUCAUCUUACAACAAAAUCCACAAACAACUGGUAGUAGCUGUAUAAAUAACUAUACCACACCGAUAGACUUCGGUCUAUCAUAGAGAGGUGGGUACCUCCACACAACUCACCUCUCAC
JCVI_SCAF_1096627290494/1248-1700                UCCUUAAAAUAAUAAUAUUCAUUAUUUCCUCUUAAAAAAGAGGUUUUCUACAAUGAUUUAAUCUCUUGUUAAAAAGGUUAAAUGUGAUUAACAUCUAUGUAACGUUCAUCUUUU.........................UUUU..............................................................................................................................AAAAGACGG.AAGUAGC.....................GAA.A...................................................................................................................GCGAAGGAACGCACCUAACUUAAAAUAAGGAAGGUGUAAUGACUGAUAAAAGACACACAAAACUAAUAGAAACUUACGGAAAAGAAAAAGCUUCUAAAGAAAAAGCAAAUGCUUUAUUUAGAGCCAGAAAAGAAGUUUCCAUAAAUGGAAAUGGUACUUCAGGUUACGUGGUAAAAAAUGGACCCCACAAAGGUAAAGUGCUUGGACAUUUUUCACAAAAAUAUAAUAAUAAUUUAGAAGAAACAAAAUAAUUAAAAAUAAAAAUUAUUAUUUAAACCAAUGGAGAAACUAUGACAGCUACAUAUACUUGUCAAA
JCVI_SCAF_1096626047404/861-410                  AAAACCACGCUAAUAUUUCACUUUCUUCUACAAAAAAAGAGAUAUUUUCUAAUGAUUUUUAUCUCUUGUGAAAAAGAUUGAAUAUGAGUAACAUAUUCUUAACGUUCAUCUUUU.........................UUU...............................................................................................................................AAAAGACGG.AAGUAGC.....................GAA.A...................................................................................................................GCGAAGGAACGCACCUAACUUAAGAAGAGGAGGGUGUAAUGACUGACAAAAGACAUACAAAACUAAUCGAAACGUACGGAAAAGAAAAAGCUUCUAAAGAAAAGGCGAGUGCUUUGUUUAAAGCUAGGAAAGAAGUUUCUAUAAAUGGAAAUGGUACUUCAGGCUAUGUGGUAAAGGAUGGUCCACAUAAAGGUAGGGUGCUUGGGCAUUUCACUCAAAAAUAUAAUAAUAAUUUAGAAGAAAUUAAAUAAUUAAAAAAAUUAUUUAAACAAAUGGAGAGACUAUGACAGCUACAUAUACAUGCUCAAAAUGUAA
JCVI_SCAF_1096627759027/265-717                  GUUCUAAGGGCGGUAAGCCGGGGCAGUGGUCUGCUCGUAAGGCUCAAAUGCUUGCAAAGCAAUACAAAGCCAGAGGAGGAGGCUACAAAUAAACUAAGACCACGUUCAUCCC...........................UACA................................................................................................................................GGGACGG.AAGUAAGC....................CAU.AGU................................................................................................................GCUGAAGGAACGCAAUACUUUCUGGAGGUAUACUAUGGGUAAAUUCUAUAGAGGUGUUCGUGUGCGAGAGAAGAAUCAAGAGAAUGAAAAGAUUGUUAGAGGUGGUAUGUACAGAGGAGUAAAGCACUCUGGUAAUACUGAAGACUCUAAGAUGGAAUCAGGCUCUUAUCGUGGAGUUAAGUGGAAUGGCAGACCCUAAAAAAGGGACAGGUAAAAAGCCAAAGGGCAGUGGCAGACGUUUAUAUACAGACGAGAAUCCUAAAGAUACAGUUGGUAUUAAGUUUGCUACUGUCCAAGAUGCUAGAGACACUGUUCG
JCVI_SCAF_1096626989394/1625-1176                AUUUAUAAAUUGUGUUUAUAACCCAUACUCCAUGGGAUAAAAGGAGCCCAUAUAACAUGGGUUAAAAGUUAAACCAUCUCCAUGGUAAAAAAGGAGCGGAAUCGUUCAUCC............................AUUAC................................................................................................................................GGACGG.AAGUAGGC....................ACC.A..................................................................................................................GCUGAAGGAACGCGCUUGAUUUUCUAUGAAAGGUUUGACCCUUUUUUUUUUAUAUUUCGCAUUUUUAAGGAGAUGUUUAUGAAAAAGGGAAUGAUGACUUUAGUCAUGUUUCUAACUUUACCAAUGUUUGCUGAACUAUCAGGAAACUUUACUUUUUCGUCGAACUAUAUUUGGCGAGGAAUGACUCAGACUAUGGAUGACCCUGGCUACAGUGGUGGUUUUGAUUACUCACAUGAAUCAGGCUUUUACGCUGGAACAUGGGGGUCCAACGUUGCUUUUGGUGGUGCUGGAUUAGAGCUUGAUACUUACGCUGGUU
JCVI_SCAF_1096627002061/897-1346                 AUUUAUAAAUUGUGUUUAUAGCCCAUACUCCAUGGGAUAAAAGGAGCCCAUCUAACAUGGGUUAAAAGUUAAACCAUCUCCAUGGUAAAAAAGGAGCGGAAUCGUUCAUCC............................AUUAC................................................................................................................................GGACGG.AAGUAGGC....................AAC.A..................................................................................................................GCUGAAGGAACGCGCUUGAUUUUCUAUGAAAGGUUUGACCCUUUUUUUUAUAUUUCGCAUUUUUAAGGAGAUGUUUAUGAAAAAGGGAAUGAUGACUUUAGUCAUGUUUCUAACUUUACCAAUGUUUGCUGAACUAUCAGGAAACUUUACUUUUUCGUCGAACUAUAUUUGGCGAGGAAUGACUCAGACUAUGGAUGACCCUGGCUACAGUGGUGGUUUUGAUUAUUCACAUGAAUCGGGCUUUUACGCUGGAACAUGGGGGUCCAACGUUGCUUUCGGUGGUGCUGGAUUAGAGCUUGACACUUACGCUGGUUUC
JCVI_SCAF_1101668320571/742-293                  AUUUAUAAAUUGUGUUUAUAACCCAUACUCCAUGGGACAAAAGGAGCCCAUUUAACAUGGGUUAAAAGUUAAACCAUCUCCAUGGUAAAAAAGGAGCGGAAUCGUUCAUCC............................AUUAC................................................................................................................................GGACGG.AAGUAGGC....................AAC.A..................................................................................................................GCUGAAGGAACGCGCUUGAUUAUCUAUGAAAGGUUUGACCCUUUUUUUUUUAUAUUUCGCAUUUUUAAGGAGAUGUUUGUGGAAGAAUUAAGUUAUUCCUUAAAUACUUUAUAUAUGCUUCUAACUGCUGCAUUAGUGAUGUGGAUGGCUGCAGGAUUCACAAUGCUCGAAGCAGGGUUAGUAAGAAGAAGAAAUACUGCUGAAAUAGUAACGAAAAACGUUGGUCUCUAUUCAAUUUCGUGUUUUAUGUUCUUGUUGUGUGGUUAUUUGGCCAUGUAUCCUGGGGAAGAUUUUGCCGGCGGCUGGAUGCCUCCUU
JCVI_SCAF_1101668214678/910-460                  UUUAUAACUUGUGUUUAUAACCCAUACUCCAUGGGAAAAAAAGGAGCCCAUAUAACAUGGGUUAAAAGUUAAACCAUCUCCAUGGUAAAAAAGGAGCGGAAUCGUUCAUCC............................AUUUAC...............................................................................................................................GGACGG.AAGUAAGC....................AAC.A..................................................................................................................GCUGAAGGAACGCGCUUAAUUUUCUAUGCAAGGUUUGACCUUUUUUUUAUAGCGCAUUUUUUUAAGGAGAUGUUUAUGAAAAAGGGAAUGAUGACAUUAGUCAUGUUUCUAACUUUACCGUUGUUUGCUGAUAUAUCUGCAAACUUCUCUUUUACGACUAACUAUGUAUGGCGAGGCAUGACUCAGACAAUGGAUGAUCCUGGCUAUAGUGGUGGUUUUGACUAUACCGAUGAUUCUGGUUUUUACGCUGGAACAUGGGGUUCUAACGUUGCUUUUGGAGGUGCAGGUCUUGAAUUAGAUACCUAUGUGGGUUACU
JCVI_SCAF_1096627335734/1327-877                 AUUUAUAACUUGUGUUUAUAACCCAUACUCCAUGGGAAAAAAGGAGCCCAUAUAACAUGGGUUAAAAGUUAAACCAUCUCCAUGGUAAAAAAGGAGCGGAAUCGUUCAUCC............................AAUUAC...............................................................................................................................GGACGG.AAGUAGGC....................AGC.A..................................................................................................................GCCGAAGGAACGCGCUUAAUUUUCUAUGCAAGGUUUAGCCCUUUUUUUUAUAACGCAUUUUUAAGGAGAUGUUUAUGAAAAAGGGAAUGAUGACAUUAGUCAUGUUUCUAACUUUACCGUUGUUUGCAGAUCUAUCUGCAAACUUCUCAUUUACUACUAACUACGUCUGGCGAGGGAUGACUCAAACGAUGGAUGAUCCUGGCUAUAGUGGUGGUUUUGAUUAUACCGAUGAUUCUGGUUUUUAUGCUGGAACAUGGGGUUCUAAUGUUGCUUUCGGUGGUGCAGGCCUCGAAUUAGAUACUUAUGUUGGUUACUC
JCVI_SCAF_1096627120494/1515-1065                AUUUAAAAAAUAUUUUAAAGAUUAUAUAAGACAAAACUUUACUAAACUAGAUUAAAAUUUGUACUGUUGACUAUUGAUUACAAUAGUAUAACCUCUUUAAUACGUUCAACC............................UUUAU................................................................................................................................GGUCGG.AAGUAAGC....................UUGAA..................................................................................................................GCUGAAGGAACGCAUUGCGCCUUAAAUUCUAAGCAAUAUUUCAACCUAAAAGAAGAAUUAUUAAUUUACUGGAGUAUAUAUUAUGAUUGAAGGAAAUACCGCGUGGAUUUUGAUAUCUACAGUUUUAGUUCUUUUUAUGACUUUACCUGGACUUGCAUUGUUUUAUGAGUGGUUUAGUCUAUUCUAAAAACCUUAUAUCAGUACUUAUUCAGUGCUUUGCUGUGGCAUGCUUAAUGUCAAUAACAUGGUUUAUAGCAGGAUAUAGUAUAGCUUUUACGGAAACAGGAGAAUUUUUUGGUGACUUAUCAAAAGUAUU
JCVI_SCAF_1096626996647/932-1333                 UUUAAAAACUAUUUUAAUGACUAUAUAAAGCAAAACUUUAAUAAAUUAGAUUAAUAUUUUUGUACUGUUGACUAUUAAAUACAAUAGUAUAACCUUUUUAUACGUUCAACC............................UUUAU................................................................................................................................GGUCGG.AAGUAAGC....................UUGAA..................................................................................................................GCUGAAGGAACGCAAUGCGUCUUAAUUCCAAGCAAUAUUUCAACCUAAAGUAGAAUUGUUUAUUUACGGGAGAAUAUAUUAUGAUUGAGGGAAAUACUGCGUGGAUUUUAGUAUCUACGGUUUUAGUGCUUUUGAUGACUUUACCAGGGCUUGCAUUAUUUUAUGGAGGUUUAGUUUAUUCUAAAAAUCUUAUUUCAGUUCUUAUUCAAUGUUUCGCUGUGGCAUGUUUAAUGUCAAUAGUAUGGUUUAUUGCUGGUUACAGUAUAG.................................................
JCVI_SCAF_1101668211792/843-1292                 UUUAAAAAAUAUUUCAAUGACUACAUAAGACAGAACUUUAAUAAAUUAGAUUAAAAUUUUUGCACUGUUGACUAUUAAUUACAAUAGUAUAGUCUUUUUAAACGUUCAACC............................UUAU.................................................................................................................................GGUCGG.AAGUAAGC....................UUG.UA.................................................................................................................GCUGAAGGAACGUAUUGCAUCUAAAAUACCAAGCAAUAUUUCAACCUAAAGUAGAAUUAUUUAAUUAAGGGAGUUAAAUUAUGAUUGAGGGAAACACUGCGUGGAUUUUGAUAUCUACGGUUUUAGUUCUUUUUAUGACCCUACCUGGACUAGCAUUAUUUUAUGGUGGUUUAGUCUAUUCUAAAAAUCUUAUAUCAGUACUAAUUCAAUGCUUUGCUGUAGCAAGUUUAAUGUCAAUUACAUGGUUUAUAGCAGGUUAUAGUAUUGCUUUUACAGAAACUGGUGAAUUUUUUGGUAAUUUAUCUAAGUCCUUUUU
JCVI_SCAF_1096628091091/1032-583                 UUUUUGUAUGAGAGAGUAUUUUAUCAGACUAUAAAANNNNNNNNNNNNNNNNNNNNNNNNNNNNNNNNNNNNNNNNNNNNNNNNNNNAUACAUUUUUUAUUACGUUCAACC............................UUAU.................................................................................................................................GGUCGG.AAGUAAGC....................UUG.UA.................................................................................................................GCUGAAGGAACGCAAAAUGUUAAUAUUAACAUUAUGUCCAACAUUACAGCAUUUCUUUCAUGAAGUAGAAUUUAGUUAAUUUAUAGGGAGAUUAUUAUGAUAGAAGGAAAUACAGCGUGGAUAUUAACAUCUACGGCUCUUGUACUAUUCAUGACUUUGCCAGGUUUGGCACUUUUUUAUGGGGGUUUAGUUUAUUCUAAAAACUUAAUCUCAGUAUUGAUACAAUGUUUUGCAGUUGCAUGUUUGAUGUCUAUAGCUUGGUUUAUAGCGGGAUAUAGCAUUGCAUUUACUGAGACUGGAGAAUAUUUUGGUAACU
JCVI_SCAF_1096628008861/502-53                   AACAAGUAUUUUUAUGAAUAUAUCGAGGAGAACUUCAAAAAAUUAGAUAAAUAGACAAUGGCCUAUUGACUAUUAACUACAAUAGUAUUACAUUUUUUUUUACGUUCAACC............................UUAU.................................................................................................................................GGUCGG.AAGUAAGC....................UUGUA..................................................................................................................GCUGAAGGAACGCGAUACACUUUAGUACAUAAAGUAUAGUGGUCUCAAUUUUACUAAGCAUUUUCUCAUAAAGUCGAAUUAACAAUCAGUAAGAGAGGUAAUUAUGAUUGAAGGAAAUACGGCAUGGAUUUUAGUAUCAACUGCAUUGGUUCUAUUUAUGACACUUCCAGGCCUAGCUUUAUUCUAUGGUGGAUUAGUUUUUUCAAAAAAUUUAAUAUCCGUUUUGAUCCAGUGUUUUUCUGUUGCAUGCCUUAUGUCUAUCGCAUGGUUUGCUAUCGGGUACAGUAUUGCAUUUACAGAAACAGGAAUGUUUUUU
JCVI_SCAF_1101668192843/1311-1701                CCCAUAAAAGAUUAUUUUACUAAUUACAUAAAAGAUAACUUUAAAAAGUUAGACUAAAUUUGCAUUGUUGACUAUUAAUUACAAUAGUAUAACAUUUUACUACGUUCAGCC............................UUAU.................................................................................................................................GGUCGG.AAGUAAGC....................UUGUA..................................................................................................................GCUGAAGGAACGCAAAAUGUUAAUUUAACAUUAAUGUCCAACAUUACAGCAUUUCUUUCAUAAAGUAGAAUUUGGUAAAAUUUAUAGGGAGAUUAUUAUGAUAGAAGGGAAUACAGCGUGGAUUUUAACAUCUACGGCUCUUGUGCUAUUUAUGACCUUGCCAGGUUUGGCACUUUUUUAUGGAGGUUUAGUUUACUCUAAAAACUUAAUCUCAGUCUUAAUACAGUGUUUUGCAGUUGCAUGUUUGAUGUCUAUAG...........................................................
JCVI_SCAF_1101668308867/563-114                  CCAUAAAAGAUUAUUUUACUAAUUACAUAAAAGAUAAUUUUCAAAAACUAGACUAAAAUUCGUCUUGUUGACUAUUAAUUACAAUAGUAUAAAAUUUUAUUACGUUCAGCC............................UUAU.................................................................................................................................GGUCGG.AAGUAAGC....................UUGUA..................................................................................................................GCUGAAGGAACGCAAAAUGUUAAUUGUAACAUUAUGUCCAAUAUUACAGCCUUUCUCUCAUAAAGUAGAAUUAAGUUAAAUUAUAGGGAGAUUAUUAUGAUAGAAGGAAAUACAGCUUGGAUUUUAACAUCUACGGCUCUUGUGCUAUUUAUGACUUUACCAGGUUUGGCACUUUUUUAUGGGGGUUUAGUUUACUCUAAAAAUUUAAUUUCAGUUUUAAUACAGUGUUUUGCAGUAGCAUGUUUAAUGUCAAUAGCUUGGUUUAUAGCAGGAUAUAGCAUUGCAUUUACAGAAACUGGAGAAUAUUUUGGUAACU
JCVI_SCAF_1101668656990/1141-692                 AAUGCUUAAUGGAUAAGUUAUACAUUAACUUAAUUUACCAUUUAAAUAUGUUGUAUUUGCAGGCCUGGUAUGCUAUAUUUGUAUAACUAAAUAUACACACAACGUUCAUCC............................UACG.................................................................................................................................GGACGG.AAGUAGGC....................UUUAU..................................................................................................................GCUGAAGGAACGCACCUAACGAUAAAAAGGAGGGUGUUAUGGGACGAUUCGAUCAUUUACAUAAACUAUACCGCGAGCAAAAAAUGAAGGGUAGAAGCGAUCAUGUUUUGGCUUCUUCGAGACCUGUGGUAAGAGUUAACGGUAAUGGUACAUCAGGAUAUAGAAUCAAGCAAGGUCCAAACAAGGGCAAAGUUGCUGGUCAUAUGUCUGUGCAACACAAAAAUAGUAGGUUAUAAAUCUAACUGCUUAACAACCUGAAAACACUCGGCGUGACUAACUCCGACUUGUCCGCCUUGAAACUUUGACCGAGCCACGA
JCVI_SCAF_1096627819889/738-1188                 UGGUACGAAAAAAUAAUUGGUUAUCUAUUAUUAUGUUAUGUGGGUUAUGUUAUAGUCUGUAUGAUACUAGGCACUUUUGAUCUUAUAUAAAUAAUUAAUAAUCGUUUAUCCC...........................AAUA................................................................................................................................GGGACGG.AAGUAGGC....................AAU.C..................................................................................................................GCCGAAGAAACGCUCUAACCUUAACAAGGGAGGAGUUUAUGAUAAGUAGAUUUUCCCANNNNNNNNNNNNNNNNNNNNNNNNNNNNNNNNNNNNNNNNNNNNNNNNNNNUCGAACAACUGACUUCUGAGCCACAUUCAGGCGUUUUACCACUAAACUAUGUCUGCUCGUCUAUCUGUGAUAGAUAGCAAAAGAGUCAGCAUAGGCCAUAUGGCAGAAAGAAGAAACACGUCUAUAGCCAGGUUUUGAUUUACCUCUAUAUCUAAAUCUUAAAGGUUUUACUUUUUUAGAAAACUCUUUAAAGAAAUUAAGAUACUU
JCVI_SCAF_1101668076121/663-212                  UCAUUCUAUACUAUUUAAGCGCCGGACUCGGAAAUUCUCUUUGUUACUUUGAUAUACUAGAUGUGACUUUUAGAGAUAGUUUGGUUAUAUAAAUAAUUAUAUCGUUUAUCCC...........................AUUUU...............................................................................................................................GGGACGG.AAGUAGGC....................AAU.C..................................................................................................................GCCGAAGAAACGCACCUAACUUUAACUAAAAGGAGGGUGUAAUGAUAGACAGAUUCACCCAUUUAUUCAAAAUGCGACACAAGGCACAAACUUUGUUGGAAAAAACAAAAGUAUUAUUUGGUGCUAGACAAGAAGUUGAUAUAAAUGGAAAUGGCACAUCUGGUUAUGUUGUUAAGCAUGGUCCACACAAAGGCAAAGUGUUAGGUCAUAGAAUAGUUAAAUCCAAUAAUAAUUGGUAAAUAAAAAAGGGGGCUUUCGCCCCCCUUUUUUUUUUGGUGCCUCCGGCCAGAUUUGAACUGGCACGGCAUAUCGCCGA
JCVI_SCAF_1096627566718/493-942                  AUUAAUCAUAUUUGAUGGCGAUAUAAUACACACAGGUCAAGCACCAAUCACACACAACUUUAGACAUUUACUUAACUUAAAUUUUGAUAAAUAAUUUAUAAUCGUUUAUCC............................UAUAC................................................................................................................................GGACGG.AAGUAGGC....................AUU.U..................................................................................................................GCCGAAGAAACGCACCUAACUUUAAACAGGAGGGUGAUAUGAAUUUUAAAUGGGAUUUGAGAAAACUUUUUAAAGAUAAACAAAAAGAAGUUUCUAAAAAAGCUCAAUUAAGAGAAAGAAGNNNNNNNNNNNNNNNNNNNNNNNNNNNNNNNNNNNNNNNNNNNNNNNNNNNAGAUUACAGAGCAUAUAAAGAAAAACCCACCGAGGUCUCUAGCCUCGGUGGGAAACAAAAGGAGUAGUCUUAUUCUGUAUUAAGCAGUUACAACGUCCAUAAGAUCAAAAGGUACUCUCCACUUAGCACCGUUGACACUUACAA
JCVI_SCAF_1101668022020/1488-1647                AAACGUGGUGACAGUGAUGCUAACGGUUUUGGAGUUGGUUUUAAAUUCGAAUUUUAAUAUUAUUGUAUAAUAGUGGGUGUUGAGUACUAAAUAAUAUUACAACGUUCAUCCC...........................ACU.................................................................................................................................GGGACGG.AAGUAAGC....................AUA.A..................................................................................................................GCUGAAGGAACGCUUCUUUAAAAAGG..................................................................................................................................................................................................................................................................................................
JCVI_SCAF_1101668413655/243-1                    UUGGUUUAAAUUUUCUUGAUUUAUAUGGAUAUUAUUUAUCAAUUUAAAUAAAAAUUGAUAGACCGCUUGAAUAUUCAUAAUUUAAUUAUUAUUAUAGACUAUCGUUCAUCC............................ACUAG................................................................................................................................GGACGG.AAGUAAGCGU..................AUA.AUAA.............................................................................................................AUGCUGAAGGAACGCAUUAUCAUCGUUCAUCUCGAAAAGAGACGGAAGUAGGUAAUGAUGCCGAAGGAACGCACCUAACUUUAAUAAAGGAGGGUGGCUAUGAC......................................................................................................................................................................................................................
JCVI_SCAF_1101668393179/735-279                  UUGGUCUAAAUUUUCUUGAUUUAUAUGGAUAUUAUUUAUCAAUUUACAUAAAAAUUAAUAGACCACUUGAAUAUUCAUAAUUUAAUUAUUAUUAUAAAUCAUCGUUCAUCC............................ACUAG................................................................................................................................GGACGG.AAGUAAGUGU..................AUAAUAA..............................................................................................................ACACUGAAGGAACGCAUUAUCAUCGUUCAUCUCGAAUGAGACGGAAGUAGGUAAUGAUGCCGAAGGAACGCACCUAACUUUAAUAAAGGAGGGUGGCUAUGACAUUCAGACAAUUUCAAUGGAAACAAUUUGUGAAAGCACGUGAGCGUGCGCGUGUUCACAAGAUGCUGAAUAAUAGGAAAUUUAUGUCUUGCAAUUGUAAAUUGUAAAGUAAAUUGGGUAAAUAAAGGGAGUAGAUUUUAUUAUCUACUCCUUUUUAAAUUUAAAGAUAAAAGUAAAUUCAAAAACUUAAACAUUUGAGAUUUGUUUUAGCUUUUA
JCVI_SCAF_1096626927317/1142-687                 CGAUGUAGCAAUACAUCUCCCAUACUCCAUGGGUAAAAAGGAGCCCAUAUAACAUGGGUUAAAAGUUAAACCAUUCUCCAUGGUAAAAAAGGAGCGGCUAAUCGUUCAUCCU...........................AACUUACA............................................................................................................................AGGACGG.AAGUAGGC....................UUCAU..................................................................................................................GCUGAAGGAACGCGCUUUAAUCCAUAAUGUGAAGGUUUGAUCCCUUUGAUUCAUUGAUGCUUUUUAUAUUUUUUAUAAGGAGAUGUUUAUGAAAAAAGGAAUGAUGACUAUUGUCAUGUUUCUAACUUUAUAUACUUUCGGAGAAGUAUCUUCGAAUUUUACGUUUUCAUCAAACUAUUUUUGGAGGGGUAUGACCCAAACCAUGGAUAGUCCCGCUUAUAGUGGUGGAUUUGAUUAUAGCCAUGAGUCUGGCUUUUAUGCUGGAACUUGGGGUUCUAAUGUUUCUUUUGGUGGCGCUGGUCUUGAAUUAGAUCUU
JCVI_SCAF_1096627790420/587-1007                 AUAUAGCCUGUUUAGUAUUAGAUUUUGUAACUAGGAAGUAUUACACAGUUAGCGAACUGCAGAAGAUAUAUAAAGAGAGAGAAGAGAAAAAAAAACAGCAACCGUUUAACUC...........................GAAA................................................................................................................................GAGUCGG.AAGUAGG.....................GAAAA...................................................................................................................CCGAAGAAACGCACUAACUUUAAUUAGGAGGUGUGUUAUGAACAGUCAAACAUUGUACUGUUAUUUAAAACAAAAAAAAGAAAGAAAAGUAAAACUAUUAAAAAAAUUAUUUUACGAGAGAAUAAAAAAUGCCACAUUACACUAAACCACUUAGAAAAAUUAUAAAAGGAUUGAAUAAAGCGUCUCGUUUACACGCUGGACAGGCUAAAAAACUAAGUGAGAUAGAGAAAGACCAAAGAAAAAGAUAUGCUAAUGCACAUGUUAGAAAAAGGUCUUCAAAAAGAGG.............................
JCVI_SCAF_1101667581639/656-934                  CGAUGUAGCAGUACAUCUCCCAUACUCCAUGGGUAAAAAGGAGCCCAUAUAACAUGGGUUAAAAGUUAAACCAAUCUCCAUGGUAAAAAAGGAGCGGCUAAUCGUUCAUCCUAA.........................CUAA..............................................................................................................................UAAGGACGG.AAGUAAGC....................UUCAU..................................................................................................................GCUGAAGGAACGCGCUUUAAUCAUAAUGUGAAGGGUUGAUCCCUUUGAUUCAUUAAAUGCUUUUAUAUUUUUUAUAAAGGAGAUGUUUAUGAAAAAAGGAAUGAUGACUAUUGUCAUGUUUCUAACUUUAUAUACUUUU.................................................................................................................................................................................
JCVI_SCAF_1096627742567/1635-1985                UUUAAACUGAGUUGGACUUGCAUAAUCUAAUUUGUCUGGUUGUCUUGUGAUUGAACUCAUACUAUUAUUUAUACACUUCUUAAUAUUACUAAAUACAUAUAUCGUUCAUCUAU..........................UCAU...............................................................................................................................AUAGACGG.AAGUAGGC....................AGA.C..................................................................................................................GCUGAAGGAACGCACUUAACUUUUGGUAACUAAUCGAAAGGAGUGUGUUAUGAAUACGAUUAUUUUCCAACUAAUCAAACUACAACGACAAUAUAAAAAAGAACAGAAGUUAUGGAUUCUCAACAUGAGAACCAGACUCCGUUCUGUAUAGUAAAAAAAAGAGGGGUUAUGAAACCCCUCUUUAGUUUCGUUAAGUUUCUUAUUAUACAUAAGG......................................................................................................
JCVI_SCAF_1096627782227/100-552                  CUUAAACUGCGUUGGACUUGCAUAAUCUAGUUGUGUUGGUUGUCUUGUGAUUGAACUCAUAUUAUUAUUUAUACACUUAUUAAUAUUACUAAAUACAUAUAUCGUUCAUCUAU..........................UCAU...............................................................................................................................AUAGACGG.AAGUAGGC....................AGA.C..................................................................................................................GCUGAAGGAACGCACUUAACUUUUGGUAACUAAUCGAAAGGAGUGUGUUAUGAAUACGAUUAUUUUCCAACUAAUCAAACUACAACGACAAUAUAAAAAAGAACAGAAGUUGUGGAUUCUCAACAUGAGAACCAGACUCCGUUCUGUAUAGUAAAAAAAAGAGGGGUUAUGAAACCCCUCUUUAGUUUCGUUAAGUUUCUUAUUAUUACAUAAGGUUUGUAACUUUAACUCUUCUGUAGUACUUGUUGGUGUUCGCAGUAAUUGAGAUUGCACCUUCAGCACUGGCAGCAACUGUUCCUGUGUGGAAUGGGUUAGC
JCVI_SCAF_1101668002618/1463-1013                ACUUAGCUAGUUUUUAUAUAAGUUAUAUUCAAGCCUAAAUCACUCUAUAUCUAUUGAAUGCUAUCCAAGUUAGCUCUAUAAUUAAUAGAUUAAAUGAAUACACGUUCAUCCU.............................AA................................................................................................................................GGGACGG.AAGUAGGC....................UGA.AAA................................................................................................................GCUGAAGGAACGCACCAAACUUUAAGCCUAGAGUUUGGUGAAAUUAUCAUCAAAUUCAUGUUAAGUUUAAUUUUUUGUCAGCUUGAUGGUAUCAAUAUGAAAAAUGCAAUGCAGUUUUUAGACAUAAAGAGAGAAGAGCCUUCUGUUCAAAAAGCAGAAGUCAGAAUCUAUACUUACGAUGAAAUAUAUUCCAAUUUCCCCGCUGAGAAAGCUGCAGAGCAAGCAGGGAGAUGUUUAAACUGCGGUAAUCCAUAUUGUGAAUGGAAGUGUCCAGUGCAUAACUACAUACCAACUUGGCUAGAUCUUAUUCGUGAUG
JCVI_SCAF_1096626921984/1098-644                 AGUUCAAGAAACUUAUUAAUUUGAUAUAAAACACCCAUCGUUCAUCCCUUUUUUGGGACGGAAGUAGACAAAUGUCGAAGGAACGCAUGCAUGGUUAAAAAUCGUUCAAUCCUU.........................UUU...............................................................................................................................AGGGGUCGG.AAGUAGGU....................AUC.AU.................................................................................................................ACUGAAGGAACGCGGAUCUUAUUAAUAUCCUAACUAAGCAUGAUUAAAUUAAAUUAAUGCAUUUAUUAAUGCAAUUAUUAUGGAGUUUAUAUGUCUAAACUAAAAUUAUUAUUUAUAACUGCUUUUUUAGGUACAGUUUUUUUCUCGUUUAUGGCUAAAGCUGAUGUUUCGGAAGAGACAGCAUAUAUCUUGAAUAGCUUACUUUUCUUAAUGUGUGGCUUUUUAGUUAUGUGGAUGGCAGCUGGUUUUUGUAUGCUUGAAUCAGGUUUGGUUACCUCAAAAAGUGUUUCAACAAUAGCUGCAAAAAAUAUUGGUU
JCVI_SCAF_1096626594489/734-285                  AUGGAUUACUAUGAAACGAUUACUGUAUAUACUCAUAGCUCUCACAGUUCUACAGAUAGUAUUGCACCUGACGGAGAUACUCAUAGACAUAAAUACUCAUAUCGUUCAUCUA...........................UUA.................................................................................................................................UAGACGG.AAGUAGGU....................AUA.C..................................................................................................................ACCGAAGGAACGCACCUAACUUUUACGAGGAGGGUGUAAUGAUAAAAAAACAAAUACUAUACGAAACCAUUGGGUAUCUACAGCUCAGAGUAUUGAAAGACACUCAUAGAGAAGACAAAUACGACAUCACAUUUCUAUCUACAGAGUAUCCUGAGUGGAGAAUAUGGCAUAAGAAUGUAGACAAUCUGAAGUGUAAAGAGCUACUGUAUAUGUAUAAACUCAGGUCUUAUCUGUUUAGAUUACUACCACCAAAGAUAACUCACUGGUUAAUCUCAGGAUAAUCCGACACUUUAUGGGAAUAUCUGGGUAAAUCGGA
JCVI_SCAF_1096627562360/991-1442                 CACAUAAACCAUGAAAAGACUCCUGUAUAUACUCAUAGCUCUUACAGUUCUACAGAUAGGACUGCACCUGACAGAGAUAAUCAUAGACAUAAAUACUCAUAUCGUUCAUCUA...........................UUA.................................................................................................................................UAGACGG.AAGUAGGU....................UAC.UCA................................................................................................................ACCGAAGGAACGCACCUAACUUUAACGAGGAGGGUGUAUGAUAAAGAAACAAAUACUAUACCAAACAUUUGGAUAUCUACAGCUUAGAGUGUUAAAGGACACUUACAGAAAGGAUAGAUAUGAUAUUACCUUUCUAUCCACAGAGUAUCCAGAAUGGAGAAUAUGGCAUAAGAAUGUAGACAAUCUGAAGUGUAAAGAGUUACUGUUCAUGUAUAAACUUAGGUCUUAUCUGUUUAGAUUACUACCCCCAAAGAUAACACACUGGUUAAUCACAGGAUAAAGGGAGGUGUGCUAUGAGUGGACAAACUCUAUACAU
JCVI_SCAF_1096627516209/572-120                  CCUGUAUGUAAUCUAACAUUUCACUGGAGAAAGAAGUGGAGAUUGAACUGGGAGUCAGUCAUAUACUGUUCAAAGAGAUGUAGAAACACUAAAUACACAUAUCGUUCAUCUA...........................UUCA................................................................................................................................UAGACGG.AAGUAGGU....................AAU.ACA................................................................................................................ACCGAAGGAACGCAUCUCUAAUCAAGGAGGUGUACUAUGUGUAGACAAUACCUUUAUCAAUACAAGAAACUCAUAGAGAAGAGGAGAAGACAGCUAUCCGACACUUUAUGGGUAAAUAUGGUAUUUUCGGACACUUUUAAAAAAGGUUAAGAAAAAGGGGAGGUUGUUGUGUUUAAAUCUCGCAAUCUAUGGGCGAAUCACCACAACUUCCCACCGAAUCAGUACAGAGAUACACACAGAGAGCUCCCAGAAACAGGGGAGAAUUUAGUUCGCAUAACACAUAUUAUGUUAAAAAAACGAUUUUGCUUGACAACAC
JCVI_SCAF_1096628132418/1222-772                 UAAAGCAAGACACGCUAAAAAUAUUAAACGAGGGAAAAUGAGUGCAGCUUAUUGGGCUGAUAAGGUGAAGUGGUGAUAAUUACUAUAUAAAAAAUUAAAACACGUUCAUCCU...........................UAAC................................................................................................................................AGGACGG.AAGUAGGC....................UUA.U..................................................................................................................GCUGAAGGAACGCAUUGAUGAAGUUUAUCAAUCUAACUGGAGGUAUAAUAUGGCUGAAUAUUACAGAGGUUUUAAAAAUAAAAAUAAAUCUAAAAAUUUUACUGGAAUGAAAUCUGGAAUUUAUCGUGGAGUAAAAUGGUAUGAAACAAACUCUCACAGUAAUACUGACCAAGAAGNNNNNNNNNNNNNNNNNNNNNNNNNNNNNNNNNNNNNNNNNNNNNNNNNNNCUUUGUACGAACCUGUGAGAGUUUUGUGAGUAAAUAUGUUGCCCCUUUGAGGCUCCACACUAGGACUAGUUCCACCACAUAUAAUAGAA
JCVI_SCAF_1096628387932/1157-706                 ACGAAGGGUGGAAAGGCUGGUCAAUGGUCGGCGCGUAAAGCCCAGAUGCUUGCUAAGCAAUACAAAGCAGCAGGAGGCGGUUACAAAUAAUUUAACUUAACACGUUCAUCCC...........................UAUU................................................................................................................................GGGACGG.AAGUAGGC....................AUAGU..................................................................................................................GCCGAAGGAACGCAUUGAUUAAUUUCAAUACUAACUGGAGGUAAACUAUGGAUAAUUACUAUAGAGGUUCGCGUGUAGGUUCUCAAAANNNNNNNNNNNNNNNNNNNNNNNNNNNNNNNNNNNNNNNNNNNNNNNNNNNUGGGCUGACCGUGUAAAAUGGUAGGAGAAGAGGUAUGGAAGAGAUGGUUCACUUUGUAGAGUCCCCUGAAACAAGUACCCUACGUUUAAAUACAGAUGCUAUGUCUUAUCUAGGUGGCGCUUUUGUAGAAGCAGAUGAUGCUGAUAUAAAACUAGAAAUACUAGAAAUGAUUAAGCA
NZ_ABYK01000024.1/20286-20777                    UGGGGUAUUUAGCAAAAUUGUUAAAAUUUUCUAAAGAAAUCCCAUAGACCCUUGACAUUUAUUUGGGAAACGGUAACAAUAGAUACAGAAACAAAAACAAAUCGUUCAUCUCUUUUCGCUCU.................AAGGGUUUUCUAGCCCUAAUGUUC..................................................................................................AGAG.GAGGGGAGACGG.AAGUAGGGA...................GUA.A.................................................................................................................UCCCGAAGGAACGCGCCUCACUAAAGUUAACCAAUUUGAACAAGAGAGGCGAAAAUCAUGGGACUUACAUAUCGCGGCGUUAGCUACAGCCAAAAUACCGAAUCCGUUGAAACCACCGUUGGUCAAGUAGGUGGCAAGUAUCGUGGUCAAGACUGGCGCUUCCGUAACUUGAAAAAAGCACCUGUUCUGCAACCUAGCCAUAACCUGACUUAUCGUGGGGUGAAAUAUUGCAAUAACCCCGAAGCAGUGGCUACACCUUCUCAAACUCCCCUGUCGGUGGCCGAUCGCUCUCGGGAAUUAAUCCUCAAGCAGCAACG
JCVI_SCAF_1096626523639/70-529                   AAAAUCCCAGAAAUCUGGGAAAAAGUAUACCCAUGUUUAUAAAAAAAGAUGAGUUAAUAGUUGAAUCUAUUCAGAAAUAGUAAGAUAAAAACAUAUAUUAAUCGUUCAUCUUAUU........................GAUUA............................................................................................................................AGUGAGACGG.AAGUAGGU....................UAGGGA.................................................................................................................ACCGAAGGAACGCUGUUUAACUGUUUUCUAAACAUAUUUUCAAAUAGUCAUAUUAGUCACGCGAGAUAAAUGAUUGUUUAAUUGAACUCGUAAGGAGGUAAAAUGACUACAGAUCAAUUAGCAGCCUUUGUACUAGGCCAGCAAAAAGUUUCUGCAGAAGCUUAUUAUUGGUGGUGUACAGGGCUUAUGAUUAUAAUUCACGUUGGUUUCUUAAUGUAUGAAGUAGGGGCUACAAGAAUGAAGAAUGCCGUUUCUUCUGGCGUUAAAAAUUUAUUAGCUUUUGCUUUUAUGAUUCCAACAUUUUGGUUAUUUGGAU
JCVI_SCAF_1096627245403/895-1231                 AAUGGCCAAAAUUUAGGAAAAAUAUACCCAUAAUUCACUUAAAAAAACAAUAAUUUACUGUUGAAUCUUAUAAUAAAGGUCUAGAUAUAACUCAUAAUUUAUCGUUCAUCUCAUU........................AAUUG............................................................................................................................AGUGAGACGG.AAGUAGG.....................UAA.GAU.................................................................................................................CCGAAGGAACGCAGUUCAUUUGUUUUUUCUUUUUACUUCCUUUUUUUUGAUGAGUUAAACGGUUAUUUUGAAUUUAACUCGUAAGGAGGCAAAAUGACGUUGGAAGAAUUAAAUGUUUUUGUCACCACACAAGCAAACGUGGGCAUGGAAGCUUACUAUUGGUGGUGUACUGGACUUAUGGUAAUUAUUCACGU.........................................................................................................................
JCVI_SCAF_1096627242765/223-680                  AAUGGCCAAAAUUUGGGAAAAAUAUACCCAUAAUUCACUUAAAAAAACAAUAAUUUGCUGUUGAAUCUUAUAAUAAAGGUCUAGAUAGAACUCAUAAUUUAUCGUUCAUCUCAUU........................AAUUG............................................................................................................................AGUGAGACGG.AAGUAGG.....................UAA.GAU.................................................................................................................CCGAAGGAACGCAGUUCAUUUGUUUUUUCUUUUUACUUCCUUUUUUUUGAUGAGUUAAACGGUUAUUUUGAAUUUAACUCGUAAGGAGGCAAAAUGACGUUGGAAGAAUUAAAUGUUUUUGUCACCACACAAGCAAACGUAGGCAUGGAAGCUUACUAUUGGUGGUGUACUGGACUUAUGAUUAUUAUUCACGUUGGUUUCUUAAUGUAUGAAGUAGGCGCUACAAGAAUGCAAAACGCUGUUUCUUCAGGUGUUAAAAAUUUAUUAGCAUUUGCAUUUAUGAUUCCAACAUUUUGGCUAUUUGGAUGGUGGAUC
JCVI_SCAF_1096626352565/1-455                    ....GGCUUAAUUCUGGGAAAAAUUAUUCCCAUUAUGUGUAAAAAACAUAUAUUUCACUAUUGAAUCACCAGACAAAAGGUAAGAUAAAGUCAUUAAUUUAUCGUUCAUCUCAUU........................AAAUG............................................................................................................................AGUGAGACGG.AAGUAGGU....................UGAAA..................................................................................................................ACCGAAGGAACGCUGUUCAUUUCUUUUUUUCUUUAUACUUCCUUUAAAAUAAAUGAGUUAGACGGUUGUUUUGAAUUUAACUCGUAAGGAGGCAAAAUGACGUUGGAAGAAUUAAAUGUCUUUGUCACCACGCAAGCAAAUGUAGGCAUGGAAGCUUACUAUUGGUGGUGUACAGGACUAAUGAUUAUAAUUCACGUUGGUUUCUUAAUGUAUGAAGUUGGAGCUACUAGAAUGAAAAAUGCAGUAUCUUCAGGUGUUAAAAAUUUAUUAGCAUUUGCAUUUAUGAUUCCAACAUUUUGGCUAUUUGGAUGGUGGA
JCVI_SCAF_1096627269361/2109-2567                AAAUGGCUUAAUUCUGAGAAAAAUUAUUCCCACCAUGUGUAAAAAACUUAUAUUUCACUGUUGAAUCACCCCGUAAAAGGUAAGAUAAAGUCAUUAAUUUAUCGUUCAUCUCAUU........................UAAUG............................................................................................................................AGUGAGACGG.AAGUAGGU....................UGAAA..................................................................................................................GCCGAAGGAACGCUGUUCAUUUCUUUUUUUCUUUAUACUUCCUUUAAACUAAAUGAGUUAGGCGGUUGUUUUGAAUUUAACUCGUAAGGAGGCAAAAUGACGUUGGAAGAAUUAAAUGUCUUUGUCACCACACAAGCAAAUGUAGGCAUGGAAGCUUACUAUUGGUGGUGUACAGGACUGAUGAUUAUAAUUCACGUUGGUUUCUUAAUGUAUGAAGUUGGAGCUACUAGAAUGAAAAAUGCUGUAUCUUCAGGUGUUAAAAAUUUAUUAGCAUUCGCAUUUAUGAUUCCAACAUUUUGGCUAUUUGGAUGGUGGA
JCVI_SCAF_1101668496424/1442-984                 AAAUGGCUUAAUUCUUAGAAAAAUUAUUCCCAUUAUGUGUAAAAAACUUAUAUUUCACUGUUGAAUCACCACGUAAAAGGUAAGAUAAAGUCAUUAAUUUAUCGUUCAUCUCAUU........................UAAUG............................................................................................................................AGUGAGACGG.AAGUAGGU....................UGAAA..................................................................................................................GCCGAAGGAACGCUGUUCAUUUCUUUUUUUCUUUAUACUUCCUUUAAACUAAAUGAGUUAGGCGGUUGUUUUGAAUUUAACUCGUAAGGAGGCAAAAUGACGUUGGAAGAAUUAAAUGUCUUUGUCACCACACAAGCAAAUGUAGGCAUGGAAGCUUACUAUUGGUGGUGUACAGGACUGAUGAUUAUAAUUCACGUUGGUUUCUUAAUGUAUGAAGUUGGAGCUACUAGAAUGAAAAAUGCUGUAUCUUCAGGUGUUAAAAAUUUAUUAGCAUUUGCAUUUAUGAUACCAACAUUUUGGCUAUUUGGAUGGUGGA
JCVI_SCAF_1096627920177/1048-1489                AAAUGGCUAAAAUUAGGGAAAAAGUAUACCCGCAAUUCACUUAAAAGUAAUAAUUUAAUGUUGAAUCAGAUCAUAAAAGUCUAGAUAUAAAAUAUUAUUUAUCGUUCACCUCAU.........................AAAUUGA...........................................................................................................................GUGAGACGG.AAGUAGGU....................UAA.A..................................................................................................................ACCGAAGGAACGCAGUUUUAGUUUUUUUAUUUUUUCCUUUUUUACUUCCUUUUAACUUAAUGAGUUUAGCGGUUAUUUUGAAUUUAACUCGUAAGGAGGCAAAAUGACGUUGGAAGAAUUAAAUGUUUUUGUCACCACACAAGCAAACGUAGGCAUGGAAGCUUAUUAUUGGUGGUGUACAGGACUUAUGAUUAUUAUUCACGUUGGUUUCUUAAUGUAUGAAGUAGGCGCAACUAGAAUGCAAAACGCUGUUUCUUCAGGUGUUAAAAAUUUAUUAGCAUUUGCUUUUAUGAUACCAAC................
JCVI_SCAF_1096627185428/74-531                   AAAAUGGCUAAAAUUUAGGAAAAAUAUACCCAUAAUUCACUAAAAAAAUUGAAAUUGCUAUUGAAUCACUUAAUAAAAGUCUAGAUAGAAAACAUUAUAUAUCGUUCAUCUCAU.........................AAUUUGA...........................................................................................................................GUGAGACGG.AAGUAGG.....................GUA.AAA.................................................................................................................CCGAAGGAACGCAGUUCAUUUGUUUUCCCCCUUUUUGUUUUCAUAAAAUUAAUGAGUUAAGCGAUUUUGAAAUAAACUCGUAAGGAGGCAAAAUGACGUUGGAAGAAUUAAAUGUUUUUGUCACCACUCAAGCAAACGUGGGUAUGGAAGCUUACUAUUGGUGGUGUACAGGACUUAUGAUAAUUAUUCACGUUGGUUUCUUAAUGUAUGAAGUAGGGGCUACAAGAAUGAAAAAUGCCGUUUCUUCAGGUGUUAAAAAUUUAUUAGCAUUUGCAUUUAUGAUACCGACAUUUUGGCUAUUUGGAUGGUGGAUCU
JCVI_SCAF_1096627921092/1050-593                 AUUGCCUAAAAUAAGGGAAAAAUAUACCCAUGAUUUACUAGUAAAAAGUAAUAAUUUACUGUGAUUCAUUGAAUAAAAGUCUAAAUAUAAAUCAUAAUUUAUCGUUCAUCUCAU.........................AAUUUGA...........................................................................................................................GUGAGACGG.AAGUAGGU....................AAA.A..................................................................................................................GCCGAAGGAACGCAGUUAUUUAUUUCUUCUUUUUACUUCCAUUAAACUCGAUGAGUUAAGCGGUUGUUUUGAAUUAACUCGUAAGGAGGACAAAAUGACGUUGGAAGAAUUAAAUGUUUUUGUCACCACACAAGCAAACGUGGGCAUGGAAGCUUACUAUUGGUGGUGUACAGGACUUAUGAUUAUUAUUCACGUUGGUUUNNNNNNNNNNNNNNNNNNNNNNNNNNNNNNNNNNNNNNNNNNNNNNNNNNNUUUUGUUUUUUUAGCAGUAAUUCUAGGUUCAGUAGUUUGGAACUGGGGUGCAUCUUGGGGAUGG
JCVI_SCAF_1096626975337/1316-1515                AAGAUGUUUACAUCCCCAUACUCCAUGGGUUAAAAGGAGCCCAUAUAACAUGGGUUAAAAGUUAAACCAUACUCCAUGGUAAUAAAGGAGCAGCGUCUUAAUCGUUCAUCCC...........................CUAG................................................................................................................................GGGACGG.AAGUAAGC....................GAA.A..................................................................................................................GCUGAAGGAACGCGCACCAAUACACUAUGAAGGUUUGACCCUUUAGAUUCUUAACACACUUAUAU...........................................................................................................................................................................................................................................................
JCVI_SCAF_1096627305184/16154-15704              AAGAUGUUUACAUCCCCAUACUCCAUGGGUUAAAAGGAGCCCAUAUAACAUGGGUUAAAAGUUAAACCAUACUCCAUGGUAAUAAAGGAGCAGCGUCUUAAUCGUUCAUCCC...........................CUAG................................................................................................................................GGGACGG.AAGUAAGC....................GAA.A..................................................................................................................GCUGAAGGAACGCGCACCAAUACACUAUGAAGGUUUGACCCUUUAGAUUCUUAACACACUUAUAUUUUUGUAAGGAGAUGUUUAUGAAAAAAGGAAUGAUGACUUUAGUCUUAUUUCUGACUACGUAUGUGUUUGGAGAUAUAUCUUCAAACUUUACUCUUUCAUCAAACUACAUCUGGCGAGGGAUGACACAAACAAUGGAUUCUCCCGGCUACAGUGGUGGUUUUGAUUAUAGCUCCGAGAGCGGCUUUUAUGCUGGCACUUGGGGAUCAAAUGUUUCGUUCGGUGGAGCAGGUUUAGAGCUCGAUACAUACUU
JCVI_SCAF_1101667025116/778-326                  ACAAAGAAGAAUCUAAGACUAUGUACUCACAUAGUACAAUUAAAUUUGAGUAUCAUGGAAAAAUAUACACACUAAAGUUCAAAAAGUAAUAAAUACUUUUAUCGUUCAUCCC...........................UUUA................................................................................................................................GGGUCGG.AAGUAUGCA...................UUA.A.................................................................................................................UGCAGAAGGAACGCAUCUUUGUAAAAGGAGAUGGGUAUGAAUUACAUUCAUUUGUAUCAAUUCUUGAAGCUGAUUAGAGAACUUAAUCAGAGUCGAGUACAUAAACUACUGUCCAGAUAGGGUUAUUAUAUCCUUUUUGGAAAGAGUAAUAGUCUUUUUUGAAAAGACCAUUCUAAUAUAAAUAUAAUGGAGAACAGAUUUUUGUUCUCCAUUUUUCUUGAAAGGAAAAAAUAAUGUCCGUUGCAUCAGCAAUUUAUAAUGAAACUUGCCACAUUUGUGAAGUAAUCAGUAAAUCAUUAAAGAAUUUAACCAGAACC
JCVI_SCAF_1096627283537/119-571                  ACUCUGAAGAAUCUAAGACUAUGUACUCACAUAGUACAAUUAAAUUUGAGUAUCAUGGAAAAAUGUACACACUAAAGUUUAAAAAGUAAUAAAUAGAAGUAUCGUUCAUCCC...........................UUUA................................................................................................................................GGGUCGG.AAGUAUGC....................UAU.AAU................................................................................................................GCAGAAGGAACGCAUCUUUGUAAAAGGAGAUGGGUAUGGAUUACAUUCAUUUAUAUCAAUACUUAAAUUUGAUUAAGCAAUUACGUCAAAUUCGAGUUCAUAAAAUAUUAUCCAGAUAGGGUUACUAUAUCCUUUUUGGAACGAGUGAUUGUCUUUUUUAAAAAGACCAUUCCAAUAUAAAUAUAAUGGAGAACAGAUUUUUGUUCUCCAUUUUUCUUGAAAGGAAAAAAUAAUGUCCGUUGCAUCAGCAAUUUAUAAUGAAACUUGCCACAUCUGUGAAGUAAUCAAUCAAUCACUUAAAAAAUUAACUAGAACC
JCVI_SCAF_1096627413455/588-1041                 ACUCUGAAGAAUCUAAGACUAUGUACUCACAUAGUACAAUUAACUUUGAGUAUCAUGGAAAGAUAUACACACUAAAAUUUCAAAAGUAAUAAAUAGAAGUAUCGUUCAUCCC...........................UUAUA...............................................................................................................................GGGUCGG.AAGUAUGC....................UAU.CAU................................................................................................................GCAGAAGGAACGCAUCUUUGUAAAAGGAGAUGGGUAUGGAUUACAUUCAUUUAUAUCAAUACUUAAAUUUGAUUAAGCAAUUACGUCAAAUUCGAGUUCAUAAAAUACUAGCCAGAUAGGGUAUUAUAUCCUUUUUGGAAAGAGUAAUAGUCUUUUUUGAAAAGACCAUUCCAAUAUAAAUAUAAUGGAGAACAGAUUUUUGUUCUCCAUUNNNNNNNNNNNNNNNNNNNNNNNNNNNNNNNNNNNNNNNNNNNNNNNNNNNAAGACCAUUCCAAUAUAAAUAUAAUGGAGAACAGAUUUUUGUUCUCCAUUUUUC
JCVI_SCAF_1101668011470/595-142                  ACUCUGAAGAAUCUAAGACUAUGUACUCACAUAGUACAAUUAACUUUGAGUAUCAUGGAAAGAUGUACACACUAAAAUUUCAAAAGUAAUAAAUAGAAGUAUCGUUCAUCCC...........................UUAUA...............................................................................................................................GGGUCGG.AAGUAUGC....................UAU.AAU................................................................................................................GCAGAAGGAACGCAUCUUUGUAAAAGGAGAUGGGUAUGGAUUACAUUCAUUUAUAUCAAUACUUAAAUUUGAUUAAGCAAUUACGUCAAAUUCGAGUUCAUAAAAUACUAGCCAGAUAGGGUAUUAUAUCCUUUUUGGAAAGAGUAAUAGUCUUUUUUGAAAAGACCAUUCCAAUAUAAAUAUAAUGGAGAACAGAUUUUUGUUCUCCAUUUUUCUUGAAAGGAAAAAAUAAUGUCCGUUGCAUCAGCAAUUUAUAAUGAAACUUGCCACAUCUGUGAAGUAAUCAAUAAAUCAUUAAAGAAUUUAACCAGAACCA
JCVI_SCAF_1096628133333/1849-1498                ...................................................................................................AAUCGUUCAACCC...........................UUAU................................................................................................................................GGGUCGG.AAGUAGAC....................GAA.A..................................................................................................................GUCGAAGGAUCGCAUGCAAAAGUUAUAAAUCGUUCAACCCUAAUGGGUCGGAAGUAAGCAGCCGCUGAAGGAACGCGCAUUAAGCAGAUUUCAUAACUAGAGCAUGACUAUUAUUAUGCUAAUCUUAAUUAGUAAGGUUAGUUAGUUUAAAGUGUGAGGUAAUUAUGAAAUAUAACUGCAAAACAGCUAAAGAGCUUUUAAAAAAAAUUAAAAAUGAAGAUAUUAAAAUGGUUGAUCUUCGUUUUACAGAUAUGCCAGGUUCAACACACCAUAUUUCAAUUCCAAUAAAAUAUUUAAAGGAAGAUUUAUUUGUUGA
NZ_ABRS01000006.1/124008-124501                  GGUGUUAAACAAUCGCCCCAGAAAACCCUCAAAAGGUAAAGUUUUGUUAAAAGGUUGACAAUUUCUGGAAAAACCGUAACAAUAGAUACAGAACAAAUGAAUCGUUCAUCUCUCUAGACAUC.................AGUCAGUUAGCAAUUAGCCGUGAAG.................................................................................................GAUGAUUAGGGAGACGG.AAGUAGGG....................GCA.ACU................................................................................................................CCCGAAGGAACGCGCCUCAUCUCACUACAGUUACAUUACGAGGCGAAGACCAUGAAACUUACUUAUCGCGGUAUCCAAUACGAUUACAAUCCCCCUAAGGUAGAAACUGUCGAAUCAAAGGCUGGUGGUAAGUACCGGGGUUGGGACUGGCGAUUCCGCAAUUUGAAAAAUCCGCCAGUGUUACAACCACGAGUCAACCUGCAAUAUCGCGGCGUUCGUUAUCAAACACCGGGGACUGUUGCUAAUAAUGGUGUUGCGUCAGAAAAAGCACCCACUUUAGUUUCCAGUCAAGAUAAAGCUCGUUCUCGGAUGAGCA
JCVI_SCAF_1101668540739/1095-1547                UCUAAUAUUGAGCAAGUAAUAAGAAUUAGAACAGGCGAAAAAGACAGUGAGGCUGUCUAAAUUACUUUACAUUUGAAAAUAAAUUAGUAAUUAGACUUUAAUCGUUCAACUC...........................GAAA................................................................................................................................GAGUCGG.AAGUAAGCU...................AAA.U.................................................................................................................GGCUGAAGGAACGCAUGCAAAAGUUAUAAAUCGUUCAAUCUAUUUAUAAUAGAUCGGAAGUAAGCAUCAAGCUGAAGGAACGCAGAUCCAUAUGAUUUCAUAACUAGAGCAUGAAAGUAAAUAAGUUGGUCUCAAUAAGUGAGAUCGACCUUUUUAACGUGUGAGGUAAUUAUGAAAUAUAACUGUAAAACUCCAAAAGAACUUUUAAAAAAAGUUAAAAACGAUAAUAUUAAAAUGGUUGACCUUAGGUUUACUGAUUUACCAGGAUCGACUCAUCAUAUUUCAAUACCAGUAAAAUAUCUUACUGAAGGUUUAUU
JCVI_SCAF_1096628199405/1581-1127                UUAUUAAAAAAUAAUAAAAAGGUUUUUAAUCGUUCAAUUUAGGAUUUUCCUAGAUCGGAAGUAAGUCGAAAGGCUGAAGGAACGCAUGCAAAAGUUUGAAUUCGUUCAACCCUA.........................UUAA..............................................................................................................................UGGGGUCGG.AAGUAGGC....................AUC.A..................................................................................................................GCCGAAGGAACGCCUUAAAAGCAGAACUUUCAUAACUAGAGCAUGAAUAUAUGGCAAACUCUUAUGGUUAGAGGUUGCCUAACUUGAUGGAGAAGAAUUAUGAAAUUUAACUGCUCAACACCCAACGAAUUGUUAAAAGAAAUCAAAGAUUUAGAUAUUAAAAUGGUAGACAUGAGAUUUACGGAUGUACCUGGAACUACUCAUCAUUUCACCAUACCAAUAAAAUUUUUAGAAGAAGAAAUUUUUGAGAAUGGUUUAGGAUUUGAUGGAUCUUCUGUCAGAGGAUUCCAAGCUAUAGAAAAUAGUGAUAUGAUAG
JCVI_SCAF_1096627272613/1666-2118                CUCUUUGCUUUUCUUAAAUAAAAAUACUAAAUUAAUAAUGCAUUGCAUUUGCGCCAUACUCCAUGGUUUAAAAGGAGCCUUUUUAAGGAUAAAAGUUAAGAUCGUUCAUCUCU..........................AUUA...............................................................................................................................GGAGACGG.AAGUAGAC....................AAA.A..................................................................................................................GUUGAAGGAACGCGCUGAAUCGUUCAUCUCUGAAAAGAGACGGAAGUAAGUGAAAGCUGAAGGAACGCGCCCGUUAAACCCAGUCGAGUUUAACUUCUAUUUUGAUGCAAUAAAAAUGCAAACAUUUUGUUAAAUCUAAAUAAGGAGGAUUUAUGAGCUCUAUGAAAACGUAUGAAUACAUCUGGUUAGACGGAUAUACGCCAGAACCUAACAUGAGAAGUAAGGUUAAGGCUACUGAAGAAGAUAUUGCACCUGAUUGGUCUUUUGACGGAUCAUCUACUCUUCAAGCAGAGGGUGGAAGUUCGGAUUGUUUAUU
JCVI_SCAF_1101667113996/349-809                  GUGAUGCAGCACCACCUGAAGAUGAAUCAAAUCCCUUUCUGCUUAAAAUUAUUCUAUUCAUAGAUUUUGAUUUUCUUCACUGUUUUUCAUAUUAUAGAGCUACGUUCAUCCUAAUUU......................AAUC...........................................................................................................................AAAUUAGGACGG.AAGUAGUC....................GUG.A..................................................................................................................GACGAAGGAACGCAUUAUCGUUCAUCUCGAAAGAGACGGAAGUAGGUAAUGAUACCGAAGGAACGCGUUGAGAAGUGGGGUAUACCUUUAGGUAUAUGAGUUAAUCAACACGAGAACUGGAGGCAAAUAUGACUACGUUCUACAGAGGCACUGAAGUGACUGCUAAUGAUGUUGUUAGAAGCCAAGCUGCUAAAAACAAAUUCAUUUACAGAGGCACUAAAGUUAGCCAAAACGUAAGCAAGUCAGCAAAACCACAAAAAGGUAAUUACCGUGGUACUAGCUGGAAUGCAUAACUUUUAUCUAAAAGUUAAAAAAG
JCVI_SCAF_1096626977263/1398-1858                GUGAUGCAGCACCACCUGAAGAUGAAUCAAAUCCCUUUCUGCUUAAAAUUAUUCUAUUCAUAGAUUUUGAUUUUCUUCACUGUUUUUCAUAUUAUAGAGCUACGUUCAUCCUAAUUU......................AAUC...........................................................................................................................AAAUUAGGACGG.AAGUAGUC....................GUG.A..................................................................................................................GACGAAGGAACGCAUUAUCGUUCAUCUCGAAAGAGACGGAAGUAGGUAAUGAUACCGAAGGAACGCGUUGAGAAGUGGGGUAUACCUUUAGGUAUAUGAGUUAAUCAACACGAGAACUGGAGGCAAAUAUGACUACGUUCUACAGAGGCACUGAAGUGACUGCUAAUGAUGUUGUUAGAAGCCAAGCUGCUAAAAACAAAUUCAUUUACAGAGGCACUAAAGUUAGCCAAAACGUAAGCAAGUCAGCAAAACCACAAAAAGGUAAUUACCGUGGUACUAGCUGGAAUGCAUAACUUUCUCUGAAAGUUAAAAAAGG
JCVI_SCAF_1101667462135/677-878                  UGAACUUUCAUAUUAGUGAAUAAUAAUAGGGCAAAAUAACUAUGUGUAUAUUUUAUCUACAAUUUUGAAAUUUUUUUUAAAAUAAUUUAAUAUAAACUCAAACGUUCAUCUUAGUUU......................AUUC...........................................................................................................................AAAUUAGGACGG.AAGUAGUC....................GUA.A..................................................................................................................GACGAAGGAACGCAUUAUCGUUCAUCUCGAAAGAGACGGAAGUAGGUAAUGAUACUG...................................................................................................................................................................................................................................................................
JCVI_SCAF_1096628132198/560-1020                 GAACUUUCAUAUUAGUGAAUAAUAUGAGGGCAAAAUAACUAUGUGUAAAUUUUAUCUACAAUUUUGUAAUUUUUUUUAAAAUUUCUUAAUAUAUAUGCAAAACGUUCAUCCUAGUUU......................AUUC...........................................................................................................................AAAUUAGGACGG.AAGUAGUC....................GCA.A..................................................................................................................GACGAAGGAACGCAUUAUCGUUCAUCUCGAAAGAGACGGAAGUAGGUAAUGAUACUGAAGGAACGCGUUGUUAAUUGGUGUAUAUCGAAAGAUAUAUUAUUUUAAUCGACGAAAACUGGAGGCUAAUAUGACUUCGUACUAUAGAGGCAUUAAAGUAACUCGCCAAAAUAAUACUAAUCACAGCUCANNNNNNNNNNNNNNNNNNNNNNNNNNNNNNNNNNNNNNNNNNNNNNNNNNNUCUCUUAAGAGCUGAUGUGAACAUCAUUGAGAAUUGAAUAUUCCUUUGCUUAAUUAAUGAGCCUGCUUUAAUUGCUUC
JCVI_SCAF_1096627233108/1894-2354                NNNNNNNNNNNNNNNNNNNNNNNNNNNNNNNNNNNNNNNNNNNNNNNNNNNNNNNNNNNNNNNNNNNNNNNNNNNNNNNNNNNNNNNNNNNNNNNNAACAUACGUUCAUCCUAAUUU......................AUUC...........................................................................................................................AAAUUAGGACGG.AAGUAGUC....................GAA.A..................................................................................................................GACGAAGGAACGCAUUAUCGUUCAUCUCGAAAGAGACGGAAGUAGGUAAUGAUACUGAAGGAACGCGUUGUUAAUUGGUGUAUAUCGAAAGAUAUAUUAUUUUAAUCGACGAAAACUGGAGGCUAAUAUGACUUCGUACUAUAGAGGCAUUAAAGUAACUCGCCAAAAUAAUACUAAUCACAGUUCAGCUGUUGACAAAGUAUUAAAUUAUAGAGGUGCUAAAUACAAUGCUUUAAAAAUAAGCAAGUCAGCUAAACCAUCAAGCGGUAAUUAUCGCGGUGUAAGCUGGUCAGCAUAACUUAUAUUUAAGUUAAAA
JCVI_SCAF_1096627286437/722-272                  UAGACACGUAUGACUGUUAAUCAUAUGAUAGAUAUACUGCAAUUUAUUUAUCGUGGAGGUUCGAGUCCUUCCCCCAGAGCCAAUUUAGACUAAAUAACUAUACGUUCAUCCU...........................ACAAA...............................................................................................................................AGGACGG.AAGUAGCA....................CUA....................................................................................................................UGCGAAGGAACGCACUUUAACUGUAAAAGGGAGAAGUGUUAUGAAUAACUUCACACACUGGUGCUUCAAACGUCUAAUACUCAAGCACCACAGAGAUAAAAUUAAUUUUUUAUUAAAUUCUAGGUUGACACACAUAAAUAGAUGUGUUACACUACAAGGACAAUAAAGGAAUUUAAACAUGAUCAAGACUAUCAAAACAAAUAUUAAUUGUUGGCCACAGAAAUGGGGUAUGUCUUGACAUGACUUUAUAAAAAAAGUUAUUUCAAUAAGCCCCUAGUAAUUAAUUUUAUUAGGGGCUUUUUUAUCGGUGUGGUGU
JCVI_SCAF_1096627044280/1385-1832                AGAUUGGGUACCCAAAGAUUCUAAAUGGCGUAUCGAAGGUGAAACACACACCGAAUAAUCACGUAAUAGAAUAUUGCAUAACUGAUAUGCUAAAUACACAUACGUUCAUCCC...........................ACA.................................................................................................................................GGGACGG.AAGUAGC.....................GAA.A...................................................................................................................GCGAAGGAACGCACUUAACUUUAAAAAGGAGAGUGUUAUGGAAAAUCGCAUAACGUACCAAUUGCUACAAGUACGAAAGCAGAGACAAUUAGAAAAAAGAGAAAAGGCUUUAAAAAGCAAUGUUGUAUCUGUUGAGGCUUACGCAAACGGAACUACAGGCUACUUGAUCAAGCAAGGUGCCAACAAAGGCAAAGUACGCGGACAUUUAACAGUCAAGGCUAAGAACGUUUAGUUCUCCGGCUAAAAAGGAAACUUCUACUGGGUUUGCUGUAUCGGAAUUCUAGUUCAUUCCAGUGCCGCUCUCCCAGUAUUUCC
JCVI_SCAF_1096627055670/1768-1321                AGAUUGGGUACCCAAAGAUUCUAAAUGGCGUAUCGAAGGUGAAACAUACACCGAAUAAUCACGUAAUAGAAUAUUGCAUAACUGAUAUGCUAAAUACACAUACGUUCAUCCC...........................ACA.................................................................................................................................GGGACGG.AAGUAGC.....................GAA.A...................................................................................................................GCGAAGGAACGCACUUAACUUUAAAAAGGAGAGUGUUAUGGAAAAUCGCAUAACGUACCAAUUGCUACAAGUACGAAAGCAGAGACAAUUAGAAAAAAGAGAAAAGGCUUUAAAAAGCAAUGUUGUAUCUGUUGAGGCUUACGCAAACGGAACAACAGGCUACUUGAUUAAGCAAGGUGCCAACAAAGGCAAAGUACGCGGACAUUUAACAGUCAAGGCUAAGAACGUUUAGUUCUCCGGCUAAAAAGGAAACUUCUACUGGGUUUGCUGUAACGGAAUUCUAGUUCAUUCCAGUGCCGCUCUCCCAGUAUUUCC
JCVI_SCAF_1096627715998/1548-1101                AAAGUUUCUAUUGCCAACGUAACAUUCAGCUAAUUUAUAGCAGAAGAAUUAAAAAGGGCGGCUUUUGUCGCCCUUUUUUUAUGGCCGAACUAAAUAUUUGUACGUUCAUCCC...........................ACU.................................................................................................................................GGGACGG.AAGUAGC.....................ACA.A...................................................................................................................GCGAAGGAACGCACUUAACUGUAAAAAGGAGAGUGUUAUGAACUACAGAGACUUCGAAAUCGCUCGCAAAAAAGAACGCACUAAAAGAUCACAUUUAGCAAUAAUCCUAAAAAUGAUAAAAGAACGUCAAUCUAGACCUAGAUGCGAGAAGAAUAUUCUAAGCGAUGACCCAAGAUUACAAAAAAUAUAACAUUUUGGAUAAAAAAGUACGAAAAAAGACUUGACAAAUAGGUUUUUAUUUGUUAUAGUGUAUACAUAAGCAACAAAAGAGUAAUUGACUUUUGUUUUAUAGUGCUAGGAAGAGGCGUUUACCAG
JCVI_SCAF_1096627711419/321-1                    AAAGAAAAAAGAACUUAGGCUUACAAUACUUAAAUCAGCACAAGAAGCCAAAAAAGAAAUAGAAAAACGUAUCAAGAACCUAUAAUAUUAUAAAUAUUAAUACGUUCAUCC............................UCAG.................................................................................................................................GGACGG.AAGUAGC.....................ACAAA...................................................................................................................GCGAAGGAACGCACUUAACUGUAAAAAGGAGAGUGUCAUGAACUUCAGAGACUUCGAAAUAGCUCGUAACAUAAAAAGACGUAAUGAAAGCCAUCAAGCAAUUUUAAGAAAAAGAGCAAAACGUCCACUUGCACGUCCAAAAGCUUCAAAAAAUAUUUUUUCCAACGACCCUCGUAUGCAAGGGAUCU...............................................................................................................................
JCVI_SCAF_1096626891626/546-993                  UGUUGCGAUUACAAACGGUAACGUAUCAUUUAGUUAAUAGGUAUUUUACAAAUUAAUGAAAAUAGGCCCUACGGGGCCUAUUUUUUUGACUAAAUAAUUUUACGUUCAUCC............................UACG.................................................................................................................................GGACGG.AAGUAGC.....................ACUAA...................................................................................................................GCGAAGGAACGCACUUAACUGUAAAAAGGAGAGUGUUAUGAACUUCAGAGACUUCGAAAUCGCUCGCAAACUAGAGCGCAGAAAACAAGCACACAAAGCACUUAUGAGAAAACAAAUGGAAAGACCAUUGGCUAGACCACGUGCUGAGAAGAAUAUACUAAGUCAAGACCCAAGAUUACAAAAAAUAUAAUAUUUUGGUAAAAAAGUGGUUGACUUUAUAUACAAAUAUGUUAUAUUAGUUACAUAAGCAACAAAAGAGUAAUUAACUUUUGUUUUUUAGUGCAUCGAAGAGGCUCUUACCAGAGGGUCGAAGAU
JCVI_SCAF_1101668758342/820-374                  GCGGCAGUAAGAGUAAGCCACUAGUAAAUAUACAUACUUUUUAGUAGGAUUAAAAGGCGGCUUUAGGGUCGCCUUUUUUUUAAUCUAAAAUAAAUAUUUUUACGUUCAUCC............................AAUG.................................................................................................................................GGACGG.AAGUAGG.....................GAA.A...................................................................................................................CCGAAGGAACGCACUUUGUAGAAUAGGGAGAAGUGCGUGAAAGAAUUAAUCAUCGAGCAUAAGUUUCGUCACCUGCAUUUAAGAGUGUUCAAGGGGAUGGAAGAUGACUAUGACCUUGUAUUCACUUCCUGUGACUAUCCGUAUUUCAGGGUUCAGUUUAAAAAUCUAGAUAAAAUUAAUUUAGAUCAUCUGUAUCCUUUGUACAGAAACAGGGCGUGGAUAUUACAGUGGUUGCCACCAAGAUGGUGUCAUUAUCUUGUUAUAGGAGCGUAGUCAAACAAUUAAGUCUAGUAUAGUUUGCAACUUGCCUUUAAU
JCVI_SCAF_1096627604588/1656-1210                AGAACCAACAACUAAUAAGUAUCUACACUUCCUAAGUAGUUAAAAAAAGGGUGGCAGAAAUGUCGCCCUUUUUUUUUGAUAAGUUUAUAAAUAAUCUGUAAUCGUUCAUCC............................UAAA.................................................................................................................................GGACGG.AAGUAGG.....................CUA.G...................................................................................................................CCGAAGGAACGCACUUUUUUUAAGCAGGAGAAGUGCAGUGAAACAUUUAAUAAAAGAUCAAAGAUUCCGUCACCUUCAAAUAAGAAUAUAUCAAGGUUCAGAAGAUAAUUUUGACUUAAUAUUCACUUCAAAUGAUUAUCCUUAUUUUAGAGUACAGUACAAAGAUAUUGCCAAAAUUGAUUUAGAACAUUUGUACUCUCUUUACAAAUUUCGUGCUUGGAUCUUACAAUGGCUUCCUCCAAAAUUUGCUCAUUGGUUAUUUGUAUAAUUACGUGCUAACUAAUUAGGUUAUUAAAUCAAGAAUAGUUUGUAAUU
JCVI_SCAF_1096627531764/696-1142                 UGAGAACUAACAACUAAUAAGUAACUACACUUCCUAAGUAGUAAAAAAGGGUGGCAUUUUUUGUCGCCCUUUUUUUUAUAAAUUUAUAAAUAAUUUUAUAAUCGUUCAUCC............................UUAA.................................................................................................................................GGACGG.AAGUAGG.....................CUA.G...................................................................................................................CCGAAGGAACGCACUUUUUUUAANNNNNNNNNNNNNNNNNNNNNNNNNNNNNNNNNNNNNNNNNNNNNNNNNNNUUAUAUUCACUUCAGAUGAUUAUCCUUAUUUUAGGGUACAAUACAAGGACAUUGCUAAAAUUGAUUUAGAAGAAUUAUAUCCUUUAUAUAGAAAUAGAGCAUGGAUUCUACAAUGGUUACCACCAAAAUUUGUACAUUGGUUAUUUGUAUAAUUUAAGUUAUUAAAUCUAAAAUUGUUUGAAGUUUGCCUUUUAUAGAUUUAUUGUUCAAAGUAUUUCUUAAACCUGCAUGUAAAUUUUUU
JCVI_SCAF_1101668268859/64-516                   UUAGACAAAUGAAGGGAAGAUGUUAAUAUUUGACCAAUCGUUCAUUCACUCUAAAUGUAGCAGUGAACGGAAGUAGUCAAUUCUGACGAAGGAACGCAUCUUCGUUCAUCCC...........................GAAA................................................................................................................................GGGACGG.AAGUAGGU....................GAU.CAU................................................................................................................ACCGAAGGAACGCAUCUUUUUAACGGGAGAUGUUAUGACUAAAUAUAAAGAAGUACGAGCAAUCAAUCGUGCAGUCAAAAAAUCCCUUAAGAGACAACUGGGAGAACCGGUUUAUAUUCGCAGAAGGUCUUCUGAUCUACCUGCUUAUGUGACUGACAAUCCCUUUUAUCCUUAAGGGCUUAGGGGGCUUAGGCCCCCUAAAUUUUUAUCCUUACAACAGAUAGAAUCAAAUCAAAAUUCGAUUACCAUUCUUCCUCUUGUACCACCAGCUUCCAAUCUUUUAUGAGCUUCAGAGGCAUUGUUUAUAUCUACUGUG
JCVI_SCAF_1096627654090/1302-855                 UUGGAUGUGAUAUAAUCAUCCAACAACUCUAUGCUCAGAAUCACACUUUAAGUUACAUAGAACGGUAACAAAAGUUACAAAAAAAGUAUCUAAUAUAUUAUACGUUCAUCCC...........................UAU.................................................................................................................................GGGACGG.AAGUAAG.....................GAA.A...................................................................................................................CUGAAGGAACGCACCAAUACCCAUAAAGUAAAGGAGCAAUCCAAAUGAAAAAACUUAAUUUUCUCCAGUUGAUUAAAGAACAAAAGCAAAAAGAAGAGCGUCGUAAAAAAGCUCAACUUGCACAAUUAGUAGGAGCAGGAAAAUGAAAGUAGUAUCUGAUGUAGUUAAAGUUCUGAUUGCUGGCGCUCGUUGGGGUGCUUUAAGUGAUCAAGAUAUUGACGAUAUUUGUGAUGCACCAUUCUUGAGAGUUAUGAAUGCAUCUGUCAUUCGCAAUACAAAAUACUCUAGAAUUUCUAAUACAGUUGUCUNNNNNNN
JCVI_SCAF_1096627512910/1432-1833                CCAAGAUGGGUAUGUCGUGAAGGAAAGCUCGAGUUUGAGAUAAAAAAUGGUGAAAAACAUCCACUUAAAAUACUCGAGUUAUAUAAAUAGUAAUACAUUAAACGUUCACCC............................GUAA.................................................................................................................................GGGCGG.AAGUAAGC....................GAU.C..................................................................................................................GCUGAAGGAACGCACCUAACCAUUAACUAGGGAGGGUGACUAAUGACUUACAGACCAUUUUCUUGGAAGAGGUUUUGUCAGGCUCGAAAUCGUGCCAGAGUUCAUAAGAUAUUGAACUACCGCAUGCGCUAUUUUGUAGCUGCCUAAUAAAGCUUAGUAUUAUUUCCAACAGGCUUAGGGACACAAACCGCAGUGUAUCUGACUAAUAAAUCAGAAUCAUUUUCUGCAUUGCGGUUUGGUACCAUUGGUUGUUUGUUGAGUCUUCAGCA...............................................
JCVI_SCAF_1101668291752/985-537                  CAAUUACAUGUACACGAUUUAAAAGAAGCUGAAAUACCUAUCGCUGAUAUUGACAGUGAUAUAAGUUAUGAAUAUAACUCGUAUAAAUAGUAUUACAUUAAACGUUCACCC............................GAAA.................................................................................................................................GGGCGG.AAGUAAGC....................AAU.A..................................................................................................................GCUGAAGGAACGCACCUAACCAUUAACUAGGGAGGGUGACUAAUGACUUACAGACCAUAUUCUUGGAAAAGGUUUUGUCAGGCAAGAAAUCGUGCCAGAGUUCAUAAGAUAUUGAACUAUCGCAUGCGCUAUUAUAUAGCAGCCUAAUAAAGCUUAACAUUAUUCCCAACACGUUUGGGAACACAGACCGCAACGUACUUUACAAACUUAUUAGUUUCUUCUUGUGCGUUGCGGUUUGGUACUAAAGGUUGAUUAUUUAAUCUUUCGGCAAAAUAUAAACAAUCAUUGAUAUUUCGAAAGUACAUGUCUUUACUUA
JCVI_SCAF_1096627157832/432-880                  GCGGAUGCUCGUAAAGAUUUAUUAAAAGUGUUACACUAUGGAAUAAUACAGUUAUUUGUUCAUGAUUUUGAAGAUAACGAUUAUAAAUAGUAAUACAUUAAACGUUCACCC............................GAAA.................................................................................................................................GGGCGG.AAGUAGGC....................GGU.C..................................................................................................................GCUGAAGGAACGCACCUAACCAUUAACUAGGGAGGGUGACUAAUGACUUACAGACCAUUUUCUUGGAAGAGGUUUUGUCAGGCUCGAAAUCGUGCCAGAGUUCAUAAGAUAUUGAACUAUCGCAUGCGCUAUUUUGUAGCAGCCUAAUAAAGCUUAGUGUUAUUCCCAACAGGUUUGGGAACACAGACCGCGACGUACUUGACUAAUUUAUCAGAUCCUUCUUGUGCGUUGCGGUUUGGUACCAUUGGUUGUUUGUUGAGUCUUUCAGCAAAAUAUAAACAAUCGUUAAUAUUCUUAAAAUACAUAUCCUUACUUA
JCVI_SCAF_1096627748003/772-324                  UCGAGANNNNNNNNNNNNNNNNNNNNNNNNNNNNNNNNNNNNNNNNNNNNNNNNNNNAAUCCUUGAAAUACAAAAAUAGCAUAUAAAUAGUAUUACAUUAAACGUUCACCC............................GAAA.................................................................................................................................GGGCGG.AAGUAGGC....................AAU.C..................................................................................................................GCUGAAGGAACGCACCUAACCAUUAACUAGGGAGGGUGACUAAUGACUUACAGACCAUAUUCUUGGAAAAGGUUUUGUCAGGCUCGAGACCGUGCCAGAGUUCAUAGAAUUCUGAACUACCGUCUUCGCUACUAUAUAGCAGCCUAAUAAAGCUUAACAUUGUUCCCUACUUUUUUAGGAACGCAGACUGCAACGUACUUGACUAAUCUAUCAGAUUCCUCUUGUGCGUUGCGGUUUGGAACCAUAGGUUGAUUGUUUAGUCUUUCGGCAAAAUAUAAGCAAUCAUUAAUAUUCUUAAAGUACAUGUCUUGACUUA
JCVI_SCAF_1101668328462/1306-853                 AGUUAUUCUACACUUGAAAAAUUUAUAAACAAAGAGCGAGGUUUGGGUUAUCCUAUAAAAUAUUCCAAACCAAUAGGAUUUAAAAGAAAAAGAAGAAAUUAACGUUCAUCCC...........................GUUAG...............................................................................................................................GGGACGG.AAGUAAGC....................AAUCAA.................................................................................................................GCUGAAGGAACGCACUUUAACCUAAUAGAAGGGAGAAGUGUUAUGAAUAAAUAUGAUUUCAAUAUUUUUCGUAAGCAGGCAAGGAGAGCAAAAGCAUACUUAAGAUUGGCUAAACAUACAAUCCAACAGUAUAAAACACCUCGUGCUGAGAAAAAUAUACUUUCAAACGAUCCACGAUUACAAAGGAUAUAAAAUGAACAAAUUAAAAGAUGGUCAUACAGAUGUUGCUUCUGCCAAACGGCAGUGCGCUAAUAUAAUUGAAGAUUGUAAAGAUAUUCUUGAUGCCUUGCCUAAUGAUGAUGAAGCAUCAUUACCC
JCVI_SCAF_1101667158833/305-1                    AAUAAUUAAACAAAUGUAAUUUACAGUUUUUUAUUUUAUUAAUUUAUUAAACUUAGAUUAACAACUUGAUUUUAAAAAUUAAAAAUUAUAGUCUUAAAUUAUCGUUCAACC............................AUAU.................................................................................................................................GGUCGG.AAGUAGGU....................UUGAC..................................................................................................................ACCGAAGGAACGCAUCCAUCUGUCUUUUUACUCCGAAUAAUGAGUAAGAGCUUAGAUGUAUAAUGAAGUAUAUAAAAAAUCAAAAGUAAGAAAUUUUUAUUGCGAGAUAUACGAUUGGGCAAAAUCUCUACCAAAAAAUAUUAUUGUUAAAAAAAAAAAUGAAGCAGAAAA.................................................................................................................................................
JCVI_SCAF_1096627336793/837-1287                 AUAUUAAGAAAUAGGGUAGCUGAUAGUAUUUACCCCCAACAUCCUUUAUUAAAAACCAAAUAACCCUUGCUUUAAAAAAUAAUUAGUUAUAAUCUUAUUAAACGUUCAACCA...........................U.UA................................................................................................................................UGGUCGG.AAGUAGGU....................UUGAA..................................................................................................................ACCGAAGGAACGCAUUCGCCUGUCUCUUCCCACUCCGAUCAAAAGUGAAAGAAGAUGUACAACGAAGUUUACAAAAACUCUAAAGUAAGAAAAUUUUAUAAUCAAAUAUACGAUUGGGCUAAAUCUUUACCUGAAAAUGUAAUUGUUAAAAAAAAAAAUGAAGCUGAAAAUCUUUUUAAAAAGAUAGGCAUUACUUUUUCUGUAUAUAAUAACUUUGAUUCUUCUGAGCGUUUAAUUCCGUUCGAUAUGUUUCCAAGAAUAAUCUCUUCAACGGAAUGGAAAAAAAUUAAAAAAGGAGUUAUCCAAAGAGCAUUAG
JCVI_SCAF_1096628369533/850-1300                 UAUUAUACCCCCACCUAAUCCAAUGUAAAAAUCUUUACCUAAAUUUAUUUNNNNNNNNNNNNNNNNNNNNNNNNNNNNNNNNNNNNNNNNNNNNNNNNNNNACGUUCAACCA...........................UUA.................................................................................................................................UGGUCGG.AAGUAGGU....................UUG.AA.................................................................................................................ACCGAAGGAACGCAUCCGUCUGUCUCUUUCCAUUCCGAUAAAAAGUGAAAGAGAAUGUACAACGAAGUUUACAAAAACUCAAAAGUAAGAAAAUUUUAUAAUCAAAUAUAUGAUUGGGCCAAAUCUUUGCCCGAAAAUGUAAUUGUAAAAAAAAAAAAUGAAGCCGAAAAUCUUUUUAAAAAGAUAGGUAUCACAUUUUCUGUAUACAAUAACUUUGAUUCUACUGAGCGCUUAAUUCCAUUUGAUAUGUUUCCACGAAUAAUCUCUUCAACAGAAUGGAAAAAAAUUAAAAAAGGAGUUAUUCAAAGAGCAUUAG
JCVI_SCAF_1096627559540/974-524                  NNNNNNNNNNNNNNNNNNNNNNNNNNNNNNNNNNNNNNNNNNNNNNNNCACAAACCAAAUAACUCUUGCUUUAGAAAACGAUUAGUUAUAAUCUUUAAUAAACGUUCAACCA...........................UUG.................................................................................................................................UGGUCGG.AAGUAGGU....................UUG.AA.................................................................................................................ACCGAAGGAACGCAUCCGUUUGUCUCUUUCCACUCCGAUUAAAAGUGAAGAAAGAUGUACAACGAAGUUUACAAAAACUCUAAAGUAAGAAAAUUUUAUAAUCAAAUAUAUGACUGGGCUAAAUCUUUGCCUGAAAAUGUAAUUGUUAAAAAAAAAAAUGAAGCUGAAAAUCUUUUUAAAAAGAUAGGUAUUACAUUUUCUGUAUAUAAUAACUUUGAUUCUUCUGAGCGUUUAAUUCCAUUUGAUAUGUUUCCAAGAAUAAUAUCUUCAACAGAAUGGAAAAAAAUUAAAAAAGGAGUUAUCCAAAGAGCAUUAG
JCVI_SCAF_1101668744738/1435-1885                CUUAAAUAUUCAAUUUAUAAUAAAAAACUUAGUACUACUGUUAAAAAAAAACUUAUCAUUAAUUCUUGAUUUAGAAAAAUAUAAGUUAUACCCUUAAACAAACGUUCAACCA...........................UUA.................................................................................................................................UGGUCGG.AAGUAGGU....................UUG.AA.................................................................................................................GCCGAAGGAACGCAUCCAUCUGUCUCUUUCUACUCCGACAACAAGUGAAAGAAGAUGUACAACGAAGUUUAUAAAAACUCAAAAGUAAGAAAAUUUUAUAAUCAAAUAUAUGAUUGGGCUAAGUCUUUACCGGAAAAUGUAAUUGUAAAAAAAAAAAAUGAAGCUGAAAAUCUUUUUAAAAAGAUAGGUAUUACAUUUUCUGUGUAUAAUAACUUUGAUUCUUCAGAGCGCUUAAUUCCGUUUGAUAUGUUUCCAAGAAUAAUCUCUUCAAUAGAAUGGAAAAAAAUUAAAAAAGGAGUUAUUCAAAGAGCAUUAG
JCVI_SCAF_1101667188030/430-1                    CUUAGAUAUUUACUUUUAUAAUAAAAAACUUAGUACUGCUGUAAAAAAAAUCUUAUCAUUAAUUCUUGAUUUAGAAAAAUAUAAGUUAUAACCUUAAAUAAACGUUCAACCA...........................UUA.................................................................................................................................UGGUCGG.AAGUAGGU....................UUG.AA.................................................................................................................GCCGAAGGAACGCAUCCAUCUGUCUCUUUCUACUCCGAUAACAAGUGAAAGAAGAUGUACAACGAAGUUUAUAAAAACUCAAAAGUAAGAAAAUUUUAUAAUCAAAUAUAUGAUUGGGCUAAGUCUUUACCAGAAAAUGUGAUUGUAAAAAAAAAAAAUGAAGCUGAAAAUCUUUUUAAAAAGAUAGGUAUUACAUUUUCUGUGUAUAAUAACUUUGAUUCUUCAGAGCGCUUAAUUCCAUUUGAUAUGUUUCCAAGAAUAAUCUCUUCAAUAGAAUGGAAAAAAAUAAAAAAGG.....................
JCVI_SCAF_1096627322980/150-600                  UAAAUAAUUGGGGUGGCUGAGGGGAUUUGAACCCCCGACACCCGGUACCACAUAACAGAUAAUUCUUGAUUUAGAAAAUUUUUAGUUAUAAUCUUUAAUAAACGUUCAACCA...........................UUA.................................................................................................................................UGGUCGG.AAGUAGGU....................UUG.AA.................................................................................................................ACCGAAGGAACGCGUCCGUCUGUCUCUUUCCACACCGAUGAUAUGUGAGAUAAGAUGUACAACGAAGUUUAUAAAAACUCAAAAGUAAGAAAAUUUUACAAUCAAAUAUAUGAUUGGGCUAAGUCUUUGCCCGAAAAUGUGAUUGUUAAAAAAAAAAAUGAAGCUGAAAAUCUUUUUAAAAAGAUAGGUAUUACAUUUUCUGUGUAUAAUAACUUUGACUCUACCGAACGCUUAAUUCCAUUUGACAUGUUUCCAAGAAUAAUCUCUUCAACAGAAUGGAAAAAAAUUAAAAGAGGAGUUGUCCAAAGAGCUUUAG
JCVI_SCAF_1096627323201/454-4                    AGGUUUUUGAAAGAUGGUUAGGCUAAUACGCCCUCCAACAUCCGCAAUGACAAACCAAAUAACUCUUGCUUUACAAAUCGAAUAGUUAUAAUCUUUAACAAUCGUUCAACCA...........................UUA.................................................................................................................................UGGUCGG.AAGUAGGU....................UUG.AA.................................................................................................................ACCGAAGGAACGCAUCCCUCUGUCUCUUUCCACGCCGAUAACAAUUGAAAGAGAAUGUACAACGAAGUUUAUAAAAAUUCAAAGGUAAGAAAAUUCUAUAACCAAAUAUAUGAUUGGGCUAAAUCUUUGCCAGAAAAUGUUAUUGUAAAAAAAAAAAAUGAAGCUGAAAAUCUUUUUAAAAAAAUAGGUAUUACAUUUUCUGUAUAUAAUAACUUUGAUUCUACUGAGCGCUUAAUUCCAUUUGAUAUGUUUCCGAGAAUAAUAUCUGCAACAGAAUGGAAAAAGAUUAAAAAAGGCGUAAUCCAAAGAGCAUUAG
JCVI_SCAF_1096627053207/1630-1180                AGGUUUUUGAAAGAUGGUUAGGCUAAUUUGCCCUCCAACAUCCGCAAUGACAAACCAAAUAACUCUUGCUUUACAAAUCGAAUAGUUAUAACCUUUAACAAUCGUUCAACCA...........................UUA.................................................................................................................................UGGUCGG.AAGUAGGU....................UUG.AA.................................................................................................................ACCGAAGGAACGCAUCCCUCUGUCUCUUUCCACGCCGAUAACAAUUGAAAGAGAAUGUACAACGAAGUUUAUAAAAAUUCAAAGGUAAGAAAAUUCUAUAACCAAAUAUAUGAUUGGGCUAAAUCUUUACCAGAAAAUGUUAUUGUAAAAAAAAAAAAUGAAGCUGAAAAUCUUUUUAAAAAAAUAGGUAUUACAUUUUCUGUAUAUAAUAACUUUGAUUCUACUGAGCGCUUAAUUCCAUUUGAUAUGUUUCCGAGAAUAAUAUCUGCAACAGAAUGGAAAAAGAUUAAAAAAGGCGUAAUCCAAAGAGCAUUAG
JCVI_SCAF_1096626959977/1098-1549                AUUUAUUAAUGAAUACUUUAAUGGAACUUUUACCUUUUAAUUCAUUCCUACAAUCAAUUUAAUUCUUGAUUUAAAAAAAUAUAAGAUAUAACCUUAACUAAACGUUCAACC............................UUUUUU...............................................................................................................................GGUCGG.AAGUAGGU....................UUG.AA.................................................................................................................ACCGAAGGAACGCAUCCCUCUGUCUCUUUCUGCUUCGGUAAUAAUGAAAGAAGAUGUAUAACGAAGUUUAUAAAAAUUCAAAAGUAAGAAAAUUUUAUAAUCAAAUAUAUGAUUGGGCUAAGUCUUUACCCGAAAAUGUAAUUGUUAAAAAAAAAAAUGAAGCUGAAAAUCUUUUUAAAAAAAUAGGUAUCACAUUUUCUGUUUACAAUAACUUUGAUUCUACAGAACGCUUAAUUCCAUUUGACAUGUUUCCAAGAAUAAUCUCAUCAAUUGAAUGGAAAAAAAUUAAAAAAGGAGUUAUUCAAAGGGCUUUAGC
JCVI_SCAF_1101667592311/417-799                  UUGAUAUAUUUACUUUUAUAAUAAAAAAAUCGGUACAUCUUUUUAAAAAAUCUUAUCAUUAAUUCUUGAUUUAGAAAAAUAUAAGUUAUAACCUUAAAUAAACGUUCAACC............................AUUUA................................................................................................................................GGUCGG.AAGUAGGU....................UUG.AA.................................................................................................................GCCGAAGGAACGCAUCCAUCUGUCUCUUUCUACUCCGAUAACAAGUGAAAGAAGAUGUACAACGAAGUUUAUAACAAAUCAAAAGUAAGAAAAUUUUAUAACCAAAUAUAUGAUUGGGCUAAAUCUUUACCAGAAAACGUGGUUGUAAAAAAAAAAAAUGAAGCUGAAAAUCUUUUUAAAAAGAUAGGAAUUACAUUUUCUGUGUAUAAUAACUUUGAUUCUUCAGAGCGCUUAAUUCCGUUUGAUAU....................................................................
JCVI_SCAF_1101667208217/645-192                  UCAUUUUUUGAUCAAUUUUUUAUUUUUUGAUAAUAUGAAUUCAUCGUUCAUCCCAUUAUUGGGACGGAAGUAGUCAAUUUAGACGAAGGAACGCAUUAUCAUCGUUCAUCCU...........................UUUAG...............................................................................................................................AGGACGG.AAGUAGGUA...................AUG.A.................................................................................................................UACCGAAGGAACGCAUCUUAAAUAGGAGAUGUUAUGACUAUAUCUAAAUUACAUAACUUAGAUAAAUCUAUCCACCAAAAUCCCAGAAGGCUUAUGUCAUUGAACUAUGCUAUUAAGAAACUUAAUGUGGAAAUUGGUAAGCAAAAUAAGAAAGAGAAGUCUGCUAAAAAAGACCUUUUCUUUCCUUACUACCUUUAGGAUAGAUAAAAAUGGGGGCAUUAUGCCCCCAUCUACUAGUCAGUUAUUAAAUAAUUAACACUUUAGCCCAUUAAUUAAAGCGCCUGAGCCGAAGUCUUUGCUUUUGGAAUUCUCUAGUG
JCVI_SCAF_1096627972247/440-1                    UCACUUUUUGAUCAAUCUUAUAUAUUUUGAUAAUAUAAGUUUAUCGUUCAUCCCAUUCUUGGGACGGAAGUAGUCAAUUUAGACGAAGGAACGCAUUAUCAUCGUUCAUCCUC..........................UUA................................................................................................................................GAGGACGG.AAGUAGGUA...................AUG.A.................................................................................................................UACCGAAGGAACGCAUCUUAAAUAGGAGAUGUUAUGACUAUAUCUAAAUUACACAACUUAGAUAAAUCUAUCCACCAAAAUCCUAGAAGACUUAUGGCAUUGAACUAUGCUAUCAAGAAACUAAAUGUGGAGAUUGAUAAGCAAAAUAAGAGAGAGAAGUUUGCUAAAAAAGAUCUUUUCUUUCCUUACUACCUUUAGGAUAGAUAAAAAAAUGGGGGCCUUUUGCCCCCAUCUAGCAGUCAAUCAUUAAAUAAUUAACAUUUAAGCCCAUUAAUUAAAGCACCUGAGCUAAAAUCUUUACUC..............
JCVI_SCAF_1096628022325/572-119                  UCACCUUUUGAUCAAUUUUUUAUUUUUUGAUAACAUGAAUUUAUCGUUCAUCCCACUCAUGGGACGGAAGUAGUCAAUUUAGACGAAGGAACGCAUUAUCAUCGUUCAUCCUC..........................UUA................................................................................................................................GAGGACGG.AAGUAGGUA...................AUG.A.................................................................................................................UACCGAAGGAACGCAUCUUAAAUAGGAGAUGUUAUGACUAUAUCUAAAUUACACAACUUAGAUAAAUCUAUCCACCAACAUCCUAGAAGACUUAUGGCAUUAAACUAUGCUAUCAAGAAGCUUAAUUUGGAAAUUGGUAAGCAAAAUAAGAUUGAGAAGUCUGCUAAGAAAGACCUUUUCUUUCCUUACUACCUUUAGGAUAGAUAAAAAAUGGGGGCCUAAUGCCCCCAUCUACUUAUCAGUUUUAAAAACAAUUAACUCUCAUGCCGAAAUCAGAAUCCAAAUACUAAUUUACUCAAUAAUAUCUUUGUCCAAUU
JCVI_SCAF_1101668677538/212-665                  AUCACUUUUUGAUCAAUCUUUUAUAUUUUGAUAAUAUUAAAAUAUCGUUCAUCCCUUUUUGGGACGGAAGUAGUCAAUUUAGACGAAGGAACGCAUUAUCAUCGUUCAUCCUC..........................UUA................................................................................................................................GAGGACGG.AAGUAGGUA...................AUG.A.................................................................................................................UACCGAAGGAACGCAUCUUAUAUAGGAGAUGUUAUGACUAUAUCUAAAUUACAUAACUUAGAUAGAUCUAUCCACCACAAUCCUAGAAGACUUAUGGCAUUGAACUAUGCUAUCAAGAAGCUUAAUUUGGAAAUUGGCAAGCAAAAUAAGAUUGAGAAGUCUGCUAAAAAAGACCUUUUCUUUCCUUACUACCUUUAGGAUAGAUAAAAAAAUGGGGGCCUAAUGCCCCCCAUUUACUAUUCAGUUUUUAAAUAAUUAACUCUCACGCCGAAAUCAAGCCAAACAUUAAUUUACUCAACAAUAUCUUUGUUCAAUUU
JCVI_SCAF_1101668702892/344-1                    UCAUUUUUUGAUCAAUUUUUAACAUUUUGAUAAUAUAGUUAUAUCGUUCAUCCCCUUAUUGGGACGGAAGUAGUCAAUUUAGACGAAGGAACGCAUUAUCAUCGUUCAUCCUC..........................UUA................................................................................................................................GAGGACGG.AAGUAGGUA...................AUG.A.................................................................................................................UACCGAAGGAACGCAUCUUAUAUAGGAGAUGUUAUGACUAUAUCUAAAUUAUACAACUUAGAUAAAUCUUUCCACCAAAAUCCGAGAAGCCUCAUGGCAUUAAACUAUGCUAUCAAGAAGCUAAACGUGAAAAUUGGUAAGCAAAAUAAGAAAGAUGUGUCUUCCAAGAAAGACCUUUUCUUUCCUUAUUACCUUUAGGAUAGAUAA..............................................................................................................
JCVI_SCAF_1096627384535/1295-842                 AAAAAAUAAAGAAGAUUUUAGUUAAAAUAUUUUAAGAAAUAUUGAUUCUGCAAAAAAGGUUUAAUUGACUUGAAUGGCCUAUCUUUGUUUAAUAUUAGUUAACGUUCAUCCU...........................UUCUU...............................................................................................................................GGGACGG.AAGUAGGUA...................AUA.A.................................................................................................................UACUGAAGGAACGCAUCUUAUUGCUAACUGGCAGGAGAUGGAAAAAUGACUAAAUGGGAAUAUAAAGUUGUUGAUCAUAGCAACUCAACUGCUAUGGGUUAUUCCAAUGAAGAAACAGAGGCAUUUAAAGAAAUUCAUAAGGAUGCUGUCCAUUGGAAAUAUGAAAUGUCCAUGGUAGAACUUAAUAAACUUGGUCAAGAUGGCUGGGAGUUGAUAACUCAAGAUGGCGCCCAUCAGAUCUAUCUAAGAAGACCGGUCUAAAUAUUAUGUCAUUAGAGGAGCUAAGGGUAAUCAUAAUAGUUUAUGUUUGCGCCCUA
JCVI_SCAF_1096627130067/816-1270                 UUCCUUUGGGUAAAGCAUUUUAAAGACUUUUAGAAAUAAGUAAACGAUGCAGAAUAAGCAUUUUAUUGACAUAAAUUAAGUAUAUUUGUUUAAUAUUCAUAUCGUUCAUCCUA..........................UUCU...............................................................................................................................UGGGACGG.AAGUAAGUA...................AUA.A.................................................................................................................UACUGAAGGAACGCAUCUUAUUGCCAUCCGGCAGGAGAUGAAAAAAUGACUAAAUGGGAAUAUAAAAUUGUUGAUCACAGCAAUUCAACUGCAAUGGGUUACUCAAACGAGGAAACAGAAGCUUUUAAGAUCGAAUAUAAAGAUGCUGUUCAUUGGAAAUAUGAAAUGUCUAGGAUCGAAUUAAAUAAGCUUGGUCAGGAAGGCUGGGAAUUAGUAACUCAAGAUGGAGCCAGUCAAAUAUAUUUAAGACGCCCACUAUAAGGCAAUGUCUUUUGAGGAGCUAAGGGUAAUAACCAUUGUUUAUGUUAGCGCUCUUG
JCVI_SCAF_1101668056955/401-1                    UAAUGAGGCUCGAUUUAAUAGGUAUCGAUAUGCAGAAAUUAGCAUGAGAUUUAUAACGUUUAGAUUGACUUCGAUACCCUAUAUUUGUUUAAUGUAAGACAUCGUUCAUCCU...........................UUCUU...............................................................................................................................GGGACGG.AAGUAAGUA...................AUA.A.................................................................................................................UACUGAAGGAACGCAUCUUAUUGCCAUCCGGCAGGAGAUGAAAAAAUGACUAAAUGGGAAUAUAAAAUUGUUGAUCACAGCAAUUCAACAGCAAUGGGUUACUCUAAUGAGGAGACUGAGGCAUUUAAAAUUGAAUACAAAGAUGCGGUCCAUUGGAAGUAUGAAAUGUCUAUGAUUGAACUAAAUAAACUUGGUCAGGAAGGCUGGGAAUUGGUAACUCAAGAUGGAGCGAGCCAAAUAUAUCUAAGACGUCCAAUAUAAAAU.....................................................
JCVI_SCAF_1096626858292/1878-1425                CUCGUCGAUGAAAAAACAGGCCUGAGAAACUAAACCAUACAUGGGAGCUAUAACGGCUUCAAACUUGACAUCUGUGUGUAGUUUUAGAUUAAAAUAAAUUAUCGUUCAUCCU...........................UUCUU...............................................................................................................................GGGACGG.AAGUAGGUA...................AUA.G.................................................................................................................UACUGAAGGAACGCAUCUGAUUGCCACCUGGCAGGAGAUGAUAAUGAAUAAAUGGGAAUAUAAAAUUGUUGACCAUAGCAACUCUACAUCUAUGGGUUACUCCAAUGAAGAUACAGAGAAUUUCAAGGAGCAGCACAAAGAGCCUGCAAAUUGGAAAUAUGAAAUGUCUAUGAUUGAGUUAAAUAAAUUGGGUCAAGAAGGCUGGGAAUUAGUAUCCCUAGAUAGCUCUAACCAAAUAUAUUUAAAACGUCUACUGGGGUAAUCCUCCCUUUUUCAAUGAAGCCUCACAUGAGGCUUCUUGAGAUCUAACGAGUUUC
JCVI_SCAF_1096627413087/1521-1068                GUCGAUGAAAAAACAGGCCUGAGAAACUAAACCAUACAUGAGAGCUGUUAUAACGGCUUCAAACUUGACAUGUAUGUGUAGUUUUAGAUUAAAAUAAAUUAUCGUUCAUCCU...........................UUCUU...............................................................................................................................GGGACGG.AAGUAGGUA...................AUA.G.................................................................................................................UACUGAAGGAACGCAUCUGAUUGCCACCUGGCAGGAGAUGAUAAUGAAUAAAUGGGAAUAUAAAAUUGUUGAUCAUAGCAACUCUACAUCUAUGGGUUACUCCAAUGAGGACACAGAGCAUUUCAAGGAGCAGCACAAAGAGCCUGCAAAUUGGAAAUAUGAAAUGUCUAUGAUUGAGUUAAAUAAAUUGGGUCAAGAGGGUUGGGAAUUAGUAUCCCUAGAUACCUCUAACCAAAUGUAUUUAAAACGUCUACUGGGAUAACCCUCCCUUUUUUCAAUGAAGCCUCACCUGAGGCUUCUUGAAAUCUAACAAGCUU
JCVI_SCAF_1101667014695/186-639                  GUCGAUGAAAAAAUAGGCCUGAGAAACUAAACCAUACAUGAGAGCUGUUAUAACGGCUUCAAACUUGACAUCUGUGUGUAGUUUUAGAUUAAAAUAAAUUAUCGUUCAUCCU...........................UUCUU...............................................................................................................................GGGACGG.AAGUAGGUA...................AUA.G.................................................................................................................UACUGAAGGAACGCAUCUGAUUGCCACCUGGCAGGAGAUGAUAAUGAAUAAAUGGGAAUAUAAAAUUGUUGACCAUAGCAACUCUACAUCUAUGGGUUACUCCAAUGAAGAUACAGAGAAUUUCAAGGAGCAGCACAAAGAGCCUGCAAAUUGGAAAUAUGAAAUGUCUAUGAUUGAGUUAAAUAAAUUGGGUCAAGAGGGUUGGGAAUUAGUAUCCCUAGAUAGCUCUAACCAAAUAUAUUUAAAACGUCUACUGGGAUAAUCCUCCCUUUUUUCAAUGAAGCCUCGCAUGAGGCUUCUUGAAAUCUAACAAACUU
JCVI_SCAF_1096627487976/104-557                  GUCGAUGAAAAAACAGGCCUGCGAAACUAAGCCAUAUAUGAGAGCUGGUAUAACAGCUUCAAACUUGACAUCUAUGUAUGGUUUUAGAUUAAAAUAAAUUAUCGUUCAUCCU...........................UUCUU...............................................................................................................................GGGACGG.AAGUAGGUA...................AUA.G.................................................................................................................UACUGAAGGAACGCAUCUGAUUGCCACCCGGCAGGAGAUGAUAAUGAAUAAAUGGGAAUAUAAAAUUGUUGACCAUAGCAACUCUACAUCUAUGGGUUACUCCAAUGAAGAUACAGAGAAUUUCAAGGAGCAGCACAAAGAGCCUGCAAAUUGGAAAUAUGAAAUGUCUAUGAUUGAGUUAAAUAAAUUGGGUCAAGAGGGUUGGGAAUUAGUAUCCCUAGAUAGCUCUAACCAAAUAUAUUUAAAACGUCUACUGGGAUAAUACUCCCUUUUUCAAUGAAGCCUCACCUGAGGCUUCUUGAGAUCUAACGAGUUUC
JCVI_SCAF_1096626877146/319-1                    CUCGUCGAUGAAAAAACAGGCCUGAGAAACUAAACCAUACAUAGAAGCUGCAACCGCUUCAAACUUGACAUCUAUAUGUGGUUUUAGAUUAAAAUAAAUUAUCGUUCAUCCU...........................UUCUU...............................................................................................................................GGGACGG.AAGUAGGUA...................AUA.G.................................................................................................................UACUGAAGGAACGCAUCUGAUUGCCACCUGGCAGGAGAUGAUAAUGAAUAAAUGGGAAUAUAAAAUUGUUGAUCAUAGCAACUCUACAUCUAUGGGUUACUCCAAUGAGGACACAGAGCAUUUCAAGGAGCAGCACAAAGAGCCUGCAAAUUGGAAAUAUGAAAUGUCUAUGAUGAGUAAAU.......................................................................................................................................
JCVI_SCAF_1096627463955/997-1451                 UUGUUAAAUCUUGAUUAACAUAAAUAUAAAUGCAGAUAUUAGAAUCAACUUUAUAACCUAUAGAUUGACUUGAAUGUCCUAUUUUUGUUUAAUACAAAACAUCGUUCAUCCU...........................UUUCUU..............................................................................................................................GGGACGG.AAGUAGGUA...................AUA.A.................................................................................................................UACUGAAGGAACGCAUCUUAUUGCCAUCCGGCAGGAGAUGAAAAAAUGACUAAAUGGGAAUAUAAAAUUGUUGACCAUAGCAAUUCCACAGCAAUGGGCUACUCCAAUGAAGAAACCGAAGCAUUUAAGAUUGAAUAUAAAGAUGCUGUUCAUUGGAAAUACGAAAUGUCCAGAAUUGAAUUGAACAAACUUGGUCAAGAAGGCUGGGAAUUAGUCACUCAAGAUGGGGCGAGUCUAAUAUACCUAAGACGCCCUUUAUAAAAUAAUACGAUGUUAGGGGAGCAAAAAUAAUAAUUCAGAUUAGGCUUUUGCUCCUC
JCVI_SCAF_1101668064939/1000-1419                AUUUAAUGUGCAAGAAAUUAUAGAUAAACCAUUAUUAGGUUUCAAUUUAUAACCCAAUUGCUACCUUUUUUUAUCUUUCCAAAAAGUUUAAAAUAUAUGGAUCGUUCAUCCU...........................UUUCUU..............................................................................................................................GGGACGG.AAGUAGGUA...................AUA.A.................................................................................................................UACUGAAGGAACGCAUCUUAUUGCCAUCCGGCAGGAGAUGAAAAAAUGACUAAAUGGGAAUAUAAAAUUGUUGACCACAGCAAUUCCACAGCAAUGGGUUACUCCAAUGAGGAAACCGAAGCAUUCAAGAUUGAAUAUAAAGAUGCUGUUCAUUGGAAAUACGAAAUGUCCAGAAUUGAAUUGAAUAAACUUGGUCAAGAAGGCUGGGAAUUAGUCACCCAAGAUGGGGCGAGUCAAAUUUACUUAAGACGCCCUUUAUAAAAAAAUGAUGUAGAGGAGCAA...................................
JCVI_SCAF_1096626909425/1526-1980                GAAAUUAUAGGCAAACUAUUAUUAGCUUUCAAUUUAAAAUCUAAUUCAUGUAAGCAAUUGCUACCUUUUUUUAUCUUUCCAAAAAGUUUAAAAUGUAUGGAUCGUUCAUCCU...........................UUUCUU..............................................................................................................................GGGACGG.AAGUAGGUA...................AUA.A.................................................................................................................UACUGAAGGAACGCAUCUUAUUGCCAUCCGGCAGGAGAUGAAAAAAUGACUAAAUGGGAAUAUAAAAUUGUUGAUCACAGCAAUUCAACAGCAAUGGGUUACUCUAAUGAGGAGACUGAGGCAUUUAAAAUUGAAUACAAAGAUGCGGUCCAUUGGAAGUAUGAAAUGUCUAUGAUUGAACUAAAUAAACUUGGUCAGGAAGGCUGGGAAUUGGUAACUCAAGAUGGAGCGAGCCAAAUAUAUUUAAGACGUCCAAUAUAAAAUGACUUCAGAGGAAUUGAGGGUAAUAACAAUAGUUUAUGUUAGCGCCCUCCUUC
JCVI_SCAF_1096626051831/950-540                  ............................................UUGAUGCAAGUAAUUGCUACGUUUUUUUAUCUUUCCAAAAAGUUUAAAAUGUAUGGAUCGUUCAUCCU...........................UUUCUU..............................................................................................................................GGGACGG.AAGUAAGUA...................AUA.A.................................................................................................................UACUGAAGGAACGCAUCUUAUUGCCAUCCGGCAGGAGAUGAAAAAAUGACUAAAUGGGAAUAUAAAAUUGUUGACCAUAGCAAUUCCACAGCAAUGGGUUACUCCAAUGAAGAAACCGAAGCAUUCAAGAUUGAAUAUAAAGAUGCUGUUCAUUGGAAAUACGAAAUGUCCAGAAUUGAAUUAAAUAAACUUGGUCAAGAAGGCUGGGAAUUAGUCACCCAAGAUGGGGCGAGUCAAAUUUACUUAAGACGCCCUUUAUAAAAAAAUAAUGUUAGAGGAGCAAAAAUAAUAAUUCAUAUUAGGCUCUUGCUCCUCUA
JCVI_SCAF_1096626879926/1191-1645                AUUCUGCCAUUGUGGGUCAAGGCUGACUAACGGAACAAAAAAAAUUCAAGGGAGCAAUUGCUCCCUUUUUUUAUCUAAUGAAAAAGUUUAGAAUGAUUGGAUCGUUCAUCCU...........................UUUCUU..............................................................................................................................GGGACGG.AAGUAAGUA...................AUA.A.................................................................................................................UACUGAAGGAACGCAUCUUAUUGCCAUCCGGCAGGAGAUGAAAAAAAUGACUAAAUAUGAAUACAAAAUUGUGGAUCACAGCAAUUCUACCUCAAUGGGUUAUUCCAAUGAAGAAACAGAAGAAUUUAAGUUGGCUCAUAAAGAUGCCGUUCAUUGGAAAUAUGAAAUGUCUAUGAUUGAACUUAACAAGCUUGGUCAAGAAGGCUGGGAACUAGUAACCCAAGAUGGAGCAAGUCAGAUAUAUUUGAGACGCCCAUUAUAAAACAAUGACUUUAGAGGAAGCGAGAGUUAUAACAGUAGUAUAUGUUAGCGCCCUC
JCVI_SCAF_1096627370562/2027-2298                AGACUUUUAGAAAUAAGUAAAUGUAACAGAUAACCAUCAUAUUUGAUGAAAUAUCAUUUCAAAUUUGACACCGAUGAACAUAAUUUGUGAAAAUUAUCUUAUCGUUCAUCCU...........................UUCAU...............................................................................................................................AGGACGG.AAGUAAGUA...................AUG.A.................................................................................................................UACUGAAGGAACGCAUCUUAUUGCCAACCGGCAGGAGAUGAAAAAAUGACAAAAUGGGAAUAUAAAAUUGUCGAUCAUAGCAAUUCAACAGCUAUGGGUUACUCAAACGAAGAGACUGAAGCAUUUAAGAUUGAA......................................................................................................................................................................................
JCVI_SCAF_1101668402120/509-909                  AAGACUUUAAGAAAUAAAUAAAUGGAUCAUAUACCUUCAUAUUUGAUGAAAUAUCACUUCAAAUUUGACACCGAUGAACAUAAUUUGUAAAAAUUAUCUUAUCGUUCAUCCU...........................UUCAU...............................................................................................................................AGGACGG.AAGUAAGUA...................AUG.A.................................................................................................................UACUGAAGGAACGCAUCUUAUUGCCAACCGGCAGGGGAUGAAAAAAUGACAAAAUGGGAAUAUAAAAUUGUCGAUCAUAGCAAUUCAACAGCUAUGGGUUACUCAAACGAAGAGACUGAAGCAUUUAAAAUUGAACAUAAAGAUGCUGUGCAUUGGAAAUAUGAGAUGUCUAGAAUUGAGUUAAAUAAACUUGGGAAAGAAGGCUGGGAAUUAAUCUCUCAGGAUGGCCCAAAACAAAUAUACUUAAGACGUCCAAUUUAAUUA.....................................................
JCVI_SCAF_1101668541395/1088-634                 UUCCUUUAGAUAAGGCAUUUUAAAGACUUUUGGAAAUAAGUAAACGAUGCAUAAUUAUGUCUAGAUUGACAUAAAUGAUCUAUAUUUGUUUAAUGGAUAUAUCGUUCAUCCUA..........................UUCU...............................................................................................................................UGGGACGG.AAGUAAGU....................AAUGAC.................................................................................................................ACUGAAGGAACGCAUCUUAUUGCCAACCGGCAGGAGAUGAAAAAUGACUAAAUGGGAAUAUAAAAUUGUUGAUCACAGCAAUUCAACCGCAAUGGGUUACUCUAAUGAAGAAACAGAAGCAUUUAAAAUUGAAUAUAAAGAUGCUGUCCAUUGGAAAUACGAAAUGUCUAGGAUUGAGUUAAAUAAGCUUGGUCAAGAAGGUUGGGAAUUAGUCACUCAAGACGGGGCGGGCCAAAUUUAUUUAAGGCGUCCGUUAUAAAAUAAUGACAUUAGAGGAAUUAAGGGUAAUAACAAUUGUAUAUGUUAGCGCCCUUGC
JCVI_SCAF_1096628365560/646-196                  AUGCUUUAAACUUAAAUUAAAUAUCAAAAAUUAUAUGUUUUUUGUAUAUCACUUGAGAAAAUAUCUUGAUUUAAAAAAAUAUUAGUUAUAACCUAAAUUAAACGUUCAACCU...........................UUU.................................................................................................................................AGGUCGG.AAGUAGGU....................AUG.AC.................................................................................................................ACCGAAGGAACGCAUCCAUCUGUCCUCCUGCUUCUCCUAUUGAAGAAUAUAAAAUAAAUUAAAUGUAUAAUGAAAUUUAUAGAAACGCUAAAGUAAGGAAUUUUUAUUGUAAAAUUUAUGAUUGGGCAAAAUCCUUACCCGAGAAUGUAAUUGUAAAAAAAAAAAAUGAAGCAGAGAAUCUUUUUAAAAAAAUUGGUAUUACAUUUUCAGUUUAUAAUAACUUUGAUUCCACUGAAAGGCUAAUACCAUUCGAUAUGUUUCCAAGAAUAAUUUCUAGUAUUGAAUGGAAAAAAAUUAAAAAAGGAGUUACACAAAG
JCVI_SCAF_1096627615818/480-30                   GUUUCACAAAUAAUUCUAGCAAGACUGUAUCUUAACUUAAAAGUACCAAAACCUAAUAAAAAUCUUGAUUUAAAAAAAUAUUAGUUAUAACCUAACAUUAAACGUUCAACCU...........................UUA.................................................................................................................................AGGUCGG.AAGUAGGU....................UUGAA..................................................................................................................ACCGAAGGAACGCAUCCAUCUGUCUCUUUCUACUCCGAAGAAAAAUGAAAGAGAAUGUAUAACGAGAUUUAUAAGAAUUCAAAAAUCAGAAAUUUUUACAACCAAAUUUAUGAUUGGGCUAAGUCUUUACCUGAAAAUGUAAUUGUAAAAAAAAAAAAUGAAGCUGAAAAUCUUUUUAAAAAGAUAGGUAUCACAUUUUCUGUGUAUAAUAACUUUGAUUCUUCAGAGCGCUUAAUUCCAUUUGAUAUGUUUCCAAGAAUAAUCUCUUCAACAGAAUGGAAAAAAAUAAAAAAAGGGGUUAUUCAAAGAGCAUUAG
JCVI_SCAF_1101668356959/551-99                   ACAUAUAAAAUUUGUAUAUAAAUUAUAUUGUUGUUAACAUAAUAAUAUCGUUCAUCCCCUAUGGGACGGAAGUAGUCGCAAGACGAAGGAACGCAUUAUCAUCGUUCAUCUC...........................GAAA................................................................................................................................GAGACGG.AAGUAGGU....................AAUGAA.................................................................................................................GCCGAAGGAACGCAUCUUUUUAAAAGGAGAUGUUAUGAAUGCACUAAACAUUCAGAAAAAACAAUACACACCAAAGUUUGAUGGCAAUAUAUCAUUAAAAAUUGCUAUAAAUAAGCUUGCUUAUAACUUACGCUCACAAAAUAAAAAAGAGCAUAAGUCCAAACCAAAGAAUGAUGUAUUUUUUCCUUACUACCUGUAAGGUUUGUAAAAAGAGAGCUUAACUGCUCUCUUUUUAUAUUUAGGUCAUAAAAAUAAUAAAUUUGACAUCCUAUAGUUUAGUGAGAGAAUAAAUUAUCAAACUUAUUAAUAGGGUAAU
JCVI_SCAF_1101667123518/649-191                  UUAUAACAUAGAAUAAAAAUUGGUCUUUUUUAUUAUUUUUUGGUAUAAAUAAUUAAGUAAGAAAUUAACAUUCUUCCCUGAGAUCUUGGGCUUAAGAUCAAUCGUUCAUCCU...........................UAUUUU..............................................................................................................................GGGACGG.AAGUAGGU....................AAAAAAUCAA.............................................................................................................ACCGAAGGAACGCAUCUUUCUAUCAGGAAGGAUGAAGCAUUGACUCGAUGGUAAAAGGUAUAAAUAAAAAAUUAAUAGAGCGUCCAAAAAAGAAAGGACUUUAUGAUCCAGCUAGCGAGAAGGAUUCUUGUGGCGUUGGCCUAGUUGCCAACAUAAAGGGAAUACCUUCAAGAGAAAUCAUGGAUGAUGCCUACCUUAUCAACUCUAGAAUGGAUCAUAGAGGAGGAUGUGGUUUUGAAGAAAACACAGGAGAUGGAGCUGGCAUUCUUCUUGCUUUGCCGCAUUCUUUUUUUCAAGAUCAGGCAAAAAAAAUAAA
JCVI_SCAF_1101667122340/300-1                    UUAUAACAUAGAAUAAAAAUUGGUCUUUUUUAUUAUUUUUUGGUAUAAAUAAUUAAGUAAGAAAUUAACAUUCUUCCCUGAGAUCUUGGGCUUAAGAUCAAUCGUUCAUCCUU..........................GUUU...............................................................................................................................GGGGACGG.AAGUAGGU....................AAAAAAUCAA.............................................................................................................ACCGAAGGAACGCAUCUUUCUAUCAGGAAGGAUGGAGCAUUGACUCGAUGGUAAAAGGUAUAAAUAAAAAAUUAAUAGAACGUCCAAAAAAGAAAGGACUUUAUGAUCCAGCUAGCGAGAAGGAUUCUUGUGGCGUUGGCCUAGUGCCAACAUAAAG...............................................................................................................................................................
JCVI_SCAF_1096628013946/95-553                   UUAUAACAUAGAAUAAAAAUUGGUCUUUUUUAUUAUUUUUUGGUAUAAAUGAUUAGGUAAGAAAUUGACAUUCUUCCCUGAGAUCUUGGGCUUAAGAUCAAUCGUUCAUCCUU..........................GUUU...............................................................................................................................GGGGACGG.AAGUAGGU....................AAAAAAUCAA.............................................................................................................ACCGAAGGAACGCAUCUUUCUAUCAGGAAGGAUGAAACAUUGUCUCGAUGGUAAAAGGUAUAAAUAAAAAAUUGAUAGAACGUCCAAAGAAGAUAGGACUUUAUGAUCCAGCUAGUGAGAAGGAUUCCUGUGGCGUUGGCUUAGUUGCCAACAUAAAGGGAAUCCCUUCAAGAGAAAUCAUGGAUGAUGCCUACCUUAUCAACUCUAGGAUGGAUCACAGAGGAGGAUGUGGUUUUGAAGAAAACACAGGAGAUGGAGCUGGUAUUCUUCUUGCUUUGCCAGAUUCUUUUUUUCAAGAUCAGGCAAAAAAAAUAAA
JCVI_SCAF_1096628396058/278-736                  UUAUAAUAUAGAAUAAAAAUUGGUCUUUUUUAUUAUUUUUUGGUAUAAAUAAUUAAGUAAGAAAUUAACAUUCUUCCCUGAGAUCUUGGGCUUAAGAUCAAUCGUUCAUCCUU..........................GUUU...............................................................................................................................GGGGACGG.AAGUAGGU....................GAAAAAUCAA.............................................................................................................ACCGAAGGAACGCAUCUUUCUAUCAGGAAGGAUGAAGCAUUGACUCGAUGGUAAAAGGUAUAAAUAAAAAAUUAAUAGAGCGUCCAAAAAAGAAAGGACUUUAUGAUCCAGCUAGCGAGAAGGAUUCUUGUGGCGUUGGCUUAGUUGCCAACAUAAAAGGAAUCCCUUCAAGAGAAAUCAUGGAUGAUGCCUAUCUUAUCAACUCUAGAAUGGAUCACAGAGGAGGAUGUGGUUUUGAAGAAAACACAGGAGAUGGAGCUGGCAUUCUUCUUGCUUUACCGGAUUCUUUUUUUCAAGAUCAGGCAAAAAAAAUAAA
JCVI_SCAF_1096626999726/1101-641                 UUAUAACAUAGAAUAAAAAUUGGUCUUUUUUAUUAUUUUUUGGUAUAAAUAAUUGAGUAAGAAAUUAACAUUCUUCCCUGAGAUCUUGGGCUUAAGAUCAAUCGUUCAUCCUUA.........................UUUU..............................................................................................................................UGGGGACGG.AAGUAGGU....................AAAAAAUCAA.............................................................................................................ACCGAAGGAACGCAUCUUUCUAUCAGGAAGGAUGAAGCAUUGACUCGAUGGAAAAAGGUAUAAAUAAAAAAUUAAUUGAGCGUCCAAAAAAGAAAGGACUUUAUGAUCCAGCUAGCGAGAAGGAUUCUUGUGGUGUUGGCCUAGUUGCCAACAUUAAGGGAAUAGCUUCAAGAGAAAUCAUGGAUGAUGCCUACCUUAUCAACUCUAGAAUGGAUCACAGAGGAGGAUGUGGUUUUGAAGAAAACACAGGAGAUGGAGCUGGCAUUCUUCUUGCUUUGCCGGAUUCUUUUUUUCAAGAUCAGGCAAAAAAAAUAAA
JCVI_SCAF_1096628126728/959-501                  GAUUAUAUUAAUGAGCUAAGAANNNNNNNNNNNNNNNNNNNNNNNNNNNNNNNNNNNNNNNNNNNNNNNNNNNUUCCCUGAGAUCUUGGGCUUAAGAUCAAUCGUUCAUCCUU..........................AUUU...............................................................................................................................GGGGACGG.AAGUAGGU....................AAAAAAUCAA.............................................................................................................ACCGAAGGAACGCAUCUUUCUAUCAGGAAGGAUGAAGCAUUGACUCGAUGGUAAAAGGUAUAAAUAAAAAAUUAAUAGAGCGUCCAAAAAAGAAAGGACUUUAUGAUCCAGCUAGCGAGAAGGAUUCUUGUGGCGUUGGCUUAGUUGCCAACAUAAAGGGAAUCCCUUCAAGAGAAAUCAUGGAUGAUGCCUACCUUAUCAACUCUAGAAUGGAUCACAGAGGAGGAUGUGGUUUUGAAGAAAAUACAGGAGAUGGAGCUGGCAUUCUUCUUGCUUUGCCGGAUUCUUUUUUUCAAGAUCAGGCAAAAAAAAUAAA
JCVI_SCAF_1096627270317/836-1019                 UUAUAACAUAGAAUAAAAAUUGGUCUUUUUUAUUAUUUUUUGGUAUAAAUGAUUAAGUAGGAAAUUAACAUUCUUCCCUGAGAUCUUGGGCUUAAGAUCAAUCGUUCAUCCUU..........................AUUU...............................................................................................................................GGGGACGG.AAGUAGGU....................AAAAAAUCAA.............................................................................................................ACCGAAGGAACGCAUCUUUCUAUCAGGAAGGAUGAAGCAUU...................................................................................................................................................................................................................................................................................
JCVI_SCAF_1101667147916/752-294                  UUAUAACAUAGAAUAAAAAUUGGUCUUUUUUAUUAUUUUUUGGUAUAAAUGAUUAAGUAAGAAAUUAACAUUCUUCCCUGAGAUCUUGGGCUUAAGAUCAAUCGUUCAUCCUU..........................AUUU...............................................................................................................................GGGGACGG.AAGUAGGU....................AAAAAAUCAA.............................................................................................................ACCGAAGGAACGCAUCUUUCUAUCAGGAAGGAUGAAGCAUUGACUCGAUGGUAAAAGGUAUAAAUAAAAAAUUAAUAGAGCGUCCAAAAAAGAAAGGACUUUAUGAUCCAGCUAGCGAGAAGGAUUCUUGUGGCGUUGGCCUAGUUGCCAACAUAAAGGGAAUCCCUUCAAGAGAAAUCAUGGAUGAUGCCUACCUUAUCAACUCUAGAAUGGAUCACAGAGGAGGAUGUGGUUUUGAAGAAAACACAGGUGAUGGAGCUGGCAUUCUUCUUGCUUUGCCGGAUUCUUUUUUUCAAAAUCAGGCAAAAAAAAUAAA
JCVI_SCAF_1101667352379/176-635                  UUAUGCCAUAGAAUAAAAAUUGGUCUUUUUUAUGAUUUUUUGGUAUAAAUAAGCUAAUAAGAAAUAGCAAUUCUUCCUUGUGAUCUUGGGCUAAAGAUCAAUCGUUCAUCCUUU.........................GUG...............................................................................................................................AAAGGACGG.AAGUAGGU....................AAAAAAUCAA.............................................................................................................ACCGAAGGAACGCAUCUUUCUAGUAGGAAGGAUGAGAUAUUAUCGAUGGUAGAAGAUAAGAAAAAUAAAUUAUUGGAACGUCCAAAAAAAAUUGGACUAUAUGAUCCAAGCAGCGAGAAAGACUCUUGCGGCGUUGGCUUAGUCGCGAAUAUUAAAGGUAUCCCCUCCAGGGAAAUUAUGGAUGAUGCCUAUUUAAUUAAUUCUAGAAUGGAUCAUAGAGGCGGAUGUGGAUUUGAAGAAAAUACUGGAGAUGGAGCUGGGAUUCUUAUGGCUUUGCCAGACUCUUUUUUCCAAGAUCAAGCAAAAAAAAUCAAAA
JCVI_SCAF_1101668386454/922-464                  UUAUAUCAUAGAAUAAAAAUUGGUCUUUUUUAUGAUAUUUUGGUAUAAAUAAACCAAUAAGAAAUCAUUAUUCUUCCUUGCGAUCUUGGGCUUAAGAUCAAUCGUUCAUCCUU..........................AUUGA..............................................................................................................................AAGGACGG.AAGUAGGU....................AAA.AAUCAA.............................................................................................................ACCGAAGGAACGCAUCUUUCUAACAGGAAGGAUGAAAUAUUAUCGAUGGUAGAAGGUAAAGAAAAUAAAUUACUGCAGCGUCCUAAAAACAAUGGACUUUACGACCCAAAUAGUGAGAAAGACUCAUGUGGCGUUGGCUUAGUUGCCAAUAUUAAAGGCAUCCCCUCUAGAGAGAUUAUGGAUGAUGCUUAUUUAAUUAACUCUAGAAUGGACCAUAGAGGAGGAUGUGGAUUUGAGGAGAACACAGGUGAUGGAGCUGGUAUUCUUAUGGCUCUACCAGAUUCUUUCUUCCAAGAAGAAGCAAAAAAAAUCAAAA
JCVI_SCAF_1096627088737/2203-2662                UUAUAUCAUAGAAUAAAAAUUGGUCUUUUUUAUGAUAUUUUGGUAUAAAUAAUCUAAUAAGAAUCCAUUAUUCUUCCUUGCGAUCUAGGGCUUAAGAUCAAUCGUUCAUCCUU..........................GUUAA..............................................................................................................................AAGGACGG.AAGUAGGU....................AAAAAAUCAA.............................................................................................................ACCGAAGGAACGCAUCUUUCUAACAGGAAGGAUGAAAUAUUAUCGAUGGUAGAAGAUAAAGAAAAUAAAUUACUAGAACGUCCAAAAAAAAAUGGACUAUACGAUCCAAGCAGUGAGAAAGACUCUUGUGGCGUUGGCUUAGUUGCCAACAUUAAAGGUAUCCCCUCGAGAGAGAUUAUGGAUGAUGCCUAUUUAAUUAACUCUAGAAUGGACCAUAGAGGCGGAUGUGGGUUUGAAGAAAACACUGGUGAUGGAGCAGGGAUUCUUUUGGCUCUUCCAGAUUCUUUUUUUCAGGAACAAACAAAAAAAAUUAAAA
JCVI_SCAF_1101667021630/25-471                   GAAUUGCGUGACAGUUCUGCUGUAGCUCUAGCUGUUCCUGCUUAAUUAAGUAGGUUUGUAGUAUCUCCCUAGACUCACAAGGUCUAGGGAGUUUUCAUAAGUCGUUCAUCC............................AUAA.................................................................................................................................GGACGG.AAGUAGG.....................GAA.A...................................................................................................................CCGAAGGAACGCAUCUUUCUUUAGUUAGGAGGGUGUUAUGUCUUGGAUAGAUUACUGCCGUAGGAACGCACUUACUGAAUACAAAAAGCAACUACUGUUAACAUCAAGGAGAAACAUUAUGUGGUCUAAACCUGAAUACACUGAGAUGAGAUUUGGUUUUGAAGUAACAAUGUACAUUGCAACUAAAUAAGGAAGCAUAAUGGCUAUAUGGAGAGGAGCAGGAGGUUCAGGAGAUGCAACUACAGAUGCUGCUAAUCAGGCAUCAGUAGCCUCUACUAAAGCUGCUGAAGCUGCUGCUUCCGCUCUAGCUGCUGC
JCVI_SCAF_1096627041542/1070-618                 UCUUUGUUUUUAUUUAAUUACUGUUAACAUGAUCUAAACGUUCAUUCACUCUAAAUGUAGCAGUGAACGGAAGUAGUCAUUAGUGACGAAGGAACGCAUCUUCGUUCAUCUC...........................GAAA................................................................................................................................GAGACGG.AAGUAGGUG...................AUA.A.................................................................................................................UACCGAAGGAACGCAUCUUUUUAACGGAGAUGUUAUGACUAAAUAUGAAGAAGUACGUUCAAUCAAUCGUGCUGUCAAAAAAUCCCUUAAGAAGAAAAUGGAAAAACCAGCAUACGAAGGUGUGAGAUUUUCUAAUCUACCCUCCUACGUAACUGAUAAUCCUUUUUAUCCUUAAGGUUUAAGGGGGCAGCAAUGCCCCCUUUUUAAAUACCUAUAUUAAGAGUUGGUGGGUCUGGCAGAACUCGAAUCUGCGACCUCACCCUUAUCAGGGGUGCGCUCUAACCAGCUGAGCUACAGACCCAAAAUUAGAAGUAAAA
JCVI_SCAF_1101668537207/10-462                   UGCUAGAUUUUACAAUUUUGGUUAAAAUUUAAUCAAAUCGUUCAUUCACUCUAAAUGUAGCAGUGAACGGAAGUAGUCAAUUUUGAUGAAGGAACGCAUCUUCGUUCAUCCC...........................AAAA................................................................................................................................GGGACGG.AAGUAGGUG...................GUA.A.................................................................................................................UACCGAAGGAACGCAUCUUUUUAACAGGAGAUGUUAUGACUAAAUAUGAAGAAGCCCGAAUAAUCAAUCGUGCUGUCAAAAAAUCCCUUAAGUUACAACAAGGCAAACCUGUUUACAGAACUAGAAGAUUUUAUAAUCUUCCUGCUUAUGUGACUGAUAACCCUUUUUACCCUUAAGGACUUAGGGGGUCUAUUGACCCCCUAACUUUUUUCUACCAAAAGUUAUAUAAAAGAAAUGUAAUGGUGGGUCUGGGAAGACUUGAACUUCCGACCUCACCCUUAUCAGGGGUGCGCUCUAACCAAGCUGAGCUACAGACC
JCVI_SCAF_1096627127231/622-170                  UUGCUAGUUUUUACUUUUUUGGUUAAAAUUUGAUCAAUCGUUCAUUCACUCUAAAUGUAGCAGUGAACGGAAGUAGUCAAUUGUGACGAAGGAACGCAUCUUCGUUCAUCCC...........................GCAA................................................................................................................................GGGACGG.AAGUAGGUG...................AUA.A.................................................................................................................UACCGAAGGAACGCAUCUUUUUAACAGGAGAUGUUAUGACUAAAUAUGAAGAAGCACGAAUAAUUAAUCGUGCAGUCAAAAAAUCCCUUAAGCAACAACAGGGAAAACCAGUUUAUAGAACGAGAAGAUUUUAUAAUCUUCCUGCAUAUGUGACUGAUAACCCCUUUUAUCCUUAAGGACUUAGGGGGUCUAUUGGCCCCCUAAUUUUUUAAUAAAACUAUUUGCAAGAAAUUUAUUGGUGGGUCUGGGAAGACUUGAACUUCCGACCUCACCCUUAUCAGGGGUGCGCUCUAACCAAGCUGAGCUACAGACCCACU
JCVI_SCAF_1101667484142/516-64                   AAUUUACGUUUUUUUAUUUUUUUGUUAACAUGGGAUUUCGUUCAUUCACUCUAAAUGUAGCAGUGAACGGAAGUAGUCAAUUGUGACGAAGGAACGCAUCUUCGUUCAUCCC...........................GCAA................................................................................................................................GGGACGG.AAGUAGGUG...................AUA.A.................................................................................................................UACCGAAGGAACGCAUCUUUUUAACAGGAGAUGUUAUGACUAAAUAUGAAGAAGCGCGAAUAAUCAAUCGUGCAGUCAAAAAAUCCCUUAAAAGACAACUGGGAGAACCAGUUUAUAUUCGCAGAAGAUCUUCUGAUCUACCUGCUUAUGUGACUGACAAUCCCUUUUAUCCUUAAGGACUUAGGGGGCUUAGGCCCCCUAAAUUUUUAUCUUUACAAUAGAUAGAAUCAAAUCAAAAUUCGAUUACCAUUCUUCCUCUUGUACCACCAGCUUCUAAUCUUUCAUGAGCUUCAGAGGCAUUGUUUAUAUCUACUGUG
JCVI_SCAF_1096627130209/1310-1762                UGCUAGAUUUUUCAACUUUGGUUAAAAUUUAACCUAAUCGUUCAUUCACUCUAAAUGUAGCAGUGAACGGAAGUAGUCAAUUGUGAUGAAGGAACGCAUCUUCGUUCAUCCC...........................GUAA................................................................................................................................GGGACGG.AAGUAGGUG...................AUA.A.................................................................................................................UACCGAAGGAACGCAUCUUUUUAACAGGAGAUGUUAUGACUAAAUAUGAAGAAGCACGAAUAAUAAAUCGUGCAGUUAAAAAAUCCCUUAAGCAACAACAAGGAAAACGAGUUUAUAGAUCCAGAAGAUUUUAUAAUCUUCCUGCAUAUGUGACUAAUAACCCCUUUUAUCCUUAAGGACUUAGGGGGUCUAUUGGCCCCCUAACUUUUUGAAUAAAACUAUAUACAAGAAAUUUAAUGGUGGGUCUGGGAAGACUUGAACUUCCGACCUCACCCUUAUCAGGGGUGCGCUCUAACCAAGCUGAGCUACAGACCCAC
JCVI_SCAF_1096627124111/647-1099                 UGCAAGUUUUUACAACUUUGGUUAAAAUUUGAUCAAAUCGUUCAUUCACUCUAAAUGUAGCAGUGAACGGAAGUAGUCAAUUGUGACGAAGGAACGCAUCUUCGUUCAUCCC...........................GAAA................................................................................................................................GGGACGG.AAGUAGGUG...................AUA.A.................................................................................................................UACCGAAGGAACGCAUCUUUUUAACAGGAGAUGUUAUGACUAAAUAUGAAGAAGCGCGAAUAAUCAAUCGUGCAGUCAAAAAAUCCCUUAAGAAAGAACUAGGGCAACCUAUUUACAGAACUAGAAGAUUUUAUAACCUUCCAGCUUAUGUAACUGACAACCCUUUUUACCCUUAAGGACUUAGGGGACCAAUAGGUCCCCUAACUUUAUUUUGUAAGUCAAAAAUUAGGUGGAGUUAGAAUUUUUAGAUUUAGACCUUUGCCCCCAGACAAUAAGAAAUAAUCCUACUAUUACAAGCAGACCUACAAAGGGAACGU
JCVI_SCAF_1096626910112/4961-4509                UUAGACAAGUGAAGGGAAGAUGUUAAUAUUUGAUCAAUCGUUCAUUCACUCUAAAUGUAGCAGUGAACGGAAGUAGUCAAUUGUGACGAAGGAACGCAUCUUCGUUCAUCCC...........................GAAA................................................................................................................................GGGACGG.AAGUAGGUG...................AUA.A.................................................................................................................UACCGAAGGAACGCAUCUUUUUAACGGGAGAUGUUAUGACUAAAUAUGAAGAAGCACGAUUAAUCAAUCGUGCAGUCAAAAAAUCCCUUAAGAGGCAAUUAGGACAACCAGUUUACAGAAGUAGAAGAUACUACGAUCUUCCUGCUUAUGUGACUGAUAACCCUUUUUAUCCUUAAGGACUUAAGGGGCCUUAUGGCCCCUUAAAUUUUGAAUUUAUAAGUAAGUUAUAAAAUCCUAAUAAAGGAAUUAGAAUUCUAUGACCAUCCUGCCUCUGGUUCCUCCAGCUUCUAGUUUUUUAUGUGCUUCAGCGGCAUUUU
JCVI_SCAF_1096627080456/3650-4044                UGCAAGUUUCCUAAAAUCUGAUUAAUAUUUGAUCAAAUCGUUCAUUCACUCUAAAUGUAGCAGUGAACGGAAGUAGUCAAUUGUGACGAAGGAACGCAUCUUCGUUCAUCCC...........................GAAA................................................................................................................................GGGACGG.AAGUAGGUG...................AUA.A.................................................................................................................UACCGAAGGAACGCAUCUUUUUAACAGGAGAUGUUAUGACUAAAUAUGAAGAAGCACGAACAAUCAAUCGUGCAGUCAAAAAAUCCCUUAAGAGGCAAUUAGGGCAGCCUGUUUACAGAAGUAGGAGAUUCUAUAAUCUUCCAACUUAUGUGACUGACAACCCUUUUUAUCCUUAAGGACCUUAAGGGGCCUUAUGGCCCCUUAAAUUUUAAACUGAUAAGUAAGAAACAAAAUACCAAUAAAUGGGAUUAGAAUUCUA..........................................................
JCVI_SCAF_1096626966023/1941-2393                AAUUUACGUUUUUGAAGAAGUUUGUUAACAUGAACAUUCGUUCAUUCACUCUAAAUGUAGCAGUGAACGGAAGUAGUCAAUUGUGACGAAGGAACGCAUCUUCGUUCAUCCC...........................GAAA................................................................................................................................GGGACGG.AAGUAGGUG...................AUA.A.................................................................................................................UACCGAAGGAACGCAUCUUUUUAACAGGAGAUGUUAUGACUAAAUAUGAAGAAGCGCGAAUAAUCAAUCGUGCAGUCAAAAAAUCCCUUAAGAGACAACUGGGAGAACCAGUUUAUAUUCGCAGAAGAUCUUCUGAUCUACCUGCUUAUGUGACUGACAACCCCUUUUAUCCUUAAGGACUUAGGGGGCUUAGGCCCCCUAAAUUUUUAUCUUUACAGCAGAGAGAAUUAAAUCAAAAUUCGAUUACCAUUCUUCCUCUUGUACCCCCAGCUUCCAAUCUUGCAUGAGCUUCAGAGGCAUUAUUUAUGUCUACAGUG
JCVI_SCAF_1096628130299/605-153                  AAGAUUAGUUUACAUUUUAAAUAAAUUUUAUUAUCAUAUUUUUUCGUUCAUCUAUCUAGACGGAAGUAGGAUUAAAAUUUAUCCGAAGGAACGCAUUACGUUCGUUCAUCUC...........................GUAA................................................................................................................................GAGACGG.AAGUAGGUA...................AUG.A.................................................................................................................UACCGAAGGAACGCGCUAACUUUUUUAACGUUUUAAGAAAGGAAGUGAGUUAUGGAUAGAAUGUCUUUAUAUUACUUUAAAAAAGAAAGACAAACUAUUAAAAAUAGGAAAAAGCUAUCUUUGCUUUUAUCUAUUUUUAAUUUUAAUACUUUUAGAUAAUACUAAAAGAAUAUAGGGUAGUAAAUUUUUUACUACCCUAUAUAAAAAUUAUACUUAUUAAAUAUUAAUUUGAAAUUAUUUUAAGUUACACUUUUCUAAGAGAAAUAAAGGUAAUUCUUAAAAAAGAACUUUAAGUUUCUUUUUUCCAUGAUUUUUUU
JCVI_SCAF_1101668552909/295-747                  AAGACAUUUACAAAAAAUUUUUUUUAGUAUAUAAUUUCAUUUCGUUCAUCUAUCUAGACGGAAGUAAGUCUUUAAUUUAAGACUGAAGGAACGCAUUACGUUCGUUCAUCUC...........................GCAA................................................................................................................................GAGACGG.AAGUAGGUA...................AUG.A.................................................................................................................UGCCGAAGGAACGCGCUAACUUUUUUAUAUAUUAAGAAAGGAAGUGUAAUAUGGAUAGAAUGUCCUUGUAUUAUUUUAAAAAAGAAAAAGAAGAAAUUAAGAACAGAAAAAAGCUUCAAAAGCUAAUUACUGUUUUUAAUUCUAAAACUUUUAAAUAAAUAAUCAGUGAGGCAGCAACUCGCUGCCUCAUUUAUUUAAUAGAUAUUUUCCUAUUAAUUUAUUUUUUCAUUAAAUAGUUCAGAGAGUAAAUUAUGCUCUUCUUUAUUUAACUUACAUUUAGUUAUUGAAUAUGAAUAUUUUUUCCCGUGCUCUAUACC
JCVI_SCAF_1096628132198/621-1073                 UUUUGUAAUUUUUUUUAAAAUUUCUUAAUAUAUAUGCAAAACGUUCAUCCUAGUUUAUUCAAAUUAGGACGGAAGUAGUCGCAAGACGAAGGAACGCAUUAUCGUUCAUCUC...........................GAAA................................................................................................................................GAGACGG.AAGUAGGUA...................AUG.A.................................................................................................................UACUGAAGGAACGCGUUGUUAAUUGGUGUAUAUCGAAAGAUAUAUUAUUUUAAUCGACGAAAACUGGAGGCUAAUAUGACUUCGUACUAUAGAGGCAUUAAAGUAACUCGCCAAAAUAAUACUAAUCACAGCUCANNNNNNNNNNNNNNNNNNNNNNNNNNNNNNNNNNNNNNNNNNNNNNNNNNNUCUCUUAAGAGCUGAUGUGAACAUCAUUGAGAAUUGAAUAUUCCUUUGCUUAAUUAAUGAGCCUGCUUUAAUUGCUUCUUUCUUACCAUCAGAUGUCAAACCAGGAUUUUUCCAUCCCGUGAAAAGGUUUC
JCVI_SCAF_1096627233108/1955-2407                NNNNNNNNNNNNNNNNNNNNNNNNNNNNNNNNNNNAACAUACGUUCAUCCUAAUUUAUUCAAAUUAGGACGGAAGUAGUCGAAAGACGAAGGAACGCAUUAUCGUUCAUCUC...........................GAAA................................................................................................................................GAGACGG.AAGUAGGUA...................AUG.A.................................................................................................................UACUGAAGGAACGCGUUGUUAAUUGGUGUAUAUCGAAAGAUAUAUUAUUUUAAUCGACGAAAACUGGAGGCUAAUAUGACUUCGUACUAUAGAGGCAUUAAAGUAACUCGCCAAAAUAAUACUAAUCACAGUUCAGCUGUUGACAAAGUAUUAAAUUAUAGAGGUGCUAAAUACAAUGCUUUAAAAAUAAGCAAGUCAGCUAAACCAUCAAGCGGUAAUUAUCGCGGUGUAAGCUGGUCAGCAUAACUUAUAUUUAAGUUAAAAAAAGGAAGGUUAUUACCUUCCUUUUUUUAUUUAACAAACAAAUUUUCAUUUCG
JCVI_SCAF_1101667113996/410-862                  AGAUUUUGAUUUUCUUCACUGUUUUUCAUAUUAUAGAGCUACGUUCAUCCUAAUUUAAUCAAAUUAGGACGGAAGUAGUCGUGAGACGAAGGAACGCAUUAUCGUUCAUCUC...........................GAAA................................................................................................................................GAGACGG.AAGUAGGUA...................AUG.A.................................................................................................................UACCGAAGGAACGCGUUGAGAAGUGGGGUAUACCUUUAGGUAUAUGAGUUAAUCAACACGAGAACUGGAGGCAAAUAUGACUACGUUCUACAGAGGCACUGAAGUGACUGCUAAUGAUGUUGUUAGAAGCCAAGCUGCUAAAAACAAAUUCAUUUACAGAGGCACUAAAGUUAGCCAAAACGUAAGCAAGUCAGCAAAACCACAAAAAGGUAAUUACCGUGGUACUAGCUGGAAUGCAUAACUUUUAUCUAAAAGUUAAAAAAGGGAAGGUUUUACCUUCCUUUUUUAUUUACACCAUAAAAUAGUCGAUAAGUUUU
JCVI_SCAF_1096626977263/1459-1911                AGAUUUUGAUUUUCUUCACUGUUUUUCAUAUUAUAGAGCUACGUUCAUCCUAAUUUAAUCAAAUUAGGACGGAAGUAGUCGUGAGACGAAGGAACGCAUUAUCGUUCAUCUC...........................GAAA................................................................................................................................GAGACGG.AAGUAGGUA...................AUG.A.................................................................................................................UACCGAAGGAACGCGUUGAGAAGUGGGGUAUACCUUUAGGUAUAUGAGUUAAUCAACACGAGAACUGGAGGCAAAUAUGACUACGUUCUACAGAGGCACUGAAGUGACUGCUAAUGAUGUUGUUAGAAGCCAAGCUGCUAAAAACAAAUUCAUUUACAGAGGCACUAAAGUUAGCCAAAACGUAAGCAAGUCAGCAAAACCACAAAAAGGUAAUUACCGUGGUACUAGCUGGAAUGCAUAACUUUCUCUGAAAGUUAAAAAAGGAAGGUUUUUACCUUCCUUUUUUGUUUUGGUAUAACUAUUAGGUAUUAUUUUGU
JCVI_SCAF_1101668558217/439-1                    AUAUAAAAUUUGAACAUAAAAUUUAAUUUUGCUAAUAUUUAGAUAAAUCGUUCAUCCUUAAGGGGACGGAAGUAGUCGCAAGACGAAGGAACGCAUUAUCAUCGUUCAUCUC...........................GCGA................................................................................................................................GAGACGG.AAGUAGGUA...................AUG.G.................................................................................................................UACCGAAGGAACGCAUCUUUUUAAAAGGAGAUGUUAUGAAUGCUUUGAACAUUCAAAAAAAACAAUACACACCUAAACUAGGCAGCAAUGUUAUGUUGCAAAUUGCAAUUAAUAAGCUUAAUUAUAACUUACGCACACAAAAUAAAACUGAGCAUAAGUCUAAGCCUAAAAAGGAUGUAUUCUUUCCUUACUACUUGUAAGGUUUUUUAAAUAAUAAAAAAGAGAGCAUUUGCUCUCUUUUUUUAUAGCGGCAUUAGCUUUUCUGGAAAUUUAUUGCGGCAAUAUUGUUUUAAUUUUUCUUGA..............
JCVI_SCAF_1096627701349/438-1                    UACUCCUCUUGCAUAAUGAACUUUUGAAUAUUAUUAUAUAAAUACGUUCAUCCUUUAGGACGGAAGUAAGUAUUAAUUAAUACUGAAGGAACGCAUUAUCAUCGUUCAUCUC...........................GUAA................................................................................................................................GAGACGG.AAGUAGGUA...................AUG.A.................................................................................................................UGCCGAAGGAACGCACCUAACUUUAACAGAGGGAGGUGACUAUGACAUACAGACAAUUUCAAUGGAAACAGUGUGUAAUUGCACGUAGACGUGCACUUAUUCAUAAGUUAUUGAAUUAUCGUACACCUAUGUCUUGUAAGUGCAAAUUGGCUACUUAAGCAAACUGCUAAUGGGAGUAAGUUUAAAAACUUACUCCCUUAAAUUAAUUUUUAAAAACAAGUGUAAUAAGUUUAAUAAUAUAACCAUAAAAUAUGGUUAACAUUGCUACCGAUAAGGCUAGCCCUGUUUUAUCAAUAUCGCCC...............
JCVI_SCAF_1101668393179/675-223                  GACCACUUGAAUAUUCAUAAUUUAAUUAUUAUUAUAAAUCAUCGUUCAUCCACUAGGGACGGAAGUAAGUGUAUAAUAAACACUGAAGGAACGCAUUAUCAUCGUUCAUCUC...........................GAAU................................................................................................................................GAGACGG.AAGUAGGUA...................AUG.A.................................................................................................................UGCCGAAGGAACGCACCUAACUUUAAUAAAGGAGGGUGGCUAUGACAUUCAGACAAUUUCAAUGGAAACAAUUUGUGAAAGCACGUGAGCGUGCGCGUGUUCACAAGAUGCUGAAUAAUAGGAAAUUUAUGUCUUGCAAUUGUAAAUUGUAAAGUAAAUUGGGUAAAUAAAGGGAGUAGAUUUUAUUAUCUACUCCUUUUUAAAUUUAAAGAUAAAAGUAAAUUCAAAAACUUAAACAUUUGAGAUUUGUUUUAGCUUUUAUGGAGAUAUAUAUGGAAAAGUAUAGAAGUGUAGACGUAGAUAAAUUAGCAAAUAUU
JCVI_SCAF_1096627284410/1-401                    ....................................................CUUUAGGACGGAAGUAAGCAUAUAAUAAUGCUGAAGGAACGCAUUAUCAUCGUUCAUCUC...........................GAGA................................................................................................................................GAGACGG.AAGUAGGUA...................AUG.A.................................................................................................................UGCCGAAGGAACGCACCUAACUUUAACAGAGGAGGGUGACAAAAUGACUUACAGACCAUAUCAAUGGAAUAAGUUUGUGCUUGCACGUAAACGUGCUUUAAUUCAUAAAAUUUUGAAUUAUCGCACACCAAAGCCGUGUACUUGCAAAUCACGUAGCUAAUACACAUAAAAAUCUAAAGGAGAGCGCUAGUAGCUUAUGUGCUCUCCAAAACCUUAUAAUAUUAUGCCACCAUGAAAUUUAAUAGCAGCUAUCUCUUUAAUUACUUUAACUAAUUAUUCCUUCACUAUGGUAUAUUUUCUUUCUCUAUAAAGAACAU
JCVI_SCAF_1101668413655/183-1                    GACCGCUUGAAUAUUCAUAAUUUAAUUAUUAUUAUAGACUAUCGUUCAUCCACUAGGGACGGAAGUAAGCGUAUAAUAAAUGCUGAAGGAACGCAUUAUCAUCGUUCAUCUC...........................GAAAA...............................................................................................................................GAGACGG.AAGUAGGUA...................AUG.A.................................................................................................................UGCCGAAGGAACGCACCUAACUUUAAUAAAGGAGGGUGGCUAUGAC...............................................................................................................................................................................................................................................................................
JCVI_SCAF_1096627326751/1465-1013                ACUCCUCUUGCACAAUAAACUUUUGAAUAUUAUUUCAAUUAUACUUUCAUCCUUAAGGAUGGAAGUAAGUAUUAAUAUAAUACUGAAGGAACGCAUUAUCAUCGUUCAUCUC...........................GUAA................................................................................................................................AAGACGG.AAGUAGGGA...................AUG.A.................................................................................................................UGCCGAAGGAACGCACCUAACUUUAACAAAGGUAGGUGACUUUGACAUACAGACACUAUCAAUGGAAACAAUGUGGAAUUGCACGAAGACGUGCACUCGUUAAUAAAUUAUUGAACUAUCGUAAACCUAUUUCUUGUAAGUGCAAAUUGGCUAGUAAAGUAAACUAUCAAAAGGAGUAAGUUUAAAAACUUACUCCCUAAAAUUAAUUUUUAAAAAAAAGUGUUAUAAGUUUGAUAAUAUAACCAUAAAAUAUGGUUAACAUUGCUACGGAUAAGGCAAGCCCUGUUUUAUCAAUAUCGCCCCAAUUAUCCCAUUUU
JCVI_SCAF_1096626922817/200-652                  UAUAUAUAAUUUGUAUAUAUAUAUAUUUUUUGUUAUAUUUUUUUUAAUCGUUCAUCCUUAAGGGGACGGAAGUAAUCGUAAGAUGAAGGAACGCAUUAUCAUCGUUCAUCUC...........................GCAA................................................................................................................................GAGACGG.AAGUAGGUA...................AUG.A.................................................................................................................UGCCGAAGGAACGCAUCUUUUUAAAAGGAGAUGUUAUGAAUGCUUUAAACAUUCAAAAAAAACAAUACACACCUAAGAUAGGCAGUAAUGUUAUGUUGCAAAUUGCAAUUAAUAAGCUAAAUUACAACUUACGCACACAAAAUAAAACUGAGCAUAAGUCUAAGCCUAAAAAGGAUGUAUUUUUUCCUUAUUAUUUAUAAAUAGUAGGGUUAAAAAAGAGAGCUAAAAUUAGCUCUCUUUUUAUAUUAUGCGUAAUAAAUUGACUUAGCUCUUAAUAAGAAUUAAAAAGAUGUAUUGUUUUUUACAUGAUAAUUUUU
JCVI_SCAF_1096627966170/1-426                    ...........................UCUUUUGUUAUAUUUAAAAAUCGUUCAUCCCUGUGGGGACGGAAGUAGUCGCAAGAUGAAGGAACGCAUUAUCAUCGUUCAUCUC...........................GAAA................................................................................................................................GAGACGG.AAGUAGGUA...................AUG.G.................................................................................................................UACCGAAGGAACGCAUCUUUUUAAAAGGAGAUGUUAUGAAUGCAUUAAACAUUCAAAAAAAACAAUAUAUACCUAAGUUAGGAAGCAAUGUUAUGUUGCAAAUAGCAAUUAACAAGCUUAAUUACAACUUACGUACUCAAAAUAAAACAGAGCAUAAGUCUAAGCCUAAGAAGGAUGUAUUUUUCCCAUACUAUUUGUAGGGUUUUCUAGUAAAAACAAAAAGAGAGCCUAUUGCUCUCUUUUUUAUUUUAUUAAAGAACUUUGAGGAGCGGUCUGGACUCUACAUCUUUCUUCUAACUGCUCGAUAUAAUCUAGGU
JCVI_SCAF_1096626906110/957-1409                 AUAUAUAAAAUUUGUAUAUAAAUUGUUCUUUUGUUAGUAUUUAAUCAUCGUUCAUCCCUAGAGGGACGGAAGUAGUCGCAAGAUGAAGGAACGCAUUAUCAUCGUUCAUCUC...........................GAAA................................................................................................................................GAGACGG.AAGUAGGUA...................AUG.G.................................................................................................................UACCGAAGGAACGCAUCUUUUUAAAAGGAGAUGUUAUGAAUGGACUAAACAUUCAAAAAAAACAAUACACACCUAAGUUAGGUAGUAAUGUUAUGUUGCAGAUAGCAAUUAAUAAGUUAAAUUACAACUUACGUACUCAAAAUAAAACAGAGCAUAAGUCUAAACCUAAGAAGGAUGUAUUUUUUCCAUACUAUCUAUAAAUAGUUAGGAAGAAAAAGAGAGCUAAUUCUUAGCUCUCUUUUCUGUUUGUGUUAAAUGAAUUGACUUAGCACUUAAUAAGAAUUAAAAAAUAUAUAUGAGGAUCUUUAAUGUUUAGG
JCVI_SCAF_1096627346029/935-1387                 AACCUUAUUUGACAGAUAUUUUUAAAUAAAUGUAAACUAUUUACAUCGUUCAUCCUUUCACAGGACGGAAGUAGUCUAAAUGACGAAGGAACGCAUUAUCAUCGUUCAUCUC...........................GCAA................................................................................................................................GAGACGG.AAGUAGGUA...................AUG.A.................................................................................................................UACCGAAGGAACGCAUCUAUUGCUUAAGUGCAGGAGAUGUCAUAUGACUAAAAUGGAAAUGAUGCGUUUUAAAAACGCAGUAAAAAAACAACUUAAAACCAAGAAACCAUCUAUAAAGAUAGUUAGCUAUUCUUUAGAUAAAAAAGUUGAAAAAAAUAAUUCUUUUUUAAAGCCUUAUUAUCUAGACGGUAGUUACGGUUUGUAAGUUUUAAAAGGGGGUUAUCAAUUAUCCCCUUUUAUAAAUCUUUUGCUUUGAAGAUAGGCUUCCCAAGCAACCUUUUGUAAAAAAAUUCUAUCUUCAUCAGAAACUCUAUCAA
JCVI_SCAF_1096626883488/382-834                  AACCUUAUUUGACAGAUAUUUUUAAAUAAAUGUAAACUAUUUACAUCGUUCAUCCUUUCACAGGACGGAAGUAGUCUAAAUGACGAAGGAACGCAUUAUCAUCGUUCAUCUC...........................GCAA................................................................................................................................GAGACGG.AAGUAGGUA...................AUG.A.................................................................................................................UACCGAAGGAACGCAUCUAUUGCUUAAGUGCAGGAGAUGUCAUAUGACUAAAAUGGAAAUGAUGCGUUUUAAAAACGCAGUGAAAAAACAACUUAAAACCAAGAGACCAUCUAUAAAGAUAGUUAGCUAUUCUUUAGAUAAAAAGGUUGAGAAAAAUAAUUCUUUUUUAAAGCCUUAUUAUCUAGACGGUAGUUACGGUUUGUAAGUUUUAAAAGGGGGUUAUCAAUUAUCCCCUUUUAUAGAUCUUUUGCUUUGAAGAUAAGCUUCCCAGGCAACCUUUUGUAAAAAAAUUCUAUCUUUAUCGGAAACUCUAUUGA
JCVI_SCAF_1101668024329/842-390                  AUAUAUAGAAUUUGUAUAUAAAUUAUUUCUUUGCUACUAUUAAUUAUCGUUCAUCCCUUAGGGGGACGGAAGUAGUCGCAAGACGAAGGAACGCAUUAUCAUCGUUCAUCUC...........................GAAA................................................................................................................................GAGACGG.AAGUAGGUA...................AUG.A.................................................................................................................UACCGAAGGAACGCAUCUUUUUAAAAGGAGAUGUUAUGAAUGCUUUAAACAUUCAGAAAAAAAUAAACACGCCUAAACUAGGUAGUCCUGUUAUGUUGCAAAUCGCAAUUAACAAACUUAACUACAACUUACGUACUCAAAAUAAAACUGAGCAUAAGUCGCAGCCUAAAAAGGAUGUUUUUUUCCCUUACUACUUGUAAGGUUUAAAUAAAAAAGAGAGCUUUUAGCUCUCUUUUUUUAUGUUCAUAAUUUAUUUUUUAUACAUAUUUUCUAUAUCUUAUUUUUAUUUGACUUAAUAAUUCUAGAUGAGAGAAUAA
JCVI_SCAF_1101668255758/61-513                   UAUAUAAAAUUUGUAUAUAAAUUUUAAAUCUGUUAUAUUUUUAUGAAACGUUCAUCCCUUAGGGGACGGAAGUAGUCAUAAGACGAAGGAACGCAUUAUCAUCGUUCAUCUC...........................GAAA................................................................................................................................GAGACGG.AAGUAGGUA...................AUG.A.................................................................................................................UACCGAAGGAACGCAUCUUUAUAAAAGGAGAUGUUAUGACUAUGUUAAAUAUACAUAGAAAUCAAAUACAGCCUAAAAAAUUCAACGUUCGCUCCUUGCGAUUUGCAGUUACUAAGUUGAAUUUAAACUUUAAGAAAAGCAAACUAGCUGAUCGUAAAGAUAAGAAGGAUGUAUUUUUUCCAUAUUACCUCUAGCAGGUAGAGAGCCUUACUUUAAAAUGUAAGGCUCUUUUUAUUUUAUUUAUAAUUUAAUAAAGGUAUUAUCUCUUUAGAAAGAAAAAAGGGGAUUCAUAUGAGCAAAGUACUAGUAACAGGCGC
JCVI_SCAF_1096626883472/3557-3890                AUAUAAAAAUUGAAUAUAAAAUAUUUUUUUGCUAAUAUUUAAUUAAUCGUUCAUCCCGCGAGGGGACGGAAGUAGUCGCAAGAUGAAGGAACGCAUUAUCAUCGUUCAUCUC...........................GAAA................................................................................................................................GAGACGG.AAGUAGGUA...................AUG.A.................................................................................................................UACCGAAGGAACGCAUCUUUUUAAAAGGAGAUGUUAUGAAUGCUUUAAACAUUCAAAAAAAAAUAAACACACCUAAACUAGGUAGUCCUGUUAUGUUGCAAAUCGCAAUUAACAAGCUUAACUACAACUUACGCACUCAAAAUAAAACAGAGCAUAAGUCACAGCCUAAAAAGGAUGUUUUUUUCCCUUACUAUUUGU.......................................................................................................................
JCVI_SCAF_1101667001906/353-1                    AUAUAUAGAAUUUGUAUAUAAAUUAUUUCUUUGCUACUAUUAAUUAUCGUUCAUCCCUUAGGGGGACGGAAGUAGUCGCAAGACGAAGGAACGCAUUAUCAUCGUUCAUCUC...........................GAAA................................................................................................................................GAGACGG.AAGUAGGUA...................AUG.A.................................................................................................................UACCGAAGGAACGCAUCUUUUUAAAAGGAGAUGUUAUGAAUGCUUUAAACAUUCAAAAAAAACUAAAUACACCUAAAUUAGGAAGCCCAGUUAUGUUGCAAAUUGCAAUUAAUAAGCUUAACUAUAACUUACGUACUCAAAAUAAAACUGAGAAUAAGUCACAGCCUAAAAAGGAUGUAUUUUUCCCUUACUAUUUGUAAGGUUUAAAAAAAAGAGA....................................................................................................
JCVI_SCAF_1096627508400/1397-945                 AUAUAUAUAAUUUGUAUAUAUCUUUAUUUUUUGAUAGGCUUGUUUAAACGUUCAUCCUUAAGGGGACGGAAGUAGUCGAAAGACGAAGGAACGCAUUAUCAUCGUUCAUCUC...........................GAAA................................................................................................................................GAGACGG.AAGUAGGUA...................AUG.A.................................................................................................................UACCGAAGGAACGCAUCUUUUUAAAAAGGAGAUGUUAUGAAUGCUUUAAACAUUCACAAAAAACAAUACACACCUAAGUUAGGCAGCAAUGUUAUGUUGCAAAUUGCAAUUAAUAAGCUGAACUACAACUUACGUACUCAAAAUAAAACUGAGCAUAAGUCUAAACCUAAAAAGGACGUAUUUUUUCCUUACUAUUUGUAAGGUUUUUAAAUAAUAAAAAAGAGAGCAUUUGCUCUCUUUUUUUAUGACGUAGGUAUUGAAUUAAUGCUCGGAGAAAAUUUGUCUGAGCAAUAUUUCUUUAGUUUUUUUAUAUAUUC
JCVI_SCAF_1101668437343/312-1                    UAUAUAAAAUUUGUAUAUAUAUGCAUUCUUUGAUACUAUUUUUUAUAUCGUUCAUCCUUAAGGGGACGGAAGUAGUCGCAAGACGAAGGAACGCAUUAUCAUCGUUCAUCUC...........................GAAA................................................................................................................................GAGACGG.AAGUAGGUA...................AUG.A.................................................................................................................UACCGAAGGAACGCAUCUUUUUAAAAGGAGAUGUUAUGAAUGCUUUAAACAUUCACAAAAAACAAUACACACCUAAGUUAGGCAGCAAUGUUAUGUUGCAAAUUGCAAUUAAUAAGCUGAACUACAACUUACGUACUCAAAAUAAAACUGAGCACAAGUCUAAACCUAAAAAGGAC.............................................................................................................................................
JCVI_SCAF_1096626860522/237-1                    AUAUAUAGAAUUUGUAUAUAAAUUAUUUCUUUGCUACUAUUAAUUAUCGUUCAUCCCUUAGGGGGACGGAAGUAGUCGCAAGACGAAGGAACGCAUUAUCAUCGUUCAUCUC...........................GAAA................................................................................................................................GAGACGG.AAGUAGGUA...................AUG.A.................................................................................................................UACCGAAGGAACGCAUCUUUUUAAAAGGAGAUGUUAUGAAUGCUUUAAACAUUCAAAAAAAACUAAAUACACCUAAGCUAGGAAGCCCAGUUAUGUUGCAA........................................................................................................................................................................................................................
JCVI_SCAF_1101668027335/1197-745                 AUAUCUAGAAUUUGUAUAUAAAUUAAUUAUUUGAUAAGAUUUUAGUAUCGUUCAUCCCUGUGGGGACGGAAGUAGUCGCAAGACGAAGGAACGCAUUAUCAUCGUUCAUCUU...........................UAAA................................................................................................................................GAGACGG.AAGUAGGUA...................AUG.A.................................................................................................................UACCGAAGGAACGCAUCUUUUUAAAAGGAGAUGUUAUGAAUGCAUUAAACAUUCAAAAAAAAACCAGUACACCUAAGUUAGGGGGCUUUAUGUUGCAAAUUGCAAUAAAUAAGCUCAAUUACAACUUACGCACAAAAACAAAAACUGAGCAUAAGUCUAAGCCUAAGAAGGAUGUAUUUUUUCCUUACUACUUAUAAUUAAGGUUUAUCUUAAAAAAGAGAGCUAGAUGCUCUCUUUUUUUUGUAAAUUUAUUGCUGCAAUAACUUUUUGAACUUUUAUGCAUUCUAGGUAACAUAUAUUAUUAAAUUUUUAUUCAA
JCVI_SCAF_1096627501889/719-267                  AUAUAAAAUUUGAACAUAAAAUUUAAUUUUGCUAAUAUUUUGAUAAAUCGUUCAUCCUUAAGGGGACGGAAGUAGUCGCAAGACGAAGGAACGCAUUAUCAUCGUUCAUCUC...........................UCAA................................................................................................................................GAGACGG.AAGUAGGUA...................AUG.G.................................................................................................................UACCGAAGGAACGCAUCUUUUUAAAAGGAGAUGUUAUGAAUGCUUUAAACAUUCAAAAAAAACAAUACACACCUAAAUCGGGCAGUAAUGUUAUGUUGCAAAUUGCAAUUAAUAAGCUGAAUUACAACUUACGCACACAAAAUAAAACUGUGCAUAAGUCUAAGCCUAAAAAGGAUGUAUUUUUUCCUUACUAUUUGUAAGGUUUGCACUAAUAAAAAAGAGAGCAUUUGCUCUCUUUUUUUAUUCCGAUUUAAUAUAUAGUUAAUCACUAGCUUAAAUUAAUAGAGGGAGAUUUAUUAUGGAAAAAGUUUUAGUUA
JCVI_SCAF_1096626910894/2207-1754                CUAAAGUCUCUUGACAUAUAAUUCCCUCCAGAUUUACAGUACGCGAACGUUCAUCCAUAUAGGACGGAAGUAGACUACUCAGUCGAAGGAACGCAUUAUCAUCGUUCAUCUC...........................GAAA................................................................................................................................GAGACGG.AAGUAGGUAA..................UGG..................................................................................................................UUACCGAAGGAACGCACCUAACUUUAAAAAGGAGGGUGUUAUGAACUUGUGGACACAAUACUGUAGACGCCAAGCACGCGAAGAGCAUUACAAAGCUCAAAUGGUGAAGGUAAUGUUGUUGCGCGCGUUAAAAACGUACGACAGUUAACGUAAUUACUAAACACAAAAGUUCAGUAGUCAGCAAACUAGGCAAAGCCUGAUUAUCGGCUUUGCCUUUUUUUAAACUCUACUCUACUUCAAGACAGAAAAACUAAAACUCUAUUCCCGCUUUCAGCCACAAUGUCAUACCAGGCUCUUUAACGCCAAUGGUAUUGUCCG
JCVI_SCAF_1096624997047/654-945                  ACCUACCCUCUUGACAGGGAAAUCAGGACAAUGGCAUUCUUUCAACACGUUCAUCCACUUAGGACGGAAGUAGACUACUCAGUCGAAGGAACGCAUUAUCAUCGUUCAUCUC...........................GAAA................................................................................................................................GAGACGG.AAGUAGGUAA..................UGG..................................................................................................................UUACCGAAGGAACGCACCUAACUUUAAAAAGGAGGGUGUUAUGAACUUGUGGACACAAUACUGUAGACGCCAAGCACGUGCUGAGCAUCAUAAAGCUCACAUGGUUAAGCAGAUGAUGUUGCGCGCGUUAAAAACGUACGACAGUUAAAGUAGGUA..................................................................................................................................................................
JCVI_SCAF_1101667032616/484-31                   AAAUAACUUGACUUAAUAAGACAAUUACUGUAUAAAUAUAUAUACGUUCAGCCGAGAGGCCGGAAGUAGACUUCAUUAUUAGUCGAAGGAACGCAUUAUCAUCGUUCAUCUC...........................GAAA................................................................................................................................GAGACGG.AAGUAGGUAA..................UGG..................................................................................................................UUACCGAAGGAACGCACCUAACUGUAAAAAGGAGGGUGUUAACAUGACAAUGUGGACUCGCUAUUGUAGAGAGCAAGCACAGAAAGACUAUCAAAAGUCUCAAAUGCUUAAAAUCUUAUUGUUACGUGCAAUUUACGAAACAAAUAAGUGAAUUUCAAGGGGCUGAAACGCCCCUUUUUUAUGGCUGACAUUUCUAUAAAUACUAUUGUUCAUAUAAAUCUUUAUAUGUUCUUAUGCGGAACCAAACCGCGUAGGCCUAGAACGCCACUUAAUUUAAGGAGAAAAAAAUGGGAAGACCUAUAUCAGAAAAAUUUAUCG
JCVI_SCAF_1101668006615/897-1350                 UCUAAACUAGAUUGACAUAUGUUUUAUACCGGAUGUACGAUGCGUAGACGUUCAUCCAACAGGACGGAAGUAGACUACUCAGUCGAAGGAACGCAUUAUCAUCGUUCAUCUC...........................GAAA................................................................................................................................GAGACGG.AAGUAGGUAA..................UGG..................................................................................................................UUACCGAAGGAACGCACCUAACUUUAAAAAGGAGGGUGUUAUGAACUUGUGGACACAAUACUGUAGACGUCAGGCACGUGAUGAUUAUUACAAAGCUCAGAUGGUAAGAGCGAUGUUGUUGCGCGCGUUAAAAGCGUACGACAGUUAACUUACUUACCAAACACAAAAGUUCAGUAGUCAGCAAACUAGGCAAAGCCUGAUGAUCGGCUUUGCCUUUUUUUUAUGAUUUACUAAGUUCCAGACCUGAUUAUCAAUCACUGCAUAAAACUCUAUUCCAAGCUUUAGCUGUAUCGUUCGUCGAAGUACUUAACGUUUCAA
JCVI_SCAF_1096627602663/765-1218                 AAAUAAUUAUCUUUGAAUUUAGUACAAAAUAAAGUAAAAUCUAUAAACGUUCAUCUAUCUAGACGGAAGUAAGGCUUCUAGCCUGAAGGAACGCAUUACAUUCGUUCAUCUC...........................UUCGA...............................................................................................................................GAGACGG.AAGUAGGUA...................AUG.A.................................................................................................................UACCGAAGGAACGCACUAACUUUUUUNNNNNNNNNNNNNNNNNNNNNNNNNNNNNNNNNNNNNNNNNNNNNNNNNNNAAGAAUAUUAUUUUUAUAAUUCUUUUCUAUAUGUAUUUGACCAUUCUUAUAAUAUUCAACAUACCUGCCUUCUAACUUAUCAUUCACAUAAAAGCUUUUACUGUAGACUUGACCAAAACUAAAAUAAUUAAAAAACUCACCAUUAAGUUUAUUUUCAUUAUAAUAUUUUUUACUCAAUAGAUUACCAUUUCUGUAAUACUCUAAUGAUUGCCCAUUAAGUUUAUUUUCUCGAUAGCUUAA
JCVI_SCAF_1096627845062/1347-1772                AAAUAAUUAUCUUUAAAUUUCUAACAAAAUAUAUUAAUAUUAAAUUUCGUUCAUCUAUCUAGACGGAAGUAGAGCUUUUAGCUUGAAGGAACGCAUUACAUUCGUUCAUCUC...........................UUUAA...............................................................................................................................GAGACGG.AAGUAGGUA...................AUG.A.................................................................................................................UGCCGAAGGAACGCACUAACUUUUUUAUUUUUUUAAGAAAGGAAGUGAAUUAUGGAUAGAAUGUCUUUAUAUUACUUUACAAAAGAAAGACAAGCUAUUGAAAAUAGAAGAAAGUUGCUUAAACUUUUAUCUAUUUUCAGUUCUAAUGUAGUUAAGUAAAAUAAAAAAAAUGAGGUAGCGAUAUGCUACCUCAUUUUAAAAUAUUAUUUGUUCGAUACAACCUCGAUAAGCAAUCCAUUUUUAUAUACUAUUUUAGAUAAAAUUUUACCAAAUUUAUUAUAAUUUAAUA............................
JCVI_SCAF_1096628020530/967-514                  AAAAUAAUUAGUUUUAAUUAAUAGCAUAAUAUAGUAAAAUAAUAUUUCGUUCAUCUAUCUAGACGGAAGUAAGGCUUUUAGCCUGAAGGAACGCAUUACACUCGUUCAUCUC...........................UUUAA...............................................................................................................................GAGACGG.AAGUAGGUA...................AUG.A.................................................................................................................UGCCGAAGGAACGCACUAACUUUUUUAAUUUUUUAAGAAAGGAAGUGAAUUAUGGAUAGAAUGUCUUUAUAUUACUUUACAAAAGAAAGACAAGCUAUUGAAAAUAGAAGAAAGUUACUUAAGCUUUUAUCUAUUUUCAGUUCUAAUGUAUUUAAGUAAAAAAAGAAAAAUGAGGUAGCAAUAUGCUACCUCAUAUCAAAAUAUUAUUGGUAUGAUAUUGUCUCAAUAAGCAACCCAUCUUUAUAUACUAUUUUUGAUAAAACCUUACCAAAUUUAUUAUAGUUAAACAUUACACCUUCUAAUUUACCUUCUCUAUA
JCVI_SCAF_1096628307813/148-601                  AAAAAUAAUAUGUAUAAAAUUUUUAUAAAAUAUAAUAUAAUAAUAUUCGUUCAUCUAUCUAGACGGAAGUAAAGCUUUUGGCUUGAAGGAACGCGUUACGUUCGUUCAUCUC...........................UUUUG...............................................................................................................................GAGACGG.AAGUAGGUA...................AUG.G.................................................................................................................UGCCGAAGGAACGCACUAACUUUUUUAAUUUUUUAAGAAAGGAAGUGAAUUAUGGAUAGAAUGUCUUUAUAUUACUUUAUAAAAGAAAGACAAGCUAUUGAAAAUAGAAGAAGGUUGCUUAAACUUAUGUCUAUUAUCAGCUCUAAUGUAUUUAAAUAAACUAAGAAUAAUGAGGUAGCGAUAUGCUGCCUCAUUUUAUAAUUAUUUAUUUGUUAUAACCUCGGUAAGCAAUCCGUCUUCAUAUAUUAUUUUUGAUAAAAUUUUGCCAUAUUUAUUAUAAUUUAAUAGUGCUCCUUCUAAUUUACCUUCUCUGUAAA
JCVI_SCAF_1096627619435/376-1                    AUAUUUAAAUUGAGAUUUAUCUCUCCAUUUGUCAUGGGUUAAAAGACUACUCGUUCAUCCCGCAAGGGACGGAAGUAGGCUAAGGCUGAAGGAACGUACCCUCGUUCAUCUUC..........................GCAA...............................................................................................................................GAAGACGG.AAGUAGGUA...................AUG.G.................................................................................................................UACCGAAGGAACGCAUCUUUUUAAAAGGAGAUGUUUAUGACAAAUCUGCAAUUAAUACAGCAUAAAGCUGCUAUUAAAUCUAAUAAAAGGCUUACGCUUAAAAAGUAUCGAUUUAAUCUGUUUUUACAGAAAAAUCUUUUGAUUAAAGAAAAAUCAAAGACCCACUAAUUGGUAUUGCUUAGAUUAAGCAUUUUGAAAAGGCACCUGUUCCUGGUGCCUUUUUUUAUUUUGAACAAUA...............................................................................
JCVI_SCAF_1096627961386/1876-1464                .........................................UUUAGGAUAUCCGAUAAAGUAUUCUAAACCAAUAGGAUUUAAAAGAAAGAAGAGAAACUAACGUUCAUCCC...........................AUAAG...............................................................................................................................GGGACGG.AAGUAAGCA...................AUC.A.................................................................................................................UGCUGAAGGAACGCACUUUAACCUAACAGAAGGGAGAAGUGUUAUGAAUAAAUAUGAUUUUAAUAUUUUUCGUAAGCAGGCAAGGAGAGCAAAAGCGUACUUAAGAUUAGCUAAAUAUGCAAUCAAGCAGUAUAAAACACCUCGCGCCGAGAGAAAUAUUCUUUCAAACGAUCCACGAUUACAAAGGAUAUAACAUGAACAAAGUUAAAGAUGGUCAUACAGAUGUUGCCUCUGCUAGAAGACAGUGUGCUAAUAUUAUUGAAGAUUGUAAAGAUAUAAUGAAUGCUUUACCAGCUGAUGAUGAAGCAUCUUUACCA
JCVI_SCAF_1096626240129/215-665                  GCGUCUUAUUCUCGGAGUUUUAUCUCUAUGUAAAAAUGGGGCGAAACUCGUAGUGUCUCUAUGUUUAAAUUAUCUGUAAGAUAUUAUAUAAAUAGUUUAUAUCGUUCAACCA...........................GAUU................................................................................................................................UGGUCGG.AAGUAGGC....................AAU.C..................................................................................................................GCCGAAGGAACGCACCCAACUUAUAGAAGGAGGGUGUUAUGAACAGACAUACUCAUUUACUCUCCACUUAUAGACGAAAGAAACAGAUAGAGCGAAAAGAAAAAGCGCUUGCGUCUUCUCGUACAGAAGUGGAUAUAAAUGGCAAUGGUACAAGUGGUUACACCGUAAAAGAAGGUGUAAACAAGAAUAAGGUACUAGGUCAUAGGGUAGUUAAAUCAACCGAUAAUUGGUAAUAUUUGGGGGAGAUAAAACUCCCCUAAAUAAUCAUAUGACUAAAUUAGUUUUAAUACUUUGUGCUGUCAAUACAAUCGCUAUA
JCVI_SCAF_1096627844076/1677-1228                CACUAGAACAAUCAAAGUCGGCGCAACGAGUGGAACGGCGACUCUUGUUCUCUAAGCAAUUUCGAGGUUAACUCACGCCGAUAUUAUAUAAAUAAUUAAUAUCGUUCAACC............................AUAAA................................................................................................................................GGUCGG.AAGUAGGC....................AAU.C..................................................................................................................GCCGAAGGAACGCACCCAACUAAAAAUAGGAGGGUGUUAUGAACAGACAUACUCAUUUACUCUCCACUUAUAGAAGGAAGAAACAGAUAGAGCGUAAAGAAAAAGCGCUUGCGUCUUCUCGUACAGAAGUGGAUAUAAAUGGCAAUGGUACAAGUGGUUACACUUUAAAAGAAGGUGUAAACAAAAAUAAGGUACUAGGUCAUAGGGUAGUUAAAUCAACCGAUAACUGGUAAUAUUUGGGGGACUUAAAUGUCCCCUAAAUAAUUGUAUGACUAAAUUAGUUUUGUUACUUUGUGUUGUUAAUACAAUCGCUAUA
JCVI_SCAF_1096627565517/1550-1752                UUAUAACUAUGAUGAUUUUGAAUCUGCUUUUACAUUUAAAAAUCCUAAAGCAACCUCUUCUUGUGGUUGUGGUACAUCCUUUUCUAUAUAAAUAAUUAAUAUCGUUCAACC............................AUUAA................................................................................................................................GGUCGG.AAGUAGGC....................AAU.C..................................................................................................................GCUGAAGGAACGCACCUAACUUUAAAAAGGAGGGUGUAAAUGACAAAAAGAUUCACCCAUUUAUUAAGG.......................................................................................................................................................................................................................................................
JCVI_SCAF_1096628108266/1441-1593                UUAUAAUUAUGAUGACUUUGAAUCUGCCUUUGUAUUUAAAAAUCCUAAAGCAACCAGUUCUUGUGGUUGUGGAACAUCCUUUUCUAUAUAAAUAAUUAAUAUCGUUCAACC............................AUAAA................................................................................................................................GGUCGG.AAGUAGGC....................AAU.C..................................................................................................................GCUGAAGGAACGCACCUAA.........................................................................................................................................................................................................................................................................................................
JCVI_SCAF_1096627507057/418-867                  CCUGGAGUAAUUAUACAUCUAUCAUAAUAGACGUAUAUAAUAGCAUAUUUAAACAAGUAAAAAACGCAUAUCUGGUAUGCUCAAAACGUAUAAAUACUUGCUCGUUCAUCCU...........................AAA.................................................................................................................................AGGACGG.AAGUAGGC....................UUU.U..................................................................................................................GCCGAAGGAACGCACCUAACUCUAACAAAGGAGGGUGUCAUGGGACGAUUCGAUCACUUACAUAAAAAAUUUCGUGAGCAAAGACUGAAAGAAAGAGCCAAUCAUAACUUGGCUAGAUCUAGACCAGUUGUUGCAGUGAAUGGUAAUGGUACAUCAGGAUAUAGGAUCAAAGAAGGCGUUAACAAAGAUAAAGUCGCUGGUCAUUUAUCACCAAUUCACCAAAACACAAAACUAUAAGUUUAUUUGUUUUACCAAGCAUUGACAAAUUGCCAAUCUGUAAUACAAUAUAGUAUAGUNNNNNNNNNNNNNNNNNNNN
JCVI_SCAF_1096627061092/410-860                  ACGCAUGGUAAAGGCUACACUGGAGUAAGUAUAUGUGUGGUUGAUUUACCACACAAUUUAUGUUAUGUUUAUACUGCAUAUCAGGUAUGCAUAAAUAAAAUACGUUCAUCCU...........................AAA.................................................................................................................................AGGACGG.AAGUAGGC....................UUAAU..................................................................................................................GCCGAAGGAACGCACCUAACUAUAAAAAGGAGGGUGUCAUGGGACGAUUCGAUCAUUUACACAAAACAUUCCGUGAGCAAAGACUGAAAGAGAAAGCCAAUAAAUCUCUACAAAACUCUAGACCAGUUGUUGCCGUGAAUGGAAAUGGUACAUCAGGAUACAGGAUCAAAGAAGGCGUCAACAAGAACAAAGUGGCCGGUCAUGUGUCUGUAGUGCAUCAAAACAGCAAAAUAUAAGAUUACUAACAAGAUCUAAGGUAGUACAAUACCACGCAUAUUACAAGGUGUGACUAUUACCUAAAUAUUGUUAUGAAAAU
JCVI_SCAF_1096627550666/901-450                  UAUAUAAUGCAUGGUGAUUGGUGUAGUGAUUAUUAUGGAGAGUAUGAAGAGAAGAAAAUGAAAUGGAUUGUUAUUGAAUAAACUAAUUCAUAAAUAAUAAUACGUUCAUCCU...........................AAU.................................................................................................................................AGGACGG.AAGUAAGC....................AAU.AAA................................................................................................................GCUGAAGGAACGCACCUAACUGAUUAAGGAGGGUGUAUGAUAAAAAAACAGAUAUUGUACAAACGUAUCGGUUACCUCCAGUUAAGAGUGCUUAAAUGUACAAAGAGAGAAGACAGAUACGAUAUAACAUUUUUAUCUACUAAUUGGCCACAAUGGAGAAUAUGGCAUAGAAAUGUAGAUUUGUUAAAAUGUAAAGAACUAUUAUUCAUCUAUAAGAUAAGAUCUUAUAUUCUAAGAUUUUUUCCACCACGUAUAACACAUUGGCUAAUAACAGGACAGUAAUAUGAAGUUACAACAUCAACAAAAUUAUUAUACA
JCVI_SCAF_1096627299677/1034-1483                GUUUAGUACCUUUAGCAAAUCCAAAAGAGGCUAUUUCACAAGUUAAGUAAAAAACACAUACGAGAUAUGUUCAAAAGGCAUAUCUCGUAUAAAUAAUUAUAUCGUUCAUCC............................CAAAA................................................................................................................................GGACGG.AAGUAGGC....................AUU.A..................................................................................................................GCCGAAGGAACGCACCUAACUUAACUAUAAGGAGGGUGUAUGACAAGCAGAUUCACCCAUUUAUUCAAAGCUAGAAGUAAAGAACAUUCUUUAUUGGAAAAAGUAAAAGUAUUGUUUGGAGCUAGAAAAGAAGUUGAUAUAAAUGGAGAAGGCACAUCUGGUUAUGUUGUUAAACACGGUGCUAAUAAAGGCAAAGUGUUAGGACAUAUAAUUAGAAAAUCUACAAACAACUGGUAGAAGUUGUAUAAAUAACUAUACCACACCAAAAGAGAGCGUAGCUCUCUUUAUCGAGGAGUGAGUUCCUCCACACAUACUC
JCVI_SCAF_1096626885721/517-69                   UGAAUGGAUGGAAUGCGAAUGGAAAUUAGUCCACGAUACAAUUCAUCUAGUAACAGCAUUCUGUUAUCCCUGGAUCAAUAUCUCAUAUAAAUAAUAUUAUAUCGUUCAUCC............................CAAAA................................................................................................................................GGACGG.AAGUAGGC....................AAU....................................................................................................................GCCGAAGGAACGCACCUAACUUUAACUAAAGGAGGGUGUAUGACAGACAGAUUCACCCAUUUAUUCAAAGCAAGAAACAAAGAACAUUUAAAAGAAGAAAAAACUAAAGUGUUAUUUGGUGCUAGAAAAGAAGUUGAUAUAAAUGGAGAAGGCACAUCUGGUUACGUUGUAAAACACGGUACGAAUAAAGGUAAAGUGUUAGCACAUAGAGUAGUCAAGUCCACAAACAACUGGUAAGUUUGUAUAAAUAACUAUACCACACCACGAUAGACUUAGGUCUAUCAUAGAGAGGAGAGUUACCUCCACAGAUACUCUC
JCVI_SCAF_1096627726691/1291-840                 GUAAAGUGUAUCCUGGAGUAGUUAUACACCUAGAUAAAUUACCAUUCAUUUAUGUUGUAUUUGCAGGUCUGGUAUGCUAUUAUUGUAUAAAUAACUUUUUAACGUUCAUCCU...........................AAAA................................................................................................................................AGGACGG.AAGUAGGC....................AAUAU..................................................................................................................GCCGAAGGAACGCACCUAACUUAAAAAGGAGGGUGUCAUGGGACGAUUCGAUCAUUUACAUAAAACAUUCCGUGAGCAAAGAAUGAAAGAAAGAGCUAAUCACUCUUUAGCAAGUUCGAGACCAGUUGUUGCUGUGAAUGGAAAUGGUACANNNNNNNNNNNNNNNNNNNNNNNNNNNNNNNNNNNNNNNNNNNNNNNNNNNAUUAGGUUGUAUGUUUGGUUCAACAAAUCCUAUCUGUGAUAAGAAAAGUUCUACUCAGGAUAGCGACGAAGAUUGGAAAGAUUUAGAAUCUAAUCCGGAAUAAUAUUAUUCUCG
JCVI_SCAF_1101668687868/746-1198                 GUAAAGUGUAUCCUGGAGUAGUUAUACAUCCAGUUAAGUUACCAGUCAUUUAUGUUGUAUUUGCAGGUCUGGUAUGCUAAUAUUGUAUAAAUAAUUUUUUAACGUUCAUCCU...........................AAAA................................................................................................................................AGGACGG.AAGUAGGCA...................UAU.A.................................................................................................................UGCCGAAGGAACGCACCUAACUUAAAAAGGAGGGUGUCAUGGGACGAUUCGAUCAUUUACACAAAACAUUCCGUGAGCAAAGACUGAAAGAAAGAGCUAAUAACUCUUUAGCAAGUUCGAGACCAGUAGUUGCUGUGAAUGGAAAUGGUACAUCAGGAUAUAGGAUCAAAGAAGGUCCAAACAAGGACAAAGUUGCCGGUCAUAUGUCUGUUAUACACAAGAACAGCAAGAUAUAGUAUCAAAGGUUGCAAUAAAUAAAACCAGUAUAGUAUAGUAUUAUUCAACGACUAAAAAUUUAAAUAAGUGCAAUGAAAAGA
JCVI_SCAF_1101668525502/810-1262                 AUUAUCUUAAACUGUUACAUAAUUUAUACCUUUUCAAGCAAAUCAUUGCUUCUAUUGAACGAAAAGCCUGUUAGGUCUAUAAUACAUAGCUAAAUGAACAUACGUUCAUCCU...........................CAAA................................................................................................................................AGGACGG.AAGUAGGC....................AAUAAA.................................................................................................................GCUGAAGGAACGCACCAAACUUUAAACCUAGAGUUUGGUGAGACAUCAUCAAACUCCAUUAAGUUUAAUAAUUUUGUGAGCUUAUACGAGUAUGAAAAAUGCAAUGCAAUUUUUAGAUAUCAAGAGAGAAGAACCUGCCGUUCAAAAAGCAGAGGUUCGUAUCUAUUCUUAUGAUGAAAUAUACUCAAACUUUCCUGCGGAAAAAGCAUCAGAGCAAGCAGGCAGAUGUCUUAACUGUGGGAACCCAUAUUGUGAGUGGAAAUGCCCAGUUCAUAAUUACAUACCAGUUUGGUUAGACUUAAUUCGAGAUGGCAAA
JCVI_SCAF_1096627708113/1830-1384                ......AUGGAGGUAAUUAGGCAAAAUAUAAGUAUUAUUCAACUCAUAUUUGCUUUUCUACCUUGAAAAAUGGGUCAAUCUAGUCCUAUAAUGGAUUAAGUACGUUCAUCCU...........................CACU................................................................................................................................AGGACGG.AAGUAGGCG...................AAA.A.................................................................................................................CGCUGAAGGAACGCACCAAACUUUAUACCUAGAGUUUGGUGAUCUAUCAUCAAACUUUAAGUAACUAAUUUAUUGUGAAUUGGUAUGGAAGAUGAUAGAAAGAAAAUAACCGGUCUUUAUGACGAAAGCUUUGAAAAAGAUAGCUGUGGUUUUGGUUUAAUUGCCAAUAUCGAUAAUAAACCAAGUCACUGGCUUAUUAAUACAGCUAUUACAGCGCUUGAAAGGUUAGCACAUAGAGGCGCUGUAGGAGCCGAUGGCACAUCUGGAGAUGGGUGUGGAAUACUUUUUAAGAUACCAGAGUUCUUUUUUAGAUCUAU
JCVI_SCAF_1096627462536/603-154                  UUAUGAAACUGAAUGGUUAGAAUGUGAUUGGAAAGUUGUACAUAAAACAAUUCAUCUAGUCACCGCUUAUUGGUACCCUUGGUUAUAUAAAUAAUAUCAUAUCGUUCAUCCU...........................AAA.................................................................................................................................AGGACGG.AAGUAAGC....................AUC.A..................................................................................................................GCUGAAGGAACGCACCUAACUUUAACUAAAGGAGGGUGUUAUGACAGACAGAUUCACCCAUUUAUUCAAAGCUAGAAACAAAGAACACUUAAAAGAAGAAAAAUCUAAAGUGUUAUUUGGCGCUAGAAAAGAAGUUGAUAUAAAUGCAAAUGGAACAUCUGGCUAUAUUGUUAAACACGGUACCAAUAAAGGUAAAGUGUUAGCACAUAGAAUAGUCAAGUCCACAAAUAAUUGGUAAAUAAAAAAAGAGCCGGGUUUAUUUUUAAGCUCGGCUCUUAUUUUUUCCAGCAAAUGUAUCUGUUUGUGAAUGANNNNN
JCVI_SCAF_1096627231623/4503-4050                GUUCUAAAGGAGGUAAGCCAGGUCAAUGGUCUGCUCGUAAAGCUCAAAUGCUUGCAAAGCAAUAUAAAGAUAAAGGAGGAGGCUACACAUAAAGUAAAAUUACGUUCAUCCU...........................UAAC................................................................................................................................AGGACGG.AAGUAGGCA...................CAUAA.................................................................................................................UGCCGAAGGAACGCAUUGAUGAAGUUUGUCAAUCUAACUGGAGGUAUAUUAUGGGUAAAUUCUAUAGGGGUAUACGUGUGCAAGAAAAGAAUCAAGAGAAUGAUAAAGUUGUUGAAGGUGGAAUAUACAGAGGAGUAAAACACUCUGGUACUUCUAAAGACUUUAAAAUGAAAUCAGGCUCUUAUCGUGGAGUAAAGUGGAAUGAAACAAGUUCAACAGAAAACAAUAAUAACGAAAAAGAAAAUGGAAGUACUAGUUAAACAGCAAAAAGACAAAAGGCAUAAUCAAUAAUGGGCUUAAAAAAAUCUCAAAAAUCU
JCVI_SCAF_1101668746662/1-408                    ..............................................UGAAGCUAUCUAGUUUUUCUUUACUUUAAAAAAAAAAUCAAUAUUUAGGCCUUAAUCGUUCAACUC...........................UUAUUU..............................................................................................................................GAGUCGG.AAGUAGAC....................AGUUU..................................................................................................................GUCGAAGGAACGCAUGCAAAAGUUAUAAAUCGUUCAACCCCUUUGGGUCGGAAGUAAGCAAAAGCUGAAGGAACGCACGUCAAAGCAGAUUUCAUAACUAGAGCAUGAUUAUAAUCAUACUAGUCCUAGUAAUUAGGAUUGGUUUAUUUUAAAUGUGAGGAUUUUAUGAAAUACAACUGCAAAACACCAAAAGAACUUUUAAAAAAAAUUAAAAAUGAAGGUAUUAAAAUGGUUGAUCUUCGUUUUACUGAUAUGCCUGGUUCAACACAUCACAUCUCAAUACCAAUAAAAUAUCUAACUGAAGACUUGUUUAAAG
JCVI_SCAF_1101667545639/574-754                  AAAAAGACUGUAGAAGCCCUUAUUUUUUCUCAUAUUUUGAUUAAUUAAUAGGCAUAAUAAAUUUGUUGACGAUUAAAAAAUAAUCACGUAUAAGUUAAUCAUCGUUCAUCUCU..........................UAGUUUU............................................................................................................................AGAGACGG.AAGUAGACCU..................UAAAA................................................................................................................AAGUCGAAGGAACGCAUGCAAAAGUUACUAUUAAUUUU........................................................................................................................................................................................................................................................................................
JCVI_SCAF_1101667572791/878-419                  AAACAUAUAGUGAUAGCCUUUAUUUUUUCUCAUAUUUUGAUUAAUUAAUAGGCAUAACAAAUUAGUUGACGAUUAAAAAAUAAUCACAUAUAAGUUAAUCAUCGUUCAUCUCU..........................UAGUUUU............................................................................................................................AGAGACGG.AAGUAGACCU..................UAA.A................................................................................................................AAGUCGAAGGAACGCAUGCAAAAGUUACUAUUAAUUUCUUUUAAUUAAUAGAGAGAGAACUGAAGGACAGCGAAUUCGUUCAACCUAGAAAUAGGUCGGAAGUAGGGUAAUACCGAAGGAACGCGCCAACCAAAAGUAUACCUCAUUACUUAGCAUGAAAUUAAAGUAAACAGGCUAAUCUGUUUAUUUAACAAUUUUAUGGAGGUUCACAUGAAAAAACUAUACUUAAUUACAUUUUUACUUACAUCAUUUUACACAUUUAGCUCUUCUGCUGGCCCAACUGGAGAAAAAGUUUUUGAUCCAUUAGUCAACAGUUAU
JCVI_SCAF_1096628142664/22-472                   AUAUCACUAUAUUUAAUAAUUUAGCUAAAAAAUAUCAAUUUUAUAAUAAUAAUUAUAAAAAAUGCUUUAUUUUUUUUACUUUUUAUUAUAAAUCAUCUUCAUCGUUCAUCUC...........................CAAG................................................................................................................................GAGACGG.AAGUAGAC....................UUA.G..................................................................................................................GUCGAAGGAACGCAUGCAAGUUAUAAAAUCGUUCAACUUAUUAUACAAUAAGUCGGAAGUAAGCUAAAGCUGAAGGAACGCGCACAAAAAGCAGAUUUCAUAACUACAGCAUGAAUACAUUUUACCAUUCUUAAUGAGUAGGAGUGGUUGAUUUAAAGCUAGAGGUAAUUAUGAAAUAUAACUGCAAAACUGCUAAAGAACUUAUAAAAAAAAUUAAAAAUGAAGACAUCAAAAUGAUUGAUCUUCGUUUUACGGAUAUGCCCGGAUCAACUCAUCACAUAUCGGUACCAAUUAAAUAUUUAAAAGAAGAUUUAUU
JCVI_SCAF_1096627311201/333-1                    GUUGCAAAGACAAUUUAAAACAGUUUAAAAUUAACUAGCAUUUAUAACUUGCACCAUACUCCAUGGUUAAAAAGGGGCCCUAUUGGGUAAUAAAGUUAAAAUCGUUCAUCUUCU.........................ACU...............................................................................................................................AGAAGACGG.AAGUAAGC....................GAA.A..................................................................................................................GCCGAAGGAACGCGUGCGUUAAACACGAUCGAGUUUAACUUCAAAAAAUCCUGCAGAACAGAAUGCAUAAAAUUUUUAUUAACUUUUAUUAAGGAGCCAUAAUGGGUGAUUUGAAUAAAUAUGAAUACAUCUGGUUAGAUGGUUAUCAACCAGAGCCUUCCAUGAGAAGCAAAAUCAAGGUUACUGAUGAAGAGU.........................................................................................................................
JCVI_SCAF_1096627274504/972-1426                 AAUUUCAAAUGUAUAGUAUAAAUUAAAAUGACGUUCAUUUUAGUAGCAAUACUAAAACGGAAGUAGACGAAAGUCGAAGGAACGCAUGCAAAGUUAUAAAAUCGUUCAAUCUGU.........................UAAA..............................................................................................................................ACAGAUCGG.AAGUAAG.....................GUA.AAA.................................................................................................................CUGAAGGAACGCGGAUAUUAUUGUUAAUUUCCAUAGCUAAGCAUGAUUUAAACAAGUCUCAGGUGAGUCUUGUUUUAAACUUAUUAUGGAGAAUUAUAUGAAUAAAUUUUCUUAUUUAGGUUUAAUUUUAGGAUUUACUUUUGUAUCUUCAAGUGCAUUUGCAGCUGUUGAUCCUGAAGUAUCCUAUAUCUUAAACACACUUUUAUUUUUAAUAGGUGGCUUUUUAGUCAUGUGGAUGGCAGCUGGUUUUGCUAUGUUAGAGUCUGGACUAGUUACAUCUAAAAGUGUCGCAACAAUAGCGGCAAAAAAUAUUGG
JCVI_SCAF_1096627113946/1247-1707                UUUUUUAUAAUAAAAACUUUUUUAAUCGUUCAUCUUUAAAAAUUUAUUUUUUAAAGACGGAAGUAGACGAAAGUCGAAGGAACGCAUGCAAAGUUAUAAAAUCGUUCAAUUCUCA........................UUAAUUUU.........................................................................................................................UGAGGAUCGG.AAGUAGGU....................UUA.U..................................................................................................................ACCGAAGGAACGCGGAUCUUAUUAUUAUAAUUUCCAUAGCUACGCAUGAAAAGUAACACAUAACUAGUGGUUAGUUAUGUUUUGUGAACUUUAUUAUGGAGAAUAAUAAUGAAUAAAAAAAAUUUAUAUUUUAUUUCUACUCUAUUUAGUUUUAUUUUAUUAAGUUCAGUUGCAAGAGCAGAAGUGGAUGCUGAAGUAGCCUAUAUUUUAAAUACUUUUUCUUUUUUAAUAUGUGGCUUUUUAGUAAUGUGGAUGGCAGCAGGUUUUUUAUUUUUAGAAUCUGGCCUAGUGACUACUAGAAGUGUUUCAACGAUUG
JCVI_SCAF_1096627250235/378-838                  AUUUUUUAUAAUAAAAACUUUUUUAAUCGUUCAUCUUUAAAAAUUUAUUUUUAAGGACGGAAGUAGACGAAAGUUGAAGGAACGCAUGCAAAGUUAUAAAAUCGUUCAAUUCUCA........................UUAAUAUU.........................................................................................................................UGAGGAUCGG.AAGUAGGU....................UUA.U..................................................................................................................ACCGAAGGAACGCGGAUCUUAUUAUUAUAAUUUCCAUAGCUACGCAUGAAAAGUAACGCAUGACUAGUGGUUAGUUAUGUUUAGUGAACUUUAUUAUGGAGAAUAAUAAUGAAUAAAUUUUCUUUUUUUGGUUUAUUUAUAGGCUCUACUUUACUAUCUUCAUCUGCUUUUGCAGCAGUUGAUCCAGAAGUUUCCUAUAUUUUAAACACUCUCUUAUUUUUGAUAGGAGGUUUUUUAGUAAUGUGGAUGGCAGCUGGUUUUGCCAUGCUAGAAUCAGGAUUAGUUACAUCCAAAAGUGUUGCUACAAUAGCUGCAA
JCVI_SCAF_1096628145455/429-1                    UUUUUUUAUAAUAGAAACUUUUUUAAUCGUUCAUCUUUAGAAAUUUAUUUUUAAAGACGGAAGUAGACGAAAGUUGAAGGAACGCAUGCAAAGUUAUAAAAUCGUUCAAUUCUCA........................UUAUUUUU.........................................................................................................................UGAGAAUCGG.AAGUAGGU....................UUA.U..................................................................................................................ACCGAAGGAACGCGGAUCUUAUUAUUAUAAUUUCCAUAGCUACGCAUGAAAAGUAACACAUAACUAGUGGUUAGUUAUGUUUAGUGAACUUUAUUAUGGAGAAUAAUAAUGAAUAAAUUUUCUUUUUUUGGUUUAUUUAUAGGCUCUACUUUACUAUCUUCAUCUGCUUUUGCAGCAGUUGAUCCAGAAGUUUCCUAUAUUUUAAACACUCUCUUGUUUUUGAUAGGAGGUUUUUUAGUAAUGUGGAUGGCAGCUGGUUUUGCCAUGCUAGAAUCAGGAUUAGU................................
JCVI_SCAF_1096627231643/755-1215                 AUUUUUUAUAAUAAAAACUUUUUUAAUCGUUCAUCUUUAAAAAUUUAUUUUUAAGGACGGAAGUAGACGAAAGUUGAAGGAACGCAUGCAAAGUUAUAAAAUCGUUCAAUUCUCA........................UAAAUAUU.........................................................................................................................UGAGAAUCGG.AAGUAGGU....................UUA.U..................................................................................................................ACCGAAGGAACGCGGAUCUUAUUAUUAUAAUUUCCAUAGCUACGCAUGAAAAGUAACACAUAACUAGUGGUUAGUUAUGUUUAGUGAACUUUAUUAUGGAGAAUAAUAAUGAAUAAAUUUUCUUUUUUUGGUUUAUUUAUAGGCUCUACUUUACUAUCUUCAUCUGCUUUUGCAGCAGUUGAUCCAGAAGUUUCCUAUAUUUUAAACACUCUCUUAUUUUUGAUAGGAGGUUUUUUAGUAAUGUGGAUGGCAGCUGGUUUUGCCAUGCUAGAAUCAGGAUUAGUUACAUCCAAAAGUGUUGCUACAAUAGCUGCAA
JCVI_SCAF_1096628271645/1390-1850                UUUUUUUAUAAUAGAAACUUUUUUAAUCGUUCAUCUUUAGAAAUUUAUUUUUAAAGACGGAAGUAGACGAAAGUUGAAGGAACGCAUGCAAAGUUAUAAAAUCGUUCAAUUCUCA........................UAAAUAUU.........................................................................................................................UGAGAAUCGG.AAGUAGGU....................UUA.U..................................................................................................................ACCGAAGGAACGCGGAUCUUAUUAUUAUAAUUUCCAUAGCUACGCAUGAAAAGUAACGCAUGACUAGUGGUUAGUUAUGUUUAGUGAACUUUAUUAUGGAGAAUAAUAAUGAAUAAAUUUUCUUUUUUUGGUUUAUUUAUAGGCUCUACUUUACUAUCUUCAUCUGCUUUUGCAGCAGUUGAUCCAGAAGUUUCCUAUAUUUUAAACACUCUCUUAUUUUUGAUAGGAGGUUUUUUAGUAAUGUGGAUGGCAGCUGGUUUUGCCAUGCUAGAAUCAGGAUUAGUUACAUCUAAAAGUGUUGCUACAAUAGCUGCAA
JCVI_SCAF_1096627336041/880-1166                 CUUUACUUUUAUAAAAAAGCAAGUAAUUAACCCAUAAUCGUUCAACUCGAAAGAGUCGGAAGUAGGCGUAAAGCCGAAGGAACGCAUGCAAAAGUUAUAAAUCGUUCAAUCUAUUA.......................UAAA............................................................................................................................UAAUAGAUCGG.AAGUAAGC....................UUA.A..................................................................................................................GCUGAAGGAACGCAGAUCCUAUAGAUUUCAUAACUAGAGCAUGAAAAUAAAUAAGUUAAUCUCAAUAGUUGAGAUUAAUCUUUUUAACGUGUGAGGUAAUUAUGAAAUAUAACUGUAAGACUCCUAAAGAGCUUAUUAAAAAAA............................................................................................................................................................................
JCVI_SCAF_1101668540739/1160-1616                UUUACAUUUGAAAAUAAAUUAGUAAUUAGACUUUAAUCGUUCAACUCGAAAGAGUCGGAAGUAAGCUAAAUGGCUGAAGGAACGCAUGCAAAAGUUAUAAAUCGUUCAAUCUAUU........................U.AU.............................................................................................................................AAUAGAUCGG.AAGUAAGC....................AUCAA..................................................................................................................GCUGAAGGAACGCAGAUCCAUAUGAUUUCAUAACUAGAGCAUGAAAGUAAAUAAGUUGGUCUCAAUAAGUGAGAUCGACCUUUUUAACGUGUGAGGUAAUUAUGAAAUAUAACUGUAAAACUCCAAAAGAACUUUUAAAAAAAGUUAAAAACGAUAAUAUUAAAAUGGUUGACCUUAGGUUUACUGAUUUACCAGGAUCGACUCAUCAUAUUUCAAUACCAGUAAAAUAUCUUACUGAAGGUUUAUUUACUGAUGGUGUUGGUUUUGACGGAUCCUCUGUUAGAGGAUUUCAAUCAAUAGAAAAUAGUGAUAUGGC
JCVI_SCAF_1096628008570/283-740                  CUUUACUUUUAAAAAAAAGCUUGUAAUUAAGCCUUAAUCGUUCAACUCGAAAGAGUCGGAAGUAGGCAUUUAGCCGAAGGAACGCAUGCAAAAGUUAUAAAUCGUUCAAUCUAUU........................UUCU.............................................................................................................................AAUAGAUCGG.AAGUAAGC....................AACAA..................................................................................................................GCUGAAGGAACGCAGUCCAAAAGAUUUCAUAACUAGAGCAUGAUAAUAAAUAGAUUAGUCUCAAUUAGUGAGAUUGAUUUUAACGUGUGAGGUAACUAUGAAAUAUAAAUGCAAGACUCCAAAAGAACUCAUUAAAAGAGUAAAAAAUGAUAAUAUUAAGAUGGUUGACUUAAGGUUCACUGAUUUACCUGGAUCUACUCAUCAUAUAUCAAUUCCUGUAAAAUACCUUACUGAGGAUUUAUUUUCUGAUGGUGUUGGUUUUGAUGGAUCCUCUGUAAGAGGUUUCCAAUCAAUAGAAAAUAGUGACAUGGCUAUG
JCVI_SCAF_1096627199003/1184-1640                UACUUUUCAAAUAAAGUUAGUAUUUAGGCCAUAAUCGUUCAACUCAUUGUGAGUCGGAAGUAGGUACAUUGUGCUGAAGGAACGCAUGCAAAAGUUAUAAAUCGUUCAAUCUAAU........................UAUU.............................................................................................................................AUUAGAUCGG.AAGUAAGC....................UAA.G..................................................................................................................GCUGAAGGAACGCAGAUCCAAUAGAUUUCAUAACUAGAGCAUGAUUUAACCGGGUAACUUGGUAGGCUGCCCCUUUGUUGAAUAGGAGAUAGAUAUGAAAUUAAAGAGUUCUACACCAAAAGACUUAAUGUCUGAAAUUAAAGAUAUGGACAUUAAAAUGGUAGAUAUGAGGUUCACUGAUAUACCAGGAACAACACAACAUUUUACAAUACCAAUUAAAUUUUUAGAAGAAGAUAUAUUUUCAGAAGGCCUUGGCUUUGAUGGAUCAUCUGUUAGAGGCUUCCAAGAAAUACAAGAUAGUGACAUGAUUGUGCUA
JCVI_SCAF_1096628160185/454-1                    UUUACAUUUAAAAAAAAGUUAGUAAUUAGGCCAUAAUCGUUCAACUCUUAUGAGUCGGAAGUAGGCAAAUAUGCUGAAGGAACGCAUGCAAAAGUUAUAAAUCGUUCAAUCUAAU........................UUAU.............................................................................................................................AUUAGAUCGG.AAGUAGGCA...................AAU.A.................................................................................................................UGCUGAAGGAACGCAGAUCCAAUAGAUUUCAUAACUAGAGCAUGAAAUUAAAUUAGAUAAUCUCAAUAAGUGAGAUUAGUCUUAUUAACGUGUGAGGUUAUUAUGAAAUACAAUUGUAAAACUCCAAAAGAGCUUUUAAAAAAAAUAAAAAACGAAAAUAUUAAAAUGGUUGAUCUUAGAUUCACGGACCUUCCUGGAUCAACACAUCAUAUUUCUAUACCUGUAAAAUAUCUUACUGAAGAUUUAUUUUCUGAUGGUGUAGGUUUUGACGGAUCUUCAGUCAGAGGUUUUCAAUCUAUUGAAAAUAGUGAU.....
JCVI_SCAF_1101667394109/497-916                  UACAUUUAUAAAAAAGUUAGUAUUUAAGCCAUAAUCGUUCAACUCAUUGUGAGUCGGAAGUAGGUACAUUGUACUGAAGGAACGCAUGCAAAAGUUAUAAAUCGUUCAAUCUAAU........................UUUU.............................................................................................................................AUUAGAUCGG.AAGUAAGC....................AAA.A..................................................................................................................GCUGAAGGAACGCGCAUAAAGCAGAUUUCAUAACUAGAGCAUGAUUUAACCGGGUAACUUGGUAAGGUACCCUUUUGUUGAAUAGGAGAUAGAUAUGAAAUUAAAGAGCUCUACACCAAAAGAAUUAAUGUCUGAGAUUAAAGACAUGGACAUUAAAAUGGUAGAUAUGAGGUUCACUGAUAUUCCAGGAACAACUCAACAUUUUACAAUACCAAUUAAAUUUUUAGAAGAAGAUAUAUUUUUCCGAUGGACUUGGGUUUCGAUGGGUCAUCUGUAAGA.....................................
JCVI_SCAF_1101668461281/77-537                   CUUUACAUUUAAAUAAAAGUUAGUAUUUAGGCCAUAAUCGUUCAACUCAAUUGAGUCGGAAGUAGGCAUUAUGCCGAAGGAACGCAUGCAAAAGUUAUAAAUCGUUCAAUCUAAUU.......................UUUUAU..........................................................................................................................AAUUAGAUCGG.AAGUAAGC....................AAC.A..................................................................................................................GCUGAAGGAACGCAUAUUAUGCAGAUUUCAUAACUAGAGCAUGAUUUAACCGGGUAGCUUGGUUGUUUACCCAUUUGUUGAAUAAGGAGAUAGAUAUGAAAUUAGCAAGCAAAUCAGCAAAAGAACUAUUGUCUGAAAUAAAAGACAUGGAUAUAAAAAUGGUUGAUCUAAGAUUUACCGAUAUGCCUGGAUCAACUCACCAUAUAUCAAUCCCAAUAAAAUAUUUAGAGGAAGAUUUAUUUAAAAAUGGCGUUGGUUUUGAUGGAUCAUCAGUAAGAGGUUUUCAAUCAAUAGAAAAUAGUGACAUGACGAUGGU
JCVI_SCAF_1096627582676/481-26                   UACUUUUCAAAAAAAGUUAGUAUUUAAGCCAUAAUCGUUCAACUCAUUGUGAGUCGGAAGUAAGUACAUAGUACUGAAGGAACGCAUGCAAAAGUUAUAAAUCGUUCAAUCUAA.........................CUUGU.............................................................................................................................UUAGAUCGG.AAGUAAGC....................UAA.A..................................................................................................................GCUGAAGGAACGCGCAUAAAGCAGAUUUCAUAACUAGAGCAUGAUUUAACCGGGUAACUUGGUAAAUUACCCAUUUGUUGAAUAGGAGAUAGAUAUGAAAUUAAAAAGCUCUACACCAAAAGAUCUAAUGUCUGAAAUUAAAGAUAUGGACAUUAAAAUGGUUGAUAUGAGGUUUACUGAUAUACCAGGAACAACGCAGCACUUUACAAUUCCAAUCAAAUUUUUAGAUGAAGAUAUUUUUUCAGAUGGGCUUGGAUUUGAUGGUUCAUCAGUAAGAGGUUUCCAAGAAAUUCAAGAUAGUGACAUGAUUGUAUUA
JCVI_SCAF_1101667246615/229-684                  UACUUUUAAAAAAAAGUUUGUAUUUAAGCCAUAAUCGUUCAACUCAUAGUGAGUCGGAAGUAAGUACGUUGUACUGAAGGAACGCAUGCAAAAGUUAUAAAUCGUUCAAUCUAA.........................CUAGU.............................................................................................................................UUAGAUCGG.AAGUAGGC....................CAC.A..................................................................................................................GCUGAAGGAACGCGCAUGAAGCAGAUUUCAUAACUAGAGCAUGAAUAAAUCAAACUAUCUCUUAAACGAGAAUAGUUUUUUAAGGCGUGAGGUAAUUAUGAAAUAUAACUGCAAGUCUCCAAAAGAGCUUUUAAAAAAAAUUAAAAAUGAUAACAUUAAAAUGGUUGACCUUAGAUUUACAGAUUUACCAGGAUCAACUCAUCACAUUUCACUACCAGUAAAAUAUUUAACUGAAGAUUUAUUUACUGAUGGUGUUGGUUUUGAUGGUUCCUCAGUAAGAGGUUUCCAAUCUAUUGAAAACAGUGAUAUGGCAAUG
JCVI_SCAF_1096627051225/1913-1457                UACUUUUUAUAAAAUAGCAGUAAUUAAGCCAUAAUCGUUCAACUCGUAGUGAGUCGGAAGUAGGUACAUUGUACCGAAGGAACGCAUGCAAAAGUUAUAAAUCGUUCAAUCUAAU........................GUUG.............................................................................................................................AUUAGAUCGG.AAGUAAGC....................UCC.A..................................................................................................................GCUGAAGGAACGCGCAUAAAGCAGAUUUCAUAACUAGAGCAUGAUUUAACCGGGUAAACUGGUGAAGUUGCCCUUUUGUUGAAUAGGAGAUAGAUAUGAAAUUGAAAAGCUCUACACCUAAAGACUUGAUGUCUGAAAUUAAAAAUAUGGACAUCAAAAUGGUUGAUUUGAGAUUUACUGAUAUUCCAGGAACAACUCAACACUUUACAAUUCCAAUUAAAUUUUUAGACGAAGAUAUAUUUUCAGAUGGUCUUGGCUUUGACGGAUCCUCUGUAAGAGGUUUUCAAGAAAUUCAGGACAGUGAUAUGAUAGUUUU
JCVI_SCAF_1096626899658/390-1                    CAGCUUUCUGUUAUCCUUGGCUAACAAUCAGAUACAACUAAUAUGCGUUAUUAUUAUAUCUGAUAUGUUCUAAACACAUAUCUCGUAUAAAUAAUAAUAUAUCGUUCAACUC...........................GUAU................................................................................................................................GAGUCGG.AAGUAAGC....................AGU.U..................................................................................................................GCUGAAGGAACGCACCUAACUUAACUAUAAGGAGGGUGUAUGCUAGAUAGAUUCACCCAUUUAUUCAAAAUGCGUCACAAGGCACAAACUUUGUCACAAAAAACAAAAGUGUUAUUUGGUGCUAGACACGAAGUUGAUAUAAAUGGAAAUGGAACAUCUGGUUAUGUUGUAAAACACGGAACCAACAAAGGUAAAGUGUUAGCACAUAACGUAAUUAAAUCCACAAACAACUGGUAGAAGUUGUAUAAAUAACUA.............................................................
NZ_ABOY01000004.1/129998-130456                  GUUUGGUGUAUUACGCUACUGAGAAUUAAGAUUAUCAUUAAGUCUUUUGACAGACAGAUCACUUCAAGAACAGUCUGGUAUGAUCAGUGAAGAAGGAUAAAUCGUUCAUCUCU..........................AUUCAAGC...........................................................................................................................AGAGACGG.AAGUAGGGA...................AAG.U.................................................................................................................UCCCGAAGGAACGCGCCUCAUUUCUAGGAAGACACACUAAGAAGGAGGCUUAAUGAAACCUAACGCUCUGAUUAUCGAUUCUAAGCAGGCUCGUUUACAACGCAAAUCUCUCGACACCCUGAACCCCCAAGCCAAAGAAUUUAAUUUCGAGCUUUGGGCCACCUUGGUGAGAGCGCAAAUGCGGCAAGCUCUGCGUCACACACUUUAAUUAAUUAUGUGUCUACUUUUGCGUUAUGGGGCUGUUUGUGACAGCCCUUCUCUAAUUUUCAUGAGGAGAAAUUAACCUUCUUCGAUGACUUCAUAAUCCCCUGGAAAAG
NZ_ABVE01000009.1/60780-60323                    UUUUUGUCCCUAUUAGUAUAGACUAUCACACUUUGAUCAAAGACUUUUGAUAGACUCCCUAGUUAACGAACAGUCUGGUAUGAUGAAUAAAGAAGGAUAAAUCGUUCAUCUCU..........................UUAUACC............................................................................................................................AGAGACGG.AAGUAGGGA...................AAG.U.................................................................................................................UCCCGAAGGAACGCGCCUCAUUUCUAGAAGACACACUAAGAAGGAGGCAUUUAAUGAAACCUAACUCUCUGAUUACUGAUUCUAAACAAUCUCGUUUACAGCAGAAAUCUCUUAAUACGCUUAACCCUCAAGCCAAAGAAUUUAAUUUUGAGCUUUGGGCUACUUUGGUUCGAGCGCAAAUGCGAGAAGUUCUGCGCCAUACAGUUUAGUAAUAUUUGUGUCAUUUUCACCAGUUAUGGGGCUGUUUUAUGCAGCCCUUUACUUGGUAUUUAAUUGAGGUAAAAAGCCAGAGAAAAUACUAUUAAAUGUACUUGAUU
[truncated: 421,424 more chars]
