# Supplementary material for: R2R - software to speed the depiction of aesthetic consensus RNA secondary structures
Source: BMC Bioinformatics. 2011 Jan 4;12:3. doi: 10.1186/1471-2105-12-3 (PMC3023696; doi:10.1186/1471-2105-12-3)
Supplement: Additional file 1 — Source code and example input and output files. C++ and Perl source code is provided. Installation and usage instructions are given in the user manual (Additional file 2), which is also a part of this archive. Example input files for R2R are included in the "demo" subdirectory of this archive, and R2R's raw output on these examples in PDF and SVG format is supplied in the "demo/output-pdf" and "demo/output-svg" subdirectories. Files can be retrieved from the tgz archive file using programs such as WinZip (Windows), StuffIt Expander (Mac) or the tar/gzip commands (UNIX). [file 1471-2105-12-3-S1.TGZ › R2R-1.0.1/demo/104/Gut-1.sto]

# STOCKHOLM 1.0
BAAY01013587.1/1197-774               ..........................................................UAGCAGAUCUUCCCGGGUGAUUCGUCUGUCCGAUAAAACGGACUUUGGUAAUGACCG.CAAG................CGGUCAUUACA...........GUGAAAUUAGC....CGUUG.....GCGAGUGAAAUCUGACUU.U.....GUCAGGUGAAAUUGCCCUAUUGGGCAGUUGCGGUCGUGAAGACAGUCUGCAAAAUGAUAAGAAAAAGUUCCCGAUUAAUUUGAUUCGCUAUGCGAAUCAAUCUGUAGAAUACAAAACAAAAAUGCAUCAGAGCCUUACCGGGCAUCUGAUGCAUUUUAUUUAUCUGACUGUCUUCUCAAAUUACGGGCGGUGGUACACCACCAACCUUAAUUUUCCAUUUUCAAUUUUCAACUUUCAAUUUCCCAUACGCUCGGGCGAUUUUAUUCUCGCAUUUAUAAAACUGUCUUCACGAACCGGGAACGGCGACUCGCCGUUAU
hgutS8_s8_175002/1411-1892            GAUGUAGACACAGAAAUUCAGCAUUGUUAUUCCUCCUCGUUUUCAUUUGCCUUCCUUACUGUAUCUAUAUUUUAUCAAAAGAGGUGUCCGAUAAAACGGACUUUGGUAAUGACCGCAA.................GCGGUCAUUACA...........GUGGAAUUCGC....CGUUG.....GCGAGUGAAAUCUGACUU.U.....GUCAGGUGAAAUCGUCCUAUUGGGCAGUUGCGGUCGUGAAGACAGUCUGCAAAAUGAUAAACAAAAGUUCCCGAUUAAUUUGAUUCGCUAUGCGAAUAAUCUGUAGGAUACAAAACAAAAAUGCAUCAGAGCCUUACCGGGCAUCUGAUGCAUUUUAUUUAUCUGACUGUCUUCUCAAAUUACGGGCGGUGGUACACCACCAACCUUAAUUUUCCAUUUUCAAUUUUCAACUUUCAAUUUCCCAUACGCUCGGGCGAUUUUAUUCUCGCAUUUAUAAAACUGUCUUCACGAACCGGGAACGGCGACUCGCCGUUAUU
BABA01021652.1/929-1200               GCUUAUUGAAUUUCUGCGAUCUCGGCGGAGCCGGUCCGGGAAUUACCGGGCAUAACAAAUGCCGCGGCCGGUGAGGCGCCCUCCCGUAGGAUGUGCGCCUCUGUUUUAUUCG....ACUGACCG...............CGAGUGAU................AUUGCC....UUUCG.....GACAGUGAAAUGAUGCCU.U.....GCUUCGUGAUAUUGCCUGCGGCAGUUUGAACCGGCAUUAGAUAUUCCCAAAGCCGGCGGGUUAUAUUCACGUUCGACAAGGAAAUUUCCUCCGGCGCAGCCCGAAUUUCCCUUU...........................................................................................................................................................................................................
BAAZ01025322.1/307-1                  UCAGCUGGAUAGAGUGUCUGACUACGAAUCAGAAGGUCGGGAGUUCGAGUCUCUUCCGGCGCGCCAAGAAAAACGCACUUGUGUAAACAAGUGCGUUUUUCAGUUAUAUUCGCC..UGUC.................GACGAGUGAU................AUUG......CCGUG.......CAGUGAUAUUCGGUCA.U.....ACCGAGUGAUAUUGCCUGCGGCAGUUUUAAAGCGAAUAUAAUAUCACCGAGAGCGAAAGCGAGCGAUAACACAUUUAUAUCACACCGAGUUAAACGAGGCAUAUCACCGAUAACUUUACAGACAUUCGGCUUUGUGAUAUAUUGUAUUUUGGG....................................................................................................................................................................
BAAZ01000095.1/896-1385               AGACCAUGGCAAGCCGUCUGACGGAGGCGCUCGGCGACAGCGUGAUCUUCUACGACCUCCGCGAGGAGUAAAAAUGGGGCUGCCGGAGAGGCGCACUCCGAAAGGAAGUGCGCC..UCUGUUAUAUUCGCCUGAC..GGCGAGCGAU................AUUGUC....CUUUG.....GACAGUGAUAUUAUGCUU.C.....GCAUCGUGAUAUUGCCUGCGGCAGUUUGACCGGCGAAUAUAAUAUCACAAAAGCCAUGCGGCUUUUAUAUCACUUUCCGAAAAGGAAAAUAUCACACCGGGCAAAGCCCGGAAUAUCACUUUAGUCCAUUGUCCAUAGGCACAGCAUGAAGCCUCUCCUGACGGCAGCCCCAAAAUAAAAUCAAAUUUUCGCGUGCUCCAAUUCCAGGAGCGCGCGCUUUUUUUCCACGCCUCCGGCGUAGCCGGUCAGGCUGCCAUCCGCGCCGAUGACCCGGUGGCAGGGAAUGAGGAUCGAGAUCGGGUUGUGCCCGACCGCCC
BAAZ01000085.1/2875-2466              .................................................................CUGCCGAGAGGCGCACUCUGGAAGGAAGUGCGCCUCAGUUAUAUUCGC...CUGACA................GCGAGUGAA................AUUGUC....CUUCG.....GACAGUGAUAGGAUACUU.C.....GCAUCGUGAUAUUGCCUGCGGCAGUUUAACGGGCGAAUAUAAUAUCACAAAAACCGAGAGGCUUUUAUAUCACUUUCCGAAUAGGAAAAUAUCACUCCGGGCAAAGCCCGGAAUAUCACUUGCUCUUUCCGGGCGGCCUGACAUUUGACGUCGAUUGUACCUUUUCUUUCCGGUAAUUCUCUGCUAUAAUGAGGAAAACCGAUUUCAGGAGGCAAGCCUAUGCCGAUCUCUGCAGAAGCACCGUGGCUGAAUUAUUACGGUGCGAUUCCCCGCACGCUGAAUUAUCCGCGCCUGACCAUCUACCAGCUCGUCGCGCA
BAAZ01000322.1/94-568                 AAGUGCGACGAGGGCCUUGACGAUUUCGACGAGAUCGAGGCGUAAAAUCUCAUAAAAAAGCGCUGCGGCCGUGAGGCGCACUCCGUAAGGAAGUGCGCCUCAAUUAUAUUCGCC..UGAC.................GGCGAGUGAU................AUUGUC....CUUUG.....GACAGUGAUAUUAUGCUU.C.....GCAUCGUGAUAUUGCCUGCGGCAGUUUAACAGGCGAAUAUAUAUCACAAAAGCCGAGCGGCUUUUAUAUCACGUUCCGAAAAGGAAAAUAUCACUCCGGGCAAAGCCCGGAAUAUCAUUUUCGUCCAUAGGUACAGCGAGCAUCGGAUCUUGUCACCAAAAUCCAGUAUCGAUCCGUUUUCGGAUCGCGCCAAAAGAAGUGGCUGUCUCAAAAUGCGAAUUGUAAGAGAAUAGUUCCCUUCAAAAGUUAGAUAAAUGCCGUGGAAAUCCAGUUUUAAUUGGAUUUCCACGGCAUUUAUUGUUGGGCUAAUUUUCAGA
BAAZ01000187.1/6911-6437              UUCCUCCUUUGCAGAUGUUCUGCUGGUUAGACGCAGCAGCGCACCGGAAGUUCCCGCAAAAAAGGAGGCCGCACAAGAGGCGCACUCCGGAAGUGCGCCUCAGUUAUAUUCGCC..UGAC.................GGCGAGUGAU................AUUGUC....CUUCG.....GACAGUGAUAUUAUGCUU.C.....GCAUCGUGAUAUUGCCUGCGGCAGUUUCACCGGCGAAUAUAAUAUCACAAAAGCCGGGAGGCUUUUAUAUCACGUUCCGAAAAGGAAAAUAUCACUCCGGGCAAAGCCCGGAAUAUCAUUUUGUCCACAGAUACAGCGAGCAUCGGGUUUUGUCACCAAUAAUCCAGUAUCGAUCCGUUUUCGAAUCAUAUAAAAGAAGGCAGCACAAAUUCUGCACUGCCUUCCUCCUUAUGGAGCCCCUCCAUAAGCGGCCCCCUGUCGUAUUCAAGUUCUCCGUAAGAAUAUCUCCCCGCACUUGCGGCAGACGAUCUUCGUCU
BAAZ01023714.1/641-167                AUUCCUCCUCGUUAUCAUUUGCCUUCCUUACUGUAUCUAUAUUUUAUCAANAGAGGUGUCCGAUAAAACGGACUUUGGUAAUGACCGCAAGCGGUCAUUACAGUGAAAUUCGCCG....U................UGGCGAGUGAA................AUCUGA....CUUUG.....UCAGGUGAAAUCGUCCUGUC.....GGACGGUGAAAUUGCCCCAUUGGGCAGUGGUGGUCGUGAAGCCAGUCUGCAAAAUGAUAAACAAAAGUUCCCGAUUAAUUUGAUUCGCUAUGCGACUCAAUCUGUAGGAUACAAAACAAAAAUGCAUCAGAGCCUUACCGGGCAUCUGAUGCAUUUUGUUUAUCUGACUAUCUUCUCAAAUUACGGGCGGUGGUACACCGCCAACCUUAAUUUUCCAUUUUCAAUUUUCAACUUUCAAUUUCCCAUACGCUCGGGCGAUUUUAUUCUCACAUUUAUAAAACUGUCUUCACGAACUGGGAACGGCGACUCGCCGUUAU
BAAZ01023713.1/469-943                AUUCCUCCUCGUUUUCAUUUGCCUUCCUUACUGUAUCUAUAUUUCAUCAAGAGAGGUGUCCGAUAAAACGGACUUUGGUAAUGACCGCAAGCGGACAUUACAAUGUCAUUCGCCG....U................UGGCGAGUGAC................AUCUGA....CUUUG.....UCAGGUGAAAUCGUCCUGUC.....GGACGGUGAAAUUGCCCCAUUGCGCAGUGGUGGACGCGAAUACUGUCUGCAAAAUGAUAAACUAAAGUUCGCGAUUAAUUUGAUUCGGUAUGCGACUCGAUCUGUAUCGAUACAAACAUAAAUGCAUCAGAAGCUUACCGGGCAUCUGAUGCAUUAUGUUUAUCUGACUAUCUAUCAAUUCACGGGGCGGUGGUACACGCCAACCAUAAUUUUCCAUUUUCAAUUUUCAACUUUCAUUUCCCAGUCGCUCGGGCGAUUUAGUCUCAAAUUUUAAAACUGCUUCACGACUGGGAACGGCAAUCCUCGUAUUUUAAUGU
BAAV01002358.1/674-199                AUUUACGAAGUAAAUUAUUUCACCGCGAGCAAGGCGAGCGAUUUCACUAAAGCUUAUAGUGGCUUUAUUCGGCACUGCGAUUAACUGCAAGUGCCUUUUUCAGUGAAAUUUGCCC.UUGU................GGGCAAGUGAA................AUACGC....CUGCG.....GCGUGUGAAAUGCGA.UAAC......UCGCGUGAAAUGUUCGCUGCGCGAACGCGGGCAAAUUUCAUUUCACAUUGCGACGAAGGAGCAAUAUUUCACGUUUGCCGCAAGGCAAACAUUUCACAUCCCGCAUCGGCGGGAUAUUUCACCGGUGCUUUGAUUAAGUAGUACAGAAGCACUUGCAAUGCAGGUGCUCAGUCUGUAGAAAAACCCUAAAGCUCAAGAGAGUUUUAGGGUUUUAAAGUUAAAAUAUAAUAAAAAAUUGAAAAGCAAGGAAAAUUUGGCAGAUGGCUGAAGUGCAUUCAAUCUUUUCCACCUGUGAACUGCAUAUUUUUUCAGGUUC
BAAY01000359.1/765-1237               UAUGGGCGCAGGCGGUCAGAUGCCGCAGCAGUAAUCGCAGUUUAAAUUUAAUCAAACAAAAAAGGCACUCUUGGAAGAACCUUCGUAAAGAAGGUUCUUCCAAUUAAAUUAAUCC.UUGC................GGAUUAGUGAA................AUAUUC....UUUCA.....GAAUAUGAAAUUGC..UU.A.......GCAAUGAAAUACGCCUACGGCGUGAUAAGGAUUAAUUUUAUUUCAUAUCGAGCAAAGCAAAGCAGAUUUUAUAUCGAAAUUACAAAUUGCUCUCAAUGAAACUUAUGAGACAGAGUAUUGGUUAACACUUUUCCAAAGAGCAAACCUACUUAACGCUGAUGCGGCAAAAAUGUUAUUAAAUUUGUGCGGAACGAUACGCAGACUGUUGAUUGCCUCUAUUAAUACCGCUAAAGACAAUAAAUAAGAUUCACAGACCGAACGAGUAAUUUCCCUUUCGGUCUGUUUUCUUUUUCGGAUUUGGCAGUACAAACCCUA
BAAV01000249.1/835-1307               UAUGGGCGCAGGCGGUCAGAUGCCGCAGCAGUAAUCGCAGUUUAAAUUUAAUCAAACAAAAAAGGCACUCUUGGAAGAACCUUCGUAAAGAAGGUUCUUCCAUUUAAAUUAAUCC.UUGC................GGAUUAGUGAA................AUAUUC....UUUCA.....GAAUAUGAAAUUGC..UU.A.......GCAAUGAAAUACGCCUACGGCGUGAUAAGGAUUAAUUUUAUUUCAUAUCGAGCAAAGCGAGAUAUUUCAUAAUUUGGUUUAGCAAAUUAUUUUAUAUUGCACAGCAAUAUUUCAUUUUAUAUGUUCAACUGCUUAUGAGGCGAUAUUGUGAAAGAAAACAAACUUAUUGAUUUAUCAAUGGAUUUUUCCGUUACUGUUUUAAAAGCAGUCGACUCAAUAAAAGGGCAUUAUGCGCUCGUCAAUCAGAUAGAACGUUCUGCAACAAGUAUCGGUGCAAAUAUUCACGAAGCAAACUAUGCUCAAAGCAAAGCAGAU
hgutS8_s8_175014/2966-2492            GUUUAAGAACCAAACAUAGUAUGCGAGACGGUUACUUUCCUCCCUUUACAAAGUAAGUUGGGGGAGCCAGAAAACGACAGGUUUUUACCUGUCUUUUUUUUAGUGAAAUAAAUCC.UUAC................GGAUUUGUGAA................AUACG.....CUUUG......CGUGUGAAAUAUUCAUU.C.....UGAAUGUGAAAUGCCUACGGCGUAAGAUGAUUUAUUUCAUUUCACUUUCUGCGUUAGCAGAAAAUUUCACAAUGCGUUACGUAGUAUUUCACCGUUUGCACAGCAACCAAUUUCACGGAGCAGUUGAUGUGCGGAAACGAAAUUUCAACCAUGUCGAGCAUCUUUUUGAUUACGGCAGUGCCGUUCGUAAGGUUAUGUGUACAACCAAUACGGUUGAAAGCAUAAAUUCAAGUUUCAGAAAAGUUACAAAAAAGGGUGCUUUUCCAAAUGAAAUGCACUACUCAAAUUGCUCUAUUUACGCACAACCGAGCUUUACA
BAAZ01000840.1/547-70                 AGCGGUUAAGACACCGCCCUUUCACGGCGGUAACACGAGUUCGAUUCUCGUCCGGGUCACCAGAAAAAAGAGCCUUGUCAAAAAGACAAGGCUCUUUUUUCAACGAAAUAAAUCCCUU.C...............GGAAUUUGUGAA................AUUGCC....CUUCG.....GGCAGUGAAAUGUUGCUG.C.....GCAACGUGAAAUACCUGUGGUGUGUGAACCGCGCUGCAGCGCGUAGGGAUUUAUUUCAUUUCAAUUGAUGCGUAGCAUCAAAUUUCACAUUUCGCAGCGCGAAAUAUUUCACUUAAAAAUGUCGAAUCUUGUCAAAUAAAACACGCCGUCUGCGAACCGAAAGCGGUUCGCGGACGGCGCUUUAAAAUUUAUUUAUAAAUUACACAAAUAAUCAUUCAAAGUCGUGGGUGUAAAUUUCGCUGCCGUCGCCGUUCAAGUAGACGAGGCGGACGUGCACACCGGAGAGACCUACUUCGCUUUCGAGCGUAUCGGCGAUA
BAAZ01000059.1/7955-8430              AAUUGAAAAUGCACCCCCUAAGCGUCCGGGGGUGCAUUCUAUUAAAGUUAAGGCUAUUUACCAGGAAAAAGAGCACUUGCUGAUGCAAGUGCUCUUUUUCAGUAUAAUCU.ACCC.UUGC................GGGUGAGGGAA................AUACCG....CUCCG.....CGGUGUGAUAUACGCCUC.C.....GGCAUGUGAGAUCGCUGCGGCGGUGGGUGGAUUUUAUGGAAACUCCGGAUCAAUCAUCUGCAGUUGAUACCGGCUCUCUUUUCGUCAAUCCAUCGGUAUGAAUGACCUAAAAAGCGCAAUGUAUUCCCGUGCUUUUCACAUCUCGACUCGCAAUAAUCACUCGCCAUCCAUGCUUGCUGAUUGGAUCAGAACUUCCAUAGUAAAUACCGCCGGAGCGGCUGCCUCGCAGCGGCUCCGGCGGUUCUGUUUUCGUUCCGUUCAGGACGCCUGCUCAAACUGGCUGUUAUAGAGGUCGGCAUAGAAGCCGCCUGCGGCCA
BAAZ01000224.1/3217-2743              UCGCUAGAUUCAGGUUCUAGUGUCCACUCCGGACGUGCGGGUUCAAGUCCCGCCUCGCGCACCAGAAAAAACCGGUUGUCCAGUGGACAACCGGUUUUUUCAACGAAAUAAAUCC.UGUC................GGAUUUGUGAA................AUGCG.....CUUCG......CGCGUGAAAUAUGGCUU.C.....GCCAAGUGAAAUGCCUGCGGGCGUAAGUGGAUUUAUUUCAUAUCACUUGAUGCGCCAGCAUCAAAUUUCACGCAUCACAUCCGGAGGAUAUAUCACUUUCGGGCAGGACUUCCCUGGAUGCAAAAUAUACUAAAUAUUAUGUAUAAGGACGAUGAACCCAUAACGCAAAUUGGGAAUUCAUGCCUAAUACAUUUGACCGGAUGCUUUUUGAACGAAAUAAAUCCUGUCGGAUUUGUGCAUGCACUUCGCGCGAAAUGUGCCUGCGGGUGUGCGUAGAUUAUUAUUUGAUCCAAUAUAUAGUGAGGAGGACCCGCCAU
BAAV01000831.1/276-1                  UCAGCUGGUUAGAGCGCUUGCUUCACACGCAAGAGGUCCACGGUUCGAGUCCGUGCGUGUCCACCAUGAAAAAAGCACUUGCAUUUGCAAGUGCUUUUUUCAACGAAAUAAAUCUCUUUC...............GGGAUUUGUGAA................AUGCC.....CUGCG......GGCGUGAAAUACGCCUG.C.....AGCGUGUGAAAUCGCUGCGGCGGUGAGGAUUUAUUUCAUUUCACUUGAUGCGAAGCAUCAAAUUUCACAAUUCACGCAGUGAAUUAUUUCACGUCGAGCACGGCGAGACAUUUCAC.........................................................................................................................................................................................................
BAAV01005774.1/822-347                CUCAGUCGGUAGAGCAUGCGGCUGUUAACCGCAGGGUCGUUGGUUCGAGUCCAACAGGGGGAGCCAGGAAAAAAGCACUUGCAUUUGCAAGUGCUUUUUUCAACGAAAUAAAUCCCUU.C...............GGGAUUUGUGAA................AUGCC.....CUGCG......GGCGUGAAAUACGCCUG.C.....GGCGCAUGAAAUCGCUGCGGCGGUGAGGGAUUUAUUUCAUUUCACUUGACGCGAAGCGUCAAAUAUCACAAUUUGCAGAGCAAAUUAUUUCACCGUGAGCGAAGCGAACGAUUUCACUUUUUAUUUGGAUAAAACGCUUUGAAUAUUGGGCGCGGAGCGUGUCAAGGUUCGGAGCACCGCGCUGCCUGCGGCAGAUGAAGCGGUGCUCUGAGCAGGAAGAAACAACGAGCAUUGCGACGCGCUCCUCGUCCUCGGUGGCUCCAUAUCACUCGUUUCCGCCUUUGGCGAAAACUCAUUCAUUACGCACCUCGUCCUCU
BAAZ01000130.1/2580-2104              UUCUUUCACAUUUUGCGCCAGCAAAAAAAUAUCACGAAAACUCUUUAGCGGCUAUGCGUCCGUUGCUUCUGCGUGCACUUGCUUUCGCAAGUGCUUUUUUCAACGAAAUCCACCC.UUUC................GGGUGGGUGAA................AUACUG....CUUCG.....CGGUGUGAUAUACGCCUG.C.....GGUGUGUGAAAUCGCUGCGGCGGUGGGUGGAUUUCAUAUCACUUUCUGCGAAGCAGAAAAUAUCACAAACGCGCGAGCGUUUCUUUCACAUUUUGCGCCAGCAAAAAAAUAUCACGAAAACUCUUUAGCGGCUAUGCGUCCGUUGCUUCUGCGUGCACUUGCUUUCACAAGUGCUUUUUUCAACGAAAUCCACCCUUUCGGGUGGGUGAAAUACCGCUUCGCGGUGUGAUAUACGCCUGCGGCGUGUGAAAUCGCUGCAGCGGUGGCUGGAUUUCAUAUCACUUUCUGCGAAGCAGAAAAUAUCACAAACGCGAGAG
BAAZ01000130.1/2340-1864              UUCUUUCACAUUUUGCGCCAGCAAAAAAAUAUCACGAAAACUCUUUAGCGGCUAUGCGUCCGUUGCUUCUGCGUGCACUUGCUUUCACAAGUGCUUUUUUCAACGAAAUCCACCC.UUUC................GGGUGGGUGAA................AUACCG....CUUCG.....CGGUGUGAUAUACGCCUG.C.....GGCGUGUGAAAUCGCUGCAGCGGUGGCUGGAUUUCAUAUCACUUUCUGCGAAGCAGAAAAUAUCACAAACGCGAGAGCGUUUCUUUCAUAGUUUGCGCCAGCAAAAUAUUUCACAAAGGCUAUUCGCGUGCCCCAUCUAUAACAGCCUAUUAACAUAAAUCCGCCCAAAUCCUGCCAGUGAUGACCGGCAGGAUUUUUCUUUCUGGUUUGAUUCGUGAAUAGGAAUUGCGAAAAUGGUCGUACUUCGCUAUAAUAGAAAAGAGCGCAUGCUUAAGCACGGGCGUCCUCCAGCACGCUCCAUGCGCUUUCCGCAAGAA
BABA01009772.1/349-1                  UUCUUUCACAUUUUGCGCCAGCAAAAAAAUAUCACGAAAACUCUUUAGCGGCUAUGCGUCCGUUGCUUCUGCGUGCACUUGCUUUCGCAAGUGCUUUUUUCAACGAAAUCCACCC.UUUC................GGGUGGGUGAA................AUACCG....CUUCG.....CGGUGUGAUAUACGCCUG.C.....GGUGUGUGAAAUCGCUGCGGCGGUGGGUGGAUUUCAUAUCACUUUCUGCGAAGCAGAAAAUAUCACAAACGCGCGAGCGUUUCUUUCACAUUUUGCGCCAGCAAAAAAAUAUCACGAAAACUCUUUAGCGGCUAUGCGUCCGUUGCUUCUGCGUGCACUUGCGUUCGCAAGUGCUUUUUCAACGAAAUC................................................................................................................................
BAAZ01000130.1/2820-2344              UUCUUUCACAUUUUGCGCCAGCAAAAAAAUAUCACGAAAACUCUUUAGCGGCUAUGCGUCCGUUGCUUCUGCGUGCACUUGCUUUCGCAAGUGCUUUUUUCAACGAAAUCCACCC.UUUC................GGGUGGGUGAA................AUACCG....CUUCG.....CGGUGUGAUAUACGCCUG.C.....GGCGUGUGAAAUUGCUGCGGCGGUGGGGGGAUUUCAUAUCACUUUCUGCGAAGCAGAAAAUAUCACAAACGCGCGAGCGUUUCUUUCACAUUUUGCGCCAGCAAAAAAAUAUCACGAAAACUCUUUAGCGGCUAUGCGUCCGUUGCUUCUGCGUGCACUUGCUUUCGCAAGUGCUUUUUUCAACGAAAUCCACCCUUUCGGGUGGGUGAAAUACUGCUUCGCGGUGUGAUAUACGCCUGCGGUGUGUGAAAUCGCUGCGGCGGUGGGUGGAUUUCAUAUCACUUUCUGCGAAGCAGAAAAUAUCACAAACGCGCGAG
BABA01009772.1/589-113                UUCUUUCACAUUUUGCGCCAGCAAAAAAAUAUCACGAAAACUCUUUAGCGGCUAUGCGUCCGUUGCUUCUGCGUGCACUUGCUUUCGCAAGUGCUUUUUUCAACGAAAUCCACCC.UUUC................GGGUGGGUGAA................AUACCG....CUUCG.....CGGUGUGAUAUACGCCUG.C.....GGCGUGUGAAAUUGCUGCGGCGGUGGGGGGAUUUCAUAUCACUUUCUGCGAAGCAGAAAAUAUCACAAACGCGCGAGCGUUUCUUUCACAUUUUGCGCCAGCAAAAAAAUAUCACGAAAACUCUUUAGCGGCUAUGCGUCCGUUGCUUCUGCGUGCACUUGCUUUCGCAAGUGCUUUUUUCAACGAAAUCCACCCUUUCGGGUGGGUGAAAUACCGCUUCGCGGUGUGAUAUACGCCUGCGGUGUGUGAAAUCGCUGCGGCGGUGGGUGGAUUUCAUAUCACUUUCUGCGAAGCAGAAAAUAUCACAAACGCGCGAG
BAAZ01000130.1/3060-2584              CCAAAGGGGGCAGACUGUAAAUCUGUUAGCAGUGCUUUCGGUGGUUCGAAUCCACCUUCCCCCACCAGAAAAAAGCACUUGCGUAAGCAAGUGCUUUUUUCAACGAAAUCCACCC.UUUC................GGGUGGGUGAA................AUACCG....CUUCG.....CGGUGCGAUAUACGCCUG.C.....GGCGUGUGAAAUUGCUGCGGCGGUGGGUGGAUUUCAUAUCACUUUCUGCGAAGCAGAAAAUAUCACAAACGCGCGAGCGUUUCUUUCACAUUUUGCGCCAGCAAAAAAAUAUCACGAAAACUCUUUAGCGGCUAUGCGUCCGUUGCUUCUGCGUGCACUUGCUUUCGCAAGUGCUUUUUUCAACGAAAUCCACCCUUUCGGGUGGGUGAAAUACCGCUUCGCGGUGUGAUAUACGCCUGCGGCGUGUGAAAUUGCUGCGGCGGUGGGGGGAUUUCAUAUCACUUUCUGCGAAGCAGAAAAUAUCACAAACGCGCGAG
BAAX01002128.1/951-1427               CAGACGCGCACGUUUGAGGGGCGUGUGGUAAUCCCGUAUGGGUUCAAGUCCCAUCGCUCGCACCAGAAAAGGACAGAUUUCUAACGAAAUCUGUCCUUUUCAACUAAAUCCACCC.UUGC................GGGUGGGUGAA................ACAUUG....CUUCG.....CAAUAUGAAAUACGCUUU.C.....AGCGUAUGAAACCGCUGCGGCGAUGGGUGGAUUUAAUUUCAUUUUCUGCGUAGCCGAAAAUUUCAUCAAAACCGUAGGUUUUGAUUUCAUCGUGAGCAACGCGAACGAUUUCAUUAAAAAUUCCGAGAGUUCAACUCUAUCCACAAAAAACAUAAAAACAUCUUUUCUGUACCCCACAGACAAAAACGACAAAUCUCUUUUGGGAUUUGUCGUUUUUAUUUUUGUGAGUUUAUGCGUCAUCCGCCGAGAGUAAUAAUCGAGGUGCAAGCAAAAGACCGCAGAGAGCGUAUUUGCUUUCUGCGGUCUUUUUGAUUUUU
BAAV01000542.1/2006-1530              UCAAUUGGAUAGAGCGUCAGAUUCGGAUUCGGAGGGCGGCUGUUCGAAUCCAGUCAGCCGCGCCAGAAAAGGACAGAUUUCGUUAGAAAUCUGUCCUUUUCAACUAAAUCCACCC.UUGC................GGGUGGGUGAA................AUAUUG....CUUCG.....CAAUAUGAAAUACGCUUU.C.....AGCGUAUGAAAUCGCUGCGGCGAUGGGUGGAUUUAAUUUCAUUUUCUGCGUAGCCGAAAAUUUCAUCAAAACCGUAGGUUUUGAUUUCAUCGUGAGCAACGCGAACGAUUUCAUUAAAAAUUCCGAGAGUUCAACUCUAUCCACAAAAAACAUAAAAACAUCUUUUCUGUACCCCACAGCCAAAGCGGUAAAUCUCUGAUGAGAUUUACCGUUUUUAUUUGCUUUAUAUACUUGAUUUUACCUCGGCUUUGUAUUGUUCGGCUCUUUUUCGGAUAAACGGUACCGCGGCGCGGUAAAACGCAUAAUAUGUAAAAGAC
BAAY01000031.1/2765-2289              CAGCCGGAUAGAGUGUUUGGCUACGAACCAAAAGGUCGCGGGUUCGAAUCCCUCCCGGCGCGCCAGAAAAGGACAGAUUUCGUUAGAAAUCUGUCCUUUUCAACUAAAUCCACCC.UUGC................GGGUGGGUGAA................AUAUUG....CUUCG.....CAAUAUGAAAUACGCUUU.C.....AGCGUAUGAAAUCGCUGCGGCGAUGGGUGGAUUUAAUUUCAUUUUCUGCGUAGCCGAAAAUUUCAUCAAAACCGUAGGUUUUGAUUUCAUCGUGAGCAACGCGAACGAUUUCAUUAAAAAUUCCGAGAGUUCAACUCUAUCCACAAAAAACAUAAAAACAUCUUUUCUGUACCCCACAGACAAAAAUCGACAAGUCUCGUAAGAGAUUUGUCGAUUUUUAUUUUGUGUCGGCUCUACGGUCAGUUUCAUAUGACGGCUCAAAAUCACCGAUUUCGGUUUAUCGGUAUUCGAAAUUGUUAUUUCCGACAAAUUUGAAG
BAAV01000007.1/9865-9389              GUCGCUCGAGAGUUCAACUCUCUCCUGUAAAAACGGAAAAACAUCUUUUUCGUACCCAACAGACAGAAAAGGACAGAUUUCGUUAGAAAUCUGUCCUUUUCAACUAAAUCCACCC.UUGC................GGGUGGGUGAA................AUAUUG....CUUCG.....CAAUAUGAAAUACGCUUU.C.....AGCGUAUGAAAUCGCUGCGGCGAUGGGUGGAUUUAAUUUCAUUUUCUGCGUAGCCGAAAAUUUCAUCAAAACCGUAGGUUUUGAUUUCAUCGUGAGCAACGCGAACGAUUUCAUUAAAAAUUCCGAGAGUUCAACUCUAUCCACAAAAAACAUAAAAACAUCUUUUCUGUACCCCACAGACAACAAAGGUAUCGGGUUUUUCCCGGUACCUUUUUUCUGUAUAUUGAAAAGGCAGAGAGGCCCAAACUCUUCGCCUGCCUUUUGCGGGGCAUUUUCGUUAUUCACAGGAUUGCGGGGCGAUUUUUUUGAUAUACGGA
BAAY01000734.1/1313-1789              AAAAUGCCUCUCAGGGUCUUCUCCUAAGCGGAAGGUCGGGGGUUCAAAUCCCUUUUGGCGCGCCAGAAAAGGACAGAUUUCUAACGAAAUCUGUCCUUUUCAACUAAAUCCACCC.UUGC................GGGUGGGUGAA................ACAUUG....CUUCG.....CAAUAUGAAAUACGCUUU.C.....AGCGUAUGAAAUCGCUGCGGCGAUGGGUGGAUUUAAUUUCAUUUUCUGCGUAGCCGAAAAUUUCAUCAAAACCGUAGGUUUUGAUUUCAUCGUGAGCAACGCGAACGAUUUCAUUAAAAAUUCCGAGAGUUCAACUCUAUCCACAAAAAACAUAAAAACAUCUUUUCUGUACCCCACAGCCACAAGCAAUACCGAAAGCCUUUGUUUUCAAGGGCUUUCGGUUUUUUAUUUUUGUCAAAAACGAGAAAAACAAAAAUCCACAGUUUUUAUUGGCUUUUUUCCGUCUGCUAAUGGAAUUUAUGACUGAUGUCGUCCGC
BAAY01000985.1/3157-3633              CAGCUGGAUAGAGCGUCCGCCUCCUAAGCGGAAGGUCGGGGGUUCAAAUCCCUUUUGGCGCGCCAGAAAAGGACAGAUUUCGUUAGAAAUCUGUCCUUUUCAACUAAAUCCACCC.UUGC................GGGUGGGUGAA................ACAUUG....CUUCG.....CAAUAUGAAAUACGCUUU.C.....AGCGUAUGAAAUCGCUGCGGCGAUGGGUGGAUUUAAUUUCAUUUUCUGCGUAGCCGAAAAUUUCAUCAAAACCGUAGGUUUUGAUUUCAUCGUGAGCAACGCGAACGAUUUCAUUAAAAAUUCCGAGAGUUCAACUCUAUCCACAAAAAACAUAAAAACAUCUUUUCUGUACCCCACAGACACAAGCAAUACCGAAAGCCUUUGUUUUCAAGGGUUUUCGGUUUUUUAUUUUUGUCAAAAACGAGAAAAACGAAAAAGCCGCAGUUUUUAUUGGCUAUUUUUCCGUCUGCUAACGGAAUUUAUGACUGAUGUCGUCC
BAAY01000139.1/5433-4957              CAGACGCGCACGUUUGAGGGGCGUGUGGUAAUCCCGUAUGGGUUCAAGUCCCAUCGCUCGCACCAGAAAAGGACAGAUUUCGUUAGAAAUCUGUCCUUUUCAACUAAAUCCACCC.UUGC................GGGUGGGUGAA................ACAUUG....CUUCG.....CAAUAUGAAAUACGCUUU.C.....AGCGUAUGAAAUCGCUGCGGCGAUGGGUGGAUUUAAUUUCAUUUUCUGCGUAGCCGAAAAUUUCAUCAAAACCGUAGGUUUUGAUUUCAUCGUGAGCAACGCGAACGAUUUCAUUAAAAAUUCCGAGAGUUCAACUCUAUCCACAAAAAACAUAAAAACAUCUUUUCUGUACCCCACAGACAAAAACGACAAAUCUCUUUUGGGAUUUGUCGUUUUUAUUUUUGUGAGUUUAUGCGACAUCCGCCGAGAGUAAUAAUCGAGGCGCAAGCAAAAAACCGCAGAGAGCGCAUUUGCUUUCUGCGGUCUUUUUGAUUUUU
BAAV01000478.1/3880-3404              CAGACGCGCACGUUUGAGGGGCGUGUGGUAAUCCCGUAUGGGUUCAAGUCCCAUCGCUCGCACCAGAAAAGGACAGAUUUCUAACGAAAUCUGUCCUUUUCAACUAAAUCCACCC.UUGC................GGGUGGGUGAA................ACAUUG....CUUCG.....CAAUAUGAAAUACGCUUU.C.....AGCGUAUGAAAUCACUGCGGCGAUGGGUGGAUUUAAUUUCAUUUUCUGCGUAGCCGAAAAUUUCAUCAAAACCGUAGGUUUUGAUUUCAUCGUGAGCAACGCGAACGAUUUCAUUAAAAAUUCCGAGAGUUCAACUCUAUCCACAAAAAACAUAAAAACAUCUUUUCUGUACCCCACAGACAAAAACGACAAAUCUCUUUUGGGAUUUGUCGUUUUUAUUUUUGUGAGUUUAUGCGACAUCCGCCUAGAGUAAUAAUCGAGGCGCAAGCAAAAGACCGCAGAGAGCGUAUUUGCUUUCUGCGGUCUUUUUGAUUUUU
BAAU01007736.1/851-378                AUUUUUCUUUGUGCGGAAGAUGGAGUCGAAGUUUAUCCCCGUCAGGGGAAAUCCAUCUUCCCCCACCAGAAAAACCGUCUUGCCUUGCAAGGCGGUUUUUCAAUGAAAUCCGUCC..UGC................GGACGGGUGAA................AUCCUG....CCGUG.....CAGGAUGCAAUACGC.GC.C......GCGUGUGAAAUCGCUGCGGCGAUGGGUGGACGGAUUUCCUUUCACCCGAGCGAAGCAAGGAUUUCAUCUGCCAGCGACAGCCGGAGAUUUCACCGUGCGCAUGCACGAUCUCAUCAAAGGAGUUCACGCCAUGGCUGAAAACAAGCUCACCGACCUGUCCAUGGAUUUUGCCGUACAGACGCUGCAGCUCUGCGAAACCAUACACAGCCACAGCGCCCUCGUGAAUCAACUCGAACGCUCGUCCACCUCCAUCGGGGCCAACAUUCGUGAGGCGAGUUAUGCGCACGGAAAGGCAGACUUCAUCGCCAAGCUCCAG
BAAV01002358.1/907-413                GUCAAAUGGGGCAGACUGUAAAUCUGUUGUUUCGGCUUCGGUGGUUCGAAUCCACCCUCUCCCACCAGAAAAAGGCACUUGCGAUUGCAAGUGCCUUUUUCAGUGAAAUUCGUUCCUA.C...............GGAACGAGUGAAAUAUCUUCGAUGUGAAAUAUUUG...CCUCG....CAAAUGUGAGAUAUGCCUG.C.....GGCAUAUGAAG.GAACGAAUUUUAUUUCACUUGAUGCGCAGCAUCAAAUUUCACAAUUUACGAAGUAAAUUAUUUCACCGCGAGCAAGGCGAGCGAUUUCACUAAAGCUUAUAGUGGCUUUAUUCGGCACUGCGAUUAACUGCAAGUGCCUUUUUCAGUGAAAUUUGCCCUUGUGGGCAAGUGAAAUACGCCUGCGGCGUGUGAAAUGCGAUAACUCGCGUGAAAUGUUCGCUGCGCGAACGCGGGCAAAUUUCAUUUCACAUUGCGACGAAGGAGCAAUAUUUCACGUUUGCCGCAAGGCAAACAUUUCACAUCCC
BAAU01005691.1/1034-561               GGCUACGCCCGUAGAAAGCUGUGGGGAGCCCUUUUCGGACGCGGUUUCGAUUACCGCCAUCUCCACCAGAAAAAGCACUUGCUGUUGCAAGUGCUUUUUUCAAUGAAAUUCGUUUCUC.U...............GGAACGAGUGAA................AUAU......CUUAG.......AUGUGAAAUAUGCCUG.C.....GGCAUAUGAAAACAGGUCAAUAGCCGAUUUUCUAGACAGGCUGUAACCAAUGCAAGCCGGGAAAGUUCUUUACUACUCUCCCGGCUUGAUUUUUAUUUUUGCAGUCAUAUUCUGACUGCUUCAACCUCGUUUCCGUGUUCCGUUAUUAUAUCUAUAAGGUCGGUUGUUUUCAGCCACACCGUUGCGGUGUUGUCAUUCGGGUGGACUCCGAUGAGUCCGCCGUUUACGAGUUCCUCGUCAAGAAAAAAUUUCACUUUUUUCUCGCUGUCGUUGAGUAUACCGAGCGGCGUCACUGCGCCCGGUAUCAGACCGAGCAG
BAAV01001911.1/1405-1625              GAUUCCGAAGCUUUGAUUCUGCCAUACGGAUAUCACCUCUCAGUUCAGAAUACUACAAAAAUUCUAAAUUAUCAAGUGAAAUAUCGCAUUGCGCUCUUUUAAGUGAAAUAUCUCGCUG.C...............GCUCGAUGUGAA................AUAAUUUGCGCGA.G.CGCAAAUUGUGAAAUAUUGCUCCUGCGUCGCAAUGUGAAAUAAAAUUUGCCCUCGUUUGCGCAGCAAACAUUUCAC..............................................................................................................................................................................................................................................................................
BAAV01002358.1/1161-1418              GCAGGGCGGUGCUUUUGUAUAUCUAUGACGCGAUGAGCCGUCCGCCGCGUCGGAUAUCGCGCGGAUAUUACAUUGCUUCUGUACUACUUAAUCAAAGCACAAGUGAAAUAUCCCGCCGAU...............GCGGGAUGUGAA...............AAUGUUUGC..CUUNGC..GCAAACGUGAAAUAUUGCUCCUUCGUCGCAAUGUGAAAUGAAAUUUGCCCGCGUUCGCGCAGCGAACAUUUCACGCGAGUUAUCGCAUUUCACACGGCGCAAGGCGUAUUU.........................................................................................................................................................................................................................................
hgutS7_s7_168049/2-469                AACGGUUAGUUCAAAAAAAUAAGAUAAUCAUGAAAAAGACAAGUCAAAUUGACUUGUCUUUUUCAGUUAAAUCCGACCGUGUCGGGUGAAACCCCUACGAGGUUGAAAUCUCAC..UG.C.................GUGAGGUGAA................AUCU......CUACG.......AGAUGAAAUCUGC.UA.C......GCAGGUGAAAAGGAAAAGCACUUCCGAAAAUUCGGAAGUGCUUUUGAUUUUUGUUUCGUGACACAAGGUCAAGUGCGAUUAAAGCGAGAAUCCUUCACAAGUAUAAACAGUUCCGACUUUCAAGUUAUACUCACUCGUAAGAUUGGUGUUAAGACCGGGGCACGCUUUAACGGUAAGAGUAUUUCCUGAUACUGUAAACGUAAUAGUCUUUCCGACAUUACCCAUAUUACCGCCUUGUGCUGUUACCGUCACGGUAAGUUCGUUUCCUGAAAGCACACCGUUUGCAAAUUCCACAUAGAAUCCUGUAUAGCCAACU
#=GC SS_cons                          .....................................................................................................,,,,,,<<<<<<<<<__._...............>>>>>>>>>,,,................<<<<<<<<<<_____.>>>>>>>>>>,,,<<<<<<<___......>>>>>>>::::..................................................................................................................................................................................................................................................................................................................
#=GC R2R_LABEL                        ----------------------------------------------------------------------------------------------------...............................................1..............2.........................................................-----------------------------------------------------------------------------------------------------------------------------------------------------------------------------------------------------------------------------------------------------------------------------------------------------------------
#=GF R2R var_backbone_range 1 2
//
