# Supplementary material for: R2R - software to speed the depiction of aesthetic consensus RNA secondary structures
Source: BMC Bioinformatics. 2011 Jan 4;12:3. doi: 10.1186/1471-2105-12-3 (PMC3023696; doi:10.1186/1471-2105-12-3)
Supplement: Additional file 1 — Source code and example input and output files. C++ and Perl source code is provided. Installation and usage instructions are given in the user manual (Additional file 2), which is also a part of this archive. Example input files for R2R are included in the "demo" subdirectory of this archive, and R2R's raw output on these examples in PDF and SVG format is supplied in the "demo/output-pdf" and "demo/output-svg" subdirectories. Files can be retrieved from the tgz archive file using programs such as WinZip (Windows), StuffIt Expander (Mac) or the tar/gzip commands (UNIX). [file 1471-2105-12-3-S1.TGZ › R2R-1.0.1/demo/104/gyrA.sto]

# STOCKHOLM 1.0
NC_007005.1/4990567-4990076                CACGUGGCAAGAUCGCGACGCUCCUGCGUGGCGAAUCAUUCUGCCGCUUUCUCGGCCGGAUGCAUCUGGCUGCUGAACGAAGACCAGGAUCGUUGAAUCGACGUGAGUUGGGUCCGGGCCUGUAUG..GGGCUCAACGAGUUUGGU..GCGGCUCAGGAGAG.CCUUCGCCGAACGUCCUCAAGAGUGCGGAAGA......AUUAUGGCAAAGCGUGAUUAUUACGAAGUGUUGGGAGUGGAGCGAGGCUCCAGCGAGGCGGACCUGAAGAAGGCUUAUCGCCGUCUGGCGAUGAAGCAUCACCCUGACCGCAACCCUGAUGACAAAGCAUCGGAAGAGCUGUUCAAAGAGGCCAACGAAGCCUACGAAGUGCUUUCCGACGCCAGCAAACGCGCGGCCUACGAUCAGUAUGGCCAUGCCGGUGUCGACCCGAGCAUGGGUGGCGGCGGUGGUUUUGGUGGCGGUGCCGGUGGCGCCAACUUCUCCGAUAUCUUCGGCGAUGU.
NC_005773.3/4795081-4794590                CAUGUGGCAAGAUCGCUACGCUCCUGCGUAGCGAAUCAUUCUGCCGCUUUCUCGGCCAGACCUAUCUGGUUGUUGAACGAAGACCAGGAUCGUUGAAUUGACGUGAGUUGGGUCCAGGGCCUGUAUG.GGGCUCAACGAGUUUGGCAGG.GUUCAGGA..GG.GUCUUGCCGAACGUCCUCAAGAGUGCGGAAGA......ACUAUGGCAAAGCGUGAUUAUUACGAAGUGUUGGGAGUGGAGCGAGGCUCCAGCGAGGCGGACCUGAAAAAGGCUUAUCGCCGUCUGGCGAUGAAGCAUCACCCCGACCGUAACCCUGAUGACAAAGCCUCGGAAGAGCUGUUCAAAGAGGCCAACGAGGCCUACGAAGUGCUGUCCGAUGCCAGCAAGCGCGCUGCGUACGAUCAGUAUGGCCAUGCUGGUGUCGACCCGAGCAUGGGUGGCGGCGGCGGUUUUGGUGGUGGUGCCGGUGGUGCCAACUUCUCCGACAUCUUCGGUGAUGU.
NC_004578.1/5075607-5075117                CAUGUGGCAAGAUCGCUGCGCUCCUGCGUGGCGAAUCAUUCUGCCGCUUUCUCGGCCGGAUCCGUCUGGCUGUUGAACGAAGACCAGGAUCGUUGAAUUGACGUGAGUUGGGUCCGGGCCUGUAUG..GGGCUCAACGAGUUUGGCUGG.GCUCAGGA..GG.GUCUUGCCAAACGUCCUCAAGAGUGCGGAAGA......AUUAUGGCAAAGCGUGAUUAUUACGAAGUGUUGGGUGUGGAGCGAGGCUCCAGCGAGGCGGACCUGAAGAAGGCUUAUCGUCGUCUGGCGAUGAAGCAUCACCCUGACCGCAACCCUGAUGACAAAGCGUCUGAAGAGAUGUUCAAGGAGGCCAAUGAGGCCUACGAAGUGCUGUCCGAUGCCAGCAAACGCGCGGCCUACGACCAGUACGGCCAUGCAGGCGUUGACCCGAGCAUGGGUGGCGGCGGCGGGUUUGGCGGUGGUGCCGGUGGCGCCAACUUCUCGGACAUCUUUGGCGACGU.
ABEF01001215.1/1-413                       ...............................................................................AUGACCAGGAUCGUUGAAUUGACGUGAGUUGGGUCCGGGCCUGUAUU.GGGGCUCAACGAGUUUGGCAGG.GCUCAGGA..GG.GUCUGGCCGAACGUCCUUAAGAGUGCAAAGA.......CUUAUGGCAAAGCGUGACUAUUACGAAGUAUUGGGUGUGGAGCGCGGCUCCAGCGAGGCGGACCUGAAAAAGGCCUACCGUCGCCUGGCGAUGAAGCACCACCCGGACCGUAAUCCGGAUAGCAAGGAAUCCGAGGACUUGUUCAAAGAGGCUAAUGAAGCCUAUGAAUGUUUGUCUGAUCCCAACAAGCGUGCAGCUUACGACCAGUAUGGCCACGCCGGAGUCGAUCCGAGCAUGGGUGGCGGUGGCGCCGGUUUUGGCGGUCAGAAUUUCUCCGAUAUUUUCGGCGAUGUAUUCAGUGAC
NC_004129.6/956564-957054                  CUGGCGGUCGGGUCGGAGAAGCUCCUGCUUUCCGGCUGUGAUGACCGCAAUGGUCGGCCCGCAACCGGGUUGGCUUUCCAAGACCAGGAUCGUUGAAUUGACGUGAGUUGGGUCCGGGCCUGUAUU.GGGGCUCAGCGAGUUUGGCAGA.GCUCAGGA..GG.GU.UUGCCGGACGUCCUUAAGAGUGCAAAGA.......CUUAUGGCAAAGCGUGACUAUUACGAAGUGUUGGGUGUGGAGCGUGGCUCCAGCGAUGCGGAGCUGAAAAAGGCUUACCGUCGCUUGGCGAUGAAGCAUCACCCGGACCGUAAUCCCGGCGACAAAGCGUCGGAAGACAUGUUCAAGGAGGCCAACGAGGCCUACGAAGUACUGUCCGAUUCCAGCAAGCGUGCCGCGUAUGACCAGUACGGCCACGCUGGUGUCGACCCGAGCAUGGGUGGCGGGGGGGGCGGCUUCGGCGGGCAGAACUUCUCCGAUAUCUUCGGUGACGUGUUCAGUGAU
NC_007492.1/896943-897434                  AGCAUGCGACAAGCUUCGUGUGUUGGCGGUAUGGCCGGGAAUGCUCCUGCUUUUCGCGCCGCAAAUACCGCAUGAACCAAAGACCAGGAUCGUUGAAUUGACGUGAGUUGGGUCCGGGCCUGUAUU.GGGGCUCAACGAGUUUGGCGAA.GCUCAGGA..GGGGU.UUGCCGAACGUCCUCAAGAGUAUGAAGAA......CUUAUGGCUAAGCGUGACUAUUACGAAGUGUUGGGUGUUGAGCGCGGCUCAAGCGAAGCAGACCUGAAAAAGGCCUAUCGCCGUCUGGCGAUGAAGCACCACCCGGACCGUAAUCCCGGUGACAAGGCGUCGGAAGAUCUGUUCAAGGAGGCCAACGAAGCCUACGAAGUGCUGUCCGAUUCCAGCAAGCGUGCAGCGUACGAUCAGUACGGUCAUGCCGGCGUCGACCCGAGCAUGGGCGGCGGGGGUGCCGGUUUCGGCGGUCAGAACUUCUCCGACAUCUUCGGUGAUGUCUUCAGUGA.
NC_009656.1/1991343-1991831                UGGGCUGGGGCGUGGGCUGUGGUAAGCUCCGACGGUUAUUCGAGCGCCCCGCGGAGGGGUCUCGAGAGUGCGCGAAUCCUUGACUCAAGUCGUUGAUUUGUAGUGAGUUGGCGC..UGCUC.GGGC.AUGCGCCGACCUACUUCGUUUG.CCUCAGGAACGA.GGC.GGCGAAGU.UCCACCAGAAAAAGGAACCAGGCUUCUCAUGGGCGAACUGGCCAAAGAAAUUCUCCCGGUCAAUAUCGAAGACGAGCUGAAACAGUCCUAUCUCGACUACGCGAUGAGCGUGAUCGUCGGGCGGGCCCUGCCGGAUGCACGUGACGGCCUGAAGCCGGUGCACCGCCGUGUGCUUUAUGCCAUGAGCGAGCUGGGCAACGACUGGAACAAGCCCUACAAGAAAUCCGCCCGUGUGGUCGGCGACGUGAUCGGUAAGUACCACCCGCACGGCGACAUCGCGGUCUACGACACCAUCGUGCGCAUGGCGCAGCCGUUCUCGCU.......
NC_008463.1/2014558-2015046                UGGGCUGGGGCGUGGGCUGUGGUAAGCUCCGACGGUUAUUCGAGCGCCCCGCGGAGGGGCCUCGAGAGUGCGCGAAUCCUUGACUCAAGUCGUUGAUUUGUAGUGAGUUGGCGC..UGCUC.GGGC.AUGCGCCGACCUACUUCGUUUG.CCUCAGGAUCGA.GGC.GGCGAAGU.UCCACCAGAAAAAGGAACCAGGCUUCUCAUGGGCGAACUGGCCAAAGAAAUUCUCCCGGUCAAUAUCGAAGACGAGCUGAAACAGUCCUAUCUCGACUACGCGAUGAGCGUGAUCGUCGGGCGGGCCCUGCCGGAUGCACGUGACGGCCUGAAGCCGGUGCACCGCCGUGUGCUUUAUGCCAUGAGCGAGCUGGGCAACGACUGGAACAAGCCCUACAAGAAAUCCGCCCGUGUGGUCGGCGACGUGAUCGGUAAGUACCACCCGCACGGCGACACCGCGGUCUACGACACCAUCGUGCGCAUGGCGCAGCCGUUCUCGCU.......
NC_009439.1/2034131-2034621                UAGGUGCGCGGCACGCUUUGUGGUAAUCUCCGGCAGUUCUCAAGGGGGCUGGCUGCAGCCUCCGUCACUGCAUCGAAUCGUGACAUAACUCGUUGAUUUGUCGUGAGUCGUUGAU.GGCUUGAAGC.UAUC.GCGACGUGCUCCAUGGC.GUUCCAGGAAGA.AUGACGCGGAGU.UUCACCAGAAAAAGGAACCAGGCUUCUCAUGGGCGAACUGGCCAAAGAAAUCCUCCCGGUCAAUAUCGAAGACGAGCUGAAACAGUCCUACCUCGACUACGCGAUGAGCGUGAUCGUCGGGCGUGCGCUGCCGGAUGCGCGCGAUGGCUUGAAGCCGGUACACCGCCGUGUGCUCUAUGCCAUGAGCGAACUGGGCAACGACUGGAACAAGCCCUACAAGAAAUCGGCCCGUGUGGUCGGUGACGUGAUCGGUAAAUACCACCCGCACGGCGACACCGCGGUGUACGACACCAUCGUGCGGAUGGCUCAGGACUUCUCCCU.......
ABEF01045426.1/1307-1772                   UAGGUGCGUGGCGGCGAUUGUGAUAACAUUCGGCGGUUUCCAGGGUCGCCCCGAGGGGCUACCUAUAACGUGCAGAUCCGUGUCAUAACUCGUUGAUUUGUCGUAAGUCGUUGUCAGGCACUUUGU.CGGCAGCGGCGAGCUUCGUU...CGUCUCAUAUGGACGCG.ACGAGGU.UUCACCCGAAAAAGGAAUCAGGCUUCUCAUGGGCGAACUGGCCAAAGAAAUCCUCCCGGUCAAUAUCGAAGACGAGCUGAAACAGUCCUACCUCGACUACGCAAUGAGCGUAAUUGUCGGGCGGGCACUGCCUGAUGCGCGCGAUGGCUUGAAGCCCGUGCACCGGCGUGUGCUGUUCGCGAUGAGCGAGCUGGGUAACGACUGGAACAAGCCGUACAAGAAAUCUGCCCGUGUUGUCGGUGACGUGAUCGGUAAGUAUCACCCUCACGGCGACACUGCGGUGUACGACACCAUCG................................
NC_007492.1/4610546-4610056                AUAGGUGCGUGGCGGCUCUUGUGAUAACAUCCGGCGUUUUCCGAGGCAGUCCCACGGGGUUGUCUUCACUGCGCAAAUCCAGGGUCAACUUGUCGAUUUGUCGUAAGUCGGCGCAUGGCACUCGGC.CUGCAUCGACGAGCUUCGU.GC.GUCCCCUA.UGG.AUAUGGCGAAGU.UUCACCAGAAAAAGGAAUCAGGCUUCUCAUGGGCGAACUGGCCAAAGAAAUCCUCCCGGUCAAUAUCGAAGACGAGCUGAAACAGUCCUAUCUCGACUACGCGAUGAGCGUGAUCGUCGGCCGUGCACUGCCGGAUGCGCGCGAUGGCUUGAAGCCCGUGCACCGUCGCGUGCUGUUCGCGAUGAGCGAGCUGGGCAACGACUUUAACAAGCCGUACAAGAAAUCUGCCCGUGUCGUCGGUGACGUGAUCGGUAAGUAUCACCCGCACGGUGAUACCGCGGUGUACGACACCAUCGUCCGCAUGGCGCAGCCUUUCUCCCU.......
NC_004129.6/5018049-5017559                UAGGUGCGUGGCGGCGAUUGUGAUAACAUCCGGCGGUUUCCAAGGUGGUCCGACGCGGCUGCCUUCACUGCGCAAAUCCAUGGCAUAACUUGUUGAUUUGUCGUAAGUCGGUGCAUGGCACUAGGC.CUGCAGCGGCGAGCUUCGUU.C.GUCCCAUA.UGG.AUGUGACGAAGU.UUCACCAGAAAAAGGAAUCAGGCUUCUCAUGGGCGAACUGGCCAAAGAAAUCCUCCCGGUCAAUAUCGAAGACGAGCUGAAACAGUCCUACCUCGACUACGCGAUGAGCGUAAUCGUCGGGCGGGCACUGCCUGAUGCGCGCGAUGGCUUGAAGCCCGUGCACCGGCGUGUGCUGUACGCGAUGAGCGAGCUCGGUAACGACUGGAACAAGCCGUACAAGAAAUCUGCCCGUGUUGUCGGUGACGUGAUCGGUAAGUAUCACCCGCACGGUGAUACCGCGGUGUACGACACCAUCGUUCGUAUGGCCCAGCCAUUCUCCCU.......
NC_008027.1/1558885-1559375                UCCCAUGCGUCCAGCGUUUGUGAUACCAUCCGGCAGUUUCCAAGGCCGUUCUUUGCAGCGGCCUUCAUUGCGCAGAUCCAUGGCACAACUCAUUGAUUUGUCGUAUGUCGUCGCUUCCCUUCACGC..AGCGGCGGCGAGCUUCGUU.C.GUCCUACGAGGG.ACCAGGCGAAGU.UUCACCAGAAAAAGGAAUCAGGCUUCUCAUGGGCGAACUGGCCAAAGAAAUCCUCCCGGUCAAUAUCGAAGACGAACUGAGACAGUCUUACCUCGACUACGCGAUGAGCGUGAUUGUCGGGCGAGCGCUGCCCGAUGCGCGUGACGGCUUGAAGCCCGUGCAUCGACGCGUUCUCUAUGCGAUGAGCGAGCUGGGCAACGACUGGAACAAGCCGUACAAGAAAUCCGCCCGUGUGGUCGGUGACGUGAUCGGUAAGUACCACCCGCACGGCGACACCGCCGUGUACGACACCAUCGUGCGCAUGGCGCAGCCGUUCUCGCU.......
NC_004578.1/1913288-1913776                UGUGAGCGCCCCGGCGGUUGUGGUAAUAUCCGGCGGUUAUCGGGGACACUCACUGGCGUCACCCACACUGCGCAGUUUCAUGGCAUAACUCGUUGAUUUGUCGUAAGUCGCUGCCCUGCAA.AUGC.UGGCAGCGGCGAGCUUCGU..AUACCCC.GAAUGG.GUU.UGCGAGGU.UUCACCAGAAAAAGGAAUCAGGCUUCUCAUGGGCGAACUGGCCAAAGAAAUCCUCCCGGUCAAUAUCGAAGACGAGCUGAAGCAGUCCUACCUCGACUACGCAAUGAGCGUAAUCGUCGGUCGGGCACUGCCCGAUGCGCGCGACGGCUUGAAGCCCGUGCACCGGCGCGUGUUGUUCGCAAUGAGCGAGCUGGGUAACGACUGGAACAAGCCGUACAAGAAAUCCGCCCGUGUGGUUGGUGACGUGAUCGGUAAGUAUCACCCACACGGCGACACCGCCGUGUACGACACCAUCGUUCGUAUGGCUCAGCCAUUCUCGCU.......
NC_007005.1/4333510-4333022                UGUGAGCGCCUCGGCGAUUGUGGUAAUAUCCGGCGGUUAUCGGGGACACUGAUUGUGGUCGCCCACGCUGCGUAGAUUCAUGGCAUAACUCGUUGAUUUGUCGUAAGUCGCUGCCCCGCAC.AUGC.UGGCAGCGGCGAGCUUCGU..AUACCCC.GAAUGG.GUU.UGCGAGGU.UUCACCAGAAAAAGGAAUCAGGCUUCUCAUGGGCGAACUGGCCAAAGAAAUCCUCCCGGUCAAUAUCGAAGACGAGCUGAAGCAGUCCUACCUCGACUACGCGAUGAGCGUAAUCGUCGGUCGCGCACUGCCCGAUGCACGCGACGGCUUGAAGCCCGUGCACCGGCGCGUGUUGUUCGCAAUGAGCGAGCUGGGUAACGACUGGAACAAGCCGUACAAGAAAUCCGCCCGUGUGGUUGGUGACGUGAUCGGUAAGUAUCACCCGCACGGCGACACAGCCGUGUACGACACCAUCGUUCGUAUGGCUCAGCCAUUCUCGCU.......
NC_005773.3/4215031-4214543                UGUGAGCGCCUCGGCGAUUGUGGUAAUAUCCGGCGGUUAUCGGGGACACUGAUUGUAGUCGCCCACGCUGCGUAGAUUCAUGGCAUAACUUGUUGAUUUGUCGUAAGUCGCUGCCCUGCAC.AUGC.UGGCAGCGGCGAGCUUCGU..AUACCCC.GAAUGG.GUU.UGCGAGGU.UUCACCAGAAAAAGGAAUCAGGCUUCUCAUGGGCGAACUGGCCAAAGAAAUCCUCCCGGUCAAUAUCGAAGACGAGCUGAAGCAGUCCUACCUCGACUACGCGAUGAGCGUAAUCGUCGGUCGAGCACUGCCCGAUGCGCGCGACGGCUUGAAGCCCGUGCACCGGCGCGUGUUGUUCGCAAUGAGCGAGCUGGGUAACGACUGGAACAAGCCGUACAAGAAAUCCGCCCGUGUGGUUGGUGACGUGAUCGGUAAGUAUCACCCGCACGGCGAUAUAGCCGUGUACGACACCAUCGUUCGUAUGGCUCAGCCAUUCUCGCU.......
NC_002947.3/1970872-1971361                CCCCACCGCCCCCGCGUUUGUGAUAACAUCCGGCAGUUUCCAAGACCGCCCAUCACGGCGGCCUUCAUUGCGCAGAUCCAUGGCACAACUCAUUGAUUUGUCGUAAGUCGUCGCACC.CUU.AUGCGCUGCGGCGGCGAGCUUCGUUCG.GCCCUUGA.UGGAGCU..GCGAAGU.UUCACCAGAAAAAGGAAUCAGGCUUCUCAUGGGCGAACUGGCCAAAGAAAUCCUCCCGGUCAAUAUCGAAGACGAACUGAGACAGUCUUACCUCGACUACGCGAUGAGCGUGAUUGUCGGGCGAGCGCUGCCCGAUGCGCGUGACGGCUUGAAGCCUGUGCAUCGCCGCGUUCUCUAUGCGAUGAGCGAACUGGGCAACGACUGGAACAAGCCGUACAAGAAAUCCGCCCGUGUGGUCGGUGACGUGAUCGGUAAGUACCACCCGCACGGCGACACUGCGGUCUACGACACCAUCGUGCGUAUGGCCCAGCCGUUCUCGUU.......
NZ_AAVY01000017.1/71741-72230              CCCCACCGCUACUGCCUUUGUGAUAACAUCCGGCAGUUUCCAAGACCGCCCAUGACGGCGGCCUUCAUUGCGCAGAUCCAUGUUACAACUCAUUGAUUUGUCGUAAGUCGUCGCACC.CUU.AUGCGCUGCGGCGGCGAGCUUCGUUCG.GCCCUUGA.UGGAGCU..GCGAAGU.UUCACCAGAAAAAGGAAUCAGGCUUCUCAUGGGCGAACUGGCCAAAGAAAUCCUCCCGGUCAAUAUCGAAGACGAACUGAGACAGUCUUACCUCGACUACGCGAUGAGCGUGAUUGUCGGGCGAGCGCUGCCCGAUGCACGUGACGGCUUGAAGCCCGUGCAUCGUCGCGUUCUCUUUGCGAUGAGCGAACUGGGCAACGACUGGAACAAGCCGUACAAGAAAUCCGCCCGUGUGGUCGGUGACGUGAUCGGUAAGUACCACCCGCACGGCGAUACUGCGGUCUACGACACCAUCGUGCGUAUGGCCCAGCCAUUCUCGCU.......
NC_009512.1/4452364-4451875                CCCCACCGCCCCCGCCUUUGUGAUAAUAUCCGGCAGUUUCCAAGACCGCCCAAAGUGGCGGCCUUCAUUGCGCAGAUCCAUGGCACAACUCAUUGAUUUGUCGUAAGUCGUCGCACC.CUU.AUGCGCUGCGGCGGCGAGCUUCGUUCG.GCCCUUGA.UGGAGCU..GCGAAGU.UUCACCAGAAAAAGGAAUCAGGCUUCUCAUGGGCGAACUGGCCAAAGAAAUCCUCCCGGUCAAUAUCGAAGACGAACUGAGACAGUCUUACCUCGACUACGCGAUGAGCGUGAUUGUCGGGCGAGCGCUGCCCGAUGCGCGUGACGGCUUGAAGCCCGUGCAUCGCCGCGUUCUCUAUGCGAUGAGCGAACUGGGCAACGACUGGAACAAGCCGUACAAGAAAUCCGCCCGUGUGGUCGGUGACGUGAUCGGUAAGUACCACCCGCACGGCGACACUGCGGUCUACGACACCAUCGUGCGUAUGGCCCAGCCGUUCUCGUU.......
NZ_AAXR01000003.1/426274-425785            CCCCACCGCCCCCGCCUUUGUGAUAACAUCCGGCAGUUUCCAGGACCGCCCAUCACGGCGGCCUUCAUUGCGCAGAUCCAUGGCACAACUCAUUGAUUUGUCGUAAGUCGUCGCACC.CAU.AUGCGCUGCGGCGGCGAGCUUCGUUCG.GCCCUUGA.UGGAGC..UGCGAAGU.UUCACCAGAAAAAGGAAUCAGGCUUCUCAUGGGCGAACUGGCCAAAGAAAUCCUCCCGGUCAAUAUCGAAGACGAACUGAGACAGUCUUACCUCGACUACGCGAUGAGCGUGAUUGUCGGGCGAGCGCUGCCCGAUGCGCGUGACGGCUUGAAGCCCGUGCAUCGUCGCGUUCUCUAUGCGAUGAGCGAACUGGGCAACGACUGGAACAAGCCGUACAAGAAAUCCGCCCGUGUGGUCGGUGACGUGAUCGGUAAGUACCACCCGCACGGCGACACCGCGGUCUACGACACCAUCGUGCGUAUGGCCCAGCCGUUCUCGCU.......
#=GC SS_cons                               .........................................................................................................,<<<<<<<<<--<<__.__>>.->>>>>>>>><<<<<<<<<<<<-<<<<_.____>>.>>>>>>>>>>>>.>>:::::::::::::::::::...................................................................................................................................................................................................................................................................................................................
#=GC R2R_LABEL                             ----------------------------------------------------------------------------------------------------.....................................1..................................................RRRR.2......3...SSS---------------------------------------------------------------------------------------------------------------------------------------------------------------------------------------------------------------------------------------------------------------------------------------------------------
#=GC R2R_XLABEL_label                      .............................................................................................................................................................................................r...............s..........................................................................................................................................................................................................................................................................................................
#=GF R2R place_explicit 1 1-- -90 3 0 0 0 -180
#=GF R2R shade_along_backbone R rgb:230,230,230
#=GF R2R shade_along_backbone S rgb:230,230,230
#=GF R2R tick_label label:r SD
#=GF R2R tick_label label:s start
#=GF R2R var_backbone_range 2 3
//
