# Supplementary material for: R2R - software to speed the depiction of aesthetic consensus RNA secondary structures
Source: BMC Bioinformatics. 2011 Jan 4;12:3. doi: 10.1186/1471-2105-12-3 (PMC3023696; doi:10.1186/1471-2105-12-3)
Supplement: Additional file 1 — Source code and example input and output files. C++ and Perl source code is provided. Installation and usage instructions are given in the user manual (Additional file 2), which is also a part of this archive. Example input files for R2R are included in the "demo" subdirectory of this archive, and R2R's raw output on these examples in PDF and SVG format is supplied in the "demo/output-pdf" and "demo/output-svg" subdirectories. Files can be retrieved from the tgz archive file using programs such as WinZip (Windows), StuffIt Expander (Mac) or the tar/gzip commands (UNIX). [file 1471-2105-12-3-S1.TGZ › R2R-1.0.1/demo/104/icd.sto]

# STOCKHOLM 1.0
NC_008463.1/2615022-2614553                CUAAACAGGCGAGCGCAUCAGCCCGGCGAGAGGGUGGUAUACUGCGCGCCAUGACUUCGCAGUCAUCGAGGUCCGAGCAGUCUGGGACCAGACCCUCUCCCCUCGCA.GC.GUCGGG.UUCGCCACCAUGAACCCGCC..GUAC.AA.........CGCUCUACUGGCGC.CCCUAUAUCCCGCGGCAUAUCUCGAUUUCGAUUCAACCCGAUGUUGAGCGAAGGCAUCGCGUCCACCAACGCGUAUCGAGACUCUGUGCGCGCCCAGCAAAAAAGAGAGUUACCGUAGAUGUCCAUCCGCUCGAAGAUCACCUACACCUUCACCGACGAAGCACCCGCGCUCGCCACCUACUCGCUCCUCCCCAUCGUCAAGGCCUUUGCCGCUUCCGCCGGCAUCGACGUCGAGACCAGCGACAUCUCUCUUGCAGGACGCAUCCUGGCCAACUUCGCCGACCGCCUCGACGCCGACCAGCGUAUCGAAGACGA
NC_002516.2/2966888-2967357                CUAAACAGGCGAGCGCAUCAGCCCGGCGAGAGGGUGGUAUACUGCGCGCCAUGACUUCGCAGUCAUCGAGGUCCGAGCAGUCUGGGACCAGACCCUCUCCCCUCGCA.GC.GUCGGG.UUCGCCACCAUGAACCCGCC..GUAC.AA.........CGCUCUACUGGCGC.CCCUAUAUCCCGCGGCAUAUCUCGAUUUCGAUUCAACCCGAUGUUGAGCGAAGGCAUCGCGUCCACCAACGCGUAUCGAGACUCUGUGCGCGCCCAGCAAAAAAGAGAGUUACCGUAGAUGUCCAUCCGCUCGAAGAUCACCUACACCUUCACCGACGAAGCACCCGCGCUCGCCACCUACUCGCUCCUCCCCAUCGUCAAGGCCUUUGCCGCUUCCGCCGGCAUCGACGUCGAGACCAGCGACAUCUCUCUUGCAGGACGCAUCCUGGCCAACUUCGCCGACCGCCUCGAAGCCGACCAGCGUAUCGAAGACGA
NC_009656.1/2607265-2606796                CUAAACCGGCGAGCGCAUCAGCCCAUCGAGAGGAUGGUAUACUGCGCGGCAUGACUUCGCAGUCAUCGAGGUCCGAGCAGUCUGGGACCAGACCCUCUCCCCUCGCAGCG.G.CGGG.CUCGCCACCAUGAUCCCG.C..CGUACAA.........CGCUCUACUGGCGC.CCCUAUAUCCCGCGGCAUAUCUCGAUUUCGAUUCAACCCGAUGUUGAGCGAAGGCAUCGCGUCCACCAACGCGUAUCGAGACUCUGUGCGCGCCCAGCAAAAAAGAGAGUUACCGUAGAUGUCCAUCCGCUCGAAGAUCACCUACACCUUCACCGACGAAGCACCCGCGCUCGCCACCUACUCGCUCCUCCCCAUCGUCAAGGCCUUUGCCGCUUCCGCCGGCAUCGACGUCGAGACCAGCGACAUCUCUCUUGCAGGACGCAUCCUGGCCAACUUCGCCGACCGCCUCGAAGCCGACCAGCGUAUCGAAGACGA
NC_009439.1/2644252-2644730                UUAUUCAACUGGGCAUUCUGCGGCGAGGUGCCGCAGUGGUAUACUGCUUAGGUGACUAACGAGUCAUAAGGGGCCACUUGCCUGGAACCAGGCAGCAACCUCUUGAAACC.G.GUAA.ACGGCCACCACUGUCUGC.C..GGAUCGAAAUGCUCGACACUCUACGGGUGC.AUCCAACAUCACCGCGGCGAGUCCUCGACCCGGCCCCGCCACCAUGGGGUCCAGGCGCCUACCCGCGCAGGUCGAGUUUCUAUGCGCGCUCAGCAAAGAAGAGAGUUAACGCUAAAUGUCCACCCCUUCGAAGAUCAUCUACACCUUCACCGACGAAGCUCCGGCCCUUGCUACCUAUUCGCUUCUGCCCAUUGUAGAAGCCUUUGCCGCAUCGGCUGACAUCUCCGUUGAAACCCGCGACAUCUCUCUUGCUGGACGGAUCCUGGCAAGCUUUGCUGACCGCCUGGACGCCGACAAGCGCAUCGAUGACGACCU
NC_009434.1/2512379-2512856                GUUCGUCGUAUGCGCAAUGCCGUUCUGCCAGAGGGGGGCUCGAUGGUAUACUGCCGCGAUGACUCACAAGUCAUAAGGGACGAGCCUGUACCAGACCCGCCUCUUGAACC...CUGACGCUGCCACCGCGGCUCGG.C..GGUUCAAA.CGCUCGACACUCUAUUGGUGC.AUCCAUCAUCACCGCGGCGAAUCCCCUUCUGGCUCGACUACUAGAUGGAGAGUCAGGGCGCCUACCCGGCGCAUUCGGGAUUCUGUGCACGCCCAGCAAGAAGAGAGUUAACGCUAAAUGUCCACCCCUUCGAAGAUCAUCUAUACCUUCACCGACGAAGCUCCAGCCCUGGCAACCUAUUCGCUUCUUCCCAUUGUAGAAGCCUUCGCAGCCUCCGCUGACAUCUCCGUCGAAACACGCGACAUCUCUCUUGCAGGGCGCAUCCUUGCGAGCUUCGCCGAUCAGCUGGAUGCCGACAAGAAAGUCGAAGAUGAU
NC_007005.1/3814281-3814749                AGCUCGCAUAGCAUUAAUGCGUGGUGCCAAUGGUUUGAUAUACUCGCGCCGUGACCGCAGAGUCAUCAAGGCCGACCCGUCUGGAUUCUGACCCUCGGCCUUCCUUAUGC.G.UCGG.GCUGCUACC.UGACCCGA.CA.GCUU.GA.........CGCUCGACUGAUGC.ACCCAACAUCACCGCGAAUAAACCUCGACCUGGCUCAUGGCCGAACCGUGGGCAAGCGCGCCUACAAUGCGCGUAUCGAGAUUUUGUGCAUGCUCAGCAAAAGAGAGUUAAUACGAAUGUCCAACCGCUCGAAGAUCAUCUACACCUUCACCGACGAAGCUCCGGCCCUCGCCACCUACUCCCUGCUGCCCAUUAUCGAAGCGUUCACAGCGACCUCCGAUAUCGACGUGGAAACACGCGACAUUUCUCUGGCGGGCCGUGUUCUUUCCAGCUUCCCGGAAUUGCUUGCCGACAAAAAAGUGCCGGAUCAUCUCG
NC_004578.1/3792806-3793274                UAGCACGCAUAGCAUUAAUGCUUGGUGCCAAUGGUUUGAUAUACUCGCGCCGUGACCGCAGAGUCAUAAAGGCUGACCCGUCUGAAACCAGACCCUCAACCUUCUUAUGC.G.UCGG.GUCGCUACC.UGGCCUGA.CA.GCUU.GA.........CGCUCGACUGAUGC.ACCCAACAUCACCGCGAAUAAACCUCGACCUGGGCUCAUGGCCGAACCGUGGGCAAGAGUGCAUACCCUGCGCGUAUCGAGAUUUUGUGCAUGCUCAGCAAAACAGAGAGUUAAUACGAAUGUCCAACCGCUCGAAGAUCAUCUACACCUUCACCGACGAAGCUCCGGCCCUCGCCACCUACUCGCUGCUGCCUAUCAUCGAAGCUUUCACAGCCUCCUCCGAUAUCGACGUGGAAACGCGCGACAUCUCUCUGGCGGGCCGUGUUCUUUCCAGCUUCCCGGAGUCGCUUGGCGCCGAUCAACAAGUGCCGGAUC
NC_005773.3/3596953-3597421                UAGCACGCAUAGCAUUAAUGCCUCGCGCCAAUGGUUUGAUAUACUCGCGCCGUGACCGAAGAGUCAUAAAGGCUGACCCGUCUGAAAUCAGACCCUCAACCUUCCUAUGC.G.UCGG.GUCGCUACC.UGGCCUGA.CA.GCUU.GA.........CGCUCGACUGAUGC.ACCCAACAUCACCGCGAAUGAACCUCGACCUGGGCCCAUGGCCGAACCGUGGGCAAGAGUGCAUACCCUGCGCGUAUCGAGAUUUUGUGCAUGCUCAGCAAAACAGAGAGUUAAUACGAAUGUCCAACCGCUCGAAGAUCAUCUACACCUUCACCGACGAAGCUCCGGCCCUCGCCACCUAUUCGCUGCUGCCUAUUAUCGAAGCUUUCACAGCCUCCUCCGAUAUCGACGUGGAGACGCGCGACAUCUCCCUGGCGGGCCGUGUUCUUUCAAGCUUCCCGGAGUCGCUUGGCGCCGAUCAACAAGUGCCGGAUC
NC_007492.1/4061723-4062192                CGUUGCAUAUGAACCAUCGGCAGAUUGCCAGCUACCUAUGUAUAAUGCCGCCCGCUGACCACAGGGUCACGACGGCUGGCCUCUCUAGCACGAGACUUUCCGCCUGAUUG.G.UCGG.GUUGUUACCGCAGUCCGA.C..UGCUUGA.........CGCUCUACUGAUGC.ACCCAACAUCACCGCGAAGAUUCUCGACAUUCGGUUCAUGGAUGACUUUGAACGAACGCGCUUACCCGGCGCCCCUCGAGUUUCUGCGCACGCUUUAGCAAAGAAGAGAGAGUUAAUCCGAAUAUGCCCACCCGCUCGAAGAUCAUCUAUACCUUCACCGACGAAGCUCCAGCCCUCGCCACCUAUUCCCUGCUGCCGAUCAUCGAGGCCUACACCGCCUCGGCCGAUAUCGCCGUGGAAACCCGCGAUAUCUCUCUUGCAGCACGCAUUCUGGCCAGCUUCCCCGAGCAACUGGGCGACAAAGCCGUAGCCGAC
JCVI_SCAF_1096627837757/699-231            CCUUUUGUAUGAAGGCUCGGCGUAAGCAUAGCGACCUAUGUAUAAUGCCGCCGCUGACCAAAGAGUCACGACGGCGGACCGCUCUAGAACAAAGCCUUACGCUACAAAGC..A..GG.ACUAAUACAAUAGUCCACCC..GCUU.GA.........CGCUCGACUGAUGCAACCCAACAUCACCGCGAAGAAACCUCGACAUUUCGCUCAUGGAUGACUUUGAACGAACGCGCUCCACCCGGCGCAUCUCGAGUUUCUGCGCACGCUUUCAGCAAAGAAGAGAGUUAAUCCGAAUAUGCCCACCCGCUCGAAGAUCAUCUACACCUUCACCGACGAAGCCCCAGCCCUCGCCACCUAUUCACUGCUGCCUAUCGUAGAGGCCUUCACCGCUUCCGCUGAUAUUGCCGUGGAAACCCGCGACAUUUCCCUGGCCGCGCGCAUCCUCGCAAGCUUCCCCGAGCAACUGGGCACCAAGGCUAUCCCGGA
NZ_AAVY01000010.1/176296-176763            CCUUGCUGAAUAGCCCGAUUGGUUUGAUAUACUGCGCCGCGACCGAAGGGUCAUCGGGGCGAAUCCCAGGAAAAUGCGGCUCGCCCUCGGCCAGUAACUGGCCAAAAAGC...CUGA.GCUGUUACCGCAGUUCAG.C..ACUU.GA.........CGCUCGACUGAUGC.AUCCACCAUCACCGCUCGCAGCCUCUCGACUUUCCGCUCAUGGCGUCGCCAGGGCGAAGCGCCUACCCUGCGCACCUCGAGACUCGAGUACGCUCAGCACAUAGAGAGUUAACCCGCAUGCCCACCCGUUCCAAGAUCAUCUAUACCUUCACCGACGAAGCCCCCGCCCUCGCCACCUACUCGCUGCUGCCGAUCGUCGAAGCUUUCACCGCUUCGGCUGACAUCGCCGUCGAAACUCGCGACAUUUCCCUGGCUGGCCGCAUCCUCGCGGCAUUCCCGGAGCAACUGGGCACCGAGAAGCAGGUAGGCGAUCAC
NC_008027.1/2316995-2316528                ACCUUGCUGAUUAGCCCAAAGGGUUUGAUAUACUCCGGCGCGACCGAAGGGUCAUCGGGGCGAAUCCCAGGAAAAUGCGGCUCGCCCUCGGCCAGGAAAUGGCCAUAAGC...CUGG.GUUGUUACCGCAGCCCAG.C..ACUU.GA.........CGCUCGACUGAUGC.AUCCACCAUCACCGCUCGCAGCCUCUCGACUUUCCGCUCAUGGCGUCGCCAGGGCGAAGCGCCUACCCUGCGCACCUCGAGACUCGAGUACGCUCAGCACAUAGAGAGUUAACCCGCAUGCCCACCCGUUCCAAGAUCAUCUAUACCUUCACCGACGAAGCCCCCGCCCUCGCCACCUACUCGCUGCUGCCGAUCGUCGAAGCCUUCACCGCUUCGGCCGAUAUCGCCGUCGAAACCCGCGACAUCUCCCUGGCUGGCCGAAUCCUCGCGGCUUUCCCUGAGCAACUGGGCAGCGCGAAGCAGGUAGGCGAUCAC
NC_009512.1/2093042-2092575                GCCUUGCUGAUUAGCCCGAAUGGUUUGGUAUACUCCGCCGCGACCGAAGGGUCAUCGGGGCGAAUCCCAGGAAAAUGCGGACCGCCCUAGGCCAUGAAUGGCCAUAAAGC...CUGG.GUUGUUACCGCAGCUCAG.C..ACUU.GA.........CGCUCGACUGAUGC.AUCCACCAUCACCGCUCGCAGCCUCUCGACUUUCCGCUCAUGGCGCUGCCAGGGCGAUGCGCCUACCCUGCGCACCACGAGACUCGAGCACGCUCAGCACACAGAGAGUUAACCCGCAUGCCCACCCGUUCCAAGAUCAUCUAUACCUUCACCGACGAAGCCCCCGCCCUCGCCACUUACUCGCUGCUGCCGAUCAUCGAAGCGUUCACCGCUUCGGCUGACAUCGCUGUCGAAACUCGCGACAUCUCCCUGGCUGGCCGUAUCCUUGCCGCCUUCCCGGAGCAACUGGGCGCAGAGAAGCAAGUAGGCGAUCAC
NC_002947.3/4521881-4522348                GCCUUGCUGAUUAGCCCAAAUGGUUUGGUAUACUCCGCCGCGACCGAAGGGUCAUCGGGGCGAAUCCCAGGAAAAUGCGGACCGCCCUAGGCCAUGAAUGGCCAUAAAGC...CUGG.GUUGUUACCGCAGCUCAG.C..ACUU.GA.........CGCUCGACUGAUGC.AUCCACCAUCACCGCUCGCAGCCUCUCGACUUUCCGCUCAUGGCGCUGCCAGGGCGAUGCGCCUACCCUGCGCACCACGAGACUCGAGCACGCUCAGCACACAGAGAGUUAACCCGCAUGCCCACCCGUUCCAAGAUCAUCUAUACCUUCACCGACGAAGCCCCCGCCCUCGCCACUUACUCGCUGCUGCCGAUCAUCGAAGCGUUCACCGCUUCGGCUGACAUCGCUGUCGAAACUCGCGACAUUUCCCUGGCUGGCCGUAUCCUUGCCGCCUUCCCGGAGCAACUGGGCGCAGAGAAGCAAGUAGGCGAUCAC
NZ_AAXR01000012.1/4996-4529                GCCUUGCUGAUUAGCCCGAAUGGUUUGGUAUACUCCGCCGCGACCGAAGGGUCAUCGGGGCGAAUCCCAGGAAAAUGCGGACCGCCCUAGGCCAUGAAUGGCCACUAAGC...CUGG.GUUGUUACCGCAGCCCAG.C..ACUU.GA.........CGCUCGACUGAUGC.AUCCACCAUCACCGCUCGCAGCCUCUCGACUUUCCGCUCAUGGCGCUGCCAGGGCGAUGCGCCUACCCUGCGCACCACGAGACUCGAGCACGCUCAGCACACAGAGAGUUAACCCGCAUGCCCACCCGUUCCAAGAUCAUCUAUACCUUCACCGACGAAGCCCCCGCCCUCGCCACCUACUCGCUGCUGCCGAUCGUCGAAGCUUUCACAGCUUGCGCUGACAUCGCCGUCGAAACUCGCGACAUCUCCCUGGCUGGCCGUAUCCUUGCCGCCUUCCCGGAGCAACUGGGCGCAGAGAAGCGAGUAGGCGAUCAC
ABEF01050855.1/1490-1854                   UUUUGUAUGAAGGCUCGGCGUAAGCAUAGCGACCUAUGUAUAAUGCCGCCGCUGACCAAAGAGUCACGACGGCCGACCGCUCUAUAUCGAGCACCUGCGCCUGAAAAAGC..C..GG.GCUGCCACCGUAGCCCACCC..GCUU.GA.........CGCUCGACUGAUGCAACCCAACAUCACCGCGAAGAAACAUCGACAUUCGGCUCAUGGAUGACUUUGAACGAACGCGCUUUACCCGGCGCAUCUCGAGUUUCCGCGCACGCUUUUAGCAAAGAAGAGAGUUAAUCCGAAUAUGCCCACCCGCUCGCAGAUCAUCUAUACCUUCACCGACGAAGCCCCAGCCCUCGCCACCUAUUCACUGCUGCCUAUCGUAGAGGCC........................................................................................................
NC_004129.6/4487814-4488281                GCAUCGGCGUUUUGCUAGCUACCUAUGUAUAAUGCCGCCGCUGACCACAGAGUCACGACGGCCGAACGCUCUGCUACCGACAAAACAAGCCGAGAAUGGCCGCCCAAAGC..C..GG.GUUGUUACCGCAGCCCACCC..GCUU.GA.........CGCUCGACUGAUGC.ACCCAACAUCACCGCGAAGAAACCUCGACAUUCGGCUCAUGGAUGACCUUUGAACGAAAGCGCUUACCCGGCGCACCUCGAGUUUCUGCGCACGCUUUAGCAAAGAAGAGAGUUAAUCCGAAUAUGCCCACCCGCUCGAAGAUCAUCUACACCUUCACCGACGAAGCCCCGGCCCUCGCCACCUAUUCCCUGCUGCCUAUCGUAGAAGCCUUCACCGCUUCGGCUGAUAUCGCCGUGGAAACCCGCGACAUCUCCCUGGCCGGCCGCAUCCUCGCCAGCUUCCCUGAGCAGUUGGGUACCAAAGCGGUGCCGGAC
#=GC SS_cons                               ..........................................................................................................,,<<.<.<<<<.<<<<______>>>>>>>>.>-.>>,,.,,.........,.........................................................................................................................................................................................................................................................................................................................................
#=GC R2R_LABEL                             ----------------------------------------------------------------------------------------------------------......................................................................----------------------------------------------------------------------------------------------------------------------------------------------------------------------------------------------------------------------------------------------------------------------------------------------------------------------
//
