# Supplementary material for: R2R - software to speed the depiction of aesthetic consensus RNA secondary structures
Source: BMC Bioinformatics. 2011 Jan 4;12:3. doi: 10.1186/1471-2105-12-3 (PMC3023696; doi:10.1186/1471-2105-12-3)
Supplement: Additional file 1 — Source code and example input and output files. C++ and Perl source code is provided. Installation and usage instructions are given in the user manual (Additional file 2), which is also a part of this archive. Example input files for R2R are included in the "demo" subdirectory of this archive, and R2R's raw output on these examples in PDF and SVG format is supplied in the "demo/output-pdf" and "demo/output-svg" subdirectories. Files can be retrieved from the tgz archive file using programs such as WinZip (Windows), StuffIt Expander (Mac) or the tar/gzip commands (UNIX). [file 1471-2105-12-3-S1.TGZ › R2R-1.0.1/demo/104/JUMPstart.sto]

# STOCKHOLM 1.0
ABEF01026186.1/1310-1747                         ACAUCCCGGGCUCUGUGAUCUUGUGCCGAUCUAUAAACGGUCCUUCCUUUGUAGCGACGAUGAACCGGAUUGGGAACGCCAUGGCCACAAGGAUGAUCCGAAAUACCGUGGUGGCUU.AAAACCAGGUGCAGCAUCCUGGACUAUGGAUGGAAAAAUCCAUGGUGUGCCAUUUCCUGGAAUCAGUAAGGAGGACCGGGAGAUGGGGUAUGUCUACCUGCAAAACCUGCCUUCCAUGUUUAUUGUUGCUCACCUGGAUUAUGUACGUAUAGUGUCGGUCCUGCCUGAUGGGCCUGAACAUAUUCAGCUCAAAGCACAAUGGCUGCUGUCAGAAGCAUCCCUGGCAAAGAAGGAUCUCGAUUUGUCAAAAAUCGUCGAUUUUGGGCUGCUUGUUCUGAAAGAGGAUACCCUCGUGUGCGAGAUAACCAGCAGGGGGUUCAU
NC_006270.3/4124680-4124242                      GCCGGCGGAUGCGGCUCUGCAAACAAUUGCAACCGGAAAAGCCGAACCGAAAAAAGCGCUUGAUCAAGCCGCGGAAACGAUACAAGGACAGAUCAAAGCGAAGCACAGCGGCAGCAAAUAAGCCGCGGGCGGUGGUGUCAAACUUGUCUUAAGUUUGGCGCCAUUUAUUAUAAGCACGUCCAUAUAAAGAGGUGAAGGAGAAGGUGCAGCAUCGCAAAAAAGCUUUACUAUUAUCAAUUAUUCCCGGUCUGGGCCAAUUCUACAAUAAACAAUGGAUAAAGGGUCUGUUAUUCCUUCUUUUAGGCGUCUCGUUCUUUGCGGUUUUUGGCGAUUUGCUGAAUAUGGGGCUGUGGGGCCUGUUUACGCUUGGAACCGAAGUGCCGCGCGACAACUCGAUUUUUCUAUUGGCAAAAGGCAUUAUUGCUGUGAUUGUCACCUG
JCVI_SCAF_1096627929873/1622-1244                .........................................................GCAAUGACUUCCUACGAGUCGGGCGUUGCGCCUCGCAAUAUUGAAGCUUAGCGGUGACUA.AAAACCGC..GCGGUUGCGUGUAGGGUAAACUUUCUACAAAGGCGGCUUUUCUACAUCUUCAUCUGCUAAUAAAGUUCACACCUAAUUGGGUGGAACAUGCCUCCACCUCCUUGUGCGUGGAUAGAAUGAUGAUUGGAUGGAGCGAUAGGAAUUCGGUGGAAUCGGUCUUUAGACUGAAGAAUUUCGGCUAUCAGACUCAGGAAAAUAGUCUGGGGCUAAUUAUUGCUGAAGUAAAAUCACCGGCUUGAGUUUUCAUGUGGCGAGACGGUAUUCUCUCCGCAUGUUCACUCGACGUGAUAUGUCAUAAAUGCUCUUUAAUU
NC_004547.2/1980383-1980820                      GCUACGGGUAUUAUAGAAAGAGAAUGGAGCAUUACUAUUUUUGGUCAGGAGUACUAAACCUGAACAUUUUCUUUUUAUAUCAUCAAUAUGGGUAAAGUUUCAGCGCUUUGAUAGCUG.UGAGUCAAGGGCGGUAGCGUUGAUUGCGAAUAAUCUAUAAGCGGAAGAUGGUGAAAUGAAAAAACCAGUGUAUGUAACAAGCCCGUUAUUACCCCCUUUGGAUGAAUUUACUCCUUAUCUUGAGGAAAUAUGGGAAAAUAAAUGGCUGACUAAUAAUGGCACCUUCCAUCAGCGUUUAGAGCAAGCUUUGGCGGAUUAUCUAGGUGUUCCGUACCUUAGUUUGUUUUCCAACGGCACGCUGGCAUUAUUAACUGCUUUGCAAACGUUACGUAUCACUGGUGAGGUAAUUACCACACCUUACUCAUUUGUGGCGACAUCACA
NC_006370.1/3120047-3119610                      UAGCCGUAUCACACGGUCAAUAAGUGACGUGUAACCAAGUCCUUUUCACUAUAAAUAUCAGCAGUGAAACAGAUGAAAAACACUUGAACUCUGCAUCAAUCAGCAUAUUGGGAGCUG.CAACCUAAGGGCGGUAGCGUGGAAAACCCCAAUGAUGUGUCUUAAUCAGUAUGAUAUAUCAAGAUAGAAUAAUUUUUUAGAAGCGAGGCACUAGCAUCGUUUCUCCCUUUGCUGCAUCUGCAGUCCAUUCCUUUUUUAAGAUUGAAUUUAUAGCAUAUGGAUUUCACUAAAAAACUGCUUGCUAUCGUUAUGGCCUCGACCAUGCUGGUAGGCUGCACCGUGCCAGGUUCUCACUUAACGGUUGAUGAUAAAAAUAUUGUUUCCUCUGGUCAGUCACAAGAUAGCGAUGUUAGCGAUCAAGUUAACGUUUACCCUUUAACU
NZ_AAPH01000003.1/46045-46482                    UAAAUAGUGCAGUAAGCACUUUGGUUGCGUGAUUUUAGCUAUAACUCAAGACCUAAGACAGACGUUAGUUUAAGUGUUUCGUCUUUGCAUUUUAUCAUAUCAGCAUAUUGGGAGCUG.CAACCUAAGGGCGGUAGCAUGGAAAAAUCCAAUAAUGCGCUUUAGUAUCAAAUGAAUUUUAGGAACGAGGCCUUAGCAUUGUUCCACCCUUUGCUGCAUCUGCAGUCCAUCCCUUUUUUAAGAUUGAAUUUAUAGCAUAUGGAUUUCACUAAAAAACUGCUUAUUACCGUAAUGGCCUCGACCAUGCUGGUAGGCUGCACCGUGCCUGGUUCUCAUUUAACGGUUGAUGAUAAAAAGAUUGUUGCUUCGAAUCAGUCACAGGAUAGCGAUGUUAGCGAUCAAGUUAAUGUUUACCCUUUAACGGCAAAUGCAGUCAAUCAA
NZ_AAOJ01000005.1/28993-28556                    UUAAAGCGUCAAAAAUAGUUAAUGUGAUAACUAUUUUUGACGCUUUUAAACUAAUUGCUAUAGAAAAGGCAGCAAAACUUAACUCUACCGAUAACACCAUAAGCACUUUGGGAGCUU.UAACCUAAGGGCGGUAGCGUAAAAAAUAAUCGGAACCUAUCAUAUAAAGUACGCCUCAGAGUCGUAGGCUUAUUCAUUUUUAGUAUCUAAUUCAGAGAACAAAAAAAGACAUGCGUUUAAAAAUAGUACUUCUAUUAUUAUCGAGCUGUAUGACUUUUUCUGUAUGGGCUAACCCUUUACAUGUAAAAGUAAGUCCUUUCAUCUUCAGUAAGUAUUUAAUUAACGAUAAUAUUACCCAAGUAGCCAAAAACCCUAUUUCGUCUCCUGUUCUAGAGCUAACGCCCGGAUUUAUUAUUAAUGGUGAGAAAAGUACUAAUACUU
NC_009348.1/4144766-4145202                      CGCUGGUCGGCGUUUGAUACCCUACUCAUCCGACCCCGAUUAUACCAAAGGAAGCCGAGGCGUAUUUGAUGAUUGUUCCCAUACUCAAUCCGGUUAAAAGCAGCAUACAGGGAGCUG.AAACCC.CGUGCGGUAGCUAUCUUGUUUGCUGAGAGAUGUUGAGCAGUAAGACUACUACCAAUGAGAUCUGUGAUCGAAUAACCCCCAUAUAUUCACAGAUUUCGUCUAGUAGGUUAGCGUAGAGAUGGAAAAACAUUCAACAGAGUUUAAUUGGAUUGAUACGAGAGCAAACACAUUGCGACAUGGUUAUUUUUCAAAUAAUAAGCGGUUAAUUUAUUUUGGAGGUGUGUUGCAAUAUUUUAAGUAUUUAAGUCCUCAGCGAAUUGAUGUUUUAGAGAAUUUAAAGAUUCGCUAUACUCAAGCGAUUGCGCUUAAUGACC
NZ_ABKX01000002.1/545579-546017                  AUGAUUUUAUUUAUUAAAACAUAUAUUGUGUAUAAAAAUCAUUCGGAUCGGAUUGCAGCGAAAGAAAUGAUACACUAGCGCGUCAAAGAAAGUGCGUUAUCAGUAUUCAGGUAGCUGUUGAGCCUGGGGCGGUAGCGUGCUUUGUUCUGCUUAACUUAACCAGACAAUCACAACAAAAGAGCCGCUAGUGGAAAAGCCAUUUCUGAAAAUCCUGGUCAUAAAGAUGCGAUAUCAUGGAGAUAUGUUACUCACUACUCCUGUCAUCAGUACGCUCAAGCAGAAUUAUCCCGACGCAAAAAUCGAUAUGCUGCUUUAUCAGGACACAAUCCCUAUUUUAUCGGAAAAUCCAGAAAUUAAUGCACUCUACGGUAUAAGUAAUAAAGGCGCAGGAACAUUCGAUAAAAUCAAAAAUGCGCUUUCGUUGAUAAAAACUCUGCGU
NC_007606.1/3800584-3800146                      UUGAUUUCUUUAUUGAAAAUCAACAAUGUGCUUAAAAAUCAUUCGGGUCGGAUUGCCGCGAAAGAAGUGAUACACUAGCGCGUCAAUAUCAGUGCGGUAUCAGUAUUCAGGUAGCUGUUGAGCCUGGGGCGGUAGCGUGCUUUUUCUGCUUCACCUUAAUCGGAUAAUCUCAACAAAAAGAGUUACUUGUGGAUAAGCCAUUUCGAAGAAUUUUGCUCAUUAAGAUGCGUUUUCAUGGGGAUAUGUUAUUAACUACUCCCGUCAUUAGUUCGCUGAAAAAAAAUUACCCUGACGCAAAAAUCGAUGUGCUGCUUUAUCAGGACACCAUCCCGAUCCUGUCUGAAAAUCCAGAGAUUAACGCGCUCUACGGCAUAAAAAAUAAAAAAGCAAAAGCCUCAGAAAAAAUUGCCAACUUUUUUCAUCUCAUCAAGGUAUUACG
NC_008253.1/3912785-3912347                      UUGAUUUCUUUAUUGAAAAUCAACAAUGUGCUUAAAAAUCAUUCGAGUCGGAUUGCCGCGAAAGAAGUGAUACACUAGCGCGUCAAUAUCAGUGCGGUAUCAGUAUUCAGGUAGCUGUUGAGCCUGGGGCGGUAGCGUGCUUUUUCUGCUUCACCUUAAUCGGAUAAUCUCAACAAAAAGAGUUACUUGUGGAUAAGCCAUUUCGAAGAAUUUUGCUCAUUAAGAUGCGUUUUCAUGGGGAUAUGUUAUUAACUACUCCCGUCAUUAGUUCGCUGAAAAAAAAUUACCCUGACGCAAAAAUCGAUGUGCUGCUUUAUCAGGACACCAUCCCGAUCCUGUCUGAAAAUCCAGAGAUUAACGCGCUCUACGGCAUAAAAAAUAAAAAAGCAAAAGCCUCAGAAAAAAUUGCCAACUUUUUUCAUCUCAUCAAGGUAUUACG
NZ_AAMJ02000001.1/141988-141550                  UUGAUUUCUUUAUUGAAAAUCAACAAUGUACUUAAAAAUCAUUCGGGUCGGAUUGCCGCGAAAGAAGUGAUACACUAGCGCGUCAAUAUCAGUGCGGUAUCAGUAUUCAGGUAGCUGUUGAGCCUGGGGCGGUAGCGUGCUUUUUCUGCUUCACCUUAAUCGGAUAAUCUCAACAAAAAGAGUUACUUGUGGAUAAGCCAUUUCGAAGAAUUUUGCUCAUUAAGAUGCGUUUUCAUGGGGAUAUGUUAUUAACUACUCCCGUCAUUAGUUCGCUGAAAAAAAAUUACCCUGACGCAAAAAUCGAUGUGCUGCUUUAUCAGGACACCAUCCCGAUCCUGUCUGAAAAUCCAGAGAUUAACGCGCUCUACGGCAUAAAAAAUAAAAAGGCAAAAGCCUCAGAAAAAAUUGCCAACUUUUUUCAUCUCAUCAAGGUAUUACG
NC_010473.1/3903920-3903482                      UUGAUUUUUAUGAUUAAAGUAUAUUUUGUGUAUAAAAAUCAUUCGGGUCGGAUUGCUGCGAAAGAAAUGAUACACUAGCACGUCAAAGUAAGUGCGUUAUCAGUAUUCAGGUAGCUGUUGAGCCUGGGGCGGUAGCGUGCUUUUUUCUGCUUAACUUAACCAGACAAUCACACAAAAGAGUCGCUAGUGGAAAAGCCAUUUCGAAAAAUCCUGGUCAUAAAGAUGCGAUAUCAUGGGGAUAUGUUAUUAACUACUCCUGUCAUCAGUACGCUCAAGCAGAAUUAUCCUGAUGCAAAAAUCGAUAUGCUGCUUUAUCAGGACACCAUCCCUAUUUUGUCUGAAAACCCGGAAAUUAAUGCGCUCUAUGGGAUAAGCAAUAAAGGUGCGGGAACUUUCGAUAAAAUUAAAAAUGUGCUUUCGUUGAUAAAAACUCUGCGUG
NC_008258.1/4000534-4000972                      UUGAUUUCUUUAUUGAAAAUCAACAAUGUGCUUAAAAAUCAUUCGGGUCGGAUUGCCGCGAAAGAAGUGAUACACUAGCGCGUCAAUAUCAGUGCGGUAUCAGUAUUCAGGUAGCUGUUGAGCCUGGGGCGGUAGCGUGCUUUUUCUGCUUCACCUUAAUCGGAUAAUCUCAACAAAAAGAGUUACUUGUGGAUAAGCCAUUUCGAAGAAUUUUGCUCAUUAAGAUGCGUUUUCAUGGGGAUAUGUUAUUAACUACUCCCGUCAUUAGUUCUCUGAAAAAAAAUUACCCUGACGCAAAAAUCGAUGUGCUGCUUUAUCAGGACACCAUCCCGAUCCUGUCUGAAAAUCCAGAGAUUAACGCGCUCUACGGCAUAAAAAAUAAAAAAGCAAAAGCCUCAGAAAAAAUUGCCAACUUUUUUCAUCUCAUCAAGGUAUUACG
NC_004431.1/4239313-4238875                      UUGAUUUCUUUAUUGAAAAUCAACAAUGUGCUUAAAAAUCAUUCGAGUCGGAUUGCCGCGAAAGAAGUGAUACACUAGCGCGUCAAUAUCAGUGCGGUAUCAGUAUUCAGGUAGCUGUUGAGCCUGGGGCGGUAGCGUGCUUUUUCUGCUUCACCUUAAUCGGAUAAUCUCAACAAAAAGAGUUACUUGUGGAUAAGCCAUUUCGAAGAAUUUUGCUCAUUAAGAUGCGUUUUCAUGGGGAUAUGUUAUUAACUACUCCCGUCAUUAGUUCGCUGAAAAAAAAUUACCCUGACGCAAAAAUCGAUGUGCUGCUUUAUCAGGACACCAUCCCGAUCCUGUCUGAAAAUCCAGAGAUUAACGCGCUCUACGGCAUAAAAAAUAAAAAAGCAAAAGCCUCAGAAAAAAUUGCCAACUUUUUUUAUCUCAUCAAGGUAUUACG
NC_007384.1/3959567-3960005                      UUGAUUUCUUUAUUGAAAAUCAACAAUGUGCUUAAAAAGCAUUCGGGUCGGAUUGCCGCGAAAGAAGUGAUACACUAGCGCGUCAAUAUCAGUGCGGUAUCAGUAUUCAGGUAGCUGUUGAGCCUGGGGCGGUAGCGUGCUUUUUCUGCUUCACCUUAAUCGGAUAAUCUCAACAAAAAGAGUUACUUGUGGAUAAGCCAUUUCGAAGAAUUUUGCUCAUUAAGAUGCGUUUUCAUGGGGAUAUGUUAUUAACUACUCCCGUCAUUAGUUCGCUGAAAAAAAAUUACCCUGACGCAAAAAUCGAUGUGCUGCUUUAUCAGGACACCACCCCGAUCCUGUCUGAAAAUCCAGAGAUUAACGCGCUCUACGGCAUAAAAAAUAAAAAAGCAAAAGCCUCAGAAAAAAUUGCCAACUUUUUUCAUCUCAUCAAGGUAUUACG
NC_010498.1/4046336-4045898                      UUGAUUUCUUUAUUGAAAAUCAACAAUGUGCUUAAAAAUCAUUCGGGUCGGAUUGCCGCGAAAGAAGUGAUACACUAGCGCGUCAAUAUCAGUGCGGUAUCAGUAUUCAGGUAGCUGUUGAGCCUGGGGCGGUAGCGUGCUUUUUCUGCUUCACCUUAAUCGGAUAAUCUCAACAAAAAGAGUUACUUGUGGAUAAGCCAUUUCGAAGAAUUUUGCUCAUUAAGAUGCGUUUUCAUGGGGAUAUGUUAUUAACUACUCCCGUCAUUAGUUCGCUGAAAAAAAAUUACCCUGACGCAAAAAUCGAUGUGCUGCUUUAUCAGGACACCAUCCCGAUCCUGUCUGAAAAUCCAGAGAUUAACGCGCUCUACGGCAUAAAAAAUAAAAAAGCAAAAGCCUCAGAAAAAAUUGCCAACUUUUUCCAUCUCAUCAAGAUAUUACG
NC_007613.1/3653913-3653475                      UUGAUUUCUUUAUUGAAAAUCAACAAUGUGCUUAAAAAUCAUUCGGGUCGGAUUGCCGCGAAAGAAGUGAUACACUAGCGCGUCAAUAUCAGUGCGGUAUCAGUAUUCAGGUAGCUGUUGAGCCUGGGGCGGUAGCGUGCUUUUUCUGCUUCACCUUAAUCGGAUAAUCUCAACAAAAAGAGUUACUUGUGGAUAAGCUAUUUCGAAGAAUUUUGCUCAUUAAGAUGCGUUUUCAUGGGGAUAUGUUAUUAACUACUCCCGUCAUUAGUUCGCUGAAAAAAAAUUACCCUGACGCAAAAAUCGAUGUGCUGCUUUAUCAGGACACCAUCCCGAUCCUGUCUGAAAAUCCAGAGAUUAACGCGCUCUACGGCAUAAAAAAUAAAAAAGCAAAAGCCUCAGAAAAAAUUGCCAACUUUUUUCAUCUCAUCAAGGUAUUACG
NZ_AALD01000014.1/69526-69963                    UUCCAUAUCUAUGAUUAGUUAAUACUACUAACUAAAGGUAAUUUUUGGAAAUAACCUGUCGAUUUAUGAAUUUAUGGCUAAGCUUUACCUUGUAAAAUGUCAGUGCAUUGGCUGCUG.UGAGCCAAGGGCGGUAGCGUUCUAUUAGUCUCCCCAGUGUCAGGAUUGUUUGAUUUCACUCAUAAACGAUUGGCACGGUUGUCUAAAAUUUUUUGGGGAAUUUGACACGACAAAAACGUUCCACACUGUCUCUGGCACAAUCCAUAUCCGUGAUUUGAUAUUAUUGUUGCUACAGCACGAGAGCUUCAUAUCUCAUGAUGACAAUCUCAGAAUUUGCCAUGAAUCUUUUAAGAUCAAAGUACGAUUGGGACUAAAAUGAAAAAAGCGCUAAUAACAGGGAUUACUGGUCAAGAUGGUUCCUACCUUGCUGAAUUUUUACUA
NC_007712.1/1611245-1611682                      UAACGGUAACGCGGUGUUAAAUGGAUUUUGGUUUUUUCUGCGCUGGCGGCAGGGCAAAGGAAACAUCGAGGACUCAGGAACGUCAUUGAUGGUAAGUACUUAGCGCAUUGGUAGCUA.CGAACCAAGGGCGGUAGCGUGUUAAUUUGCGGCCAUCCUGACGAUGGCAUAAGAGCGGGUAUGGAUAGGAUUUUCUUAUCUCCGGGAUCUGAGUGUUUAAUACAGGCUUAUGCACCGGUGGUAUACAAAAUUUGUGCUUCUGGUCGCCGCUCAUCCUCUUCUUUAUCUUGCUAUAAUAGCGAUGAGCUACCCCACGACCCUAUUAAAUCACAUCGCGUGUAAUGAAAAAAUGACGACCGCAAGGUAAAUAAACCGAUCGUUUUGAAAACAUUUCUCUAUGUCGGAUUAAUAAUAAUAUUCAUUUUGUAAUGAGAUUGCGUA
NZ_AALF01000005.1/79931-79494                    CAAAUUUUGAUGUUUUCAGAAAGUGCCGUUUAGCAGUCUUGUCAACUGAACCAGUGAUAUGAUUCUAGGUAAGGCAUUGGAUUACAAUAUUUUUUUAAAUCAGCGCAUUGGUUGCUG.UAAGCCAAGGGCGGUAGCAUAUCUAUAAUUCAAUGUUUUUGGCGUAAUUGCAUGAUUUUAAUUGAAUAAUCUCUUCUUUUAGAAAUUAAAUAAAGUUUUAUACUCGACAUGCAUAUCGAUAUUAUUGGUGUGAAAAGUCAAAAUAUUAAUGCCCCUUUUAUAUAAAUUAGCUGAGUUUGAAUUUAUGCUAUUUUUAAAUUAACAUUUUAGUUAUUAGGAAUUGAAUUUAACAAUGCUGUGUCAGUAACGAUAUUAGUAUCGGAUAUAGUUGUGAAUGCUGUACUUUUUUCUUUUGUAGGAGAAAUUAAUUGCAGGUGAAGU
NZ_AALC01000045.1/34979-35416                    UUAGCUGAAAGUGUGGUAGUGCAUUUACCCCCCUUUUGGUCAAGCCAGUAGGUCACAUCAAUGCAGGUUAUGUGCAGUGUUACAAGUCUGUGUUAUACAUCAGUGCAUUGGCUACUG.UAAGCCAAGGGCGGUAGCAUGGUUUUUAGCGUGAAUAAUCAUCAUAACCUAUUGAUAUUUAACAAUUGCUAAUUUGCAGUCCUUUAGUUCGAAUUGAUUCGCUUAUAACAUAUUAUUACUUUUCCAUGAAAUCUAAUUUAGCUAGGCUUAAAAUAUGUCUUUCAAUAUAAAACUACAGCCAUCAGGGAUCAUUUUUGAUGCUGACGAAGCUACAACGAUCUUAGAUUCAGCUUUAGGGAAUAAUGUUAAUAUUGAAUAUAGCUGUAAAGAUGGCAGCUGUGGUUCUUGUAAGGCAACAUUAAUUUCAGGUGAAAUAGAGCA
NZ_AALD01000014.1/48923-49360                    UUAACUGAAAAUGCGGUGAGUUUUUUUCAUCUCUUUUGGUCAGGCCAGUAGGUUACAUAAAUGCAGGUGCUACGUGGUGUUACAUGCCUAUGUUAUUUAUCAGUGCAUUGGUUACUG.CAAGCCAAGGGCGGUAGCAUUGCUUUUAAUCUAGUGAAUUUAUCUAGCCAUUGAUAUUUUCGUAACAACUAAGUUUUAUAAUUAAUUUAUUUCAUUUCACUUUAAUCUCAGCUUAAAUAAUCUAUUUUGAGAUGAUAUAAAAACAUUCCCCACUAAAUCUAUUUUAGUCAGGCUUAAAAUAUGCCCUUCAAUAUAAAGCUACAACCAUCAGGAGUUAUUUUUGAUGCUGAAGGAUCUAAAACGAUCUUAGAUUCAGCUUUAGAAAAUAACAUCAAUAUCGAAUAUGGUUGCAAAGAUGGUACCUGCGGUUCCUGUAAGGCA
NC_009778.1/1149647-1150085                      GGUGCAAGCGCUGUGACGGGGCCAUAAUCCAAAAUAGUUACCGAGAUCGACUAUCCCGUCAAAAAAGCUAAUUAGCUGAUUUCAAAAGUUUUGUAUAAAGUAGUGCACUGGUAGCUAUUGAGCCAGGGGCGGUAGCAUUGUUGAACAGGCUGCUGGAAAAAUGCUUAAUAUUUAUCCAUAUAGAGCGUUAAAACCUCGAUAACGUCAUGCUCACAGCGACAACGUGUUAAUUAUCAUUCCUCUCAAAAUAUCCACAUAUAAGAGAUAACUCACUGUGAAGAUAUUAGUGACCGGCGGUGCCGGAUUUAUUGGCUCCGCUGUAGUACGCCAUAUUAUUAACCAUACCCAGGACAGGGUAGUUAAUCUUGAUAAGCUUACCUAUGCAGGCAAUCCUGAAUCUGUUGCUUCUGUGGCAAACAGUGAACGCUAUGCAUUUGAG
NC_007613.1/908436-907998                        AAUUACCAUAAUGUCACCUUAUAUUCGGAAGUUAAUUUCCGCAAUAACCCUUUCUCAUCAACGAUUGUAUGCAGAGAGGGUUUAAAAAAUUAAGCUAAAUCAGUGUAUUGGUGGCUAAAAAGCCAGGGGCGGUAGCGUGUCUGGAUGCCUGAAAGACCAGUCUGAAUUAUUCUGUCAAUAGCCUGCGGAUGAAAUCAAUUUUUUUAGGACUGAUGCCAGUUAAAUUUGUAUUCAAUUAACUGCAAGGUAAAUGUGCAUGGCGACAUUGCUAUUAAUAGUGCACAGGAUAAUUACUCUGCCAAAGUGAUAAAUAAACAAUGAUGAAAUCCAAAAUGAAAUUGAUGCCAUUAUUGGUGUCAGUAACCUUGAUAAGCGGUUGCACAGUACUUCCGGGCAGCAAUAUGUCGACGAUGGGCAAAGACGUCAUCAAACAGCAGGA
NC_010498.1/1018007-1018445                      AAUUACCAUAAUGUCACCUUAUAUUCGGAAGUUAAUUUCCGCAAUAACCCUUUCUCAUCAACGACUGUAUGUUGAGAGGGUUUUAAAAAUUAAGCUAAAUCAGUGUAUUGGUAGCUAAAAAGCCACGGGCGGUAGCGUGUCUGGAUGCCUGAAAGACCAGUCUGAAUUAUUCUGUCAAUAGCCUGCGGAUGAAAUCAAUUUUUUUAGGACUGAUGCCAGUUAAAUUUUUAUUCAAUUAACUGCAAGGUAAAUGUGCAUGGCGACAUUGCUAUUAAUAGUGCACAGGAUAAUUACUCUGCCAAAGUGAUAAAUAAACAAUGAUGAAAUCCAAAAUGAAAUUGAUGCCAUUAUUGGUGUCAGUAACCUUGAUAAGCGGUUGCACAGUACUUCCGGGCAGCAAUAUGUCGACGAUGGGGAAAGACGUCAUCAAACAGCAGGA
NC_011415.1/2393246-2392808                      AAUUACCAUAAUGUCACCUUAUAUUCGGAAGUUAAUUUCCGCAAUAACCCUUUCUCAUCAACGACUGUAUGUUGAGAGGGUUUUAAAAAUUAAGCUAAAUCAGUGUAUUGGUAGCUAAAAAGCCAGGGGCGGUAGCGUGUCUGGAUGCCUGAAAGACCAGUCUGAAUUAUUCUGUCAAUAGCCUGCGGAUGAAAUCAAUUUUUUUAGGACUGAUGCCAGUUAAAUUUUUAUUCAAUUAACUGCAAGGUAAAUGUGCAUGGCGACAUUGCUAUUAAUAGUGCACAGGAUAAUUACUCUGCCAAAGUGAUAAAUAAACAAUGAUGAAAUCCAAAAUGAAAUUGAUGCCAUUAUUGGUGUCAGUAACCUUGAUAAGCGGUUGCACAGUACUUCCGGGCAGCAAUAUGUCGACGAUGGGCAAAGACGUCAUCAAACAGCAGGA
NZ_AAJV02000005.1/95495-95057                    AAUUACCAUAAUGUCACCUUAUAUUCGGAAGUUAAUUUCCGCAAUAACCCUUUCUCAUCAACGAUUGUAUGCAGAGAGGGUUUGAAAAAUUAAGCUAAAUCAGUGUAUUGGUAGCUAAAAAGCCAGGGGCGGUAGCGUGUCUGGAUGCCUGAAAGACCAGUCUGAAUUAUUCUGUCAAUAGUCUGCGGAUGAAAUCAAUUUUUUUAGGACUGAUGCCAGUUAAAUUUUUAUUCAAUUAACUGCAAGGUAAAUGUGCAUGGCGACAUUGCUAUUAAUAGUGCACAGGAUAAUUACUCUGCCAAAGUGAUAAAUAAACAAUGAUGAAAUCCAAAAUGAAAUUGAUGCCAUUAUUGGUGUCAGUAACCUUGAUAAGCGGUUGCACAGUACUUCCGGGCAGCAAUAUGUCGACGAUGGGCAAAGACGUCAUCAAACAGCAGGA
contig37229/113-366                              AAUUACCAUAAUGUCACCUUAUAUUCGGAAGUUAAUUUCCGCAAUAACCCUUUCUCAUCAACGAUUGCAUGCUGAGAGGGUGUGAAAAAUUAAGCUAAAUCAGUGUAUUGGUAGCUAAAAAGCCAGGGGCGGUAGCGUGUCUGGAUGCCUGAAAGACCAGUCUGAAUUAUUCUGUCAAUAGCCUGCGGAUGAAAUCAAUUUUUUUAGGACUGAUGCCAGUUAAAUUUUAUUCAAUUAACUGCAAGGUAAAUGUG.........................................................................................................................................................................................
NC_009801.1/2320665-2320227                      AAUUACCAUAAUGUCACCUUAUAUUCGGAAGUUAAUUUCCGCAAUAACCCUUUCUCAUCAACGAUUGUAUGCAGAGAGGGUUUGAAAAAUUAAGCUAAAUCAGUGUAUUGGUAGCUAAAAAGCCAGGGGCGGUAGCGUGUCUGGAUGCCUGAAAGACCAGUCUGAAUUAUUCUGUCAAUAGCCUGCGGAUGAAAUUAAUUUUUUUAGGACUGAUGCCAGUUAAAUUUGUAUUCAAUUAACUGCAAGGUAAAUGUGCAUGGCGACAUUGCUAUUAAUAGUGCACAGGAUAAUUACUCUGCCAAAGUGAUAAAUAAACAAUGAUGAAAUCCAAAAUGAAAUUGAUGCCAUUAUUGGUGUCAGUAACCUUGAUAAGCGGUUGCACAGUACUUCCGGGCAGCAAUAUGUCGACGAUGGGCAAAGACGUCAUCAAACAGCAGGA
NC_008258.1/2145823-2145385                      AAUUACCAUAAUGUCACCUUAUAUUCGGAAGUUAAUUUCCGCAAUAACCCUUUCUCAUCAACGAUUGUAUGCAGAGAGGGUUUGAAAAAUUAAGCUCAAUCAGUGUAUUGGUAGCUAAAAAGCCAGGGGCGGUAGCGUGUCUGGAUGCCUGAAAGACCAGUCUGAAUUAUUCUGUCAAUAGCCUGCGGAUGAAAUCAAUUUUUUUAGGACUGAUGCCAGUUAAAUUUUUAUUCAAUUAACUGCAAGGUAAAUGUGCAUGGCGACAUUGCUAUUAAUAGUGCACAGGAUAAUUACUCUGCCAAAGUGAUAAAUAAACAAUGAUGAAAUCCAAAAUGAAAUUGAUGCCAUUAUUGGUGUCAGUAACCUUGAUAAGCGGUUGCACAGUACUUCCGGGCAGCAAUAUGUCGACGAUGGGCAAAGACGUCAUCAAACAGCAGGA
NC_010468.1/1755656-1756094                      AAUUACCAUAAUGUCACCUUAUAUUCGGAAGUUAAUUUCCGUAAUAACCCUUUCUCAUCAACGACUGCAUGCUGAGAGGGUGUGAAAAAUUAAGAUAAAUCAGUGUAUUGGUAGCUAAAAAGCCAGGGGCGGUAGCGUGUCUGGAUGCCUGAAAGACCAGUCUGAAUUAUUCUGUCAAUAGCCUGCGGAUGAAAUCAAUUUUUUUAGGACUGAUGCCAGUUAAAUUUUUAUUCAAUUAACUGCAAGGUAAAUGUGCAUGGCGACAUUGCUAUUAAUAGUGCACAGGAUAAUUACUCUGCCAAAGUGAUAAAUAAACAAUGAUGAAAUCCAAAAUGAAAUUGAUGCCAUUAUUGGUGUCAGUAACCUUGAUAAGCGGUUGCACAGUACUUCCGGGCAGCAAUAUGUCGACGAUGGGCAAAGACGUCAUCAAACAGCAGGA
NZ_AAKB02000001.1/4000305-4000743                AAUUACCAUAAUGUCACCUUAUAUUCGGAAGUUAAUUUCCGCAAUAACCCUUUCUCAUCAACGAUUGUAUGCAGAGAGGGUUUGAAAAAUUAAGAUAAAUCAGUGUAUUGGUAGCUAAAAAGCCAGGGGCGGUAGCGUGUCUGGAUGCCUGAAAGACCAGUCUGAAUUAUUCUGUCAAUAGCCUGCGGAUGAAAUCAAUUUUUUUAGGACUGAUGCCAGUUAAAUUUUUAUUCAAUUAACUGCAAGGUAAAUGUGCAUGGCGACAUUGCUAUUAAUAGUGCACAGGAUAAUUACUCUGCCAAAGUGAUAAAUAAACAAUGAUGAAAUCCAAAAUGAAAUUGAUGCCAUUAUUGGUGUCAGUAACCUUGAUAAGCGGUUGCACAGUACUUCCGGGCAGCAAUAUGUCGACGAUGGGCAAAGACGUCAUCAAACAGCAGGA
contig65962/329-1                                ......................................CGGAAUAACGCUUUUUCUAUAAUCAACUGCAUGAUGAAAGAGUUAGAAAAUCUAAACUAAAUCAGUGUAUUGGUAGCUAAAAAGCCAGGGGCGGUAGCGUGUCUGGACGCCUGAGAGACCAGUCUGAAUUAUUCUGUCAAUAGCCUGCGGAUGAAAUCAAUUUUUUUAGGACUGAUGCCAGUUAAAUUUUUAUUCAAUUAACUGCAAGGUAAAUGUGCAUGGCGACAUUGCUAUUAAUAGUGCACAGGAUAAUUACUCUGCCAAAGUGAUAAAUAAACAAUGAUGAAAUCCAAAAUGAAAUUGAUGCCAUUAUUGGUGUCAGUAACCUU........................................................................
NC_007946.1/2275209-2274771                      AAUUACCAUAAUGUCACCUUAUAUUCGGAAGUUAAUUUCCGCAAUAACCCUUUCUCAUCAACGACUGUAUGUUGAGAGGGUUUUAAAAAUUAAGCUAAAUCAGUGUAUUGGUAGCUAAAAAGCCAGGGGCGGUAGCGUGUCUGGAUGCCUGAAAGACCAGUCUGAAUUAUUCUGUCAAUAGCCUGCGGAUGAAAUCAAUUUUUUUAGGACUGAUGCCAGUUAAAUUUUUAUUCAAUUAACUGCAAGGUAAAUGUGCAUGGCGACAUUGCUAUUAAUAGUGCACAGGAUAAUUACUCUGCCAAAGUGAUAAAUAAACAAUGAUGAAAUCCAAAAUGAAAUUGAUGCCAUUAUUGGUGUCAGUAACCUUGAUAAGCGGUUGCACAGUACUUCCGGGCAGCAAUAUGUCGACGAUGGGUAAAGACGUCAUCAAACAGCAGGA
NC_002695.1/2812935-2812497                      AAUUACCAUAAUGUCACCUUAUAUUCGGAAGUUAAUUUCCGCAAUAACCCUUUCUCAUCAACGAUUGUAUGCAGAGAGGGUUUGAAAAAUUAAGCUAAAUCAGUGUAUUGGUAGCUAAAAAGCCAGGGGCGGUAGCGUGUCUGGAUGCCUGAAAGACCAGUCUGAAUUAUUCUGUCAAUAGCCUGCGGAUGAAAUCAAUUUUUUUAGGACUGAUGCCAGUUAAAUUUUUAUUCAAUUAACUGCAAGGUAAAUGUGCAUGGCGACAUUGCUAUUAAUAGUGCACAGGAUAAUUACUCUGCCAAAGUGAUAAAUAAACAAUGAUGAAAUCCAAAAUGAAAUUGAUGCCAUUAUUGGUGUCAGUAACCUUGAUAAGCGGUUGCACAGUACUUCCGGGCAGCAAUAUGUCGACGAUGGGCAAAGACGUCAUCAAACAGCAGGA
NC_004431.1/2425093-2424655                      AAUUACCAUAAUGUCACCUUAUAUUCGGAAAUUAAUUUCCGCAAUAACCCUUUCUCAUCAACGACUGUAUGCAGAGAGGGUUUGAAAAAUUAAACUAAAUCAGUGUAUUGGUAGCUAAAAAGCCAGGGGCGGUAGCGUGUCUGGAUGCCUGAAAGACCAGUCUGAAUUAUUCUGUCAAUAGCCUGCGGAUGAAAUCAAUUUUUUUAGGACUGAUGCCAGUUAAAUUUUUAUUCAAUUAACUGCAAGGUAAAUGUGCAUGGCGACAUUGCUAUUAAUAGUGCACAGGAUAAUUACUCUGCCAAAGUGAUAAAUAAACAAUGAUGAAAUCCAAAAUGAAAUUGAUGCCAUUAUUGGUGUCAGUAACCUUGAUAAGCGGUUGCACAGUACUUCCGGGCAGCAAUAUGUCGACGAUGGGGAAAGACGUCAUCAAACAGCAGGA
NZ_AAMJ02000002.1/193575-194013                  AAUUACCAUAAUGUCACCUUAUAUUCGGAAGUUAAUUUCCGCAAUAACCCUUUCUCAUCAACGAUUGCAUGCAGAGAGGGUUUGAAAAAUUAAGCUAAAUCAGUGUAUUGGUAGCUAAAAAGCCAGGGGCGGUAGCGUGUCUGGAUGCCUGAAAGACCAGUCUGAAUUAUUCUGUCAAUAGCCUGCGGAUGAAAUCAAUUUUUUUAGGACUGAUGCCAGUUAAAUUUUUAUUCAAUUAACUGCAAGGUAAAUGUGCAUGGCGACAUUGCUAUUAAUAGUGCACAGGAUAAUUACUCUGCCAAAGUGAUAAAUAAACAAUGAUGAAAUCCAAAAUGAAAUUGAUGCCAUUAUUGGUGUCAGUAACCUUGAUAAGCGGUUGCACAGUACUUCCGGGCAGUAAUAUGUCGACGAUGGGCAAAGACGUCAUCAAACAGCAGGA
NC_010473.1/2226592-2226154                      AAUUACCAUAAUGUCACCUUAUAUUCGGAAGUUAAUUUCCGUAAUAACCCUUUCUCAUCAACGACUGCAUGCUGAGAGGGUGUGAAAAAUUAAACUAAAUCAGUGUAUUGGUAGCUAAAAAGCCAGGGGCGGUAGCGUGUCUGGAUGCCUGAAAGACCAGUCUGAAUUAUUCUGUCAAUAGCCUGCGGAUGAAAUCAAUUUUUUUAGGACUGAUGCCAGUUAAAUUUUUAUUCAAUUAACUGCAAGGUAAAUGUGCAUGGCGACAUUGCUAUUAAUAGUGCACAGGAUAAUUACUCUGCCAAAGUGAUAAAUAAACAAUGAUGAAAUCCAAAAUGAAAUUGAUGCCAUUAUUGGUGUCAGUAACCUUGAUAAGCGGUUGCACAGUACUUCCGGGCAGCAAUAUGUCGACGAUGGGCAAAGACGUCAUCAAACAGCAGGA
NC_008253.1/2175401-2174963                      AAUUACCAUAAUGUCACCUUAUAUUCGGAAAUUAAUUUCCGCAAUAACCCUUUCUCAUCAACGACUGUAUGCAGAGAGGGUUUGAAAAAUUAAACCAAAUCAGUGUAUUGGUAGCUAAAAAGCCAGGGGCGGUAGCGUGUCUGGAUGCCUGAGAGACCAGUCUGAAUUAUUCUGUCAAUAGCCUGCGGAUGAAAUCAAUUUUUUUAGGACUGAUGCCAGUUAAAUUUUUAUUCAAUUAACUGCAAGGUAAAUGUGCAUGGCGACAUUGCUAUUAAUAGUGCACAGGAUAAUUACUCUGCCAAAGUGAUAAAUAAACAAUGAUGAAAUCCAAAAUGAAAUUGAUGCCAUUAUUGGUGUCAGUAACCUUGAUAAGCGGUUGCACAGUACUUCCGGGCAGCAAUAUGUCGACGAUGGGGAAAGACGUCAUCAAACAGCAGGA
NC_008563.1/2224714-2224276                      AAUUACCAUAAUGUCACCUUAUAUUCGGAAGUUAAUUUCCGCAAUAACCCUUUCUCAUCAACGACUGUAUGUUGAGAGGGUUUUAAAAAUUAAGCUAAAUCAGUGUAUUGGUAGCUAAAAAGCCAGGGGCGGUAGCGUGUCUGGAUGCCUGAAAGACCAGUCUGAAUUAUUCUGUCAAUAGCCUGCGGAUGAAAUCAAUUUUUUUAGGACUGAUGCCAGUUAAAUUUUUAUUCAAUUAACUGCAAGGUAAAUGUGCAUGGCGACAUUGCUAUUAAUAGUGCACAGGAUAAUUACUCUGCCAAAGUGAUAAAUAAACAAUGAUGAAAUCCAAAAUGAAAUUGAUGCCAUUAUUGGUGUCAGUAACCUUGAUAAGCGGUUGCACAGUACUUCCGGGCAGCAAUAUGUCGACGAUGGGGAAAGACGUCAUCAAACAGCAGGA
NZ_AAJT02000072.1/24023-24461                    AAUUACCAUAAUGUCACCUUAUAUUCGGAAGUUAAUUUCCGUAAUAACCCUUUCUCAUCAACGAUUGUAUGCAGAGAGGGUUUGAAAAAUUAAGCUAAAUCAGUGUAUUGGUAGCUAAAAAGCCAGGGGCGGUAGCGUGUCUGGAUGCCUGAAAGACCAGUCUGAAUUAUUCUGUCAAUAGCCUGCGGAUGAAAUCAAUUUUUUUAGGACUGAUGCCAGUUAAAUUUUUAUUCAAUUAACUGCAAGGUAAAUGUGCAUGGCGACAUUGCUAUUAAUAGUGCACAGGAUAAUUACUCUGCCAAAGUGAUAAAUAAACAAUGAUGAAAUCCAAAAUGAAAUUGAUGCCAUUAUUGGUGUCAGUAACCUUGAUAAGCGGUUGCACAGUACUUCCGGGCAGCAAUAUGUCGACGAUGGGCAAAGACGUCAUCAAACAGCAGGA
BABF01002607.1/537-99                            AAUUACCAUAAUGUCACCUUAUAUUCGGAAGUUAAUUUCCGCAAUAACCCUUUCUCAUCAACGACUGUAUGUUGAGAGGGUUUUAAAAAUUAAGCUAAAUCAGUGUAUUGGUAGCUAAAAAGCCAGGGGCGGUAGCGUGUCUGGAUGCCUGAAAGACCAGUCUGAAUUAUUCUGUCAAUAGCCUGCGGAUGAAAUCAAUUUUUUUAGGACUGAUGCCAGUUAAAUUUUUAUUCAAUUAACUGCAAGGUAAAUGUGCAUGGCGACAUUGCUAUUAAUAGUGCACAGGAUAAUUACUCUGCCAAAGUGAUAAAUAAACAAUGAUGAAAUCCAAAAUGGAAAUUGAUGCCAUUAUUGGUGUCAGUAACCUUGAUAAGCGGUUGCACAGUACUUCCGGGCAGCAAUAUGUCGACGAUGGGGAAAGACGUCAUCAAACAGCAGG
NC_010102.1/842862-843300                        ACGACAUCGAGAAAACUAUUAAUACGUAACCUUUAUUUCGCUGAAGAUUUUUAUCUGAACGAGGAUGAAAUCGGAGGGGAAUGCGAAAAUUUAGAAUAAUCAGUGUAUUGGUAGCUAAAAAGCCAGGGGCGGUAGCGUGCCUGAAAGCCUGAAUAUAAGCCUUUAUUAUUCUGUCAAUAGCCUGCGGAUGAAUUGAUUUUUUUUCAGAAUGAUGCCAGUUAAUUUUCUCUGCUAUUAACUGCAAGGUAAAUGUGCACGGACGAAGCCGCUAUUUAAAUUGCACAGGAUAAUGACUCUGCCAAAGUGAUAAAUAAUCAAUGAUGAAAUCCAAAAUGAAAUUGAUGCCAUUAUUGGCGUCGCUCAGCUUGAUAAGUGGUUGCACAGUACUUCCGGGCAGCAAUAUGUCUACGAUGGGGAAAGAUGUGAUCAAACAGCAAGA
NC_010658.1/1072529-1072967                      AAUUACCAUAAUGUCACCUUAUAUUCGGAAGUUAAUUUCCGCAAUAACCCUUUCUCAUCAACGAUUGUAUGCAGAGAGGGUUUGAAAAAUUAAGCUAAAUCAGUGUAUUGGUAGCUAAAAAGCCAGGGGCGGUAGCGUGUCUGGAUGCCUGAAAGACCAGUCUGAAUUAUUCUGUCAAUAGCCUGCGGAUGAAAUCAAUUUUUUUAGGACUGAUGCCAGUUAAAUUUGUAUUCAAUUAACUGCAAGGUAAAUGUGCAUGGCGACAUUGCUAUUAAUAGUGCACAGGAUAAUUACUCUGCCAAAGUGAUAAAUAAACAAUGAUGAAAUCCAAAAUGAAAUUGAUGCCAUUAUUGGUGUCAGUAACCUUGAUAAGCGGUUGCACAGUACUUCCGGGCAGCAAUAUGUCGACGAUGGGCAAAGACGUCAUCAAACAGCAGGA
NZ_AAKB02000001.1/4026068-4026506                UUACAGGAUAUUCCUUGUUUCUGGAGGAGAUUGAUAAGACAAUCAGCAUCUGAAUUUAUCAGAACUUGUGUGUCUUGCUGAUUACAUUGUUAUAUUCGUGCAGUGUACUGGUAGCUGUGGAGCCAGGGGCGGUAGCGUGCAUUAAUAUUCACAAUAUAUUCUUUUAAAUGUAAGCAGAAUUAAUCGAACCUAAAUAAUGUCACGUAACAAAAUAAUCAUAAAGAAUACUAUGUUUUUGGCAACAAGAACCUUAGUUUCUUUAAGUGUUUCAUUUUACACAACAAGAAUAGUUAUACAACAGUUGGGGGCGGCAGACUAUGGCUUAUUUAAUAUCAUUUAUGGAGUUGUAACAUUUUUUACAUUCGUAGUCACCGCGAUGAAUGAUUCUGUACAGCGUUAUAUUGCAAUAGGUGUUGGUUCACAAAAAAUAUCGGUUAUU
BAAW01012183.1/406-1                             UUUUUCUUGUUUCUGGUAGCAUUUGGUAAGACAAUUAGCGUUAGAAUUUAACAGAGCUUUGCGAAAGCUGGCGGGGCUGGUUACAUCUUUGGAAUUUAGGUAGUGCUCUGGUAGCUGCAAGGCCAGGGGCGGUAGCGUGCAUAAUGCCCAGAUGCGUGCAUUAUGUGCCAGCAUAUUAAAUAGUAUUCGUAUAAACGAUAUUCGGAAUUAAAACGUGAAAAUACUAGUUACUGGUGGGGCGGGUUUCAUUGGAUCCGCAGUAGUUCGUCAUAUAAUAAAAAAUACUCAGGAUACCGUUGUUAAUGUCGAUAAACUUACCUACGCCGGUAACCUGGAGUCGCUUGCCGAAGUCAGCGAAAAUAAUCGCUAUUAUUUUGAACACGCGGAUAUCUGUGAUAAAGCGGCA.................................
NC_004547.2/1606583-1607020                      GCGGCAUCCAUGCAUUUGCGAACAAAAAAAGGUUGAUACACAGCGGAUGGCUUGCGGGCUGAAUGUUUAAUUCAGUAAAUGGGUUUCACACGUGAUUUAACAGUGCAUUGGUAGCUA.UGAGCCAAGGGCGGUAGCGUGCCUGAUGCAGAACAUUUAACGGUUGAUGAUGGUGCAAAAAUGCAAGAUUUCAUCGUUGUAUUUUUAAGCGCAUUUGCCGCGCUGUUUCUGGCUAGAAAAGUAGCAACCAUCAUCGGAUUGGUGGAUAAGCCGUGCGCGCGGAAAAAACACCGUGGAAAUAUUCCCCUUGUUGGGGGCGUGUCGAUUUAUUGCGCCCUCUGCAUUUUAUUUAUACUUCAUUCUGAUUGGCUUCCUGAUUUCUCUCUAUACAUGGUUUGCGCCACGUUGCUCUUGGUUAUUGGUGUAAUUGAUGACCGUUUU
NC_008800.1/3358360-3357923                      UUUUAUGUUUUUCAGAAAGCGCCGUUUAGCCGUUUAGCCAACUGAAUCAGCGAUAUGGCUCUAGGUAAGACUUUGGGUUACAAGAUUUUUGCUAAGAAUUCAGUGUAUUGGUAGCUG.UGAGCCAAGGGCGGUAGCGUGCGUAUUUCAUGUUAUUUAUUAAAAAUUUUCCCGGAUAUGUUUUUACAAUGAAGGUAAUUGAUUUAUUGUAUUUAUGAUGUAACCAGAAUGGCCAUUAUCUUUUCAUAUUAGACAACUGAAAUAUUUAUAGUCCUUAAUUAUAUUUUUAAGUUUUUUGUUUCAAAAUAAAAUAUUAUAAGGCGAAGUCAAUUCUCUAGCGUAAUUAAGUUUAAUAUAUUGUUAUUCGUCAAUAAAAAAAAUAACUUCUCGCAUUGAAGUAGUAUACGUUUAGCUAGACGUAUUUAUAAUCUCAGUAUUCUC
NC_009832.1/1725227-1725664                      UUUUGUUUUAUUUGUGAUCUAACUAUCGCUUAACAAAAGAGUACGUCCGUCAAUAUACAUUAAAACGUGACUGAACCUGGUCGCCUAUAGAGAACGAUGACAGUACAUUGGUAGCUG.AAAGCCAGGGGCGGUAGCGUGUCUCAACUACCCCGUUUCCGACUUCAUGAGCGACUUGGUUCAGCUACGUAAUAAUUAUUGAAUGUGGAUGAAAAACAUGCAAAAAAGAUUGAAGGCUGUCAUUCCCGUAGCAGGUCUGGGAACCCGUAUGUUGCCAGCGACAAAAGCCAUCCCUAAAGAAAUGCUGCCGGUGGUCGAUAAACCAUUGAUUCAGUACAUUGUGAAUGAGUGUGUGGCGGCUGGGAUCAAAGAUAUUGUGUUGGUCACCCACUCCUCCAAAAAUGCGAUCGAAAACCACUUCGAUACCUCGUUUGAGCUUGA
NZ_AALE01000009.1/42300-41863                    AGAAUUACAUAAUUAUAAAGAAUUGGCCUGUCAUCAUAUUCUGUAACUUUUUGUUAUAAAAUUGAUUUUUUAGGCUGACUGGAAUGCUGAACUCAAUAAACAGUACAUUGGUAGCUG.UAAGCCAAGGGCGGUAGCGUGCCUUAGUUUUAGUCGUUAUCUCGCAAUAAAUUACGCAAUAUUGGCUUUCCUCUACUAGAAAAAGAACUAAUCAAUAGGCUUAAUACUCAUGAAAAAUAUAAUUUAAUCCAAGAGCUGGAAAUUAAAAUGUCAGUGUUACGAAAAAAUAUUUUUUCAUUAAUUUUAUUACAGGGAAGUAAUUAUAUUAUUCCCCUUUUAACAUUACCCUAUUUAACUCGAGUCUUGGGAGUUGAGGGAUUUGGUGUCUAUAGUCUGACACUGUCAUUAGCCCAAUAUUUUGUUAUUUUAAUCGACUUUGGA
NC_005810.1/879881-880318                        ACUUACAUCUGUAAUUUCGGAAUGCUCCGACACCUGUUUUAGGUAAAAGCGCGUACCUUCAAGGCCCUGUUAUGGUUGUAGACCUAAAGCUUCAUAUCACCAGUGCAUUGGUAGCUG.UAAGCCAAGGGCGGUAGCGUGGGGGGGAUAGAACCCCAAUAGUUGCCUUUUACUCUGGAACCGGCAGGAAGAAGACCUUCUACAAUUUUUUACUUUAGUGAUUUUUAACCGUACUUCUUUAUCAAAAAUUAUUUGCUUUUUUGUUUCUAUUUUAGUCACUGAAUUUUUUUGACUUAAGUUUGUAUUGAGUACGUCUAAUAAACCUUACAUAAUAUAUUUGGACUUAUUUUAUGUCAUUAAAUGUUAAGCUGCAUCCAUCAGGUAUUAUUUUUACUUCCGAUGGAACAUCUACAAUAUUAGAUGCGGCUCUGGAUAGUAAUA
NC_006155.1/1198516-1198953                      ACUUACAUCUGUAAUUUCGGAAUGCUCCGACACCUGUUUUAGGUAAAAGCGCGUACCUUCAAGGCCCUGUUAUGGUUGUAGACCUAAAGCUUCAUAUCACCAGUGCAUUGGUAGCUG.UAAGCCAAGGGCGGUAGCGUGGGGGGGAUAGAACCCCAAUAGUUGCCUUUUACUCUGGAACUGGCAGGAAGAAGACCUUCUACAAUUUUUUACUUUAGUGAUUUUUAACCGUACUUCUUUAUCAAAAAUUAUUUGCUUUUUUGUUUCUAUUUUAGUCACUGAAUUUUUUUGACUUAAGUUUGUAUUGAGUACGUCUAAUAAACCUUACAUAAUAUAUUUGGACUUAUUUUAUGUCAUUAAAUGUUAAGCUGCAUCCAUCAGGUAUUAUUUUUACUUCCGAUGGAACAUCUACAAUAUUAGAUGCGGCUCUGGAUAGUAAUA
NZ_CAAY01005146.1/1491-1053                      UUAAUCCUUGUUUCCGGAUGCAAUUAAUAAGACAAUUAGCGUUUAAGUUUUAGUGAGCUUUGCCCUGCUGGGCGAGGUUUGUAACAAGUCGAUAUGUACGCAGUGCACUGGUAGCUGAUGAACCAGGGGCGGUAGCGUGUGUAACGACUUGAGCAAUUAAUUUUUUAUUGGCAAAUUAAAUACCACAUUAAAUACGCCUUAUGGAAUAGAAAAGUGAAGAUACUUAUUACUGGCGGGGCAGGUUUUAUUGGAUCAGCUGUUGUUCGCCAUAUUAUUAAGAAUACACAGGACACUGUAGUUAAUAUUGAUAAAUUAACCUACGCCGGUAAUCUUGAAUCCCUUUCUGAUAUUUCUGAAAGUAAUCGCUACAAUUUUGAACACGCGGAUAUUUGUGAUUCCGCUGAAAUAACGCGUAUUUUUGAGCAGUACCAGCCGGACG
NC_004631.1/867147-867585                        UUAAUCCUUGUUUCCGGAUGCAAUUAAUAAGACAAUUAGCGUUUAAGUUUUAGUGAGCUUUGCCCUGCUGGGCGAGGUUUGUAACAAGUCGAUAUGUACGCAGUGCACUGGUAGCUGAUGAACCAGGGGCGGUAGCGUGUGUAACGACUUGAGCAAUUAAUUUUUAUUGGCAAAUUAAAUACCACAUUAAAUACGCCUUAUGGAAUAGAAAAGUGAAGAUACUUAUUACUGGCGGGGCAGGUUUUAUUGGAUCAGCUGUUGUUCGCCAUAUUAUUAAGAAUACACAGGACACUGUAGUUAAUAUUGAUAAAUUAACCUACGCCGGUAAUCUUGAAUCCCUUUCUGAUAUUUCUGAAAGUAAUCGCUACAAUUUUGAACACGCGGAUAUUUGUGAUUCCGCUGAAAUAACGCGUAUUUUUGAGCAGUACCAGCCGGACGC
NZ_CAAS01000602.1/1354-1575                      UUAAUCCUUGUUUCCGGAUGCAAUUAAUAAGACAAUUAGCGUUUAAGUUUUAGUGAGCUUUGCCCUGCUGGGCGAGGUUUGUAACAAGUCGAUAUGUACGCAGUGCACUGGUAGCUGAUGAACCAGGGGCGGUAGCGUGUGUAACGACUUGAGCAAUUUAAUUUUUUAUUGGCAAAUUAAAUACCACAUUAAAUACGCCUUAUGGAAUAGAAAAGUGAAGAU.........................................................................................................................................................................................................................
NZ_CAAT01000069.1/43033-43471                    UUAAUCCUUGUUUCCGGAUGCAAUUAAUAAGACAAUUAGCGUUUAAGUUUUAGUGAGCUUUGCCCUGCUGGGCGAGGUUUGUAACAAGUCGAUAUGUACGCAGUGCACUGGUAGCUGAUGAACCAGGGGCGGUAGCGUGUGUAACGACUUGAGCAAUUUAAUUUUUAUUGGCAAAUUAAAUACCACAUUAAAUACGCCUUAUGGAAUAGAAAAGUGAAGAUACUUAUUACUGGCGGGGCAGGUUUUAUUGGAUCAGCUGUUGUUCGCCAUAUUAUUAAGAAUACACAGGACACUGUAGUUAAUAUUGAUAAAUUAACCUACGCCGGUAAUCUUGAAUCCCUUUCUGAUAUUUCUGAAAGUAAUCGCUACAAUUUUGAACACGCGGAUAUUUGUGAUUCCGCUGAAAUAACGCGUAUUUUUGAGCAGUACCAGCCGGACG
NZ_CAAV01001296.1/222-391                        UUAAUCCUUGUUUCCGGAUGCAAUUAAUAAGACAAUUAGCGUUUAAGUUUUAGUGAGCUUUGCCCUGCUGGGCGAGGUUUGUAACAAGUCGAUAUGUACGCAGUGCACUGGUAGCUGAUGAACCAGGGGCGGUAGCGUGUGUAACGACUUGAGCAAUUAAUUUUUAUUGG.............................................................................................................................................................................................................................................................................
NZ_ABFH02000001.1/2947399-2947837                UUAAUCCUUGUUUCCGGAUGCAAUUAAUAAGACAAUUAGCGUUUAAGUUUUAGUGAGCUUUGCCCUGCCGGGCGAGGUCUGUAACAAGUCGAUAUGUACGCAGUGCACUGGUAGCUGAUGAGCCAGGGGCGGUAGCGUGUCCUGAAUAAUUAUAAUAUAGUAUUUAUAAAGAUUAUUUUUAGAAAACAAUAAGAAUAAUUUUUUAUUUGAGAGACUUAGCAUGAUAUAUUAUAUUUUUAUUGUAAUUUUUCCGUUCUUUUCAUUUGUUAAGAAUAAAAAUAUAAAAAUUUACGCCUUGAUGCUAAGUUUUUUAUUUCUUGUCUCGUUUUGUUCUUUACGUUGGCAGACUGGUACUGAUUGGCUCCCCUAUUACGAUGAUUUCAUGAGUCCAGGGAAUCGACAUGACUUUGAAAUCGGGUAUGUAUUAUACGUCAAAUUA
NC_010102.1/867007-867445                        UUAAUCCUUGUUUCCGGAUGCAAUUAAUAAGACAAUUAGCGUUUAAGUUUUAGUGAGCUUUGCCCUGCUGGGCGAGGUUUGUAACAAGUCGAUAUGUACGCAGUGCACUGGUAGCUGAUGAGCCAGGGGCGGUAGCGUGUGUAACGACUUGAGCAAUUAAUUUUUAUUGGCAAAUUAAAUACCACAUUAAAUACGCCUUAUGGAAUAGAAAAGUGAAGAUACUUAUUACUGGCGGGGCAGGUUUUAUUGGAUCAGCUGUUGUCCGCCAUAUUAUUAAGAAUACACAGGACACUGUAGUUAAUAUUGAUAAAUUAACCUACGCCGGUAAUCUUGAAUCCCUUUCUGAUAUUUCUGAAAGUAAUCGCUACAAUUUUGAACACGCGGAUAUUUGUGAUUCCGCUGAAAUAACGCGUAUUUUUGAGCAGUACCAGCCGGACGC
NC_006511.1/859851-860289                        UUAAUCCUUGUUUCCGGAUGCAAUUAAUAAGAUAAUUAGCGUUUAAGUUUUAGUGAGCUUUGCCCUGCUGGGCGAGGUUUGUAACAAGUCGAUAUGUACGCAGUGCACUGGUAGCUGAUGAGCCAGGGGCGGUAGCGUGUGUAACGACUUGAGCAAUUAAUUUUUAUUGGCAAAUUAAAUACCACAUUAAAUACGCCUUAUGGAAUAGAAAAGUGAAGAUACUUAUUACUGGCGGGGCAGGUUUUAUUGGAUCAGCUGUUGUUCGCCAUAUUAUUAAGAAUACACAGGACACUGUAGUUAAUAUUGAUAAAUUAACCUACGCCGGUAAUCUUGAAUCCCUUUCUGAUAUUUCUGAAAGUAAUCGCUACAAUUUUGAACACGCGGAUAUUUGUGAUUCCGCUGAAAUAACGCGUAUUUUUGAGCAGUACCAGCCGGACGC
NC_011080.1/2190232-2189794                      UUAAUCCUUGUUUCCGGAUGCAAUUAAUAAGACAAUUAGCGUUUAAGUUUUAGUGAGCUUUGCCCUGCCGGGCGAGGUCUGUAACAAGUCGAUAUGUACGCAGUGCACUGGUAGCUGAUGAGCCAGGGGCGGUAGCGUGUGUAACGACUUGAGCAAUUAAUUUUUAUUGGCAAAUUAAAUACCACAUUAAAUACGCCUUAUGGAAUAGAAAAGUGAAGAUACUUAUUACUGGCGGGGCAGGUUUUAUUGGAUCAGCUGUUGUCCGCCAUAUUAUUAAGAAUACACAGGACACUGUAGUUAAUAUUGAUAAAUUAACCUACGCCGGUAAUCUUGAAUCCCUUUCUGAUAUUUCUGAAAGUAAUCGCUACAAUUUUGAACACGCGGAUAUUUGUGAUUCCGCUGAAAUAACGCGUAUUUUUGAGCAGUACCAGCCGGACGC
NC_011094.1/2200335-2199897                      UUAAUCCUUGUUUCCGGAUGCAAUUAAUAAGACAAUUAGCGUUUAAGUUUUAGUGAGCUUUGCCCUGCUGGGCGAGGUUUGUAACAAGUCGAUAUGUACGCAGUGCACUGGUAGCUGAUGAGCCAGGGGCGGUAGCGUGUGUAACGACUUGAGCAAUUAAUUUUUAUUGGCAAAUUAAAUACCACAUUAAAUACGCCUUAUGGAAUAGAAAAGUGAAAAUACUUAUUACUGGCGGGGCAGGUUUUAUUGGAUCAGCUGUUGUCCGCCAUAUUAUUAAGAAUACACAGGACACUGUAGUUAAUAUUGAUAAAUUAACCUACGCCGGUAAUCUUGAAUCCCUUUCUGAUAUUUCUGAAAGUAAUCGCUACAAUUUUGAACACGCGGAUAUUUGUGAUUCCGCUGAAAUAACGCGUAUUUUUGAGCAGUACCAGCCGGACGC
NC_006905.1/2191296-2190858                      UUAAUCCUUGUUUCCGGAUGCAAUUAAUAAGACAAUUAGCGUUUAAGUUUUAGUGAGCUUUGCCCUGCCGGGCGAGGUCUGUAACAAGUCGAUAUGUACGCAGUGCACUGGUAGCUGAUGAGCCAGGGGCGGUAGCGUGUCCUGAAUAAUUAUAAUAUCGUAUUUAUAAAGAUUAUUUUUAGAAAACAAUAAGAAUAAUUUUUUAUUUGAGAGACUUAGCAUGAUAUAUUAUAUUUUUAUUGUAAUUUUUCCGUUCUUUUCAUUUGUUAAGAAUAAAAAUAUAAAAAUUUACGCCUUGAUGCUAAGUUUUUUAUUUCUUGUCUCGUUUUGUUCUUUACGUUGGCAGACUGGUACUGAUUGGCUCCCCUAUUACGAUGAUUUCAUGAGUCCAGGGAAUCGACAUGACUUUGAAAUCGGGUAUGUAUUAUACGUCAAAUUA
NZ_ABFF01000001.1/450275-450713                  UUAAUCCUUGUUUCCGGAUGCAAUUAAUAAGACAAUUAGCGUUUAAGUUUUAGUGAGCUUUGCCCUGCUGGGCGAGGUUUGUAACAAGUCGAUAUGUAUGCAGUGCACUGGUAGCUGAUGAGCCAGGGGCGGUAGCGUGUGUAACGACUUGAGCAAUUAAUUUUUAUUGGCAAAUUAAAUACCACAUUAAAUACGCCUUAUGGAAUAGAAAAGUGAAGAUACUUAUUACUGGCGGGGCAGGUUUUAUUGGAUCAGCUGUUGUCCGCCAUAUUAUUAAGAAUACACAGGACACUGUAGUUAAUAUUGAUAAAUUAACCUACGCCGGUAAUCUUGAAUCCCUUUCUGAUAUUUCUGAAAGUAAUCGCUACAAUUUUGAACACGCGGAUAUUUGUGAUUCCGCUGAAAUAACGCGUAUUUUUGAGCAGUACCAGCCGGACGC
NC_011294.1/2183428-2182990                      UUAAUCCUUGUUUCCGGAUGCAAUUAAUAAGACAAUUAGCGUUUAAGUUUUAGUGAGCUUUGCCCUGCUGGGCGAGGUUUGUAACAAGUCGAUAUGUACGCAGUGCACUGGUAGCUGAUGAGCCAGGGGCGGUAGCGUGUGUAACGACUUGAGCAAUUAAUUUUUAUUGGCAAAUUAAAUACCACAUUAAAUACGCCUUAUGGAAUAGAAAAGUGAAGAUACUUAUUACUGGCGGGGCAGGUUUUAUUGGAUCAGCUGUUGUCCGCCAUAUUAUUAAGAAUACACAGGACACUGUAGUUAAUAUUGAUAAAUUAACCUACGCCGGUAAUCUUGAAUCCCUUUCUGAUAUUUCUGAGAGUAAUCGCUACAAUUUUGAACACGCGGAUAUUUGUGAUUCCGCUGAAAUAACGCGUAUUUUUGAGCAGUACCAGCCGGACGC
NZ_ABEH02000005.1/99673-99235                    UUAAUCCUUGUUUCCGGAUGCAAUUAAUAAGACAAUUAGCGUUUAAGUUUUAGUGAGCUUUGCCCUGCUGGGCGAGGUUUGUAACAAGUCGAUAUGUACGCAGUGCACUGGUAGCUGAUGAGCCAGGGGCGGUAGCGUGUGUAACGACUUGAGCAAUUAAUUUUUAUUGGCAAAUUAAAUACCACAUUAAAUACGCCUUAUGGAAUAGAAAAGUGAAGAUACUUAUUACUGGUGGGGCAGGUUUUAUUGGAUCAGCUGUUGUCCGCCAUAUUAUUAAGAAUACACAGGACACUGUAGUUAAUAUUGAUAAAUUAACCUACGCCGGUAAUCUUGAAUCCCUUUCUGAUAUUUCUGAAAGUAAUCGCUACAAUUUUGAACACGCGGAUAUUUGUGAUUCCGCUGAAAUAACGCGUAUUUUUGAGCAGUACCAGCCGGACGC
NC_011149.1/2136658-2136220                      UUAAUCCUUGUUUCCGGAUGCAAUUAAUAAGACAAUUAGCGUUUAAGUUUUAGUGAGCUUUGCCCUGCUGGGCGAGGUUUGUAACAAGUCGAUAUGUACGCAGUGCACUGGUAGCUGAUGAGCCAGGGGCGGUAGCGUGUGUAACGACUUGAGCAAUUAAUUUUUAUUGGCAAAUUAAAUACCACAUUAAAUACGCCUUAUGGAAUAGAAAAGUGAAGAUACUUAUUACUGGCGGGGCAGGUUUUAUUGGAUCAGCUGUUGUUCGCCAUAUUAUUAAGAAUACACAGGACACUGUAGUUAAUAUUGAUAAAUUAACCUACGCCGGUAAUCUUGAAUCCCUUUCUGAUAUUUCUGAAAGUAAUCGCUACAAUUUUGAACACGCGGAUAUUUGUGAUUCCGCUGAAAUAACGCGUAUUUUUGAGCAGUACCAGCCGGACGC
NZ_ABEJ01000005.1/54860-54422                    UUAAUCCUUGUUUCCGGAUGCAAUUAAUAAGACAAUUAGCGUUUAAGUUUUAGUGAGCUUUGCCCUGCUGGGCGAGGUUUGUAACAAGUCGAUAUGUACGCAGUGCACUGGUAGCUGAUGAGCCAGGGGCGGUAGCGUGUGUAACGACUUGAGCAAUUAAUUUUUAUUGGCAAAUUAAAUACCACAUUAAAUACGCCUUAUGGAAUAGAAAAGUGAAAAUACUUAUUACUGGCGGGGCAGGUUUUAUUGGAUCAGCUGUUGUCCGCCAAUACACAGGACACUGUAGUUAAUAUUGAUAAAUUAACCUACGCCGGUAAUCUUGAAUCCCUUUCUGAUAUUUCUGAAAGUAAUCGCUACAAUUUUGAACACGCGGAUAUUUGUGAUUCCGCUGAAAUAACGCGUAUUUUUGAGCAGUACCAGCCGGACGCGGUGAUGCAUU
NC_003197.1/2178792-2178354                      UUAAUCCUUGUUUCCGGAUGCAAUUAAUAAGACAAUUAGCGUUUAAGUUUUAGUGAGCUUUGCCCUGCUGGGCGAGGUUUGCAACAAGUCGAUAUGUACGCAGUGCACUGGUAGCUGAUGAGCCAGGGGCGGUAGCGUGUGUAACGACUUGAGCAAUUAAUUUUUAUUGGCAAAUUAAAUACCACAUUAAAUACGCCUUAUGGAAUAGAAAAGUGAAGAUACUUAUUACUGGCGGGGCAGGUUUUAUUGGAUCAGCUGUUGUCCGCCAUAUUAUUAAGAAUACACAGGACACUGUAGUUAAUAUUGAUAAAUUAACCUACGCCGGUAAUCUUGAAUCCCUUUCUGAUAUUUCUGAAAGUAAUCGCUACAAUUUUGAACACGCGGAUAUUUGUGAUUCCGCUGAAAUAACGCGUAUUUUUGAGCAGUACCAGCCGGACGC
NZ_ABAM02000001.1/2637891-2637453                UUAAUCCUUGUUUCCGGAUGCAAUUAAUAAGACAAUUAGCGUUUAAGUUUUAGUGAGCUUUGCCCUGCUGGGCGAGGUUUGUAACAAGUCGAUAUGUACGCAGUGCACUGGUAGCUGAUGAGCCAGGGGCGGUAGCGUGUGUAACGACUUGAGCAAUUAAUUUUUAUUGGCAAAUUAAAUACCACAUUAAAUACGCCUUAUGGAAUAGAAAAGUGAAGAUACUUAUUACUGGCGGGGCAGGUUUUAUUGGAUCAGCUGUUGUCCGCCAUAUUAUUAAGAAUACACAGGACACUGUAAUUAAUAUUGAUAAAUUAACCUACGCCGGUAAUCUUGAAUCCCUUUCUGAUAUUUCUGAAAGUAAUCGCUACAAUUUUGAACACGCGGAUAUUUGUGAUUCCGCUGAAAUAACGCGUAUUUUUGAGCAGUACCAGCCGGACGC
NC_007613.1/883882-883444                        AUUUUCCUUGUUUCCAGAGCGGAUUGGUAAGACAAUUAGCGUUUGAAUUUUUCGGGUUUAGCGCGAGUGGGUAACGCUCGUCACAUCGUAGGCAUGCAUGCAGUGCUCUGGUAGCUGUAAAGCCAGGGGCGGUAGCGUGCAUUAAUACCUCUAUUAAUCAAACUGAGAGCCGCUUAUUUCACAGCAUGCUCUGAAGUAAUAUGGAAUAAAUUAAGUGAAAAUACUUGUUACUGGUGGCGCAGGAUUUAUUGGUUCUGCUGUAGUUCGUCACAUUAUAAAUAAUACGCAGGAUAGUGUUGUUAAUGUCGAUAAAUUAACGUACGCCGGAAACCUGGAAUCACUUGCUGAUGUUUCUGAUUCUGAACGCUAUGUUUUUGAACAUGCGGAUAUUUGCGAUGCAGCUGUAAUGGCACGGAUUUUUGCUCAGCAUCAGCCGGAU
NC_008253.1/2150737-2150299                      AUUUUCCUUGUUUCCAGAGCGGAUUGGUAAGACAAUUAGCGUUUGAAUUUUUCGGGUUUAGCGCGAGUGGGUAACGCUCGCUACAUCGUAGGCAUGCAUGCAGUGCUCUGGUAGCUGUAAAGCCAGGGGCGGUAGCGUGCUGAAAUUAUAAAGUCAUUCUUAUAGAACAUCGCAUUUCAAUAAUAUAAUUACACCUAAAUGAAUAGGAUACAACGUGUGCACAAUUAUUUAAGGCUUAAAGAUAAAAUAAAAAACGUAUUUUUAGGGUUGUAUAUAUUGCAGUUAUUUAAUUAUAUCGCGCCAUUGGUAAUUAUCCCUAUCCUGAUAAAAUAUAUUGGGUUGGGGGAAUAUGGGGAAUUGGUCUAUAUUACAUCUAUUUAUCAAAUAGUGGCUUUGAUUAUUGAUUUUGGCUUUACUUACACAGGACCUGUGGUUGCUG
NC_010658.1/1098208-1098646                      AUUUUCCUUGUUUCCAGAGCGGAUUGGUAAGACAAUUAGCGUUUGAAUUUUUCGAGUUAAGCGCGAGUGGGUAACGCUCGUCACAUCGUAGGCAUGCAUGCAGUGCUCUGGUAGCUGUAAAGCCAGGGGCGGUAGCGUGCAUUAAUACCUCUAUUAAUCAAACUAAGAGCCGCUAAUUUCACAGCAUGCUCUGAAGUAAUAUGGAAUAAAAAAGUGAAGAUACUUGUUACUGGUGGCGCAGGAUUUAUUGGUUCUGCUGUAGUUCGUCACAUUAUAAAUAAUAGGCAGGAUAGUGUUGUUAAUGUCGAUAAAUUAACGUACGCCGGAAACCUGGAAUCACUUGCUGAUGUUUCUGAUUCUGAACGCUAUGUUUUUGAACAUGCGGAUAUUUGCGAUGCUGCUGCAAUGGCGCGGAUUUUUGCUCAGCAUCAGCCGGAUG
NZ_AAJV02000005.1/70939-70501                    AUUUUCCUUGUUUCCAGAGCGGAUUGGUAAGACAAUUAGCGUUUGAAUUUUUCGGGUUUAGCGCGAGUGGGUAACGCUCGUCACAUCGUGGACAUGUAUGCAGUGCUCUGGUAGCUGUAAAGCCAGGGGCGGUAGCGUGCAUUAAUACCUCUAUUAAUCAAACUGAGAGCCGCUUAUUUCACAGCAUGCUCUGAAGUAAUAUGGAAUAAUAAAGUGAAGAUACUUGUUACUGGUGGCGCAGGAUUUAUUGGUUCUGCUGUAGUUCGUCACAUUAUAAAUAAUACGCAGGAUAGUGUUGUUAAUGUCGAUAAAUUAACGUACGCCGGAAACCUGGAAUCACUUGCAGAUGUUUCUGACUCUAAACGCUAUGUUUUUGAACAUGCGGAUAUUUGCGAUGCUGCUGCAAUGGCGCGGAUUUUUGCUCAGCAUCAGCCGGAUG
NZ_AAJT02000037.1/11851-12289                    AUUUUCCUUGUUUCCAGAGCGGAUUGGUAAGACAAUUAGCGUUUGAAUUUUUCGGGUUUAGCGCGAGUGGGUAACGCUCGUCACAUCGUAGACAUGCAUGCAGUGCUCUGGUAGCUGUAAAGCCAGGGGCGGUAGCGUGCAUUAAUACCUCUAUUAAUCAAACUGAGAGCCGCUUAUUUCACAGUAUGCUCUGAAGUAAUAUGGAAUAAAUUAAGUGAAAAUACUUGUUACUGGUGGCGCAGGAUUUAUUGGUUCUGCUGUAGUUCGUCACAUUAUAAAUAAUACGCAUGAUAGUGUUGUUAAUGUCGAUAAAUUAACGUACGCCGGAAACCUGGAAUCACUUGCAGAUGUUUCUGAUUCUGAACGCUAUGUUUUUGAACAUGCGGAUAUUUGUGAUGCAGCUGCAAUGGCACGGAUUUUUGCUCAGCAUCAGCCGGAU
NC_008563.1/2200436-2199998                      AUUUUCCUUGUUUCCAGAGCGGAUUGGUAAGACAAUUAGCGCUUGAAUUUUUCGAGUUAAGCGCGAGUGGGUAACGCUCGUCACAUCGUAGGAAUGCAUGCAGUGCUCUGGUAGCUGUAAAGCCAGGGGCGGUAGCGUGCAUUAAUACCUCUAUUAAUCAAACUGAGAGCCGCUUAUUUCACAGCAUGCUCUGAAGUAAUAUGGAAUAAAUUAAGUGAAGAUACUUGUUACUGGGGGCGCAGGAUUUAUUGGUUCUGCUGUAGUUCGUCACAUUAUAAAUAAUACGCAGGAUAGUGUUGUUAAUGUCGAUAAAUUAACGUACGCCGGAAACCUGGAAUCACUUGCUGAUGUUUCUGACUCUGAACGCUAUGUUUUUGAACAUGCGGAUAUUUGCGAUGCUGCUGCAAUGGCGCGGAUUUUUGCUCAGCAUCAGCCGGAU
NC_007606.1/2006569-2007007                      AUUUUCCUUGUUUCCAGAGCGGAUUGGUAAGACAAUUAGUGUUUGAAUUUUUCGGGUUUAGCGCGAGUGGGUAACGCUCGUCACAUCGUGGACAUGUAUGCAGUGCUCUGGUAGCUGUAAAGCCAGGGGCGGUAGCGUGCAUUAAUACCUCUAUUAAUCAAACUGAGAGCCGCUUAUUUCACAGCAUGCUCUGAAGUAAUAUGGAAUAAUAAAGUGAAGAUACUUGUUACUGGUGGCGCAGGAUUUAUUGGUUCUGCUGUAGUUCGUCACAUUAUAAAUAAUACGCAGGAUAGUGUUGUUAAUGUCGAUAAAUUAACGUACGCCGGAAACCUGGAGUCACUUGCUGAUGUUUCUGACUCUAAACGCUAUGUUUUUGAACAUGCGGAUAUUUGCGAUGCUGCUGCAAUGGCGCGGAUUUUUGCUCAGCAUCAGCCGGAUG
NC_010473.1/2202307-2201869                      AUUUUCCUUGUUUCCAGAGCGGAUUGGUAAGACAAUUAGCGUUUGAAUUUUUCGGGUUUAGCGCGAGUGGGUAACGCUCGUCACAUCAUAGGCAUGCAUGCAGUGCUCUGGUAGCUGUAAAGCCAGGGGCGGUAGCGUGCAUUAAUACCUCUAUUAAUCAAACUGAGAGCCGCUUAUUUCACAGCAUGCUCUGAAGUAAUAUGGAAUAAAUUAAGUGAAAAUACUUGUUACUGGUGGCGCAGGAUUUAUUGGUUCAGCUGUAGUUCGUCACAUUAUAAAUAAUACGCAGGAUAGUGUUGUUAAUGUCGAUAAAUUAACGUACGCCGGAAACCGGGAAUCACUUGCUGAUGUUUCUGAUUCUGAACGCUAUGUUUUUGAACAUGCGGAUAUUUGCGAUGCACCUGCAAUGGCACGGAUUUUUGCUCAGCAUCAGCCGGAU
NC_009801.1/2296198-2295760                      AUUUACCUUGUUUCCAGAGCGGAUUGGUAAGACAAUUAGCGUUUGAAUUUUUCGGGUUUAGCGCGAGUGGGUAACGCUCGUCACAUCGUAGGCAUGCAUGCAGUGCUCUGGUAGCUGUAAAGCCAGGGGCGGUAGCGUGCAUUAAUACCUCUAUUAAUCAAACAAAGAGCCGCUUAUUUCACAGCAUGCUCUGAAGUAAUAUGGAAUAAUAAAGUGAAGAUACUUGUUACUGGUGGCGCAGGAUUUAUUGGUUCUGCUGUAGUUCGUCACAUUAUAAAUAAUACGCAGGAUAGUGUUGUUAAUGUCGAUAAAUUAACGUACGCCGGAAACCUGGAAUCACUUGCUGAUGUUUCUGAUUCCGAACGCUAUGUUUUUGAACAUGCGGAUAUUUGCGAUGCAGCUGUAAUGGCACGGAUUUUUGCUCAGCAUCAGCCGGAUG
NC_011415.1/2368974-2368536                      AUUUUCCUUGUUUCCAGAGCGGAUUGGUAAGACAAUUAGCGUUUGAAUUUUUCGGGUUUAGCGCGAGUGGGUAACGCUCGUCACAUCGUAGGCAUGCAUGCAGUGCUCUGGUAGCUGUAAAGCCAGGGGCGGUAGCGUGUGUAAUUAAUACGAAACCAUUGACAGCAAUAUAUCUAAAAAAUUUGAACUGGAGACGUUGAGUAUAGAAUGACCGAAAUAAUAGCUUUUUUAUACCAAAUAAUAAAACGCUCUGCUCAAAAAUUAAAAUGUACCUUAAUUAAGGACGAGAUCAUUAAGAUUUAUCUAUCGCCAAGUUCAAAUGAUUAGAAAAAAAGCAUAGAAACUAAUAGAUAAUAUGUUUUUACUAUUUUUAAUUACAGAUAUAACUAUAGAUUAGUGCGCAAAUAAAUCAAUUAUAUAAUAUGAUGAUUAUAGACAU
NC_010468.1/1781375-1781813                      AUUUUCCUUGUUUCCAGAGCGGAUUGGUAAGACAAUUAGCGUUUGAAUUUUUCGGGUUUAGCGCGAGUGGGUAACGCUCGCUACAUCGUAGGCAUGCAUGCAGUGCUCUGGUAGCUGUAAAGCCAGGGGCGGUAGCGUGCAUUAAUACCUCUAUUAAUCAAACUGAGAGCAGCUUAUUUCACAGCAUGCUCUGAAGUAAUAUGGAAUAAAAAAGUGAAGAUACUUGUUACUGGUGGCGCAGGAUUUAUUGGUUCUGCUGUAGUUCGUCACAUUAUAAAUAAUACGCAGGAUAGUGUUGUUAAUGUCGAUAAAUUAACGUACGCCGGAAACCUGGAAUCACUUGCUGAUGUUUCUGAUUCUGAACGCUAUGUUUUUGAACAUGCGGAUAUUUGCGAUGCAGCUGCAAUGGCACGGAUUUUUGCUCAGCAUCAGCCGGAUG
NZ_AAMK02000002.1/45679-45241                    AUUUUCCUUGUUUCCAGAGCGGAUUGGUAAGACAAUUAACGUUUGAAUUUUUCGGGUUUAGCGCGGGUGGGUAACGCCCGUCACAUCGUAGGCAUGCAUGCAGUGCUCUGGUAGCUGUAAAGCCAGGGGCGGUAGCGUGCAUUAAUACCUCUAUUAAUCAAACUGAGAGCCGCUUAUUUCACAGCAUGCUCUGAAGUAAUAUGGAAUAAAUUAAGUGAAAAUACUUGUUACUGGUGGCGCAGGAUUUAUUGGUUCUGCUGUAGUUCGUCACAUUAUAAAUAAUACGCAGGAUAGUGUUGUUAAUGUCGAUAAAUUAACGUACGCCGGAAACCUGGAAUCACUUGCUGAUGUUUCUGAUUCUGAACGCUAUAUUUUUGAACAUGCGGAUAUUUGCGAUGCUGCUGCAAUGGCACGGAUUUUUGCUCAGCAUCAGCCGGAU
NC_007946.1/2250340-2249902                      AUUUUCCUUGUUUCCAGAGCGGAUUGGUAAGACAAUUAGCUUCUGAAUUUUUCGGGUUUAGCGCGAGUGGGUAACACUCGUCACAUCGUAGGCAUGCAUGCAGUGCUCUGGUAGCUGUAAAGCCAGGGGCGGUAGCGUGCAUUAAUACCUCUAUUAAUCAAACUGAGAGCCGCUUAUUUCACAGCAUGCUCUGAAGUAAUAUGGAAUAAAUUAAGUGAAAAUACUUGUUACUGGUGGCGCAGGAUUUAUUGGUUCUGCUGUAGUUCGUCACAUUAUAAAUGAUACGCAGGAUAGUGUUGUUAAUGUCGAUAAAUUAACGUACGCCGGAAACCUGGAAUCACUUGCAGAUGUUUCUGAUUCUGAACGCUAUUUCUUUGAACAUGCGGAUAUUUGUGAUGCAGCUGCAAUGGCACGGAUUUUUGCUCAGCAUCAGCCGGAU
RicEn_FSXC77884_b1/524-86                        GUAGCGAUUUGUGCUUGUUUCUGAGGUCGUUUAGGACGACAAUUAACGGCAGUUUUUUGUCUGUAAACAGACAAGAAAAAUCAUUUAAUCAAACAUCGCUCAGUGCACUGGUAGCUGUUAAGCCAGGGGCGGUAGCGUGCUCAAUUUCUGAAACCGCUUAUACAAGCUCAGGUUUCAGAACGCCAGUAUCCAGACAUAUACACUAGACGGAACAGAUAACGUGAAAAUUCUUGUGACGGGGGGGGCCGGCUUUAUCGGCUCAGCAGUUGUACGACAUAUUAUUAAAAAUACCCAAGACGAUGUCGUCAAUGUGGAUAAGCUGACCUAUGCCGGUAAUCUUGAGUCGCUUAGUGAAGUCAGCGAAAGCGACCGCUAUGCCUUUGAACAUGCGGACAUUUGUGAUAAAGACGCUAUAGAUCGCAUCUUCGCAAAGCAUAAG
NC_008258.1/2120767-2120329                      AUUUUCCUUGUUUCUACGGCUGUUUGGUAAGACAAUUAACGUUUGAAUUUUUCGGAUUUGGCGCGAGUGGCUAACGCUCGCCACAUCGUUGAGAUGCAUGCAGUGCACUGGUAGCUGUUAAGCCAGGGGCGGUAGCGUGUAUUAAUACCUCUAUUAAUCAAAUCUGGAGCAGUCUAUUUCACAGCAUGCUCUAUAGCUAUAUGGAAUAAAAAAGUGAAGAUACUUGUUACUGGUGGCGCAGGGUUUAUUGGUUCUGCUGUUGUUCGUCACAUAAUAAAUAAUACGCAAGAUAGUGUUGUUAAUGUCGAUAAAUUAACAUACGCCGGGAACCUGGAAUCACUCGCUGAUGUUUCUGAUUCUGAACGUUAUGCUUUUGAGCAUGCAGAUAUCUGCGAUGCUGUAGCCAUGUCGCGUAUUUUCGCACAGCACCAGCCAGACG
NZ_ABWM01000050.1/11162-10724                    GAUUUGUAACGAUUUGUGCUUGUUUCUGAUGUCAUUUAGGACGACAAUUAACGCCAGUUUCGGUCUGUAAACAGACCAUUUCAUUUCAUGAAGCAUUGCUCAGUGCACUGGUAGCUGUUAAGCCAGGGGCGGUAGCGUGCUUAUUUGUUGACUCAGUGAUAUUUACUGAGCGCCUACACAUCAAUAUCUCGCCAUAUCCAACAGACGGAAUAGUUAACGUGAAAAUUCUUGUUACGGGCGGGGCCGGUUUUAUCGGCUCAGCCGUUGUACGACAUAUUAUUAAUAAUACCCAGGAUGAAGUCGUCAACGUGGAUAAAUUGACGUAUGCCGGUAACCUGGAAUCGCUUUCUGACGUUAGCGGUCAUGCUCGUUACGCAUUUGAACACGCUGAUAUUUGCGACAAAACGGCGAUGGAUCGCAUUUUUGCCGAACAUAAACC
NC_010498.1/1043308-1043746                      UUUCCUUGUUUCCAGAACGGAUUGGUAAGACAAUUAGCGUUUGAGUUUCGAGGGAGAUGCAGCAAUGUCUCUCAGUAACAGUACGCAAUAUCAAUGAGUUCAGUGCACUGGUAGCUGUUAAGCCAGGGGCGGUAGCGUGGAUUGAUGGAAUGAAAAAUAAGUGCCCACGAAUUGCAGUAAUAAUGUCGGUUUAUAUUAAUGAUAAAUUUAAUGAGUUUAAAGAGGCUUUUGACAGUAUUAUUAAUCAAACAUACUCUAACUUUGUUUUCUUUAUUUAUGCCGAUGGCAAGAUAAAUCCAGAUAUUGAAAGUUUUUUGCAAAAUUAUAAUUCGCAACAUGUGAUUUUCAUUAGAAGUGAAAAAAAUAAGGGAUUAGCUUAUGCUUUGAAUAAAUUAAUAUCAGUGGCGCUAGUUAAUAAUGAAUUUGAUUUUAUUGCCAG
BABF01000416.1/6417-5979                         AUUUUCCUUGUUUCUACAGCUGUUUGGUAAGACAAUUAGCGUUUGAAUUUUUCGGAUUUGGCACGAGCGGGAUACGCUCGUCACAUCGUAGAAAUGUACGCAGUGCUCUGGUAGCUGUUAAGCCAGGGGCGGUAGCGUGCAUUAAUACUUCUAUUAAUCAAAUCUCGAGCAGUCUAUUUCACAGUAUGCUCUCUGGCUAUAUGGAAUAAAAAAGUGAAGAUACUUGUUACUGGUGGCGCAGGCUUUAUUGGUUCUGCUGUUGUUCGUCACAUAAUAAAUAAUACGCAAGAUAGUGUUGUUAAUGUCGAUAAAUUAACAUACGCCGGAAACCUGGAAUCGCUCGCUGAAGUUUCUGAUUCUGAGCGUUAUUCAUUUGAGCAUGCAGAUAUCUGCGAUGCCGAAGCGAUGGCGCGUAUUUUUUCACAACACCAGCCAGAUG
NZ_AAJW02000014.1/6170-5732                      AUUUUUUCUUGUUUCUGGUCGCAUUUGGUAAGACAAUUAGCGUGAGUUUUAGAGAGUUUUGCGGGAUCUCGCGGAACUGCUCACAUCUUUGGCAUUUAGUUAGUGCACUGGUAGCUGUUAAGCCAGGGGCGGUAGCUUGCCUAAUUAAUUUUUAACGUAUACAUUUAUUCUUGCCGCUUAUAGCAAAUAAAGUCAAUCGGAUUAAACUUCUUUUCCAUUAGGUAAAAGAGUGUUUGUAGUCGCUCAGGGAAAUUGGUUUUGGUAGUAGUACUUUUCAAAUUAUCCAUUUUCCGAUUUAGAUGGCAGUUGAUGUUACUAUGCUGCAUACAUAUCAAUGUAUAUUAUUUACUUUUAGAAUGUGAUAUGAAAAAAAUAGUGAUCAUAGGCAAUGUAGCGUCAAUGAUGUUAAGGUUCAGGAAAGAAUUAAUCAUGAAUUUAG
NC_009778.1/1124051-1124488                      GAUGAGCAGUGCGCCAGCGUAAUGAACCGUCUCUUUCAAUAAGAUAAAUCCAAUUGGAAGAGGCUUCACAGGGGUGUGUCAAUAUAACCGUCUGUUUUUGCAGUAGAUUGGUAACUG.AAAGCCAAGGGCGGUAGCGUGCCUGAAGUCUGUCAAUUAGCCUCAAUUAUUCUGUCAAUAGUAUAUGGGUAAAUAAGCGACUUUUAGGAAUGAUUCCAGUUAUAUUCUGGCACCUGACGCCGCAUUCUUGAUGCAGGAACAAGCGGUACGGUGGCUUAUUUAAAGGGUCAGAAUAAUUACUCUGCCAAAGUGAUAAAAAUUCAAUGAUGAAAUCCAGACUGAAAUUGAUGCCUUUAUUGGUGUCUGUAACCUUGAUGAGCGGUUGCACUGUUUUUCCCGGCAGCAAUAUGUCAACGAUGGGAAAGGACGUGAUCAAGCAAC
NZ_ABWM01000051.1/4102-3665                      AGGGAAUGGAAAUGUUUAUCCGUCAUGGGUUUUUCAUGGCCGAUAUAUUUUCCCUGAAGCCAUGUCCAAGAGGGUGUCUAUCCAUAACAUAUUGUUUAGUCAGUGGAUUGGUAACUG.AAAGCCAAGGGCGGUAGCGUGCCUGAAGGCGUGUAAAACAGCCUCAAUUAUUCUGUCAAUAGCCAAUGGAUGAAUACGGUUUUUUUAGGACAGAUGCCAGUUAUAUUUCAAAUUGAUUAACUGCAUGCUGAAUGCCAAAACGACCCGCGCUUAUUUAAUUUGCACAGGAUAAUUACUCUGCCAAAGUGAUAAAUAAUCAAUGAUGAAAUCCAAAAUGAAAUUGAUGCCAUUAUUGGUGUCUGUGACCUUGAUGAGUGGUUGCACGGUCUUUCCCGGCAGCAAUAUGUCCACAUCGGGCAAGGAUGUGAUUAAACAACAGGA
BISONP_C5880/897-1334                            GGUGAAGGUUAUACAUUAUCAAUCACCCGUUUAAGGUGGCGGAUAUAUUUCUCAAAAGGCCUGAUCCAAGAGGGUGUCUAACCAUAACGCAUUGUUUAGUCAGUGGAUUGGUAACUG.AAAGCCAAGGGCGGUAGCGUGCCUGAAAGCGUGUGAAUCAGCCUCAAUUAUUCUGUCAAUAGCCAAUGGAUGAAUAAGCUUUUUUUAGGACUGAUGCCAGUUAUAUUGCUAAAUGAUUAACUGCAUUCUGAUUGUCACCACGACCCGCGCUUAUUUUAAUUGCACAGGAUAAUUACUCUGCCAAAGUGAUAAAUAAUCAAUGAUGAAAUCCAAAAUGAAAUUGAUGCCAUUAUUGGUGUCUGUGACCUUGAUGAGUGGUUGCACGGUCUUUCCCGGCAGCAAUAUGUCAACAAUGGGCAAGGAUGUGAUUAAACAGCAGGA
BAAV01013333.1/162-599                           UCAGGAAUGGUUAUUGAUUAUCCGUCGGGCGUUUUUGCGGCUGAUAUAUUUCCAGAAGACCUUGUUCAAGAGGGUGUCUAUCCAUAACACAUUGUUUAGUCAGUGGAUUGGUAACUG.AAAGCCAAGGGCGGUAGCGUGCCUGAAAGCGUGUGAAUCAGCCUCGAUUAUUCUGUCAAUAGCCAAUGGAUGAAUAAGCUUUUUUUAGGACUGAUGCCAGUUAUAUUUCUAUUUGAUUAACUGCAUGCUGAAACCCAAUACGACCCGGCUUAUUUUAAAUUGCACAGGAUAAUUACUCUGCCAAAGUGAUAAAUAAUCAAUGAUGAAAUCCAAAAUGAAAUUGAUGCCAUUAUUGGUGUCUGUGACCUUGAUGAGUGGUUGUACGGUCUUUCCCGGCAGCAAUAUGUCAACAAUGGGUAAGGAUGUGAUCAAGCAGCAGGA
NC_009436.1/2879915-2879478                      GGGGCUGAAUUUCAAUUCGGCCUGACUCCUAAAUGUGCCGGAUAAUAUAUCCGCGAAAGCCAGUUUUAAGAGGGUGUCUAUCCAUAACACAUUGUUUCGUCAGUGGAUUGGUAACUG.AAAGCCAAGGGCGGUAGCGUGCCUGAAAGCGUGUGAAUCAGCCUCGAUUAUUCUGUCAAUAGCCAGCGGGUGAAUAAGGUUUUUUUAGGAAUGAUGCCAGUUAUAUUUCUUUUUGAUUAACUGCAUUCUGAAUGCCAAAACGAUCCGCGCUUAUUUAAAUUGCACAGGAUAAUUACUCUGCCAAAGUGAUAAAUAAUCAAUGAUGAAAUCCAAAAUGAAAUUGAUGCCAUUAUUGGUGUCUGUGACCUUGAUGAGUGGUUGUACGGUCUUUCCCGGCAGCAAUAUGUCAACAGUGGGCAAGGAUGUGAUCAAGCAACAGGA
NC_006511.1/4232557-4232994                      UGUUUUUAAUUAAAGCACUCAUCUUUGUUGUGGGCGCAUAAAAAUGGCGUCGUUGUUUUUAUUUUUCUGAUUACGAGAUGUAAGAAAACUGAACUCUAUAAAGCGUAUUGGUAGCAG.GAAGCCAAGGGCGGUAGCGUUCACUUUCUGAAUAAGUUGAGCAUCCUUUAUCCUUUCUAAUCCACAAAAACAUUUUAUUCACAAUGUAAUAUCAGGAGACAACAUGGAAGACGAAAGUAAUCCGUGGCCUAGUUUUGUUGAUACAUUCUCUACGGUAUUGUGCAUUUUUAUAUUUCUUAUGUUGGUGUUUGCACUUAAUAAUAUGAUUAUUAUGUAUGACAACUCAAUUAAAGUUUAUAAAGCAAAUAUAGAGAAUAAGACUAAAUCUACUGCUCAAAAUAACGGAGCCAAUGACAAUUCAAAUGCUAAUGAAAUAGUUAA
NC_011294.1/4334858-4335295                      UGUUUUUAAUUAAAGCACUCAUCUUUGUUGUGGGCGCAUAAAAAUGGCGUCGUUGUUUUUAUUUUUCUGAUUACGAGAUGUAGGAAAACUGAAAUCUAUAAAGCGUAUUGGUAGCAG.GAAGCCAAGGGCGGUAGCGUUCACUUUCUGAAUAAGUUGAGCAUCCUUUAUCCUUUCUAAUCCACAAAAACAUUUUAUUCACAAUGUAAUAUCAGGAGACAACAUGGAAGACGAAAGUAAUCCGUGGCCUAGUUUUGUUGAUACAUUCUCUACGGUAUUGUGUAUUUUUAUAUUUCUUAUGUUGGUGUUUGCACUUAAUAAUAUGAUUAUUAUGUAUGACAACUCAAUUAAAGUUUAUAAAGCAAAUAUAGAGAAUAAGACUAAAUCUACUGCUCAAAAUAGCGGAGCCAAUGACAAUUCAAAUGAUAAUGAAAUAGUUAA
NZ_ABAK02000001.1/3783177-3783614                GUGUUUUAAUUAAAGCACUCAUCUUUGUUGUGGGCGCAUAAAAAUGGCGUCGUUGUUUUUAUUUUUCUGAUUACGAGAUGUAAGAAAACUGAACUCUAUAAAGCGUAUUGGUAGCAG.GAAGCCAAGGGCGGUAGCGUUCACUUUCUGAAUAAGUUGAGCAUCCAUUAUCCUUUCUAAUCCACAAAAACAUUUUAUUCACAAUGUAAUAUCAGGAGACAACAUGGAAGACGAAAGUAAUCCGUGGCCUAGUUUUGUUGAUACAUUCUCUACGGUAUUGUGCAUUUUUAUAUUUCUUAUGUUGGUGUUUGCACUUAAUAAUAUGAUUAUUAUGUAUGACAACUCAAUUAAAGUUUAUAAAGCAAAUAUAGAGAGUAAGACUAAAUCUACUGCUCAAAAUAGCGGAGCCAAUGACAAUUCAAAUGCUAAUGAAAUAAUUAA
NC_006905.1/4412254-4412691                      UGUUUUUAAUUAAAGCACUCAUCUUUGUUGUGGGCGCAUAAAAAUGGCGUCGUUGUUUUUAUUUUUCUGAUUACGAGAUGUAGGAAAACUGAAAUCUAUAAAGCGUAUUGGUAGCAG.GAAGCCAAGGGCGGUAGCGUUCAUUUUCUGAAUAAGUUGAGCAUCCUUUAUCCUUUCUAAUCCACAAAAACAUUUUAUUCACAAUGUAAUAUCAGGAGACAACAUGGAAGACGAAAGUAAUCCGUGGCCUAGUUUUGUUGAUACAUUCUCUACGGUAUUGUGUAUUUUUAUAUUUCUUAUGUUGGUGUUUGCACUUAAUAAUAUGAUUAUUAUGUAUGACAACUCAAUUAAAGUUUAUAAAGCAAAUAUAGAGAAUAAGACUAAAUCUACUGCUCAAAAUAGCGGAGCCAAUGACAAUUCAAAUGCUAAUGAAAUAGUUAA
NC_011149.1/4397267-4397704                      GUGUUUUAAUUAAAGCACUCAUCUUUGUUGUGGGCGCAUAAAAAUGGCGUCGUUGUUUUUAUUUUUCUGAUUACGAGAUGUAAGAAAACUGAACUCUAUAAAGCGUAUUGGUAGCAG.GAAGCCAAGGGCGGUAGCGUUCACUUUCUGAAUAAGUUGAGCAUCCAUUAUCCUUUCUAAUCCACAAAAACAUUUUAUUCACAAUGUAAUAUCAGGAGACAACAUGGAAGACGAAAGUAAUCCGUGGCCUAGUUUUGUUGACACAUUCUCUACGGUAUUGUGCAUUUUUAUAUUUCUUAUGUUGGUGUUUGCACUUAAUAAUAUGAUUAUUAUGUAUGACAACUCAAUUAAAGUUUAUAAAGCAAAUAUAGAGAGUAAGACUAAAUCUACUGCUCAAAAUAGCGGAGCCAAUGACAAUUCAAAUGCUAAUGAAAUAAUUAA
NC_011205.1/4493096-4493533                      UGUUUUUAAUUAAAGCACUCAUCUUUGUUGUGGGCGCAUAAAAAUGGCGUCGUUGUUUUUAUUUUUCUGAUUACGAGAUGUAGGAAAACUGAAAUCUAUAAAGCGUAUUGGUAGCAG.GAAGCCAAGGGCGGUAGCGUUCACUUUCUGAAUAAGUUGAGCAUCCUUUAUCCUUUCUAAUCCACAAAAACAUUUUAUUCACAAUGUAAUAUCAGGAGACAACAUGGAAGACGAAAGUAAUCCGUGGCCUAGUUUUGUUGAUACAUUCUCUACGGUAUUGUGUAUUUUUAUAUUUCUUAUGUUGGUGUUUGCACUUAAUAAUAUGAUUAUUAUGUAUGACAACUCAAUUAAAGUUUAUAAAGCAAAUAUAGAGAAUAAGACUAAAUCUACUGCUCAAAAUAGCGGAGCCAAUGACAAUUCAAAUGCUAAUGAAAUAGUUAA
NC_011083.1/4473588-4474025                      UGUUUUUAAUUAAAGCACUCAUCUUUGUUGUGGGCGCAUAAAAAUGGCGUCGUUGUUUUUAUUUUUCUGAUUACGAGAUGUAAGAAAACUGAACUCUAUAAAGCGUAUUGGUAGCAG.GAAGCCAAGGGCGGUAGCGUUCACUUUCUGAAUAAGUUGAGCAUCCUUUAUCCUUUCUAAUCCACAAAAACAUUUUAUUCACAAUGUAAUAUCAGGAGACAACAUGGAAGACGAAAGUAAUCCGUGGCCUAGUUUUGUUGAUACAUUCUCUACGGUAUUGUGUAUUUUUAUAUUUCUUAUGUUGGUGUUUGCACUUAAUAAUAUGAUUAUUAUGUAUGACAACUCAAUUAAAGUUUAUAAAGCAAAUAUAGAGAAUAAGACUAAAUCUACUGCUCAAAAUAGCGGAGCCAAUGACGAUUCAAAUCCUAAUGAAAUAGUUAA
NZ_ABFG01000009.1/155832-155395                  UGUUUUUAAUUAAAGCACUCAUCUUUGUUGUGGGCGCAUAAAAAUGGCGUCGUUGUUUUUAUUUUUCUGAUUACGAGAUGUAAGAAAACUGAACUCUAUAAAGCGUAUUGGUAGCAG.GAAGCCAAGGGCGGUAGCGUUCACUUUCUGAAUAAGUUGAGCAUCCUUUAUCCUUUCUAAUCCACAAAAACAUUUUAUUCACAAUGUAAUAUCAGGAGACAACAUGGAAGACGAAAGUAAUCCGUGGCCUAGUUUUGUUGAUACAUUCUCUACGGUAUUGUGUAUUUUUAUAUUUCUGAUGUUGGUGUUUGCACUUAAUAAUAUGAUUAUUAUGUAUGACAACUCAAUUAAAGUUUAUAAAGCAAAUAUAGAGAAUAAGACUAAAUCUACUGCUCAAAAUAGCGGAGCCAAUGACGAUUCAAAUCCUAAUGAAAUAGUUAA
NC_011094.1/4368191-4368628                      UGUUUUUAAUUAAAGCACUCAUCUUUGUUGUGGGCGCAUAAAAAUGGCGUCAUUGUUUUUAUUUUUCUGAUUACGAGAUGUAGGAAAACUGAAAUCUAUAAAGCGUAUUGGUAGCAG.GAAGCCAAGGGCGGUAGCGUUCACUUUCUGAAUAAGUUGAGCAUCCUUUAUCCUUUCUAAUCCACAAAAACAUUUUAUUCACAAUGUAAUAUCAGGAGACAACAUGGAAGACGAAAGUAAUCCGUGGCCUAGUUUUGUUGAUACAUUCUCUACGGUAUUGUGCAUUUUUAUAUUUCUUAUGUUGGUGUUUGCACUUAAUAAUAUGAUUAUUAUGUAUGACAACUCAAUUAAAGUUUAUAAAGCAAAUAUAGAGAAUAAGACUAAAUCUACUGCUCAAAAUAGCGGAGCCAAUGACAAUUCAAAUCCUAAUGAAAUAGUUAA
NZ_ABAM02000001.1/113756-114193                  UGUUUUUAAUUAAAGCACUCAUCUUUGUUGUGGGCGCAUAAAAAUGGCGUCGUUGUUUUUAUUUUUCUGAUUACGAGAUGUAAGAAAACUGAAAUCUAUAAAGCGUAUUGGUAGCAG.GAAGCCAAGGGCGGUAGCGUUCACUUUCUGAAUAAGUUGAGCAUCUUUUAUCCUUUCUAAUCCACAAAAACAUUUUAUUCACAAUGUAAUAUCAGGAGACAACAUGGAAGACGAAAGUAAUCCGUGGCCUAGUUUUGUUGAUACAUUCUCUACGGUAUUGUGCAUUUUUAUAUUUCUUAUGUUGGUGUUUGCACUUAAUAAUAUGAUUAUUAUGUAUGACAACUCAAUUAAAGUUUAUAAAGCAAAUAUAGAGAAUAAGACUAAAUCUACUGCUCAAAAUAGCGGAGCCAAUGACGAUUCAAAUCCUAAUGAAAUAGUUAA
NC_003197.1/4477637-4478074                      UGUUUUUAAUUAAAGCACUCAUCUUUGUUGUGGGCGCAUAAAAAUGGCGUCGUUGUUUUUAUUUUUCUGAUUACGAGAUGUAAGAAAACUGAAAUCUAUAAAGCGUAUUGGUAGCAG.GAAGCCAAGGGCGGUAGCGUUCACUUUCUGAAUAAGUUGAGCAUCCUUUAUCCUUUCUAAUCCACAAAAACAUUUUAUUCACAAUGUAAUAUCAGGAGACAACAUGGAAGACGAAAGUAAUCCGUGGCCUAGUUUUGUUGAUACAUUCUCUACGGUAUUGUGCAUUUUUAUAUUUCUUAUGUUGGUGUUUGCACUUAAUAAUAUGAUUAUUAUGUAUGACAACUCAAUUAAAGUUUAUAAAGCAAAUAUAGAGAAUAAGACUAAAUCUACUGCUCAAAAUAGCGGAGCCAAUGACGAUUCAAAUCCUAAUGAAAUAGUUAA
NC_011274.1/4312766-4313203                      UGUUUUUAAUUAAAGCACUCAUCUUUGUUGUGGGCGCAUAAAAAUGACGUCGUUGUUUUUAUUUUUCUGAUUACGAGAUGUAGGAAAACUGAAAUCUAUAAAGCGUAUUGGUAGCAG.GAAGCCAAGGGCGGUAGCGUUCACUUUCUGAAUAAGUUGAGCAUCCUUUAUCCUUUCUAAUCCACAAAAACAUUUUAUUCACAAUGUAAUAUCAGGAGACAACAUGGAAGACGAAAGUAAUCCGUGGCCUAGUUUUGUUGAUACAUUCUCUACGGUAUUGUGUAUUUUUAUAUUUCUUAUGUUGGUGUUUGCACUUAAUAAUAUGAUUAUUAUGUAUGACAACUCAAUUAAAGUUUAUAAAGCAAAUAUAGAGAAUAAGACUAAAUCUACUGCUCAAAAUAGCGGAGCCAAUGACAAUUCAAAUGAUAAUGAAAUAGUUAA
NZ_ABFH02000001.1/664895-664458                  UGUUUUUAAUUAAAGCACUCAUCUUUGUUGUGGGCGCAUAAAAAUAGCGUCGUUGUUUUUAUUUUUCUGAUUACGAGAUGUAAGAAAACUGAAAUCUAUAAAGCGUAUUGGUAGCAG.GAAGCCAAGGGCGGUAGCGUUCACUUUCUGAAUAAGUUGAGCAUCCUUUAUCCUUUCUAAUCCACAAAAACAUUUUAUUCACAAUGUAAUAUCAGGAGACAACAUGGAAGACGAAAGUAAUCCGUGGCCUAGUUUUGUUGAUACAUUCUCUACGGUAUUGUGCAUUUUUAUAUUUCUUAUGUUGGUGUUUGCACUUAAUAAUAUGAUUAUUAUGUAUGACAACUCAAUUAAAGUUUAUAAAGCAAAUAUAGAGAAUAAGACUAAAUCUACUGCUCAAAAUAGCGGAGCCAAUGACAAUUCAAAUCCUAAUGAAAUAGUUAA
NZ_ABFF01000011.1/111912-111475                  UGUUUUUAAUUAAAGCACUCAUCUUUGUUGUGGGCGCAUAAAAAUGGCGUCGUUGUUUUUAUUUUUCUGAUUACGAGAUGUAGGAAAACUGAAAUCUAUAAAGCGUAUUGGUAGCAG.UAAGCCAAGGGCGGUAGCGUUCACUUUCUGAAUAAGUUGAGCAUCCUUUAUCCUUUCUAAUCCACAAAAACAUUUUAUUCACAAUGUAAUAUCAGGAGACAACAUGGAAGACGAAAGUAAUCCGUGGCCUAGUUUUGUUGAUACAUUCUCUACGGUAUUGUGUAUUUUUAUAUUUCUUAUGUUGGUGUUUGCACUUAAUAAUAUGAUUAUUAUGUAUGACAACUCAAUUAAAGUUUAUAAAGCAAAUAUAGAGAAUAAGACUAAAUCUACUGCUCAAAAUAGCGGAGCCAAUGACGAUUCAAAUCCUAAUGAAAUAGUUAA
NC_010102.1/4403593-4404030                      UGUUUUUAAUUAAAGCACUCAUCUUUGUUGUGGGCGCAUAAAAAUGGCGUCGUUGUUUUUAUUUUUCUGAUUACGAGAUGUAAGAAAACUGAAAUCUAUAAAGCGUAUUGGUAGCAG.UAAGCCAAGGGCGGUAGCGUUCACUUUCUGAAUAAGUUGAGCAUCCUUUAUCCUUUCUAAUCCACAAAAACAUUUUAUUCACAAUGUAAUAUCAGGAGACAACAUGGAAGACGAAAGUAAUCCGUGGCCUAGUUUUGUUGAUACAUUCUCUACGGUAUUGUGUAUUUUUAUAUUUCUUAUGUUGGUGUUUGCACUUAAUAAUAUGAUUAUUAUGUAUGACAACUCAAUUAAAGUUUAUAAAGCAAAUAUAGAGAAUAAGACUAAAUCUACUGCUCAAAAUAGCGGAGCCAAUGACGAUUCAAAUCCUAAUGAAAUAGUUAA
JCVI_SCAF_1096628049729/217-1                    UUUGGGCGAUUAACGAAAUAGUGCCUGCGUAUUUUGAAUGCUUCAUUUAUUUCACCAGCAAAAAAUUCUUGCGGUUUUUUGCCUGUAAUUCAUUGAGUUAUAGCGUAUUGGUAGCUG.GAAGCCAAGGGCGGUAGCGUGCCUGAAUGUGUGUGGGUGGGCCAUGAUUACGUUGUCAACAGUAACUGGCCAAAUAGCGUUUUUUUAGGAAUGAUGCCAC.............................................................................................................................................................................................................................
NC_009832.1/3181095-3180658                      GCUGUUUAUUUUUCGUCGAUGACAACCGGAUAAAUCUGUAAUUAACAGGAUUAACUCAUGCUGACUUAUAUCCUGGCAAUAUCAAUUUUGUUUUUGUUAAUAGCGCAUUGGGAGCUG.UAACUCAAGGGCGGUAGCGUGCUUAUUCGCUGGAGGAACCAUGUUAUAUCAACUGAGUGUGAUAUUUAUUUUGGCGCUGAUGCUGGUAGUUAUUGCCCGCCGCGCUGCGCUGGCGGUGGGGUUAGUGGAUAAACCCAAUGCCCGUAAGCGCCAUCAGGGGCAUGUACCGCUGGUCGGAGGCAUUGCUAUCUACCUGAUCAUGACGCUGGUGACUUUCUGGCAACCGGACUGGUUGCCGCACAGUACCACCUAUUUGUUGUGCGUCACCGCAUUAGUGAUGCUGGGGGUGCUUGAUGACCGUUUUGAUCUGCCGGUGGCGCC
NC_007385.1/193210-193647                        UGGGACUGUAUAUGUCUCUUCACACGGAGUGUUCUCGAUUAUGUCCUCUAAUCCCAGAUAUCACUUGUUGUAUCGCAGUUGGCUAUAUCCUGUUUCUGCGCAGCGCUUUGGGAGCUG.AAACUCAAGGGCGGUAGCGUACUUUUUUGUCAGGCUUAUUCUUCAUUUUUAUUUUUAACCCAUUGAUAAAUAAUGGAUUGGUUUCAUGUCAAAAGCAUCUGAACCACAACAGACCCCUUAUCUGAUCCCGCAAGGGGUCUAUCCAACUUAUAUGCCAAAAGCAGAGGAUGAAAUCGAUCUUUUCGAGCUUUUAGGCACCUUGUGGAAGAAAAAAUGGGUUAUUUUAUGUGUCACGUUGCUGACUACGGGGUUAGCAGCAGUGUAUGCCUUUACCGCAAAAGAGCAGUGGACGGCUAAAACCUAUAUUCAAGCACCACGUAU
JCVI_SCAF_1096627390305/10233-10670              CUUCUCAACGCACCACCCUCCCCCUUAAGAUACCCGAAUGACAAUCAACCUCUCGGAAGAACGCCAUGACAGCGAUUGUUGCAAUCUCGCAGGUUAACAGUAGCGAACUGGGGGCUG.UCACUCAGGGGCGGUAGCGUGGUUUUUUUGUAGGUUGGCGUGUAGCAUAGCGAAGCCCAAUAGGCGAGUAUUAUUGCGCCAAUCAGUUCGGGACCAACAAGGAUGCAACAAUCCGUAAAACAAAUUUUCAGAUAUAUUCGCGGUCAACUUUGUGCUUCACUUCAUUCAGCACCAACCUACGAUUUUUAGAUCAACAUUCGAGAUGUGGCAAAAAAUACUUUGUUCAGGAAAGCCAUAGAUUUAAUUUCCCUUGGGUAGACACCUAACUAGUGGUCAAAUCGCUCGCUUCGCCCACUAGGAGCAUCCAAAAGCUUCGCUUUU
NC_008570.1/4001268-4001705                      GGGUCAAUCUCCGCUUUAGACUAACGACAAGCAGUUAAUUAAUUUACCUCUCGUCGGAGUUAUCCAUGAGCCAGACCGGAGCCAUAUCGCAGGGAAAGCGCAGCAAGCUCGAGGCUG.GAAUUCAGGGGCGGUAGCGUUGCCUGAUGAAACCGGCACACGAGUGGCUACACGCUAGGUAUUACUCAAAAUGGUGAUAGUCCUUAUUUUAUUAUCUAUGUUUUUCUCUGCGGAAAGGUAUAGCGAAAAGAAUAAUCCAAGCGAGUAAGUCACUAUAUCAGAGAUAGUCGAAUAAGAUUAUAAUUUAAAUUAAUACUUCUAUUUAUUGAACAGAGUUUCAUGGAAGGCUAGAUUGUCAAAUCCGUACCGCUUUCCAUCUAAUUACCAGUAUAUUCACAUACAAACCAAGAGUUAUAUAUGAUACGAGAUACUUUAGACAUC
NC_008570.1/2238572-2238135                      ACAAUCGGCACCAUUUGAGAUACGAUUUCCUGCACGGUGCCCAAGCGCCAUGCAAGGCUUACCUAAGACAAGGAACUUUCAUCUGAUCACCGGUUAAAAGCAGCAAUCUGGGGGCUG.UAACCCAGGGGCGGUAGCUAUUUUUCAUUAGUUUCCACUACCCUACUUUGGAACGACACGGACAUGUUUAUCCACUGCUGACAAGGAGAAACCCUAUGGGUGAAUGGUCAGAGUAUUUUGAAGACUUCCCGGAAGAGAACCCGGCAAACUGGGUCAACGGACAGUUCAAUCCCCAGUUGGCGCAAGAGAUUCGUGAUCAUGAGGAUAGGUUGAGAGGAGCUACCAACAAAGCCCGCUCAGAAAUCAAUGCCGUCAUCAUGAACGCAUGGCUUAAAAAGAAAGAGGCAGCGUAUCUCCUGACUGAAGACUGUCCACAAUGCG
NC_008570.1/3246413-3245979                      UGGAAUGGCGGCUUGCUUUGUUGUCAUGCUCGUCAGCAGUAAAGUAUCGGAAAUUGCAUAUCGAUUUACUGAUGCUUUCAAUAAUACGAGAGGCUGUAUGCA.CA..CUGGGAGCUG.UAACUCAGGGGCGGUAGCUAUUAAAUUUUUCAAUAAUUCGGUUGUUUAUUGAGCGGCUGUUGGCUGUUUUGUCAUCUAUUGGGUGUUGGCGGUCAUCAGGCAAAUAAAAAACAGGUCGCCAUCAGAAGCGAACCUGAAAUUAUCAAGGGAUAAAACAAUAAUGGAAACGUCUGGUCUGGUUGCAUUUGUUGGAACCGCGCUGGCUAUCGCCUGUUUGCGUCCACUAUCUGCCAAGCUACAACUCGUUGACUUACCGAAUCAACGUAAACAACAUGUCGGUGCGAUCCCCCUGAUUGGCGGAAUUGCAGUUUGUCUGGGGGU
NC_008570.1/3268241-3267804                      GAAGGCAAAGCAGAUAGCAAUCUUGUCAUCAGGGACGAUGGCAGAACAAUCCCAAGCUGGAGGGCAUCAUGACCAACAGCACACACAUUCUGGUUAAAAGCAGCAAACUGGGGGCUG.UAACUCAGGGGCGGUAGCUAUUGCGUUUGAUUUGCACAGCAUCAGACAUUCUCUGCGAAGACGAGGGGCAUCGUCGAUUCAGUGCGUCUAAAAACUAGGUUUUCUAUUAAUUUUCAAGAGCAUAACUAUGAAAAUUCUUGUCACUGGUGGCGCAGGCUUUAUCGGCUCGGCGGUUGUUCGUCAUAUCAUUCAAAAUACCAACGACUCAGUCCUCAACCUCGACAAACUCACCUAUGCGGGCAAUCUGGAAUCCUUGGCCAGUGUCGCCAGCAGUGAACGUUAUGCCUUUGAACAGGUGGAUAUCUGCAAUCGUGCCGAGCU
JCVI_SCAF_1096627187753/5572-5135                CAUCUUUGAUGUAGUCAGCCGUGAUUACGAAUCGGCGCUGUCAACAUAUAACAAGGCUGGAGGGCAUGAUGACCAACAGCACACACAAUCUGGUUAAAAGCAGCAAACUGGGGGCUG.UAACUCAGGGGCGGUAGCUAUUGCUUUUGACUUGCACUGCAUCAGAGAACCGCUGCAAAGACGAGUGUCAUCGUCGCUUAAAAGCGUCCCAAUAGCUAAAUUUUCUAUUAAUUUUCAAGAGCAUAACUAUGAAGAUUCUUGUCACUGGUGGUGCCGGCUUUAUCGGCUCGGCGGUUGUUCGUCAUAUCAUUCAAAAUACCAACGACUCAGUUCUCAACCUCGAUAAACUCACCUAUGCGGGCAAUCUGGAAUCCUUGGCCAGUGUAUCGACAAGCGAUCGUUAUGCGUUUGAGCAGGUGGAUAUCUGCAAUCGCGCCGAGC
NC_009348.1/1482154-1482591                      UCAUUGAAUUGUCAUAAGCAAGUAGUUGGCAUGUAUAGCAGCCGCUACCUCACAAGCUGGAGGACAUGAUGGCCAACAGCACACACAAUCCGGUUAAAAGCAGCGAACUGGGGGCUG.UAACUCAGGGGCGGUAGCCAAUGCGUUUUCUGGAUUAGUGUGAGAUCUCUGCCAGUAAGGCAUGCUUGACAUUAGUUCUAAUUUUGCUAUUCGAGAACAUUGAAUAUAUUUUUUAUUAUUUUUCAAGAGUAUAGCUAUGAAAAUCCUUGUCACUGGUGGUGCAGGCUUUAUCGGGUCGGCCGUUGUUCGUCAUAUUAUUCGAAACACAAAGGAUGCAGUGGUCAAUCUUGACAAACUCACCUAUGCGGGCAAUCGGGAGUCCCUUGCCGAAGUGGCUGCCAGUGAGCGUUAUGCUUUCGAGCAGGUGGAUAUCUGCAAUCG
JCVI_SCAF_1096627199953/23404-23841              UCCCCCUUCCCUAACCGGCUCCGUUCGGUAACAUGGCAAUCAGACCCCUCUUGUCGGAGUCAGCCAUGCACCAGACCAGAGCCACACCACAGGGAAAGCGCAGCAGACUGGAGGCUG.AAAUUCAGGGGCGGUAGCCUUGCCCGACAAAAUAGAUAAACGAGUGGCAACACAAAUACAUUCUGAUACCAGAGAGCGUUAGUUCUCAGAUCAUCGCCAUAAAAGUGAUAAAAAUUAUUUAAACGGUCGAAUUAUCGGAUAAGUAGCACCCUUAAUUUCAUCACUCUCAGGGGCCAAGAUGAAAAUCAGAGCGAUAUUUUUACUUUUGCUCUUUUUGACAUUCACUAGUAAUGCUGACGAUAUCAUUACUCGCACAGCCAGCAGGGAUGAUGGCUCGCCUAUCUCCUAUUAUCUGGUCCAACAUUCCCAUGAUGCAGAUAC
NC_008570.1/3999612-4000049                      UCCCCCUUCCCUAACCGGCUCCGUUCGGUAACAUGGCCAUCAGACCCCCUCUUGUCGGAGCAGCCAUGUACCAGACCAGAGCAACACCGCAGGGAACGCGCAGCAGACUGGAGGCUG.AAAUUCAGGGGCGGUAGCCUUGCCUGAAUGUUGGGAAGAUCACGACCAAAGGGGGAAAAGUUUGAAAAGAAAACCAAUAAUAAAGCUUUCUCAUACUCAAGAAGUUAUCAAGUUAUUUGAUUCAAUAAGCCAAGAUGCGAACUUACCUGAUACAUAUUACGAGAUGUCUCGUUAUAUAAGCUCACCUGAAUAUGAUGAAAUGAAUCUGUAUGAAAUUUCUUUUGAACCUUAUUUAUCUAUAGCUAAGCAAUGUGGUAUGAAUUUUUUUGCCCUGUAUCGGAGCAAACAACGAAUAUAUCUUAUUCAUUGUAACGAUGCCGG
NC_009348.1/3828535-3828972                      UCCCCUCUGCACUACCACCGCUAAUAUAUUCGAUUGGCAACAUUCGCCUCGUCGGAGUCUCCCCCAUGAGCCCUGCCAGCCCUCACCUCUUGGUCAAAAGCAGCACACUGGAGGCUG.AAAUUCAGGGGCGGUAGCCAUGCCAAACGGGAGUAACCGGCAAGUAGACCGGUUACUAAUCCAAAGUCUUAUCCAACUAUGUCGAGUGGAGUUGGUGUAUGGAAACACAAACACUGCAUCGGGGUCGACUGAUCGACCAUAUCCAGCUGGUGGUGCAGGAUCUGGUUGCCAGCCAGCGCUUUUACACCGCUAUCCUGGCCACCCUCGAUAUUCAGUUGGGCGGCACAGGUGACGGCUACUUCUGGGCGGACGAACUAUUUGUCACCGCCAUCGACAGCCCGGCGGCGCUGGGAAAACUGACCGGGCGCCAUCAUCUGGCCU
JCVI_SCAF_1096627193069/15574-15137              CCCUUCCCCUGCGCCCCUCUCCCGCUACCAUAUCCGAAUGGCAAUCCAAGCCUCGUCGGAGUCAUCCAUGAACCCUCUCCGCCACUCCCGUUGGUUAAAGCAGCAGACUGGAGGCUG.AAAUUCAGGGGCGGUAGCCAUGCCGGCAUUUGCCAUGGCCAACGUCACACUGAUUUUCUAUACAGUCGUAAUGGUUGUGCAAAAAGAAGAGGUCAAGCGAAUACACUCAGCUUCGGAGGUCGGCAGGUAAUCCAUUGAUUUAAAAUGUUAUUUAUAGUUCCCUGAAUCAAGGUGAAGCGGAGUUAGAUAGAAGGCGGUAUUAAUGUGUUAGUACCGCCCUCCAUCUAAUCACUGUUAUAACUCAAAGGAGAAUGAAGUGUCUGAGGAAUCAGUAGAUACAAAUCAAGAACAAGAUAUUCGACCAGAACGUACCCAGCUAUC
NC_008570.1/4017651-4018088                      CUUCCCCUGCGCCCCUCUCUCGCUACCAUACCCGAAUGGCAAUCCAAGCCUCGUCGGAGUCACCCAUGAGCCCUUUCCGCCAUCCCCGUUGGUUACAAAGCAGCAGACUGGAGGCUG.AAAUUCAGGGGCGGUAGCCAUGUCAUCGGCUUGCCAAUUCCUGCCGAUCACGGCAAGGAGUCGGCCGGCGACUCAUCCACAACAUGCAAAGCAAGGUGGUGUAUGGAAACACAAACAUUGCAUCGCGGUCGGCUGAUCGACCAUCUCCAGCUGGUGGUGAAAGACCUGGCUGCCAGCCAGCGUUUUUACACAGCCGCACUGGCAGCCCUCGACAUUCCCAUAGGCGGCACCGGUGAGGGUUACUUCUGGGCAGACGAGCUGUUUGUCACCGCUAUCGACAGCCCGGCGGCGCUGGGGACAUUGACCGGCCGCCAUCAUCUC
NC_009348.1/3822763-3823200                      UUUCCCUUGGCCAAUGAGCCGGUAAUAUAGCCAAUUGGCAACAAAAGCCUCGUCGGAGUCACCCUAUGAGCCAUGCCAGCCACACCUUAUUGGUUAAAAGCAGCAGACUGGAGGCUG.UAAUUCAGGUGCGGUAGCUAUGUAAAACGGGCUUGACAGCGCUAUGGUGGAUCACUUUGAUCAGGCCGCGCUGGUUCACUAUGGCAAUAAUAUCGAAGGGAUUUAUCACGACAAGACAAAGCUCAGUGCGGAAUUGGUGGAAAUUCGAUUUUAGAAAGUAAAAGACCAGUGAUUUGGGUUCAACUAUGAUGCGAUGGGAGCAAUUCCUUGCGCAAAAAGGCCCCCCUACUCUUUAUCAACUUUAUUUUUGCACAAUUGCAACAUUCUAACUAAAAACUAGAGAGAAUAUAAUCAGAUAUUAGAAAAACGCCAAAAUCAAAC
NC_009348.1/2745912-2746348                      AGGAGAGGUCAGCGUUUGAUAGGCUACUCAUCCGGCCCUCAGUGCCUCAAAGGUAGCCAAGGAGUGGCGAUGGUCUGUCUCUCUUAUAUUCGGUUAAUAACAGCACUCGGGGAGCUG.UAACCCA.GUGCGGUAGCUAUCUCUUUAUACUGCCAUCACGUGUGUCUAGAUACACAUCAAUGACUCUCGUUUAUACACAUGAUGGUAUUCAAUAAUUGGUAUAAACAUAUGGAUAUAUGCCAAGCAUCCAAUAUAGCUGACUUAUUUUCCCUUAUUACAUUUUACAUAUUGAGGUGUAAACUUGUUAAUUUAUAAAAAUUGGAGCCUCCAAACUACAUUUGAAGUGGUAAACGUGAAAUAUUAUCCUGGAGGAAUGCAAAGUGGCCCUCAGCGCAAUAGAUUGAUAGAAACUUGGGGGCAACUUGUUGGCAAGUCAAGAG
NZ_AAOJ01000002.1/773634-773197                  UUUAUAAAUUUAUUGAAUAUGUAGGUGUAUUAAUGCAUUAUCAUGCGCAAAAUCGAUAUUAGGAUGAGGGCGAUUUUAUGCUUUCAUCGAUCUUAUUUGAAAGCACAUGAGGAGCUA.UAACCUUAGGGCGGUAGCAUUCUUGUUUGUUUGUAAUGUUAGGCAAUUCUUCUUUUUCUCAUUUUCUCGCUGUGAGCUCACCAUGACGUUAUCAAGAAAAAUCAUAUCUACAGUUUCAGUUACCUUAUUACUGACUGGAUGUAGUAUCCCAGGUUCAAAUAUCAAUAUUGAUAAUAAACAGGUGAUCGCAACGAGCUCUGAAGAUACUUCGUUAGAUAACAUUAAUGUUUAUCCCUUAACGGCGUCGACAGUUUCCAAAUAUAAGAAAGCCCCGAUUUCUGCUCAGGUUAACACCACUCUUAACAAUGAACUGAAAGAUUA
NC_008321.1/1522917-1523354                      UACUUAAAUCUUAAGUCUCAACAUGGGUAAGUGAUAAAGUUCGAUCUACCUUGAGAUAUAGCUUUAACCUAUUAAAAAAUCUAAUUUUUCGCAAUGCGAAGGGCAAUAUAGAGGCCG.CAAUCUAUGGGCGGUAGCGUGUCCGAAUGACAUCGAAUGAAUGGUUUUAUUCGCUCAGCGGAUGCCAAAGGGGUCGAUAGCGUGUCAGGUUUCGAUGAACGAUAUCCAUGCGCUGUUGUUUGGAUGGUCUUCGGCCUCUAGGGCACAAUCCAAAGCGCCGCUCUGUAAAGCUCGCAAGUUAGCUUUAGAGCCUAGACCUUAGAAGUACAAUCUUCUCGCAGGGCAAAGCCCGAUCAGCUUUUAAAGUUUUUAAUGUUUUCCAUCAUCUUUACCCAAUCGGAGAUAUCUGGUGUUACAACAAUUCAAAAAAUACAUCAAAGC
NC_004347.1/3334345-3333908                      AACUGAUCAGUUUGGGACUUCGGAAAAGCAACAGUUAAAUCGCAUUAUCGCAAGCAGUAAUCGCUAAGUUUUUGAAAAAAUAUAUUUUUCGCUGUGCGAAGGGCAAUAUAGAGGCCG.CAAUCUAUGGGCGGUAGCGUGCCUGAAAGCAAAGAAGGACGUUGCUUUGCAACUGCUAGAACGCAGCAAAGAGCGCUGCUCUAGGACCUAGAAUCUAGAAGGGCGUAGCCCGCACUGCUUUAUCAUUGUUUUUCAUCUUUAACCCAAUCGGAGAUAUCUGGUGUUACAACAACUUAAAAAAUACAUCAAAGCGGCCAAUCGAGUCGCGAUAUUCGCAGGCAUGAGUGCUGCAAUAUUGAUGGGCGCUCAGGCGCAAGCCGUUACGCCCUCUCCGCAGAUGAUUGAACAAUUCAAACAAUUACCCAAAGCUGAACAACAGCG
NZ_AAWY01000010.1/75752-76189                    CGCUAAAAGCUAAGAAAUCACAGUUGAACCAUUCUUUAGCUUUAGUUUAUGGAUUGUUGGUUUCUAUUUUAUUGAAAAACAUGGAUUUUUGCAUAGCAAAGGGCAAUAUAGAGGCCG.CAAUCUAUGGGCGGUAGCGUGCCUGAAAGGCAUCGAAUGAAAAGUUUCAUUCGUUAAGCGGACGCCGAAGGCCUCGGGCCGCCACGCGGAUCGGUAGCGUGCCUGAAAGGCAUCGAAUGAAAAGUUUCAUUCGUUAAGCGGACGCCGAAGGCCUCGGGCCGCCACGCGGAUCGGUAGCGUGCCUGAAAGGCAUCGAAUGAAAAGUUUCAUUCGUUAAGCGGACGCCGAAGGCCUCGGGCCGCCACGCGGAUCGGUAGCGUGCCUGGAAGGCAUCGAAUGAAAAGUUUCAUUCGUUAAGCGGACGCCGCAAAUAAUUGUCUG
NC_008322.1/1598450-1598887                      UACUUAAAUCUUAAGUCUCAACAUGGGUAAGUGAUAAAGUUCGAUCUACCUUGAGAUAUAGCUUUAACCUAUUAAAAAAUCUAAUUUUUCGCAAUGCGAAGGGCAAUAUAGAGGCCG.CAAUCUAUGGGCGGUAGCGUGUCCGAAUGACAUCGAAUGAAUGGUUUUAUUCGCUCAGCGGAUGCCAAAGGGGUCGAUAGCGUGUCAGGUUUCGAUGAACGAUAUCCAUGCGCUGUUGUUUGGAUGGUCUUCGGCCUCUAGGGCACAAUCCAAAGCGCCGCUCUGCAAAGCUCGCAAGUUAGCUUUAGAGCCUAGACCUUAGAAGUACAAUCUUCUCGCAGGGCAAAGCCCGAUCAGCUUUUAAAGUUUUUAAUGUUUUCCAUCAUCUUUACCCAAUCGGAGAUAUCUGGUGUUACAACAAUUCAAAAAAUACAUCAAAGC
JCVI_SCAF_1096627193923/129119-128682            AAUGGCUUUAGACUUUAAUGACUUUAGAUUGAUGGUAGGUAAAAUCUCGUCAUCCUAAAAUCUUUAACCUUUUGAAAAAUUAGAAUAUUCGCAGCGCGAAGGGCAAUAUAGAGGCCG.CAAUCUAUGGGCGGUAGCGUGCCUGAAAGGCAUCGAAUGAAUAGUUUCAUUCGUUAAGCGGACGCCGAAGGCCUCCGGCCGCCACGCGGAUCGGUAGCGUGCCUGAAAGGCAUCGAAUGAAUAGUUUCAUUCGUUAAGCGGACGCCGCAAAUAAUUGUCUGGAACAAUUAUUAACAGCGUUAGCUGAUCCGAAGGAUGAAGUGCUGGAUGCACUGAAUAAGGCCUCUGGCCGCCACGCGAUAGAAGUGUCAGGAACACUUCAAAAUUGCUUUAGCAAGCCCUCAGGGUGGAGUAUAUGGAUAUACGGAAUAAUCGUUAGCG
NC_008345.1/1633947-1634384                      UAACCAGUUGAAGAUGUUUAAUUAACAUCUUAAGGAAACCUUUCUACUGUUUCGUUCUGAAACGUCAAACUCCAAUAAAGCAACAAUUUGAAACGUGUCUCAGCAAUCUAGAAGCUG.UAAUCUAGUGGCGGUAGCGUGUCUUUUUUAAGUAAAACACACGCAGACAUCCCAUAAACUCGUCAUGCUAGAACCUAGAACCUAGAACCUAGAACCUAGAACCUAGAACCUAGAACCUAGAACCUAGAACCACCCGCACGUCAUCCUCGAGUGCUUAUAUCGGGGAUCCAGGUGUUGCUCAGAUUUUAGAACCUAUUACCUAGCACCUUCUCCUACAAAAUACGCAUUGAAAUCAAUUUAUGAUCAACAGGAAGUUUACAAGAUGAAAAUUGCCAUCGCAGGGACUGGUUACGUUGGACUAUCCAAUGCAAUGUUACUGGC
NC_009348.1/3267172-3267609                      UUACGUCAUUUUUUGACUGGCACGACCAGAUUCGAUGGGCUUAACAUAGCCAUCCGAUGCCUAUUCAUCAGUGAUGGGCUGCUGCCCUCGCUGGUCAAUGGAGCAUUUUGGAAGCUG.UAAUCCACGGGCGGUAGCGUGGGUUUUGCACAGUGAUUGAUGCAUUGCGUAGGUUGGCGCUGAGCGUAGCGAAGCCCAACACACGAGUCCUCGGUCAGUUGGUGGCCAUUCGGUGCAACCGAACAGACUGGAUAUUUCCGGAAAGGAGAACCAUGCGCUAUCGCCGAGCAACAACCAUUGGGGCAUGUUGGUUCUUCACCGUCAACCUAGCUGACCGAAAACAGGAUCUGCUGGUACGUCAUAUCGACCUGCUGCGCGAAGUGCUCCGCCACGUCAAACAGCAACACCCCUUCGAGAUUAUUGCCAUGGUGGUGAUGCCGG
NC_009348.1/1331958-1331521                      UUGCCUCCGUGUUGUGCUCGCUGGCUCAGCUUCGUUUGACUUACCAUAGCCAUCCAGAACCUGUUGAACUGCAAUAGGUCACUGCCCUCGCUGGUCAAUGGAGCAUAUUGGAAGCUG.UAAUCCACGGGCGGCAGCGUGAGAUUCGGUGGCGUUAUGCCUUGCCCAGAACGGUGGAUGACCCAGAUUUCCGAUGGAUAUAUAACGAUGAAAUCAUCCAUUGCAGUCAAAGCCCUGUCGCCCUAUAUAUUCGUCAUUUUGUCAGUUGGGCUGCUAUCCAGCGGAUACAAUGCGCUGCCGAUCUAUUGCGGCCUCGCCGUGGUUGUCUAUCCGGUGCUGGUUGCCAUGCUGGCGAACGACUGGGAAAAAGAGGGGCUGGUCUAUCGCGAAUCGACCCUGGUCGAGGUCGAUGUCAAUGUACGCGGGAUCCUUGUCACGGAG
NC_008570.1/1408824-1408387                      UUGCAUCAUUUUAAGGCUCGCACAGGUAGUUUCGUUUGGCUUACCAUAGCCAUCCAGAACCUGUUGAACUGCGAUGGGUUGCUGCCAUCGCUGGUCAAGGGAGCAUAUUGGAAGCUG.UAAUCCACGAGCGGUAGCGUGGGAUUUGGUGACGUUACGCCCCACACCGGAAGAUGGGUGUCCCAGAAUUUCACCAUGGAUUUGCUUCUUAUUCAAAACGAUUGAUUUCUCAGUCAUCUUUAUUUAUCAACAUAUCUAAAUAUAAAAGCCAGACUGAUUUCUUAUCCUUCUGGGAUCUGUUACUCAGAAUAGCUAUUUAACAUGGAUUUUUACGAGGUGAUAUUUUGGCCGGAUUUUGGGAAAAAGAUGAAUAUAAAAAUUCUAAAAAAUGGAUCCACAAAUCUAGACAUGGUAACCUGAAUGUCAUCCCAUGUAUAUCUG
NC_009348.1/1330518-1330081                      UUACAUCACUUUAAGGCUCACCUCGGCAGUUGCGUUUGGCUUACCAUGGCCAUUCAGAACCUGUUGAGCUGCGAUGGGUUACUACCCUCACAGGUCAAUGGAGCAUAUUGGAAGCUG.UCAUCCAAGGGCGGUAGCGUAGGAUUUGGUGGUGAUACGCCUCAUACAAACAGCGGGUGUCCCAGAUUUCCCUCCCAAAUUUUUUCUCUAAAAGUUUGGUUUCAACAUAUUUGCGAGAUAUUAAAUGAACAUUAAAAGUUUUGCUGAAUGUUUAGCUAUUGCUGGAAAUACUAAAAAACACCUAAUGUUAGGUAAUGGUUUCAGCAUAUCACUAUUCCCUAAAAUUUUUAAUUAUAAGACAUUAUCAGAAAAUAUUGACUCAGAAAGGAUGAAAGAUCUAUUUAGUUCUAUUGGUACGUAUGACUUCGAAUUUGUUAUGCG
JCVI_SCAF_1096627187969/700-263                  ACUGUUACGUCAUUUUUUGACUGGUUUGCGUAUGAGGCUUGAGUAUAUGCUGGUCAUUCGGCGCCUACAGCACCAUCCGGGCCCCGCCCGCUGGUCAAUGGAGCAUAUUGGAAGCUG.UAAUCCAGGGGCGGUAGCGUACUUUUACACAAGAUAGUUAAACAUUUCUUUAUACCAGUUAAAUAUCAUCAAUUAAAAAAAUCAUUUUUAUAUAUUUAAUAUUUCGUUCAAAAAACACUGUGACUACAUCAUGACAAUCUUAAAUCCACAAAUUCCAAAAGAUGCAUUCCUCGAAAUAAUGCAGUUAAUAAAUACAUUGCCCACUUUAAUAACCAGAAAUAAAUUAGGUGCUAUAGUUGAAUUAUGGAAUUUAUGUGAAACCAAAGCUCAACGAGAUUUAAUUAAUGAUUUGCUUAUGAAUUUCUUCAUUCUAGAUGAAGA
NC_008345.1/3427672-3427235                      UUACUCAAGCAUCUAAGCUGAUUUUUGAGUAUAAUUCCGCGCUUGAUUAGCGGUUGUUAUGGCUCACAGCCAAUAAAAAAUUAAAGAUUCGCGUAGCGAAGGGCAUAUUGGAAGCCG.UAAUCCAUGGGCGGUAGCGUGUCUGAAAUAGGGAGCUUCGCUGCUAGGACGACCUUCGGUCUUCUAGGGCGCUUCGCUUCUAGAUGCUAUAAAAUCUUAACAGCAAAGCUGUCCUAGCAGGACGAAGUCCGUUCUCUGGCGAGCUUGCGAGUUCCUAGUAGCGCAGCGACACUAGUGGCGAGCCUGCGAGUUCCUAGAAUCUAUAACCUUCUUAUAAAAAAAUAAUAUUGGAGAUAUCUGGUGCUACAUAAAACCAAAAACGUGUUACUAGCUGGCUUAUCGGCCUUUAUUAUUUUAACCACACAAGCGCAUGCCGUUACC
NC_008700.1/2730456-2730019                      AAGCGGAUAGCGCUCAACAUUGAGUGUUCAAUUUGGUUCAGUGACAAGCAGUGAUGAGUUUUUAAUAACUCACUGAAAAAUAUGGAACUCGUUAAUCGAGGGGCACGUUGGAAGCCA.AAAUCCAUGGGCGGUAGCGUGCCUAAACGCCACGUAGUGGCGAAGAACGCAGCAAAAAGCGCUGCUGCUAGGGCGCCCGCAAAGCGGGCUUCUAGGACGACACUUCGUGUCUCUAGAGCGCAGCGUAAACGCUGCUGCUAGAACCUAGAACCUAGAACCUAGAACCUAGAACCUAGAACCUAGAACCUAGAACCUAGAUUCUAGAAGCCCCUCUGGGGCGCCCUCGUUUUCGAUUUAUUCAAUCACCUUUUACGGAGACAUCUGGUGUUACAACAACUAAAACGAUUCUUGAUUGCCGGUGUGGGAGCACUGGUUUUGGUU
NC_008570.1/3395892-3396329                      AAAACACAGAUAUUCCUGAUAGUUACGUCAAUUUCUGACUGGUUUGCGUAUGAGACUUGAGGAUAUGCUGAUCAUUCGGUGCCCCGCCCGCUGGUCGAUGGAGCGCAUUGGAAGCUG.UAAUCUAGGGGCGGCAGCGUGGGCUUUGAGCUGUAAUUAAUGCAAUUCGUAGGUUGGCCCAAAAAAUGAGAAAGAUGACUCCCAAAAUAAGAUUAGAAUCGUGGCAAUAGAAAAUCAGCAACCGAAUUUAGUGUUCUCGGUAAACGUUGGGCAGAAAAUCAAAGGACUAAUUAAUGCCAUCUUUAGACUUCGAAAAAGAAAAAUCAACAUUCAGAGAAUAUUAUUCAGACAAUAUAAAACUCCUUGAAGGAGCCAUCAUUUCAUUUAAAGCAUUAAUCUCAGCAUUAUUAGAACAUGACGGAAGCAUCUAUCUAUCUAAAG
NC_008570.1/1556982-1556545                      GCCACCCAAUCACCUUGGUUAAGAUGCCCACUUGGAAACCAUUUAUGCAAAGACACAUCUGUGCGGCCGUUUCGCCAUCCACCACAUCGCCGGAUGACCGUAGCAGGCUGGAGGCUG.UAAUCCACGGUCGGUAGCGUGGAAUUCCGCCUCUUUAUUCAACUCAAUUUAAGACGCUCCGAGACAGUAAAUAAACGACGCAAGCAGCACUUUACAAAAGUUCAAGUGGCAGGAUAAAUCAACAUGAAAUUACUUAUCAUCAUCACAACUUUAUUACUAUGCUUCUCCAUUUCUGCAAAAGCAGACGCCACAUUUAUAAUUGACGGAGUGAAAGUAGAUAUUAAAAAGAGGGUGAAUGCUUUUACUUGAUGACAGCAGGAAAAGAAAAGCAGCAACUUAAAUGUAUUGAUGAUAAUUUGGAGUCUGAUAUUUUUAUACAGG
JCVI_SCAF_1096628082004/576-139                  GCCACCCAAUCACCUUGGUUAAGAUGCCCACUUGGAAACCAUUUAUGCAAAGACACAUCUGUGCGGCCGUUUCGCCAUCCACCACAUCGCCGGAUGACCGUAGCAGGCUGGAGGCUG.UAAUCCACGGUCGGUAGCGUGGAAUUCCGCCUCUUUAUUCAACUCAAUUUAAGACGCUCCGAGACAGUAAAUAAACGACGCAAGCAGCACUUUACAAAAGUUCAAGUGGCAGGAUAAAUCAACAUGAAAUUACUUAUCAUCAUCACAACUUUAUUACUAUGCUUCUCCAUUUCUGCAAAAGCAGACGCCACAUUUAUAAUUGACGGAGUGAAAGUAGACAUUAAAAAAGAGGGUGAAUGCUUUUACUUGAUGACAGCAGGAAAAGAAAAGCAGCAACUUAAAUGUAUUGAUGAUAAUUUGGAGUCUGAUAUUUUUAUACAG
#=GC SS_cons                                     ....................................................................................................,,,,,,,<<<<<_____.___>>>>>,---__......,............................................................................................................................................................................................................................................................................................................
#=GC R2R_LABEL                                   -----------------------------------------------------------------------------------------------------........AAAaA...12........BBBBbBBB...-------------------------------------------------------------------------------------------------------------------------------------------------------------------------------------------------------------------------------------------------------------------------------------------------------------
#=GF R2R var_backbone_range_size_fake_nucs 2 1 2
#=GF R2R outline_nuc A
#=GF R2R outline_nuc a
#=GF R2R outline_nuc B
#=GF R2R outline_nuc b
#=GF R2R tick_label a partial ops
#=GF R2R tick_label b ops
//
