# Supplementary material for: R2R - software to speed the depiction of aesthetic consensus RNA secondary structures
Source: BMC Bioinformatics. 2011 Jan 4;12:3. doi: 10.1186/1471-2105-12-3 (PMC3023696; doi:10.1186/1471-2105-12-3)
Supplement: Additional file 1 — Source code and example input and output files. C++ and Perl source code is provided. Installation and usage instructions are given in the user manual (Additional file 2), which is also a part of this archive. Example input files for R2R are included in the "demo" subdirectory of this archive, and R2R's raw output on these examples in PDF and SVG format is supplied in the "demo/output-pdf" and "demo/output-svg" subdirectories. Files can be retrieved from the tgz archive file using programs such as WinZip (Windows), StuffIt Expander (Mac) or the tar/gzip commands (UNIX). [file 1471-2105-12-3-S1.TGZ › R2R-1.0.1/demo/104/L17DE.sto]

# STOCKHOLM 1.0
NC_007576.1/1723653-1723185                UCUUAAAACAGCCCCUCGUCGUGGUGACGGUGCAUUAAUGGUUAUUAUUGAACUUGUUUAAUAAUAAAAAAUGAUUUCUAGGUCAUUUGAUCGAUGAGACAGGGCGUUAUGAUGAUGGCA.....UUUAUU.................................................UGCC..AAGUCUAGUCCU.....AAGGUUAUGUU....AGCACCAC...AGCAUAACUUUCAUCGAUUGAUGAUUUACAUAAUAAAACGUCUAAUUCUGUUUACAGAGUUAGGCGUUUUUUGUGUUAAGUGGAUUUAUAAACAGAGCGACUUACACAGCCACUUUAAGGGGAUUCUAUGAUAAAAUAGAGGGUAGUUUCGCAGCCCUAUAAGCAAGUGGUGGGGCGAUUUUAGUAGAAACGUGCCAUUAGUAGCAACUUCCUGUGCUUUACUACGUCCCGCAAACAAGCGAUUGCAUCGCUUAUUCACGGAACUAGGUAAAUGCUCGGAACCUAACCACUUUUAAUGGCACUCUAAA
NC_008497.1/1632995-1632538                UCUUGGAAUUCGUUGACUAAUCAGUAUUGGUUACAGGGAGUAAUCGCGUCCCUAAACGCGGUCAAUAAGUUUCAAAUUAAUCACUAGGACUAUGUGGUAUAGAGCGUUAUGAUGAUGGG......AAUU....................................................CCC.CGAGUCUAGCUUG.....AA.UGGGG.......GCGAAAG.......CCUCAGCGCCGCUAGUUUGUUAGUGAUUUUUUUAUACCCUUUUUUACCUGGUGGGGAUUGCGGGGGUUCGCGGUUUUAUAAAACUUUGGUAUAAUUACUGGUGACUUUGCUGAGGGAGACGGUGUAAGAUGACAGAAAAUAUCAUUAGUGUGGAUCACUUAACCUAUCAAUACGAUGAGAAUCAGGCACCCGCAUUGACUGAUGUGAGUUUUACCGUUCACGCUGGCGAGUGGUUGGCAAUUGUCGGCCAUAAUGGGAGUGGUAAGUCAACGCUGGCUAAAUCAUUAGAUGGAUUAUUGCCGUUU
NC_009513.1/1515976-1515520                GUGGUGACGGUGCACCAAUGGUUAUUCUUGAAUUAGUGGACUAAUUAAUUCGUUCACAUAAACUAAAUACGUAAUAAAGAAUCACUAUCAUUGAUAGUAUAGAGCGUUACGAUGGUGGG......GAAA....................................................CCC..UAGUCUAGCUUG.....AA.UGCGGG......AAACC........CUCGCGCACUUCAAUGGUAAGUGAUUUUUUAUUUUAAAUUUAAUUUUGAUAGAUAAUUCUGUGGACUUUGCUAAAAUAUACUUAUUAACUAAAAUUGAAAAGAGGAAAUACUGUGACUGGAAUAAAAAUUCGAAAGCUUGUAUUUACAUAUCCAGACAGUAAAUACCCCGUUUUAAACAAUAUCAAUCUAGAUUUUGAACCAUUUUCUUGGACAGCAAUUAUUGGUCAUAAUGGUAGCGGAAAGAGUACAUUAGCCCGAUUAAUUGAUGGAUUACUCAGUCCUACUGCGGGAUCGAUUGAAGUUGA
NZ_AAPZ01000074.1/3507-3051                GUGGUGACGGUGCACCAAUGGUUAUUCUUGAAUUAGUGGACUAAUUGAUUUGUUCACAUAAACUAAAUACGUAAUAAAGAAUCACUAUCAUUGAUAGUAUAGAGCGUUACGAUGGUGGG......GAAA....................................................CCC..UAGUCUAGCUUG.....AA.UGCGGG......AAACC........CUCGCGCACUUCAAUGGUAAGUGAUUUUUUAUUUUAAAUUUAAUUUUGAUAGAUAAUUCUGUGGACUUUGCUAAAAUAUACUUAUUAACUAAUAUUGAAAAGAGGAAAUACUGUGACUGGAAUAAAAAUUCGAGAUCUUGCAUUUGCAUAUCCAGACAGUAAAUACCCCGUUUUAAGAAAUAUCAAUCUUGAUUUUGAACCAUUUUCUUGGACAGCGAUUAUUGGCCAUAAUGGUAGCGGAAAGAGUACAUUAGCCCGAUUAAUUGAUGGGUUACUCAGUCCUACUGCGGGAUCAAUUGAAGUUGA
NC_004567.1/966808-967286                  ACAAGACUAUGCCUCGUCGUGGCGACGGUGCACAAAUGGUUGUCUUGGAACUCGUUGACUAGUUAAGAUUGUUUUACGGAUCACUGGGACUGAUGAUUGACGGGCGUUAUGAUGGUGGCUACUG.GCAAAA.............................................UAGUAGCU..AAGUCUAGUUCG....GAA.GUUAUUUAUG..GUUAGA...CAUAGAUGGCAUAUCGCAGUUCUAAGUGAUUUUUUUUGGUGCUAGUUACGAGCAACCGCUGAUUUAGGGAUUGAUUCCCUAAAUCAGCGGUUUUUUGUUGGAAUGGAUAGGUGUUUUUAAUGGGUCUCUGUCAACCGGUGUUGAUGAAGUUAUAUUUAGAAUCCAAUUCAUUUACGAAUUGGGCUCUUUUUUUCGAUUUUGAUUUUGAACUCAAUUUGAAUUCGAUAAAUAAAGUUUUGCCAGUUCUUGUAACCAUACGCGGUUCUUUUGAUUUGCUUGAUUUUACGGUUCACACCUUCGACGGGACCAU
NZ_AADR01000037.1/21891-21467              .................................................ACCAAAUGGUUAUAUGAAAAUAGGUUUAUAAAUAAAACGUUUAAAGCAAGUGGAGUGUCAUGAU.AUGGAG.....ACUUCGUG...............................................UUCC..UUGUCUAGCUCUGUGUUUC.CUAGUCUAC...UUAAUC....GUAGGCUAGGAGGCAGGCUUUUUUUGUUUGACCUGUUAUCUAUGUAUAGCAGGUCUUUUUUUCUUGCCUUUAUACUGGAAACCAUCUAUAGUAAAUUCCAAAGAUAAACAGUGGGAGGGACGGAGAAUGCGUUCGUUAACUAACGCGGAAAUAGCUCACAAUAGAUUACUUAAUUCUGGACUACUACAAUCUAAAUUUUCCAGCGCAGAGGAUGCAACUCGUGCGUUAUUUGGUAUUCAGUCGCAGUAUCAACAAUUUGGAGAGAUUAGUUUAUUUAAUCGUGUACCUAAUUUAACCAAAGAAAACCUG
NZ_AARL01001264.1/447-1                    GGUGGUUACACUCGUAUCUUGAAAAAAGGUCCACGUCGCGGUGACGGCGCACCAAUGGUUAUUAUUGAAUUAGUUUAAUAAUAAAACGUUUAAAGCAAGUGGAGUGUCAUGAUAUGGGGA.....CUUCGUGU...............................................UUCC..UUGUCUAGCUCUGUGUUU..CCUAGUCUAC..UUAAUC...GUAGGCUAGGAGGCAGGUCUUUUUUUUGUUUGACCUGUUAUCUACGUAUAGCAGGUUCUUUUUUUUCUUGCCUUUAUUCGGCAAAACCUCUAUAGUGAAACCCAAAGAUAACCAGUGGAGGGACGAAGAAUGCGUGCUUUAACUAACUCGCAAAUAGCUCAAAACAGAUUAUUUAAUUCUGGACUACUACAAUCAAAGUUUUCAAGCGCAGAGGACGCAACUCGUGCGCUAUUCGGCAUCCAAUCGCAAUAUCAGCAAUUUGGAGAGGUUAGUUUAUUUAA.............................
NZ_AARY01000487.1/7539-7064                AGGUGGUUACACUCGUAUCUUGAAAAAGGUCCACGUCGCGGUGACGGCGCACCAAUGGUUAUUAUUGAAUUAGUUUAAUAAUAAAACGUUUAAAGCAAGUGGAGUGUCAUGAUAUGGGGA.....CUUCGUGU...............................................UUCC..UUGUCUAGCUCUGUGUUU..CCUAGUCUAU..UUAAUC...AUAGGCUAGGAAGCAGGCUUUUUUUGUUUGACCUGUUAUCUUCGGAUAGCAGGUCUUUUUCUUGCCUUUAUGCAGUAAAACAUCUAUAGUAAAUCCCAAAGAUAAGAGGAGGACUAAGAAUGCGCCCGUUAACUGACUCGCAAAUUGCUCAAAAUCGACUACAUAAUUCUGGACUACUACAGUCUAAAUUCCCGACCGCAGAGGAAGCAACUCGUGCGUUAUUUGGCAUCCAGUCCCAGUAUCAACAAUUUGGAGAGAUUAGUUUAUUUAACCGUGUAGACAAUUUGACGAAAGAAAAUACUGCAAAUAA
NZ_AARI01001268.1/408-1                    GGUUACACUCGUAUCUUAGAAAAAAGGUCCACGUCGCGGUGACGGCGCACCAAUGGUUAUUAUUGUAAUUAGUUUAAUAAAUAAAACGUUUAAAGCAAGUGGAGUGUCAUGAUAUGGGGA.....CUUCGUGU...............................................UUCC..UUGUCUAGCUCUGUGUUU..CCUAGUCUAU..UUAAUC...AUAGGCUAGGAAGCAGGCUUUUUUUUGUUUGACCUGUUAUCUUCGGAUAGCAGGUCUUUUUCUUGCCUUUAUGCAGUAAAACAUCUAUAGUAAAUCCCAAAGAUAAGAGGAGGACUAAGAAUGCGCCCGUUAACUGACUCGCAAAUUGCUCAAAAUCGACUACAUAAUUCUGGACUACUACAGUCUAAAUUCCCGACCGCAGAGGAAGCAACUCGUGCGUUAUUUGGCAUCCAGUCCCAGUA....................................................................
NZ_AARM01000389.1/2231-1756                GGUGGUUACACUCGUAUCUUGAAAAAAGGUCCACGUCGCGGUGACGGCGCACCAAUGGUUAUUAUUGAAUUAGUUUAAUAAUAAAACGUUUAAAGCAAGUGGAGUGUCAUGAUAUGGGGA.....CUUCGUGU...............................................UUCC..UUGUCUAGCUCUGUGUUU..CCUAGUCUAU..UUAAUC...AUAGGCUAGGAAGCAGGCUUUUUUUGUUUGACCUGUUAUCUUCGGAUAGCAGGUCUUUUUCUUGCCUUUAUGCAGUAAAACAUCUAUAGUAAAUCCCAAAGAUAAGAGGAGGACUAAGAAUGCGCCCGUUAACUGACUCGCAAAUUGCUCAAAAUCGACUACAUAAUUCUGGACUACUACAGUCUAAAUUCCCGACCGCAGAGGAAGCAACUCGUGCGUUAUUUGGUAUCCAGUCCCAGUAUCAACAAUUUGGAGAGAUUAGUUUAUUUAACCGUGUAGACAAUUUGACGAAAGAAAAUCUGCAAAUAAC
NZ_AARW01000011.1/79022-79497              GGUGGUUACACUCGUAUCUUGAAAAAAGGUCCACGUCGCGGUGACGGCGCACCAAUGGUUAUUAUUGAAUUAGUUUAAUAAUAAAACGUUUAAAGCAAGUGGAGUGUCAUGAUAUGGGGA.....CUUCGUGU...............................................UUCC..UUGUCUAGCUCUGUGUUU..CCUAGUCUAU..UUAAUC...AUAGGCUAGGAAGCAGGUCUUUUUUUGUUUGACCUGUUAUCUUCGGAUAGCAGGUCUUUUUCUUGCCUUUAUGCAGUAAAACAUCUAUAGUAAAUCCCAAAGAUAAGAGGAGGACUAAGAAUGCGCCCGUUAACUGACUCGCAAAUUGCUCAAAAUCGACUACAUAAUUCUGGACUACUACAGUCUAAAUUCCCGACCGCAGAGGAAGCAACUCGUGCGCUAUUUGGCAUCCAGUCCCAGUAUCAACAAUUUGGAGAGAUUAGUUUAUUUAACCGUGUAGACAAUUUGACGAAAGAAAAUCUGCAAGUAA
NC_003210.1/2691750-2691275                GGUGGUUACACUCGUAUCUUGAAAAAAGGUCCACGUCGCGGUGACGGCGCACCAAUGGUUAUUAUUGAAUUAGUUUAAUAAUAAAACGUUUAAAGCAAGUGGAGUGUCAUGAUAUGGGGA.....CUUCGUGU...............................................UUCC..UUGUCUAGCUCUGUGUUU..CCUAGUCUAU..UUAAUC...AUAGGCUAGGAAGCAGGCUUUUUUUGUUUGACCUGUUAUCUUCGGAUAGCAGGUCUUUUUCUUGCCUUUAUGCAGUAAAACAUCUAUAGUAAAUCCCAAAGAUAAGAGGAGGACUAAGAAUGCGCCCGUUAACUGACUCGCAAAUUGCUCAAAAUCGACUACAUAAUUCUGGACUACUACAGUCUAAAUUCCCGACCGCAGAGGAAGCAACUCGUGCGUUAUUUGGCAUCCAGUCCCAGUAUCAACAAUUUGGAGAGAUUAGUUUAUUUAACCGUGUAGACAAUUUGACGAAAGAAAAUCUGCAAAUAAC
NZ_AADQ01000051.1/6106-5631                GGUGGUUACACUCGUAUCUUGAAAAAAGGUCCACGUCGCGGUGACGGCGCACCAAUGGUUAUUAUUGAAUUAGUUUAAUAAUAAAACGUUUAAAGCAAGUGGAGUGUCAUGAUAUGGGGA.....CUUCGUGU...............................................UUCC..UUGUCUAGCUCUGUGUUU..CCUAGUCUAU..UUAAUC...AUAGGCUAGGAAGCAGGCUUUUUUUGUUUGACCUGUUAUCUUCGGAUAGCAGGUCUUUUUCUUGCCUUUAUGCAGUAAAACAUCUAUAGUAAAUCCCAAAGAUAAGAGGAGGACUAAGAAUGCGCCCGUUAACUGACUCGCAAAUUGCUCAAAAUCGACUACAUAAUUCUGGACUACUACAGUCUAAAUUCCCGACCGCAGAGGAAGCAACUCGUGCGCUAUUUGGCAUCCAGUCCCAGUAUCAACAAUUUGGAGAGAUUAGUUUAUUUAACCGUGUAGACAAUUUGACGAAAGAAAAUCUGCAAGUAAC
NZ_AARQ01000033.1/22477-22002              GGUGGUUACACUCGUAUCUUGAAAAAAGGUCCACGUCGCGGUGACGGCGCACCAAUGGUUAUUAUUGAAUUAGUUUAAUAAUAAAACGUUUAAAGCAAGUGGAGUGUCAUGAUAUGGGGA.....CUUCGUGU...............................................UUCC..UUGUCUAGCUCUGUGUUU..CCUAGUCUAU..UUAAUC...AUAGGCUAGGAAGCAGGCUUUUUUUGUUUGACCUGUUAUCUUCGGAUAGCAGGUCUUUUUCUUGCCUUUAUUCUGUAAAACAUCUAUAGUAAAUCCCAAAGAUAAGAGGAGGACUAAGAAUGCGCCCGUUAACUGACUCGCAAAUUGCUCAAAAUCGACUACAUAAUUCUGGACUACUACAGUCUAAAUUCCCGACCGCAGAGGAAGCAACUCGUGCGCUAUUUGGCAUCCAGUCCCAGUAUCAACAAUUUGGAGAGAUUAGUUUAUUUAACCGUGUAGACAAUUUGACGAAAGAAAAUCUGCAAGUAAC
NC_008555.1/2597633-2597158                GGUGGUUACACUCGUAUCUUGAAAAAAGGUCCACGUCGCGGUGACGGCGCACCAAUGGUUAUUAUUGAAUUAGUUUAAUAAUAAAACGUUUAAAGCAAGUGGAGUGUCAUGAU.AUGGAGAC...UUCGU................................................GUUUCC..UUGUCUAGCUCUGUGUUU..CCUAGUCUAU..UUAACC...GUAGACUAGGAGGCAGGCUUUUUUUGUUUGACCUGUUUUUCGGUAAAAAUCGUUAGCAGGUCAAAUUUAAAAAGCUUCAUUUUUACUUGUUAUUUAUUUCGAUAGCAUUUAUAGUAAAUCCCAAAGGCUCUUCUAGGGAGGAAUGAGGUAUGCAAUCGGUUGAUAAGUCACAAGUUGCUCUAAAUAGAUUACAUAAUUCAGGCUUAUUACAAGAAAAAUUUCCUAGCGCACCCGAUGCUUCUCGUGCGUUAUUUGGCAUUCAGUCGCAGUAUCAACAAUUUGGUGAAAUAAGUUUGUUUAACCGGGUACU
NC_003212.1/2782694-2782219                GGUGGUUACACUCGUAUCUUGAAAAAAGGUCCACGUCGCGGUGACGGCGCACCAAUGGUUAUUAUUGAAUUAGUUUAAUAAUAAAACGUUUAAAGCAAGUGGAGUGUCAUGAU.AUGGAGAC...UUCGU................................................GUUUCC..UUGUCUAGCUCUGUGUUU..CCUAGUCUAU..UUAAUC...GUAGGCUAGGGGGCAGGCUUUUUUUGUUUGACCUGCUUUACGGACAUGCUUCGUGUGUGGGUCAAACUUGAAAAGCUAUAUUUUUUCACUUGCCUUUUAUUCUGAAAGCAUCUAUAGUAAACCUCAAAGAUUUGUUUCGAGGGGGAACUAGGUAUGCAAUCAGUCACUAACUCGCAAAUAGCUCAAAAUCGGUUAUACAAUUCAGGUCUAUUACAAAAUAAAUUUUCUAGCGCACCGGAUGCUUCUCGUGCGUUAUUUGGCAUUCAAUCACAGUAUCAACAGUUUGGUGAAAUCAGUUUGUUUAAUCGGG
NZ_AARN02000043.1/13490-13015              GGUGGUUACACUCGUAUCUUGAAAAAAGGUCCACGUCGCGGUGACGGCGCACCAAUGGUUAUUAUUGAAUUAGUUUAAUAAUAAAACGUUUAAAGCAAGUGGAGUGUCAUGAU.AUGGAGAC...UUCGU................................................GUUUCC..UUGUCUAGCUCUGUGUUU..CCUAGUCUAC..UUAAUC...GUAGGCUAGGAGGCAGGCUUUUUUUGUUUGACCUGUUAUCUACGUAUAGCAGGUCUUUUUUUCUUGCCUUUAUUCGGUAAAACAUCUAUAGUGAAACCCAAAGAUAACCAGUGGAGGGACGAAGAAUGCGUGCUUUAACUAACUCGCAAAUAGCUCAAAAUAGAUUACUUAAUUCCGGACUACUACAAUCAAAAUUUCCAAGCGCAGAGGACGCAACUCGAGCGCUAUUUGGCAUCCAAUCGCAAUAUCAACAAUUUGGAGAGGUUAGUUUAUUUAAUCGUGUAAAUAACUUAACUAAAGAAAGCUUGCA
NZ_AARO01000300.1/7570-7095                GGUGGUUACACUCGUAUCUUGAAAAAAGGUCCACGUCGCGGUGACGGCGCACCAAUGGUUAUUAUUGAAUUAGUUUAAUAAUAAAACGUUUAAAGCAAGUGGAGUGUCAUGAU.AUGGAGAC...UUCGU................................................GUUUCC..UUGUCUAGCUCUGUGUUU..CCUAGUCUAC..UUAAUC...GUAGGCUAGGAGGCAGGCUUUUUUUUGUUUUGACCUGUUAUCUAUGUAUAGCAGGUCUUUUUUUCUUGCCUUUAUACUGGAAACCAUCUAUAGUAAAUUCCAAAGAUAAACAGUGGGAGGGACGGAGAAUGCGUUCGUUAACUAACGCGGAAAUAGCUCACAAUAGAUUACUUAAUUCUGGACUACUACAAUCUAAAUUUUCCAGCGCAGAGGAUGCAACUCGUGCGUUAUUUGGUAUUCAGUCGCAGUAUCAACAAUUUGGAGAGAUUAGUUUAUUUAAUCGUGUACCUAAUUUAACCAAAGAAAAUCU
NC_002973.6/2640288-2639813                GGUGGUUACACUCGUAUCUUGAAAAAAGGUCCACGUCGCGGUGACGGCGCACCAAUGGUUAUUAUUGAAUUAGUUUAAUAAUAAAACGUUUAAAGCAAGUGGAGUGUCAUGAU.AUGGAGAC...UUCGU................................................GUUUCC..UUGUCUAGCUCUGUGUUU..CCUAGUCUAC..UUAAUC...GUAGGCUAGGAGGCAGGCUUUUUUUGUUUGACCUGUUAUCUAUGUAUAGCAGGUCUUUUUUUCUUGCCUUUAUACUGGAAACCAUCUAUAGUAAAUUCCAAAGAUAAACAGUGGGAGGGACGGAGAAUGCGUUCGUUAACUAACGCGGAAAUAGCUCACAAUAGAUUACUUAAUUCUGGACUACUACAAUCUAAAUUUUCCAGCGCAGAGGAUGCAACUCGUGCGUUAUUUGGUAUUCAGUCGCAGUAUCAACAAUUUGGAGAGAUUAGUUUAUUUAAUCGUGUACCUAAUUUAACCAAAGAAAAUCUGC
NZ_AARJ01000040.1/20506-20031              GGUGGUUACACUCGUAUCUUGAAAAAAGGUCCACGUCGCGGUGACGGCGCACCAAUGGUUAUUAUUGAAUUAGUUUAAUAAUAAAACGUUUAAAGCAAGUGGAGUGUCAUGAU.AUGGAGAC...UUCGU................................................GUUUCC..UUGUCUAGCUCUGUGUUU..CCUAGUCUAC..UUAAUC...GUAGGCUAGGAGGCAGGCUUUUUUUGUUUGACCUGUUAUCUAUGUAUAGCAGGUCUUUUUUUCUUGCCUUUAUACUGGAAACCAUCUAUAGUAAAUUCCAAAGAUAAACAGUGGGAGGGACGGAGAAUGCGUUCGUUAACUAACGCGGAAAUAGCUCACAAUAGAUUACUUAAUUCUGGACUACUACAAUCUAAAUUUUCCAGCGCAGAGGAUGCAACUCGUGCGUUAUUUGGUAUUCAGUCGCAGUAUCAACAAUUUGGAGAGAUUAGUUUAUUUAAUCGUGUACCUAAUUUAACCAAAGAAAACCUGC
NZ_AARR01000044.1/22568-22093              GGUGGUUACACUCGUAUCUUGAAAAAAGGUCCACGUCGCGGUGACGGCGCACCAAUGGUUAUUAUUGAAUUAGUUUAAUAAUAAAACGUUUAAAGCAAGUGGAGUGUCAUGAU.AUGGAGAC...UUCGU................................................GUUUCC..UUGUCUAGCUCUGUGUUU..CCUAGUCUAC..UUAAUC...GUAGGCUAGGAGGCAGGUCUUUUUUUGUUUGACCUGUUAUCUAUGUAUAGCAGGUCUUUUUUUCUUGCCUUUAUACUGGAAACCAUCUAUAGUAAAUUCCAAAGAUAAACAGUGGGAGGGACGGAGAAUGCGUUCGUUAACUAACGCGGAAAUAGCUCACAAUAGAUUACUUAAUUCUGGACUACUACAAUCUAAAUUUUCCAGCGCAGAGGAUGCAACUCGUGCGUUAUUUGGUAUUCAGUCGCAGUAUCAACAAUUUGGAGAGAUUAGUUUAUUUAAUCGUGUACCUAAUUUAACCAAAGAAAACCUG
NC_002662.1/2151750-2151228                AUCCUUAAAGUAGAACCACGUCGUGGUGAUGCUGCGCCUAUGGCAAUCAUUGAAUUGGUUUAAUUGUAUUAAAUCUUGAAGUAAUAAUAAAAUACUAAAUUGAGUGUUAUGAUGUUGGCGGGG..GUUUCUGUGGGUGCAUGUGUUGAGUUGUGAUUGACUCUCUUUCGCAUCAG..CCUUGCUUAUAGUCUAGCUCU..GUCUG.AUUAGAUUA...AAUUUC....UAAUCUAGUCAGGCCACUCAAUUUAUUUAUUUUAGCCGUUGUAGCUCAGUCGGUAGAGCAGCACCAUGGUAAGGUGAAGGUCGACAGUUCGAUUCUGUUCAAUGGCAUAUUUUUUUCAGUAGAUAUAUUUAAAUAUGAGAAGUCUUAUUUUAUAAAUAAGACUUUUUAUUUACUUUAAAAGCUUUAAAAAGCGAAUAAUGUCCACGGUUAAAUACAUUUGUUUUACAAAAACGGCUCCUAAUAAAAUGAGUGAUGAUAAUAUGCACGCACCUAUUAAUGAUAUGCAAAUUGCUGAGGAUAUUCAUCUUA
NC_008527.1/2215355-2214837                CGUAUCCUUAAAGUUGAACCACGUCGUGGUGAUGCUGCGCCUAUGGCAAUCAUUGAAUUGGUUUAAUUUUAUUAAAUCUUGAAGUAAUAAAAUACUAAAUUGAGUGUUAUGAUGUUGGCGGGG..GUUUCUGUGGGUGCAUGUGUUGAGUUGUGAUUGACUCUCUUUCGCAUCAG..CCUUGCUUAUAGUCUAGCUC..UGUCU..GAUUAGA.....UUAAAUU.....UCUAAUCUGGUCAGACCACUCAAUUUAUUUAUUUUAGCCGUUGUAGCUCAGUCGGUAGAGCAGCACCAUGGUAAGGUGAAGGUCGACAGUUCGAUUCUGUUCAAUGGCAUAUAAACUUAGACAAAUAAAAAAAACUCAUUUUGGAUUAGAUGAGUUUUUUUAUUUGUCUAAGUUUUUUUGUAAUCAAAAAAGGGCGGUCAACAAGAUUGCCUUUUUCAUUUAUAAAAAAUUUGAGAAAUGUUAGGGAAUUCACUAAAGAAAAUGAACGGAAUAGGGUAAUGUGUUGUAUCCUUGUGAUUACAAUAAA
NC_009004.1/2311010-2310492                CGUAUCCUUAAAGUUGAACCACGUCGUGGUGAUGCUGCGCCUAUGGCAAUCAUUGAAUUGGUUUAAUUUUAUUAAAUCUUGAAGUAAUAAAAUACUAAAUUGAGUGUUAUGAUGUUGGCGGGG..GUUUCUGUGGGUGCAUGUGUUGAGUUGUGAUUGACUCUCUUUCGCAUCAG..CCUUGCUUAUAGUCUAGCUC..UGUCU..GAUUAGA.....UUAAAUU.....UCUAAUCUGGUCAGACCACUCAAUUUAUUUAUUUUAGCCGUUGUAGCUCAGUCGGUAGAGCAGCACCAUGGUAAGGUGAAGGUCGACAGUUCGAUUCUGUUCAAUGGCAUAUAAACUUAGACAAAUAAAAAAACUCAUUUUGGAUUAGAUGAGGUUUUUUUAUUUGUCUAAGUUUUUUUGUAAUCAAAAAAGGGCAGUCAACAAGAUUGCCUUUUUUCAUUUAAAAAAAUUUGAGAAAUAUUAGGGAAUUCACUAAAGAAAAUGAACGGAAUAGUGUAAUAUGUUGUAUCCUUGUGAUUACAAUAAA
NC_008054.1/360116-360570                  UCCUCGUAAGGGUGACGCAGCUCCUAUGGUAGUUUUGGAAUUGGUUUAAUUCUCAAGCUGCAAAUUUAAUACUUUUUGAAAUUAUUCAUGAAAGCGAGAAUAAGCGCGAUGAUGAUGGG......GAAA....................................................CCU..UAGUCUAGCUUA........GAUGGU......UCGAU........AUCAUCCCUCUUCAUGGAUGAUUUUUUUUUGCGCUUUUUUACCCUGGCUUGAUACAAUAGAAGGAAAUGAGCAAAUAGGUGGUGACGCGAUGAGCGACAAUAUUAUUUCUUUUGACCAUGUGACUUUUACUUACCCGGACAGCCCGCGGCCAGCUUUGUCUGACCUCUCUUUUGCGAUUGAGCGGGGAAGCUGGACGGCGCUGAUCGGGCAUAACGGCAGCGGCAAGUCAACGGUCUCUAAAUUGAUCAAUGGUCUGCUGGCCCCAGAUGAUUUGGAUAAGUCCUCUAUUACAGUUGACGGGGUCA
NC_008529.1/354675-355129                  UCCUCGUAAGGGUGACGCAGCUCCUAUGGUAGUUUUGGAAUUGGUUUAAUUCUCAAGCUGCAAAUUUAAUACUUUUUGAAAUUAUUCAUGAAAGUGAGAAUAAGCGCGAUGAUGAUGGG......GAAA....................................................CCU..UAGUCUAGCUUA........GAUGGU......UCGAU........AUCAUCCCUCUUCAUGGAUGAUUUUUUUUUGCGCUUUUUUACCCUGGCUUGAUACAAUAGAAGGAAAUGAGCAAAUAGGUGGUGACGCGAUGAGCGACAAUAUUAUUUCUUUUGACCAUGUGACUUUUACUUACCCGGACAGCCCGCGGCCAGCUGUGUCUGACCUCUCUUUUGCGAUUGAGCGGGGAAGCUGGACGGCGCUGAUCGGGCAUAACGGCAGCGGCAAGUCAACGGUCUCUAAAUUGAUCAAUGGUCUGCUGGCCCCAGAUGAUUUGGAUAAGUCCUCUAUUACAGUUGACGGGGUCA
NC_008530.1/346585-347036                  CCCACGUAAGGGUGAUGCUGCUCCAAUGGUAAUCAUUGAAUUAGUUUAAUUGCGUAAAAUAUAAUAUUAUUAUUUUAUAAAUCUUUCACAAAAGCGAGAAUAAGCGUGAUGAUGGUGGC......UUUU....................................................GCC..UAGUCUAGCUUA........GAUG.U......UAA..........AUCAUCCCUCUUUGUGGUUGAUUUUUUUUUGCUCUUUUUUUAUAAUUGAUACAACGACAUAUUUGAAAAAGAGCAAGUGAUAUUUAUGAAAGAUAAUAUAGUAACCGUAGAGCAUCUUUCUUUUACUUAUAAGGAUAGUGAAGAACCUGCAGUAAAAGAUGUUAGUUUUUCAAUUCCUAAAGGAACUUGGACCACUUUGGUUGGUCAUAACGGAAGUGGCAAAUCGACUAUUGCGCGUUUGUUAAAUGGUAUUCUUUUACCAGAUGAUAAUCCUGAGACCUUGAUUAAUAUCGAUGGUAUUACGCU
NC_005362.1/395892-396343                  UAACCCACGUAAGGGUGACGCUGCUCCAAUGGUAAUCAUUGAAUUAGUUUAAUUAGGUAAAAUAUAAUAUUAUUUUAUAAAUCUUUCACAAAAGCGAGAAUAAGCGUGAUGAUGGUGGC......UUUU....................................................GCC..UAGUCUAGCUUA........GAUG.U......UAA..........AUCAUCCCUCUUUGUGGAUGAUUUUUUUUUGCUCUUUUUUUAUAUAUAAUUGAUACAAUGACAUAUUAUGGAAAAAGAGCAGUGAAUAUUUAUGAAAGAUAAUAUAGUAACGGUUAAGCAUCUUUCUUUUACCUAUAAAGAUAGUAAAGUACCUGCUGUAAAUGAUAUUAGUUUCUCAAUUCCUAGAGGAUCAUGGACUACUUUGGUAGGUCAUAAUGGGAGCGGAAAAUCAACAAUUGCCCGUUUAUUGGAUGGCAUUCUUUUACCCCAUGAUAAUCCUAGAACGGUAAUUAACGUUGAUGGUAU
NC_006814.2/304148-304602                  CUCGUAAAGGUGACGCUGCUCCAAUGGUUAUUCUUGAAUUAGUUUAAUCUAGAAUAAUCACAACUUAAUACGUAUUAAGAAUUAUCCAUGAAAGUGAGAAUAAGCGUAAAGAUGAUGGC......GUAA....................................................GCU..UAGUCUAGCUUA........GAUGAU......UAAGA........AUCAUCCCUCUUCAUGGGUGAUUUUUUUUGCUCUUUUUUCUGUUACAAUUACUAAUAUGUAAUUAUCUUUAUGAAAGGAGAGUGUAAUAGUGUCAAAAAACAACGCCGUUGAAUUUAGACAUGUUUCAUUUACUUAUCCUGAUACUGAAAAGCCUGUCCUCAAUGAUAUUAAUUUUAAAAUUAGGUCAGGUUCAUGGACUGCAUUAAUAGGACAUAAUGGAAGUGGUAAAUCUACAAUUUCAAAAUUGACAAAUGGUUUGCUUCUACCUGAUGCUGAUGCAAAUAGUAAAAUUAUUGUUUCGGGUA
NC_008526.1/2457971-2457501                UCGCGGUGACGGUGCACCAAUGGUUAUCAUUGAGCUCGUCUAAACACAGUUGAAAAUGGAUGGCCCACGCGGUCAACCAACUUUGAUCAUUUGAUCGAUG.GAGCGUUACGAUGAUGGCAGG...CCCAGUU..............................................CCUGCU..UAGUCUAGCUU.........GAGAGCACCGG.GCAA....CCGGUUGUCUCCAUCAUUAAAUGAUUUUUUUUUGUGGAAGCGCGAGCCAGCCCGGGUAGAAACCGGAGUGUAAGUGGCUUUGGUCGUGAUGGCUGGGUUUUGGCCAUUGCGACCAAAGUCCUUACACGCAGGUUUCUGGGCUGGCGAGCGCGUUAUAGAACGCGCAGAAGCUCAAUGGUAUUGUCAAGGAUAGAACAUUCCUACAAUAGCAUGAACCACAGCAAACCUGAAAAACCUCGCAGAAAACCGCCAAAAUUGGCGGUUUUUCCUGUAUACUGCAAAAUAACGGAGGUUAACAACAUGCACAAUUG
NZ_AAAK03000044.1/11870-12343              UUUUGAAGACAGAACCAAGACGCGGUGAUGGUGCACCAAUGGUUGUCUUAGAACUUGUCUAAAAUCACACUAAUAACAUCACUUUAUAGAUGAUUCUUUUAGAGUGUUAUGAUGUUGGAAG....AUAUU.................................................UUUCC..GAGUCUAGCUCAGCGCUGCUCCUCAAGCG...AAUAU.....CGCUUGGGGAGUAAGCACUCAUCAUAAAGUGUUUUUUUAUACCUUCAAUUACCUGUCAUGACAGAUAUGUUUGAAGGCAUAAAAAAACAUUUUAAGCGAGAAAUAAUUGAAAAUUUUGUCUUUUUUUGAUAGUGUUAGUAGGAACUUUAGGAUGAAGAAGGAGUAAUCAUGGAGCCAAUUAUUGAAUUAGAAAAGAUAAAUUAUAAAUACCAGCCAGAUGAUCUUCGCCCCGCAUUGAAAGAUGUCUCCUUUACAAUUGAUAAAGGUGAGUGGAUCGCUAUUAUUGGACACAAUGGUUCAGGAAAAUCG
NC_007929.1/1482523-1482051                GUGAACGUCGUGGCGACGCUGCAAAGAUGGUUGUGCUAGAAUUAGUCGACUAAACUUUCGAUAAGUAAAUAAAAGAAAUUGUCACUUUUAUAACGAUAAUUGGGUGUUAUGAUGUUGGGAAAU..AUAA................................................AUUAACC..GAGUCUAGUCCA.....AAGUAGCAG.AUAU.UUG.....AUAUCUUGUGAAUCUUCGUUAUAAAAAGUGAUUUUUUGUUUUCUAUAAAAUUGAUAUUUAUCAUAAUCAUUGGUAUAUUAGCAUUUUAAAGACACUCAUUACGAGUGUCUUUUUUGUUUGAAUACGUCAUGACUAAAAUAAGUUUUCUUAGUUUAUAUAUGGUAUAUUAUUACUAUGUAUAUAUAAUAUCUAGGAGUAAUUGUUUAUGAGUUUGACAGAUGGAAAUAUAAUUGAAAUUGAUAAUUUAUCUUUCAAAUACGCUCGACAAAAUAAAUGCAUUCUGAAAAAUUUAACUUUAAAUAUAAAGGACG
NC_004668.1/212675-213144                  AUCUUGAAGACAGAACCAAGACGCGGCGAUGCAGCACCAAUGGUAGUUAUCGAAUUUGUUAAAUAAUUAAUAAACCGAUCACUUUAUAGAUGUUUCUUUUAGAGUGUUAUGAUGUUGGAG.....GCGA...................................................CUCC..GAGUCUAGCUCU.GCUUUC.CCUGCUAAAG..AUGG.....CUUUAGCAGGGGAGCACUCAUCAUAUAAAGGUGAUUUUUUUUUGCUUUGGGAAAACGCUGUUUUCUCAAAGCUUUUUUGUUUCUUAAAAGCAUUGCAGAAGCUUUUCCGGUUUGUUAUACUGAUUAUUAAUUGGAAUUUUCAGAUAAUUAAACAUCUGAGUUAGUAGAAGGGGGAAUUAUAUGUCGCAAAUGUUUGCUUUUUCGUUGCUGAUGGUUAUUUUAUACAUUGGUGAUGUAGUUUCUAUCAAAACAAAAGCUUGGAUUCCAUCCGUUUUUGUUUGUGGUGUUUUAUUUAUUCUUGGUUAUUGGA
NC_008525.1/1379286-1378831                GCCGUGGAGACGGUGCCCCAAUGGUUGUUUUAGAAUUAGUUGAUUAAUUAAUUUAAAACGAUUUUAAUAAUAACAAAAUCUAUCACUUAAGAUAAUGGUA.GGGUGUUACGAUGUUGGA......GAAA....................................................UCC..UAGUCUAGCCC......ACGGCGAGU......UUUUA........ACUUGCUAUCAUUAUCUUCAGUGAUUUUUUUUGUAUAGAAUGAUAGAAUUAAGUCCAUAUUGUUUAGGGAGAUAAGAGACUUUGAAUAACAUUAUUGACGUAAAAAAUCUUACAUACAAAUAUGCAAAUAGUGGUGACAAAAAAGCACUUGAUAAUGUUUCGCUCUCUAUUGAAAAGGGCAGUUGGACUUCAAUUGUUGGGCAUAAUGGGAGUGGGAAGAGUACCUUAGCACGUUCAAUUGAUGGAUUGAUGUCAUAUAACGAGGGUGUAAUUAAUGUAGAUGGAAUUAUUUUAUCCGAUGAUACA
NC_004350.1/1880117-1879645                ACGUAAUGGUGGUUAUACACGUAUUCUUAAAACUGAACCACGUCGUGGUGAUGCUGCCCCAAUGGCAAUUAUUGAAUUAGUAUAAGAUCAUCAAUUUUGUUGAGUGUUAUGAUGUUGGAAUUA..UAA.................................................UAAUUCU..UAGUCUAGCUC.UGGUCUACCACUAGGAG...AGG.......CUCCUAGUGGAACACUCAUCAUGUUGAAAAAGACAGCGUUUAUUUAGGAAAUACUUUUAAUAGUAGAAGCAUUUCCUAAAUAAACGCUUUUUGAUUUUUUUACAAAAUUUGCUAUAAUUGUUUCAAAUAUUUUAGGAGAAAAGGGUAUGGCUAAAGCAGUAGACUUAUUAAAAAAGCGCUAUCUUGAUAAUAUUCAAGAUAAACCAGAGUCUUAUAUAGGAGUUGAAUUAGAGUUUCCAAUAGUUAAUUUAAGCCAUCAGGCAACUGAUAUAACAGUAACAAAAUCUGUAAUGUUUCAUCUUAAGGAAU
NZ_AAFA02000017.1/1660-2134                ACGUAAUGGUGGAUAUACUCGUAUCCUCAAAACUGAACCACGUCGUGGUGAUGCUGCACCAAUGGCAAUUAUCGAACUUGUAUAAGAUCAUCAAUUUUGUUGAGUGUUAUGAUGAUGGAAUC...CUAUUCU..............................................GAUUCU..UAGUCUAGCUC.UGGUCU..ACCGCUGAG...CUUAU.....CUCAGCGGUAACACUCAUCAUGUUGAUUGGACGCUUGUUUACGAAAUUACUCUAAGAUAGAAUAAUUUCGUAAGCAGGCGUUUUUUAAUAGAUGAUACAUAUCAGAAACAGAGCAUUUACAAGAAGAACGAAUCAAUAGUGGCUCUAUAAUUUCUGUAGUGGGUAAAACCACCGUGGAGAUUAUGGAGCCUUUUUGAGUAUAGAAAAAAAGUCCCAUAUGACCUAUAAUGAAAAGCGACUAAACAACUCAUUAGAAAGACUCAUAUGGAACAACUAAAUCUUAUCACAAAUUUUCUCAGAAUUAAAGAU
NZ_ABAE01000002.1/97163-97635              ACGUAACGGUGGAUACACUCGUAUCCUUAAAACUGAACCACGUCGUGGUGAUGCAGCGCCAAUGGCGAUCAUCGAAUUAGUAUAAAAUCAUCAAUUUUGUUGAGUGUUAUGAUGAUGGAGU....CUUGC.................................................GCUCU..UAGUCUAGCUC.UGGUCUA.CCGCUAGGA...UUUCGG....UCCUAGCGGGAACACUCAUCAUAAGUUGGGAUAGUAGACGCUUGUUUACGAAAUUGUUUUUUUCUUAAGAACAACUUCGUAAGCAGGCGUUUUUGAGUAUUUUCGUUAGAAUUAUGCUAUACUAUUUGAAAAGAAUCCUGUUUAAUGUUAAGGUUUCUUAUUUUAAGAAGAAUUGGAGUUUGCUUAUGAAAGCGAUUAUAACUGUUGUUGGUAAAGAUAAAUCUGGAAUUGUUGCAGGUGUUUCUGGUAAAAUUGCAGAAUUAGGAUUGAAUAUUGACGAUAUCUCUCAAACUGUCUUGGAUGAAUAUU
NZ_ABAC01000001.1/195656-196127            CGUAACGGUGGAUACACUCGUAUCCUUAAAACUGAACCACGUCGUGGUGAUGCAGCGCCAAUGGCGAUCAUCGAAUUAGUAUAAAAUCAUCAAUUUUGUU.GAGUGUUAUGAUGAUGGAGU....CUUGU.................................................GCUCU..UAGUCUAGCUC.UGGUCUA.CCGCUAGGAU..UUCG.....GUCCUAGCGGGAACACUCAUCAUAAGUUGGGAUAGUAGACGCUUGUUUACGAAAUUGUUUUUUUCUUAAGAACAACUUCGUAAGCAGGCGUUUUUGAGUAUUUUCGUUAGAAUUAUGCUAUACUAUUUGAAAAGAAUCCUGUUUAAUGUUAAGGUUUCUUAUUUUAAGAAGAAUUGGAGUUUGCUUAUGAAAGCGAUUAUAACUGUUGUUGGUAAAGAUAAAUCUGGAAUUGUUGCAGGUGUUUCUGGUAAAAUUGCAGAAUUAGGAUUGAAUAUUGACGAUAUCUCUCAAACUGUCUUGGAUGAAUAUU
NC_003028.2/207752-208223                  CGUAACGGUGGAUACACUCGUAUCCUUAAAACUGAAUCACGUCGUGGUGAUGCAGCGCCAAUGGCGAUCAUCGAAUUAGUAUAAAAUCAUCAAUUUUGUU.GAGUGUUAUGAUGAUGGAGU....CUUGU.................................................GCUCU..UAGUCUAGCUC.UGGUCUA.CCGCUAGGAU..UUCG.....GUCCUAGCGGGAACACUCAUCAUAAGUUGGGAUAGUAGACGCUUGUUUACGAAAUUGUUUUUUUCUUAAGAACAACUUCGUAAGCAGGCGUUUUUGAGUAUUUUCGUUAGAAUUAUGCUAUACUAUUUGAAAAGAAUCCUGUUUAAUGUUAAGGUUUCUUAUUUUAAGAAGAAUUGGAGUUUACUUAUGAAAGCCAUUAUAACUGUUGUUGGUAAAGAUAAAUCUGGAAUUGUUGCAGGUGUUUCUGGUAAAAUUGCAGAAUUAGGAUUGAAUAUUGACGAUAUCUCUCAAACUGUCUUGGAUGAAUAUU
NZ_AAZZ01000001.1/97157-97628              CGUAACGGUGGAUACACUCGUAUCCUUAAAACUGAACCACGUCGUGGUGAUGCAGCGCCAAUGGCGAUCAUCGAAUUAGUAUAAAAUCAUCAAUUUUGUU.GAGUGUUAUGAUGAUGGAGU....CUUGU.................................................GCUCU..UAGUCUAGCUC.UGGUCUA.CCGCUAGGAU..UUCG.....GUCCUAGCGGGAACACUCAUCAUAAGUUGGGAUAGUAGACGCUUGUUUACGAAAUUGUUUUUUUCUUAAGAACAACUUCGUAAGCAGGCGUUUUUGAGUAUUUUCGUUAGAAUUAUGCUAUACUAUUUGAAAAGAAUCCUGUUUAAUGUUAAGGUUUCUUAUUUUAAGAAGAAUUGGAGUUUACUUAUGAAAGCCAUUAUAACUGUUGUUGGUAAAGAUAAAUCUGGAAUUGUUGCAGGUGUUUCUGGUAAAAUUGCAGAAUUAGGAUUGAAUAUUGACGAUAUCUCUCAAACUGUCUUGGAUGAAUAUU
NC_008533.1/210261-210732                  CGUAACGGUGGAUACACUCGUAUCCUUAAAACUGAACCACGUCGUGGUGAUGCAGCGCCAAUGGCGAUCAUCGAAUUAGUAUAAAAUCAUCAAUUUUGUU.GAGUGUUAUGAUGAUGGAGU....CUUGU.................................................GCUCU..UAGUCUAGCUC.UGGUCUA.CCGCUAGGAU..UUCG.....GUCCUAGCGGGAACACUCAUCAUAAGUUGGGAUAGUAGACGCUUGUUUACGAAAUUGUUUUUUUCUUAAGAACAACUUCGUAAGCAGGCGUUUUUGAGUAUUUUCGUUAGAAUUAUGCUAUACUAUUUGAAAAGAAUCCUGUUUAAUGUUAAGGUUUCUUAUUUUAAGAAGAAUUGGAGUUUACUUAUGAAAGCCAUUAUAACUGUUGUUGGUAAAGAUAAAUCUGGAAUUGUUGCAGGUGUUUCUGGUAAAAUUGCAGAAUUAGGAUUGAAUAUUGACGAUAUCUCUCAAACUGUAUUGGAUGAAUAUU
NZ_ABAA01000001.1/181248-181719            CGUAACGGUGGAUACACUCGUAUCCUUAAAACUGAACCACGUCGUGGUGAUGCAGCGCCAAUGGCGAUCAUCGAAUUAGUAUAAAAUCAUCAAUUUUGUU.GAGUGUUAUGAUGAUGGAGU....CUUGU.................................................GCUCU..UAGUCUAGCUC.UGGUCUA.CCGCUAGGAU..UUCG.....GUCCUAGCGGGAACACUCAUCAUAAGUUGGGAUAGUAGACGCUUGUUUACGAAAUUGUUUUUUUCUUAAGAACAACUUCGUAAGCAGGCGUUUUUGAGUAUUUUCGUUAGAAUUAUGCUAUACUAUUUGAAAAGAAUCCUGUUUAAUGUUAAGGUUUCUUAUUUUAAGAAGAAUUGGAGUUUACUUAUGAAAGCGAUUAUAACUGUUGUUGGUAAAGAUAAAUCUGGAAUUGUUGCAGGUGUUUCUGGUAAAAUUGCAGAAUUAGGAUUGAAUAUUGACGAUAUCUCUCAAACUGUAUUGGAUGAAUAUU
NC_009009.1/122540-123014                  GCAACGGUGGAUAUACUCGUAUCCUGAAAACUGAACCGCGCCGUGGAGAUGCUGCGCCAAUGGCAAUCAUCGAAUUAGUUUAAGAUCAUCAAUCUUUGUU.GAGUGUUAUGAUGAUGGAAUAGA.AUC................................................UCUAUUCU..UAGUCUAGCUC.UGGUCUA.CCGCUAGGA...UUCUU.....UCCUAGCGGGAACACUCAUCAUAUAGUUGAUAAUAGGUAGACGCUUGUUUACGAAAUUGCUUUUAAGGCAAAAACAAUUUCGUAAGCAGGCGUUUUUGUAUGAGGCUAGGAAAAUACCUGAAAUUUUGUUAUAAUACUCUAACACUAUCAAAAAUUUAUAGGAAAUGGAAAUGACUGAUUCAAUCCAAAUUUUAAAAGAGCGUUAUUUAAAGAAUAUUAAAGAGAAUCCAACGGUAUACAUUGGCAUUGAGUUAGAAUUUCCUAUUGUCAAUAGCCAGGGCGGAGCGACUGAUACAAAUGUUGCAAAAA
BAAZ01018606.1/1-441                       ...............................CUGAGCCACGGCGUGAAGAUGCCGCAUUAAUGGCAAUCAUUGAAUUAGUGUAAUUUUUAUCAAUUUUGUUGAGUGUUAUGAUGAUGGAGUA...AUAU.................................................UACUCU..UAGUCUAGCUC.UGGUCUA.CCGCUAGGA...UUUU......UCCUAGCGGAAACACUCAUCUUAUGAUAAUAAACGUAGACGCUUGUUUACGAAAUUGCUUUUAUGCGAAAAGCAAUUUCGUAAGCAGGCGUUUUUUGUGAACUGUGAUGGAUGAUGAGAAGCUCGAAAAAGGGCCAUAUUGUGUUUUCCUUUUUAAUGUUUAGCGUGAUGAAAACAUACUUCUUAAAAUUUAAAAGGUUUUGAAAGCUAAACCCCUGACGUUUGAUGUCUUUGCUAAGCAUUGUUUUGACUUCUAGUUUAGCGUUAGAAGUAAGGAAGUUCAUGGCAUUAGUAAUACGGUUUUGAUAAC
NC_006086.1/119798-120275                  CGUAACGGUGGAUACACUCGUAUUCUUAAAACAGAACCACGCCGUGGAGAUGCUGCUCCAAUGGCAAUUAUUGAAUUAGUUUAAUUUUUAUCAAUUUUGUUGAGUGUUAUGAUGAUGGAGUAAUCGAGA..............................................GAUUAUUCU..UAGUCUAGCUC.UGGUCUA.CCGCUAGGA...UUUU......UCCUAGCGGGAACACUCAUCAUAUUGUUAAUAUGUAACGCUUGUUUAUGAAAGGUAUCUAAGCUAUAGAAACUUUUUAUAAGCAGGCGUUUUGUUGUAUUAUGAGGUGACCCCCCGCUUUUAAGCUGAGCAAAACAAUAACACAGAAGCCUCUUCUGAUGCGUUUAUAAAGUUUUCUCAGAGACAAUAAGGUCAUUAGAAUAAGAAAACCUUAUGCAGGUGUUUAAAGACCUCUCAUGGGCAAAUAAACGGUGUAACCCCCUCAUUUAAAUGUCCGAAAAAAACUUGCAUCGCAAACAGAUGCUCAAAC
NC_007296.1/78425-78902                    CGUAACGGUGGAUACACUCGUAUUCUUAAAACAGAACCACGCCGUGGAGAUGCUGCUCCAAUGGCAAUUAUUGAAUUAGUUUAAUUUUUAUCAAUUUUGUUGAGUGUUAUGAUGAUGGAGUAAUCGAGA..............................................GAUUAUUCU..UAGUCUAGCUC.UGGUCUA.CCGCUAGGA...UUUU......UCCUAGCGGGAACACUCAUCAUAUUGUUAAUAUGUGACGCUUGUUUAUGAAAGGUAUCUAAGCUAUAGAAACUUUUUAUAAGCAGGCGUUUUGUUGUAUUAUGAGGUGACACUCCCGCUUUUAAGCUGAGUAAAACAAUAACACAGAAGCCUCUUCUGAUGCGUUUAUAAAGUUUUCUCAGAGACAAUAAGGUCAUCAGAAUAAGAAAACCUUAUGCAGGUGUUUAAAGACCUCUCAUGGGCAAAUAAACGGUGUAAUCCCCUCGUUUAAAUGUCCGAAAAAAACUUGCAUCGCAAACAGAUGCUCAAA
NC_003485.1/79030-79507                    CGUAACGGUGGAUACACUCGUAUUCUUAAAACAGAACCACGCCGUGGAGAUGCUGCUCCAAUGGCAAUUAUUGAAUUAGUUUAAUUUUUAUCAAUUUUGUUGAGUGUUAUGAUGAUGGAGUAAUCGAGA..............................................GAUUAUUCU..UAGUCUAGCUC.UGGUCUA.CCGCUAGGA...UUUU......UCCUAGCGGGAACACUCAUCAUAUUGUUAAUAUGUAACGCUUGUUUAUGAAAGGUAUCUAAGCUAUAGAAACUUUUUAUAAGCAGGCGUUUUGUUGUAUUAUGAGGUGAACACCCCCCCCGCUUUUAAGCUGAGCAAAACAAUAACACAGAAGCCUCUUCUGAUGCGUUUAUAAAGUUUUCUCAGAGACAAUAAGGUCAUCAGAAUAAGAAAACCUUAUGCAGGUGUUUAAAGACCUCUCAUGGGCAAAUAAACGGUGUAAUCCCCUCGUUUAAAUGUCCGAAAAAAACUUGCAUCGCAAACAGAUGCU
NC_004606.1/73139-73616                    CGUAACGGUGGAUACACUCGUAUUCUUAAAACAGAACCACGCCGUGGAGAUGCUGCUCCAAUGGCAAUUAUUGAAUUAGUUUAAUUUUUAUCAAUUUUGUUGAGUGUUAUGAUGAUGGAGUAAUCGAGA..............................................GAUUAUUCU..UAGUCUAGCUC.UGGUCUA.CCGCUAGGA...UUUU......UCCUAGCGGGAACACUCAUCAUAUUGUUAAUAUGUAACGCUUGUUUAUGAAAGGUAUCUAAGCUAUAGAAACUUUUUAUAAGCAGGCGUUUUGUUGUAUUAUGAGGUGACACUCCCGCUUUUAAGCUGAGUAAAACAAUAACACAGAAGCCUCUUCUGAUGCGUUUAUAAAGUUUUCUCAGAGACAAUAAGGUCAUUAGAAUAAGAAAACCUUAUGCAGGUGUUUAAAGACCUCUCAUGGGCAAAUAAACGGUGUAAUCCCCUCAUUUAAAUGUUCGAAAAAAUACUUGCAUCGCAAACAGAUGCUCAA
NC_007297.1/78937-79414                    CGUAACGGUGGAUACACUCGUAUUCUUAAAACAGAACCACGCCGUGGAGAUGCUGCUCCAAUGGCAAUUAUUGAAUUAGUUUAAUUUUUAUCAAUUUUGUUGAGUGUUAUGAUGAUGGAGUAAUCGAGA..............................................GAUUAUUCU..UAGUCUAGCUC.UGGUCUA.CCGCUAGGA...UUUU......UCCUAGCGGGAACACUCAUCAUAUUGUUAAUAUGUAACGCUUGUUUAUGAAAGGUAUCUAAGCUAUAGAAACUUUUUAUAAGCAGGCGUUUUGUUGUAUUAUGAGGUGAACACCCCCCGCUUUUAAGCUGAGCAAAACAAUAACACAGAAGCCUCUUCUGAUGCGUUUAUAAAGUUUUCUCAGAGACAAUAAGGUCAUCAGAAUAAGAAAACCUUAUGCAGGUGUUUAAAGACCUCUCAUGGGCAAAUAAACGGUGUAAUCCCCUCGUUUAAAUGUCCGAAAAAAACUUGCAUCGCAAACAGAUGCUCA
NC_008024.1/80220-80697                    CGUAAUGGUGGAUACACUCGUAUUCUUAAAACAGAACCACGCCGUGGAGAUGCUGCUCCAAUGGCAAUUAUUGAAUUAGUUUAAUUUUUAUCAAUUUUGUUGAGUGUUAUGAUGAUGGAGUAAUCGAGA..............................................GAUUAUUCU..UAGUCUAGCUC.UGGUCUA.CCGCUAGGA...UUUU......UCCUAGCGGGAACACUCAUCAUAUUGUUAAUAUGUAACGCUUGUUUAUGAAAGGUAUCUGAGCUAUAGAAACUUUUUAUAAGCAGGCGUUUUGUUGUAUUAUGAGGUGAACACCCCCCGCUUUUAAGCUGAGCAAAACAAUAACACAGAAGCCUCUUCUGAUGCGUUUAUAAAGUUUUCUCAGAGACAAUAAGGUCAUUAGAGUAAGAAAACCUUAUGCAGGUGUUUAAAGACCUCUCAUGGGCAAAUAAACGAUGUAAUCCUCUCAUUUAAAUGUCCGAAAAAAUACUUGCAUCGCAAACAGAUGCUC
NZ_AAFV01000275.1/758-1111                 CGUAACGGUGGAUACACUCGUAUUCUUAAAACAGAACCACGCCGUGGAGAUGCUGCUCCAAUGGCAAUUAUUGAAUUAGUUUAAUUUUUAUCAAUUUUGUUGAGUGUUAUGAUGAUGGAGUAAUCGAGA..............................................GAUUAUUCU..UAGUCUAGCUC.UGGUCUA.CCGCUAGGA...UUUU......UCCUAGCGGGAACACUCAUCAUAUUGUUAAUAUGUAACGCUUGUCUAUGAAAGGCAUCUAAGCUAUAGAAACUUUUUAUAAGCAGGCGUUUUGUUGUAUUAUGAGGUGAACACCCCCCGCUUUUAAGCUGAGCAAAACAAUAACACGAAGCCUCUUCUGAUGCGUUUAUAAAGUUUUCUCAGAGA............................................................................................................................
NC_004116.1/90543-91014                    GUAACGGAGGAUACACUCGUAUUCUUAAAACAGAACCACGCCGUGGCGAUGCUGCCCCAAUGGCAAUUAUUGAAUUAGUAUAAUUUUUAUCAAUUUUGUU.GAGUGUUAUGAUGAUGGAAUC...AAUC.................................................GAUUCU..UAGUCUAGCUC.UGGUCUA.CCGCUGAGAA..UUA......UUCUCAGCGGGAACACUCAUCAUAUAUUGUUAAAUAGGUAACGCUUGUUUACGAAAUGCAAACAAUUUUGUUUAUAUUUCGUAAGCAGGCGUUUUAUGCAUUAUUAUAUUUAUUGGAUAUUUUCGAUGAGCAAAGAAUUUAAUCGCUAGACUACAUUUCUCAAUAGUGGUUAUAUAAUUUCUCUUAAUUGAAUAUAGAGGAAUAGUUAUGUCUAUACUAAAUUUAUAAAAUACAAAAAUAGUAUUGACAGGAAGUAGAAAUAUUUAGUAUAAUGAAUAAGUUGUCUCGAGAGAGCAGUUUCUAUUAGCGC
NZ_AAJR01000123.1/960-1431                 GUAACGGAGGAUACACUCGUAUUCUUAAAACAGAACCACGCCGUGGCGAUGCUGCCCCAAUGGCAAUUAUUGAAUUAGUAUAAUUUUUAUCAAUUUUGUU.GAGUGUUAUGAUGAUGGAAUC...AAUC.................................................GAUUCU..UAGUCUAGCUC.UGGUCUA.CCGCUGAGAA..UUA......UUCUCAGCGGGAACACUCAUCAUAUAUUGUUAAAUAGGUAACGCUUGUUUACGAAAUGCAAACAAUUUUGUUUAUAUUUCGUAAGCAGGCGUUUUAUGUAUUAUAUUUAUUGGAUAUUUUCGAUGAGCAAAGAGUUUAAUAGCUAGACUACAUUUCUCAAUAGUGGUUAUAUAAUUUCUCUUAAUUGAAUAUAGAGGAAUAGUUAUGUCUAUACUAAAUUUAUAAAAUACAAAAAUAGUAUUGACAGGAAGUAGAAAUAUUUAGUAUAAUGAAUAAGUUGUCUCGAGAGAGCAGUUCUAGUAGCGCGUAG
NC_004368.1/90759-91230                    GUAACGGAGGAUACACUCGUAUUCUUAAAACAGAACCACGCCGUGGCGAUGCUGCCCCAAUGGCAAUUAUUGAAUUAGUAUAAUUUUUAUCAAUUUUGUU.GAGUGUUAUGAUGAUGGAAUC...AAUC.................................................GAUUCU..UAGUCUAGCUC.UGGUCUA.CCGCUGAGAA..UUA......UUCUCAGCGGGAACACUCAUCAUAUAUUGUUAAAUAGGUAACGCUUGUUUACGAAAUGCAAACAAUUUUGUUUAUAUUUCGUAAGCAGGCGUUUUAUGUAUUAUAUUUAUUGGAUAUUUUCGAUGAGCAAAGAGUUUAAUCGCUAGACUACAUUUUUCAAUAGUGGUUAUAUAAUUUCUCUUAAUUGAAUAUAGAGGAAUAGUUAUGUCUAUACUAAAUUUAUAAAAUACAAAAAUAGUAUUGACAGGAAGUAGAAAUAUUUAGUAUAAUGAAUAAGUUGUCUCGAGAGAGCAGCUUCUAGUAACGCGUA
NC_007432.1/90253-90724                    GUAACGGAGGAUACACUCGUAUUCUUAAAACAGAACCACGCCGUGGCGAUGCUGCCCCAAUGGCAAUUAUUGAAUUAGUAUAAUUUUUAUCAAUUUUGUU.GAGUGUUAUGAUGAUGGAAUC...AAUC.................................................GAUUCU..UAGUCUAGCUC.UGGUCUA.CCGCUGAGAA..UUA......UUCUCAGCGGGAACACUCAUCAUAUAUUGUUAAAUAGGUAACGCUUGUUUACGAAAUGCAAACAAUUUUGUUUAUAUUUCGUAAGCAGGCGUUUUAUGUAUUAUAUUUAUUGGAUAUUUUCGAUGAGCAAAGAAUUUAAUCGCUAGACUACAUUUCUCAAUAGUGGUUAUAUAAUUUCUCUUAAUUGAAUAUAGAGGCAUAGUUAUAUCUAUACUAAAUUUAUAAAAUACAAAAAUAGUAUUGACAGGAAGUAGAAAUAUUUAGUAUAAUGAAUAAGUUGUCUCAAGAGAGCAGUUUCUAGUAGCGCAUA
NC_009442.1/87033-87506                    ACGUAAUGGUGGAUAUACUCGUAUCCUCAAAACUGAACCACGUCGUGGUGAUGCUGCACCAAUGGCAAUUAUCGAACUUGUAUAAGAUCAUCAAUUUUGUUGAGUGUUAUGAUGAUGGAAUC...CUAUUCU..............................................GAUUCU..UAGUCUAGCUC.UGGUCUA.CCGCUGAG....CUUGU......CUCAGCGGUAACACUCAUCAUGUUGAUUGGACGCUUGUUUACGAAAUUACUCUAAGAUAGAAUAAUUUCGUAAGCAGGCGUUUUUAUUUUACUCAAAAAUUUUGAUAUACUGGAGGCAUACGAAGAAAAUAUACAAUCUCCGAUUAGUAUGCCUCUCAGUUUUUCGCCAAAUUUCAUAAAAAAAUCCAAAAAACCGGUUGACAAUGUAUAUAAGUCGUGAUAGAAUAAAUGAGUUGUCUCUUGAGGGACUAGUUAACAGAGGAACGAAAAAAGUUUCGAAAGAGUGUUGACAAGACCAUCAGAAGAUG
NC_009443.1/87029-87502                    UCGUACUGUUAGAUAUACUCGUAUCCUCAAAACUGAACCACGUCGUGGUGAUGCUGCACCAAUGGCAAUUAUCGAACUUGUAUAAGAUCAUCAAUUUUGUUGAGUGUUAUGAUGAUGGAAUC...CUAUUCU..............................................GAUUCU..UAGUCUAGCUC.UGGUCUA.CCGCUGAG....CUUGU......CUCAGCGGUAACACUCAUCAUGUUGAUUGGACGCUUGUUUACGAAAUUACUCUAAGAUAGAAUAAUUUCGUAAGCAGGCGUUUUUAUUUUACUCAAAAAUUUUGAUAUACUGGAGGCAUACGAAGAAAAUAUACAAUCUCCGAUUAGUAUGCCUCUCAGUUUUUCGCCAAAUUUCAUAAAAAAAUCCAAAAAACCGGUUGACAAUGUAUAUAAGUCAUGAUAGAAUAAAUGAGUUGUCUCUUGAGGGACUAGUUAACAGAGAAACGAAAAAAGUUUCAAAAAAGUGUUGACAAAGUUCACAAGAAAUG
NC_008532.1/1755185-1754708                CGUAACGGUGGAUACACUCGUAUCCUUAAAACAGAACCACGUCGUGGCGAUGCUGCCCCAAUGGCAAUUAUCGAACUUGUUUAAUUUUUAUCAAUUUUGUUGAGUGUUAUGAUGAUGGAAUAGC.UUA................................................GCUUUUCU..UAGUCUAGCUC.UGGUCUA.CCGCUGGGCG..CAAGA....UGCCCAGCGGGAACACUCAUCAUAAAAAAGGGAAUAAAUAAGCAUGUAACGCUUGUUUACGAAAGAUAAUACUGUUAUUUUUCGUAAGCAGGCGUUUUUCAUAUCUUGAAUUGUCAAAUUAAGUGCAUACUUUCCCCAUAAAAUACUUCAUAAAGUGUUUUCCAGUUAAGAUAUUUUUGUGGGCUAUUAUUAAGUUUGUUCUUCCACAGCUGAAUAAUCUGAUCAUUAACCAAUGUUACAUCACUCUCUUUGGGAAAAUGUUCUCUUAGUAGUCCAUUCGUAUUCUCAUUAGUCCCUCGUUGCCAUGGAG
NC_006448.1/1696918-1696443                CGUAACGGUGGAUACACUCGUAUCCUUAAAACAGAACCACGUCGUGGCGAUGCUGCCCCAAUGGCAAUUAUCGAACUUGUUUAAUUUUUAUCAAUUUUGUUGAGUGUUAUGAUGAUGGAAUAGC.UUA................................................GCUUUUCU..UAGUCUAGCUC.UGGUCUA.CCGCUGGGCA..AGA......UGCCCAGCGGGAACACUCAUCAUAAAAAAGGGAAUAAAUAAGCAUGUAACGCUUGUUUACGAAAGAUAAUACUGUUAUUUUUCGUAAGCAGGCGUUUUUCAUAUCUUGAAUUGUCAAAUUAAGUGCAUACUUUCCCCAUAAAAUACUUCAUAAGGUGUUUUCCAGUUAAGAUAUUUUUGUGGGCUAUUAUUAAGUUUGUUCUUCCACAGCUGAAUAAUCUGAUCAUUAACCAAUGUUACAUCACUCUCUUUGGGAAAAUGUUCUCUUAGUAGUCCAUUCGUAUUCUCAUUAGUCCUUCGUUGCCAUGGAG
NC_006449.1/1697542-1697067                CGUAACGGUGGAUACACUCGUAUCCUUAAAACAGAACCACGUCGUGGCGAUGCUGCCCCAAUGGCAAUUAUCGAACUUGUUUAAUUUUUAUCAAUUUUGUUGAGUGUUAUGAUGAUGGAAUAGC.UUA................................................GCUUUUCU..UAGUCUAGCUC.UGGUCUA.CCGCUGGGCA..AGA......UGCCCAGCGGGAACACUCAUCAUAAAAAAGGGAAUAAAUAAGCAUGUAACGCUUGUUUACGAAAGAUAAUACUGUUAUUUUUCGUAAGCAGGCGUUUUUCAUAUCUUGAAUUGUCAAAUUAAGUGCAUACUUUCCCCAUAAAAUACUUCAUAAGGUGUUUUCCAGUUAAGAUAUUUUUGUGGGCUAUUAUUAAGUUUGUUCUUCCACAGCUGAAUAAUCUGAUCAUUAACCAAUGUUACAUCACUCUCUUUGGGAAAAUGUUCUCUUAGUAGUCCAUUCGUAUUCUCAUUAGUCCCUCGUUGCCAUGGAG
#=GC SS_cons                               ....................................................................................................<<<<<-----<<<---<<<<<<<<<.____.............................................>>>>>>>>>..-->>>-->>>>>........<<<<<<<<<<<.._____..>>>>>>>>>>>............................................................................................................................................................................................................................................................................................................
#=GC R2R_LABEL                             ----------------------------------------------------------------------------------------------------....................<..........................................................>..................1.....2.[.............................]------------------------------------------------------------------------------------------------------------------------------------------------------------------------------------------------------------------------------------------------------------------------------------------------------------
#=GF R2R var_hairpin < >
#=GF R2R var_hairpin [ ]
#=GF R2R var_backbone_range 1 2 ntrange
//
