# Supplementary material for: R2R - software to speed the depiction of aesthetic consensus RNA secondary structures
Source: BMC Bioinformatics. 2011 Jan 4;12:3. doi: 10.1186/1471-2105-12-3 (PMC3023696; doi:10.1186/1471-2105-12-3)
Supplement: Additional file 1 — Source code and example input and output files. C++ and Perl source code is provided. Installation and usage instructions are given in the user manual (Additional file 2), which is also a part of this archive. Example input files for R2R are included in the "demo" subdirectory of this archive, and R2R's raw output on these examples in PDF and SVG format is supplied in the "demo/output-pdf" and "demo/output-svg" subdirectories. Files can be retrieved from the tgz archive file using programs such as WinZip (Windows), StuffIt Expander (Mac) or the tar/gzip commands (UNIX). [file 1471-2105-12-3-S1.TGZ › R2R-1.0.1/demo/104/lactis-plasmid.sto]

# STOCKHOLM 1.0
NC_005702.1/2404-1898              AAGGUAAUUUUAUAGCGUCCGUUUUGUUUGUUAGUAUUUUUCGUUCAUCAACCGUCCGCUUAUCAAAAUUAAUUUUAAUUCAAAAAGGGAUUGGGAAACCCCAAAAACAAAAACUAAUCAUCUGAAA.GAGC.GGCAAUCUAAAAUUA.CAUUUUAGGUUGUUUAGCUC..GUCAGAUGAUUAGUUUUUACCCUAAGUGGGUACCCACUUAGUAUGCUCGCAACAAGAACUUUUGUUGGUUUUUAAGUUGUCGCUAUAAGCGACUUCUGACACAAUUUUUUUGGGCAAUACCACCACCAAUUUAUGUGUGGUGUGUAAGUGCGCAUUCUGAUAAAAUGUUCAAGCAAUUUCAUCACUUGAAAAAGUGAUGUGUAAGUGCGCAUUAAACUCAUUUUAUGUCGUUUUGCUGACGGAUUAUUUUGCUUAUUAGUAUAAUUAGAUUAGAUACCAAUUUAGCUACUCAACAAUGUUGGUUGUUGAUACAAUAGAAACAGAGGGCGAUUACUAAUGAA
NC_008505.1/26110-25605            AAAAUUUGUGUGUUGAAGUCAAAAAUUGAUACGAAGAUGUCUUAAAAGAAUUUGAAAUUAAGCUCUAAUUUUUUUCAAAAAGGGGGAUUGGGGGACACCACCAAAAAUAAAAAG.AUUCGUCUGAAACGAACAA.AAA.UAAAAUUGG.AAAUUUUAGGUU.UU.GUGAGUGAAAGAUGAAUUAUUUUUACUGCACUUGGGUACCCAAGUGCUAAGUUCACCACAAUACUUUAUAAUCGAAUUACUAUUCUUAGAUUUACGGAGGUUUUGAUAUGGAUAAUAAAGCAAACAGACAAAGAAAUAUCCAAAAAAAAUUUUUUGUUUCUGAACUAGAAAAUAAAAUUAUUGAAAAAAAUAUGAGGGAAGCAAACUUACAAAAUUUUUCUACUUACGCACGAAAAUCUUGCUUAGAUAAAAAAAUUUACACGGUGGAUUUUUCUUCUCUUAAAGAAAUUAUGUCUACCAUUGCGCAGGCAAAUUUAGAAGUCAAUAGGAUUGGAAAUAAUCUCAAU
NC_002137.1/4266-3761              AAGGGUUCUGUUGCGAAGUCAAAGAUUUAUACGAAGAUGUCUUAAAAGAAUUUGAAAUUAAGCUCUAAUUUUUUUCAAAAAGGGGGAUUGGGGGACACCACCAAAAAUAAAAAU.AUUCGUCUGAAACGAACAA.AAA.UAAAAUUGG.AAAUUUUAGGUU.UU.GUGAGUGAAAGAUGAAUACUUUUUACUGUACUUGGGUACCCAAGUACUAAGUUCGCUAAAGACACUAACCCCCUAUUUUGAGCUUUUAGAGUUGACAGAUAUUUGUGAGGUUGACAAGAUGAAAAUAAUUGAAAAUCGUGAGAGAAGUAUACAGAAAAAAUUUCGUGUAAAUGAAAAAGAGAACGAAAGAAUUAAAUUGAUGAUGAGAAAAACUGGUAUCACUAAUUUUUCUAUUUUUGCAAGGCGAGCCUGUUGCAAUAAAGAGAUUUUUUCUAUUGAUUUUUCAGAAUAUAAAAAUAUUAUUUCUGAAAUUUCUUCGACAAAAUCUGAACUAAAACGUAUCGGAA
NC_000906.2/5941-6446              AAGGGUUCUGUUGCGAAGUCAAAGAUUUAUACGAAAAUGUCUUAAAAGAAUUUGAAAUUAAGCUCUAAUUUUUUUCAAAAAGGGGGAUUGGGGGACACCACCAAAAAUAAAAAG.AUUCGUCUGAAACGAACAA.AAA.UAAAAUUGG.AAAUUUUAGGUU.UU.GUGAGUGAAAGAUGAAUACUUUUUACUGUACUUGGGUACCCAAGUGCUAAGUUCACUAAAGACACUAACCCCCUAUUUUGAGCUUUUAGAGUUGACAGAUAUUUGUGAGGUUGACAAGAUGAAAAUAAUUGAGGUUCUGUUGCAAAGUUUAAAAAUAAAUACAAGGUUUAUAAUCCUUCUUGUUCUUAAGCUAAUAUUCCCAUUAAGACCUUAAUCUCAGUAGAUACCGAAAAUCCGAAGAGCGUUCCAUUUCUUCGGUUCUUUUUGUAUAUUCCUCGAAUUGUUUCCAUGCCCUUAAUCGUGGUUGAGGCAGUUCGUAGACUUCGAUAAAAUUUAUUGCGUCGUUU
NC_004847.1/2983-3488              AAGGGUUCUGUUGCGAAGUCAAAGAUUUAUACGAAAAUGUCUUAAAAGAAUUUGAAAUUAAGCUCUAAUUUUUUUCAAAAAGGGGGAUUGGGGGACACCACCAAAAAUAAAAAG.AUUCGUCUGAAACGAACAA.AAA.UAAAAUUGG.AAAUUUUAGGUU.UU.GUGAGUGAAAGAUGAAUACUUUUUACUGUACUUGGGUACCCAAGUGCUAAGUUCACUAAAGACACUAACCCCCUAUUUUGAGCUUUUAGAGUUGACAGAUAUUUGUGAGGUUGACAAGAUGAAAAUAAUUGAGGUUCUGUUGCAAAGUUUAAAAAUCAAAUACAAGGUUUAUAAUCCUUCUUGUUCUUAAGCUAAUAUUCCCAUUAAGACCUUAAUCUCAGUAGAUACCGAAAAUCCGAAGAGCGUUCCAUUUCUUCGGUUCUUUUUGUAUAUUCCUCGAAUUGUUUCCAUGCCCUUAAUCGUGGUUGAGGCAGUUCGUAGACUUCGAUAAAAUUUAUUGCGUCGUU
NC_008504.1/3386-3891              AAGGGUUCUGUUGCGAAGUCAAAGAUUUAUACGAAAAUGUCUUAAAAGAAUUUGAAAUUAAGCUCUAAUUUUUUUCAAAAAGGGGGAUUGGGGGACACCACCAAAAAUAAAAAG.AUUCGUCUGAAACGAACAA.AAA.UAAAAUUGG.AAAUUUUAGGUU.UU.GUGAGUGAAAGAUGAAUACUUUUUACUGUACUUGGGUACCCAAGUGCGAAGUUCACUAAAGACACUAACCCCCUAUUUUGAGCUUUUAGAGUUUACAGAUAUUUGUGAGGUUGACAAGAUGAAAAUAAUUGAAAAUCGUGAGAGAAGUAUACAGAAAAAAUUUCGUGUAAAUGAAAAAGAGAACGAAAGAAUUAAAUUGAUGAUGAGAAAAACUGGCAUCACUAAUUUUUCUAUUUUUGCUAGACGAGCCUGUUGCAAUAAAGAGAUUUUUUCUAUUGAUUUUUCAGAAUAUAAAAAUAUUAUUUCUGAAAUUUCUGCGACAAAAUCUGAACUAAAACGUAUCGGAA
NC_002137.1/39389-38884            AAGGGUUCUGUUGCGAAGUCAAAGAUUUAUACGAAGAUGUCUUAAAAGAAUUUGAAAUUAAGCUCUAAUUUUUUUCAAAAAGGGGGAUUGGGGGACACCACCAAAAAUAAAAAU.AGUCAUCUGAAACGAACAA.AAA.UAAAAUUGG.AAAUUUUAGCUU.UU.GUGAGUGAAAGAUGAAUUAUUUUUACUGUACUUGUGUACACAAGUACGAAGUUCACUAAAGACACUAACCCCCUAUUUUAAGCUUUUAUAGUUGACAGUAGUUUGAAAGGUUGACAAGAUGAAAAUAAUCAAAAAUCGUGAGAGAAUUAAGUUGAUGAUGAGAAAAACUGGUAUCACUAAUUUUUCUAUUUUUGCUAGACGAGCCUGUUGCAAUAAAGAGAUUUUUUCUAUUGAUUUUUCAGAAUAUAAAAAUAUUAUUUCUGAAAUUUCUGCGACAAAAUCUGAACUAAAACGUAUCGGAAAUAAUAUCAAUCAAAUUGCUAAACAUAUAAACGAAAAUAAAAAUA
NC_004966.1/6808-7313              GAUUUAUACGAAGAUGUCUUAAAAGAAUUUGAAAUUAAUUUUCCAAAAAAUAUAAAUCAUGAUAAUUAAUUUUUUCAAAAAGGGGGAUUGGGGGACACCACCAAAAAUAAAAAU.AGUCAUCUGAAACGAACAA.AAA.UAAAAUUGG.AAAUUUUAGGUU.UU.GUGAGUGAAAGAUGAAUUAUUUUUACUGUAAGUGUGUACACACUUGCUAAGUUCACUAAAGACACUAACCCCCUAUUUUGGGCUUUUAGAGUUGACAGUAGUUUGAAAGGUUGACAAGAUGAAAAAAAUCAAAAAUCGUGAGAGAAUUAUUCAAAAAAAAUUCUUCGUAAAUGAAAAAGAAGACGAAAGAAUUAAAUUGAUGAUGAAAGAAACUGGCAUCACUAAUUUUUCUAUUUUUGCUAGACGAGCCUGUUGCAAUAAAGAGAUUUUUUCUAUUGAUUUUUCAGAAUAUAAAAAUAUUAUUUCUGAAAUUUCUGCGACAAAAUCUGAACUAAAACGUAUCGGAA
NC_009435.1/22375-21870            AAAAUUUGUGUGUUGAAGUCAAAAAUUUAUACGAAGAUGUCUUAAAAGAAUUUGAAAUUAAGCUCUAAUUUUUUUCAAAAAGGGGGAUUGGGGGACACCACCAAAAAUAAAAAU.AUUCGUCUGAAACGAACAA.AAA.UAAAAUUGG.AAAUUUUAGGUU.UU.GUGAGUGAAAGAUGAAUACUUUUUACUGUAAGUGUGUACACACUUACGAAGCUCGCUAAAGACACUAACCCCCUAUUUUGGGCUUUUAGAGUUGACAGUAGUUUGAAAGGUUGACAAGAUGAAAAAAAUCAAAAAUCGUGAGAGAAUUAUUCAAAAAAAAUUCUUUGUAAAUGAACAAGAAGCGGAAAGAAUUAAAUUGAUAAUGAAAGAAACUGGCAUCACUAAUUUUUCUAUUUUUGCUAGACGAGCCUGUUGCAAUAAAGAGAUUUUUUCUAUUGAUUUUUCAGAAUAUAAAAAUAUUAUUUCUGAAAUUUCUGCGACAAAAUCUGAACUAAAACGUAUCGGAA
NC_003101.1/6199-5694              CUUCGCAACAGAAACAGUCAAAGAUUUAUACCGAAGAUGUCUUAAAAGAAUUUGAAAUUAAGCCCUAAUUUUUUUCAAAAAGGGGGAUUGGGGGACACCACCAAAAAUAAAAAU.AUUCGUCUGAAACAAACAA.AAA.UAAAAUUGG.AAAUUUUAGGUU.UU.GUGAAUGAAAGAUGAAUUAUUUUUACUGUAAGUGUAGCCACACUUGCGAAGUUCACUAUAAUACUUUAUAACGUUUUUAUUUACAUGAGCAAAGCGAGUUUUUCCAACACGUUUAAUCUAAAAUAUUGGCAAUUUAUACCAUGAUUUUCAUGGUAUGUAAGUGCGCCCUUAGGAAAAUAAUUUAAAUAUAUUUCAGAUUUUUAAUCUGACUGCUCCUGUCAUCGAGCAGACCGAUGAGGAAAACAAAAAGAGGACUAAACUUUUUUGUUUAGUCCUCUUUUUGUUUUGAAUAGUUCUAGAACGUCAUAUUUUGCGUUUUAAGCAAUUUUGACUAACUAGGCGGGGAA
NC_008436.1/3135-3602              AAGGGUUCUGUUGCGAAGUCAAAGAUUUAUACGAAGAUGUCUUAAAAGAAUUUGAAAUUAAGCUCUAAUUUUUUUCAAAAAGGGGGAUUGGGGGACACCACCAAAAAUAAAAAU.AUUCGUCUGAAACGAACAA.AAA.UAAAAUUGG.AAAUUUUAGGUU.UU.GUGAGUGAAAGAUGAAUACUUUUUACUGUAAGUGUAGCCACACUUGCUAAGUUCACCUAAAGACACUAACCCACUAUUUUGGGCUUUUAGAGUUGACAGUAGUUUGAAAGGUUGACAAGAUGAAAAAAAUCAAAAAUCGUGAGAGAAAUAUUUUAAAAAGGUUCUUCGUAAAUGAAAAAGAAGACGAAAGAAUUGAUGUCUAAUUAUCAAAAUCAAUUAGAAAAUUUGGAAGAAAAAAUUCAAGAAGUGGUUCAUUAUAUUUCGGAGGGCUAGAAAAAAUGACAGUGAUUUAUAUGCCGAAACAAUCGA......................................
NC_004947.1/2007-1500              CACACCAAAUAAAUUGAUGUCGUGCUAAACCCUAAAAACCUGUAUAAGAAGUUGCCUUUGGCAACAACAAAAAAUAUAAUAUGGGGAUUGGGGCAGCGCCCCAAAAAUAAAAAG.AAUCGUCUGAAACGAGGAA.CAAACUAAAAUGUAAAUUUUAGG.UG.UGACCGAGUGGAAGAUGAUUACUUUUUACCGUAAGUGUAUAUCCACUUACUAAGCUCGCUAUAAUACUUUAUAACGUUUUUAUUUACAUGAGCGUAGCGAAUUUUAUCCAACACGCCUGACGGAAAAAGAGUACAGAUCACUUACGUGGAACUGUACUCUUUUUCCGUCAAGCGUGUUUAUUAAAAUUCGCUUCGCUCAUGUAUUUGAAUUUUAUUUCAUUUGCCUCCAUUCAAUCAAUCAUGAGUAGUAAUACUUUCCACGUAUUUCGAAUUUUCUUCCGUUGCUCGUUGUACAGUCCAAUUAUUAUGAAUUUCAACUUGAACCACUUUGCGACCGUAUCGCCCUUGUA
NC_004981.2/145-652                CGGCGGAGCUUUUUUGAGCUUGUGCCACUUGCGAAAAAAACAAGAACAAAAGAGACAGGAAACUGUCUUUUUUUGCUUGCUUGGGGAUUGGGGCAACGCCCCAAAAAUAAAAAG.AAUCGUCUGAAACGAGGAACAAA.CUAAAAUGUAAAUUUUAG..UUGUUACCGAGUGGAAGAUGAAUACUUUUUAACCUAUGUGUAUACACACAUAGUAAGCUCGCUAUAAUACUUUAUAACGUUUUUAUUUACAUGAGCAAAGCGAGUUUUUCCAACACGUUUAAUCUAAAAUAUUGGCAAUUUAUACCAUGAUUUUCAUGGUAUGUAAGUGCGCCCUUAGGAAAAUAAUUUGAAUAUAUUUCAGAUUUUCAAUCUGACUGCUCCUGUCAUCGAGCAGACCGAUGAGGAAAACAAAAAGAGGACUAAACAAAAAAGUUUAGUCCUCUUUUUGUUUUGAAUAGUUCUAGAACGUCAUAUUUUGCGUUUUAAGCAAUUUUGACUAACUAGGCGGGGAU
NC_002799.1/2386-2893              ACACCAAAUAAAUUGAUGUCGUGCUAAACCCUAAAAACCUGUAUAAGAAGUUGCUUUUGGCAACAACAAAAAAAUAGAAUAUGGGGAUUGGGGCAACGCCCCAAAAAUAAAAAG.AAUCGUCUGAAACGAGGAACAAA.CUAAAAUGUAAAUUUUAG..UUGUUACCGAGUGGAAGAUGAUUACUUUUUACCCUAUGUGUAUACACACAUAGUAAGCUCGCUAUAAUACUUUAUAACGUUUUUAUUUACAUGAGCGUAGCGAAUUUUAUCCAACACGCCUGACGGAAAAAGAGUACAGAUCACUUACGUGAAACUGUACUCUUUUUUAGCACAAACCUAUCAAUUUUUCGUAAGAAAAAUUUGGUGGGUAUAAGUGCGCCCUUAGUAAAAAUCGCUAAGGGAAUAUUCUUCAAAUUAACUUUGUAGAAACGAACCCCUUAUUUUUAAGGGCGCACUUAUACCCAUAAAUUUUAUUUAGUGGUAAUUGUGCUAUAAAACUUAAUUUACAUUUC
#=GC SS_cons                       ....................................................................................................,,,,,,,<<<<<<<.<<<<<<<<---<<--<<<<<<<-.<<<<<<<__._>>>>>>>-->>>>>.>>-->>--->>>>>>>>->>>>>>>,,<<<<<<<<____>>>>>>>>............................................................................................................................................................................................................................................................................................................
#=GC R2R_LABEL                     ----------------------------------------------------------------------------------------------------................................................................................................................------------------------------------------------------------------------------------------------------------------------------------------------------------------------------------------------------------------------------------------------------------------------------------------------------------
//
