# Supplementary material for: R2R - software to speed the depiction of aesthetic consensus RNA secondary structures
Source: BMC Bioinformatics. 2011 Jan 4;12:3. doi: 10.1186/1471-2105-12-3 (PMC3023696; doi:10.1186/1471-2105-12-3)
Supplement: Additional file 1 — Source code and example input and output files. C++ and Perl source code is provided. Installation and usage instructions are given in the user manual (Additional file 2), which is also a part of this archive. Example input files for R2R are included in the "demo" subdirectory of this archive, and R2R's raw output on these examples in PDF and SVG format is supplied in the "demo/output-pdf" and "demo/output-svg" subdirectories. Files can be retrieved from the tgz archive file using programs such as WinZip (Windows), StuffIt Expander (Mac) or the tar/gzip commands (UNIX). [file 1471-2105-12-3-S1.TGZ › R2R-1.0.1/demo/104/Lacto-int.sto]

# STOCKHOLM 1.0
NC_002747.1/1692-1182                    GCUAAAAAAAUUCAAGGAACUUCUUGAUUUGGGUGCUAUUACUCAAGAAGAAUUUGAAAUUCAAAAGUCGAAAUUAUUAAAAUAAAUAAAAAAAUCCGCUCAAGUUUGG.CAACGAGGGGCGGAUUAAAAUCUA.UGUG....GUAUAGUA.AAC..C.UCCA...........AAUU........UGGAGAG.UUUUACUGUACU....UAUUUUAUCA....GAAAUGAGGUAC.AAAAACAA.UGACUAAGAAAGUAGCAAUCUAUACACGAGUAUCCACUACUAACCAAGCAGAGGAAGGGUUCUCAAUUGAUGAGCAAAUUGACCGUUUAACAAAAUAUGCUGAAGCAAUGGGGUGGCAAGUAUCUGAUACUUAUACUGAUGCUGGUUUUUCAGGGGCCAAACUUGAACGCCCAGCAAUGCAAAGAUUAAUCAACGAUAUCGAGAAUAAAGCUUUUGAUACAGUUCUUGUAUAUAAGCUAGACCGCCUUUCACGUAGUGUAAGAGAUACUCUUUAUCUUGUUAAGGAUGUGUUCACAAAAAAUAAA
NC_002662.1/448575-448067                UUAAAGAAAUUUAAAGAAUUACUUGAUUCAGGUACUAUUUCUCAAGAAGAAUUUGAAAUUCAAAAAGCAAAGUUGCUUAAAUAAAAUAAAAAAUCCGCCCAAACUUUGGACGGC.UAAGGCGGAUUU.AUCAUG.AAU.....GUA..GUA.AAGCAC.UUC.........UAUCUG..........GAAGGC.UUUUACUAUAC.....CAUUUUAUCA....GAAAUGAGGUAUAAAAAGCAA.CAAUGGCAAGAUAUAUAAAACGAGGUAAAGUCUGGCAAUACGAAAUAUCUUACAAAGAUACUGACGGCAAAUAUAAAAAACUUAGAAAGAGUGGUUUCCCCAAAAAGGCCGAUGCGAUUUCAGAAGCUGGUGAAAUUGAAGCUAACCUAGCCAAAGGUUUUUAUACUGUCAGUCAAGAUAUUUUACUCACUGACCAUUUCAAGCAAUGGAUAGAAAUAUUCAAAAAAGGUAAAGUAUCAGACGGAACUUACAGAAAGUAUUUGUACACACUAUCUGUUCUAAAAAAGCACUUUUCAACAGCAACU
NC_009004.1/584762-584252                AAAUAGCUACACUAUUUUGAAGGAAAACAAGGGCGAUUUUACAAAAUUAGAUAAACAAGAUUACUCAAAUAAUGGGUAUUAAACAUUAAAAAAACCGCCCAAGU.UUGG.CGACGAGGGGAGGCUU.AA.AU.A.UCA....AGCAUAGUAGAAA.CG.CUUC..........AAAC.........GAAGCCC.UUUUACUGUACU...CAAUUUUAACA...AGAAAGCGAGA..AAAAAUCAACAAUGGCAAGAUAUAUCAACGUAGUAAAGUCUGGCAAUACGAAAUUUCAAUAAAAGCCCCCUAACAGAAAAAUAUAAAAAAAUCCGAAAAUCAGGUUUUGCUACAAAAAAAUUCUCAAGUUGCUGCAAGUGAUACCGAAAUAAAACUUUCUAAUGGUUUUAAAAUCGGAGAUGAUAAUAUUUUACUAUAUAAAUAUUUCGACAAUUACAUUGAGGUAUUUAAAAAAGAUAAAAUAACAACACGAACUUUCAAUAAAUAUCUCAAUAGCUCUAAAGAUUUAAAAAAAUACUUUCCUAAAGAGACUUU
NC_002662.1/504076-503566                AAACAGCUACAAUAUUUUAAAGGAAAACAAGGGCGACUUUACGAAAUUAGAUAAACAAGAUUACUCAAACAAUGGGUACUAAACAUUAAAAAAACCGCCCAAGU.UUGG.CGACGAGGGGCGGCUU.AA.AUC..UCA....AACAUAGUAGAAA.AG.CUUU..........UUAA.........AAAGCCC.UUUUACUGUACU...CAAUUUUAGCA...AGAAAGUGAGU..AAAAAUCAAAUGUGGAUAGAAAAUUUACCAAAUGGAAAAUACAAAUAUUUUGAAAGAUACCGUGAUCCACUAACAGAGAAACUAAAAAAAGUAUCUGUUACACUUGAUAAAAAAACACCCAGAGCACAGAAAGUUGCACAGGCUGAACUCCUUGAAAAAAUAGAAUCUAAAAUUAAUAACAGUUCUACUUCCAAUGCUAAAUUUACAGAUAUAGCUGAAGAAUGGUGGAGCUUUUAUAAAAAAUCCAUAAAACAAUCCUCCAUUAGUGCUCUUCAAAGUUCUUUUAAUUUUAUAAUUGAUUAUUUUGACAAGGAA
NC_002662.1/1455665-1456172              AUUUUAGUGCUUCUUAUGAAACUGACAACUAUGAUGACGAUAAUUCAAAUCAUACUUACGAUUUUACUUUGAACUUAAAUUAGAAACAAAAAAACCACCCAAACUUUGGACGGA.GAGGGUGGAUUUAAACUAU.AAA.......AUAGUAUAAA.GG.CUU..........UUAAU..........AAGC.U.UUUUACUAUA.....CCAUUUUAUCA....GAAAUGAGGUAUAAAAAGCAA.CUUUGGAAAUAAAAGCAUAUAAAAAGAAGAAUGGUACUACUGCUUAUAAAUUCAAAGCUUAUAUUGGAAAAAAGAACGGUAAAAGCCAGUACGCUGAAAAAAGUGGCUUUAAAACCAAAGCUGAUGCCCGAGCUGCUUUGCAUAAUAUCCAAGAAGAAAUUGACAAUCCUACGCCAAAAAGUUCUAUGACGUUUAAAGAACUUUAUGAUGAAUGGCUAUUGGUUUAUGAAAAGGAAGUACAGAACAGCACUUACUACAAAACUACUCGAGCUUUUGAAAAACAUGUCUUACCCGUCAUAGGAAGC
NC_005822.1/1423-915                     UACUUUCCAAGCUAAAGGCGAUGGUGUAAUGAUGUCUGACGGCUGGGUAAUGUAUUUAGAUUUCAAUAAUGGUGUAGUUAAAUAAACAAAAAAAUCCGCUCAAGUUUGA.CGACAAGGGGCGGAUUUAAACUAU.AAA.......AUAGUAUAAA.GG.CUU..........UUAAG..........AAGC.U.UUUUACUAUA.....CCAUUUUAUCA....GAAAUGAGGUAUAAAAAGCAAAUAUGGCUACAUAUCAAAAGCGUGGUAAAACUUGGCAGUAUUCAAUAUCAAGAACAAAACAAGGACUUCCUCGUCUAACAAAGGGUGGUUUUUCUACAAAGUCCGAUGCACAAGCUGAAGCAAUGGAUAUUGAAAGCAAACUAAAAAAAGGAUUUAUUGUUGACCCCAUUAAGCAAGAAAUUUCCGAAUAUUUUAAAGACUGGAUGGAACUUUAUACGAAAAAUGCAAUUGAUGAAAUGACUUAUAAAGGUUAUGAGCAAACGUUAAAAUAUUUAAAAACCUAUAUGCCAAAUGUUUUAAUUUCCG
NC_002703.1/1423-915                     UACUUUCCAAGCUAAAGGCGAUGGUGUAAUGAUGUCUGACGGCUGGGUAAUGUAUUUAGAUUUCAAUAAUGGUGUAGUUAAAUAAACAAAAAAAUCCGCUCAAGUUUGA.CGACAAGGGGCGGAUUUAAACUAU.AAA.......AUAGUAUAAA.GG.CUU..........UUAAC..........AAGC.U.UUUUACUAUA.....CCAUUUUAUCA....GAAAUGAGGUAUAAAAAGCAAAUAUGGCUACAUAUCAAAAGCGUGGUAAAACUUGGCAGUAUUCAAUAUCAAGAACAAAACAAGGACUUCCUCGUCUAACAAAGGGUGGUUUUUCUACAAAGUCCGAUGCACAAGCUGAAGCAAUGGAUAUUGAAAGCAAACUAAAAAAAGGAUUUAUUGUUGACCCCAUUAAGCAAGAAAUUUCCGAAUAUUUUAAAGACUGGAUGGAACUUUAUAAGAAAAAUGCAAUUGAUGAAAUGACUUAUAAAGGUUAUGAGCAAACGUUAAAAUAUUUAAAAACCUAUAUGCCAAAUGUUUUAAUUUCCG
NC_004066.1/1786-1278                    CGAGUUUGGGAAAAGUAAAAUUAGAAUUCUCAAGUCGUGCAAAUGUGUCUGAAAUUGCAAAAAUUAUAUCUGAAAGAAUUUUAUAAAUAAAAAAUCCGCCAAAGUUUGG.CAACGAGGGGCGGAUUUGAACUAU.AAA.......AUAGUACAAA.AG.CUU..........UUAAC..........AAGC.U.UUUUACUAUA.....CCAUUUUAUCA....GAAAUGAGGUAUAAAAAGCAACUUUGGAAAUAAAAGCAUAUAAAAAGAAAAAUGGCACUACUGCUUAUAAGUUCAAAGCAUAUAUUGGAAAAAAGAACGGUAAAAGCCAGUACGCUGAAAAAAGUGGCUUUAAAACCAAAGCUGAUGCCCGAGCUGCUUUGCAUAAUAUCCAAGAAGAAAUUGAUAAUCCUACGCCAAAAAGUGCUAUGACGUUUAAAGAACUUUAUGAUGAAUGGCUAUUGGUUUAUGAAAAGGAAGUACAGAACAGCACUUACUAUAAAACUACUAGAGCAUUUGAAAAACAUGUCUUACCCGUCAUAGGAAGCA
NC_008532.1/747156-746649                ACUUUCCAAGCUAAAGGCGAUGGUGUAACGAUGUCUGACGGCUGGGUAAUGUCUUUAGAAUUCAAUAAUGGUGUAGUUAAAUAAACAAAAAAAUCCGCUCAAGU.UU.GACGACAAGGGGCGGAUUUAA.ACUA.UAA....AAUA..GUAUAAA.GG.CUU..........UUAAC..........AAGC.U.UUUUACUAUAC.....CAUUUUAUCA....GAAAUGAGGUAUAAAAAUCAAAUGUGGGUAGAAGAUUUACCAAAUGGUAAAUAUAAGUAUUGUGAGCGCUAUACAGAUACAAAAGGCAAGAUAAGGAAAAAAGUAUCAGUAACACUAGAUAAAAAUAGUUCUAGGGCGCAAAAUGAAGCUUCUAGGCUAUUGUAUAAUAAAAUAGAUGCAAAGCUUGAAAAGAAAAACAAAAAGUUGAAGAUGAGCAAAACAAAAUAGCUUCAAUCACUUUCUGGGAAGUCCAAGAUGAGUAUUUUUCAAUUUAUGAAGAAACAGUAAAAGCUAAAACUGCCUCACUAAGAGAUACCGCAAAGAAAA
NC_009004.1/780369-779860                AGCAAAAUUAAAUGAUGCUACUAUCAUGGAUAGUGGCUGGGUUCAAAAUCUCAGCAUGAGUAAAGGAACAAUAAAAUAGAAUAAACUAAAAAAUCCACCCUAUCUUUGGACGGACGAGGGUGGAUUUAA.ACUA.UAA....AGUA..GUGCAAA.AG.CUU..........UUAAU..........AAGC.U.UUUUACUAUAC.....CAUUUUACCA....GAAAUGAGGUAUAAAAAGCAAAUGUGGGUAGAAGAUUUACCUAAUGGCAAAUAUAAGUAUUGUGAGCGCUAUACAGAUACUAAAGGUAAGACAAGGAAAGUAUCAGUAACACUAGAUAAAAAUAGCUCUAGGGCGCAAAAUGAAGCUUCUAGGCUAUUGUAUAAUAAAAUAGAUGCAAAGCUUGAAAAAGAAAAACAAAAAAUUGAAGAUGAGCAAAAUAAAAUAGCUUCUAUCACUUUCUGGGAAGUCCAAGAUGAGUAUUUUUCAAUUUAUGAAGAAACAGUAAAAGCUAAAACUGCCUCACUAAGAGAUACAGCAAAGAAAAAA
NC_002796.1/27243-26732                  UCGUUUUAACAUUCAUUAAACAAGCUAAUGGUUCUUAUCUUCUAGGAUAUAAAAAUUAUAUUAAUUUAUAAAAAUUUUUAAAUAAAUAAAAAAUCCGCCCAAACUUUGGACGGC.GAGGGCGGAUU..A.AAUA.UCA....AAUAUAGUAUAAA.CGCUUC...........AAAC..........GAACGUCUUUUACUGUACU....CAUUUUAUCAU..AGAAAUGGAGU..AAAAAUCAAAUAUGGCUACAUAUCAAAAGCGUGGUAAAACUUGGCAGUAUUCAAUAUCAAGAACAAAACAAGGACUUCCUCGUCUAACAAAGGGUGGUUUUUCUACAAAGUCCGAUGCACAAGCUGAAGCAAUGGAUAUUGAAAGCAAACUAAAAAAAGGAUUUAUUGUUGACCCCAUUAAGCAAGAAAUUUCCGAAUAUUUUAAAGACUGGAUGGAACUUUAUAAGAAAAAUGCAAUUGAUGAAAUGACUUAUAAAGGUUAUGAGCAAACGUUAAAAUAUUUAAAAACCUAUAUGCCAAAUGUUUUAAUUUCCG
NC_008527.1/1038089-1037578              GUUGAAAAAAUUCAAAGAUUUAUUAGAUUUAGGUGCAAUUAAUGAAGAUGAAUAUAAUACACAAAAAGAAAAAUUAUUAAAAUAAACAAAAAAUCCACCCAAACUUUGGACGGC.GAGGGCGGAUU.AA.AU.A.UCA....AAUAUAGUAUAAA.CGCUUC...........AAAC..........GAACGUCUUUUACAGUACU....CAUUUUAUCAU..AGAAAUGGAGU..AAAAAUCAAAUAUGGCUACAUAUCAAAAGCGUGGAAAAACUUGGCAGUAUUCAAUAUCAAGAACAAAACAAGGACUUCCUCGUCUAACAAAAGGUGGUUUUUCUACAAAGUCCGAUGCACAAGCUGAAGCAAUGGAUAUUGAAAGCAAACUAAAAAAAGGAUUUAUUGUUGACCCCAUUAAGCAAGAAAUUUCCGAAUAUUUUAAAGACUGGAUGGAACUUUAUAAGAAAAAUGCAAUUGAUGAAAUGACUUAUAAAGGUUAUGAGCAAACGUUAAAAUAUUUAAAAACCUAUAUGCCAAAUGUUUUAAUUUCCG
NC_002662.1/1037972-1037463              CUAAAAAAAUUCAAGGAACUUCUUGAUUUGGGAGCUAUUACUCAAGAAGAAUUUGAAAUUCAAAAGUCGAAAUUAUUAAAAUAAAUAAAAAAAUCCGCCCAAACUUUGGACGGC.AAGGGCGGAUU.AA.AU.A.UCA....AAUAUAGUAUAAA.CG.CUU...........CAAA..........AAGC.UAUUUUACUGUACU....CAUUUUAUCAU..AGAAAUGGAGU..AAAAAUCAAAUAUGGCUACAUAUCAAAAGCGUGGUAAAACUUGGCAGUAUUCAAUAUCAAGAACAAAACAAGGACUUCCUCGUCUAACAAAGGGUGGUUUUUCUACAAAGUCCGAUGCACAAGCUGAAGCAAUGGAUAUUGAAAGCAAACUAAAAAAAGGAUUUAUUGUUGACCCCAUUAAGCAAGAAAUUUCCGAAUAUUUUAAAGACUGGAUGGAACUUUAUAAGAAAAAUGCAAUUGAUGAAAUGACUUAUAAAGGUUAUGAGCAAACGUUAAAAUAUUUAAAAACCUAUAUGCCAAAUGUUUUAAUUUCCG
NC_004368.1/1259951-1260456              GUUGGGCAAGAUAAAGUUAAUGAAAUUCUUGAACAACUUGGAUUCCCAAUAAAUUGGAAUGACCAACCAAAACUUAGACAAUAAAAAAAGCCCCACGCUCAAAUUUUGGUCAAG.GAGAGCGUGAG..G.CAAA.ACU.....GUAUAAGA.AAUAAG.C..A........UUAAAU.........G..GCUCGUUUUCUUGUACC....UAUUUUAGCAAA.UUUAGAAAGGU......UUAGC.AAUGGCGUAUUUCCGUAAACGCGACAACGGGUGGGAGUAUCGAAUAUCGUAUAAAGAUAUAACUGGUAAGUACCGACAAAAAUCAAAGAGCGGUUUUAAAACAAAGAAACAAGCUGAACUUGAAGCAAAUAAGAUAGAGAUAGAAUUAUCUAAAGGAUUUCAAAUAAAUAAUAAUAUAGAAUUUUGUACUUACUUUAAAAAUCGGUCUGAACUUUAUAAAAAGCCAAAUGUAACUGCUACUACUUGGGAUAAGUACAACUAUACUUUGUCUAAGAUAAAAGGGUAUUUCGAUAAAGCCAAGUUAU
NZ_AAJQ01000072.1/2448-1941              AACGUAUCUAUUCAUUUUAUUCAAAAAAAUGGCGUACUAGUUAUUGAUUCUAAAUCAAGCAACGGAUUAAAAUAAAUGAUAAACAAAAAGCCCCACGCUCAAAUUUUGGUCAAG.GAAAGCGUGAG..G.CAAG.AUA.....AUAUAAGA.AAUAAG.C..A........UUAAAU.........G..GCUUGUUUUCUUGUACC....UAUUUUAGCAAA.UUUAGAAAGGU....UUAGCAA.UGGCGUAUUUCCGUAAACGCGACAACAGGUGGGAGUAUCGGAUAUCGUAUAAAGAUGUAACUGGUAAGUACCGACAAAAAUCAAAGAGCGGUUUUAAAACAAAAAAAACAAGCUGAACUUGAAGCAAAUAAGAUAGAGAUAGAAUUAUCUAAAAGAUUUCAAAUAAAUAAUAAUAUAGAAUUUUGUACUUACUUUAAAAAUUGGUCUGAACUUUAUAAAAAGCCAAAUGUAACUGCUACUACUUGGGAUAAGUACAACUAUACUUUGUCUAAGAUAAAAGGGUAUUUCGAUAAAGCCAAAUUAUC
NC_007432.1/630013-629506                CCUGGAAUUAUCGACCUUAUCGAAGCUUUGAUGGCUCUCGGAAAACAAACUGAUGAAUAUGGAAAUAUCAUCGUUUAAUGAAACAAAAAGCCUCACGCUCAAUUUUUGGUCGAG.GAGAGCGUGAG..G.CAAG.ACAG.....UAUAAGA.AAUAAG.C..A........UUAAAU.........G..GCUCGUUUUCUUGUAGU....UAUUUUAGCAAA.UUUAGAAAGGU....UAAGCAA.UCUGAACGGCUCCCUGUCAAGUAGACAGUCAAAUAAUAAAAGAUAAGUUAUGCAACCUGAUUCCUGAAUUCUAGAGGAGUCAGGUUGUUUAAUUUUGAUUGAUAACGUUGUGUGUUGUAGAAUUCGAUAUAACGUGCCACAUCAUUGACCAACUCAUCAUAAGAGUUGUAUUUCUUAAGGUGGUAAGACUCAGUCUUGAAAAACCCAAAGAAACUUUCAGUUGGUGCAUUAUCAAUACAUUUGCCAAUCCGGGACAUGGAUAAGGUCAGACCAGCUUGUUGUAUGAUAUAACGGUAUUCUUUGGA
NC_004116.1/601823-601316                CCUGGAAUUAUCGACCUUAUCGAAGCUUUGAUGGCUCUCGGAAAACAAACUGAUGAAUAUGGAAAUAUCAUCGUUUAAUGAAACAAAAAGCCUCACGCUCAAUUUUUGGUCGAG.GAGAGCGUGAG..G.CAAG.ACAG.....UAUAAGA.AAUAAG.C..A........UUAAAU.........G..GCUCGUUUUCUUGUAGC....UAUUUUAGCAAA.UUUAGAAAGGU....UAAGCAA.UCUGAACGGCUCCCUGUCAAGUAGACAGUCAAAUAAUAAAAGAUAAGUUAUGCAACCUGAUUCCUGAAUUCUAGAGGAGUCAGGUUGUUUAAUUUUGAUUGAUAACGUUGUGUGUUGUAGAAUUCGAUAUAACGUGCCACAUCAUUGACCAACUCAUCAUAAGAGUUGUAUUUCUUAAGGUGGUAAGACUCAGUCUUGAAAAACCCAAAGAAACUUUCAGUUGGUGCAUUAUCAAUACAUUUGCCAAUCCGGGACAUGGAUAAGGUCAGACCAGCUUGUUGUAUGAUAUAACGGUAUUCUUUGGA
NZ_AAJR01000019.1/22109-21602            CCUGGAAUUAUCGACCUUAUCGAAGCUUUGAUGGCUCUCGGAAAACAAACUGAUGAAUAUGGAAAUAUCAUCGUUUAAUGAAACAAAAAGCCUCACGCUCAAUUUUUGGUCGAG.GAGAGCGUGAG..G.CAAG.ACAG.....UAUAAGA.AAUAAG.C..A........UUAAAU.........G..GCUCGUUUUCUUGUAGC....UAUUUUAGCAAA.UUUAGAAAGGU....UAAGCAA.UCUGAACGGCUCCCUGUCAAGUAGACAGUCAAAUAAUAAAAGAUAAGUUAUGCAACCUGAUUCCUGAAUUCUAGAGGAGUCAGAUUGUUUAAUUUUGAUUGAUAACGUUGUGUGUUGUAGAAUUCGAUAUAACGUGCCACAUCAUUGACCAACUCAUCAUAAGAGUUGUAUUUCUUAAGGUGGUAAGACUCAGUCUUGAAAAACCCAAAGAAACUUUCAGUUGGUGCAUUAUCAAUACAUUUGCCAAUCCGGGACAUGGAUAAGGUCAGACCAGCUUGUUGUAUGAUAUAACGGUAUUCUUUGGA
NC_004116.1/1865844-1866352              UUUUGUCAAAGAAGAUAAACAAGCCAUCUUAGAAUUGAAGAUAGCAAUAGAAACCGCAUUAAAAAAUAAGGUUCAGAAAUAAAUAAAAAGCCCUACGCUC.AACUUUGGACGGU.CCGAGCGUAAG..G.CGAA.UC......GUAUAAGA.AAA.GU.UGCC.........AAUCU.........GGCAAGUCUUUUCUUGUACU....CAUUUUAUCA....GAAAUGAGGU.AAAAAAACAAAUGGCAUCAUAUCGAAAAAGAGAGAACGGGCUGUGGGAAUACCGCAUUUCCUACAAAACCAUAGAUGGAAAAUAUAAACGGAAAGAGAAAGGUGGUUUUAAGACCAAGAAGCUUGCUCAGGCGGCAGCAAUCGAAAUUGAAAAGAAAUUGACCCAAAACAUCUUGACAAAUGACGAAGUAACUCUAUAUGACUUUGUCAAGACCUGGUCAGAAGUCUAUAAGCGUCCGUAUGUAAAAGAUAAGACUUGGGAAACCUAUUCAAAAAACUUUAAGCACAUCAAGAACUAUUUCCAAGAGUUGAAGGUC
NC_006086.1/36947-36434                  AAAUAUACAAACCGGAGAAAUUAAAACCUUAAAAACUAAGCUUAUGCAGGCUCAGUACGUAAGUGUUAAUAAUUUCUUUAAAUAAAAAAGCCCCACGCUC.AACUUUGGUCGGU.GCGAGCGUGAG..G.CAA..UAUGCAAUCAAUAAGA.AGU.AA.GCU.........UUAAAU..........AGCUCA.UUUUCUUAUACUCUG.AAUUAUAUCAC..ACAAAGGAGGU...GAUGCCAA.UAUCCUAUCUCAAAAUCAGCACUCCCUAGCGCGAAGAGAGAGGAAAAAACAAUGAUUGAAAAAUACACUAAAAAAGAUGGCACAACUGCCUAUCGCUUAAGAGCAUAUCUCGGGGUUGAUCCCAUGACUGGUAAACAAGUCAGGACAACUAGACAAGGUUUUAAAACAGAAAGAGAAGCUAAAAGAACAGAGGUAAAACUGGUUGAUGAUUUUCAGCGUCAAGGCGCUUGGAAAAACAAUGAUAAGACUACAUUUGAUGACGCAGCCAGACUGUGGUUUGAGCAGUAUAAGAAUACAGUCAAACC
NC_007296.1/1267771-1268285              AUCUUAUGAAUAUACGACAACAAGUGGUUCUGAGAAUAGUGUCCCUCUAAUUUAUAUAGAUGGCUACUUACUUUUAGAUAAAUAAAAAAGCCCCACGCUCAAAUUUUGGUCGAG.GAGAGCGUAAG..G.CAA..UAUGCAAUCAAUAAGA.AGU.AA.GCU.........UUAAAU..........AGCUCA.UUUUCUUAUACUCUG.AAUUAUAUCAC..ACAAAGGAGGU...GAUGCCAA.UAUCCUAUCUCAAAAUCAGCACUCCCCAGCGCAAAGAGAGAGGAAAAACAAUGAUUGAAAAAUACACUAAAAAAGAUGGCACAACUGCCUAUCGCUUAAGAGCAUACCUUGGGGUUGAUCCCGUGACUGGUAAACAAGUCAGGACAACUAGGCAAGGUUUUAAAACAGAAAGAGAAGCUAAAAGAGCCGAGGUAAAACUUAUUGAUGAUUUCCAGCGUCAAGGCGCUUGGAAAAGUAAUGAUAAAACUACAUUUGACGAUGUAGCUAAACUGUGGUUUGAGCAGUACCAAAAUACAGUCAAACCG
NZ_ABAF01000010.1/26601-26097            GAUCCAUAACGUGAUGGUAGCCGUAUUUGAUACGGCUACUUUUCUUUUUAUCUAGCAACUGUUUCCAUUUUGGAAACAACUCAAAAAAGCCCCACGCUCAGAAGUUUGC.AGACCGAGAGCGUGAG..G.CUAG...U....GGCA..AGA.AAAAAG.C..A........UUAAAA.........A..GCUCUUUUUCUUAUACC....CAUUUUAUCAA..AAAAGUGAGGU...AAAAUCAA.UGUGGAUGGAAGAACUUUCCAACGGAAAAUACAAAUUUUUUGAGCGAUAUAAAGAUCCAUAUACUGAGAAAUUAAAAAAAGUUUCAGUAACCAUGGAGAAGAAAACUCCACAAGCAAGAAAUCAAGCUGCUAUCUUGUUGCAAGAGAAGAUAAAUAAAAAACUCAGCACAAAACAAGUAGAAAGCAUUACUUUUGAAGAGAUUUAUAACCUUUUCUAUAAAUCCUGGUCACAAACAGUCAAAGAGUCAACGAAACACAAUUGCAAGUCAAUUGAUAAGAUAAUGAAACAAGUCAUACCAUCUGAU
NZ_AAFA02000055.1/7200-7701              AACUCGACCAGACAGAUCUGGACAAGCUAAAAGCAAAAAUCAAAGAAGUCUUGCAAUUAGAUAUCGAAUAACAAAAAAAUCCCCACACUCUCCGCCGACCAAAGCUUGA..........GUGUAGG..G.UAAU.UCC.....GUAUAGUA.AAA.AC.CUGC........UUUGCA.........GUAGGUCUCUUUACUAUACC....CAUUUUAUCAAA.UUAGAAAGGGU....AAAUCAA.UGGCAUAUUUUAGAAAAAGGGAUAACGGAUGGGAAUACCGUAUCUCAUAUAAAGCCCCAGACGGCUCAUAUAAGCAGAAAUCUAAGUCAGGAUAUAGAACCAAGGCAGAGGCUGUUCAAGCAGCAUCCCAAGCUGAAAUUGAGCUGUCCAACGGCAUUGUGGAAGAUAAGAACAUUACCCUUGCUGAAUACUUUGAAAAAUGGAUGCUUGUCCACAAGAAGCCUCAUGUCGGACCAGAAACAUUUGGUAAAUAUGAAUAUACCCUUAAACUGAUUACUAUAUACUUUCACGAAACGAAACUCUCG
NZ_AAJS01000006.1/15370-14873            ACAAAUGAUAUAAAAAUAAUUAAAACAAAACUAACUCAGGCUCAAGCUAACAAUAUUCAAAAUUUUUUUAGCAAAUAGAAAAAGCCCCACUCUAGCCGGCAAGC...........AAUGAAGUGAG..G.CAA..ACU.....GUACAAUA.AAUUAG.GCA.........UUAAAA..........AGCCCU.UUUUAUUGUACC....CAUUUUAUCA...AGAAAUGAGGU..AAAAAUCAA.UGUGGUCAGAAAAACACAAAAGUGGAAAAGUAAAUUUUGUAGAAAGAUAUAAAGAUCCAUAUACUAAUAAAUGGAAACGUACAUCAGUACUGAUGGAAAAAGAUACUCCUCGAAUUAGAAAAGAAGCUCAAAGAAUAUUAGAUGCUAAGAUAGCUGAUAUCGUAAGAAAGUUGCAAACCUCUGACAUGCUAUUUACAAAUCUAAUUGAUGAGUGGUGGAUAUUUUACCAACAGGAAAUUAAAAGAUCGUCUAUUGUCACUUUAAAAGGCAAUAUUCGAGAGAUUAGAGCAGAAUUUGGGAUCAAU
NC_008721.1/11134-10622                  GCGUAUCAACAAGAUAUUGAACGCGACAUGGAACAAAUUGAUUUUCUCUUCAGAGAGCAUGAUAAACUUACAGACAAAAAAUAAAAAAAAGCCCCACGCUCAACUUUGACCGGG.CCGAGCGUAGG..G.CGAA.UAC....GAUAUAGUA.AAAAAC.CUGC........UUUACA.........GUAGGCCUCUUUACUAUACC....CAUUUUAACA...GAAAAUGAGGU..AAAAAACAA.UGUGGACUGAAGCACAUAAAUCCGGAAAAGUAAAUUUUGUUGAAAGAUACAAAGAUCCAUAUACUCAAAAGUGGAAACGAACAUCUGUCUUGAUGGAAAAAGAUACUCCACGGAUCAGAAAAGAAGCUCAGAAGAUACUGGAUGCGAAGAUAGCUAAUAUUCUCAGUCAGCUCAAAGCUUCCGAAAUGCUGUUUACUGAUCUAUUCGACCAAUGGUGGACUUUCUACCAACAAGAAAUCAAACGGACCUCUAUCGCCUCGCUGAAGGGGAAUAUUAAAGAGAUAAGAGAAAGCUUUGGUCUUGGU
NC_002737.1/779987-779476                ACUGAAACAUUAUUUUGGAGUGUCCAACUCCACUGUGAGCGCCUGUUUUCGAAUAAGUGCUCUUUUUUGUUUUAGAAAAAUAAAAAAGCCCCACGCUCUCAAAGUUUGGCGACU.CUGAGCGCGAG..G.CAAA.UCU....AGUAUAGUA.AAA.AC.CUGC........UUUGCC.........GUAGGUCUCUUUACUAUACC....UAUUUUAACA...GAAAAUGAGGU..AAAAAACAA.UGUGGUCAGAAAAACACAAAAGCGGAAAAGUAAAUUUUGUAGAACGGUACAAACACCCAUACACUGGCAAGUGGUGCAGAGCUUCUGUCCUUAUGGAAAAAGACACGCCACGAAUACGAAAAGAAGCCCAAAAAUAUCUUGACGAAAAAAUAUCUGAAAUCUUAACAAGUCUUACCACAACCGAUGCCUACCUACUAGAUGUCAUGAACGAAUGGUGGGAACAUCAUCAGAAAUCACUCAAAUCAACUUCUGUCCGCUCUCUUGAUUUUAGAAUAAGAGAAUUGCGAAACUUAAUUGAUCCAGAA
NC_008021.1/780723-780214                GAGCAAGAUAAAAACCAGAUAGCACUAUUGUUCAACGAACAUCAAUUGCUUGAAAAUAUCGAUAAUUAGUUAAUCUAAAACAAAAAACCCCACGCUCUCAAAGU.UUGG.CGACUCUGAGCGUGAG..G.CAAG.ACA.....GUAUAGUA.AAA.AC.CUGC........UUCGCA.........GUAGGUCUCUUUACUAUACC....UAUUUUAACA...GAAAAUGAGGU..AAAAAACAA.UGUGGUCAGAAAAACACAAAAGCGGAAAAGUAAAUUUUGUAGAACGGUACAAACACCCGUAUACUGGCAAGUGGUGCAGAGCUUCUGUCCUUAUGGAAAAAGACACGCCACGAAUACGAAAAGAAGCCAAAAAAUAUCUUGACGAAAAAAUAUCUAAAAUCUUAACAAGUCUUACCACAACCGAUGCCUACCUACUAGAUGUCAUGAACGAAUGGUGGGAACAUCAUCAGAAAUCACUCAAAUCAACUUCUAUCCGCUCUCUUGAUUUUAGAAUAAGAGAAUUGCGAAACUUAAUUGAUCCAGAA
NC_008024.1/1254802-1255312              GACUAUUUUAAAAGUAGAUAGAGUAUCAAAAAGUAAAAAUGCUGGAUUAUUAGAGUCGAUAGCAUCUUGGUUUCUCAACUAACAAAAAAGCCCCACGCUCAAAU.UUGG.CGAG.GAGAGCGUGAG..G.CGAA.UCU....AGUAUAGUA.AAA.AC.CUGC........UUCGCA.........GUAGGUCUCUUUACUAUACC....UAUUUUAACA...GAAAAUGAGGU..AAAAAACAAAUGUGGAUAGAAGAAACUGAUAACGGUAAAUUCAAAUUUCGUGAAAAUUAUAAAGAUCCUUACACUGGAACAUGGAAACCUGUAUCCGUUACUAUGGAGAAGGAUAAUUCAAGAGCUUAUAAAGCAGCUCGAAAAAUCCUUGAACAAAAAAUAACAGAAAAAAUAGCGCAAUUAAAGGCCUCUGAGUUACUUUUCACGGAACUUUUAGAUGAAUGGUGGGCGUUUUAUAAGAAAGAACUUAAAAGGUCGUCUGUAGCUUCUCUGAGAGGUAAUAUCGAAGAGAUAAGGGAAACUUUUGGAAUAGGU
NC_009332.1/1068504-1069015              CACAUCAAAUGGUGGCAGUAAAGGAUUUGGUGGCGGAGAUAGAAUACAAGCUACAAUGGUAUUUGAGAAAAUCAAGUAAAAUAAAAAAAGCCCUACGCUCAAAUUUUGGUCGGU.GCGAGCGUGAG..G.CAAA.UCU....AGUAUAGUA.AAA.AC.CUGC........UUCGCA.........GUAGGUCUCUUUACUAUACC....UAUUUUAACA...GAAAAUGAGGU..AAAAAACAA.UGUGGUCAGAAAAACACAAAAGCGGAAAAGUAAAUUUUGUAGAACGGUACAAACACCCGUAUACUGGCAAGUGGUGCAGAGCUUCUGUCCUUAUGGAAAAAGACACGCCACGAAUACGAAAAGAAGCCCAAAAAUAUCUUGACGAAAAAAUAUCUAAAAUCUUAACAAGUCUUACCACAACCGAUGCCUACCUACUAGAUGUCAUGAACGAAUGGUGGGAACAUCAUCAGAAAUCACUCAAAUCAACUUCUGUCCGCUCUCUUGAUUUUAGAAUAAGAGAAUUGCGAAACUUAAUUGAUCCAGAA
NC_008023.1/533126-532617                GGAACAGUUAUGGGAUUUUUAGGAGAAAAAGGGAAGAAGCAAUGGCACUGUAACGAGUGCAGCUGUAUAUUUGAGACAAAAUAAAAAAAGCCCCCCGCUC.AACUUUGGUCGGU.GCGAGCGUGAG..G.CGAA.UCU....AGUAUAGUA.AAA.AC.CUGC.........UUUAA.........GUAGGUCUCUUUACUGUACU....CAUUUUAACA...AAAAAUGAGGU..AAAAAACAA.UGAGAAAAGUAGCUAUUUACUCUAGAGUAUCAACAAUAAAUCAAGCCGAAGAAGGAUAUUCCAUUCAAGGACAGAUUGAAGCUUUAACAAAGUAUUGUGAGGCAAUGGAAUGGAAAAUUUACAAAAACUACUCUGAUGCAGGUUUUUCAGGCGGUAAACUUGAACGACCGGCAAUAACAGAAUUGAUUGAAGACGGUAAAAACAAUAAAUUUGAUACUAUUUUAGUCUAUAAACUAGACAGGCUAUCAAGAAAUGUAAAAGACACACUUUACUUAGUCAAAGAUGUAUUUACUGCUAACAAUAUC
NC_008021.1/531217-530706                GCAUCCUUACAGAGGAAGAGUUUAUAGCUAAGAAAAAAAUAAUUUUAGGGAUUUAAGGUGUAAAGUUAACCGUUAAAAAAUAAAAAAGCCCCACGCUCUCAAACUUUGG.CGAGUCUGAGCGUGAG..G.CGAAUUCU....AGUAUAGUA.AAA.AC.CUGC.........UUUAA.........GUAGGUCUCUUUACUGUACU....CAUUUUAACA...AAAAAUGAGGU..AAAAAACAA.UGAGAAAAGUAGCUAUUUACUCUAGAGUAUCAACAAUAAAUCAAGCCGAAGAAGGAUAUUCCAUUCAAGGACAGAUUGAAGCUUUAACAAAGUAUUGUGAGGCAAUGGAAUGGAAAAUUUACAAAAACUACUCUGAUGCAGGUUUUUCAGGCGGUAAACUUGAACGACCGGCAAUAACAGAAUUGAUUGAAGACGGUAAAAACAAUAAAUUUGAUACUAUUUUAGUCUAUAAACUAGACAGGCUAUCAAGAAAUGUAAAAGACACACUUUACUUAGUCAAAGAUGUAUUUACUGCUAACAAUAUC
NC_009332.1/1308354-1308864              ACACAAUACAACAAAUAGGUUGCAUUAUCAUGCUUAUUCCUAUAGUGUACAUUUUGUUCCAGCUUAUUUCGGCGUUUAACUAAAAAAACCCCACGCUCUCAAAGUUUGG.CGACUCUGAGCGUGAG..G.CGAA.UCU....AGUAUAGUA.AAA.AC.CUGC.........UUUAA.........GUAGGUCUCUUUACUGUACU....CAUUUUAACA...AAAAAUGAGGU..AAAAAACAA.UGAGAAAAGUAGCUAUUUACUCUAGAGUAUCAACAAUAAAUCAAGCCGAAGAAGGAUAUUCCAUUCAAGGACAGAUUGAAGCUUUAACAAAGUAUUGUGAGGCAAUGGAAUGGAAAAUUUACAAAAACUACUCUGAUGCAGGUUUUUCAGGCGGUAAACUUGAACGACCGGCAAUAACAGAAUUGAUUGAAGACGGUAAAAACAAUAAAUUUGAUACUAUUUUAGUCUAUAAACUAGACAGGCUAUCAAGAAAUGUAAAAGACACACUUUACUUAGUCAAAGAUGUAUUUACUGCUAACAAUAUC
NC_007432.1/550309-549801                UGGAAUUAUCGGCCUUAUUGAAGCUUUGAUGGCUCUCGGGAAACAAACUGAUGAAUAUGGAAAUAUCAUCGUUUAAUGAAACAAAAAAAGCCCCACGCUC.AACUUUGGUCGGU.GCGAGCGUGAG..G.CGAA.UCU....AGUAUAGUA.AAA.AC.CUGC.........UUUAA.........GUAGG.CUCUUUACUGUACC....UAUUUUAACA...AAAAAUGAGGC..AAAAAUCAA.UGUGGUCAGAAAAACACAAAAGUGGAAAAGUAAAUUUUGUAGAAAGAUAUAAAGAUCCAUAUACUAAUAAAUGGAAACGUACAUCAGUACUGAUGGAAAAAGAUACUCCUCGAAUUAGAAAAGAAGCUCAAAGAAUAUUAGAGGCUAAGAUAGCUGAUAUCGUAAGAAAGUUGCAAACCUCUGACAUGCUGUUUACAAAUCUAAUCGAUGAGUGGUGGAUAUUUUACCAACAGGAAAUUAAAAGAUCGUCUAUUGUCACUUUAAAAGGCAAUAUUCGAGAGAUUAGAGCAGAAUUUGGGAUCAAU
NC_008022.1/774233-773724                AAGGAAAAGAAAGAUUACUUGAAUAUAGAGAUAAAUUUGAAGAUGACACUAUAAAAUUAAUAGAUAUUUUAUACAAUAGCUAAAAAAAGCCCCACGCUCCAACC...GACCAAAGCGAAGCACGAG..G.CAAA.UCU....AGUAUAGUA.AAA.AC.CUGC........UUUGCA.........GUAGGUCUCUUUACUAUACC....UAUUUUAACA...GAAAAUGAGGU..AAAAAACAA.UGUGGUCAGAAAAACACAAAAGUGGAAAAGUAAAUUUUGUAGAACGGUACAAACACCCGUAUACUGGCAAGUGGUGCAGAGCUUCUGUCCUUAUGGAAAAAGACACGCCACGAAUACGAAAAGAAGCCAAAAAAUAUCUUGACGAAAAAAUAUCUAAAAUCUUAACAAGUCUUACCACAACCGAUGCCUACCUACUAGAUGUCAUGAACGAAUGGUGGGAACAUCAUCAGAAAUCACUCAAAUCAACUUCUGUCCGCUCUCUUGAUUUUAGAAUCAGAGAAUUGCGAAACUUAAUUGAUCCAGAA
NZ_AAJP01000049.1/1902-1390              ACAGCAGCGGCUAGUAUUGUUUUUGGGACAAACAGCAAGAUUAAAGAUAUCAAAGUGAGAUAUAACUCAGGAUUAUGGAAAUAAAAAAAGCCCCACGCUCAAAUUUUGUCCAAG.GAGAGCGUGAG..G.CAAAUUCU....AGUAUAGUA.AAA.AC.CUGC........UUUUUG.........GGAGGGGCUUUUACCAUACC....UAUUUUAACA...GAAAAUGAGGU..AAAAAACAA.UGUGGAUAGAGGAGCUAGCCAACGGGAAAUUUAAAUAUAUCGAAAGAUAUACUGACCCUCUAACAAAUAAGUACAAAAAAGUAUCUGUGACACUAGAUAAAAAUUCUAGUCAAGCUCAGAAAAAAGCUGGUUUAAUAUUGCAGGAAAAGAUUGAAGAUAGGCUCGCUAUCAGAAAUCACUCAGAAAUGACUUACGGAGAACUUAAAAAGGAAUAUCUAAAGCAAUGGAUACCGACCGUCAAAGACUCCACAAAACGUGGUUAUUUAGUAUCUGACAGUCAUAUAGCAACCGUGUUACCAGAUGAU
NC_004116.1/560112-559600                GUUCUUAUUGCUAGGUUUGGUUGGGAAAAAGGGUAAAAACAACUGGCAUUGCACAAAUUGUGGAAGAACGUUUAAGACAAAAUAAAAAAGCCCCACGCUCAAAUUUUGUCCAAG.GAGAGCGUGAG..G.CAAAUUCU....AGUAUAGUA.AAA.AC.CUGC........UUUUUG.........GGAGGGGUUUUUACCAUACC....UAUUUUAACA...GAAAAUGAGGU..AUAAAACAA.UGUGGAUAGAGGAGCUAGCCAACGGGAAAUUUAAAUAUAUCGAAAGAUAUACUGACCCUCUAACAAAUAAGUACAAAAAAGUAUCUGUGACACUAGAUAAAAAUUCUAGUCAAGCUCAGAAAAAAGCUGGUUUAAUAUUGCAGGAAAAGAUUGAAGAUAGGCUCGCUAUCAGAAAUCACUCAGAAAUGACUUACGGAGAACUUAAAAAGGAAUAUCUAAAGCAAUGGAUACCGACCGUCAAAGACUCCACAAAACGUGGUUAUUUAGUAUCUGACAGUCAUAUAGCAACCGUGUUACCAGAUGAU
NZ_ABAD01000012.1/1317-1834              GCCAACGUGGCCUUAAUUCUUCAACAACACUUAUCGAAAGAAUAAAACCAACUGUUUCCAAAAUGGAAAUAAUUGCAAACAAAAAAAGCCCCACGCUCUCAAAGUUUGG.CGACUCCGAGCGUGAG..G.CUAG...U....GGCA..AGA.AAAACUUUUCAAAAG....AUAUUAC....CUUUUGAGACG.UUUUCUUGUACC....UAUUUUAUCA....AAAAAGGGGUAC.AAAUUCAA.UGAAAACAACGAAUAAAGUCGCAAUCUACGUCAGGGUGUCCACUACUUCGCAGGUGGAAGAGGGUUACUCUAUCGAUGAGUAGAAAGACAAGCUUGAAGCCUACUGUAAAAUCAAAGACUGGAAAAUCUACGAUGUCUACGUUGAUGGUGGUUUCUCAGGUGCUAACACUCAAAGACCUGAAUUGGAGCGUUUAAUCUCAGACGUGAAGCGCAAGAAAGUCGAUAUAGUGCUAGUCUACAAGCUAGACCGCCUCAGUCGUAGCCAGAAAGAUACUCUGUUUCUGAUUGAAGAUGUGUUUGCUAAA
NZ_ABAD01000019.1/1825-2329              GAUCCAUAACGUGAUGGUAGCCGUAUUUGAUACGGCUGCUUUUCUUUUUAUCUAGCAACUGUUUCCAUUUUGGAAACAACUCAAAAAAGCCCCACGCUCAGAAGUUUGG.CGACCGAGAGCGUGAG..G.CUAG....G...AGCA..AGA.AAA.AA.GCA.........UUAAAA..........AGCUGU.UUUUCUUGUACC....UAUUUUAUCA....AAAAAGGGGUAC.AAAUUCAA.UGAAAACAAUGAAUAAAGUGGCUAUAUAUGUCAGGGUUUCGACGACAAACCAGGUUGAGGAGGGAUACUCUAUAGAUGAGCAAAAAAGACAAGCUCUCUAGCUACUGCGACAUUAAAGACUGGAAUGUAUACAAAGUAUAUACUGAUGGAGGUUUCUCAGGAUCCAAUACUGACAGACCAGCGCUAGAAAGUCUUAUCAAAGACGCUAAAAAAAGAAAAUUUGACACAGUUCUAGUCUAUAAGCUGGACCGUCUUAGCCGUAGUCAAAAAGACACGCUUCACUUGAUUGAGGAUGUAUUCAUCAA
NC_007297.1/1424679-1425185              AAAUAUACAAACCGGAGAAGUUAAAACCUUAAAAACUAAGCUUACGCAGGCUCAGUAUGUAAGUGUUAAUAAUUUCUUUAAAUAAAAAAAACCCCACGCUCAAAUUUGG.CGAG.GAGAGCGUGAG..G.CAAA.ACC.....GUAUAAGA.AAC.AA.CCA.........UUAAAA..........AGGUCG.UUUUCUUGUACC....CAUUUUAACAG..AAAAAUGAGGU...GAAAACAA.UGGCAUUUUAUCGAAAAUUAGGUUCUGGGUGGGAGUAUCGCAUCACCUAUCGUGACAGUCAAGGUAAAAAAAGAGAAAAAUCAAAACGUGGAUUUAAAACAAAAACACUUGCAAAAGUCGCUGCUCAGCAAGCAGAAAUUGAUUUAAAUACGCUGACCGCAGACCUUUUAGAUAUUACUGUUUUAGACUACAACAGACGUUGGGCAGACAUAUAUAAAAGGCCUCACAUUACCGCAAAGACAUGGCAGACAUACACCAAAAAUUUUAAGCACAUCGAACAUUAUUUUGGGACUCGGAAGCUCAAG
NC_009819.1/1416-918                     ACCGGAGAAGUUAAAACCUUAAAAACUAAGCUUACGCAGGCUCAGUACGUAAAUGUUAAUAAUUUCUUUAAAUAAAAAAAGCCUCUCACACUCCCCGACCAAAGUUUGU..........GUGAAAG..G.CAAA.ACC.....AUACAAGA.AAA.AA.GCA.........UUAAAU..........GGCUCG.UUUUCUUGUACC....CAUUUUAACAG..AAAAAUGAGGU...GAAAACAA.UGGCAUUUUAUCGAAAAUUAGAUUCCGGGUGGGAGUAUCGCAUCACCUAUCGUGACAGUCAAGGUAAAAAAAGAGAAAAAUCAAAACGUGGAUUUAAAACAAAAACACUUGCAAAAGUUGCCGCCCAGCAAGCAGAAACUGAUUUAAACACGCUGACGGCAGACCUUUUAGAUAUUACUGUUUUAGACUACAACAAGCGUUGGGCAGACAUAUAUAAAAGACCUCACAUUACCGCAAAGACGUGGCAGACAUAUACUAAGAACUUUAAGCACAUCGAACAUUAUUUCGGGACUCGGAAGCUCAAG
NC_005294.1/1449-943                     GCAAGCCCUCAUAAUUUUAGACUUUGCACCUUAGCGUGCCAGGGGAAGUAACUUAACGGUUGCUUCCCUUUUUAAAACCAAAAAAAUCCCCACGCUCUCAAAACUUUGG.CGAGUCUGAGCGUGAG..G.AUAA.CCU.....GAAUAGUA.AAA..G.GCA.........UUAAAA..........AGCCCU.CUUUACUAUACC....CAUUUUAUCA...AAAAAUAGGAG..AAAACACAA.UGUGGGUAGAACAACAUAAAAGCGGAAAAGUAAAUUUUAUUGAGAGGUACAAAAACCCAUACACUGAAAAAUGGUCUAGAGUUUCAGUUCUCAUGGAAAAAGAUACUCCUCGCACCAGAAAAGAAGCUCAGAAACAACUUGAAAUAAAGAUAGCAAAUAUUCUGAGUGAACUAGAAAGCUCAGAAAUGCUUUUUACGGAACUUUUCGACCAGUGGUGGUCAUUCUACAAACAAGAGAUUAAACGUUCUUCUAUCGCUUCAUUAAACGGAAAUAUCAAAGAGAUAAAAGAUGACUUCGGAAUUGGU
NC_007297.1/1177441-1177949              CCACAUCAAAUGGUGGCAGUAAAGGAUUUGGUGGCGGAGAUAGAAUACAAGCUACAAUGGUAUUUGAGAAAAUCAAGUAAAAUAAAAAAGCCACACGUUC.AACUUUGGUCGGU.GCGAGCGUGAG..G.CGGA.UCU....AGUAUAAGA.AAC.AA.CCA.........UUAAAU..........AGGUCG.UUUUCUUAUACU....CAUUUUAACA...AAAAAUGAGGU..AAAAAACAAAUGUGGAUAGAAGAAACUGAUAACGGUAAAUUCAAAUUUCGUGAAAAUUAUAAAGAUCCUUACACUGGAACAUGGAAACCUGUAUCCGUUACUAUGGAGAAGGAUAAUUCAAGAGCUUAUAAAGCAGCUCGAAAAAUCCUUGAACAAAAAAUAACAGAAAAAAUAGCGCAAUUAAAGGCCUCUGAGUUACUUUUCACGGAACUUUUAGAUGAAUGGUGGGCGUUUUAUAAGAAAGAACUUAAAAGGUCGUCUGUAGCUUCUCUGAGGGGUAACAUCGAAGAGAUAAGGGAAACUUUUGGAAUAGGU
BAAZ01011818.1/546-39                    UACAACAAUAUUAUGAUAUUGUUGUGUAAUGCUAAAAGCAGAUGUGAUAGCUGGUACAUUGUAGCGAGGUAUUGAGAAAAAUAAAAACCCCCACACUCGCAAAGUUUGG.CGACUCUGAGUGUGAG..G.AACU.UAC.....GUAUAAGA.AAC.AA.CCA.........UUCAAA..........AGGUCG.UUUUCUUAUACC....CAUUUUAACAA..AAAAGUGAGGU...AAACGCAA.UGUGGAUGGAAGAACUUCCCAACGGAAAAUACAAAUUUUUUGAGCGAUACAAAGAUCCAUAUACUGAGAAAUUAAAAAAAGUGUCAGUCACAGUGGAGAAGAAAACACCUCAAGCAAGAAAUCAAGCUGCUAUCUUGUUGCAAGAGAAGAUAAAUAAAAAACUAGAAGAUAAAAAUAAAAACAUAUCUGAUAUAACAUUCAAAGAGCUUUAUGAUGAGUUUGAGGAUAAUUGGAAAAAUGGGGUCAGAGAAUCAACUAUCUAUGCUACACACCAUGUAAAAAAUGAAAUAUUUAAUCAGAUAGAU
NC_004996.1/1423-925                     UAUUAGUUUUAUUAUCGGUCAUUUCUCAAUGAAAUGUGAAAUUAAAAAACGACAAAAUCAGAAAGACGUUUAAUAAAAAAUCCCCACACUCGCCAUCGCCAAAUUUUGA..........GUGUGAG..G.AAA..UCCG....GUAUAAGA.AAU.AA.CCA.........UUCAAA..........AGGUCG.UUUUCUUAUACU....CAUUUUAACAA..AAAAGUGAGGU...AAAAUCAA.UGUGGAUGGAAGAAUUGCCAAACGGCAAAUAUAAAUUUUUUGAGAGAUACAAAGAUCCUUAUACUGAGAAAUUAAAAAAAGUGUCAGUCACGAUGGAAAAGAAAACCCCUCAAGCUAAAAAUCAAGCUGCCAUCUUGCUGCAAGAAAAGAUAAAGAAAAAAAUCAGCACAAAACAAGUAGAAAGCAUUACAUUUGAAGAGAUCUAUAACCUUUUUUACAAUUCUUGGUCUAAAACAGUCAAAGCAUCUACUAAGCACAAUUAUACUUUUGUUGAUGCGACUAUGAAAAAAGAAAUACCAUCUAAC
NC_003050.2/1432-925                     GGUGCUUUAGCUGGAUUUGCUGGCAAAAAAGGAAAUAAACAGUGGCAUUGCCAAAAUUGCGGAAAUUUCUUUGAAACGAAAUAAAAAAAUCCCCACACUCAAAUUUUGGCCAAG.GAGAGUGUGAG..G.AAA..UCAU....GUAUAGGA.AAC.AA.CCA.........UUAAAA..........AGGUAG.UUUUCUUGUACC....CAUUUUAUCAA..AAAAGUGAGGU...AAAAUCAA.UGUGGAUGGAAGAACUUUCCAACGGAAAAUACAAAUUUUUUGAGCGAUACAAAGACCCUUAUACUGAGAAAUUAAAAAAAGUUUCAGUAACCAUGGAGAAGAAAACUCCCCAGGCAAGAAAUCAAGCUGCUAUCUUGUUACAAGAGAAGAUAAAUAAAAAACUCAGCACAAAACAAGUAGAAAGCAUUACAUUUGAAGAAAUCUAUAACCUUUUCUAUAAAUCAUGGGCGCAAACAGUAAAGGAAUCAACAAAACAUAAUUGUAAAUCAGUUGAUAAGAAGAUGAAGGAAGUCAUACCAUCCGAU
NZ_ABAG01000012.1/32580-33087            AAAGCCUUGUUCGUCAAGGAUAAAAUCGUCUGGUGUACUUCUAAGAGGUACACCUUAUUUUAUUAUCUGACGAGAUAGCAACCAAAAAAUCCCCACACUCAAAUUUUGGCCAAG.GAGAGUGUGAG..G.AAA..UCAU....GUAUAGGA.AAC.AA.CCA.........UUAAAA..........AGGUAG.UUUUCUUGUACC....CAUUUUAACAA..AAAAGUGAGGU...AAACGCAA.UGUGGAUGGAAGAAUUGCCAAAUGGCAAAUUUAAAUAUUUUGAGCGAUAUAAAGAUCCAUAUACUGAGAAAUUAAAAAAAGUUUCAGUAACCAUGGAGAAGAAAACUCCCCAGGCAAGAAAUCAAGCUGCUAUCUUGUUACAAGAGAAGAUAAAUAAAAAACUCAGCACAAAACAAGUAGAAAGCAUUACAUUUGAAGAAAUCUAUAACCUUUUCUAUAAAUCAUGGGCGCAAACAGUAAAGGAAUCAACAAAACAUAAUUGUAAAUCAGUUGAUAAGAAGAUGAAGGAAGUCAUACCAUCCGAU
NZ_ABAE01000018.1/1443-937               UUCUUACGAAUACACUACAAAUAGUAAUAAAGAGAAAAGCGUACCUUUAAUUUACGUCGAUGCGUAUUUGCUGCUGAAAAAUUAAAAAAUCCCCACACUCAAAUUUUGGCCAAG.GAGAGUGUGAG..G.AUAU.CCU.....GUAUAGUA.AAA..G.GCA.........UUAAAA..........AGCCCU.UUUUACUAUACC....CAUUUUAACAA..AAAAGUGAGGU...AAACGCAA.UGUGGAUGGAAGAAUUGCCAAACGGCAAAUAUAAAUUUUUUGAGCGAUAUAAAGAUCCAUAUACUGAGAAAUUAAAAAAAGUUUCAGUAACCAUGGAGAAGAAAACUCCACAAGCAAGAAAUCAAGCCGCCAUCUUGCUGCAGGAAAAGAUAAAACAAAAGUUAGGAGAAAAACAACAUUUUGUUUCUGAUAUAACUUUUGAAAAACUAUAUGAGGAAUUCGAGGAGAAUUGGAAACACGGUGUUAAAAAUUCAACAGUCUAUGCUUCAAAAAAUGUAAAAAAAGAGAUUUUAAAGCAGAUAGAG
NZ_ABAA01000017.1/6089-5592              GUCACAGACGAAUUGAUGGUAAUUGACGAAUAUUAUGAAUUGAUAGGAUAGUUCAUCAGAAUAACUAUAAAAACAAAAAAUCCUCACACUCGCCAUCGCCAAACUUUGA..........GUGUGAG..G.AUA..UCC....AGUAUAGUA.AAA..G.GCA.........UUAAAA..........AGCCCU.UUUUACUAUACC....CAUUUUAUCA...AAAAGUGAGGU..UAAAAUCAA.UGUGGAUGGAAGAAUUACCAAACGGCAAAUAUAAAUUUUUUGAGCGAUACAAAGAUCCAUAUACUGAGAAAUUAAAAAAAGUUUCAGUAACCAUGGAGAAGAAAACUCCCCAGGCAAGAAAUCAAGCUGCUAUCUUGUUGCAAGAGAAGAUAAAUAAAAAACUUAGCACAAAACAAGUAGAAAGCAUUACAUUUGAAGAAAUCUAUAACCUUUUUUAUAAAUCAUGGGCGCAAACAGUAAAGGAAUCAACAAAACAUAAUUGUAAAUCAGUUGAUAAGAAGAUGAAGGAAGUCAUACCAUCCGAU
NZ_ABAB01000010.1/35188-34691            GUCACAGACGAAUUGAUGGUAAUUGACGAAUAUUAUGAAUUGAUAGGAUAGUUCAUCAGAAUAACUAUAAAAACAAAAAAUCCUCACACUCGCCAUCGCCAAACUUUGA..........GUGUGAG..G.AUA..UCC....AGUAUAGUA.AAA..G.GCA.........UUAAAA..........AGCCCU.UUUUACUAUACC....CAUUUUAACAA..AAAAGUGAGGU...AAACGCAA.UGUGGAUGGAAGAAUUGCCAAACGGCAAAUAUAAAUUUUUUGAGCGAUAUAAAGAUCCAUAUACUGAGAAAUUAAAAAAAGUUUCAGUAACCAUGGAGAAGAAAACUCCCCAGGCAAGAAAUCAAGCUGCUAUCUUGUUACAAGAGAAGAUAAAUAAAAAACUCAGCACAAAACAAGUAGAAAGCAUUACAUUUGAAGAAAUCUAUAACCUUUUCUAUAAAUCAUGGGCGCAAACAGUAAAGGAAUCAACAAAACAUAAUUGUAAAUCAGUUGAUAAGAAGAUGAAAGAAGUCAUACCAUCCGAU
NC_006086.1/1019050-1019557              ACACAAUACAACAAAUAGGUUGCAUUAUCAUGCUUAUUCCUAUAGUGUACAUUUUGUUCCAGCUUAUUUCGGCGUUUAACUAAAAAAGCCCCACGCUCUCAAAGUUUGG.CGACUCUGAGCGUGAG..G.CAAG.ACA.....GUAUAAGA.AAC.AA.CCA.........UUAAAA..........AGGUCA.UUUUCUUGUACC....UAUUUUAUCAAAUUGAAAGAUGGU.....AUGCAA.UGAAAAUUAAAUCAUAUAAAAAGGAAAAUGGUGAAACUGCUUAUAAAUUUCUUUUGUAUGCCGGUUAUGUUAAUGGAAAGAGAAAAUAUAUUAGGCGAGAAGGUUUCAAAACUAAGCAGGCUGCAAGGGAAACCUUAAUUAGUUUACAAGCUGAACUUGAUAAACCUAAAUCAAGUAUGACAUUUGGAGCAUUGACAGAUCAAUGGCUAAAGGAAUAUGAAAAAACCGUUCAGGGCAGUACCUACUUAAAAACAGAAAGAAAUAUUAAUAAACAUAUUUUGCCAAAACUUGAUAAAGUGAAGAUU
NC_007297.1/1020377-1020884              UUUCAAAGAGAAAUUUAAUGUUAUGACAUCUAGAGAAGACGGUAUAAUUGAAUUAGAUUUAGAAUUUGAUGAAGACAAAUAAAAAAAGCCCCACGCUCUCAAAGUUUGG.CGACUCUGAGCGUGAG..G.CAAG.ACA.....GUAUAAGA.AAC.AA.CCA.........UUAAAA..........AGGUCA.UUUUCUUGUACC....UAUUUUAUCAAAUUGAAAGAUGGU.....AUGCAA.UGAAAAUUAAAUCAUAUAAAAAGGAAAAUGGUGAAACUGCUUAUAAAUUUCUUUUGUAUGCCGGUUAUGUUAAUGGAAAAAGAAAAUAUAUUAGGCGAGAAGGUUUCAAAACUAAGCAGGCUGCAAGGGAAACCUUAAUUAGUUUACAAGCUGAACUUGAUAAACCUAAAUCAAGUAUGACAUUUGGAGCAUUGACAGAUCAAUGGCUAAAGGAAUAUGAAAAAACCGUUCAGUGCAGUACCUACUUAAAAACAGAAAGAAAUAUUAAUAAACAUAUUUUGCCAAAACUUGAUAAAGUGAAGAUU
NC_007296.1/1031051-1031558              ACUGAAACAUUAUUUUGGAGUGUCCAACUCCACUGUGAGCGCCUGUUUUCGAAUAAGCGCUCUUUUUUGUUUUAAAAAAAUAAAAAAGCCCCACGCUCUCAAAGUUUGG.CGACUCUGAGCGUGAG..G.CAAG.ACA.....GUAUAAGA.AAC.AA.CCA.........UUAAAA..........AGGUCA.UUUUCUUGUACC....UAUUUUAUCAAAUUGAAAGAUGGU.....AUGCAA.UGAAAAUUAAAUCAUAUAAAAAGGAAAAUGGUGAAACUGCUUAUAAAUUUCUUUUGUAUGCCGGUUAUGUUAAUGGAAAGAGAAAAUAUAUUAGGCGAGAAGGUUUCAAAACUAAGCAGGCUGCAAGGGAAACCUUAAUUAGUUUGCAAGCUGAACUUGAUAAACCUAAAUCAAGUAUGACGUUUGGUGUGUUAACUAAACAAUGGCUAAACGAAUAUGAAAAAACUGUCCAGGGCAGUACCUACUUAAAAACAGAAAGAAAUAUUAAUAAACAUAUUUUGCCAAAACUUGAUAAAGUGAAGAUU
NC_003485.1/1086449-1086956              ACUGAAACAUUAUUUUGGAGUGUCCAACUCCACUGUGAGCGCCUGUUUUCGAAUAAGCGCUCUUUUUUGUUUUAGAAAAAUAAAAAAGCCCCACGCUCUCAAAGUUUGG.CGACUCUGAGCGUGAG..G.CAAG.ACA.....GUAUAAGA.AAC.AA.CCA.........UUAAAA..........AGGUCA.UUUUCUUGUACC....UAUUUUAUCAAAUUGAAAGAUGGU.....AUGCAA.UGAAAAUUAAAUCAUAUAAAAAGGAAAAUGGUGAAACUGCUUAUAAAUUUCUUUUGUAUGCCGGUUAUGUUAAUGGAAAGAGAAAGUAUAUUAGGCGAGAAGGUUUCAAAACUAAGCAGGCUGCAAGGGAAACCUUAAUUAGUUUACAAGCUGAACUUGAUAAACCUAAAUCAAGUAUGACAUUUGGAGCAUUGACAGAUCAAUGGCUAAAGGAAUAUGAAAAAACCGUUCAGGGCAGUACCUACUUAAAAACAGAAAGAAAUAUUAAUAAACAUAUUUUGCCAAAACUUGAUAAAGUGAAGAUU
NC_004606.1/879980-879473                ACACAAUACAACAAAUAGGUUGCAUUAUCAUGCUUAUUCCUAUAGUGUACAUUUUGUUCCAGCUUAUUUCGGCGUUUAACUAAAAAAGCCCCACGCUCUCAAAGUUUGG.CGACUCUGAGCGUGAG..G.CAAG.ACA.....GUAUAAGA.AAC.AA.CCA.........UUAAAA..........AGGUCA.UUUUCUUGUACC....UAUUUUAUCAAAUUGAAAGAUGGU.....AUGCAA.UGAAAAUUAAAUCAUAUAAAAAGGAAAAUGGUGAAACUGCUUAUAAAUUUCUUUUGUAUGCCGGUUAUGUUAAUGGAAAAAGAAAAUAUAUUAGGCGAGAAGGUUUCAAAACUAAGCAGGCUGCAAGGGAAACCUUAAUUAGUUUACAAGCUGAACUUGAUAAACCUAAAUCAAGUAUGACAUUUGGAGCAUUGACAGAUCAAUGGCUAAAGGAAUAUGAAAAAACCGUUCAGUGCAGUACCUACUUAAAAACAGAAAGAAAUAUUAAUAAACAUAUUUUGCCAAAACUUGAUAAAGUGAAGAUU
#=GC SS_cons                             ..............................................................................................................................,,,.,,,,.,,,.<<<<<<<-<<<<.<<<-.<.<<<<<<<<<<<<<__...>>>>>>>>>>>>>>->.>>->>>>->>>>>>>.<<<<<_____...__>>>>>::::.::::........................................................................................................................................................................................................................................................................................................................
#=GC R2R_LABEL                           -------------------------------------------------------------------------------------------------------------------------------------------................................-.....-...........................-....1.......................-----------------------------------------------------------------------------------------------------------------------------------------------------------------------------------------------------------------------------------------------------------------------------------------------------------------------------
#=GF R2R place_explicit 1 1-- -90 2 0 0 0 -180
//
