# Supplementary material for: R2R - software to speed the depiction of aesthetic consensus RNA secondary structures
Source: BMC Bioinformatics. 2011 Jan 4;12:3. doi: 10.1186/1471-2105-12-3 (PMC3023696; doi:10.1186/1471-2105-12-3)
Supplement: Additional file 1 — Source code and example input and output files. C++ and Perl source code is provided. Installation and usage instructions are given in the user manual (Additional file 2), which is also a part of this archive. Example input files for R2R are included in the "demo" subdirectory of this archive, and R2R's raw output on these examples in PDF and SVG format is supplied in the "demo/output-pdf" and "demo/output-svg" subdirectories. Files can be retrieved from the tgz archive file using programs such as WinZip (Windows), StuffIt Expander (Mac) or the tar/gzip commands (UNIX). [file 1471-2105-12-3-S1.TGZ › R2R-1.0.1/demo/104/Lacto-rpoB.sto]

# STOCKHOLM 1.0
NC_008527.1/1876402-1875944              UUCAGAAUUAGAAGCCUUUAAAAGUAUUAUUGAAAAAAUUGAAUGAUAAGCUAGAUAAGCCUUGAAAAUUUCUACAAUAAAUAGUAUAAUAGAAAUAAUGGUUUGUCAGCAAAAUCUGUGGGAUAUAUUGUCCCCAUAGG.CUUU..GUAAGCAACGAAACACUACUGUUUUCGUUGCUUUUUUGGCGUCUUUUAUAUUGAAUAAAUCAGAAAAGUUAUUAAAAAGACAAACUACUGAAUUUUCGGUUUUUUUAAUUAAAAAUUCAUCAAAAACACAGACUUUUUUAAUCAAAUCUAAAAAAUAGAGGAGAAAACACUUGGCAGGACAUGACAUAAAAUACGGUAAACACCGUACAAGACGCAGUUUUUCACGUAUUAAAGAAGUAAUCGGUUUGCCAAACCUCAUCGAAGUUCAAACAUUAAGUUAUAAAAACUUCCUCGAUGAAGGUCUUGCAAAUGUCU
NC_002662.1/1864819-1864361              UUCAGAAUUAGAAGCAUUUAAAAGCAUCAUUGAAAAAAUAGACCGUUAAACUAGAAAAAGCUUGAAAAUUUUCAUAUAAAAUAGUAUAAUAGAAAUAAUGGUUUGUCAGCAAAAUCUGUGGGAUAUAUUGUCCCCAUAGG.CUUU..GUAAGCAACGAAACACUACUGUUUUCGUUGCUUUUUUGGCGUCUUUUAUAUUGAAUAAACCAGAAAAGUUAUAAAAAAGACAAACUACAGACUUUUCGGUUUUUUUAAUUAAAAAUUCAUCAAAAACACAGACUUUUUUAAUCAAAUCUAAAAAAUAGAGGAGAAAACACUUGGCAGGACAUGACGUAAAAUACGGUAAACACCGUACAAGACGCAGUUUUUCACGUAUUAAAGAAGUAAUCGGUUUGCCAAACCUCAUCGAAGUUCAAACAUUAAGUUAUAAAAACUUCCUCGAUGAAGGUCUUGCAAAUGUCU
NC_009004.1/1970459-1970001              UUCAGAAUUAGAAGCCUUUAAAAGUAUUAUUGAAAAAAUUGAAUGAUAAGCUAGAUAAGCCUUGAAAAUUUCUACAAUAAAUAGUAUAAUAGAAAUAAUGGUUUGUCAGCAAAAUCUGUGGGAUAUAUUGUCCCCAUAGG.CUUU..GUAAGCAACGAAACACUACUGUUUUCGUUGCUUUUUUGGCGUCUUUUAUAUUGAAUAAACCAGAAAAGUUAUUAAAAAGACAAACUACAGACUUUUCGGUUUUUUUAAUUAAAAAUUCAUCAAAAACACAGACUUUUUUAAUCAAAUCUAAAAAAUAGAGGAGAAAACACUUGGCAGGACAUGACGUAAAAUACGGUAAACACCGUACAAGACGCAGUUUUUCACGUAUUAAAGAAGUAAUCGGUUUGCCAAACCUCAUCGAAGUUCAAACAUUAAGUUAUAAAAACUUCCUCGAUGAAGGUCUUGCAAAUGUCU
NC_008526.1/2496772-2496315              UAGGUUGCGAUUUCUUUUUGGCUUUGCUUGCGCAGCACGGAUCAACCUCCGCUUGACAUCGUUGAUUGAUACGCGUAUUAUUAAUCUAAUCGCAUUUCGGUUUGGACA.GGCUGUCAGGACGAUCUAUUGUCCGUUCUGG.CUAA..UGAAAAAGCAAAAACAGCAGGCUGGUUGAAGGUCGAUCUGUUUUUGGUUUUUUUUUGCUCAAAAUGUCUGCGGGAUGGUCGUUGUCAUGUAAAUUUAACAAUAUUUACAUUAUUUUUACAAUCAACCUAAGCCGGAAAAUCUUACAAGGGGUGAAUAAUUUGGCAGGACACUUAGUUAAUUAUGGUAAGCACCGGACACGCCGGUCCUAUGCCCGGAUCAAGGAAGUUUUGGAUCUUCCUAAUCUGAUCGAGAUCCAAACGAAUUCUUACCAAUGGUUCCUCGAUGAAGGUCUCAAAGAAAUGUUCGACGAUAUU
NC_008525.1/1406171-1405713              AGUUAAAAAUAAAACAUUAAUAAAAAAUAAAUAAUUUAACAUUGCAAGUUGUUUGACAAAGCAUAUGGCAAGGAAUAAAAUGUAAUAUGUAUGUUAAAGCAGGGUUAA.AUGAGACAGUGCGAUCUAUUGUCCGCAGUGUUCUAG..AUAAAAAAGCAAAAAUAGUUUCUUAUAGAGGACUAUUUUUGGUUUUUUUUUGCUAAAAAACAGGUUUCAGUGCAAAUUGUAAUCAAACUGUAACAUUUAACUCGUUUAGAAAUUGGAGAGGUGAAUAACUUGGCAGGACAUUUAGUUAAGUAUGGUAAACAUCGUACGCGCCGGAGCUAUGCACGAAUUAAAGAAGUGCUUGAUCUACCUAAUUUGAUCGAGAUUCAAUCUGAUUCGUACCAAUGGUUCUUAGACGAAGGUCUCCGUGAAAUGUUCAAUGACAUUAUGCCGAUUGAAGAUUUUGCAGGUAAAUUA
NC_008528.1/1286667-1286234              AACGUGGACCACAAGCCGUUAACGUUAAUAAAGCUAACUAAUAAAUUUGCAAUUCAUUGACCUUCUGUGUAUAAUCAUUAUGCAGUGAGGUCUUUUUAAA..........AUGUGGUUAUGGAAAUAUUGUCCCGUAACU.ACUU.................CAAAGCGCGGAUCCGUUUGGAUCAGCGCUUUUUUAUGCUCAUAAUCUCACAUAAUUUAGUAAUUUAUUUACCAAAAUAUUUGAGAAGAAUGAAAUUGACUGACCUAGAUAAAAAUUGGAGGAAUUACAUUGGUUACACAUAAUGUGAAGAUAAAUAAGCAUGUUACUCGACGCAGUUACUCUUCUGCUAAAGAAGUGCUUGAAAUCCCACCGUUGACCGAAGUCCAGACUGCCUCUUAUAAGUGGUUUAUGGAUAAAGGCAUUAAAGAAAUGUUCAAUGAUAUCAUGCCUAUCGAAGAUU
NZ_AAUV01000045.1/234-1                  AACGUGGACCACAAGCCGUUAACGUUAAUAAAGCUAACUAAUAAAUUUGCAAUUCAUUGACCUUCUGUGUAUAAUCAUUAUGCAGUGAGGUCUUUUUAAA..........AUGUGGUUAUGGAAAUAUUGUCCCGUAACU.ACUU.................CAAAGCGCGGAUCCGUUUGGAUCAGCGCUUUUUUAUGCUCAUAAUCUCACAUAAUUUAGUAAUUUAUGGGGAUCCUCUAGAGUAACCUGCAGCAUCAGCU........................................................................................................................................................................................................
NC_007929.1/234747-235200                AGAAUCCAGUAGCUGCAGAAAAAAUAAAUAGUUAAUAGUUAUAUUUAGUAUUGACAAAUACUGAAUAUCCAUUUAAAAUAUAUAAAUGCGAAAAACUGUGAAUUGAUU....GUUUGUUAUGAUAUAUUGUCCAUAGCAG.ACUU...GAUAAAAGCAAAAAUAGUAUGAAGCAAAUUUAAUUUGUCUCUGUCUGUUUUUGCUUUUUUUUGCCAAAAAACCGGUAAAAAUAAAAAUUGUAAUAAAAUUGUAAUAAAUUAAUCGAGUCACAGCAAAUUUUUUGAGAGGUGAACAACUUGGCAGGACACUUAGUAAAAUACGGUAAACACCGUGUACGUAGAAGUUACUCGCGAAUUAAAGAAGUUCUUGAUCUACCUAACUUGAUUGAAGUUCAAACUGAUUCUUACAAGUGGUUUUUAGAUGAAGGUCUUCGUGAAAUGUUUGAUGACAUUAUGCCAAUUGA
NC_004668.1/3112717-3112262              CUUUACAAAAAAACUCCUUUUUAUGAAAAAGAAAACCUUAAAGAAACCCUUGACUUUUCUAGACAAAGGUAGUAGAAUCUAUAGAGCAAAAACUAUCUGAAAGUGACG.A..AGCAGGAGCGAAAUAUUGUCCGUUCCGG.UUUU..UUAUAGGAAAACAAAAGUAGAAACGCCAGAAAAUUUUUCGGAAGCAUGUUCUAUUUUUGGUUUUUUUUUGCUUAAAAACUGCAAAAAAUGCUUUUUGUUACAUAUAUUUAAUAUAUGUAACGUAAAUGUAAUUUUUCGGAUCGGUGUUUUGAUAGACUUAUAACUAGAGGGGUGAAGAGCUUGGCUGGACACGUAGUAAAAUACGGAAAGCAUCGCGAACGUAGAAGUUUCGCACGUAUCAGUGAAGUAUUGGAAUUACCAAAUUUAAUUGAAAUCCAAACAGACUCUUAUCAAUGGUUUUUAGAUGAGGGACUU
NZ_AAAK03000029.1/24773-24367            ....................................................GACUUUUAUAGAAAAUAAGUGUAGUAUAUGAAGUUGCAAAAACUAUCUGAUGAAGA.AAAGGCAGAAACGAAAUAUUGUCCGUUUCGG.CUUUAA.UAUAAGGAAACAAAAGUAGAAGCUCACGAAGUAAGGUUUCAAGAGAAUGUUCUAUUUUUGGUUUUUUUUUGCCUAAAAGCCGCAAAAAAUGUCUGUUGUUACCUAAAAAUAAUAUUUGAAAUAUUAUUGUAACAAUUGAUCGGGUAGUCUUUUUGAAUGACAUUUUAGAGGGGUGAAGAGCUUGGCUGGACACGUAGUAAAAUACGGAAAACAUCGCGAACGUAGAAGUUUCGCAAGAAUCAGUGAAGUGUUGGAAUUACCAAAUUUGAUCGAAAUUCAAACAGACUCUUACCAAUGGUUCUUAGAUGAGGGAC
NC_008497.1/1660616-1660160              UGAUUAAAUUAAUAUUAUUUGGUGUUGCUACCAAAAAGUGAGCGUCAAUUAUUGACAUUUAGUAAUGGAUUUAGUAUUAUAUCAUUUGUAUGCAACUGUGAACUGAAA.UUGAACGU.GCCGAUAUAUUGUCCGGUGACG.UUUG..UUAUAAGAAGCCAAAAGCAAAUUGAGUGAUUUGUUUUUGGAUUUUUUUUGCCAAAAAUCCGAAGAAAAGUGCAUUUGUAAUCAAAAUGUAAUAUUUCGGUGAGGCCAGUCACAGAAUAAAUAGGAGAGGUGAACAACUUGGCAGGACACUUAGUGAAAUACGGGAAACACCGUACGCGCCGGAGCUAUUCGCGAAUCAAGGAAGUUCUUGAUUUACCUAACUUGAUUGAGAUUCAAACCAAUUCCUAUAAUUGGUUCCUUGACGAAGGUUUACGCGAUAUGUUCGACGACAUCAUGCCAAUCGAAGAUUUUCAAG
NC_008529.1/328830-329257                UGGCCAGCCAGGCAGCCAUGCUUUUUAGCGGCCGCUAGGGCUUGCUUUCCUUUAAAAUUAGUGGUAUAAUAUUGGACGAUUUAAAAGGCUGAAGUUCAGG.............AUUUUACUGAUAUAUUGUCCAGUAAAA.U....................GAUACAGACAAAAACGACUUGUUCGUUUUUGUCUUUUUUAUGCCCAAAAUCCCGGCCUUUUUAAAAUGUAACACAAAUGUAAUAUUUGCUUUCUUCAACAGGAUAGAAAGGGUGUUUUCCUUGCUAAACGGACACGUAGUAAAUUACGGACAACACCGGACAAGACGCAGCUUCUCACGGAUUAAGGAAAUCCUGCCGCUGCCAAACUUGACCGACGUACAGACUGAAUCAUACAAGUGGUUCCUUGACGAAGGCGUUAAGGAAGUUUUCGACGACAUUCUGCCAAUCAGCGACACUUCU
NC_008530.1/321265-321692                AUUGUUGAUAAAGAUAAGCCUUUAGUUAAAAACUAGUUCUUUUUGACAAAUUAGUAAUAUAAGUGUAAAAUACAAAACGUUUAAAAGGCUGAAAUUCAGG.............AUUUCGCUGAUCUAUUGUCCAGCGAGA.U....................GAUAAAACAAAAACGACUAUUAUGUUGUUUUUGUUUUUUUGUACCCAAAUUUUGACUUUUUGCAAUUUGUAACACAAAUGUAAUAUUUAGAUUCUUAUAUAAGAAAGGAUGUUUUCUUUGUUAGGACACGCUGUGAACUACGGUAGUCACCGGACAAGACGUAGCUUCUCUCGAAUUAAAGAAGUAUUGAAGUUACCUAACUUGACUGAUGUGCAAACGCAAUCUUACAAGUGGUUUCUUAAUGAAGGUAUUCGUGAAAUGUUUGACGACAUUAUGCCGAUUUCAGACUUUUCAGGAAAA
NC_005362.1/370574-371001                CAAUUCUUGAUAAAGAUAACACUUUAGUGAAAAAUUAGUUUUUUGACAAAUUAGUAAUAUAAGUGUAAAAUACUAAACGUUUAAAAGGCUGAAAUUCAGG.............AUUUCGCUGAUCUAUUGUCCAGCGAGA.U....................GAUAAAACAAAAACGACAUUUACGUUGUUUUUGUUUUUUUGUACCCAAAUUUUGACUUUUUGCAAUUUGUAACACAAAUGUAAUAUUUAGAUUCUUAUAUAAGAAAGGAUGUUUUCUUUGUUAGGACACGCUGUGAACUACGGUAGUCACCGGACAAGACGUAGCUUCUCUCGAAUUAAAGAAGUAUUGAAGUUACCUAACUUGACUGAUGUACAAACGCAAUCUUACAAGUGGUUUCUUAAUGAAGGUAUUCGUGAAAUGUUUGACGACAUUAUGCCGAUUUCAGACUUUUCAGGAAAA
NC_006814.2/278820-279247                AAAAGAAGUAGAAAAAGUCAAGUAGCUUAAGUACUUGAUCUUGACAAAAAUAAAAAAAUAUUAUACAAUUUUUGCUGAUUUAAAAAGACUGAGAUUCAGG.............AUUUUGCUGAUCUAUUGUCCAGCAAAA.U....................GAUAAGGACAAAAACGACACUUGUUGUUUUUGUCUUUUUUAUGCCUAAAAUUGCGGUUUUUUGAAUUUGUAACAGAAAUGUAAUAUUUGCUUUCUUAGACAGAAAGGAUGUUUUUCCUUGUUAAAUGGACACGUAGUGAACUACGGUAAACAUCGAACUAGACGUAGCUUCUCCCGAAUUAAGGAAGUAUUGAAGUUACCUAACUUAACUGAUGUUCAAACCGAAUCAUAUAAGUGGUUUCUUGAUAAAGGCAUUAAAGAAGUCUUUGAUGACAUUAUGCCUAUUAGUGACUUCUCAGGU
NC_007576.1/1751563-1751104              GGACGGUUUAUGGGGGUAAAGCCUUGGCCUAUUUCGAUGAGCGUCAGUGAUUGACUUUUAAUAGGAAAUAAGGUAUAUUAUCAGUUAACUGCGAAAAUCCGUAGAAAA.AUUUAUUGUGCUGAUCUAUUGUCCAGCACGG.UAUUCAUGAAAAGCAAAAAUAGUGAGGCUGAUUUUAAUCAAGCAAAUCAACUAUUUUUGUUUUUUUUCUGCUUAAAAAGUCGAAAAUAUGGCAAUGUAAUCUUUUUUUAAUCUUUGUCACAUUUUCGUAACAUUAAGUACUGCGGAAAACUUAUAGAGGGGUGAACAAUUUGGCAGGACACUUAGUCAAUUACGGUAAACAUCGGACACGUAGAAGCUAUGCACGGAUUAAAGAAGUGUUGGAACUACCAAACUUGAUCGAAAUCCAAUCUAAUUCCUAUCAAUGGUUUUUAGACGAAGGGCUUCGUGAAAUGUUUGAUGA
NC_009513.1/1544839-1544381              AUUAACGGUUUAUCAAAUUGGGGCGGAAAAAAUUAAAAAAUAUAAAAAUAAUUGUUGACAAAAUUUAAUAGAACUUGUAUACUUUAGUAGUAUGUAAUUGUGAGUUCA.UUUGAACCUGGUGAUCUAUUGUCCAUCAGAU.UCUGC.AUAAAAGCCAAAGACAGUCGUUGAACUGUUUUUGGAUUUUUUUUGCCCAAAAGUCGUAUUUUAGGCAAAUUGUAAUCAAAUUGUAACAUUUAAAUGAGCUCGCGGAAUAAAUUAGAGAGGUGAACAGUUUGGCUGGACAUUUAGUUAAAUACGGUAAACACCGUACCCGUCGUAGCUACUCGCGAAUUAAAGAAGUUCUCGAAUUGCCAAACCUUAUUGAAAUCCAAACCGAUUCUUACAAUUGGUUUAUGGAAAAAGGUUUACGGGAAAUGUUUGAUGAUAUUAUGCCAAUUGAUGAUUUUCAAGGAAAGCUUU
NZ_AAPZ01000014.1/9867-9409              UUAACGGUUUAUCAAAUUGGGGCGGGAAAAAUUAAAAAAAUAUAAAAAUAAUUGUUGACAAAAAUUAAUAGAACUUGUAUACUUUAAUAGUAUGUAAUUGUGAGUUCA.UUUGAACCUGGUGAUCUAUUGUCCAUCGGAUUCUGC..AUAAAAGCCAAAGACAGUCGUCGAACUGUUUUUGGAUUUUUUUUGCCCAAAAGUCGGAUUUUGGGCAAAUUGUAAUCAAAAUGUAAUAUUCAAAUGAACUUACGGAAUAAAUUAGAGAGGUGAACAGUUUGGCUGGACAUUUAGUUAAAUACGGUAAACACCGUACCCGUCGUAGCUACUCGCGAAUUAAAGAAGUUCUCGAAUUGCCAAACCUUAUUGAAAUCCAAACCGAUUCCUACAAUUGGUUUAUGGAAAAAGGUUUGCGGGAAAUGUUUGAUGAUAUUAUGCCAAUUGAUGAUUUUCAAGGAAAACUUU
NC_007297.1/93819-94276                  GGUGGCACGGAUGCCGAUUAUCAAAAAGCCUGGGGGAACUUCGGGUUCAGAAAAAAUUAGGUUGCCAUUUAUCGAUAAAAAGGGUAUAAUAGUAAUAACUAUUUGUCG.UCCAAUCUAGCUGAAAUAUUGUCCAGUUAGG.AAGA..ACAGCAGUUAAAUCACACUGAUAAAGUCAGAUUUAGCUGCUCUUUUUGUGUCUAUUUUUAGAAAAGAUAGGGUUUGUAACCUAUAUUUAAAUAUUCUAAAAAUUAACAUUUAGGGCAAAUGAUAACUUAGUUGCGAUUUGCUGAAACAGCAAAGCUUAAAUAGAAGAAGGAGCUAAAAACUUGGCAGGACAUGAAGUUCGAUACGGAAAACACCGUACACGUCGUAGCUUUUCAAGAAUCAAAGAAGUUCUUGAUUUACCAAAUUUGAUUGAAAUUCAAACUGACUCAUUCCAAGAUUUCCUCGAUUCAGGUUUG
NC_007296.1/93307-93764                  GGUGGCACGGAUGCCGAUUAUCAAAAAGCUUGGGGGAACUUUGGGUUCAGAAAAAAUUAGGUUGCCAUUUAUCGAUAAAAAGGGUAUAAUAGCAAUAACUAUUUGUCG.UCCAAUCUAGCUGAAAUAUUGUCCAGUUAGG.AAGA..ACAGCAGUUAAAUCACACUGAUAAAGUCAGAUUUAGCUGCUCUUUUUGUGUCUAUUUUUAGAAAAGAUAGGGUUUGUAACCUAUAUUUAAAUAUUCUAAAAAUUAACAUUUAGGGCAAAUGAUAACUUAGUUGCGAUUUGCUGAAACAGCAAAGCUUAAAUAGAAGAAGGAGCUAAAAACUUGGCAGGACAUGAAGUUCGAUACGGAAAACACCGUACACGUCGUAGCUUUUCAAGAAUCAAAGAAGUUCUUGAUUUACCAAAUUUGAUUGAAAUUCAAACUGACUCAUUCCAAGAUUUCCUCGAUUCAGGUUUG
NC_009332.1/95646-96103                  GGUGGCACGGAUGCCGAUUAUCAAAAAGCCUGGGGGAACUUCGGGUUCAGAAAAAAUUAGGUUGCCAUUUAUCGAUAAAAAGGGUAUAAUAGUAAUAACUAUUUGUCG.UCCAAUCUAGCUGAAAUAUUGUCCAGUUAGG.AAGA..ACAGCAGUUAAAUCACACUGAUAAAGUCAGAUUUAGCUGCUCUUUUUGUGUCUAUUUUUAGAAAAGAUAGGGUUUGUAACCUAUAUUUAAAUAUUCUAAAAAUUAACAUUUAGGGCAAAUGAUAACUUAGUUGCGAUUUGCUGAAACAGCAAAGCUUAAAUAGAAGAAGGAGCUAAAAACUUGGCAGGACAUGAAGUUCGAUACGGAAAACACCGUACACGUCGUAGCUUUUCAAGAAUCAAAGAAGUUCUUGAUUUACCAAAUUUGAUUGAAAUUCAAACUGACUCAUUCCAAGAUUUUCUCGAUUCAGGUUUG
NC_008024.1/97449-97906                  GGUGGCACGGAUGCCGAUUAUCAAAAAGCCUGGGGGAACUUUGGGUUCAGAAAAAAUUAGGUUGCCAUUUAUCGAUAAAAAGGGUAUAAUAGCAAUAACUAUUUGUCG.UCCAAUCUAGCUGAAAUAUUGUCCAGUUAGG.AAGA..ACAGCAGUUAAAUCACACUGAUAAAGUCAGAUUUAGCUGCUCUUUUUGUGUCUAUUUUUAGAAAAGAUAGGGUUUGUAACCUAUAUUUAAAUAUUCUAAAAAUUAACAUUUAGGGCAAAUGAUAACUUAGUUGCGAUUUGCUGAAACAGCAAAGCUUAAAUAGAAGAAGGAGCUAAAAACUUGGCAGGACAUGAAGUUCGAUACGGAAAACACCGUACACGUCGUAGCUUUUCAAGAAUCAAAGAAGUUCUUGAUUUACCAAAUUUGAUUGAAAUUCAAACUGACUCAUUCCAAGAUUUCCUCGAUUCAGGUUUG
NZ_AAFV01000007.1/16717-16260            UGGUGGCACGGAUGCCGAUUAUCAAAAAGCCUGGGGGAACUUCGGGUUCAGAAAAAAUUAGUUGCCAUUUAUCGAUAAAAAGGGUAUAAUAGUAAUAACUAUUUGUCG.UCCAAUCUAGCUGAAAUAUUGUCCAGUUAGG.AAGA..ACAGCAGUUAAAUCACACUGAUAAAGUCAGAUUUAGCUGCUCUUUUUGUGUCUAUUUUUAGAAAAGAUAGGGUUUGUAACCUAUAUUUAAAUAUUCUAAAAAUUAACAUUUAGGGCAAAUGAUAACUUAGUUGCGAUUUGCUGAAACAGCAAAGCUUAAAUAGAAGAAGGAGCUAAAAACUUGGCAGGACAUGAAGUUCGAUACGGAAAACACCGUACACGUCGUAGCUUUUCAAGAAUCAAAGAAGUUCUUGAUUUACCAAAUUUGAUUGAAAUUCAAACUGACUCAUUCCAAGAUUUCCUCGAUUCAGGUUUG
NC_006086.1/134678-135135                GGUGGCACGGAUGCCGAUUAUCAAAAAGCCUGGGGGAACUUCGGGUUCAGAAAAAAUUAGGUUGCCAUUUAUCGAUAAAAAGGGUAUAAUAGCAAUAACUAUUUGUCG.UCCAAUCUAGCUGAAAUAUUGUCCAGUUAGG.AAGA..ACAGCAGUUAAAUCACACUGAUAAAGUCAGAUUUAGCUGCUCUUUUUGUGUCUAUUUUUAGAAAAGAUAGGGUUUGUAACCUAUAUUUAAAUAUUCUAAAAAUUAACAUUUAGGGCAAAUGAUAACUUAGUUGCGAUUUGCUGAAACAGCAAAGCUUAAAUAGAAGAAGGAGCUAAAAACUUGGCAGGACAUGAAGUUCGAUACGGAAAACACCGUACACGUCGUAGCUUUUCAAGAAUCAAAGAAGUUCUUGAUUUACCAAAUUUGAUUGAAAUUCAAACUGACUCAUUCCAAGAUUUCCUUGAUUCAGGCUUG
NC_008533.1/1759507-1759050              AUUCGAAUGUGAUGCCAAGUUUUCUAUGGGAAAAAAUUUACCAAAAACCUACUGAAACCCCUUGAAAAAUCUAGCUAAAUAGGGUAUAAUAUGGGUAAUCAUUUGUCG.UAGGUUUUGUCUGAAAUAUUGUCCAGACAAG.GCUC..ACAGCAGUUAAAUCUUCUGAAAAAGUCAGAUUUAGCUGCUCUUUUUGUGCUUUUUUUCAAGAUUAUGAGCAUUUGUAACAGAGGCUUAAAGAUUCUGAAAAUUCGUCAAGAGGACACGGUGAUAAGGGGUUUACAACCAUAUGACGAUUAGAAAAGCCUGAUUGACAAGGCUUGGAACUUAUUUACAAAGGAGAAUCAUCUUGGCAGGACAUGACGUUCAAUACGGGAAACAUCGUACCCGUCGUAGUUUUUCAAGAAUCAAAGAAGUUCUUGACUUACCAAAUUUGAUUGAAAUUCAAACUGACUCAUUCAAAG
NZ_AAZZ01000010.1/47622-47165            GAUUCGAAUGUGAUGCCAAGUUUUCUAUGGGAAAAAAUUACCAAAAACCUACUGAAUCCCCUUGAAAAAUCUAGCUAAAUAGGGUAUAAUAUGGGUAAUCAUUUGUCG.UAGGUUUUGUCUGAAAUAUUGUCCAGACAAG.GCUC..ACAGCAGUUAAAUCUUCUGAAAAAGUCAGAUUUAGCUGCUCUUUUUGUGCUUUUUUUCAAGAUUUUGAGCAUUUGUAACAGAGGCUUAAAGAUUCUGAAAAUUCGUCAAGAGGACACGGUGAUAAGGGGUUUACAACCAUAUGGCGAUUAGAAAAGCCUGAUUGACAAGGCUUGGAACUUAUUUACAAAGGAGAAUCAUCUUGGCAGGACAUGACGUUCAAUACGGGAAACAUCGUACCCGUCGUAGUUUUUCAAGAAUCAAAGAAGUUCUUGACUUACCAAAUUUGAUUGAAAUUCAAACUGACUCAUUCAAAG
NZ_ABAA01000014.1/8898-8441              AUUCGAAUGUGAUGCCAAGUUUUCUAUGGGAAAAAAUUUACAAAAAACCUACUGAAACCCCUUGAAAAAUCUAGCUAAAUAGGGUAUAAUAUGGGUAAUCAUUUGUCG.UAGGUUUUGUCUGAAAUAUUGUCCAGACAAG.GCUC..ACAGCAGUUAAAUCUUCUGAAAAAGUCAGAUUUAGCUGCUCUUUUUGUGCUUUUUUUCAAGAUUUUGAGCAUUUGUAACAGAGGCUUAAAGAUUCUGAAAAAUCGUCAAGAGGACACGGUGAUAAGGGGUUUACAACCAUAUGACGAUUAGAAAAGCCUGAUUGACAAGGCUUGGAACUUAUUUACAAAGGAGAAUCAUCUUGGCAGGACAUGACGUUCAAUACGGGAAACAUCGUACCCGUCGUAGUUUUUCAAGAAUCAAAGAAGUUCUUGACUUACCAAAUUUGAUUGAAAUUCAAACUGACUCAUUCAAAG
NC_003028.2/1870309-1869852              AUUCGAAUGUGAUGCCAAGUUUUCUAUGGGAAAAAAUUUACCAAAAACCUACUGAAACCCCUUGAAAAAUCUAGCUAAAUAGGGUAUAAUAUGGGUAAUCAUUUGUCG.UAGGUUUUGUCUGAAAUAUUGUCCAGACAAG.GCUC..ACAGCAGUUAAAUCUUCUGAAAAAGUCAGAUUUAGCUGCUCUUUUUGUGCUUUUUUUCAAGAUUUUGAGCAUUUGUAACAGAGGCUUAAAGAUUCUGAAAAUUCGUCAAGAGGACACGGUGAUAAGGGGUUUACAACCAUAUGACGAUUAGAAAAGCCUGAUUGACAAGGCUUGGAACUUAUUUACAAAGGAGAAUCAUCUUGGCAGGACAUGACGUUCAAUACGGGAAACAUCGUACCCGUCGUAGUUUUUCAAGAAUCAAAGAAGUUCUUGACUUACCAAAUUUGAUUGAAAUUCAAACUGACUCAUUCAAAG
NZ_ABAC01000008.1/47453-46996            AUUCGAAUGUGAUGCCAAGUUUUCUAUGGGAAAAAAAUUACCAAAAACCUACUGAAUCCCCUUGAAAAAUCUAGCUAAAUAGGGUAUAAUAUGGGUAAUCAUUUGUCG.UAGGUUUUGUCUGAAAUAUUGUCCAGACAAG.GCUC..ACAGCAGUUAAAUCUUCUGAAAAAGUCAGAUUUAGCUGCUCUUUUUGUGCUUUUUUUCAAGAUUUUGAGCAUUUGUAACAGAGGCUUAAAGAUUCUGAAAAUUCGUCAAGAGGACACGGUGAUAAGGGGUUUACAACCAUAUGGCGAUUAGAAAAGCCUGAUUGACAAGGCUUGGAACUUAUUUACAAAGGAGAAUCAUCUUGGCAGGACAUGACGUUCAAUACGGGAAACAUCGUACCCGUCGUAGUUUUUCAAGAAUCAAAGAAGUUCUUGACUUACCAAAUUUGAUUGAAAUUCAAACUGACUCAUUCAAAG
NC_009442.1/110241-110698                ACACGAACCAGUCAUCAGAAACGCAAACAGCAACUAGUGAGCAAGCGAAUAAUGAUUCACCUUGAUUUUUCCUAGUACUUGUGCUAUAAUGGUAUAAAUUAUUUGUCG.UGUGUCUUGUUUGAAAUAUUGUCCAAACAAG.GCUU..GCAGCAGUUAAAUCAAACUUUUUCAAAGGAAGAUUUAGCUGCUCUUUUUGUGUCUAUGAGGAAUUUUUUUGAGAAUUGUUACCUAUUCUUAAAGAUUCUAAAAAUUCAGAAAAAGGAUGAAUGUUGGUCAUCACAUGGCUGUAUAUAAUUGAACUCGACCUAAAACCUGUGUGAAAAAGUGUAUGAAAUAUUUACUUUGGUUUGUCACUCCCAACGUCGUAAACGUCUGGUCUUUCUUCGACAUUCUGUCUAGAAAGCCCUAGUCGUUCUGACGAGGGUGCGUUAACGAAAUCAAAGAUUUCGGACUUACCGCUU
NZ_AAFA02000016.1/14232-13775            ACACGAACCAGUCAUCAGAAACGCAAACAGCAACUAGUGAGCAAGCGAAUAAUGAUUCACCUUGAUUUUUCCUAGUACUUGUGCUAUAAUAGUGUAAAUUAUUUGUCG.UGUGUCUUGUUUGAAAUAUUGUCCAAACAAG.GCUU..GCAGCAGUUAAAUCAAACUUUUUCAAAGGAAGAUUUAGCUGCUCUUUUUGUGUCUAUGAGGAAUUUUUUUGAGAAUUGUUAUCUAUUCUUAAAGAUUCUAAAAAUUCAGAAAAAGGAUGAAUGUUGGUCAUCACAUGGCUGUAUAUAAUUGAACUCGGGCUAAAACCUGUGUGAAAAAGUGUAUGAAAUAUUUACUUUGGUUUGUCACUCCCAACGUCGUAAACGUCUGGCCUUUCUUCGACGAUUUGUCAAGAAAGUCCUAGUCGUUCUGACGAGGGUGCGUCAACAAAAUCAAAGAUUUUGGACUUACCGCUU
NC_009009.1/174528-174986                AUCGGCAAGGGAACUAGCGCAUCAAGAAUAGUUUUAACUUUUCAGAAAGCGGAUGAAAUCCUUGCAAUUUCUAGCUAAAUAAGGUAUAAUGAUAACAAUAAUUUGUCG.UGUGCUUUAUUUGAAAUAUUGUCCAAAUAGAAGCUU..ACAGCAGUUAAAUCAAACUUGAAUAAGUCAGAUUUAGCUGCUCUUUUUGUGCCUAUUUUUAGGAAAAAUGGAUUAUGUAACCAUAAUUUAAUUUUUCUGAAAAUUGAACAAAAGGGACUGAUUGUGGCUGUUUUGCAGCAUUGUAAAUGACAGAGGAUUUUCCUCUGAAAACAUUUCACAGAACUCGCCCUCAAAGCGUUGAGAAAAAGAUACGUCUUUUCUCACUUUAUCAAGGGCUUAGUAUCUUAUCAUAAAGGAGUAAAAACUUGGCAGGACAUGAAGUUCGAUACGGGAAACACCGUACCCGUCGUAGUU
NC_004350.1/1864553-1864096              UAUAGGCGGUUCAGAUAGUGAUUAUCAAAAAGCUUGGGCCAGCAUUGGAGGUAAGUAGAAAUAUUGACAAAUCAGUCAAUAUAAUGUAUAAUUUAUUAUUAUUUGUCG.UUUGCUUUGGUUGAAAUAUUGUCCAAACAAA.GCUC..ACAGCAGUUAAAUCAAGCUUUAAUGAAGUCCGAUUUAGCUGCUCUUUUUAUGCUUAAUUUUAGAAAAAAAGAUAAAUGUAAUCUAUAUUUAAAAAUUCUGAAAAUUAUACAUAAAAGACAAAUUGUUAACGUACCGAUCUGCUUGGCAGAUCUAGAAAGAAGAAGGAGCUAAAACUUGGCAGGACAUGAAGUUCAGUACGGGAAACAUCGUACGCGUCGUAGUUUUUCAAGAAUCAAAGAGGUUCUUGAUUUACCAAAUUUGAUUGAAAUCCAAACGGACUCUUUUAAAGAUUUCUUGGAUACAGGUCUGAAGGA
NC_004116.1/178928-179385                CAAGGGUGUUGAUGAACAAAUUGAAAUUCUAGAAGCUUCCUUGAAGUCAAGAGAAUAAAACUUGAUUUAUUGGUGAAAAUAAGUUAUAAUGUACGUAACUAUUUGUCG.UCUGUCUAGGUUGAAAUAUUGUCCGACCUAG.AUAU..ACAGCAGUUAAAUCAACUUGAUAAAGUGAGAUUUAGCUGCUCUUUUUGUGCCUAAUUUUAAGAAAAAAGGUUAUUGUAAUAUAUAUUUAAACUUUCUGAAAAUUACCACAAACGACAUCUAUAAGCUUGUUCUUGUUAGGCGAGCAAAUGAAAUAAACUCACUAAGUUUUAUGAGAUAAAAACUUAGUCACUCUAUCUUUAAAAAGGAGCUAAAAACUUGGCAGGACAUGAAGUUCAGUACGGAAAACACCGUACACGUCGUAGCUUUUCAAGAAUUAAGGAAGUUCUUGAUUUACCAAACUUAAUUGAAAUUCA
NC_004368.1/178833-179290                CAAGGGUGUUGAUGAACAAAUUGAAAUUUUAGAAGCUUCCUUGAAGUCAAGAGAAUAGAACUUGAUUUAUUGGUAAAAAUAAGUUAUAAUGUAUGUAACUAUUUGUCG.UCUGUCUAGGUUGAAAUAUUGUCCGACCUAG.AUAU..ACAGCAGUUAAAUCAACUUGAUAAAGUGAGAUUUAGCUGCUCUUUUUGUGCCUAAUUUUAAGAAAAAAGGUUAUUGUAAUACAUUUUUAAACUUUCUGAAAAUUACCGCAAACGACAUCUAUAAGCUUGUCCUUGUUAGGCGAGCAAAUGAAAUAAACUCACUAAGUUUUAUGAGAUAAAAACUUAGUCACUCUAUCUUUAAAAAGGAGCUAAAAACUUGGCAGGACAUGAAGUUCAGUACGGAAAACACCGUACACGUCGUAGCUUUUCAAGAAUUAAGGAAGUUCUUGAUUUACCAAACUUAAUUGAAAUUCA
NC_007432.1/188855-189312                CAAGGGUGUUGAUGAACAAAUUGAAAUUCUAGAAGCUUCCUUGAAGUCAAGAGAAUAAAACUUGAUUUAUUGGUGAAAAUAAGUUAUAAUGUAUGUAACUAUUUGUCG.UCUGUCUAGGUUGAAAUAUUGUCCGACCUAG.AUAU..ACAGCAGUUAAAUCAACUUGAUAAAGUGAGAUUUAGCUGCUCUUUUUGUGCCUAAUUUUAAGAAAAAAGGUUAUUGUAAUACAUAUUUAAACUUUCUGAAAAUUACCGCAAACGACAUCUAUAAGCUUGUUCUUGUUAGGCGAGCAAAUGAAAUAAACUCACUAAGUUUUAUGAGAUAAAAACUUAGUCACUCUAUCUUUAAAAAGGAGCUAAAAACUUGGCAGGACAUGAAGUUCAGUACGGAAAACACCGUACACGUCGUAGCUUUUCAAGAAUUAAGGAAGUUCUUGAUUUACCAAACUUAAUUGAAAUUCA
NC_006448.1/1667815-1667358              GACUACCAAAAAGCUUGGUCUAGUAUUCUUGGAGAACAUUAGGCUGUCUCAAAUAAUACUUGCAAAAUAGUUAAAAUUUAGGUACAAUAUAGACAAAACUAUUUGUCG.UCUUAUUUGAUUGAAAUAUUGUCCAAUCAAG.AGAU..ACAGCAGUUAAAUCAACGUUUUUUCGGUCAGAUUUAGCUGCUAUUUUUGUGCUUAUUUUUAGGGUUUUUGGAUUUUGUAAUGAAUAUUUAAAAGUUCUAAAAAUUCACAUAUUAAAGUUAUCGCUUAUUGUUAAUCCGAUAAGUCGAUGUUAAUAUCUGUCACUUGUUAUCGGGACAAGCAACCAAAAAAGACAGGAGACAAAUAUUUAAAGUGCACGACUUGCAAAGCAGGUCUCAAAUGUAGAAAAGGAGUAGAAGACUUGGCAGGACAUGACGUUCAAUACGGGAAGCAUCGUACCCGUCGUAGUUUUUCAA
NC_006449.1/1668440-1667983              GACUACCAAAAAGCUUGGUCUAGUAUUCUUGGAGAACAUUAGGCUGUCUCAAAUAAUACUUGCAAAAUAGUUAAAAUUUAGGUACAAUAUAGACAAAACUAUUUGUCG.UCUUAUUUGAUUGAAAUAUUGUCCAAUCAAG.AGAU..ACAGCAGUUAAAUCAACGUUUUUUCGGUCAGAUUUAGCUGCUAUUUUUGUGCUUAUUUUUAGGGUUUUUGGAUUUUGUAAUGAAUAUUUAAAAGUUCUAAAAAUUCACAUAUUAAAGUUAUCGCUUAUCGUUAAUCCGAUAAGUCGAUGUUAAUAUCUAAUCACUUGUUAUCGGGACAAGCAACCAAAAAAGGCAGGAGACAAAUAUUUAAAGUGCACGACUUGCAAAGCAGGUCUCAAAUGUAGAAAAGGAGUAGAAGACUUGGCAGGACAUGACGUUCAAUACGGGAAGCAUCGUACCCGUCGUAGUUUUUCA
#=GC SS_cons                             ...................................................................................................._____..<.<--<<<<<<<<<<__________>>>>>>>>.>>--..>>.........................................................................................................................................................................................................................................................................................................................
#=GC R2R_LABEL                           ----------------------------------------------------------------------------------------------------------------...............................-------------------------------------------------------------------------------------------------------------------------------------------------------------------------------------------------------------------------------------------------------------------------------------------------------------------------------
//
