# Supplementary material for: R2R - software to speed the depiction of aesthetic consensus RNA secondary structures
Source: BMC Bioinformatics. 2011 Jan 4;12:3. doi: 10.1186/1471-2105-12-3 (PMC3023696; doi:10.1186/1471-2105-12-3)
Supplement: Additional file 1 — Source code and example input and output files. C++ and Perl source code is provided. Installation and usage instructions are given in the user manual (Additional file 2), which is also a part of this archive. Example input files for R2R are included in the "demo" subdirectory of this archive, and R2R's raw output on these examples in PDF and SVG format is supplied in the "demo/output-pdf" and "demo/output-svg" subdirectories. Files can be retrieved from the tgz archive file using programs such as WinZip (Windows), StuffIt Expander (Mac) or the tar/gzip commands (UNIX). [file 1471-2105-12-3-S1.TGZ › R2R-1.0.1/demo/104/leu-phe-leader.sto]

# STOCKHOLM 1.0
NC_002662.1/1281759-1281195            UUGAUACAUAAUAAAAGUUAUGUAAAAUGAAAUUUUGAAAUAAAAUUAAGAAAAAAUAGAUAAAUAAUUGACAAAUCAAAAAAUUUUAAUUAUACUAACUAAU...AAUAUUAAAUAUCGAGGUUCCAAAAUGAUUAACAACUUUAAAAAAUUUUAUUUUUUCUUUAUG......AAUGAUCCACAUUAGUU...UUUGGCUAAUAAAAUGUGGGUCCUCUUUGAUGUUCGUUAAUCAUCUAGGGGAUAAAGAAGACGUCCCCUG.GGACGUCUUUUUUUAUUAUAAAGGAGGCACAUAAAAAGUAAAAUAGAAAAAAUUUAUUGCAAGUAAAAUAUUAUUAAGUAUUUUUACUAAAAAACUAUAGAAAAAAGGUAAAAGAUGACUUUUAAAGAACUCAGUAACAAAAUUAACAUUAAAGAUGUAAGAGAGCUAAAUCAUUUAAAUGAUGAGCAACAAGAAAAGAAAGAAAAACGUGAUAAGGAACUUGAAGCGAUAAUUAAGGGUGAAGACGAUAGAAUCCUCUUAGUCAUUGGCCCCUGCUCAUCGGAUAAUGAAGCUGCAGUUCUAGAAUAUGCU
NC_008527.1/1276325-1275761            UAAAUACAUAAUUAUUGUUAUGUAUCAAUUGAAAUUGGAGAAAAAUUUAGAAAAAGUAGAUAAAUAAUUGACAAAUCAAAAAAUUUUAAUUAUACUAGCUAUU...AAUAUAAAAUAUUGAGGUUCCAAGAUGAUUAACAACAGUAAAAAAUUUUAUUUUUUCUUUAUA......AAUGAUCCACAUUAGUU...UU.GGCUAAUAAAAUGUGGGUCCUCUUUGAUGUUCGUUAAUCAUCUAGGGGAUAAAGAAGACGUCCUCUGGGGACGUCUUUUUUUAUUAUAUUUGGAGGUAAUGAUAAAAAGAAAAAUAGAAAUAUGUUGCAGGUAAGAUCUUAGUUAAAUAGAUUUUACUUAGAAGAUAACUUGACUUAACGUCAAACAGAAAAACAGAAAGCUUUUAGAGAUAAACAUCCUAUAAUAGAAGAAUGGCGCAAAAAUAUUAAUAGAUUUGGAGAAGAUACUGCUUUUGCCAUCCCACUAAUAAACAUUAAAAAUAGGGAAUGGAUAGCAAAUCAAAUCAUUGAUGUUUGGCAAGAAAAUCGAAAGAUAAUUCCUGAAGAGGUAGUGUUUGAUA
NC_009004.1/1198327-1198891            UAAAUACAUAAUUAUUGUUAUGUAUUUACUGAAAUUGGAGAAAAAUUUAGAAAAAGUAGAUAAAUAAUUGACAAAUCAAAAAAUUUUAAUUAUACUAGCUAUU...AAUAUAAAAUAUUGAGGUUCCAAGAUGAUUAACAACAGUAAAAAAUUUUAUUUUUUCUUUAUA......AAUGAUCCACAUUAGUU...UU.GGCUAAUAAAAUGUGGGUCCUCUUUGAUGUUCGUUAAUCAUCUAGGGGAUAAAGAAGACGUCCUCUGGGGACGUCUUUUUUUAUUAUAUUUGGAGGUAAUGAUAAAAAGAAAAAUAGAAAUAUGUUGCAGGUAAGAUCUUAGUUAAAUAGAUUUUACUUAGAAGAUAACUUUAGAAAAGAGUAGAAAAUGUCAUUCAAAGAAAUGAGUAAAAAGAUUAACAUCAGUGAUGUAAAAGAGUUGAGCCACUUAAAUAGUGAGCAACAAGAAAAGAAAGAUAAACGAGAUAAAGAACUAGAAGCCAUUAUUAAAGGAGAAGAUGAACGAAUCUUGUUAGUUAUUGGUCCUUGUUCAUCGGAUAAUGAAAGUGCUGUUUUGGAAU
NC_002662.1/820278-819718              UAAUGCAAUACUAUUAAUUCGUCUUCAUUUGUUAUUUACUAAUAUUUUUAGAUUAUUCAUAAAAAUAUUUGACAAAUCUAAAUCUUUUGAUUACACUUAGAAU...AA.UUAAAAAAACGAGGUCCAAUAAAUGACUUAUUUACAAGCUUCUCUU..AACUUGUUGUUG...AAGGAGGGCUCACACUAGCUAAUUUAAGCUA..AAUGUGUGAGUCCUCUUUGACGUUU...GUCAUUAACGAGGACGAAG.AGACGUCCUCA..GGACGUCUUUUUUUAAUGUUUUAUUAUCAAUUUAUUAGUCAAUAAAAGAGAGACGUCUCUGCUUAUUGAUUUAGAAAGCUAGGAAUUAUCGUUGGAAACUAAUCAAUCCUUAAAGAAAAAAAUGGCCGCACGCCAUAUUACUAUGAUUGCUCUUGGUGGAGCAAUUGGUGCUGGUCUUUUCAAAGGAAGCUCAUCAGCCAUUGCUGCCGCUGGUCCCUCUGUCUUAAUCGCUUAUUUUAUCGGAGGAAUCGUUCUUUAUUUUGUAAUGAAGAGUUUAGAAAAGCUUGUUCUAAGUUCAAAAGAUCCACACGG
NC_009004.1/1728488-1729048            UAAUGCUCACUAAGGUCGGAUUGAGAAUUAAACAUUUACUAAUAUUUUUAGAUUAUUCAUAAAAAUGUUUGACAAAUCUAAAUCUUUUGAUUACACUUAGAAU...AA.UUAAAAAAACGAGGUCCAAUAAAUGACUUAUUUACAAGCUUCUCUU..AACUUGUUGUUG...AAGGAGGGCUCACACUAGCUAAUUUAAGCUA..AAUGUGUGAGUCCUCUUUGACGUUU...GUCAUUAACGAGGACGAAG.AGACGUCCUCA..GGACGUCUUUUUUUAAUGUUUUAUUAUCAAUUUAUUAGUCAAUAAAAGAGAGACGUCUCUGCUUAUUGAUUUAGAAAGCUAGGAAUUAUCGUUGGAAACUAAUCAAUCCUUAAAGAAAAAAAUGGCCGCACGCCAUAUUACUAUGAUUGCUCUUGGUGGAGCAAUUGGUGCUGGUCUUUUCAAAGGAAGCUCAUCAGCCAUUGCUGCCGCUGGUCCCUCUGUCUUAAUCGCUUAUUUUAUCGGAGGAAUCGUUCUUUAUUUUGUAAUGAAGAGUUUAGAAAAGCUUGUUCUAAGUUCAAAAGAUCCACACGG
NC_008527.1/808868-808314              GUUCAAUAAUGGUCACCAAUUGUGAGGCAAGCUUUCUUUUCUUAUUUUUAGAUAAUUCACAAAAAUAUUUGACAAAUCAAAAUCUUUUGAUUACACUUAAAAU...AAG.....AAAACGAGGUCCAAAA.AUGACUAAUACACAAGCUUCUCUU..AACUUGUUGUUG...AAGGAGGGCUCACACUAGCUAAUUU.AGCUA..AAUGUGUGAGUCCUCUUUGGCGUUA...GUCAUUGACGAGGAUGAAG.AGACGUCCUCA..GGACGUCUUUUUUUAAUAUUUUAUUAUCAUUUUAUUAGUCAAUAUAAAGAGAGACGUCUCUACUUAUUGAUUUAGAAAGCUAGGAAUUAUCGUUGGAAACUAAUCAAUCCUUAAAGAAAAAAAUGGCGGCACGCCAUAUUACAAUGAUUGCCCUUGGUGGGGCAAUUGGUGCCGGUCUUUUUAAAGGAAGCUCAUCAGCCAUUGUUGCCGCUGGUCCCUCUGUUUUAAUCGCUUAUUUUAUCGGUGGUAUCGUUCUUUAUUUUGUGAUGAAGAGUUUAGAAAAACUCGUGCUCAGUUCAAAAAAUCCCCAUG
NC_008527.1/1233490-1232930            AAAGAAAUUUUAAUCUUUUUGUUGUUAAAUUCUUGUUAAUACAAAAAAAUGCAUUAAAUAUUAUUAUUUUAUUGACAAUUUAAAAUAUUACGAGUCUUAUAAUGUAAAUUAACAAAAAAGAGGAACUUGAAAUGACAUACACACAAU...UUUC.....AUUGUUGUUGAUCAAGGUGGACCUACAUUAGCU..UUUCGGCUAA.AAUAUGUAGGUCCUAUUUGACAACA...GUCAUU.UCGAGGACCAUG.AGACGUCCUCAG.GGGCGUCUUUUUUGUUUCUUAAUAAAAAAUAGAGGUAAUAUUAUGCGAAAAAUUGAAUUCUUUGACACUAGCCUAAGAGAUGGCGAACAAACACCUGGCGUGAUUUUUUCCAUAGCCGAGAAGGUAACUAUUGCAAAACAACUUGAAAAAUGGGGGAUAUCUGUGAUUGAAGCUGGCUUUCCUGCAGCGAGUCCGGAUAGUUUUGAAGCUGUAAAACAAAUUUCUAAAGCUUUAAAGGAGACGGCGGUAACAGCAUUAGCUCGUUGCGUUAUAACUGACAUUGAUAAAGCAGUAGAGGCAGUAAGAGAAGCU
NC_009004.1/1258279-1257719            AAAGAAAUUGUAAUCUUUUUGUUGUUAAAUUCUUGUUAAUACAAAAAAAUGCAUUAAAUAUUAUUAUUUUAUUGACAAUUUAAAAUAUUAAGAGUAUUAUAAUGUAAAUUAACAAAAAAGAGGAACUUGAAAUGACAUACACACAAU...UUUC.....AUUGUUGUUGAUCAAGGUGGACCUACAUUAGCU..UUUCGGCUAA.AAUAUGUAGGUCCUAUUUGACAACA...GUCAUU.UCGAGGACCAUG.AGACGUCCUCAG.GGGCGUCUUUUUUGUUUCUUAAUAAAAAAAUAGAGGUAAUAUUAUGCGAAAAAUUGAAUUCUUUGACACUAGCCUAAGAGAUGGCGAACAAACACCUGGCGUGAGUUUUUCCAUAGCCGAGAAGGUAACUAUUGCAAAACAACUUGAAAAAUGGGGGAUAUCUGUGAUUGAAGCUGGCUUUCCUGCAGCGAGUCCGGAUAGUUUUGAAGCUGUAAAACAAAUUUCUAAAGCUUUAAAGGAGACGGCAGUAACAGCAUUAGCUCGUUGCGUUAUAACUGACAUUGAUAAAGCAGUAGAGGCAGUAAGAGAAGC
NC_002662.1/1239535-1240096            GGAGAAGUUGUAAUCUAUUUGUUGUUAAAUUCUUGUUAAUACAAAUAAAUUUAUUAAAUAUUAUUAUUUUAUUGACAAUUUAAAAUAUUAAGAGUAUUAUAAUGUAAAUUAACAAAAAAGAGGAACUUGAAAUGACAUACACACAAU...UUUC.....AUUGUUGUUGAUCAAGGUGGACCUACAUUAGCUUU.UGUGGCUAA.AAUAUGUGGGUCCUGUUUGGCGAUA...GUCAUU.UCGAGGACCGAG.AGACGUCCUCAC.GGGCGUCUUUUUUGUUUCUUAAUAAAAAAUAGAGGUAAUAUUAUGCGAAAAAUUGAAUUCUUUGACACAAGUUUGAGAGAUGGCGAACAGACGCCGGGCGUUAGUUUCUGCAUUUCAGAAAAAGUAACGAUUGCUAAACAACUGGAAAAAUGGGGGAUUUCUGUCAUAGAGGCUGGUUUUCCUGCGGCAAGUCCAGAUAGUUUUGAAGCAGUAAAGCAAAUUGCUGAUUCUUUGAAUGAUACGGCUGUCACUGCAUUAGCUCGUUGUGUUAUCUCAGAUAUCGAUAAAGCGGUUGAAGCGGUAAAGGGGGCU
#=GC SS_cons                           ....................................................................................................---...---............-....,,,,((((((,,,,,,<<<<<.<<______.>>>>>>>,..--...---..<<-<<<<<<<<<<<<______>>>>>..--->>>>>>>->>..----..,,,,...)))))),,,<<<<<<<___.___>>>>>>>,......-...................................................................................................................................................................................................................................................................................................................
#=GC SS_cons_1_alt                     ..............................................................................................................................................................................................................................................................<<<<<<<.....>>>>>>>.................................................................................................................................................................................................................................................................................................................
#=GC R2R_LABEL                         ----------------------------------------------------------------------------------------------------...................................J1..2.................CCCCCCcCCCCC3......4..................................................7....8......5.6.....................................-----------------------------------------------------------------------------------------------------------------------------------------------------------------------------------------------------------------------------------------------------------------------------------------------------------
#=GF R2R ignore_ss_except_for_pairs _1_alt outline
#=GF R2R multistem_junction_bulgey J J0 0 0 0 -3 -4 -180 J1 0 0 0 0 -8 0 bf0 bss1
#=GF R2R var_backbone_range 1 2 ntrange
#=GF R2R var_backbone_range 3 4 ntrange
#=GF R2R var_backbone_range 5 6 ntrange
#=GF R2R var_backbone_range_size_fake_nucs 4 7 8 ntrange
#=GF R2R outline_nuc C
#=GF R2R outline_nuc c
#=GF R2R tick_label c leu/phe codons
//
