# Supplementary material for: R2R - software to speed the depiction of aesthetic consensus RNA secondary structures
Source: BMC Bioinformatics. 2011 Jan 4;12:3. doi: 10.1186/1471-2105-12-3 (PMC3023696; doi:10.1186/1471-2105-12-3)
Supplement: Additional file 1 — Source code and example input and output files. C++ and Perl source code is provided. Installation and usage instructions are given in the user manual (Additional file 2), which is also a part of this archive. Example input files for R2R are included in the "demo" subdirectory of this archive, and R2R's raw output on these examples in PDF and SVG format is supplied in the "demo/output-pdf" and "demo/output-svg" subdirectories. Files can be retrieved from the tgz archive file using programs such as WinZip (Windows), StuffIt Expander (Mac) or the tar/gzip commands (UNIX). [file 1471-2105-12-3-S1.TGZ › R2R-1.0.1/demo/104/livK.sto]

# STOCKHOLM 1.0
NC_007005.1/2563111-2562628            AUUAAUGCAGGGGGGCUCUGCCUGAGGGUUUCGAAACGCGCGCCAAGAGCCGUUUCGCCAGUUGGCAUUGCCCUUGCUAAGUUCACCCUGAGACAUCGCGCCAGCUGUUUGCCCUACGCCCCU.CUUGGCAAGUAGGGAGACACCUCGCGUACGACUGGAUCGGACGCAGUU.GUCCCGCCAGAUUCGGCACAAAAGCCUGACCUCCCGCCCAUUGAUUUGGCCGGGACGUCGGGCUUUUUUCAUUCCUGGGAGAUAAGUGAAUGCACAACGACAAACGCCGUUUGAUCAAGCAUGCUCUGUUGCUGGGCGCGAUCAGCCUGCUGCCGUUUGCCCUGAUCGGUCAGGCGCAGGCGGACGAGGCCGUGAAAGUCGGCAUCAUCCACUCGCUGACCGGCACCAUGGCCAUCAGUGAAGCCUCGGUGGUCGACGCGGAAAAACUCGCCAUCGAAGAGAUCAACGCCAGUGGCGGCGUGAUGGGCAAGAC
NC_004578.1/2667341-2666858            AUAGAUGAAGGGACGCCCUGCGCCCACACUCGAUUUCUGGUGUAAAAGGCUGUUUCUGCACUUGGCACUGUGCUUGCUAAGUCUCUUCUGAGACAUCGCGCCAGCUGUUUGCCCUACGCCCC..CUUGGCAAGUAGGGAGACACCUCGCGUACGACUGGAUCGGACACAGUUUGUCCCGCCAGAUUCGGCACAGAAGCCUGACCUCCCGCCCAUUGAUUUGGCCGGGACGUCGGGCUUUUUUUAUUCCUGGGAGAGAAGUGAAUGCACAACGACAAACGCCGUUUGAUCAAGCAUGCUCUGUUGCUGGGCGCGAUCAGCCUGCUGCCGUUUUCCCUGAUCAGUCAGGCGCAGGCGGCCGACGCUGUGAAGGUCGGGAUAAUCCACUCGCUGACCGGCACCAUGGCGAUCAGCGAAGCCUCGGUGGUCGACGCCGAAAAGCUCGCCAUCGAGGAGAUCAACGCCAGCGGCGGUGUGAUGGGUAAAAC
NC_005773.3/3459267-3458784            GCUACCAAGGGAACGCCCCAGCCAGCAGACACACGAAUCAUCAACACCCAUACACGACGCAUGGCCCGCUAUCUGCAUGACUGCCAGCAGAUACCCUCGCAGGGUCCCUUGCCAUACGCCCACUCUCGGCAGGUGUGGAAGGU.CCCUCGCACGACUGGUCCUGACACUGCC.GUCACGCCAGCCCCAGGCACAACCGCCUGAGAGCCACCGUUGAAUCCACGGUUAUUCGCUCAGUCUUCUUUCAGGCUCCCGGCCAGGUUCGGGCGUCUCACCUCACGUUGAACAAGGUUCAUAGACAUGGUUGACCCGUCGAUCCGCAUAGGAGGUCUGUUUUCCAAUACCGGCGUUACUGCUGCCGGUGAGUGUUCAACAAUGCGCGGCGCACAGUUUGCAAUCCAUCAGAUCAACGCGGCAGGAGGCGUGAAUGGCCGUCCUCUGGAACUGAUUACCCGUAACCCGGAUUCAACGCCUGCGUUGUUUGCCA
NC_007005.1/2563285-2563768            UCACGAAUGCACGGCCUUCUUCGCCAACGAAUUCGCUUCUCCCCGACGCGCCUCGUCACGCAUGGCCCGCUCCCUGCAUGAGCCUGCCCGACACCCUCGCAGGGUCUCUUGCCACACGCCCAUUCUCGGCAGGUGUGGAAGGC.CCCUCGCACGACUGGUCCUGACACUGCC.GUCACGCCAGCCCCAGGCACAACCGCCUGAGAGCCACCGUUGAAUCCACGGUUAUCCGCUCAGUCUUCUUUUCAGGCUCCCGGCCACCUGCGGGCGUCUCAUCUCACGUGAAAGGUUUAUAGGCAUGACUGACCCGUCGAUCCGUAUAGGAGGUCUGUUUUCCAAUACCGGCGUCACCGCUGCCGGUGAGUGUUCAACAAUGCGCGGCGCACAGUUUGCAAUUCAUCAGAUCAAUGCCGCCGGGGGCGUGAAUGGCCGUUCUCUGGAACUGAUCACCCGCAAUCCGGAUUCCACGCCUGCGCUGUUUGCCAUG
NC_004578.1/2667562-2668045            GUUACGUCAGCACCGCCCCAGCCAGCAGACACACAAAUCAUCAACACCCACACACCCCGCAUGGCCCGCUAUCUGCAUGACUGCCAGCAGAUACCCUCGCAGGGUCCCUUGCCACACGCCCAUUCUCGGCAGGUGUGGAAGGC.CCCUCGCAUGACUGGUCCUGACACUGUC.GUCACGCCAGCCCCAGGCACAACCGCCUGAGAGCCACCGUUGAAUUCACGGUUUUUCGCUCAGCACUCUUCCAGACCCCGGCCAAUGGCGGGCGUCUCUCCUCACGUUGAACAAGGUUUAUAGGCAUGGUUGACCCGUCGAUCCGCAUAGGAGGUCUGUUUUCCAAUACCGGCGUUACCGCUGCCGGUGAGUGUUCAACGAUGCGCGGCGCACAGUUUGCUAUCCAUCAGAUCAACGCGGCCGGUGGCGUGAAUGGCUGCCCUCUGGAGCUGAUUCUGCGCAAUCCCGAUUCCACGCCUGCGCUGUUUGCCAU
NC_004578.1/2669588-2670069            GAGGCUCUGGUCAAGGCCCAUGAAUUGUUUCAACAGGCCUGCUCCUGAGCAGGUUUUGACGAGCGACGAGUGUCGGCCUGCGGGCCUGAUCCUCUUCUGCGUGGACGCUUGCCAUACGCCCUGACCCGGCAGGUAUGGAA.CA.CCGCGUGGCGACCGGCAUGGACAACGGC.GUCCU.CCGGAUCGAGCCCAGGCCUGCGCAUCCUGCUCAGGCGGCUCCAGUCAGUGCCUGCCCGACCUCGGGCGGUCCUUACCGUUAUCUGGAGAACAUCAUGUCCGUAAAACGCCCCAGCAAAGCCGAUUUUCUGAUUGCCGCUCAGGACCACGGGUACGAGUUGUCCGACAGCCAGAUGGCGUCAUUCCUGAAUCUGGCUGACGAAACCCUGAGUUCCUACGAAGCCAUCGAUGCGUUAUACGCUGCCCACGUCGCACAGCCCACGCCGGUACGCGAGCACAGCAAGCCGGCAGAUGCCGAAAACCUGCAC
NC_005773.3/3457238-3456757            GGCGCUGGUCAAGGCCCAUGAACUGUUUCAACAAGCCUGUUCCUGACAGGCUGCAGACUCGCUUCGAGUGUCGGGCCUCAUCGGUCUGAUCCUCUUCUGCGCGGACGCUUGCCAUACGCCCUGAACCGGCAGGUAUGGAA.CA.CCGCGUGGCGACCGGCAUGGACAACGGC.GUCCU.CCGGAUCGAGCCCAUGCCUGCGCAUCCUGCGCAGGCGGCUCCAGUCAGUGCCUGCCCGAUCCCGGGCGGCCCUUACCGUUAUCUGGAGAACACCAUGUCCGUAAAACGCCCCGACAAAGCCGACUUUCUGAUUGCCGCCCAGGAUCACGGGUACGACCUGUCAGACAGCCAGAUGGCAUCGUUCCUGAGUCUUGCUGACGAAACCCUGGGCUCCUACGAAGCCAUUGAUGAGCUGUACGCCGCUCACGUUGCGCAGCCCACGCCGUUGCGCGAGCACAGCAAACCGACAGAGGCCGAAAACCUGCAU
NC_007005.1/2565310-2565791            GAGGCGCUGGUCAAGGCUCAUGAAUUGUUUCAACAAGCCUGUUCCUGACAGGUUGCAGACAAGCUUCGAGUGUCGGGCGCCACGCCUGAUCCUCUUCUGCGCGGAAGGUUGCCAUACGCCCUGACCCGGCAGGUAUGGAA.CA.CCGCGUGGCGACCGGCGUGGACAACGAC.GUCCU.CCGGAUCGAGCCCAGGCCUGUGCGCGCCCUGCGCAGGCGGCUCCAGUCAAUGACUGCCUGAACCCGGGCUGUCCUUACCGUUAUCUGGAGAACACCAUGUCCGUAAAACGCCCCAGCAAAGCCGACUUUCUGAUUGCCGCCCAGGACCAUGGCUACGACCUGUCAGACAGUCAGAUGGAGUCGUUCCUGAGUCUCGCAGACGAAACUCUGGGUUCCUACGAAGCCAUCGAUGCCUUAUACGCUGCCCAUGUCGCCCAGCCGGCGCCGUUGCGCGAACACAGCAAACCGGCUGCGGCCGAGAACCUGU
#=GC SS_cons                           ....................................................................................................<<<<--<<<<-<<<<<<<<<_______>>>-->>>>>>>>>>-.>>>>.,,,,<<<<<<---<<<<______.>>>>-->>>>->>............................................................................................................................................................................................................................................................................................................
#=GC R2R_LABEL                         ----------------------------------------------------------------------------------------------------.....................1.2..............................................3.4.............------------------------------------------------------------------------------------------------------------------------------------------------------------------------------------------------------------------------------------------------------------------------------------------------------------
#=GF R2R var_backbone_range 1 2
#=GF R2R var_backbone_range 3 4
//
