# Supplementary material for: R2R - software to speed the depiction of aesthetic consensus RNA secondary structures
Source: BMC Bioinformatics. 2011 Jan 4;12:3. doi: 10.1186/1471-2105-12-3 (PMC3023696; doi:10.1186/1471-2105-12-3)
Supplement: Additional file 1 — Source code and example input and output files. C++ and Perl source code is provided. Installation and usage instructions are given in the user manual (Additional file 2), which is also a part of this archive. Example input files for R2R are included in the "demo" subdirectory of this archive, and R2R's raw output on these examples in PDF and SVG format is supplied in the "demo/output-pdf" and "demo/output-svg" subdirectories. Files can be retrieved from the tgz archive file using programs such as WinZip (Windows), StuffIt Expander (Mac) or the tar/gzip commands (UNIX). [file 1471-2105-12-3-S1.TGZ › R2R-1.0.1/demo/104/lnt.sto]

# STOCKHOLM 1.0
NC_007514.1/1796290-1796758              AACGAUCUCAUAGUCUGAGUGAGCGGUAGUGGUGUCUUUAGUGCCGAAAAGAGCCAUAAUCAGUUCUCCUUUUUCUGGUGGCGUUGAAAUUGGAUAUGUUCAGGGAAA...AA.ACUUUCUCAC.CGA..AACCAUUCCUUGUUUGGUAACAGCUUUCUAUAAAUCUAAAGAAUUAAAAUCAAUAAUUAAAGUUUAAAAAUACUUUUAGCCUCUUCUUUUACUGACCUUUAGCCUCUUUUUAGCCAUAUUGAAUUUUGCGCACCCUUAUUUGACUGAAUUAUUAAGAAAAAUUUGAAUCUGGAUAUUUUCAAUCUUUUUUAUUGAUGUUGCAAUUAUCGAACUAUAAUCAGGUACGGCGCUCGCAUUAUGUGGCGGCGUUGCUGAGUGGCUUGCUGCUUGGCGUUGCAUUUCCCUCCUAUCCCUUUAUUCGUCUUGAAUUGUUGGCAUGGGUGGCACUGGUGCCGCUUUUGCUCUC
NC_009337.1/1481305-1480840              UACGAUUUCGUAGUCGGAGUGUGCGGUGGUUGCGUCUUUAGUGCCGAAAAGAGCCAUAAUGAUUUCUCCUUUUUCUGAUGGCGUUGAAAUUGGAUAUUUUCAGGAGUCGGGAACU.......UCUU..U.CGCAUACUCCUGUUAAAUAACAGCUUGAAAGAAAUUUAAAGAAUAUUAUUCAAUAUAUAAAGCAAAAUAUCUUCGGCGCGUUUAUCUCUUUCUCCUCCAACCCAAUUGCUUUGUGAUGUCCCUUUUCUUUCAAAUUGUUGGCGGGUUACGCAACUCGGCUUUCAGGGCCCCUCUUUUCAGUGGCCUGCUUCUUGGUGUGGCUUUCCCGUCCUACCCUUCCGUUCGCCUUGAAGUUCUCGCCUGGGUUGCCCUGGUUCCUCUUCUUCUUUCUCUGGGGGAUGUCCGCCGUGCAGGGGAUUUUUUCAGAAAGGUUUAUGCCGCCAUGCUUCUUUACUGUUUCAUCGCG
NC_007512.1/1687410-1686945              AACGAUUUCGUAAUCGGAGUGCGCGGUGGUCGCGUCUUUAGUGCCGAAAAGAGCCAUAAUGAUUUCUCCUUUUUCUGAUGGCGUUGAAAUUGGAUAUUUGCAGGGGCCCGUUU.U.......AC.UGAA.AGCCUACCCCUGUUAAAUAACAGCUUGAAAUAAAUUUAAAGAAUAAUUAAUCAAUAAAAAAGCAAAAUAUCUCCGUCGUGUUUAUCUCUUAGCACGAAAUGUUGUAUAAUUUUUCUGCCUCUCCUGGGUUCAUUGACUUCGUUCAUUGAUUUUAUCGUCUCUAAAGCAAUGACUGUUUACCCGAAGGCGGCCGACCGGUUCCGCCGUUCCGCCUAUGCAUCUUCCCUCCUCAGCGGAGUGCUUCUUGCCGUUUCGUUCCCUUCUUAUCCAUCCAUCCAUUUUGAGCUGCUCGCCUGGGUUGCACUCGUGCCGCUGCUGUUGACUGUUGCCGACGAUCCGUCAUCCG
NZ_AAIJ01000012.1/7041-6582              GAGAAUAAUCUCAUAAUCGGAAUGGGCGGUUGUAGUGUCUUUUGUGCCGAAUAGAGCCAUAAUUGAAUCUCCUUUUUCUGGUGGCGUUGAAAAUUUGUUACAGGAAAU...UU.U.........UUG.C.UGGCAAUUCCUGUUGAAU.ACAGCUUGAAACAAAUUUAAAGAAUAAAAAUCAAUAAUUAAAGGAAAAUAUGCCUGUUUGACCCCUGACUAUCUUGCUGUUUCUUCUAUGUAUAAGUGAUGUUGUCAGGUGGUGUUUGUUUCGACUUUUUACUAUUUUUCGUCCGGUUUCCUUAAUUGCUAUCCGGAGGCAUAUGAUCCGAUCCGAAUGUGGCGGAACAUGGUCCGCCGGUUAUCUGUCUGCUGUGCUCAGUGGUGUGCUUCUGGGCAUCAGUUUUCCUUCAUAUCCGUUUAUCCGUCUCGAAUUUAUUGCAUGGGCUGCGCUCGUACCUUUGCUGAUGACGCUUCG
NZ_AAIC01000051.1/9291-8831              UCGAGAAUAAUCUCGUAAUCAGCAUGGGCGGUUGUGUUGUCUUUUGUGCCGAAUAGAGCCAUAAGUCAAUCUCCUUUUUGGUGGCGUUUAGAAUUUUCAGCAGGAAAU...UU.U.........UUG.C.UGGUAAUUCCUGUUAAAUAACAGCUUGAAACAAAUUUAAAUAAUAAAAAUUAAUAAUUAAAGAAAAUAUGUCUCUUUAAUUCCUUUCCGGCUUUCUGUUUUUUCUUCCUUCACCUUGUCAGCCGUCGGGAAAGGAUAUUCAUCGCUAUAGAAUUACGUUAUUGUCUAUGGAUUAAUUCGUGGUUUCUGCCGGAUUUUUACUAAUAUGCACCCGAUUUUGCCGUAACGAAUAUCCGGUUACCUAUGAUUUCAUUUUCUGAAAAUGGAGGCCGCUUUUCCGGCUACGGUUUUUCUGUGCUGAGCGGUGUGCUGCUGGGUAUAUCAUUUCCUUCCUAUCCUUUUAUCAG
NZ_AAIK01000033.1/13812-13349            AACGAUUUCGUAAUCUGAGUGUGCGGUAGUGGUGUCUUUUGUGCCGAAAAGAGCCAUAAUGAGUUCUCCUUUUUCUAAUGGCGUUGAAAUUGGAUAUUUUCAGGAAAA...AAUU.......UCAUGG..AGAUUAUUCCUGUUAAGUAACAGAGUGGAAGAAAUUUAAAGAAUAAAAAUCAAUAAAUAAAGUAAAAUGUGUUGCUCUUGGUUAUCUGGUUGCCAGAAAUAGUAUUUAGUGCCGAUAGUUUUUCCGUUUAUCUGAAUUUUUUUUGUUUUUUUUCGUCAAUUUAGAAUCUUUUUAUCGUUUUGAUGAGUCUAUUAUCCCGGAACAUAACCCGACUGAGUCAUUCCCGUUACGCCCCGGCCCUCUUGAGUGGAACUCUUCUUGGUCUCUCUUUUCCCUCUUAUCCCGCCAUUCAUCUUGAAGUGGUAGCCUGGAUUGCUCUUGUUCCGCUGCUCAUCUCUCUUCGCUC
NZ_AAHJ01000019.1/1186-1645              AAUGAUCUCAUAGUCCGAGUGAGCGGUGGUGGUGUCUUUUGUGCCGAAAAGAGCCAUAAUGAUUUCUCCUUUUUCUGGUGGCGUUGAAAUUGGAUAUUUUCAGGAA......A.U.......ACACGG..AGAUGAUUCCUGUUAAAUAACAGAUUGUUAUAAAUUUAAAGAAUAAAAAUCAAUAAAUAAAGGAAAAUAUCUCUCUGCGUUCUCCUCCAUUGCAACGAAAUAAUGUAUACUGACGGCAGCGAAGUCUCUUUCCGUGUUAAUUGCUGGAAAUCUCAUGAGUGAUCAUCGUCAUCCAUUGCAUAUUUCCGGAAGGUUUUCUUCCGGUUUGCCUCUGCUGAGCGGUCUUCUUCUCGGCAUAUCCUUUCCUUCCUAUCCGUUUAUCCGUCUUGAGUUUCUCGCAUGGAUCGCUUUUGUGCCGCUGCUGAUCUCUUUACAGCAGGAUGAGCCUUCAGGCAAAUCGUACCGU
NZ_AASE01000007.1/53738-53277            AACGAUCUCGUAAUCGGAGUGUGCGGUGGUGGUGUCUUUAGUGCCGAAAAGAGCCAUAGUGAUUUCUCCUUUUUCUAAUGGCGUUGAAAUUGGAUAUUUGCAGGAAAA....U.U.........UUGAGCAGUCCAUUCCUGUUAAAUAACAGCUUAGAAUAAAUUUAAAGAAUAAAAAUCAAUAAUUAAAGCAAAAUAUCUUUUACGUGAUUAUCUGUUCGACCUAAAUAUUGUAUACUUCUCUCGGCUUCGCGUUUCACCCGGCUGUUUUUAUUUCUUUUUUGAUUCAGAUGAUAACUCUUUGAACUCAAGAUGACUUCAUUCUCUUUGACCGUGAAAAAGCUGAUUCAUUCCCGUUUCCUCCCCUCCCUCUGGAGCGGAACCCUUCUCGGACUUUCCUUUCCUUCCUAUCCUUUUAUUCAUCUUGAGUUGCUUGCAUGGGUUGCUCUCGUUCCGCUUCUCCUCUCUUUUCAGC
NC_002932.3/1404124-1403667              AGUACGAUUUCAUAAUCGGAGUGAGCGGUCGUCACGUCGUUUGAGCCGAAAAGAGCCAUAAUGAUUCUCCUUUUUCUGGUGGCGUUUUAAAAUGUAUUUUCAGGAAAA....A.C.......AC.UGG...GUUGCUUCCUGUUA..UAACAACUUGAAACAAAUUUAAAGAAUAAAUAUUAAUAAGUAAAGUAAAAUAUGUCUCUUCCCGGCUUCCGGCGACCUUCUUUCCGUUUCCUUUCAAUAGUGUCUGCAUUGACUCAGGCGAGCUGUUUCUGCCCAUUAUCAUGUCUUGUAAAGGGGUGUCAGUCAUGAAUGGCGCUUAUAGAGGCGCCUUGUCUCGUUUACUUUCGAAACCUUUUUUUCUGCCGCUCCUGAGCGGCCUGCUCCUCGGGAUAUCCUUUCCGACCUGGCCUGCCGUCCAUCUCGAACCUCUUGCAUGGAUAGCUCUGGUGCCGUUAUUGCUUUCACUUGAA
NC_008639.1/2186787-2186328              AAUGAUUUCAUAAUCGGAAUGGGCGGUGGUGGUGUCUUUUGUGCCGAAAAGAGCCAUAGUGAUUUCUCCUUUUUCUGGUGGCGUUGAAAUUGGAUAUUUUCAGGAAAU....A.C........CAUGA...GUUGAUUCCUGUUAAAUAACAGCUUGAAAUAAAUUUAAAGAAUAAAAAUCAAUAAAUAAAGGAAAAUAUGUUUCUUCCUUUUUUCUGAAAAGAUGAAAUACCCUGUUUUGUCAGUGGGUUUCAUUAAACCGCAAUCAGCAUUACCUCUUAUGAGCGACUUGUCAAUAACAAGAAAACACAGAUCAUUGAAGCCGUAUACGCCUGCUUUUUUCAGCGGGAUUCUGCUUGGCAUCUCUUUUCCGACGUAUCCGGUUAUCCGCCUUGAGUUGCUUGCGUGGAUAGCCUUUGUCCCGCUUCUUUUUUCAUUGCUGCAUGAGGAGUCUUUCGGGAGAUAUUAUCGCAAGG
#=GC SS_cons                             ....................................................................................................<<<<<<__...__._......._______.______>>>>>>--.....,,,,,,,...:::::::::::::::::............................................................................................................................................................................................................................................................................................................
#=GC R2R_LABEL                           -------------------------------------------------------------------------------------------..............<..............................>........................................-----------------------------------------------------------------------------------------------------------------------------------------------------------------------------------------------------------------------------------------------------------------------------------------------------------
#=GF R2R var_term_loop < > ntrange
//
