# Supplementary material for: R2R - software to speed the depiction of aesthetic consensus RNA secondary structures
Source: BMC Bioinformatics. 2011 Jan 4;12:3. doi: 10.1186/1471-2105-12-3 (PMC3023696; doi:10.1186/1471-2105-12-3)
Supplement: Additional file 1 — Source code and example input and output files. C++ and Perl source code is provided. Installation and usage instructions are given in the user manual (Additional file 2), which is also a part of this archive. Example input files for R2R are included in the "demo" subdirectory of this archive, and R2R's raw output on these examples in PDF and SVG format is supplied in the "demo/output-pdf" and "demo/output-svg" subdirectories. Files can be retrieved from the tgz archive file using programs such as WinZip (Windows), StuffIt Expander (Mac) or the tar/gzip commands (UNIX). [file 1471-2105-12-3-S1.TGZ › R2R-1.0.1/demo/104/manA.sto]

# STOCKHOLM 1.0
BABC01000017.1/4178-3606                     UCGUACGGUGCCUCUGUAGCUUAAAUGGUAGAGCAACGGUCUGAAGCACCGUGGAUGCUGGUUCGAUUCCAGACGGAGGCACGAAGCAAUCCAUCCGAUCAA..........UGGACUGC.....................UUUCA..GGGAGUG.AUCGAACAA......UCGCAUCGGAAA..........CGAGGCGAUAAGAU.G.AGC.CGG.....GCCCGGCAGGGUGGUUUGC.GACCGAA.....................................................................................CCG..GCGGCACGUCCAGA..........GGGGA.UCUGACAUGA.................UCUCGUUUGUCCUCGACGUUGCUGGUAA.AACCCAA.UCCAGUCUCCC.GAUUCCCCUCCAUCUGUCAUUCAGGACGGAUGGGGGAGGACGCUCUUUUUGCAGCUAUGGUCUCCGGAGCGACAUCAAUGAGGACCAUGCCGAACACGGCCCGGCACAGGCGUACGUCGUUAAAGGAACGAAAUGUGCCAUCGCCCUUGUAGCUCAAUCGGAUUCAGAGCGUUGGUCUACGGAACCAGAGGUUGCGGGUUCGAACCCCGCCGAGGGCACUCAGAGCAAGAAGCUACUCCGCUAUCUAUCUUCGGCUUCCUGCUCCUCAUGCGUCGGUAGCUUAACGGCAGAGUACCGGUCUCCAA
JCVI_SCAF_1101668077758/494-1046             AAUAAAGGGAAAUUAUUAAAAAAUAAUAAGCUGGACAAGCUUGGUUGCGUGCGUGCAAACUAUCUAUUUAGCCGAAGAGAUGCAAGCUAUAAAAUUUUGUUGCUC........GACG.....................GAGCGACAAAGGGUAUG.ACGGAAUAAA..CU.GCUGU...CGCG.............GCAGUUAACGU.G.CAAUGCUC.............................................AUUGGC...AGGACUU..ACC......AAGUCUGGGGGCCGAU...........................GAGG.GUUGGC.UC.AAAGUAGGGUUUUGACUUGA.AAACUCA.AGCUGUGACCCCAAAAC..................GAU.GGAGGUAA.AUGAGAA.UCCUCCUACCC.AUUAAUUUCAUUAUGCAAGAAAGCGUUAAAUACUUCACCAAAGAAGAAAGAUUUUAUAUUUUAGUAGAUUAUCCUCACGAAGGAGCUUCUAUUUCUACGGUAAACUCUGUUCAAGAUUAUAUUAACGUAGACCUUGACGAAAAGACGGGAGCUUUAUAUUUAAUAGAAAUUUAUAAAGUUUCUGACAUACUAGAGGCCAGUUUUUCUCAUGAAAAAAUAAAAUACAACGAAGAUGAAGAUUGCCUUUCAGUUUCGUUAAGUCCCAACGA....................................
JCVI_SCAF_1101668133563/1174-1673            CGAAGCCAUUCUUGCCUUCGAGCACAACAGAAAAAUAUUUUUCGCUCUGGGCGAACGCUGGUUGACAACCACCGAAUAGGUGCUAAUGUAAUACCAACAGCGCUUC.......GACG....................GAAGAGCUG..GAGUAUG.GCUGAAUAA......UCUG....AUAGUUGUAUGGG.....CAGAUAAAGC.A.CUA.GAG.....GGCGUAACGGCUGGGUGUA.ACCCAA......................................................................................CUC..UAGGU.GUGCU..GAUUA.......GCGGG....CUU.GAC...............UCCGU.AACAAAUAGGCACU.GGUGGUAA.AAAGCAU.CCCACCUACUC.ACCUUUAACACCCCUGUAGAAAUACGGGGGUGUUAUACUUUUCAAGACAUUCCCCUUUAGCUCAGCGGCAGAGCAGAGAGCUGUUAACUCUAAGGUCCGUGGUUCGAAUCCACGAAGGGGAGCUUCUGAGCUAGAAUAGAACCCUAUGGGUAAAAGCAUCAUGGAGCAGCUCGCGUUACUGCCUGAAGAAGAACGCCUUGAAGCCUUAGCGGGUAUGGACGCCGACUCUCUG.........................................................................
JCVI_SCAF_1101668685699/746-1319             UUUUACUGAACAUAUCAAGUUUGUAACAGCUCUCUAUGAGAAAACUUAAAUCUGGUUCAAUCCGGGUGUACUCCUAAUCCCCUUGGGAGUACACUCUUUAAGUC.UGCCU...CGAUCA..............AGGUAUGACU.....GACGGUG.ACUGAAUAA......GGCG....UUAUGC............UGCCUAAAGU.A.AAC.AGU..............................................CCUAGGUGAACGGCC...AAGC......GGCU..CUGACUAGGU...........................ACU..GUGGU.AGAGUGU...............C.CUGCCUAGCAUAGUAU......................ACACUCUU.ACAGGUAAUAAAGUAAAUCCUGUCCGUC.AACUAAACUAACUCGUUUGGGCGAGUAUAAAUAGUUCUUAGGCCCAAAGCGGCUGACUAGCCAUGUGGAUCUGGCACUUGACUUAAGUCAAUGGGGUUCAACUCCUCACUAGUCAGCAUGAAAUCCUUGCAGUGUAAAGUAGCGUAUUCGUGAAAAAGCACAUGAAGGUUUACUUACAGUAUACAAGGAGAUGCAGGUUCGAUUCCUGCCUGUUUGGUAACGUGCCGACAUGAUCCUAGGUAAUGCCCUAAAAGGGCAGUAGUGUAAUUUGGAAACACGCCUUGUAUAUUGUAGUAUAUAAACAG
JCVI_SCAF_1096626939122/184-790              UCAUUCGGGGCUUGGUUCCAAUAGGGGUUUUGCAAAGCACAACCAUAUGGUAAGCAAACUUUGUAUGCGCACCUCAUAAGACAAUUAUACAUGCCCUUAUUGCUAGUU.....GACG..................GACUAGUA.C...GGUAGUG.ACGGAAAG.......CCCC....UCCUCC............GGGGCAACGU.G.CAA.UAUU..C............................CCU.GUCGUGGGG...CAAUCACACCUA....GAGA.......UAGGAGUCGUUGUA.AAGG..ACACUAACGA..GU..CU..AAUA..UUGGC.GGUUUCGGUAAU......UCUGC.AAUUAUG.UA.................GGGG...GACAGGAAACUU.CCGGGUAU.ACAUUAG.CCCCGGCUACC.ACCAAUCACAUUCCACACGGAACUGAUGGAUGCUAAGACACUAGAGGUGCGCUUGGUCGAAGGUUGAGGUCUUGAGUGAACUCCCUUCCCAACACCUCCGAGAUGAUGUCCUCUACUCCUGACGUUCCCUUUACACUCCUUUAAUUCCGAAUGUCGGCCUUCUGAAACUUGACAGAGAGAAGUUGGCUGUUGAUACCCUGCGGAGAGGGUUAUAGACAAAGAGGCGAAAGUGGUGUCCUUUCGCUUAGGCAUUAGAUAAGGUAAGUCGAUGUACAUAGAGUAGUAGUUUGAGUUUGCGCAAACUC
JCVI_SCAF_1096626582184/527-905              AGCCUUGACGAACUCAAGGAAGCAAUAGCCUCGAUGGAGUAAGCUAAGCUUAAAAAUGUUCACAGCCCUGUGAGAGUAUAAGAGACAGGGCAUUAUAGUUAUGCCU.......UAGC....................GGGCAUUUCA.GGACGUG.GCCGAACAA..CUCCCUCC....CAAC..............GGAGUAAGGC.ACACAAUGGU.............................................AUAGGAACGGAC......AAGU.........GUCUGA.CGUAU...........................ACCG.GAGUGGUAGAUAUGUAUAA......CUACC.U..UCAG.CU.................GGUAGUUGGGGCGUAUCUU.GAGGGUUAACCAUGAA.UCCCUUCGUCC.ACCCUUUAUAUACCUUACGCUAGGUGCGCUAGGGUAUAUAAGCUAUUUUUUUUUGUACAGUGACCAAAAACAAUCACCACGAACCCCGCAAUUGCAGGGUGAG..........................................................................................................................................................................................................
JCVI_SCAF_1101667041980/96-696               GUGGUGAGUUGAUAUUCGGGCGAAUGUGAACAAUAUCUUAUGACAAUAUCAAGUAAAUGUACUUCAAGAAAAAAACAAGAAGCGAUUCUUAGACCUUGUUGUGGG........UAAGGGUAAAACCGAAAU.......CCCACUUUA......UG.ACCGAAUUAAUCUAAACUC....AGA...............GAGAUAAGGU.A.AUG.ACAC..A............................GAG.GUUGUACUCACU..UUGACGAUG.....AUUAA......CCAUCAUUGAGGAG.AACCAAA.....GUAACU.UUUGG..GUGU..UAGGUA...CAAGGUAAAAAAAAU..........CUGAG.............................CUUGAAGUUGUGAGUAA.UCGCAAA.UCUCAC......AUCCCCAAAUUUUCAUAUCUGUAGAACUGAAGCCAGUAGUAAUAAAACCGACUACGUGCAACGCGAUGUUGAAACAAACAUCUUAAAUCGUUAUAAAGCCGGAUGUUCUACACAAUUUAAGGUGAUGAGGAUUUCUUACAUAUACCCGAUAAUUUUAAUUAUCUAAAACUCAUCAUCUUUUUUUAGUUUUUAGCAAGAAAAAAAUGAUUUUUAAUUGACAAGGUUAUAUUUAUAUUCGUCAAAGGUUAUGACCAAUGACAAAUAUUAAAUAAUAAAUAAACAUAAAUAAUAAGGAGAAUAUCGAA
JCVI_SCAF_1101667233102/652-1073             UGGUGGGUUGAUAUUCGGCUAAAUGUUGAAAAUAUCGUAUGACAAUACUAAGAGAAUGUACUUCAAGAAAAAACUAAAGAACGAUUCUUUAGACCUUGUUGUGGG........UAAGGGUAAUACCGAACU.......CCCACUUUA......UG.ACCGAAUAAA.CUAAACUC....AGA...............GAGUUAAGGU.A.AUG.GCAC..A............................GAG.GUUGUACUCACU..UUGACGAUG.....ACUAA......CCAUCAUUGAGGAG.AACUUUC.....GUAACU.GAAAG..GUGU..UAGGUA...CAAGGGAGAAAAAAU..........CUGAG.............................CUUGAAGUUGUAGGUAA.UCGUUAA.UCCUAC......AUCCCAAAUUUUUCCAAAGUUUGGAAAGUAUCUUUACAGAAUUAAAAGAUGAGAGGUGUGUUUGUAUUCCCUACUUUCAUUUAUUUAAGUGUGAGUCUUUUUACAUAUACCGAUAAUUUUUAUUAUU..................................................................................................................................................................................
JCVI_SCAF_1101668483252/408-1008             UGGUGAGUUGGUAUUCGGCUAAAUGUUGAAAAUACCCUACGAUAGUAGUUAGAGAAGGUACUUUCGGAUAAAAUAAAGAAGCGAUUCUUUAGACCUUGUUAUGGG........UAAGGGUAACUCUGAAAU.......CCCAUCUUG......UG.GCUGAAUCAAUCUAAACUC....AGA...............GAGAUAAAGC.A.AUA.GCAC..A............................GAG.GUUAUACUCACUUUGACGUAGA......CUAACCA......UCUAUG.AGGAG.AAUCAAC.....GUAACU.GUUGG..GUGU..UAGGU.AC......................AAGGGCAAAAAAAUCUGAGUCGAGA..................GUU.GUUGGUAA.UCGCUAA.UCCAAC......AUCCCCUUAAAUUUCAAAAAAAAAUUAAAUAUUAGGGAUACAACAAUUUUUAGUUCUCACUAUAUAAACAACUUAAAAAUGAGUAUCCCUUAUAUUUAUUAAUGAAUAAAGGUUUGAUAUCGCUCAAAUGAGGAUAUCGAUGUUUGACUAAAUAGUAAACAAAAUAACAAAACAGGAGAAAAUCAUGACUAAAGUAGUCUUUAAUCGCAACAUCCCUAUGUUAGAUAGGGAUUCUUUUUUAACACCAUUUGAUAAAUUAUUCGACCAAAUGGUAGAAUCACAAUUUCCAGAGGUAGUAAAAUCUG
JCVI_SCAF_1101668008650/791-191              AGGAACUCUGCUAAAUGUUGUAGAGGUGUAACGGUCCUUAUAGACAUAUAAUUUGGAAUGUACUUUUAGAAAAAAACAAGAGCGAUUCUUGGACUUCAUUGUGGG........UAAGGGUAAAACCAAAAU.......CCCACUUUA......UG.GCUGAAAAAAUCUAUUCUC....AGA...............GAGAUAAAGC.A.AUA.ACAU..A............................GAG.GUUGUACUCGAUUCUACGAUGAU.....UAACC.......AUCAUUUAAGAAU.AACUAUC.....GUAACU.GGUAG..AUGU..UAGGU.A.......................UGAAGUAAUAAAAUCUGUGCUAAAAG..................UU.GUAGGUAA.UCGCAAA.UCCUAC......AUCCCCCAAAUUCUUUAAUUAAAAAAAGGUUCAACCGAAAUUUUAGUUUCCACUUAUAAAUAAACUUAAAAUAUCGACCGAACCUUUUUUUUUGCAAAAAACUAAAAUAAAAUACAUUUUAACUAUCUCAAUUGAUAUAUAUUAUUGUAUCAAGGUUAUACUUGAUUGACAAAUAAAAAAUGAACAUAAACAAAUGGAGAAUAUGAAAUGGAUUUAACAGCAAUAAAAAAACGCCUCGGGCAGUUACAAACUACAAACAAUCGGACUUCCAGUCUUUGGAAACCACAACCAGGUAAAACUCAAAU
JCVI_SCAF_1096627847578/629-33               GUGAUUCAAUCAGUGCUAAAUGUUGUGCUGAUUUUCUUUGACAAAAGAUACAGAAUGUAUUUCCGUAAAACAAAUAGAAGAUGAUUCUAUUGACUUCAUUGUGGG........UA.GGGUAAAACCAAG.U.......CCCACCUUG......UG.ACAGAAUUAA.....GCU.....ACUCUUGGAG.........AGCUAAUGU.A.AUC.ACAU..A............................GGA.GUUGUAUCCACUUCGACGACC.......UUAACCU.......GGUUGA.GAAG.AAUUUUC.....GUAACU.GAAAG..AUGU..GAGGU.AU.....................GAAGUAAA.GAAAAUCCAAGACGGAA..................AUU.GUGAGUAA.UCAUUAA.UCUCAC......AUCCCCAACACAAUUCCAAAAUUUUAAAGCCCCAACGAUUUUUAGUUUCCACCUUUUAUUACAAACUUUAAAAACAAUGGGGCUUUUUUUUAAAAAAAAAUUACAUUUUUACGCAUGAAUAUACUAUUUAUAUAUGUAAAUAAAGGUUUCACCAAAAGUGAAUAUUAAACAAUGAAAAAUAAAAUAGGAGAAUGACAAAUGGACUUAAACGCUAUUCGUAAGAGGUUAAAUCAACUUCAAACAACAAACAACCGCACAUCAAGUCUUUGGAAGCCACAACCUGGCAAAACCCAAAUUCGUAUCGU
NZ_AAOJ01000001.1/468755-469351              GCCGCAUACAGUGUGAAGUAUCAGUUGAAGCUGUAUAAAAAUAACACAUACUCGCUGUUUAUUAUUGCUUUUAUAAAAUUUAAAGUGUUAUAGUUUUACCGCUUUAGGC....GACG.................GCUUGAAGC.G...GGGAGUGCAGAGAAUAA......UAGU....AUUCAGCG..........ACUAUAAUCU.G.GCU.UAUC..A............................CGG.GUUGUGCCGACCUAACUU.GCG......GUGA.........CGUUAAGUUAGGACAUCGCC....GACAU...GGCGG..GAUU..AAGGUUCAAUGAG...............A.U...CGG.AGCUGA........................CUCAUUGUUGUAGGUAU.UCCAAAG.UCCUACCUCCC.ACCUUUAAUAGAAAUAUGCUCUUUAUAGUUUGUAUUAUCACUAACGUUCUUUUGUAAGUUUCAGUUUUCGUUAGAGAGGAUGUAGAUUGUGAACAAUAGGUUAUAUGUUCAUCCUCGGUUCAUCUUCAGUCGGUUAAUUUAGUUGUAAGCUAAAAAUAACUGCUACGUGAGAGUGCAGAUCAGUUUAGAAAGGAAAUAGUAACAAACGAGUUAGCUAUUGUUCUAUCUAAAUAUUAUAGAGAGAGGCUUAGCCAUGAAAAAUUUACUUACUGGUUUUGUUGCUGUAGUUAUUGGACUAUUUACUA
#=GR NZ_AAOJ01000001.1/468755-469351 DEL_COLS ------------------------------------------------------------------------------......................................................................................................................................................................................................................................................................................................................................................................................................------------------------------------------------------------------------------------------------------------------------------------------------------------------------------------------------------------------------------------------------------------------------------------------
NZ_AAOU01000012.1/1113-1709                  GCCGGAUACAGUGUGAAGUAGCAGUUGAGACUGUUUAAAAAUAACUCGUACUCGCUGUUUAUUAUUGCUUUUAUAAAUUUUAAAAUGUUAUAGUUUUAAAGCUUUAGAC....GACG.................GUUUGAAGC.G...GGGAGUGCAGAGAAUAA......UAGU....AAUCAGCG..........ACUAUAAUCU.G.GCU.UAUC..A............................CGG.GUUGUGCCGACCUAACUU.GCG......GUGA.........CGUUAAGUUAGGACAUCGCC....GACAU...GGCGG..GAUU..AAGGUUCGAUGAG...............A.U...CGG.AGCUGA........................CUCAUUGUUGUAGGUAU.UCCAAAG.UCCUACCUCCC.ACCUUAAAUAGAAAUAUGCUCUUUAUAGUUUGUAUUAUCACUGACGGUCUUUUGUAAGUUUCAGUUUUCGUUAGAGAAAAUGUAGAUUUUGAACAAUGGGUUAUAUGUUCAUCUUCGGUUCAUCUUUAGUCAGUUAAUUUAGUUGUAAGCUAAAAAUAACUGCUACGUAAGAGUGCAGAUCAGUUUAGAAAGGAAAUAGUAACAAGUGAGUUAACUAUUAUUCUAUCUAAAUAUUAUAGAGAGAGGCUUAGCCAUGAAAAAUUUACUUACUGGUUUUGUUGCUGUAGUUAUUGGACUAUUUACUG
JCVI_SCAF_1101668063070/1257-656             GGUGGUGGGUUGUAGGUUAUGUAGAUGAUGAAUCUAUCCUUGACACACUCCCUCGGUUUGAUAGUCUUAGGGCUAGAUAACUAAGUUCUUUUAAAAAUUUUGUUCUC......GACG...................GAGAACACC....GAGUUG.GCUGAAUAAU.CCU.UUUCCU..A...AA..........AGGGGAUAAAGC.U.AAC.AACU..A............................GGUUAUAGUGACCACUCAAUGAUCC.......GAAU..........GGAUUG.AGAG.AACUAUC...GUAACU...GAUAG..AGUU..GUUGA.AUAUGUGAUAA........UAGA.A...UUG.UA.................UUUA...AGG.CACAUAUU.GGAGGUAAUACAAUAA.UCCUUCACUC..ACCUUUAUUUUGUAGACGAAAAGGUAUGUUUUAACGGACAUUAAUUAGUAGUCGAACAAUCACCAUGGGAAAAUAUAGCGUUAACUAUAUCGGAACAUGAUUCAUUCGUAUAGUGGUCUAAUACCUCUCGCCUGACGCGAGAGAACGUGGGUUCAAAUCCCGCAUGAACAUUGUGAUUAAUUUAUGAUACUCAGGUGCUGGGCUUAGAGUCAGCCAUGCUUAAUUAGUAAAACGAAUCGAGAAGUAAUUACCAUAUUUAUCUGAAGAGGGGUGUAAAAUAAGCUUAUUAUAUGGGAAAGUUCAAG
JCVI_SCAF_1101667156636/546-1                UCAAAAAAAUCAAAAAAAACUAUUGACCCGAAAAUAACUCUCCUGUAAGGUCUUUCUAUACGAUUUGAACGUCGUAACGAUCUUUGAGAACUUAACAAUUUUACUCGAC....GACG.................GUUGAGUAA.A...GGGAAUG.ACUGAAUAAU.....CCUCUG..ACAU............UGGGGAUAAGGU.G.CUG.CUGC.............................................GUUGCUAUAU.GCG....AAGACCAAA..CGCUAGGGGGUAAC...........................GUGG..UAGAC.UAAGGGC...........UACAC.UGAACUG.UACC...............GUGU...CACUGUCCUUAU.GUGAGUAAUGCAGAAA.UCUCACUUCCC.ACUAAUUUUGUUCCAGUGCUGAGUUUGUCUUCGAUGCCUCGAUACUUUCAUAGCUAUGGGACAUCCAUAUCUGGGUAACUGUUGUUUUCUUGAACCUUCUUGGUUCAACCUCCUUGACAGUGGUUACUCAGAUUUUUUUUUGAAAACGAGAAUAUCGCUGACUUCAGUUUUAUCCCCAAAGAAAUUUUUUAUUCUAUACUUGUCGUCUGGAAAUGCUAACCAAUGCGCUUCUGGGCUAAACUUACUUUUCCAUACGAGAACCAAG........................................
JCVI_SCAF_1096627831874/260-843              AGAGGAAAGGUAAUAAUGAGUAAAUUCAAAGGAACACAAUUUAGAUUAGCAAGCAACGACGCACACAAAAUGUGGAAAGCAGUAAAACAAUUACGACGUUUAAUGGGA....UAGCU..................UCCCGUUAUA...GUGAGUG.GCUGAAUAA......AUCC....UACCCAAC..........GGAUUAAGGC.A.CACAAACC..UG.........................................CUCCAACGGUC.......AAGU..........GACUGA.GGAGGU.........................GGUG.AGUGGUAAGCGAUUACAAAU......UAAC.U.ACUUAGGUA................GUUG...GG..AGUCGCUUUGGGGGUCAACCAAGAA.UCCCCCCUCGC.ACCCUUAGGGGAACUUAAUUUCUUUCGUUAGAAGUUAGACCUAAAAAGAUGAAAAUAGUAAAAUAGUAUUACAACCCUAAGGACUUUACAAUUAAGCUGAUUCGAACAGCCUUAAUAUUCGGGCACAAUCCGAAUUAAAAUAAUGUCGGUCGCCGGACAACGAAUGGCGAAGCACNNNNNNNNNNNNNNNNNNNNNNNNNNNNNNNNNNNNNNNNNNNNNNNNNNNAAUAGACAGCGGAGUCUUAGACCAAAUAAAAGCAAAAAAGUUGGGGUUAACAGAAUGAGGGACGAACUUUGGGAAUUGG
JCVI_SCAF_1096627576479/1153-1699            AAGGGAAUCAUCGUUUAAAUGCCUAAGUUAGACUCAAUUCACUUUGGAGUAAAUAAGUUGGCAACUGAGUAUUCGGGCGCUAACUUGCUCCAUUCACUUUGGAAGG.......GCUUAUAAU...............CCUUCC.U...GUGGGUG.ACUCGAAAUA.....ACCUG...UCGUGAG..........CGGGUUAAGGU.A.UGC.AGAU..C............................CCU.GUGGUGGGGCUGGCAGAGUCC.......AAUC..........GGAUGA.GCCA.AA.AGACA.AAUACCA..AGUCUA..AUCU..GUAGU......UCGAAGUAGGUAAUCCAU.GA.ACUG....................AUGUUCACGCCGAAAAGUU.GGAGGUAU.UCAGUAA.UCCUCCCCCAC.GCCAAUUUCUCUACGUCUCGUUCGUGCCCCCGACCUGUUACCUUUCGCAGGUCGGGGGUUUUUUUGUUUGACGACGACAGCAUUUUAGUCUAGAGUAGUACUAUGAAAACAAUUAGAGAUAUACUAUCACAAUUAGGUUAUAUAAAUUCAAAACAACUUAAGGAGCUCGCUGAGACCUUCCCGCAAACCAAAGUUGUUAUUCAAUGGGGCGGACUUCCUCGGGAAAGGGUUCCUGCAUCG.................................................................
JCVI_SCAF_1101668015939/639-30               AAAAUAAUUGAUCUUUUACAUUUUAAAAAAUAAGUUGGAGUUUAGGAACUCAUUCUGUUAAAUCAGAAUUUACCUGUUCAUUCUAAUUUAUUUAAACUUUGGAAGG.......GCUUAUAAU...............CCUUCC.U...GUGGGUG.ACCGAAUAAG.CCU.GUC.....GUGAGCG............GGCUAAAGU.A.UGC.AGAU..C............................CCU.GUGGUAGGGUUGGUAGAGUUC.......AAUC..........GAAUGA.GCCA.AAU.GAC..AAUACCAU..GUCUA..GUCU..GUAGU..UUGAAGUAGGUACACAA.UGA.....ACUGAUGU.................UCA...CGCCGAAAAAUU.GGAGGUAU.ACAGUAG.UCCUUCCCCAC.AUCUAUUUCUUAAUCAUGCAUUCAGACCUACUCAAGGUUUUUCCUUGGGUAGGUUUUUUUGUUUGACAAUGAUUCGAAUUCUGUCAUACUAGUACUCAUGAACACAUUGAAAAACAUUCUUGCGAACUACGGGUACAUCAACUCAGCUCAACUUGCUGAAAUCAACGAACACUUUCCGCACAUGAAAGUCGUAAUCAAAUGGGGAGGCAUGCCCCGUGAUCGAGUUCCUGUUCAUCAAGCAGUGAAACUCAUUAAUAAUAUUGAAUCAAAAAACAUUGACUAUUGCAGAGAAGUAUUCUUCGCAU
JCVI_SCAF_1096627496128/1415-814             UUGACAAAUAAUAAAUAAUAUAGUAUAAUACUCGUAUAAAUAAUUGAGAAACAAACUCAAUCAAAUAAAAUAAAAUUGAUCUUUAAAAUUUUAUGACUUUGGAAGG.......GCUUAUAAU...............CCUUCC.U...GUGGGUG.ACUGAAAUA......ACCUGUU.GUG............AGCGGGUUAAGGU.A.UAC.GAUU...............................CUCUGUGGUGGAG.UACCGAUGGGC.......AAAU..........GUCUGA.GGUA....GGAU...UUCCCA...AUCC...AAUU..GUAGU.AC..GAGUAGGCACAUAAUGAA......CUA.AU.................GUUC...ACACCGAAAGUU.GGGAGUAU.GUAGUAG.UCUCCCCCCAC.ACCUAUUUCUUAAUCAUCCUCUAGUCCUGUUCGAGCCUCCUCCCACCCCUUCGGCUCGAAUGGGACUUUUUUGUUGACACACACAAACAAUNNNNNNNNNNNNNNNNNNNNNNNNNNNNNNNNNNNNNNNNNNNNNNNNNNNCACAAAAACAUUAUGAUUAAUCCCGCCGAAGUAACAAACUAUAACAGAACACAAGACGAACUACAAGAGUUCAUCUUAUUUUGCAUCAAUGUCGCAGGAAAAAAAUCAUCUAUCGAAGCGCCUAAAUUAGAGGUAUUCAUAGAGAGAGCAAAAGACAUAACAA
JCVI_SCAF_1096628383680/643-72               UGAGUGAAGCUGAUUUAAAGGAAGCCAUGACUAGAGCCGGAUUACUUAAGUAAGACAAACUAAGAAGCUGGGCAACUCAGAAAACUGCCCACCUUAUUCUUAAGGAAG....UAGCU..................CUUCCUUAUC...GGGUAUG.GCCGAAUAA......GUCCG...CCA..............CGGACUAAGGC.ACAGGGCACGCAAA.........................................CCAAGAACC.........GACU............GGU.GGAGG.AA......................UGCGUG.ACUGGU.AACGCGU............CUAC....ACUG.UA.................GUGG...CAUAACGCGUUU.GGAGGUAU.ACAGCAAGGCCUCCUACCC.ACCUUAUUUUGAUGCCCCUAGACCAUCGUUAACGACGCGAAAGAAUCGAGAUGGAAAUGCUUUACCGGCGCCGGUAUAUAAGUCAGGGGCUCAUCUUUAUUUUUCCACACGUGCGGAAACCGCUUCGCAACUUCUCAGCUCAGCUCCAUUCAGCUCCCAUUUCUUUUUGCUCAGUAGAGCCGUAAGGCUCCGUGAGAAAACAGGUUCUCAGUUCAGAACCUCAAACCAACAGUAGCACGGUAGGGCGGGGUGAGAAAAUAACUUCUCAGUUCAUGCUCUACAAACCAAAACCCAACGGACAGCGG
JCVI_SCAF_1101668335187/1075-1662            AAACAGGUGUCAGGUUUAAAACAUCUAGAGGAAUAACCACUCAAGUAAAAAAAACUUGACAUUUGAGUUUUUUAUAGUAUAAUAUGUUUUAGAAUUUAAAUGCAGUUAGGU..GACG...............GCCUAACUGUA.G...GGAUGUGCGUUGAAUAACAUCUUCGUC....C.AC.U............GAUGUAAAAC.G.GCG.UGUC..A............................CAG.GUGGAGCUGAGGCCACCCUUCUG.....GUAA........CAGUAGGG.AGCCACAUCACUC..AAUCCA..GAGUGG..GACA..CG.GC.AG...GGAGGGAACGAAUGCCAA.UA.ACUG.GA.................GUGAG..UACCCCAAACUU.GUAGGUAAUCCAGAG..UCCUACCAUCC.CCCGAACACUUUUCCUAAAUAUAUCCAUUAACCCUUUAACGGAGGAAAAUAUGUUAGAUAAAGCCUUAGGUUGGAUCAGAAGUCUAACAGAGUUGGGAGUUGCACUUAUCGCAUUAGGUGUAGUUCUUCAAGUUAUCUUUGGAGCUGCUGUUCCAUUCAUGCCAGUAGACGUUGUUGGUUCAGUUGUCUCACUGGUAAAUAAAUUAGGAUCUGAGGGCCUGGUUGGAUUGGCUGCAUUGUGGAUUCUAUGGGGAAUUUACGACAAGAAA....................................
JCVI_SCAF_1096628395834/271-893              UAGCUCAGUUGGUAGAGCAGGGCUUUUGUAAAGCUCAGGUCGUCGGUUCGAGUCCGACGAAAGGCUUGACAGCAAUCCAAGAAGUGUGUUAUAAAUAAGAUGUCGGGAGG...GACG................CCAAACGACA.....GGAGAUG.ACUGAACAAC.....CCUUA...UGUGGUCCACCG...C.UGGGGUAUAGU.UGAGUAGGAC..A............................GGCUGUGGUGGCCGC.CCUGAUUAACCA....GAGA.......UGG..GAGCAGGUG.AAUCC....GAAACCAAA...GGA..GUCC.GAAAGA.UCACGGGUAUAACUUAGC..........AGU.AA.................GUGUA..GACCCCCGUGUU.GUGGGUAU.AACUGAAGUCCCACUCUCC.ACCCAACUAUCUUAUGAAAGUGAUGAAAUUAUUCCUUGACACUGCCGAUACAUCUGAAGUCCAAAAGCAUUUCUCAACUGGACUGAUUGACGGAGUCACGACCAAUCCUACUCUUAUUAUGAAGAGUGGUCGUNNNNNNNNNNNNNNNNNNNNNNNNNNNNNNNNNNNNNNNNNNNNNNNNNNNGUUGAGUUUGGUGAUAUUGAUGAAAGCACAAUGAAUACCAUUCUCAUACGCUGUUAUAUAAACUAUUCUUAAAAUGCCUUAUCUGAGUAGACUCUAAAUAAACGUGAACUUAGUGCCCACC
JCVI_SCAF_1101668007515/1491-878             AAAUCUUGUCAGAGGCUCCACAUAAUGGCCUAUAGCUCAGUUGGUAGAAGCGUCUGACUGUUAAUCAGAAUGUCCUAGGUUCGAGUCCUAGUGGGCCAGUUGGAGAUU.....GAUC..................A.UCUCCAUA...GGGUAUG.GCUGAAUAA..CUG.UUGUG...GUCAUCA..........CGCAGUAAGGCUGAAGUAGAAC..A............................GGCUGUGGUGGCCGCCAAGGAAUACCGG....GAGA.......CCGG.AGUCUUGUG.AAUC...C.UUAACCG..G...GA..GUUC.GAAAAGAUCAGAGG...........UUUAC.UAAGCAU.UA.................GUGA...GACCCCUCUGUU.GAAGGUAU.AAUGUAA.UCCUUCUACCC.ACCUUGCGAAAUUAGUUUAGAGGCAAAACUAAAGGUUUCCAACCUUUCGUCACCAGUUCGAUUCUGGUAUUUCGCUUUAGAAAUAGUAAAAACUUUUUCUGAUGAUUUUAUGGAACCGAUAAACCCUGUAAAUAUUUUACUUCUUAUCAGCGAUCUUGAAGGUAGUUGUCAUCACUUAGGAGAGAAUGGUUUUGAUGAGGAUAAGAAAGUUGUCAGAGAAAUAUGUAAUAGAUACUAUAAGAUGUACUUCACACUCUGUAAAGAACAAGGAAGGAAACCUUAUUAAAUUCCUAAAUAUCUAACCU
JCVI_SCAF_1101668455072/366-966              GUAGAGGCGAUAGGAACUAGCAUCUGGGUCCUUAGUUCAGAUGGAUAGAACAACAGCCUUCUAAGCUGUGUGUCACAGGUUCGAGUCCUGUAGGACCUGUUAGAGAACU....GAUC.................A.UUCUCUAUA...GGGUAUG.CCAGAAUAA......CAGAUGUGGUCAUG........CAC.UCUGUAAUGGUGAAGUAAGUC..A............................GGG.GUGGUGCCCGCUGUG.............GAAG................CACAG.AACU..C...UAACCAA..G..AG..GACUGAAAAGAAUGAGGAUCACUA.......UUAC.U....AC.UA.................GUGA...GACCAUCUUCAUUGAGGGUAU.AGUAAAA.UCCCUCUACCC.ACCCAUGCCAUUCUAGCUCAGCUGGUAGAGCAGGUCUUUUGUAAAGAUCAGGUCGCAGGUUCAAGUCCUGUGAAUGGCUCUGGGGUAGUGAAUACUCCACCAACCACCCAUUCACUAUCCCUCCUGCGGAUGUAGUUCAGUGGUAGAACGUCAGCCUUCCAAGCUGAAUGUCAGGGGUUCAAGUCCCCUUAUCCGCUUGUCCUCUUUAUAUUAUGAACCCAGUUAAAAUCUUACUUCUACUAUCUGAAUUAGAAGGCAGUUCUGCUCACUUGGGCAACUUGGGUUUUGAAGAGGACAAAGAAGUU
JCVI_SCAF_1096627787760/627-1227             GUAGAGGCGAUAGGAACUAGCAUCUGGGUCCUUAGUUCAGAUGGAUAGAACAACAGCCUUCUAAGCUGUGUGUCACAGGUUCGAGUCCUGUAGGACCUGUUAGAGAACU....GAUC.................A.UUCUCUAUA...GGGUAUG.CCAGAAUAA......CAGAUGUGGUCAUG........CAC.UCUGUAAUGGUGAAGUAAGUC..A............................GGG.GUGGUGCCCGCUGUG.............GAAG................CACAG.AACU..C...UAACCAA..G..AG..GACUGAAAAGAAUGAGGAUCACUA.......UUAC.U....AC.UA.................GUGA...GACCAUCUUCAUUGAGGGUAU.AGUAAAA.UCCCUCUACCC.AACCAUGCCAUUCUAGCUCAGCUGGUAGAGCAGUCUUUUGUAAAGANNNNNNNNNNNNNNNNNNNNNNNNNNNNNNNNNNNNNNNNNNNNNNNNNNNAUGUAGUUCAGUGGUAGAACGUCAGCCUUCCAAGCUGAAUGUCAGGGGUUCAAGUCCCCUUAUCCGCUUGUCCUCUUUAUAUUAUGGAUCCUAUACAAAUUCUUCGUAUCAUUGAUAACUUAGAAGGAUCAUACCACCACCUCAGGGUGUGUGGAUUUGAUGAGGACAAGGAUACAAUCAGAGAAAUCUGUAAUAGAUACUACAAACU
JCVI_SCAF_1101667251432/456-1                GUAGAGGCGAUAGGAACUAGCAUCUGGGUCCUUAGUUCAGAUGGAUAGAACAACAGCCUUCUAAGCUGUGUGUCACAGGUUCGAGUCCUGUAGGACCUGUUAGAGAACU....GAUC.................A.UUCUCUAUA...GGGUAUG.CCAGAAUAA......CAGAUGUGGUCAUG........CAC.UCUGUAAUGGUGAAGUAAGUC..A............................GGG.GUGGUGCCCGCUGUG.............GAAG................CACAG.AACU..C...UAACCAA..G..AG..GACUGAAAAGAAUGAGGAUCACUA.......UUAC.U....AC.UA.................GUGA...GACCAUCUUCAUUGAGGGUAU.AGUAAAA.UCCCUCUACCC.AACCAUGCCAUUCUAGCUCAGCUGGUAGAGCAGGUCUUUUGUAAAGAUCAGGUCGCAGGUUCAAGUCCUGUGAAUGGCUUGUCCUCUUUAUACUAUGGACCCUGUAAAAAUACUACUUCUAAUAUCUGAUUUAGAAGGAAGUUAUCAUCAUCUCAGAGUA.................................................................................................................................................
JCVI_SCAF_1096627182270/895-1497             AAGCACAUGGUAUAAUUCUUGAGUUCUGCGGGAUUAGUUCAGUGGUAGAACGUCAGCCUUCCAAGCUGAAUGUCGUCGGUUCGAGUCCGAUAUCCCGCUUUGGAUUCUC....GACG.................GAGAGUCCAUA...GGGUGUG.ACCGAAUAAC.....CCUUGU..GGAGGC..........ACGGGGUAAGGU.AUAUUAGGAC..A............................GGG.GUGGUGCCCGCUGUG.............CUUG................CACAG.AAUC..C..GAUACCAA..G..GA..GUCC.GAAAGU.CUGGAAGUCC..UCAUAUUACAC.....CUA.CAA................GUGU...AUCCCUUCCAGU.GAAGGUAUAGUAGAA..CCCUUUCACCC.ACUAACUAAAAGAUGAAAUUUCUACUCGCUAUUUUUGCCUCUUUAUUCUUUGCUCUUCCUGCCAUGGCUAUUGAAGUCACAAUGGGAGCAAAUGGUAACUUAGUUUUUGAGCCAUCUGAAAUAAAUAUUUCUGCGGGAGAUACGGUUACUUUUGUAAACGGAAUGCUUCCUCCUCAUAACGUUGUAAUUGAAGAUCACCCAGAAUGGUCUCAUGAUGAUCUAGCCUUUGCGGGAGGAGAGUCUUUUGACAUAACCUUCCCUGAAUCCGGCGACUUCACUUUCUGGUGUGCUCCACAUAAAGGUGC
JCVI_SCAF_1096628019100/1-563                ........................................AGUGGUAGAACGUCAGCCUUCCAAGCUGAAUGUCGUCGGUUCGAGUCCGAUAUCCCGCUUUGGAUUCUC....GACG.................GAGAGUCCAUA...GGGUGUG.ACCGAAUAAC.....CCUUGU..GGAGGC..........ACGGGGUAAGGU.AUAUUAGGAC..A............................GGG.GUGGUGCCCGCUGUG.............CUUG................CAUAG.AAUC..C..GAUACCAA..G..GA..GUCC.GAAAGU.CUGGAAGUCC..UCAUAUUACAC.....CUA.CAA................GUGU...AUCCCUUUCAGU.GAAGGUAUAGUAGAA..CCCUUUCACCC.ACUAACUAAAAGAUGAAAUUUCUACUCGCUAUUUUUGCCUCUUUAUUCUUUGCUCUUCCUGCCAUGGCUGUUGAAGUCACAAUGGGAGCAAAUGGUAACUUAGUUUUUGAGCCAUCUGAAAUAAAUAUUUCUGCGGGAGAUACGGUUACUUUUGUAAACGGAAUGCUUCCGCCACAUAAUGUUAUUAUUGAAGACCAUCCUGAGUGGUCGCAUGAAGAUCUUGCUUUUUCAGGCGGAGAGUCUUUUGACGUAACCUUCCCCGAAGCCGGAGACUUCACCUUCUGGUGCGCUCCACAUAAAGGUGC
JCVI_SCAF_1101668197246/1303-693             AUUUACAAUCAGGGGAAUUCUAUCAGCCAUUUAUCAAGUACUUUUUUUCUAUUUAUACUUGGAUGGUUGACAGAUUUUGAAAGAUACUUUAUAAUAUCUUCGUUG........GACG.....................CAACAUA...GGGAGUG.ACUGAAUUAAACUU.GCUGGC..A.AUAG..........GCUGGUUAAGGU.G.AUG.AGUC..A............................GAG.GUGGUGCUCGCAGGAUGCCUCUU.....GAGA........AAGAAGCGACCUG.AACUAUC...UUACCA...GAUGG..GACU..CAUGC.AACGCAGUAAAA......AUUAC.UAAG.....A.................GUAGCAAUGCCCUGCGUUU.GUAAGCAU.ACUCAAA.UCUUACCUCCC.ACUUUUUUAUUAAUAGUGCAUAUAUAAGAGACAUGAAAGCACAUAAACCUAUGAAAAUUUUUCUGGAUACUGCAGAUACGGAAGCAAUUAAAAAAGGAUAUGAAACUGGAUUAGUAGAUGGUAUUACCACCAAUCCUAGUCUCAUAAUGAAGAGUGGUAGAGAUCCAGAAGAAGUAUAUCAAGAACUGAUUGACUUAGGCAUACCUGAUAUAAGUAUGGAAGUUGUUGGUGAUAAGGAACAGAUGCUUUGGGAAGGUCGUAGACUUGCUAAUAAAUUCGGACAAAAUGCAACUAUUAAAGUUCCA
JCVI_SCAF_1096627922983/1455-1913            AGCAGCACCAGCACCAGAAGGUGAAGCAGCAGUGGAACCAGAAGUAGUAGAAGCACCACCAGAGGGUUGACAGGAUAAUCAAAACAGUUUAUAAUACCUGUGUUGGG.CC...GACG................GGUUCCAACA.C...GGGAGUG.ACUGAAUUAAACUU.GCUGGC..A.AUAG..........GCUGGUUAAGGU.G.AUG.AGUC..A............................GAG.GUGGUACUCGCUUUCC............UUCG...............GGAUAG.AACCAUC...CUACCA...GAUGG..GACU..CAUGC.AACGCAGUAAAA.......UUAC.UA.AGAG.UA.................GCAA...UGCCCUGCGUUU.GUAAGCAU.ACUCAAA.UCUUACCUCCC.UCAUAAAUCUUUUGAGGAUAUAUAAUGGAAGUAACAAUCUAUGAUGAACUUCGUACUAUGAAAAUUUUUCUUGAUACUGCAGAUACUGAAGCAAUUAAAAAAGGAUACGAAACUGGAUUGGUAGAUGGAAUCACUACCAAUCCUUCUUUAAUAAAAAGAG.................................................................................................................................................
JCVI_SCAF_1101668723105/735-143              GAGGUGCGACUGUAGAAGAAAUGUUUGAUAAAUUAAAAGGUUCAAUUCGUAAAUUAAAAGAGACGCUUGACAACUAAAUAGUAGAGUGUUAUACUAAUUUUGUAAG.......GACG....................CUUACAUC...GGGAGUG.ACUGAAUAAA.CUU.GCUGGC..AUAC.G..........UCUAGUUAAGGU.G.AUG.AGUU..A............................GAG.GUGGUGCUCGCUGCUG............GGAA...............CAGUAG.AACU.AC...AAACCAA..GU.AG..AGCU..CAGGU.CUGAUGGU..........CUUUC.UA.ACUG.UA.................GAAA...UGCCCCAUCAGU.GUUGGAAU.ACAGAAA.CCCAACCUCCC.UCUUUAACACAAAUAAAAAGUAAAUCCAAUAGAAUCUAAUGUCUUUUUCUAAUCUUAAAAAACAAUCCUCACUUGGUUCUCUGACUGCAAAACUUGUUAGUCAGGUGGAAAAAAUGAAUAAAGGUUCAAACGGUGUAGAUGAUCGUUUGUGGAAACCAGAAGUUGAUAAAGCAGGUAAUGGUUAUGCGGUAAUCAGAUUUCUCCCUGCACCAGAUGGAGAAGAUUUGCCUUGGGCAAAACUCUACACUCAUGCGUUCCAAGGAACUGGUGGUUGGUUUAUAGAAAAUUCAUUGACAACACUUGGU
JCVI_SCAF_1096627173391/1968-1376            GAGGUGCGACUGUAGAACAGAUGUUUGAUAAGUUAAAAGGACAAAUCCGACAGUUAAAAGAAACGCUUGACAACUAAAUAGUAGAGUGUUAUACUAAUUUUGUAAG.......GACG....................CUUACAUC...GGGAGUG.ACUGAAUAAA.CUU.GCUGGC..AUAC.G..........UCUAGUUAAGGU.G.AUG.AGUU..A............................GAG.GUGGUGCUCGCUGCUG............GGAA...............CAGUAG.AACU.AC...AAACCAA..GU.AG..AACU..CAGGU.CUGAUGGU..........CUUUC.UA.ACUG.UA.................GAAA...UGCCCCAUCAGU.GUUGGAAC.ACAGAAA.CCCAACCUCCC.UCUUUAACACAAAUAAAAAGUAAAUCUAAUAGAAUCUAAUGUCUUUUUCUAAUCUUAAAAAACAAUCCUCACUUGGUUCUCUGACUGCAAAACUUGUUAGUCAGGUGGAAAAAAUGAAUAAAGGUUCAAACGGUGUAGAUGAUCGUUUGUGGAAACCAGAAGUUGAUAAAGCAGGUAAUGGUUAUGCGGUAAUCAGAUUUCUCCCUGCACCAGAUGGAGAAGAUUUGCCUUGGGCAAAACUCUACACUCAUGCGUUCCAAGGAACUGGUGGUUGGUUUAUAGAAAAUUCAUUGACAACACUUGGU
JCVI_SCAF_1101668704815/244-844              AUCCUUGUAGUUCGGCACCAUAUGUGAAACUAUCACCGCAGAAGAACAAAUCUACUUUCAUGGGUUGACAACCUUUAUUACUUGUUAUAUAAUAAUUUAUGUAAGGGGGC...GACG................GUUCUCUUAC.A...GGGAGUG.ACUGAAUAAA.CUU.ACUGGC..AUUU.U..........GCUAGUUAAGGU.G.AUG.AGUC..A............................GAG.GUGGUGCUCGCUGUUG............GCAA...............CGACAG.AAUCGUC...UUACCA...GACGG..GACU..CAGGC.AGGCAAGU..........CUUUC.UA.ACUG.UA.................GAAA...UGCCCUUGUCUU.GUUGGUAU.ACAGGAA.UCCAACCUCCC.ACCCCUUACACUAUGGAGUUUUGAUGCUAUUAUUUUUAUUGAUUUGUAUAAUAGCGGUGUUGUACUUUGUAGUGUUCUUAAACAAGUUUGAUCCUCAUUGAAAGAGGGAGGGUCAAACUUUUUUUUCUUUUUAUUAUUAUGCCUUUAUUUCUAAUUGUUCUCGCCUCUUCUUCCGUAGGUGCAGCAAUCGCUUUAUAUAUAAUUCGUAAAUACGAUCCUCAUGCAUGAGAAAAGCUCUUCUAUUUUGUGGAUGGUGUUGGUGUGCAUCAUCACCCUUGAUGUACACUAUCCAACGAUAUGCUAAA
JCVI_SCAF_1096627081214/62-656               ACACCAUAAGUCUGAUGCCAUUGAAAACAUUCAUCAGUUCUUCUGUGAUAAACCACUUGACAACUCCAUAACAAUCUGCUAUAAUAUCUAUGUAAGGGGGCGACG........GUCA.....................CCUUGCA...GGGAGUG.ACUGAAUAAU.CUU.UCUGGC..AUAU.A..........GCUGGAUAAGGU.G.AUG.AGAU..A............................CAG.GUGGUGCUG.CUGUGG............UUUU...............CCACAG.AACCGAC...AAACCA...GUCGG..AUCU..CAGGC.AAGGAUGUAAAA......UUUAC.U..ACUG.UA.................GUAA...UGCCCGUCCUUU.GUUGGUAAUACAGAAA.CCCAACCUCCC.ACUUUUCCACAACCCCUGUGGAAAAAACCUAUAGGGGUUUUUUUAAUUUUGCAAAAUUUUUUAUAUAUCGCUCGUUGGGAUACUUUUGUAGGUUAGGGUAGUUUGCUUUUUUUAGCCACCGCCCGCCCUAAUUAACAUAUAAGGCAUCAAAAACACUGUCAAUUCGUGAUAUCCACCCCUUGACAAUACUGCACUUAUGUGUUAACAUAAAAAUGCCACAGUUGUUAACACUGUGGCACUUGCAAUCCUUUCAAGAUUAUGUUAUAAUAGGACUGUGAAUUGUCCUAUAUUUGUUGUUACCAAUU
JCVI_SCAF_1096626975268/310-900              UCAUCAACCAACUCAAAAGAGCGUUUUGUGAUCAAUUUCAACUGGUUUUUACCAGAGCUUGACAAAUCAAGGAGUGAGUGAUAUACUAUAUACGUUGGGUUGACG........AACU.....................CAACA.U...GGGAGUG.ACUGAAUAAA.CUU.ACUGGC..AUUU.U..........GCUAGUUAAGGU.G.AUG.AGAC..A............................GAG.GUGGUGCUCGCUGUUG............GGAA...............CAACAG.AACU.AC...AAACCAA..GU.AG..GUCU..CAUGC.AAAGACGU..........AUUUC.UAAACUG.UA.................GAAA...UGCCCGUCUUUU.GUAGGUAC.ACAGGAA.UCCUACCUCCC.ACCUCACCACACACAGAAAAAUAUCUUUCCUUAUUUUCGAUUAUGGCAGUUAGAACUAAGAUGGGUGGAUUCGGAACUACUCUUGUAGUAGAGAAGAAUCAGAAAAAGACCAGUCAGGGCACAAGUAAAAACACAAAAUAUAGUGCAACUAGUAGAAACAAACGGAAAAAGAGGUAUCGAGGACAAGGAAGGAACUAACAGAGGGUCGAAUGACCCUCUUUUUUUAUGCUUAUAGAUAGUGUUAGCGUAAAAUAAUGAAAAAAUGACAAUCAGAGUCGAUAAAAGUGAAGAAUUUGUCAAAUCUG
JCVI_SCAF_1096626936369/584-1182             GAGGAGUUACUCAAACCAACGCAAAAGAGCGUUUUGUGAUCAAUUUCAACUGGUUUAUACCAGAGCUUGACAAACCAUAGAGUGUUUGCUAUACUAUAUACGUUGAGUU....GACG.................AACUCAGCA.U...GGGAGUG.ACUGAAUAAA.CUU.ACUGGC..AUUU.U..........GCUAGUUAAGGU.G.AUG.AGAC..A............................GAG.GUGGUGCUCGCUGUUG............GGAA...............CAACAG.AACU.AC...AAACCAA..GU.AG..GUCU..CAUGC.AAAGACGU..........AUUUC.UAAACUG.UA.................GAAA...UGCCCGUCUUUU.GUAGGUAC.ACAGGAA.UCCUACCUCCC.ACCUCACCACACACAAGAAAAAUAUCUUUCCUUAUUUUCGAUUAUGGCAGUUAGAACUAAGAUGGGUGGAUUCGGAACUACUCUUGUAGUAGAGAAGAAUCAAAAAAAGACCAGUCAGGGCACAAGUAAAAACACAAAAUAUAGUGCAACUAGUAGAAACAAACGGAAAAAGAGGUAUCGAGGACAAGGAAGAAAAUAACAGAGGGUCAUUCGACCCUCUUUUUUUAUGCUUAUAGAUAGUGUUAGCGUAAAAUAAUGAAAAAAUGACAAUCAGAGUCGAUAAAAGUGAAGAAUUUGUCAAAUCU
JCVI_SCAF_1101667114676/14-606               GUGUCAUCAACCAACUCAAAAGAGCGUUUUGUGAUCAAUUUCAACUGGUUUUUACCAGAGCUUGACAAAUCAAGGAGUGAGUGAUAUACUAUAUACGUUGAGUUGA......UCAC.....................UCAACA.U...GGGAGUG.ACUGAAUAAA.CUU.ACUGGC..AUUU.U..........GCUAGUUAAGGU.G.AUG.AGAC..A............................GAG.GUGGUGCUCGCUGUUG............GGAA...............CAACAG.AACU.AC...AAACCAA..GU.AG..GUCU..CAUGC.AAAGACGU..........AUUUC.UAAACUG.UA.................GAAA...UGCCCGUCUUUU.GUAGGUAC.ACAGGAA.UCCUACCUCCC.ACCUCACCACACACAAGAAAAAUAUCUUUCCUUAUUUUCGAUUAUGGCAGUUAGAACAAAGAUGGGUGGAUUCGGAACUACUCUUGUAGUAGAGAAGAAUCAGAAAAAGACCAGUCAGGGCACAAGUAAAAACACAAAAUAUAGUGCAACAUCAAGGAACAAACGGAAAAAGAGGUAUCGAGGACAAGGAAGGAACUAACAGAGGGUCGAAUGACCCUCUUUUUUUAUGCUUAUAGAUAGUGUUAGCGUAAAAUAAUGAAAAAAUGACAAUCAAAGUCGAUAAAAGUGAAGAAUUUGUCAAAUCU
JCVI_SCAF_1096627908392/1260-659             UACACAUGCUAAGUGGGACAAUGUUAUGAAACGCAAACCUUUAUUACAUGAAGUAAUGAAAGAGCUUGACAAACCCCCAGAACCUGUGCUAUAAAUAGUAUAUCGGGU......UCGCU................ACCUGAUA.C...GGGAGUG.ACUGAAUAAG.CUU.GCUGGC..AUAA.G..........GCUAGUUAAGGU.G.AUG.AGAC..A............................CAG.GUGGUGCUG.CUGCUC............GCAA...............GAGUAG.AACCGAC...CUACCA...GUCGG..GUCU..CAGAU.AGUACAGUAAAAA.....UCUAC.UC.AAU.....................GUAGCAAUGCCCUGUACUU.GUUGGUAA.ACAUGAA.CCCAACCUCCC.ACCAAAACACAAUCCAAUUAAAUCUAACAAUCAUAUGUCAUUUGCAGAGUUAAAGAGAAAGAGUCAAGCUAAUUUUGAAUUUUUACAGAAAGAGAUAGAGAAGACGAGUAGUAAUAGUAACACCGAUGAACGGUUAUGGAAACCAGNNNNNNNNNNNNNNNNNNNNNNNNNNNNNNNNNNNNNNNNNNNNNNNNNNNUACAGAAGAAGGUAAAGAGUUAGCACGUAAGCAAAAGCGUAGACUAUCUUACUACAGUAACAUCUACGUUGUUAAAGAUACAAAUGAUCCUAGUAACGAAGGAAAAGU
JCVI_SCAF_1101668469441/866-1202             UGGAUUUACGAUCAGGGGGUAUCUGGCAACCAUUUCUCAAAAGACUUUCUUUCUAUUUAUGCAAGGUUGACAAAUAAAUAAUACUGGUAUAUAAUAUAUCUGUUGAGGC....GACG.................GUCUUGACA.C...GGGAGUG.ACUGAAUAAA.CUU.GCUGGC..AUAA.G..........GCUAGUUAAGGU.G.AUG.AGAC..A............................CAG.GUGGUGCUG.CUGCUC............GCAA...............GAGUAG.AACCGAC...CUACCA...GUCGG..GUCU..CAGAU.AGUACAGUAAAAA.....UCUAC.UC.AAU.....................GUAGCAAUGCCCUGUACUU.GUUGGUAA.ACAUGAA.CCCAACCUCCC.ACCCCAUAAAACACUUAAUCUUCAAACAUCCACAUGUCA..........................................................................................................................................................................................................................................................................
JCVI_SCAF_1096627918656/418-1018             UCAACUUCUAAAUAGGAUUGAGACAUCGUUCGUGCGGUCUCUACAAUCGGAACUUACAAGAGGGUGCUUGACACCCUCUUUUUUUAUGCUAUAAUAUUUUUGUUGAGUU....GACG.................AACCCAACA.C...GGGAGUG.ACUGAACAAA.CUU.GCUGGC..AUAA.G..........GCUAGUUAAGGU.G.AUG.AGAC..A............................CAG.GUGGUGCUG.CACGUU............G.AA...............AACGUG.AAUCGAC...UUACCA...GUCGG..GUCU..CAGAC.AGUAAGGUAAAAA.....UCUAC.U..AAU.....................GUAGCAAUGCCCCUUACUU.GUUGGUAC.ACAUUAU.UCCAACCUCCC.ACACCCACCACAAUGAAAAAGGAAACAGUAGGUGAAGNNNNNNNNNNNNNNNNNNNNNNNNNNNNNNNNNNNNNNNNNNNNNNNNNNNUUUUCGUACUAUACUAUGGGUAAUCGAAGGAGGAAUCAUUGGUUGUAAUUUUUAAAUUCCUUGAAGCAGCAAUGUUAUCUGUUGCUGUAGGAGUUGGAGUUGUGGCUACUGGUACUGCCCUCAUUACAGGUGAAUCACCUGAACUAAUUGACUAUGUACAGAUGAUCGCACCUCCAUAUGAAUCAGAUGACAAAAGGAUUUACCCUGACAUUUGGGA
JCVI_SCAF_1096627611218/1443-1944            AAUUUAGAGGUCAGAGAUAUGUUUGAUGAUCUCCUAACAAAAAUAGAAAAGUUUGAAGAACAGGUUGACAAGCAAUCAUAAAUGUGUUAUAAAUAAUAUAUACCUGACU....GAUC.................A.UCGGGUA.U...GGGAGUG.ACUGAAUAAA.CUU.ACUGGC..A.AC.C..........GCUAGUUAAGGU.G.AUG.AGAC..A............................CAG.GUGGUGCUG.CUGAU.............GCGA................GUCAG.AACCGAC...CAACCA...GUCGG..GUCU..CAGGCAAGGAAUGUAU........UUUAC....ACUG.UA.................GUAA...UGCCCAUUCCUUUGUUGGUAU.ACAGUAA.UCCAACCUCCC.CCCUUUUUUAGAUCACAAUCCAAUUAAAUCCGAAGUAAUAUGUCAUUCGCAGAAUUAAAGAAAAAAUCCCAAUCAAAUCUAUCAUUUUUACAAAAAGAACUAGAGAAGACAGUUAGUAACAAACAAGUUGAUGAACGAUUCUGGAAACCAGAAGUAGAUGCAUCAGGUAAUGGUUACGCUGUCAUUCGUUUUUUACCAGCACCAGAUGGUG..............................................................................................
JCVI_SCAF_1101668210533/1266-1855            AUGAAUAAAAAUAUUAAUAAAAAGAUACAAUGUAUAUCUGUAUACCAUAACACUACAUCUGGGGGCUUGACAGGUAUAGUGUGAUACAUUAUACUUAUUUUGUUG........GACG.....................CAACGUUA..GGGAGUG.ACUGAAUAAU.CUU.UCUGGC..AAAC............GCUGGAUAAGGU.G.AUG.AGAC..A............................CAG.GUGGUGCUG.CACC..............GAGA.................GGUG.AAUCGAC...UUACCA...GUCGG..GUCU..CAGGC.AAGGACGUAAAA......UUUAC.U..ACUG.UA.................GUAA...UGCCCGUUCUUU.GUUGGUAU.ACAGGAA.UCCAACCUCCC.CCCUUUUUUAUUCAAAUGAAAAAACUAAACUACGCAGCAACUAUAACUUACCUUGGGGCAGUAAUAUUGACAGGAGGAUUGGUAUUUCUCGGUCAUAGUAAUCAUAGACUCUCAGAUAGUAAUGAUGAACUUACUGCAGAGGUACAAGCACUCGUUGAGGCAUACCUAACAAGUGAUAAGGAUUGUUAUUUGUUAGCACCUAAACCAGAUGAUUUUAUUAUAUGGGAAGAAAUGCCCUACAAAGAGAUGAUCUAAUGUUUGUAUACUCAAAUCUUACCUCCACCUCACACACUAUUUUUAAUAUA
JCVI_SCAF_1101668718596/755-170              UCACAAUGAGGGGUUUUCUUGUACUCGGCAUUUCUCACAUUACUUUUUUAUAUUUAUGCAGGAUGGUUGACAAGUAUAUUUAAAUGAUGUAUAAUAGGUUUGUUG........GACG.....................CAACGUU...GGGAGUG.ACUGAAUAAU.CUU.UCUGGC..AAAC............GCUGGAUAAGGU.G.AUG.AGAC..A............................CAG.GUGGUGCUG.CUUC..............GAGA.................GAAG.AAUCGAC...UUACCA...GUCGG..GUCU..CAGGC.AAGAACGUAU........UUUAC....UCUG.UA.................GUAA...UGCCCGUUCUUU.GUUGGUAU.ACAGUAA.UCCAACCUCCC.UUUUUUAUUAUUUUAUCUUUUCAAAUGCAAAUUUUUCUAGACACCGCUGACACACAAGUUAUUCAAAAUGGAUACAAUACAGGUUUAGUUGAUGGUAUCACAACAAACCCCACAUUGAUAAUGAAGAGUGGUAGAAAUCCAGAAGUUGUAUAUCAAGAAUUAAUUGAUAUGGGUUUCACAGAUGUGAGUAUGGAAGUUGUCGGUAAUAGAAAAGAAAUGUAUGAGGAAGGUAAUAGACUUGCAAAGAAGUUUGGAAAAUCUGCAACAAUUAAAGUUCCUUGCACACCAGAUGGUUUAGCAGUAUG
JCVI_SCAF_1101668713148/1092-535             ..............................AGAAUGUUACGAAACCCUACCAGAAGAAUGGAAUCAUUGACAGGUCAAUCAAAGUGCCUUAUAAUAAAAGAGUAAC.......GACG....................GUUACGUC...GGGAGUG.ACUGAAUAAU.CUU.UCUGGC..AAAC............GCUGGAUAAGGU.G.AUG.AGAC..A............................CAG.GUGGUGCUG.CUUC..............GAGA.................GAAG.AAUCGAC...UUACCA...GUCGG..GUCU..CAGGC.AAGAACGUAU........UUUAC....UCUG.UA.................GUAA...UGCCCGUUCUUU.GUUGGUAU.ACAGGAA.UCCAACCUCCC.UUUUCUUUACCUCUCCGAACUAGGUGGUAAAGUUGCUCACGAGUCCUUUGUAUCUUGUGGGGACAGUUAUGUACAAAGGACUUCUUAUUCAUUUUUUUAUUAUGCCUUUAUUCUUGAUCGUUCUUGCAUCUUCUGGUAUAGGUGCUGCUAUUGCUUUAUACAUAAUUCGUAAGUACGACCCUCAUGCCUAGAGAAAUUGAAAGUGAAUACAAAUUUACAAAGAUUUGUAAGUAUAAUUCACAGGAAAAAUGGGAGAGACAUGUAGAUAAGUUUAGUAGACUACAACAAAUCGAUAGAAUUGGAAG
JCVI_SCAF_1096627048294/1222-623             UAGUAUUCAUUCUGCAAAACUUUUAUUAGUUUUCAACGCAUAAUACUCAAAUAAAUUAAGGGGGGUUGACACCCUCUUUUUUUAUGCUAUAAUAUAUUUGUAAGCGAAG....GACG.................CUUUGCUUACA...GGGAGUG.ACUGAAUAAA.CUU.ACUGGC..A.AC.C..........GCUGGUUAAGGU.G.AUG.AGUC..A............................GAG.GUGGUGCUCGCUGUUC............GCAA...............GAACAG.AACUACU...GAACCA...AGUAG..GACU..CAGGC.AACAACGUA.........UUUAC.UU.UCUG.UA.................GUAA...UGCCCGUUGUUU.GUUGGUAU.ACAGGAA.CCCAACCUCCC.ACCCAUUAAUAAAACAGAAGUGUUUGUUUCAUAGUGUAGGGGUGGUUUUUACUACCCCUUUUUUUAUGUAAAGUGUUAUAAUUAGUAGUGUACGCUUCGGGUACAUAAUUCACACUCGCUUAAUAAGGAGAAAACAAAUGAACGCACUACAAAGGUAUCACUCUGCAAAUUUACCAGAGUUGAUGAAAAUAAUAAACAGAAACGGUAUAGGUAUGGAUGAUUACCUUGACCGAUUUUUUAAUGUCGAUUAUACAUCGAACUACCCACCAUACAACCUAGUAAGUGUAAAUAAUCACGAGUCAAGA
JCVI_SCAF_1096627160072/362-961              UUAGUAUUCAGAACGUAAAACUUUUAUUAGUUUUCAUUGCGUAAUACUCAAAUAAAUCAAGGGGGUUGACACCCUCUUUUUUUAUGCUAUAAUAUAUUUGUAGGCGAAG....GACG.................CUUUGCUUACA...GGGAGUG.ACUGAAUAAA.CUU.ACUGGC..A.AC.C..........GCUGGUUAAGGU.G.AUG.AGUC..A............................GAG.GUGGUGCUCGCUGUUC............GCAA...............GAACAG.AACUACU...GAACCA...AGUAG..GACU..CAGGC.AACAACGUA.........UUUAC.UU.UCUG.UA.................GUAA...UGCCCGUUGUUU.GUUGGUAU.ACAGGAA.CCCAACCUCCC.ACCCAUUAAUAAAACAGAAGUGUUUGUUUCAUAGUGUAGGGGUGGUUAUUACCACCCCUUUUUUUAUGUAAAGUAUUAUAAUUAGUAGUGUCGCCUUAUGGGACAUAAACUAAACUCGCUUUUAAAGGAGAAAACAAAUGAACGCAUUACAGAGGUAUCACGCUGCAAAUCUUCCAGAAUUAAUUGAGAAGAUAAACCGUAACAGCAUUGGAUUAGACGAUUACUUCGACAGAUUUUUUAACGAAGUUACAACAAAUUAUCCACCCUAUAAUCUUAUAAGUGUUAAUAAUCAUGAAUCAAGACUA
JCVI_SCAF_1096627748636/1207-1778            UGUAAUCUAAUUAUCGUAGGGUCUCUUGUCUUCAUCGAAGCAUUACAUAUUAAUUUUCAUAAGGGGUUGACAACCUGUGACGAGUCUGCUAUAUUAUUAGAGUCG........GACG.....................CGACG.U...GGGAGUG.ACCGAAUAAA.CUU.ACUGGC..A.AC.C..........GCUAGUUAAGGU.G.AUG.AGUC..A............................GAG.GUGGUGCUCGCUGUCA............GGAA...............UGGCAG.AACUACU...CAACCA...AGUAG..GACU..CAGGC.AAUAACGUAU........UUUAC.U..UCUG.UA.................GUAA...UGCCCGUUAUUU.GUUGGUAC.ACAGGAA.UCCAACCUCCC.UUUCAAUCUUAAAAAAGGAUCUGCUUUAUUGGUGUUUUGCAGGUCCUUUUUUUAUGUUAUAAUAUAUUCUAUGGUAAAUACAGAACUACUACUACGCAUUUACAAAGCGGUCAAGCAGGGGAAACCAAAGUAUCCUCCAUCUAGAAAAACUUAUAACGUACAUUUAUACGGAUGAAAAAACUUUGGAGAAUCUGGGCAAAGGCACUCGGAGACAAAUCAGGUAAGAACGAUAGAGAAGCAGACAUCAUUGCUAUGAUAAGAACCUUUAUCUUUUUACAACUCAUAA...................
JCVI_SCAF_1096627307099/1777-1188            AAAAUCCACGCAAGGGUGAGAAGAAAAAGUAAAUUGUAAAAACAUUAUUAAAUUUUAGAGGAAGGCUUGACACCUUCCUUUUUUUAUGUUAACUUAUAUUUGUUG........GACG.....................CAACA.U...GGGAGUG.ACUGAAUAAA.CUU.ACUGGC..A.AC.C..........GCUAGUUAAGGU.G.AUG.AGUC..A............................GAG.GUGGUGCUCGCUGUCC............GCAG...............GGGCAG.AACUACU...CAACCA...AGUAG..GACU..CAGGC.AAGGACGUA.........UUUAC.U..UCUG.UA.................GUAA...UGCCCGUUCUUU.GUUGGUAU.ACAGAAA.CCCAACCUCCC.UCUUCUUUUUCUAUAAAAAUAAAUAAGAGUAACUAUGAGGAGAGUCAUGAAACUAUUUCUAGACAGUAGUAACACUGAGGUAGUUUUAGAUGCCGUAGGGACAGGGUUGAUAGAUGGUGUAACAACUAACCCCUCUCUAAUGUUAAAACAGGGACAAGAUCCUGUUACAGUUAUUAAAGAGAUAUGUGAUAUGUUUGGAUGGACUGCCUCAGUAUCUGCAGAGGUAGUUGGAGCAACAGCAGAAGAGAUGCUAGACAUGGCAGAUGAUUAUAUUGAUAUUCAUCCAAGUGUAACUAUUAAAUUAC
JCVI_SCAF_1101668289945/933-344              AUUGGUGAAGAUGUAAAAGAACUAAUACCUUUAAAAGAUUAUUAAAUCAACACAUAAUACUAGAGGGUUGACACCCUCUUUUUUUAUGCUAUACUAUAUUUGUUG........GACG.....................CAACA.U...GGGAGUG.ACUGAAUAAA.CUU.ACUGGC..A.AC.C..........GCUGGUUAAGGU.G.AUG.AGUC..A............................GAG.GUGGUGCUCGCUGUUC............GCAA...............GGACAG.AACUACU...CAACCA...AGUAG..GACU..CAGGC.UGUAACGUA.........UUUAC.U..UCUG.UA.................GUAA...UGCCCGUUACUU.GUUGGUAU.ACAGGAA.CCCAACCUCCC.UCUUUUUUUUAUAUGAAGAAAUUUAUUUUUGACGUAGACGGAACUUUAACAGAAAGUCGAAAACAAAUGGACAUAAGUUUUAUGUCUGAGUUUAUAAUUUUUUGCUGUAAAUUUGAUACUUACUUAGUAACUGGAAGUGAUAGAGAUAAAACAGUUGAGCAAGUAGGACUUGAUGUAUAUAAUCGUGCGAAAAGAGUUUUUAAUUGUUCUGGUGCAGACAUAUAUGAAAAAAAUUUUAAUGUUUACAAAUCUGAUUGGACACCAUCAAAAGAAUUAAUUUCUUUUUUAAAUGAUGAAUUAGAUUA
JCVI_SCAF_1096626329237/510-945              ACAGACUUUAUUCCACCAGAGGAUACAGAAGAUUAAUAUCUUCACAAUUACUUAAUAUUAAGGGGGUUGCCAACCCCCUUUUUUUAUGCUAUAUUAUAUUUGUUG........GACG.....................CAACA.U...GGGAGUG.ACCGAAUAAA.CUU.ACUGGC..A.AC.C..........GCUAGUUAAGGU.G.AUG.AGUC..A............................GAG.GUGGUGCUCGCUGUCA............GGAA...............UGGCAG.AACUACU...CAACCA...AGUAG..GACU..CAGGC.AAUAACGUAU........UUUAC.U..ACUG.UA.................GUAA...UGCCCGUUAUUU.GUUGGUAU.ACAGGAA.UCCAACCUCCC.UCCUUUUUUACUUAGACCUAAGAUGCAACUCAGAGAGUCGGGCAGAUGGUCUUAUUUUUUUGACUUAUGUUAGAGUGGAGAUCUGAUUAUUUAAGAAACUUUUACUGGAGAUACACAGCAAGGCAACGUCCCUUGUUGGAAAGAGGACCU...........................................................................................................................................................
JCVI_SCAF_1101668294092/1-534                .......................................................AAUACAAGGGGGUUGACACCCUCUUUUUUUAUGCUAUAAUAUAUUUGUUG........GACG.....................CAACA.U...GGGUGUG.ACUGAAUAAA.CUU.ACUGGC..A.AC.C..........GCUGGUUAAGGU.G.AUG.AGUC..A............................GAG.GUGGUGCUCGCUGUC.............GCAA................GACAG.AACUACU...CAACCA...AGUAG..GACU..CAGGC.AAUAACGUA.........UUUAC.UU.UCUG.UA.................GUAA...UGCCCGUUAUUU.GUUGGUAU.ACAGGAA.UCCAACCACCC.UCCUUUUUUUAGACCUAAGAUGCAACUUGAGAGUGGGGCAGAGGGUCUUUUUUUUAUUACUAUGAAAUUUAAAGCAAGAAUUUUUAUUCGAUUAAGAGAAUCAGUAUCUGAUGCAGCAGGAAAUGCAGUUAUGGCAAACUGUAAUAAGGUUGCACCUGACAUUAAAGUAGAAAAAUUAAGAAUCAAUAAAAUUAUUGAAAUGUUACUUGAAGCAGAGAGUGAAAAGAUAGCAAGAGAACAAUUAGAUAUACUAAGUGAUAGAUUAUUUGCAAACGUUGUUAUUGAAGAUUGGGAAUAUGAUCUAC
JCVI_SCAF_1101668296375/142-732              AAGGGGACUGGAUAUUAGAAACAAAGUACAAUAUCGGAGCAAAAAAGAAGAAAACAGAUGAAGAGGGUUGACAUCCUCUUUUUUUGUGCUAUACUAUAUUUGUUG........GACG.....................CAACA.U...GGGAGUG.ACUGAAUAAA.CUU.ACUGGC..A.AC.C..........GCUGGUUAAGGU.G.AUG.AGUC..A............................GAG.GUGGUGCUCGCUGUUC............GCAA...............GGACAG.AACUACU...CAACCA...AGUAG..GACU..CAGGC.AACAACGUA.........UUUAC.UU.UCUG.UA.................GUAA...UGCCCGUUGUUU.GUUGGUAU.ACAGGAA.UCCAACCUCCC.UCUUUUAUUUUAAGUGUUUGUUUCAUAGUGUAGGGGUGGUUUUUACUACCCCUUUUUUUAUGCAAAGUGUUAUAAUUAGUAGUGUACGCUUCGGGUACACAAUUCACACUCGCUUAACAAGGAGAAAACAAUGAACGCACUACAAAGGUAUCACUCUGCAAAUUUACCAGAGUUGAUGAAAAUAAUAAACAGAAACGGUAUAGGUAUGGAUGAUUACCUUGACCGAUUUUUUAAUGUCGAUUAUACAUCGAACUACCCACCAUACAACCUAGUAAGUGUAAAUAAUCACGAGUCAAGACUUGAGA
JCVI_SCAF_1101667215635/684-108              ..............GUUCUAAACAUUUUAUUAAUGUUCAUAUAGAAAUACUCAAAUAACAAAGGGGGUUGACACCUCCUUUUUUUAUGCUAUACUAUAUUUGUUG........GACG.....................CAACA.U...GGGAGUG.ACUGAAUAAA.CUU.ACUGGC..A.AC.C..........GCUGGUUAAGGU.G.AUG.AGUC..A............................GAG.GUGGUGCUCGCUGUUC............GCAA...............GGACAG.AACUACU...CAACCA...AGUAG..GACU..CAGGC.AACAACGUA.........UUUAC.UU.UCUG.UA.................GUAA...UGCCCGUUGUUU.GUUGGUAU.ACAGGAA.UCCAACCUCCC.UCCUUUUUUAUAUGAAGAAAUUUAUUUUUGACGUAGACGGAACUUUAACAGAAAGUCGAAAACAAAUGGACAUAAGUUUUAUGUCUGAGUUUAUAAUUUUUUGCUGUAAAUUUGAUACCUACUUAGUCACUGGAAGUGAUAGAGAUAAAACAGUUGAGCAAGUAGGACUUGAUGUAUAUAAUCGUGCGAAAAGAGUUUUUAAUUGUUCUGGUGCAGACAUAUAUGAAAAAAAUUUUAAUGUUUAUAAAUCUGAUUGGACACCAUCUAAAGAGUUAAUUUCUUUUUUAAAUGAUGAAUUAGAUUAC
JCVI_SCAF_1096627045643/698-108              AAGGUGAUUGGAUUUUAGAGACAAAGUACAAUAUCGGAGCAAAAAAGAAGAAAACAGAUGAAGAGGGUUGACACUCUCUUUUUUUGUGCUAUACUAAAUGUGUUG........GACG.....................CAACA.U...GGGAGUG.ACUGAAUAAA.CUU.ACUGGC..A.AC.C..........GCUGGUUAAGGU.G.AUG.AGUC..A............................GAG.GUGGUGCUCGCUGUUC............GCAA...............GGACAG.AACUACU...CAACCA...AGUAG..GACU..CAGGC.AACAACGUA.........UUUAC.UU.UCUG.UA.................GUAA...UGCCCGUUGUUU.GUUGGUAU.ACAGGAA.UCCAACCUCCC.UCCUUUUUUUAGACCUAAGAUGCAACUCAUUGAGUGGGGCAGAGGGUCUUUUUUUAUGCGGUUUUCUACACCCAGAGUGAGACCCCUUGUGUUAUAAUUAGUUAUGUUGCCUUCGGGGACAAAAAUUCACACUCGCUUAUUUAAGGAGAACUAUGACUUACUUACAAAAGUAUCACACUGCUAAUCUUCCAGAAUUAAUGAAGAUUAUCUCUAAGAAUGGAAUUGGUAUGGAUGCAUACCUAGAUAGAUUUUUCAAUUCUUACGAAACUACAACAAAUUACCCACCCUACAAUCUUAUUCAUGUA
JCVI_SCAF_1096627054734/589-1                AAGAAGCACCAUCAGCACCACCAGUUGAAGGUGAGGGAACUCCUAUAUUUGAUGGAAAAACAGUUAGUUGACAUAUAAAAAAUACAUGCUAUUAUAAUAGUGUUG........GACG.....................CAACA.U...GGGAGUG.ACUGAAUAAA.CUU.ACUGGC..A.AC.C..........GCUGGUUAAGGU.G.AUG.AGUC..A............................GAG.GUGGUGCUCGCUACC.............GCAG................GGUAG.AACUACU...CAACCA...AGUAG..GACU..CAGGC.AACAACGUA.........UUUAC.UU.UCUG.UA.................GUAA...UGCCCGUUGUUU.GUUGGUAC.ACAGGAA.UCCAACCUCCC.UCUUUUUUUUGACCUAAGAUGCAAUCCGAAAGGGUGGGGCAGAUGGUCUUCUUUUUUAAUAAUUAAUCCAAUGAAAAUUUUUCUCGAUACUGCAGAUACCAAUUUAAUUAGAAAAUACUUUGCGACUGGUUUAAUUGAUGGUGUAACAACUAAUCCUACAUUAAUAAGAAAAAGUGGUAGAGAUCCGGAAGAGGUUUAUCAAGAAAUUAUAGACAUUGGUGUCAAUGAUAUAAGUAUGGAGGUAGUUGGUGAUUCUCCGGAAAUGACAGUUGAGGGUCGUCGUCUAUUUCAUAAGUUUGGAAAAG
JCVI_SCAF_1096627559863/382-970              AAGAAGCACCAUCAGCACCACCAGUUGAAGGUGAGGGAACUCCUAUAUUUGAUGGAAAAACAGUUAGUUGACAUAUAAAAAAUACAUGCUAUUAUAAUAGUGUUG........GACG.....................CAACA.U...GGGAGUG.ACUGAAUAAA.CUU.ACUGGC..A.AC.C..........GCUGGUUAAGGU.G.AUG.AGUC..A............................GAG.GUGGUGCUCGCUACC.............GCAG................GGUAG.AACUACU...CAACCA...AGUAG..GACU..CAGGC.AACAACGUA.........UUUAC.UA.ACUG.UA.................GUAA...UGCCCGUUGUUU.GUUGGUAC.ACAGGAA.UCCAACCUCCC.UCUUUUUUUGACCUAAGAUGCAAUCCGAAAGGGUGGGGCAGAUGGUCUUCUUUUUUUAAUAAUUAAUCCAAUGAAAAUUUUUCUCGAUACUGCAGAUACAAAUUUAAUUAGAAAAUACUUUGCGACUGGUUUAANNNNNNNNNNNNNNNNNNNNNNNNNNNNNNNNNNNNNNNNNNNNNNNNNNNGUUAAAGUAAAUGUCACUUUAAUUUUUAGUUCAUCGCAAGCUAUUCUUGCAGCAAAAGCAGGUGCGACAUAUGUGUCACCUUUUGUUGGUAGGUUGGAUGAUAAUUCUACGCAGGGUGUU
JCVI_SCAF_1096626980180/1423-2011            AGCACCAGUAGUAGAGGGUGAAACAGUUGUGGGAGAUGCUCCACUUCCAGAACCAACACCACAGGGUUGACAAAUAAUAUAAACACUGCUAUAUUAUAUUUGUUG........GACG.....................CAACA.U...GGGAGUG.ACUGAAUAAA.CUU.ACUGGC..A.AC.C..........GCUGGUUAAGGU.G.AUG.AGUC..A............................GAG.GUGGUGCUCGCUACC.............GCAG................GGUAG.AACUACU...CAACCA...AGUAG..GACU..CAGGC.AACAACGUA.........UUUAC.UA.ACUG.UA.................GUAA...UGCCCGUUGUUU.GUUGGUAC.ACAGGAA.UCCAACCUCCC.UCUUUUCUUUUUGAUAGAUACAUGAUAAACACAACACAUAAAAUGAAAAUUUUUUUAGACACAGCAGACACUGAUAUUAUAAAAAAAUAUUAUGGAACAGGUUUGAUUGAUGGUGUUACAACUAAUCCCACAUUAAUAAUGAGAAGUGGUAAAGAUCCAGAGGAUGUUUAUCAAGAACUAGAAGAUAUUGGUUUAAGAGAUAUUAGUAUGGAAGUCGUUGGUGAUGCUAACGAAAUGAUUGAAGAAGGGAUAAGACUUGCAACAAAGUUUCCAAACUCUGCAACUAUUAAAGUUCCAUGUACACC
JCVI_SCAF_1101668211897/1219-1806            GAUCAUCAUAUGGAAGGUGUUCAAGAAGGUGAAUUUAUUCGCAAAUCAAAAUAAAAUUAUUAGGGGUUGACAAACCCCUUUUUUAUUGCUAUAUUAUAUCUGUUG........GACG.....................CAACA.U...GGGAGUG.ACUGAAUAAA.CUU.ACUGGC..A.AC.U..........GCUGGUUAAGGU.G.AUG.GGUC..A............................GAG.GUGGUGCUCGCUACC.............GCAG................GGUAG.AACUACU...CAACCA...AGUAG..GACU..CAGGC.AACAACGUA.........UUUAC.U..ACUG.UA.................GUAA...UGCCCGUUGUUU.GUUGGUAU.ACAGGAA.UCCAACCUCCC.UCUUAAUUACAUCUAAAAGUUAUGGUUACGUGGAGAGAACAGUUUAAUUACAUCUACAUAACUUUUAGAGAAAUAUUUCUGAUAUGCCUUACAAAGAUAAAGAAGAAAAUCGUAAGUAUCAGCGCGAGUGGGCGAGAAAGAAUUCAAAGACUUAUAAAGCAAAUCAAAUUAGUCAUCAGAGGAGAAAGCAAAUAGUAGAGGAUGCAAAGAAGCAUCCUUGUAUUAUAUGCAAUAAAGAUUUUAAUUCUGUGGUAAUGGAUUUAAUUCAUGUUGAUCCUACACCUCAAAAAUACAGUGUUUCAAAG
JCVI_SCAF_1101667356596/1-571                .................UUAGGAGUUUACAGAAAAUUCUUGGCAUAAAAAGAAUUUUAGAAAGGGGGUUGACACCCUCUUUUUUUAUGCUAUACUAUAUUUGUUG........GACG.....................CAACA.U...GGGAGUG.ACUGAAUAAA.CUU.ACUGGC..A.AC.C..........GCUGGUUAAGGU.G.AUG.GGUC..A............................GAG.GUGGUGCUCGCUACC.............GCAG................GGUAG.AACUACU...CAACCA...AGUAG..GACU..CAGGC.AACAACGUA.........UUUAC.U..ACUG.UA.................GUAA...UGCCCGUUGUUU.GUUGGUAU.ACAGGAA.UCCAACCUCCC.UCUUUAAAAUAAUGAAGUGUUUGUUUCAUAGUGUAGGGGUGGUUUUUACUACCCCAUUUUUUAUGGAAAGUGUUAUAAUUAGUAGUGUCGCCUUCGGGGACAAAAAUUACACUCGCUUAUUAAAGGAGAACUAUGACUUACUUACAAAAGUAUCACACUGCUAAUCUUCCAGAAUUAAUGAAGAUUAUUUCUAAGAAUGGAAUUGGUAUGGAUUCAUACCUAGAUAAUUUUUUCAAUUCUUAUGAAACCACAACAAACUAUCCACCCUACAAUCUUAUUCACGUAAAUAAUGUUGAGUCAAUACU
JCVI_SCAF_1101668222853/666-77               AAAGGUGACAUUCUUGAGAAAGCACGAGAUGCAGUCGAGAAGAUCGGCAAAUAAAUCUGGAGGGUGCUUGACACCCUCUUUUUUUAUGCUAUAAUAUAUUUGUUG........GACG.....................CAACA.U...GGGAGUG.ACUGAAUAAA.CUU.ACUGGC..A.AC.C..........GCUAGUUAAGGU.G.AUG.GGUC..A............................GAG.GUGGUGCUCGCUGUCC............GCAG...............GGGCAG.AACUACU...CAACCA...AGUAG..GACU..CAGGC.AACAACGUA.........UUUAC.U..ACUG.UA.................GUAA...UGCCCGUUGUUU.GUUGGUAU.ACAGGAA.UCCAACCUCCC.UCUUUACUAAAUAAUGCAACGACAAAAGAGCAAUGAAAAUCUUCCUAGACAGUAGCAACGUAGAAGAGAUUACUAAAGCAGUUGAUACUGGUCUUAUUGAUGGAGUAACUACUAACCCCUCCCUCAUGCUUAAAGCAGGGGAAGAUCCAACAGAAAUUUUAAAGAGGGUUACUGAUCUAUUUUCAUGGGAUGCAUCUGUAUCUGCUGAAGUAUCAGGUGAAACCUCUGAACAGAUGUUAGAAAUGGCAGAUGAAUAUAUUAAUAUCCACCCAAGCAUUACUAUCAAAGUUCCCUGUACUGUAGAG
JCVI_SCAF_1096626939304/1-538                ....................................................UGGAGACGAAGAGGGUUGACACCCUCUUUUUUUAUGCUAUAGUAUAUUUGUUG........GACG.....................CAACA.U...GGGAGUG.ACUGAAUAAA.CUU.ACUGGC..A.AC.C..........GCUAGUUAAGGU.G.AUG.GGUC..A............................GAG.GUGGUGCUCGCUGUCC............GCAG...............GGGCAG.AACUACU...CAACCA...AGUAG..GACU..CAGGC.AACAACGUA.........UUUAC.U..ACUG.UA.................GUAA...UGCCCGUUGUUU.GUUGGUAU.ACAGGAA.UCCAACCUCCC.UCUUUAUUUUUAUGGAAGAGAUACAGGCAUAUAGAUAUCCUCAUGCAGAGGAUGUAAACCACAUUCUCCACAGAAUCAUUUGUGAUAAUAGUGUUACCGAAGAUAAAGGAGCAUUGAUGACUCAGUGGAAUUGUUUUGAUGUAGAAGAGUUUAAUGUUAUCGCAGACUAUGCGAAGAGUUUAAUUGACAGACCCACUAAGUUGGUAGAUCUAUGGGGUCAAGUGUAUCAGUAUGGACACUACCAAAGUUAUCACAAUCAUAUUCAUAAUGAUUGGGCAUUCGUAUACUACGUGAAUACACCACAC
JCVI_SCAF_1096627737247/710-121              CUAGACAUGGUAGUGACUUAGAUUCACUGGAUGAUUUUGAAAUCAACACAGAUGGAGACGAAGAGGGUUGACACCCUCUUUUUUUAUGCUAUACUAUAUUUGUUG........GACG.....................CAACA.U...GGGAGUG.ACUGAAUAAA.CUU.ACUGGC..A.AC.C..........GCUGGUUAAGGU.G.AUG.AGUC..A............................GAG.GUGGUGCUCGCUGUCC............GCAG...............GGGCAG.AACUACU...CAACCA...AGUAG..GACU..CAGGC.AACAACGUA.........UUUAC.U..ACUG.UA.................GUAA...UGCCCGUUGUUU.GUUGGUAU.ACAGGAA.UCCAACCUCCC.UCUUAAUUUUUAUGGAUGAGAUACAGGCAUAUAGAUAUCCUCAUGCAGAGGACGUAAACCACAUUCUCCACAGAAUCAUUUGUGAUAAUAGUGUUACCGAAGAUAAGGGAGCAUUGAUGACUCAGUGGAAUUGUUUUGAUGUAGAAGAGUUUAAUGUUAUCGCAGACUAUGCGAAGAGUUUAAUUGAUAGACCCACUAAGUUGGUAGAUCUAUGGGGUCAAGUGUAUCAGUAUGGACACUACCAGAGUUACCACAAUCAUAUUCAUAAUGAUUGGGCAUUCGUAUACUACGUGAAUACACCAUAC
JCVI_SCAF_1101668196475/449-1                CUAGUGAUGAAGACCUUGAAGUUUUGUACUUAGAAAACCUUUCAGAAUAUUAUAAAGACGAAGGGGUUGACAAAUAAAUUUCCUUGUUGUAUAAUUAAUUUGUUG........GACG.....................CAACA.U...GGGAGUG.ACUGAAUAAA.CUU.ACUGGC..A.AC.C..........GCUGGUUAAGGU.G.AUG.AGUC..A............................GAG.GUGGUGCUCGCUGUCC............GCAG...............GGGCAG.AACUACU...CAACCA...AGUAG..GACU..CAGGC.AACAACGUA.........UUUAC.U..ACUG.UA.................GUAA...UGCCCGUUGUUU.GUUGGUAC.ACAGGAA.UCCAACCUCCC.UCUUAUUUUCAAAAUCUAUGCUAGUUCACAGACCUUGGGGAACCUACGAAACAUUAUUAGAUGAUGAUUACUAUAAAGUAAAAAGAAUCAUUAUUCUACCUCAACAACAAAUUUCACUACAGUAUCACAAUGAUAGAGAAGAGCAUUGGACUAUAGUAAGUGAA.............................................................................................................................................
JCVI_SCAF_1096627033404/1044-1634            UCUUCUUUGAUAAUCCAGAGUUUUUGAAAGAACUUGAAGAAGAGGAUGACUAUGAUGAUUAAGGGGGUUGACACCCUCUUUUUUUAUGUUAUACUAUAUUUGUUG........GACG.....................CAACA.U...GGGAGUG.ACUGAAUAAA.CUU.ACUGGC..A.AC.C..........GCUGGUUAAGGU.G.AUG.AGUC..A............................GAG.GUGGUGCUCGCUGUCA............GCAA...............UGGCAG.AACUACU...CAACCA...AGUAG..GACU..CAGGC.AAUAACGUA.........UUUAC.UA.UCUG.UA.................GUAA...UGCCCGUUAUUU.GUUGGUAU.ACAGGAA.UCCAACCUCCC.UCUUUUUUAUUUGAUGUACAGUGAUGUUAACUGUGAGAUGCAAAGUAUGUGGAGUUGAAUUAAAGUCUUCACCUAAGUUGCAAGCAUGUAAAUGUGUAAAUAAGAUGACACUUAUAGAUGAAAAGGUAACUGCUGUUGACCUAUCUAAAGUUGUCAUUGUUUCUGGCGUAAAGAAGAAGAAACAAGAAGGUCUUACAUCUAAGGAUCUUGAAUGGCAAGAACAAAGAAGUAAGAGGAAGAUUAAGAAACUUAACUUUGAAGUACGAUGACUGAAUCAAAGAAUAAGGAAAAGGAAGAAAAGGACA
JCVI_SCAF_1101668225031/277-867              CUGCUGCAAGUAAUGGAGACAGAUAUUCUAUUAAUUUAUGGAUUCUUGAAGAAUUUGAAGAUUAGUGUUGACAUCCUCUUUUUUUAUGCUAUACUAUAUUUGUUG........GACG.....................CAACA.U...GGGAGUG.ACUGAAUAAA.CUU.ACUGGC..A.AC.C..........GCUGGUUAAGGU.G.AUG.AGUC..A............................GAG.GUGGUGCUCGCUGUCA............GCAA...............UGACAG.AACUACU...CAACCA...AGUAG..GACU..CAGGC.AAUAACGUA.........UUUAC.UA.ACUG.UA.................GUAA...UGCCCGUUAUUU.GUUGGUAU.ACAGGAA.UCCAACCUCCC.UCUUUUUUAUUUGAUGUACAGUGAUGUUAACUGUGAGAUGCAAAGUAUGUGGAGUUGAAUUAAAGUCUUCACCUAAGUUGCAAGCAUGUAAAUGUGUAAAUAAGAUGACACUUAUAGAUGAAACAGUAACUGCUGUUGACCUAUCUAAAGUUGUCAUUGUUUCUGGCGUAAAGAAGAAGAAACAAGAAGGUCUUACAUCUAAGGAUCUUGAAUGGCAAGAACAAAGAAGUAAGAGGAAGAUUAAGAAACUUAACUUUGAAGUACGAUGACUGAAUCAAAGAAUAAGGAAAAGGAAGAAAAGGACA
JCVI_SCAF_1096627736474/679-89               UAUCGUAAGAACCAAGUAUUUUUCUUUGAUUGUGAAGAAUAUUUGGAAGAUCCAGAUGAUUAGGGGGUUGACACCCUCUUUUUUUAUGCUAUACUAUAUUUGUUG........GACG.....................CAACA.U...GGGAGUG.ACUGAAUAAA.CUU.ACUGGC..A.AC.U..........GCUGGUUAAGGU.G.AUG.AGUC..A............................GAG.GUGGUGCUCGCUGUCA............GCAA...............UGGCAG.AACUACU...CAACCA...AGUAG..GACU..CAGGC.AAUAACGUA.........UUUAC.UU.ACUG.UA.................GUAA...UGCCCGUUAUUU.GUUGGUAC.ACAGGAA.UCCAACCUCCC.UCUUUUUUAUUUGAUGUACAGUGAUGUUAACUGUGAGAUGCAAAGUAUGUGGAGUUGAAUUAAAGUCUUCACCUAAGUUGCAAGCAUGUAAAUGUGUAAAUAAGAUGACACUUAUAGAUGAAACAGUAACUGCUGUUGACCUAUCUAAAGUUGUCAUUGUUUCUGGCGUAAAGAAGAAGAAACAAGAGGGUCUUACAUCUAAGGAUCUUGAAUGGCAAGAACAAAGAAGUAAGAGGAAGAUUAAGAAACUCAACUUUGAAGUAAGAUGACAGAAUCUAAACAAAAAGAAAAAGAUCAAAAAGAGU
JCVI_SCAF_1096627732527/315-1                GGUGGGAUUUAUUCCUCAGAUCAUAGAUGGUGAAGAUGAUAUCAUCAAAGUUUAAAUUAAAAGGGGGUUGACACCCUCUUUUUUUAUGCUAUACUAUAUUUGUUG........GACG.....................CAACA.U...GGGAGUG.ACUGAAUAAA.CUU.ACUGGC..A.AC.U..........GCUGGUUAAGGU.G.AUG.AGUC..A............................GAG.GUGGUGCUCGCUGUCA............GCAA...............UGGCAG.AACUACU...CAACCA...AGUAG..GACU..CAGGC.AACAACGUA.........UUUAC.UU.UCUG.UA.................GUAA...UGCCCGUUGUUU.GUUGGUAU.ACAGGAA.UCCAACCUCCC.UCUUUUUUAUUUGAUGUACAGUGAUGUUA....................................................................................................................................................................................................................................................................................
JCVI_SCAF_1096627743775/1090-1679            UUUUCUUUGAUGAUCCAGAGUUUUUAAAAGAACUUGAAGAAGAGGAUGACUAUGAUGAUUAAGGGGGUUGACACCCUCUUUUUUUAUGUUAUACUGUAUUUGUUG........GACG.....................CAACA.U...GGGAGUG.ACUGAAUAAA.CUU.ACUGGC..A.AC.C..........GCUGGUUAAGGU.G.AUG.AGUC..A............................GAG.GUGGUGCUCGCUGUCU............GCAA...............UGGCAG.AACUACU...CAACCA...AGUAG..GACU..CAGGC.AACAACGUA.........UUUAC.U..ACUG.UA.................GUAA...UGCCCGUUGUUU.GUUGGUAU.ACAGGAA.UCCAACCUCCC.UCUUUUUUAUUUGAUGUACAGUGAUGUUAACUGUGAGAUGCAAAGUAUGUGGAGUUGAAUUAAAGUCUUCACCUAAGUUGCAAGCAUGCAAAUGUGUAAAUAAGAUGACACUUAUAGAUGAAAAGGUAACUGCUGUUGACCUAUCUAAAGUUGUCAUUGUUUCUGGCGUAAAGAAAAAGAAACAAGAGGGUCUUACAUCUAAGGAUCUUGAAUGGCAAGAACAAAGAAGUAAGAGGAAGAUUAAGAAACUCAACUUUGAAGUACGAUGACUGAAUCAAAGAGUAAGGAAAAGGAAGAAAAGGACA
JCVI_SCAF_1096627712495/1239-1786            CUGACGACAGAGAUAUGGAGGUUUUAUUUCUUGAAGACCUUUCAGAAUACUAUAAAGAUGAAGGGGUUGACAAAUAAUUCAUUUCCUGUUAUAUUAUAUUUGUUG........GACG.....................CAACA.U...GGGAGUG.ACUGAAUAAA.CUU.ACUGGC..A.AC.C..........GCUGGUUAAGGU.G.AUG.AGUC..A............................GAG.GUGGUGCUCGCUGGCA............GGAA...............UGUCAG.AACUACU...CAACCA...AGUAG..GACU..CAGGC.AAUAACGUA.........UUUAC.UU.UCUG.UA.................GUAA...UGCCCGUUAUUU.GUUGGUAC.ACAGGAA.UCCAACCUCCC.UCUUAUUUUUUAAAGCUAUGCUAGUUCACAGACCUUGGGGAACCUACGAAACAUUAUUAGAUGAUGAUAAUUAUAAAGUAAAAAGAAUCAUCAUUCUACCCCAACAACAAAUUUCACUACAGUAUCACAACGAUAGAGAAGAACAUUGGACGAUAGUGAGUGGAACUGGCACUGUCAGAGUUGGUGAUGAUACUUUCAAAGCAAGUCUUGGAUCAAGAUUUUUUAUAAACAAAAAACAAAUACAUCGUGCAACGGCUGAUAA...........................................
JCVI_SCAF_1096627047562/540-1                CUAGUGAUCAAGACCUUGAAGUUUUAUUCUUAGAAGACCUUUCAGAAUACUACAAAGAUGAAGGGGUUGACAAAUAAAUUUCCUUGUUGUAUAAUUAAUUUGUUG........GACG.....................CAACA.U...GGGAGUG.ACUGAAUAAA.CUU.ACUGGC..A.AC.C..........GCUGGUUAAGGU.G.AUG.AGUC..A............................GAG.GUGGUGCUCGCUGUCA............GGAA...............UGGCAG.AACUACU...CAACCA...AGUAG..GACU..CAGGC.AACAACGUA.........UUUAC.U..UCUG.UA.................GUAA...UGCCCGUUGUUU.GUUGGUAC.ACAGGAA.UCCAACCUCCC.UCUUAAUUUUCAAAAGAUAUGCUAGUUCACAGACCUUGGGGAACCUACGAAACAUUAUUAGAUGAUGAUAAUUAUAAGGUAAAAAGAAUCAUCAUUCUACCCCAACAACAAAUUUCACUACAGUAUCACAAUGAUAGAGAGGAGCAUUGGACGAUAGUGAGUGGAACUGGCACAGUAAGAGUUGGUGAUGAUACUUUCAAAGCAGUUCUUGGAUCAAGAUUUUUUAUAAACAAAAGACAAAUACAUCGUGCAACA..................................................
JCVI_SCAF_1096627706162/1468-1772            CAAAAUGGGUUUACCUUGAUGUUUUUGACAUCAAAAGUUGGGAUCUGAACAAUCCAAGAAAAGGGGGUUGACACCUCCUUUUUUCAUGCUAUAGUAUAUUUGUUG........GACG.....................CAACA.U...GGGAGUG.ACUGAAUAAA.CUU.ACUGGC..A.AC.U..........GCUGGUUAAGGU.G.AUG.AGAC..A............................CAG.GUGGUGCUG.CUGAU.............GCGA................GUCAG.AACCGAU...CAACCA...AUCGG..GUCU..CAGGC.AAACAGGUA.........UUUAC.A..ACUG.UA.................GUAA...UGCCCCUGUUUU.GUUGGUAC.ACAGGAA.UCCAACCUCCC.UCUUACUAAAUACUAUUACAUCA..........................................................................................................................................................................................................................................................................................
NC_006884.1/165010-165595                    ACAAAGCACCUAAGUUAGGGUUUGUUCCUCUUAAAGGUGACAUUCUUGAGAAGGCAAAAUCAGCUGUUGACAAGAUUGGCAAAUAGUAUUAUAAUAUAUUUGUCU........GACG.....................AGACA.U...GGGAGUG.ACUGAAUAAA.CUU.ACUGGC..A.AC.C..........GCUAGUUAAGGU.G.AUG.AGAC..A............................CAG.GUGGUGCUG.CUAC..............GAAA.................GUAG.AACCGAU..UCAACCG...AUCGG..GUCU..CAGGC.AAUAACGUU.........UUUAC.U..ACUG.UA.................GUAA...UGCCCGUUAUUU.GUUGGUAC.ACAGGAA.UCCAACCUCCC.UCUUUUCUUAAGAUUACAUUAAGUGUAACAAUCCGAACCCUUUUGUAAGGGUUUCAUAACAUAAAUAUAAGUGUGUAGCAAUUGCUACAUUACUCGUUCAUCCUAUGUUAGAAGUUGCACUGCUAUCUUCAUUACUCACACAACAUGUUCCUGUCCAUUGGACAAUGACAUGUCAAGAGUGGAACAACAAUCGGGCAGAGAUCUUAAGUGAUCCCAACCAUACACCCGAUGCUAAGGAGUAUCUUAUAGAUUAUUUUCUUACCAAGGUGGAAGAUAGAAACUGCAAACCCUAUAUUAUUUCAUAG
JCVI_SCAF_1096627268413/636-1221             UCAAAAAAGAAAGUUUUUGAAUGUAAAACUUUCUCACAGGGAACUGUAGUUUGUCAAGAAGUAUAGUUGACAAGAUCGGCAAAUAGUAUUAUAAUAUAUUUGUCU........GACG.....................AGACA.U...GGGAGUG.ACUGAAUAAA.CUU.ACUGGC..A.AC.C..........GCUAGUUAAGGU.G.AUG.AGAC..A............................CAG.GUGGUGCUG.CUAC..............GAAA.................GUAG.AACCGAU..UCAACCG...AUCGG..GUCU..CAGGC.AAUAACGUU.........UUUAC.U..ACUG.UA.................GUAA...UGCCCGUUAUUU.GUUGGUAC.ACAGGAA.UCCAACCUCCC.UCUUUACAUCAAUUAUUAAUUCAAUGAAAAUAUUUUUAGACACUGCAGACACACAAACUAUACAAAAUGGAUAUAAUACUGGUCUAAUAGACGGUAUUACAACAAACCCCACACUGAUAAUGAAGAGUGGUAGAGACCCAGAGAUUGUAUAUCAAGAACUAAUUGAUAUGGGUUUACAAGAUGUAAGCAUGGAAGUUGUUGGUAAUAGAAAAGAAAUGUAUGAGGAAGGAACUAGACUUGCUGACAAGUUUGGAAAGUAUGCCACAAUCAAAGUUCCCUGUACACCAGAUGGACUAGCAGUAUGU
JCVI_SCAF_1101668751778/215-755              UCAAAAAAGAAAGUUUUUGAAUGUAAAACUUUCUCACAGGGAACUGUAGUUUGUCAAGAAGUAUAGUUGACAAGAUCGGCAAAUAGUAUUAUAAUAUAUUUGUCU........GACG.....................AGACA.U...GGGAGUG.ACUGAAUAAA.CUU.ACUGGC..A.AC.C..........GCUAGUUAAGGU.G.AUG.AGAC..A............................CAG.GUGGUGCUG.CUAC..............GAAA.................GUAG.AACCGAU..UCAACCG...AUCGG..GUCU..CAGGC.AAUAACGUU.........UUUAC.U..ACUG.UA.................GUAA...UGCCCGUUAUUU.GUUGGUAC.ACAGGAA.UCCAACCUCCC.UCUUUUCUUAAGAUUACAUUAAGUGUAACAAUCCGAACCCUUUUGUAAGGGUUUCAUAACAUAAAUAUAAGUGUGUAGCAAUUGCUACAUUACUCGUUCAUCCUAUGUUAGAAAUUGCACUGCUAUCUUCAUUACUCACACAACAUGUUCCUGUCCAUUGGACAAUGACAUGUCAAGAGUGGAACAACAAUCGGGCAGAGAUCUUAGGUGAUCCCAACCAUACACCCGAUGCUAAGGAGUAUCUUAUAGAUUAUUUUCUU.............................................
JCVI_SCAF_1096626957881/1214-1799            NNNNNCAAGUAUUUUUCUUUGAAUGUGAAGAAUUUUUAAGAGAGAAUCUCUAUGAUGAUUAAGGGGGUUGACACCCUCUUUUUUUAUGCUAUACUAUAUUUGUUG........GACG.....................CAACA.U...GGGAGUG.ACUGAAUAAA.CUU.ACUGGC..A.AC.U..........GCUGGUUAAGGU.G.AUG.AGAC..A............................CAG.GUGGUGCUG.CUAC..............GAAA.................GUAG.AACUGAC..UCAACCA...GUCAG..GUCU..CAGGC.AAUAACGUU.........UUUAC.U..ACUG.UA.................GUAA...UGCCCGUUAUUU.GUUGGUAU.ACAGGAA.UCCAACCUCCC.UCUUUUUUAUUUGAUGUACAGUGAUGUUAACUGUGAGAUGCAAAGUAUGUGGAGUUGAAUUGAAGUCUUCACCUAAGUUGCAAGCAUGUAAAUGUGUAAAUAAGAUGACACUUAUAGAUGAAAAGGUAACUGCUGUUGACCUGUCUAAAGUUGUCAUUGUUUCUGGCGUAAAGAAGAAGAAACAAGAAGGUCUUACAUCUAAGGAUCUUGAAUGGCAAGAACAAAGAAGUAAGAGGAAGAUUAAGAAACUUAACUUUGAAGUAAGAUGAUUAAUGUUGAUACAUUAACAGCAGAAGUAAAUCUUC
JCVI_SCAF_1096626978678/1002-418             CUAGUGAUCAAGAUCUUGAAGUUUUGUUCUUAGAAGACCUUUCAGAAUACUAUAAAGACGAAGGGGUUGACAAAUAAUUUUUCUUGUUGUAUACUUAAUUCGUUG........GACG.....................CAACA.U...GGGAGUG.ACUGAAUAAA.CUU.ACUGGC..A.AC.U..........GCUGGUUAAGGU.G.AUG.AGAC..A............................CAG.GUGGUGCUG.CUAC..............GAAA.................GUAG.AACCGAU...CAACCA...AUCGG..GUCU..CAGGC.AAUAACGUU.........UUUAC.U..ACUG.UA.................GUAA...UGCCCGUUAUUU.GUUGGUAU.ACAGGAA.UCCAACCUCCC.UCUUAUUUUUAAAAGAUAUGCUAGUUCACAGACCUUGGGGAACCUACGAAACAUUAUUAGAUGAUGAUUACUAUAAAGUAAAAAGAAUCAUUAUUCUACCUCAACAACAAAUUUCACUACAGUAUCACAAUGAUAGAGAAGAGCAUUGGACUAUAGUAAGUGGAACGGGCACAGUAAGAGUUGGAGAUGAUACUUUUAAAGCAAGCAUUGGAUCAAGAUUUUUUAUAAACAAAAGACAAUUACAUCGUGCAACAGCUGAUAAAGACUCUCAUUUAGUCUUUGUUGAAGUGCAAUUAGGCGAUUGU
JCVI_SCAF_1101667156622/345-1                GCGAACUUUUUAAAAUGAUGCAUGAUACUAUUGUAAAUCUCCGCAAGUUUGUUGAAAGUAACGAGCUUGACAACUUAUAAUUCAUUUGUUAUACUAUUAAUGUUG........GACG.....................CAACA.U...GGGAGUG.ACUGAAUAAA.CUU.ACUGGC..A.AC.C..........GCUAGUUAAGGU.G.AUG.AGAC..A............................CAG.GUGGUGCUG.CUGCA.............GCGA................UGCAG.AACCGAU...CAACCA...AUCGG..GUCU..CAGGC.AAUAACGUU.........UUUAC.U..ACUG.UA.................GUAA...UGCCCGUUAUUU.GUUGGUAU.ACAGGAA.UCCAACCUCCC.UCCUUUUUUGACCUAAGAUGCAAUCCGAAAGGGUGGGGCAGAUGGUCUAUCAAAACUAAUCUA..................................................................................................................................................................................................................................................
JCVI_SCAF_1096627631107/889-1475             UAAUCUACGCUGAAGCACAAUUAUUAUACAACUAUAGUAAGUAAUUGUAAUUCAAAAUAAAAGGGGGUUGACACCUCCUUUUUUUAUGCUAUAGUAUAUUUGUUG........GACG.....................CAACA.U...GGGAGUG.ACUGAAUAAA.CUU.ACUGGC..A.AC.C..........GCUAGUUAAGGU.G.AUG.AGAC..A............................CAG.GUGGUGCUG.CUGCA.............GCGA................UGCAG.AACCGAU...CAACCA...AUCGG..GUCU..CAGGC.AAUAACGUU.........UUUAC.U..ACUG.UA.................GUAA...UGCCCGUUAUUU.GUUGGUAU.ACAGGAA.UCCAACCUCCC.UCUUACUAAAUAAUAAGUAAAGAGUUAUGAGAAAGCAAAAACUUAAAUCACUUUUACACGAUUUGGAAAUUCUUGUUGAUUCUUUAAAAACUGAAAUAUACUCUGACACUAAAGCAUAUACAUCAGGCACCGACGUUGGUGCAUACUACCGAGACGAAGAUGAUGACGAUGGAUAUGCAGACUAAUACAAGAACUAAAAAACUUGUUAAAUUAUUAGAAAGAUUAAUUGCUCAAGAAUAUCUCUACAGUGAAGAGCAGGUAAUCGAAAUGAAAAGACAACUUCGUGUUGUGAAGGAAGAAAUGAA
JCVI_SCAF_1101667203659/360-824              UCAUCUACGCUGAAGCACAAUUAUUAUACAACUAUAGUAAGUAAUUGUAAUUCAAAAUAAAAGGGGGUUGACACCUCCUUUUUUUAUGCUAUAGUAUAUUUGUUG........GACG.....................CAACA.U...GGGAGUG.ACUGAAUAAA.CUU.ACUGGC..A.AC.C..........GCUAGUUAAGGU.G.AUG.AGAC..A............................CAG.GUGGUGCUG.CUGCA.............GCGA................UGCAG.AACCGAU...CAACCA...AUCGG..GUCU..CAGGC.AAUAACGUAU........UUUAC.U..ACUG.UA.................GUAA...UGCCCGUUAUUU.GUUGGUAU.ACAGGAA.UCCAACCUCCC.UCUUUUUUUUGUGAAAGUUACGGUAAAAAUUUCCAUUCGUUAACCAGCGAAAUCUUUCACUCUUACUAAAUAAUAAGUAAAGAGUUAUGAGAAAGCAAAAACUUAAAUCACUUUUACACGAUUUGGAAAUUCUUGUUGAUUCUUUAAAAACUGAAAUAUACUCUGACACUAAAGCAUAUACA...........................................................................................................................
JCVI_SCAF_1096627592454/518-1                ACUACAGAAGAGUUCAAGUUGCAAACCUAAUGUAAUUCAGAUAUUACAAUUAAUUUUUAGAGGGUGCUUGACACCCUCUUUUUUUAUGCUAUAAUAUAUUUGUUG........GACG.....................CAACA.U...GGGAGUG.ACUGAAUAAA.CUU.ACUGGC..A.AC.C..........GCUAGUUAAGGU.G.AUG.AGAC..A............................CAG.GUGGUGCUG.CUGCA.............GCGA................UGCAG.AACCGAU...CAACCA...AUCGG..GUCU..CAGGC.AAUAACGUAU........UUUAC.U..UCUG.UA.................GUAA...UGCCCGUUAUUU.GUUGGUAU.ACAGGAU.UCCAACCUCCC.UCUUUUUAUAUUAUGGUAAGACCUUCGGGUCUUUUUUUGUGUCUAAGUAUAAACUCGUAGGCAUUAAUAUUUCUUUCAAAUUACCAUAAUAUUAGUAUGUUAAAAAUAAAUAGUAGCAGAAUUAGGAUCAAACCAAUGUAACCAAACCCCUUAUAUCAUAAUCGUCAAAUGGAGGAAGCUCAUGCACCACAACAUAGAAUCUCGCAAUCAGUUAUCAGCUUGGAGUCAUACAGUA......................................................................
JCVI_SCAF_1101668322298/417-1                CAAAAUGGGUUUACCUUGACGUUUUUAACGUCAAAAGUUGGAAUCUAAACAAUCCAAGAAAGGAGGGUUGACACCCUCUUUUUUUAUGUUAUACUAUAUUUGUUG........GACG.....................CAACA.U...GGGAGUG.ACUGAAUAAA.CUU.ACUGGC..A.AC.C..........GCUAGUUAAGGU.G.AUG.AGAC..A............................CAG.GUGGUGCUG.CUGCA.............GCGA................UGCAG.AACCGAU...CAACCA...AUCGG..GUCU..CAGGC.AAUAACGUAU........UUUAC.U..UCUG.UA.................GUAA...UGCCCGUUAUUU.GUUGGUAU.ACAGGAA.UCCAACCUCCC.UCUUUACUAAAUAAGUAUGUCGAAACUUUAUGGACACCUCUACUACUGAUACAGCAAGAGCCAAAAGACUCGUCAAAUUACUUAAAAGAUUAAUUGCUCAAGAAUAUCUCUACACUGAUGAGCAACUUAAAGAU...........................................................................................................................................................................
JCVI_SCAF_1101668231230/87-673               AAGGAGACUGGAUUUUAGAAACAAAAUACAAUAUUGGAUCAAAAAAGAAGAAAAAUGAUGAAGAGGGUUGACUCCCUCUUUUUUUAUGCUAUACUAUAUUUGUUG........GACG.....................CAACA.U...GGGAGUG.ACUGAAUAAA.CUU.ACUGGC..A.AC.C..........GCUGGUUAAGGU.G.AUG.AGAC..A............................CAG.GUGGUGCUG.CUGCA.............GCGA................UGCAG.AACCGAU...CAACCA...AUCGG..GUCU..CAGGC.AAUAACGUA.........UUUAC.U..UCUG.UA.................GUAA...UGCCCGUUAUUU.GUUGGUAU.ACAGGAA.UCCAACCUCCC.UCUUUAUUAUUCCUAAUUGAAUAAUUAUGAAGGUGUGUGGUUAUUACCACUACCUUUUUUUAUAGUUUGUGCUUAAAUAGUAAUGUCGCCUUCGGGGACACAUUUUACACUCGCUUAUUUAAGGAGAACUAUGAACUUACAAAAGUAUCACACUGCUAAUCUUCCAGAGUUAAUGAAGAUUAUUUCUAAGAAUGGAAUCGGUAUGGACGAUUACCUAGAUCGUUUUUUCAAUUCUUAUGAAACCACAACAAACUAUCCACCCUACAAUCUUAUUCAUGUAAAUAAUGUUGAGUCAGUGCUUGAGA
JCVI_SCAF_1096627056617/1-582                .....UGGGUUUACCUUGACGUUUUUAAUGUCAAAAGUUGGAAUCUAAACAAUCCAAGAAAGGAGGGUUGACACCCUCUUUUUUUAUGCUAUAGUAUACUUGUUG........GACG.....................CAACA.U...GGGAGUG.ACUGAAUAAA.CUU.ACUGGC..A.AC.C..........GCUAGUUAAGGU.G.AUG.AGAC..A............................CAG.GUGGUGCUG.CUGCA.............GCGA................UGCAG.AACCGAU...CAACCA...AUCGG..GUCU..CAGGC.AAUAACGUU.........UUUAC.U..ACUG.UA.................GUAA...UGCCCGUUAUUU.GUUGGUAU.ACAGGAA.UCCAACCUCCC.UCUUUACUAAAUAAGUAUGUCGAAACUUUAUGGACACCUCUACCACUGAUACUACAAGAGCCAAAAGACUCGUCAAAUUACUUAAAAAGUUAAUUGCUCAAGAACAUCUCUACACUGAUGAGCAACUCAAAGAUAUGAAGAAACAAUUGAGAGUCGUUGAAGAGGAAAUGAAUAAUUUAGACAGUAAACUAAAAAAAGGAUUCGGAUAAUGACAGUUAAGUUAGUAAGUAUUUCUCCUGAUGCUGAGAAAACAAUGGCAUACAUCGCCAGAGUUUCAAAUCCAAAUAAUCAGGAUAAUGAAAAAU
JCVI_SCAF_1096627750439/1167-1754            GUAUUCGAGAUUUAUGAAGAAACCAAUCAAUAUAAAAAAACUUUUUCAAAAAACAAAGAAGAGGGGUUGACAUAUAAAUAGUAAGGUACUAUAAUAUAAAUGUUG........GACG.....................CAACA.U...GGGAGUG.ACUGAAUAAA.CUU.ACUGGC..A.AC.U..........GCUGGUUAAGGU.G.AUG.AGAC..A............................CAG.GUGGUGCUG.CUGCA.............GCGA................UGCAG.AACCGAU...CAACCA...AUCGG..GUCU..CAGGC.AAUAACGUAU........UUUAC.U..ACUG.UA.................GUAA...UGCCCGUUAUUU.GUUGGUAU.ACAGGAA.UCCAACCUCCC.UCUUUAAUACAACAAAACAAAUAUCCACAAUUAUCCGCAUGUCAUUCGCAAAUUUAAAAAAGAAAUCAAGGUCUGGUUCUCUCACAGAGAAGUUAAUUAGACAGGUCGAAAAAAUCAACGACAAAGGUAACAGUAACGUUGAUGAACGUAUUUGGAAACCAGUAGUAGACAAAUCUGGUAAUGGUUAUGCAAUCAUUCGUUUUCUUCCAGAACCCGAAGGUUGUGAACUUCCUUGGUCUAGAGUUUAUACUCACGCAUUUCAAGGAACUGGUGGUUGGUAUAUAGAGAACUCUCUUACCACACUU
JCVI_SCAF_1096627750132/1268-1660            GAUAAGCAAAGAACAAAACCAAAAACUAAGUUAUACGAUAGGUUGAAAAAGAAUAUUAGAAAAGACUUGACAAAUAAAUAGUAAGGUAUUAUAAUAGGAACGUUG........GACG.....................CAACA.U...GGGAGUG.ACUGAAUAAA.CUU.ACUGGC..A.AC.U..........GCUGGUUAAGGU.G.AUG.AGAC..A............................CAG.GUGGUGCUG.CUGCA.............GCGA................UGCAG.AACCGAU...CAACCA...AUCGG..GUCU..CAGGC.AAUAACGUU.........UUUAC.U..ACUG.UA.................GUAA...UGCCCGUUAUUU.GUUGGUAU.ACAGGAA.UCCAACCUCCC.UCUUUAAUACAACAAAACAAAUAUCCACAAUUAUCCGCAUGUCAUUCGCAAAUUUAAAAAAGAAAUCAAGGUCUGGUUCUCUCACAGAGAAGUUAAUUAGACAGGUCGAAA..................................................................................................................................................................................................
JCVI_SCAF_1101668230000/723-137              GAUAAGCAAAGAACAAAACCAAAAACUAAGUUAUACGAUAGGUUAAAAAAGAAUAUUAGAAAAGACUUGACAAAUAAAUAGUAAGGUAUUAUAAUAUAAAUGUUG........GACG.....................CAACA.U...GGGAGUG.ACUGAAUAAA.CUU.ACUGGC..A.AC.U..........GCUGGUUAAGGU.G.AUG.AGAC..A............................CAG.GUGGUGCUG.CUGCA.............GCGA................UGCAG.AACCGAU...CAACCA...AUCGG..GUCU..CAGGC.AAUAACGUU.........UUUAC.U..ACUG.UA.................GUAA...UGCCCGUUAUUU.GUUGGUAU.ACAGGAA.UCCAACCUCCC.UCUUUAAUACAACAAAACAAAUAUCCACAAUUAUCCGCAUGUCAUUCGCAAAUUUAAAAAAGAAAUCAAGGUCUGGUUCUCUCACAGAGAAGUUAAUUAGACAGGUCGAAAAGAUCAACGACAAAGGUAGCAGUAACGUUGAUGAACGUAUUUGGAAACCAGUAGUAGACAAAUCUGGUAAUGGUUAUGCAAUCAUUCGUUUCCUUCCAGAACCCGAAGGUUGUGAACUUCCUUGGUCUAGAGUUUAUACUCACGCAUUUCAAGGAACUGGUGGUUGGUACAUAGAGAACUCUCUUACCACACUC
JCVI_SCAF_1101668308241/906-1331             UGGAUAAGUUUUUUCAGCAGUUAGAUGAGACAAUAAAGAAGGUUGAAAAAGAUUUAGAUAAAGGGGUUGACAUAUAAAUAGUAAGGUAUUAUAAUAUAAAUGUUG........GACG.....................CAACA.U...GGGAGUG.ACUGAAUAAA.CUU.ACUGGC..A.AC.U..........GCUGGUUAAGGU.G.AUG.AGAC..A............................CAG.GUGGUGCUG.CUGCA.............GCGA................UGCAG.AACCGAU...CAACCA...AUCGG..GUCU..CAGGC.AAUAACGUU.........UUUAC.U..ACUG.UA.................GUAA...UGCCCGUUAUUU.GUUGGUAU.ACAGGAA.UCCAACCUCCC.UCUUUAAUACAACAAAACAAAUAUCCACAAUUAUCCGCAUGUCAUUCGCAAAUUUAAAAAAGAAAUCAAGGUCUGGUUCUCUCACAGAGAAGUUAAUUAGACAGGUCGAAAAAAUCAACGACAAAGGUAGCAGUAACGUUGAUG.................................................................................................................................................................
JCVI_SCAF_1096627606460/1251-1837            UGGACAAGUUUUUUCAACAGUUAGAUGAGACAAUAAAGAAGGUUGAAAAAGAUUUGGAUGAAGGGGUUGACAUAUAAAUAGUAAGGUAUUAUAAUAUAAAUGUUG........GACG.....................CAACA.U...GGGAGUG.ACUGAAUAAA.CUU.ACUGGC..A.AC.U..........GCUGGUUAAGGU.G.AUG.AGAC..A............................CAG.GUGGUGCUG.CUGCA.............GCGA................UGCAG.AACCGAU...CAACCA...AUCGG..GUCU..CAGGC.AAUAACGUU.........UUUAC.U..ACUG.UA.................GUAA...UGCCCGUUAUUU.GUUGGUAU.ACAGGAA.UCCAACCUCCC.UCUUUAAUACAACAAAACAAAUAUCCACAAUUAUCCGCAUGUCAUUCGCAAAUUUAAAAAAGAAAUCAAGGUCUGGUUCUCUCACAGAGAAGUUAAUUAGACAGGUCGAAAAGAUCAACGACAAAGGUAGCAGUAACGUUGAUGAACGUAUUUGGAAACCAGUAGUAGACAAAUCUGGUAAUGGUUAUGCAAUCAUUCGUUUCCUUCCAGAACCCGAAGGUUGUGAACUUCCUUGGUCUAGAGUUUAUACUCACGCAUUUCAAGGAACUGGUGGUUGGUACAUAGAGAACUCUCUUACCACACUC
JCVI_SCAF_1096627518205/343-1                GUCUAAGGCAAGAAAUCAAUCAUUGAGUCUUGAUGAACCAAUAGUAAGAAGAAAAAAGAAAAGGGGUUGACAUAUAAAUAGUAAGGUAUUAUAAUAUAAAUGUUG........GACG.....................CAACA.U...GGGAGUG.ACUGAAUAAA.CUU.ACUGGC..A.AC.U..........GCUGGUUAAGGU.G.AUG.AGAC..A............................CAG.GUGGUGCUG.CUGCA.............GCGA................UGCAG.AACCGAU...CAACCA...AUCGG..GUCU..CAGGC.AAUAACGUU.........UUUAC.U..ACUG.UA.................GUAA...UGCCCGUUAUUU.GUUGGUAU.ACAGGAA.UCCAACCUCCC.UCUUUAAUACAACAAAACAAAUAUCCACAAUUAUCCGCAUGUCAUUCGCAAAUUAAAAAAG....................................................................................................................................................................................................................................................
JCVI_SCAF_1096627546301/714-128              GUCUAAGGCAAGAAAUCAAUCAUUGAGUCUUGAUGAACCAAUAGUAAGAAGAAAAAAGAAAAGGGGUUGACAUAUAAAUAGUUAGGUAUUAUAAUAUAAAUGUUG........GACG.....................CAACA.U...GGGAGUG.ACUGAAUAAA.CUU.ACUGGC..A.AC.U..........GCUGGUUAAGGU.G.AUG.AGAC..A............................CAG.GUGGUGCUG.CUGCA.............GCGA................UGCAG.AACCGAU...CAACCA...AUCGG..GUCU..CAGGC.AAUAACGUU.........UUUAC.U..ACUG.UA.................GUAA...UGCCCGUUAUUU.GUUGGUAU.ACAGGAA.UCCAACCUCCC.UCUUUAAUACAACAAAACAAAUAUCCACAAUUAUCCGCAUGUCAUUCGCAAAUUUAAAAAAGAAAUCAAGGUCUGGUUCUCUCACAGAGAAGUUAAUUAGACAGGUCGAAAAAAUCAACGACAAAGGUAGCAGUAACGUUGAUGAACGUAUUUGGAAACCAGUAGUAGACAAAUCUGGUAAUGGUUAUGCAAUCAUUCGUUUUCUUCCAGAACCCGAAGGUUGUGAACUUCCUUGGUCUAGAGUUUAUACUCACGCAUUUCAAGGAACUGGUGGUUGGUACAUAGAGAACUCUCUUACCACACUC
JCVI_SCAF_1096627620789/329-1                CAUGAUUUGCAAUAAGAGGUUUCGUUGCCAUUUGUCAAGAUAUCCUUAUUUUUAUAUUUAGGGUGGUUGACAAGGUUGUAUUAUAAUUGUAUAAUAGAUCUGUUG........GACG.....................CAACA.U...GGGAGUG.ACUGAAUAAA.CUU.ACUGGC..A.AC.U..........GCUGGUUAAGGU.G.AUG.AGAC..A............................CAG.GUGGUGCUG.CUGCA.............GCGA................UGCAG.AACCGAU...CAACCA...AUCGG..GUCU..CAGGC.AAUAACGUU.........UUUAC.U..ACUG.UA.................GUAA...UGCCCGUUAUUU.GUUGGUAU.ACAGGAA.UCCAACCUCCC.UCUUUUCAUUAAUUAUUAAUUCAAUGCAAAUAUUUAGACACAGCAGA..................................................................................................................................................................................................................................................................
JCVI_SCAF_1101667152283/858-272              GAGGUGCAACUGUGGAACAGAUGUUUGAUAAUUUAAAGGGUUCAAUUCGUAAGUUAAGAGAAACGCUUGACAACUAAAUAGUAGUGUGUUAUAUUAAUAAUGUUG........GACG.....................CAACA.U...GGGAGUG.ACUGAAUAAA.CUU.ACUGGC..A.AC.U..........GCUGGUUAAGGU.G.AUG.AGAC..A............................CAG.GUGGUGCUG.CUGCA.............GCGA................UGCAG.AACCGAU...CAACCA...AUCGG..GUCU..CAGGC.AAUAACGUU.........UUUAC.U..ACUG.UA.................GUAA...UGCCCGUUAUUU.GUUGGUAC.ACAGGAA.UCCAACCUCCC.UCUUAACACACACAAUCAAAUAUAAUCUAAUAAAAUCUAAUGUCUUUUUCUAAUCUUAAAAAACAAUCCUCACUUGGUUCUCUGACAGCAAAACUUGUUAGUCAGGUGGAAAAAAUGAACAAAGGUGCAAACGGUGUCGAUGAUCGUUUAUGGAAACCAGAAGUAGAUAAAGCAGGUAACGGUUACGCAGUAAUCAGAUUUCUCCCUGCACCAGACGGAGAAGAUUUGCCUUGGGCAAAACUUUAUACUCAUGCUUUCCAAGCAUCUGGUGGUUGGUAUAUUGAGAACUCAUUAACAACACUUGG
JCVI_SCAF_1096626951480/441-1027             UGGAUAAGUUUUUUCAGCAGUUAGAUGACACAAUAAAGAAGGUAGAAAAAGAUUUAGAUGAAGGGGUUGACAUAUAAAUAAUAAGGUAUUAUAAUAUAAAUGUUG........GACG.....................CAACA.U...GGGAGUG.ACUGAAUAAA.CUU.ACUGGC..A.AC.U..........GCUGGUUAAGGU.G.AUG.AGAC..A............................CAG.GUGGUGCUG.CUGCA.............GCGA................UGCAG.AACCGAU...CAACCA...AUCGG..GUCU..CAGGC.AAUAACGUU.........UUUAC.U..ACUG.UA.................GUAA...UGCCCGUUAUUU.GUUGGUAC.ACAGGAA.UCCAACCUCCC.UCUUUAAUACAACAAAACAAAUAUCCACAAUUAUCCGCAUGUCAUUCGCAAAUUUAAAAAAGAAAUCAAGGUCUGGUUCUCUCACAGAGAAGUUAAUUAGACAGGUCGAAAAGAUCAACGACAAAGGUAGCAGCAACGUUGAUGAACGUAUUUGGAAACCAGUAGUAGACAAAUCUGGUAAUGGUUAUGCAAUCAUUCGUUUUCUUCCAGAACCCGAAGGUUGUGAACUUCCUUGGUCUAGAGUUUAUACUCACGCAUUUCAAGGAACUGGUGGUUGGUAUAUAGAGAACUCUCUUACCACACUC
JCVI_SCAF_1096627631984/565-1                UGGAUAAGUUUUUUCAGCAAUUAGAUGAUACGAUAAAGAAGGUUGAAAAGGAUUUAGAUGGAGAGGUUGACAUAUAAAUAGUAAGGUAUUAUAAUAUAAAUGUUG........GACG.....................CAACA.U...GGGAGUG.ACUGAAUAAA.CUU.ACUGGC..A.AC.U..........GCUGGUUAAGGU.G.AUG.AGAC..A............................CAG.GUGGUGCUG.CUGCA.............GCGA................UGCAG.AACCGAU..UCAACCA...AUCGG..GUCU..CAGGC.AAUAACGUU.........UUUAC.U..ACUG.UA.................GUAA...UGCCCGUUAUUU.GUUGGUAC.ACAGGAA.UCCAACCUCCC.UCUUUAAUACAACAAAACAAAUAUCCACAAUUAUCCACAUGUCAUUCGCAAAUUUAAAAAAGAAAUCAAGGUCUGGUUCUCUCACAGAGAAGUUAAUUAGACAGGUCGAAAAAAUCAACGACAAAGGUAGCAGUAACGUUGAUGAACGUAUUUGGAAACCAGUAGUAGACAAAUCUGGUAAUGGUUAUGCAAUCAUUCGUUUCCUUCCAGAACCCGAAGGUUGUGAACUUCCUUGGUCUAGAGUUUAUACUCACGCAUUUCAAGGAACUGGUGGUUGGUAUA.......................
JCVI_SCAF_1096626962396/1050-1621            GAUAAGCAAAGAACAAAACCAAAAACUAAGUUAUACGAUAAGUUAAAAAAGAAUAUUAGAAAAGACUUGACAAAUAAAUAGUAAGGUAUUAUAAUAUAAAUGUUG........GACG.....................CAACA.U...GGGAGUG.ACUGAAUAAA.CUU.ACUGGC..A.AC.U..........GCUGGUUAAGGU.G.AUG.AGAC..A............................CAG.GUGGUGCUG.CUGCA.............GCGA................UGCAG.AACCGAU..UCAACCA...AUCGG..GUCU..CAGGC.AAUAACGUU.........UUUAC.U..ACUG.UA.................GUAA...UGCCCGUUAUUU.GUUGGUAC.ACAGGAA.UCCAACCUCCC.UCUUUAAUACAACAAAACAAAUAUCCACAAUUAUCCGCAUGUCAUUCGCAAAUUUAAAAAAGAAAUCAAGGUCUGGUUCUCUCACAGAGAAGUUAAUUAGACAGGUCGAAAAGAUCAACGACAAAGGUAGCAGUAACGUUGAUGAACGUAUUUGGAAGCCAGUAGUAGACAAAUCUGGUAAUGGUUAUGCAAUCAUUCGUUUCCUUCCAGAACCCGAAGGUUGUGAACUUCCUUGGUCUAGAGUUUAUACUCACGCAUUUCAAGGAACUGGUGGUUGGUACAUAGAGAA................
JCVI_SCAF_1096626974384/1024-437             UGGACAAGUUUUUUCAGCAAUUAGAUGAGACAAUAAAGAAGGUUGAAAAGGAUUUAGAUGAAGGGGUUGACAUAUAAAUAGUAAGGUAUUAUAAUAUAAAUGUUG........GACG.....................CAACA.U...GGGAGUG.ACUGAAUAAA.CUU.ACUGGC..A.AC.U..........GCUGGUUAAGGU.G.AUG.AGAC..A............................CAG.GUGGUGCUG.CUGCA.............GCGA................UGCAG.AACCGAU..UCAACCA...AUCGG..GUCU..CAGGC.AAUAACGUU.........UUUAC.U..ACUG.UA.................GUAA...UGCCCGUUAUUU.GUUGGUAC.ACAGGAA.UCCAACCUCCC.UCUUUAAUACAACAAAACAAAUAUCCAAAUUUAUCCGCAUGUCAUUCGCAAAUUUAAAAAAGAAAUCCAGAUCUGGUUCUCUUACAGAGAAGUUAAUUAGACAGGUCGAAAAGAUCAACGACAAAGGUAACAGUAACGUAGAUGAGCGUAUCUGGAAACCAGUCGUAGACAAAUCUGGUAAUGGUUAUGCAAUCAUUCGUUUUCUUCCAGAACCCGAAGGUUGUGAUCUUCCUUGGUCAAGAGUUUAUACUCAUGCAUUUCAAGGAACUGGUGGUUGGUAUAUAGAGAACUCUCUUACCACACUU
JCVI_SCAF_1096626134187/1-494                .............................................................................................AUAUAAAUGUUG........GACG.....................CAACA.U...GGGAGUG.ACUGAAUAAA.CUU.ACUGGC..A.AC.U..........GCUGGUUAAGGU.G.AUG.AGAC..A............................CAG.GUGGUGCUG.CUGCA.............GCGA................UGCAG.AACCGAU...CAACCA...AUCGG..GUCU..CAGGC.AACAACGUU.........UUUAC.U..ACUG.UA.................GUAA...UGCCCGUUGUUU.GUUGGUAC.ACAGGAA.UCCAACCUCCC.UCUUUAAUACAACAAAACAAAUAUCCACAAUUAUCCGCAUGUCAUUCGCAAAUUUAAAAAAGAAAUCAAGGUCUGGUUCUCUCACAGAGAAGUUAAUUAGACAGGUCGAAAAAAUCAACGACAAAGGUAGCAGCAACGUUGAUGAACGUAUUUGGAAACCAGUAGUAGACAAAUCUGGUAAUGGUUAUGCAAUCAUUCGUUUUCUUCCAGAACCCGAAGGUUGUGAACUUCCUUGGUCUAGAGUUUAUACUCACGCAUUUCAAGGAACUGGUGGUUGGUAUAUAGAGAACUCUCUUACCACACUC
JCVI_SCAF_1096626957409/2548-3135            AGAUAGCAAAGAAACAUAAAUCAGAUUGGCGAAAGGAAUUAGAAUAAGAAGAAAAAAGAAAAGGGGUUGACAUAUAAAUAGUUAGGUAUUAUAAUAUAAAUGUUG........GACG.....................CAACA.U...GGGAGUG.ACUGAAUAAA.CUU.ACUGGC..A.AC.U..........GCUGGUUAAGGU.G.AUG.AGAC..A............................CAG.GUGGUGCUG.CUGCA.............GCGA................UGCAG.AACCGAU..UCAACCA...AUCGG..GUCU..CAGGC.AACAACGUU.........UUUAC.U..ACUG.UA.................GUAA...UGCCCGUUGUUU.GUUGGUAC.ACAGGAA.UCCAACCUCCC.UCUUUAAUACAACAAAACAAAUAUCCACAAUUAUCCGCAUGUCAUUCGCAAAUUUAAAAAAGAAAUCAAGGUCUGGUUCUCUCACAGAGAAGUUAAUUAGACAGGUCGAAAAAAUCAACGACAAAGGUAGCAGUAACGUUGAUGAACGUAUUUGGAAACCAGUAGUAGACAAAUCUGGUAAUGGUUAUGCAAUCAUUCGUUUUCUUCCAGAACCCGAAGGUUGUGAACUUCCUUGGUCUAGAGUUUAUACUCACGCAUUUCAAGGAACUGGUGGUUGGUAUAUAGAGAACUCUCUUACCACACUC
JCVI_SCAF_1096627734913/441-1                CUGCAUUUACAAUUAAAGGAAUUCUGUCUGCCAUUUAUCAAUACACUUUUUCUAUAUUUAUGCAGGUUGACAAGUUUGUUUAUAUGAUGUAUAAUAGAUCUGUUG........GACG.....................CAACA.U...GGGAGUG.ACUGAAUAAA.CUU.ACUGGC..A.AC.U..........GCUGGUUAAGGU.G.AUG.AGAC..A............................CAG.GUGGUGCUG.CUGCA.............GCGA................UGCAG.AACCGAU...CAACCA...AUCGG..GUCU..CAGGC.AAUAACGUAU........UUUAC.U..UCUG.UA.................GUAA...UGCCCGUUAUUU.GUUGGUAC.ACAGGAA.UCCAACCUCCC.UCUUUUCAUCAAUUAUUAAUUCAAUGCAAAUAUUUUUAGACACAGCAGACACACAAGUUAUUCAGAAUGGAUACAAUACUGGUCUUAUAGACGGUAUUACAACAAAUCCAACUCUAAUUAUGAAGAGUGGUAGAGACCCAGAGAAUGUAUAUCAAGAA...................................................................................................................................................
JCVI_SCAF_1096626967180/1101-1688            GCGAACUUUUUAAAAUGAUGCAUGAUACUAUUGUAAAUCUCCGUGAGUUCGUUGAAAAUAACGAGCUUGACAACUUAUAAUUCAUUUGUUAUACUAUUAAUGUUG........GACG.....................CAACA.U...GGGAGUG.ACUGAAUAAA.CUU.ACUGGC..A.AC.C..........GCUGGUUAAGGU.G.AUG.AGAC..A............................CAG.GUGGUGCUG.CUGCA.............GCGA................UGUAG.AACCGAU...CAACCA...AUCGG..GUCU..CAGGC.AAUAACGUA.........UUUAC.UU.ACUG.UA.................GUAA...UGCCCGUUAUUU.GUUGGUAC.ACAGGAA.UCCAACCUCCC.UCCUUUUUUGACCUAAGAUGCAAUCCGAAAGGGUGGGGCAGAUGGUCUAUCAAAACUAAUCUAAUUUAAUCCGAAUUAAUCCAAUGUCUUUUUCAGACUUAAAAAAACAAUCCAAGCUUGGCUCACUAACAUCUAAAUUGGUUAGAGAAGUCGAAAAAAUGAAUACUACAUCUGGUGGAGAUGAACGUCUCUGGAAACCAGAAGUUGACAAAUCAGGUAACGGUUAUGCUGUUAUUCGAUUCUUACCAGCACCAGAGGGAGAAGAUAUUCCUUGGGUGAAAAUGUAUUCUCAUGCAUUUCAAGGC
JCVI_SCAF_1101668352769/739-1062             CUGUAAAAUUACCUACGUCUUAUACUAGCCUUAUUUAGGAAAUCAAAACUUUAAAAAAUAGGGGGCUUGACAUCUGUAUCAACAUACACUAUAUUAUAUUUGUUG........GACG.....................CAACA.U...GGGAGUG.ACUGAAUAAA.CUU.ACUGGC..A.AC.C..........GCUGGUUAAGGU.G.AUG.AGAC..A............................CAG.GUGGUGCUG.CUGCA.............GCGA................UGCAG.AACCGAU...CAACCA...AUCGG..GUCU..CAGGC.AAUGACGUA.........UUUAC.UU.ACUG.UA.................GUAA...UGCCCGUUAUUU.GUUGGUAC.ACAGGAA.UCCAACCUCCC.UCCUUUUUUGACCUAAGAUGCAACUCAAUGAGUCGGGCAGA........................................................................................................................................................................................................................................................................
JCVI_SCAF_1096627706424/452-1                GUGUAAAAUUACCUACGUUUUAUACUAGCCUUAUUUAGGAAAUCAAAACUUUAAAAAAAUAGGGGCUUGACAUCUGUAUCAACAUACACUAUAUUAUAUUUGUUG........GACG.....................CAACA.U...GGGAGUG.ACUGAAUAAA.CUU.ACUGGC..A.AC.C..........GCUGGUUAAGGU.G.AUG.AGAC..A............................CAG.GUGGUGCUG.CUGCA.............GCGA................UGCAG.AACCGAU...CAACCA...AUCGG..GUCU..CAGGC.AAUAACGUA.........UUUAC.UU.ACUG.UA.................GUAA...UGCCCGUUAUUU.GUUGGUAC.ACAGGAA.UCCAACCUCCC.UCCUUCUUUUAUUACAAACCCAUGAAAAUAUUUUUAGACACCGCAGAUACAAAUCUUAUCCAAGACGGAUACAACACAGGACUUAUUGAUGGGAUUACUACCAACCCAACUCUGAUUAUGAAGAGUGGUAGAGAUCCAGAAGAAGUAUAUCAACAACUUAUUGAUAUGG........................................................................................................................................
JCVI_SCAF_1101668231541/488-1075             GCGAACUCUUUAAAAUGAUGCAUGAUACUAUUGUAAAUCUCCGCAAGUUUGUUGAAAAUAACGAGCUUGACAACUUAUAAUUCAUUUGUUAUACUAUUAAUGUUG........GACG.....................CAACA.U...GGGAGUG.ACUGAAUAAA.CUU.ACUGGC..A.AC.C..........GCUGGUUAAGGU.G.AUG.AGAC..A............................CAG.GUGGUGCUG.CUGCA.............GCGA................UGCAG.AACCGAU...CAACCA...AUCGG..GUCU..CAGGC.AAUAACGUA.........UUUAC.UU.ACUG.UA.................GUAA...UGCCCGUUAUUU.GUUGGUAC.ACAGGAA.UCCAACCUCCC.UCCUUUUUUGACCUAAGAUGCAAUCCGAAAGGGUGGGGCAGAUGGUCUAUCAAAACUAAUCUAAUUUAAUCCGAAUUAAUCUAAUGUCUUUUUCAGACUUAAAAAAACAAUCCAAGCUUGGCUCACUAACAUCUAAAUUGGUUAGAGAAGUCGAAAAAAUGAAUACUACAUCUGGUGGAGAUGAACGUCUCUGGAAACCAGAAGUUGACAAAUCAGGUAACGGUUAUGCUGUUAUUCGAUUCUUACCAGCACCAGAGGGAGAAGAUAUUCCUUGGGUGAAAAUGUAUUCUCAUGCAUUUCAAGGC
JCVI_SCAF_1096627060928/932-1274             UAAGAUUCCUACUUUACGAUCAGUUCUAAAACAAUUUUUCUAUUCCAACACAUAAUAAGUAGGGGGUUGACAGACCCCCUAUUUGCUGCUAUAUUAUAUUUGUUG........GACG.....................CAACA.U...GGGAGUG.ACUGAAUAAA.CUU.ACUGGC..A.AC.C..........GCUGGUUAAGGU.G.AUG.AGAC..A............................CAG.GUGGUGCUG.CUGCUC............GCAA...............GGGUAG.AACCGAU...CAACCA...AUCGG..GUCU..CAGGC.UGUAACGUA.........UUUAC.UU.ACUG.UA.................GUAA...UGCCCGUUACUU.GUUGGUAU.ACAGGAA.CCCAACCUCCC.UCCUUUUUUUAGACCUAAGAUGCAACUCAGAGAGUGGGGCAGAGGGUCUUUUUUUUUA.......................................................................................................................................................................................................................................................
JCVI_SCAF_1101668300139/371-959              GACCAUCAUAUGGAAGGUGUUCAAGAAGGUGAAUUUAUCCGCAAAUCAUAACUAAAUUAUUGGGGGUUGACAAACCCCUUUUUUAAUGUUAUAUUAUAUUUGUUG........GACG.....................CAACA.U...GGGAGUG.ACUGAAUAAA.CUU.ACUGGC..A.AC.C..........GCUGGUUAAGGU.G.AUG.AGAC..A............................CAG.GUGGUGCUG.CUGCUC............GCAA...............GGGUAG.AACCGAU...CAACCA...AUCGG..GUCU..CAGGC.UGUAACGUA.........UUUAC.U..UCUG.UA.................GUAA...UGCCCGUUACUU.GUUGGUAU.ACAGGAA.CCCAACCUCCC.UCCUUUUUUAUAUGAAGAAAUUUAUUUUUGACGUAGACGGAACUUUAACAGAAAGUCGAAAACAAAUGGACAUAAGUUUUAUGUCUGAGUUUAUAAUUUUUUGCUGUAAAUUUGAUACCUACUUAGUUACUGGAAGUGAUAGAGAUAAAACAGUUGAGCAAGUAGGACUUGAUGUAUAUAAUCGUGCAAAAAGAGUUUUUAAUUGUUCUGGUGCAGACAUAUAUGAAAAAAAUUUUAAUGUUCAUAAAUCUGAUUGGACACCAUCGAAAGAGUUAAUUUCUUUUUUAAAUGAUGAAUUAGAUUAU
JCVI_SCAF_1096627323972/3558-3875            AAGGAGAUUGGAUUUUAGAAACAAAAUACAAUAUAGGUGCAAAGAAAAAGAAAACAGAGGAAGGGGGUUGACACCUCCUUUUUUUAUGCUAUACUAUAUUUGUUG........GACG.....................CAACA.U...GGGAGUG.ACUGAAUAAA.CUU.ACUGGC..A.AC.C..........GCUGGUUAAGGU.G.AUG.AGAC..A............................CAG.GUGGUGCUG.CUGCUC............GCAA...............GGGUAG.AACCGAU...CAACCA...AUCGG..GUCU..CAGGC.UGUAACGUA.........UUUAC.U..UCUG.UA.................GUAA...UGCCCGUUACUU.GUUGGUAU.ACAGGAA.CCCAACCUCCC.UCCUUUUUUAGACCUAAGAUGCAACUCAGAGAGU...............................................................................................................................................................................................................................................................................
JCVI_SCAF_1101668321206/308-896              AAGGUGAUUGGAUUUUAGAGACAAAGUACAAUAUCGGAGCAAAAAAGAAGAAAACAGAGGAAGGGGGUUGACACCCUCUUUUUUUAUGCUAUACUAUAUUUGUUG........GACG.....................CAACA.U...GGGAGUG.ACUGAAUAAA.CUU.ACUGGC..A.AC.C..........GCUGGUUAAGGU.G.AUG.AGAC..A............................CAG.GUGGUGCUG.CUGCUC............GCAA...............GGGUAG.AACCGAU...CAACCA...AUCGG..GUCU..CAGGC.UGUAACGUA.........UUUAC.U..UCUG.UA.................GUAA...UGCCCGUUACUU.GUUGGUAU.ACAGGAA.CCCAACCUCCC.UCCUUUUUUUAGACCUAAGAUGCAACUCAUUGAGUGGGGCAGAGGGUCUUUUUUUUUAUGCGGUUUUCUACACCCAGAGUGAGACCCCUUGUGUUAUAAUUAGUUAUGUCGCCUUCGGGGACAAAAAUUCACACUCGCUUAUUUAAGGAGAACUAUGACUUACUUACAAAAGUAUCACACUGCUAAUCUUCCAGAAUUAAUGAAGAUUAUUUCUAAGAAUGGAAUUGGUAUGGAUGCAUACCUAGAUAGAUUUUUCAAUUCUUACGAAACUACAACAAAUUACCCACCCUACAAUCUUAUUCACG
JCVI_SCAF_1096627769377/1607-1019            AAGGUGAUUGGAUUUUAGAAACAAAGUAUAAUAUCGGAGCAAAAAAGAAGAAAACAGAUGAAGAGGGUUGACACUCUCUUUUUUUGUGCUAUACUAUAUUUGUUG........GACG.....................CAACA.U...GGGAGUG.ACUGAAUAAA.CUU.ACUGGC..A.AC.C..........GCUGGUUAAGGU.G.AUG.AGAC..A............................CAG.GUGGUGCUG.CUGCUC............GCAA...............GGGUAG.AACCGAU...CAACCA...AUCGG..GUCU..CAGGC.UGUAACGUA.........UUUAC.U..UCUG.UA.................GUAA...UGCCCGUUACUU.GUUGGUAU.ACAGGAA.CCCAACCUCCC.UCCUUUUUUAGACCUAAGAUGCAACUCAGAGAGUGGGGCAGAGGGUCUUUUUUUUAUGCGGUUUUCUACACCCAGAGUGAGACCAUUUGUGUUAUAAUUAGUUAUGUCGCCUUCGGGGACAAAAAUUCACACUCGCUUAUUUAAGGAGAACCAUGACUUACUUACAAAAGUAUCAUACUGCUAAUCUUCCAGAAUUAAUGAAGAUUAUUUCUAAGAAUGGAAUUGGUAUGGAUGCAUACCUAGAUCGUUUUUCAUUCUACGAAACACNNNNNNNNNNNNNNNNNNNNNNNNNNNNNNNNNNNNNN
JCVI_SCAF_1096627697478/1281-1574            AAGGAGAUUGGAUUUUAGAAACGAAAUACAAUAUCGGUGCUAAGAAAAAGAAAACAGAUGAAGAGGGUUGACACUCUCUUUUUUUGUGCUAUACUAUAUUUGUUG........GACG.....................CAACA.U...GGGAGUG.ACUGAAUAAA.CUU.ACUGGC..A.AC.C..........GCUGGUUAAGGU.G.AUG.AGAC..A............................CAG.GUGGUGCUG.CUGCUC............GCAA...............GGGUAG.AACCGAU...CAACCA...AUCGG..GUCU..CAGGC.UGUAACGUA.........UUUAC.U..UCUG.UA.................GUAA...UGCCCGUUACUU.GUUGGUAU.ACAGGAA.CCCAACCUCCC.UCCUUUUUUU.......................................................................................................................................................................................................................................................................................................
JCVI_SCAF_1096626966619/1267-679             CGAAAUGGGUUUACCUGAAUAUAUUUCCCAUGAAGUCAUGGGAUCUACAUAAUCCAAGAAAAGGGGGUUGACACCCUCUUUUUUCAUGCUAUAGUAUAUCUGUUG........GACG.....................CAACA.U...GGGAGUG.ACUGAAUAAA.CUU.ACUGGC..A.AC.C..........GCUGGUUAAGGU.G.AUG.AGAC..A............................CAG.GUGGUGCUG.CUGCUC............GCAA...............GGGUAG.AACCGAU...CAACCA...AUCGG..GUCU..CAGGC.UGUAACGUA.........UUUAC.U..UCUG.UA.................GUAA...UGCCCGUUACUU.GUUGGUAU.ACAGGAA.UCCAACCUCCC.UCUUACUAAAUAAUAAGUAAAGAGUCAUGAGAAAGCAAAAACUUAAAUCACUUUUACACGAUUUAGAAAUUCUUGUUGAUUCUAUAAAAACUGAAAUAUACUCUGACACUAAGGCAUAUACAUCAGGCACCGAUGUUGGUGCUUACUACCAAGACGAUGAUGACGACGAUGGGUAUGCGGACUAAUUCAAGAACUAAAAAACUUGUAAAAUUAUUAGAAAUGUUUAUUGCUCAAGAAUAUCUCUACACUGAAGAGCAAAUAAUAGAAAUGAAAAGACAACUUCGUGUCGUGAAGGAAGAAAUGAA
JCVI_SCAF_1096627780060/178-766              AAGGAGACUGGAUUUUAGAAACAAAAUACAAUAUUGGAUCAAAAAAGAAGAAAAACGAUGAAGAGGGUUGACUCCCUCUUUUUUUAUGCUAUACUAUAUUUGUUG........GACG.....................CAACA.U...GGGAGUG.ACUGAAUAAA.CUU.ACUGGC..A.AC.C..........GCUGGUUAAGGU.G.AUG.AGAC..A............................CAG.GUGGUGCUG.CUGCUC............GCAA...............GGGUAG.AACCGAU...CAACCA...AUCGG..GUCU..CAGGC.UGUAACGUA.........UUUAC.U..UCUG.UA.................GUAA...UGCCCGUUACUU.GUUGGUAU.ACAGGAA.UCCAACCUCCC.UCUUUAUUAUUCCUAAUUGAAUAAUUAUGAAGGUGUGUGGUUAUUACCACUGCCUUUUUUUAUGGUUUAUGCUUAAAUAGUAAUGUCGCCUUCGGGGACACAUUUUACACUCGCUUAUUUAAGGAGAACUAUGAACUUACAAAAGUAUCACACUGCUAAUCUUCCAGAGUUAAUGAAGAUUAUUUCUAAGAAUGGAAUCGGUAUGGACGAUUACCUAGAUCGUUUUUUCAAUUCUUAUGAAACCACAACAAACUAUCCACCCUACAAUCUUAUUCAUGUAAAUAAUGUUGAGUCGGUGCUUGAGA
JCVI_SCAF_1096627324210/1768-2085            AAGGGGACUGGAUAUUAGAAACAAAAUACAAUAUUGGUGCUAAAAAGAAGAAAGAAGAGGAGGAGGGUUGACACCUCCUUUUUUUAUGCUAUACUAUAUUUGUUG........GACG.....................CAACA.U...GGGAGUG.ACUGAAUAAA.CUU.ACUGGC..A.AC.C..........GCUGGUUAAGGU.G.AUG.AGAC..A............................CAG.GUGGUGCUG.CUGCUC............GCAA...............GGGUAG.AACCGAU...CAACCA...AUCGG..GUCU..CAGGC.UGUAACGUA.........UUUAC.U..UCUG.UA.................GUAA...UGCCCGUUACUU.GUUGGUAU.ACAGGAA.UCCAACCUCCC.UCUUUUAUUUUAAGUAUUUGUUUCAUAGUGUAGG...............................................................................................................................................................................................................................................................................
JCVI_SCAF_1096627732798/345-1                UUACCUAUUGAUGUAGCUUUAUUUAGCCUUGAAAUAUUUACAUAUUAUGACAUUCAAAUAUGGGGCUUGACAUCUGUAUCAACAUACACUAUAUUAUAUCUGUUG........GACG.....................CAACA.U...GGGAGUG.ACUGAAUAAA.CUU.ACUGGC..A.AC.C..........GCUGGUUAAGGU.G.AUG.AGAC..A............................CAG.GUGGUGCUG.CUGCUC............GCAA...............GGGUAG.AACCGAU...CAACCA...AUCGG..GUCU..CAGGC.AAUGACGUA.........UUUAC.UU.ACUG.UA.................GUAA...UGCCCGUUAUUU.GUUGGUAC.ACAGGAA.UCCAACCUCCC.UCUUUAUUUUUGAUAGAUACAUGAUAAACACAACAAACACUAUGAAAAUCUUUUUAGACA.....................................................................................................................................................................................................................................................
JCVI_SCAF_1096626936888/792-203              GAGGUGCAACUGUAGAACAGAUGUUUGAUAAUUUAAAGGGUUCGAUUCGUAAGUUAAGAGAAACACUUGACAACUAAAUAGUAGUGUGUUAUAUUAAUAAUGUUG........GACG.....................CAACA.U...GGGAGUG.ACUGAAUAAA.CUU.ACUGGC..A.AC.C..........GCUGGUUAAGGU.G.AUG.AGAC..A............................CAG.GUGGUGCUG.CUGCUC............GCAA...............GGGUAG.AACCGAU...CAACCA...AUCGG..GUCU..CAGGC.AAUGACGUA.........UUUAC.UU.ACUG.UA.................GUAA...UGCCCGUUAUUU.GUUGGUAC.ACAGGAA.UCCAACCUCCC.UCUUUUUUUGACCUAAGAUGCAACUCUAUGAGUCGGGCAGAUGGUCUCCUUAACACAAAGUAAAAAUUAAUCUAAUAAAAUCUAAUGUCUUUUUCUAAUCUUAAAAAACAAUCCUCACUUGGUUCUCUGACAGCAAAACUUGUUAGUCAGGUGGAAAAAAUGAACAAAGGUUCAAACGGUGUAGAUGAUCGUUUAUGGAAACCAGAAGUAGAUAAAGCAGGUAACGGUUACGCAGUAAUCAGAUUUCUCCCUGCACCAGACGGAGAAGAUUUGCCUUGGGCAAAACUUUAUACACAUGCUUUCCA
JCVI_SCAF_1096626955402/2032-1443            ACGUUCCUAUGGAGAGGUUGGGAGUUUAUAGAAAAUUCUUAGCAUAAAAAGAAUUUUGGCAAGGGGGUUGACACCCCCUUUUUUUGUGCUAUACUAUAUUUGUUG........GACG.....................CAACA.U...GGGAGUG.ACUGAAUAAA.CUU.ACUGGC..A.AC.C..........GCUGGUUAAGGU.G.AUG.AGAC..A............................CAG.GUGGUGCUG.CUGCUC............GCAA...............GGGUAG.AACCGAU...CAACCA...AUCGG..GUCU..CAGGC.AAUGACGUA.........UUUAC.UU.ACUG.UA.................GUAA...UGCCCGUUAUUU.GUUGGUAC.ACAGGAA.UCCAACCUCCC.UCUUUAAUUUAAGUGUUUGUUUUAUAGUGUAGGGGUGGUUUUUACCACCUCUUUUUUUAUGCAAAGUGUUAUAAUUAGUAGUGUCGCCUUCGGGGACAAAAAUUCACACUCGCUUACUUAAGGAGAACUAUGACUUACUUACAAAAGUAUAACACUGCUAAUCUUCCAGAAUUAAUGAAGAUUAUUUCUAAGAAUGGAAUUGGUAUGGAUUCAUACCUAGAUAGAUUUUUCAAUUCUUACGAAACUACAACAAACUAUCCACCUUACAAUCUUAUUCACGUAAAUAAUGUUGAGUCAAUACUAGA
JCVI_SCAF_1096626975016/1914-1325            AAGGAGACUGGAUAUUGGAGACGAAAUAUAAUAUUGGAGCGAAAAAAAAGAAAACAGAUGAAGAGGGUUGACAUCCUCUUUUUUUGUGCUAUACUAUAUUUGUUG........GACG.....................CAACA.U...GGGAGUG.ACUGAAUAAA.CUU.ACUGGC..A.AC.C..........GCUGGUUAAGGU.G.AUG.AGAC..A............................CAG.GUGGUGCUG.CUGCUC............GCAA...............GGGUAG.AACCGAU...CAACCA...AUCGG..GUCU..CAGGC.AAUGACGUA.........UUUAC.UU.ACUG.UA.................GUAA...UGCCCGUUAUUU.GUUGGUAC.ACAGGAA.UCCAACCUCCC.UCUUUAAUUUAAGUGUUUGUUUCAUAUGUGUAGGGGUGGUUUUUACCACCUCUUUUUUUAUACAAAGUGUUAUAAUUAGUAGUGUCGCCUUCGGGGACAAAAAAUUCACACUCGCUUACUUAAGGAGAACUAUGACUUACUUACAAAAGUAUCACACUGCUAAUCUUCCAGAAUUAAUGAAGAUUAUUUCUAAGAAUGGAAUUGGUAUGGAUUCAUACCUAGAUAGAUUUUUCAAUUCUUAUGAAACUACAACAAACUAUCCACCCUACAAUCUUAUUCACGUAAAUAAUGUUGAGUCAAUACUA
JCVI_SCAF_1096627625997/1199-1781            AUAAGGGAGAUUGGAUAUUAGAAACUAAGUAUAAUAUCGGUGCUAAAAAGAAAAAGGAAGAAGAGGGUUGACAACCUCUUUUUUUAUGCUAUACUAUAUUUGUUG........GACG.....................CAACA.U...GGGAGUG.ACUGAAUAAA.CUU.ACUGGC..A.AC.C..........GCUGGUUAAGGU.G.AUG.AGAC..A............................CAG.GUGGUGCUG.CUGCUC............GCAA...............GGGUAG.AACCGAU...CAACCA...AUCGG..GUCU..CAGGC.AAUAACGUA.........UUUAC.UU.ACUG.UA.................GUAA...UGCCCGUUAUUU.GUUGGUAU.ACAGGAA.UCCAACCUCCC.UCUUUUAUUUUAAGUGUUUGUUUCAUAGUGUAGGGGUGGUUUUUACCACCUCUUUUUUUAUGGAAAGUGUUAUAAUUAGUAGUGUCGCCUUCGGGGACAAAAAUUCACACUCGCUUAUUAAGGAGAACUAUGACUUACUUACAAAAGUAUCAUACUGCUAAUCUUCCAGAAUUAAUGAAGAUUAUUUCUAAGAAUGGAAUUGGUAUGGAUUCAUACCUAGAUAAUUUUUUCAAUUCUUAUGAAACCACAACAAAUUAUCCACCCUACAAUCUUAUUCACGUAAAUAAUGUUGAGUCGA.......
JCVI_SCAF_1096627026722/625-1214             UCAAUUUGUAAUACCCUUGUUGGUAUUCACUCCUUAAUACUCAAAUGUUAAGAAAUCAAAAAGAGGGUUGACUCCCUCUUUUUUUAUGCUAUACUAUAUUUGUUG........GACG.....................CAACA.U...GGGAGUG.ACUGAAUAAA.CUU.ACUGGC..A.AC.C..........GCUGGUUAAGGU.G.AUG.AGAC..A............................CAG.GUGGUGCUG.CUGCUC............GCAA...............GGGUAG.AACCGAU...CAACCA...AUCGG..GUCU..CAGGC.AAUAACGUA.........UUUAC.UU.ACUG.UA.................GUAA...UGCCCGUUAUUU.GUUGGUAU.ACAGGAA.UCCAACCUCCC.UCUUUAUUAUUCCUAAUUGAAUAAUUAUGAAGGUGUGUGGUUAUUACCACUGCCUUUUUUUAUAGUUUGUGCUUAAAUAGUAAUGUACGCUUCGGGUACACAUUUUACACUCGCUUAUUUAAGGAGAACUAUGAACUUACAAAAGUAUCACACUGCUAAUCUUCCAGAGUUAAUGAAGAUUAUUUCUAAGAAUGGAAUCGGUAUGGACGAUUACCUAGAUCGUUUUUUCAAUUCUUAUGAAACCACAACAAAUUAUCCACCUUACAAUCUUAUUCAUGUAAAUAAUGUUGAGUCAGUGCUUGAGA
JCVI_SCAF_1096626976928/2910-3499            AAGGAGAUUGGAUAUUAGAGACAAAAUAUAAUAUUGGAGCAAAGAAAAAGAAAACAGAUGAAGAGGGUUGACAUCCUCUUUUUUUGUGCUAUACUAUAUUUGUUG........GACG.....................CAACA.U...GGGAGUG.ACUGAAUAAA.CUU.ACUGGC..A.AC.C..........GCUGGUUAAGGU.G.AUG.AGAC..A............................CAG.GUGGUGCUG.CUGCUC............GCAA...............GGGUAG.AACCGAU...CAACCA...AUCGG..GUCU..CAGGC.AAUGACGUA.........UUUAC.UU.ACUG.UA.................GUAA...UGCCCGUUAUUU.GUUGGUAU.ACAGGAA.UCCAACCUCCC.UCCUUUUUUAUAUGAAGAAAUUUAUUUUUGACGUAGACGGAACUUUAACAGAAAGUCGAAAACAAAUGGACAUAAGUUUUAUGUCUGAGUUCAUAAUUUUUUGCUGUAAAUUUGAUACCUACUUAGUCACUGGAAGUGAUAGAGAUAAAACAGUUGAGCAAGUAGGACUUGAUGUAUAUAAUCGUGCGAAAAGAGUUUUUAAUUGUUCUGGUGCAGACAUAUACGAAAAAAAUUUUAAUGUUCACAAAUCUGAUUGGACACCAUCUAAAGAGUUAAUUUCUUUUUUAAAUGAUGAAUUAGAUUAU
JCVI_SCAF_1096627057469/270-859              UUUUUAAAGUUGACCAACAUAUCUCCAAUCGUGUAAUGUUUUCAUUUACAAAUAAUAUACAAGAGGGUUGACUCCCUCUUUUUUUAUGCUAUACUAUAUUUGUUG........GACG.....................CAACA.U...GGGAGUG.ACUGAAUAAA.CUU.ACUGGC..A.AC.C..........GCUGGUUAAGGU.G.AUG.AGAC..A............................CAG.GUGGUGCUG.CUGCUC............GCAA...............GGGUAG.AACCGAU...CAACCA...AUCGG..GUCU..CAGGC.AAUAACGUA.........UUUAC.UU.ACUG.UA.................GUAA...UGCCCGUUAUUU.GUUGGUAU.ACAGGAA.UCCAACCUCCC.UCCUUUAACCUAAGAUGCAACUCUACGAGUUGGGCAGAUGGUUACUUUAUUAUUCCUAAUUGAAUAAUUAUGAAGGUGUGUGGUUAUUACCACUGCCUUUUUUUAUAGUUUGUGCUUAAAUAGUAAUGUCGCCUUCGGGGACACAUUUUACACUCGCUUAUUUAAGGAGAACUAUGAACUUACAAAAGUAUCACACUGCUAAUCUUCCAGAGUUAAUGAAGAUUAUUUCUAAGAAUGGAAUCGGUAUGGACGAUUACCUAGAUCGUUUUUUCAAUUCUUAUGAAACCACAACAAACUAUCCACCC
JCVI_SCAF_1096627054103/1030-1565            CUAGUGAUCAAGAUCUUGAAGUUUUGUUUUUAGAAGACCUUUCAGAAUACUAUAAAGACGAAGGGGUUGACAAAUAAAUUUCCUUGUUGUAUAAUUAAUUUGUUG........GACG.....................CAACA.U...GGGAGUG.ACUGAAUAAA.CUU.ACUGGC..A.AC.C..........GCUGGUUAAGGU.G.AUG.AGAC..A............................CAG.GUGGUGCUG.CUGCUC............GCAA...............GGGUAG.AACCGAU...CAACCA...AUCGG..GUCU..CAGGC.AAGGACGUA.........UUUAC.U..UCUG.UA.................GUAA...UGCCCGUUCUUU.GUUGGUAC.ACAGGAA.UCCAACCUCCC.UCUUAUUUUCAAAAGCUAUGCUAGUUCACAGACCUUGGGGAACCUACGAAACAUUACUAGAUGAUGAUUACUAUAAAGUAAAAAGAAUCAUCAUUCUACCCCAACAACAAAUUUCAUUACAGUAUCACAAUGAUAGAGAGGAGCAUUGGACUAUAGUGAGUGGAUCUGGCACAGUAAGAGUUGGUGAUGAUACUUUUAAAGCAGUGCUUGGAUCAAGAUUUUUUAUAAACAAAAGACAAUUACAUCGUGCAA.....................................................
JCVI_SCAF_1101668311091/1024-436             ACAAAGGAGAUUGGAUUUUAGAAACUAAGUACAAUAUUGGUGCUAAAAAGAAAAAGGAAGAAGAGGGUUGACAUCCUCUUUUUUUGUGCUAUACUAUAUUUGUUG........GACG.....................CAACA.U...GGGAGUG.ACUGAAUAAA.CUU.ACUGGC..A.AC.C..........GCUGGUUAAGGU.G.AUG.AGAC..A............................CAG.GUGGUGCUG.CUGCUC............GCAA...............GGGUAG.AACCGAU...CAACCA...AUCGG..GUCU..CAGGC.AAGGACGUA.........UUUAC.U..UCUG.UA.................GUAA...UGCCCGUUCUUU.GUUGGUAU.ACAGGAA.UCCAACCUCCC.UCUUUAAUUUAAGUGUUUGUUUCAUAGUGUAGGGGUGGUUAAUACUACCCCCUUUUUUAUGCAAAGUGUUAUAAUUAGUAGUGUCGCCUUCGGGGACAAAAAUCACACUCGCUUAUUAAAGGAGAACUAUGACUUACUUACAAAAGUAUCACACUGCUAAUCUUCCAGAAUUAAUGAAGAUUAUUUCUAAGAAUGGAAUAGGUAUGGACUCAUACCUUGAUAAUUUUUUCAAUUCUUACGAAACUACAACAAAUUAUCCACCCUACAAUCUUAUUCACGUAAAUAAUGUUGAGUCAAUACUAGAA
JCVI_SCAF_1096626984808/569-1                UUACCUAUUGAUGUAGCUUUAUUUAGCCACUAAAUAUUUCCAUAUUAUGACAAUAAAACAAGGGGCUUGACAACUGUAUCAACAUACACUAUAUUAUAUUUGUUG........GACG.....................CAACA.U...GGGAGUG.ACUGAAUAAA.CUU.ACUGGC..A.AC.C..........GCUGGUUAAGGU.G.AUG.AGAC..A............................CAG.GUGGUGCUG.CUAC..............GAAA.................GUAG.AACCGAU..UCAACCA...AUCGG..GUCU..CAGGC.AACAACGUU.........UUUAC.U..ACUG.UA.................GUAA...UGCCCGUUGUUU.GUUGGUAC.ACAGGAA.UCCAACCUCCC.UCUUUAUUUUUGAUAGAUACAUGAUAAACACAACAGAGAAAAUGAAAAUCUUUCUAGACACAGCAGAUACAGAAGUAAUACGUAAGUAUCAUGGAACAGGAUUAAUUGAUGGUGUAACAACUAAUCCAACUUUAAUUAUGAGAAGUGGUAAAGAUCCAGAGGAUGUUUAUCAAGAGAUUCAAGACAUUGGUUUAAGAGAUAUAAGUAUGGAAGUCAUGGGUGACUCCAACGAAAUGAUUGAAGAAGGAAUUCGACUCGCUACAAAGUUCCAAAAUCUGCAACAAUCAA.................
JCVI_SCAF_1096627307461/853-1437             GCGAACUCUUUAAAAUGAUGCAUGAUACUAUUGUAAAUCUCCGCAAGUUUGUUGAAAAGAACGAGCUUGACAACUUAUAAUUCAUUUGUUAUACUAUUAAUGUUG........GACG.....................CAACA.U...GGGAGUG.ACUGAAUAAA.CUU.ACUGGC..A.AC.U..........GCUGGUUAAGGU.G.AUG.AGAC..A............................CAG.GUGGUGCUG.CUAC..............GAAA.................GUAG.AACCGAU...CAACCA...AUCGG..GUCU..CAGGC.AACAACGUU.........UUUAC.U..ACUG.UA.................GUAA...UGCCCGUUGUUU.GUUGGUAU.ACAGGAA.UCCAACCUCCC.UCCUUCUUUAUGAUGAGAUCUUACAUGACACCUAAAGUAAAUUAUGCUGUAACCAUAGGCUACUUUGCUGCGGCAAUAUUGACAGGAGGAAUGGUAUUUCUCGGCAAUAGUUAUCACAGACUUGCUGAUACUAACGAAGAACUAUCAACAGAUAUACAAUCACUCAUUGAGGCAUAUCUAACAAGUGAUAAAGAUUGUUAUUUGUUAGCACCUAAGCCAAAAGAUUGGCUCAUAUGGGAAGAAAUGCCACACAAAAUCAAUGAUGAGAUCCCUACUCAAAAAACUAAUCUAAUUUAAUCCGAAUU
JCVI_SCAF_1101667124967/494-928              UUACCUAUUGAUGUAGCUUUAUUUAGCCACUAAAUAUUUCCAUAUUAUGACAAUAAAACAAGGGGCUUGACAACUGUAUCAACAUACACUAUAUUAUAUUUGUUG........GACG.....................CAACA.U...GGGAGUG.ACUGAAUAAA.CUU.ACUGGC..A.AC.U..........GCUGGUUAAGGU.G.AUG.AGAC..A............................CAG.GUGGUGCUG.CUUC..............GAGA.................GAAG.AACCGAC..UCAACCA...GUCGG..GUCU..CAGGC.AAUAACGUU.........UUUAC.U..ACUG.UA.................GUAA...UGCCCGUUAUUU.GUUGGUAC.ACAGGAA.UCCAACCUCCC.UCUUUAUUUUUGAUAGAUACAUGAUAAACACAACUAACAACAUGAAAAUCUUUUUAGACACUGCUGACACUGAAUUAAUUCGUAAGUAUCAUGGAACAGGAUUAAUUGAUGGAGUUACCACAAAUCCAACUCUUAUCAUGAAAAGUGGUAGAGA.......................................................................................................................................................
JCVI_SCAF_1096627381047/2236-2821            UUACCUAUUGAUGUAGCUUUAUUUAGCCACUAAAUAUUUCCAUAUUAUGACAAUAAAACAAGGGGCUUGACAACUGUAUCAACAUACACUAUAUUAUAUUUGUUG........GACG.....................CAACA.U...GGGAGUG.ACUGAAUAAA.CUU.ACUGGC..A.AC.U..........GCUGGUUAAGGU.G.AUG.AGAC..A............................CAG.GUGGUGCUG.CUUC..............GAGA.................GAAG.AACCGAC..UCAACCA...GUCGG..GUCU..CAGGC.AAUAACGUU.........UUUAC.U..ACUG.UA.................GUAA...UGCCCGUUAUUU.GUUGGUAC.ACAGGAA.UCCAACCUCCC.UCUUUAUUUUUGAUAGAUACAUGAUAAACACAACUAACAACAUGAAAAUCUUUUUAGACACUGCUGACACUGAAUUAAUUCGUAAGUAUCAUGGAACAGGAUUAAUUGAUGGAGUUACCACAAAUCCAACUCUUAUCAUGAAAAGUGGUAGAGAUCCAGAAGAAGUAUAUCAAGAGAUACAAGACAUUGGUUUAAGAGAUAUAAGUAUGGAAGUCAUGGGUGACUCCAAUGAAAUGAUAGAAGAAGGUAUUCGACUCGCUACAAAAUUUCCAAAUUCAGCAACAAUUAAAGUUCCUUGCACACCU
JCVI_SCAF_1096627755306/366-950              UCUUUGUAUUUGUUGAGGAAGUAGUCCUCUUGACCAUGCACCCAAUUUUCUAUAUGGAUAUACAUGUUGACAAGUCAUAAUAUAGGUGUUAUGAUAUGUAUGUUG........GACG.....................CAACA.U...GGGAGUG.ACUGAAUAAA.CUU.ACUGGC..A.AC.U..........GCUGGUUAAGGU.G.AUG.AGAC..A............................CAG.GUGGUGCUG.CUCC..............GAAA.................GGAG.AACCGAU...CAACCA...AUCGG..GUCU..CAGGC.AACAACGUU.........UUUAC.U..ACUG.UA.................GUAA...UGCCCGUUGUUU.GUUGGUAU.ACAGGAA.UCCAACCUCCC.UCUUUUCUUUUUUGUGAUUGUUAUGCCUUUAUUUUUGAUAGUUCUAGCAUCGUCUGCUAUGGGUGCUUCGAUUGCUCUCUACAUAUUACGUAAGUACGAUCCUCAUACUGACGAAAUCUCAAAUGACUAAUAAAUUGAAACUUUUUUAUAAAGUUGGAUUUCCUCUUGUCAUUAUUAUACAAUUGACUUCAAUACUCUGGAUGCUUUCAUAUAAUGGAAGACAAANNNNNNNNNNNNNNNNNNNNNNNNNNNNNNNNNNNNNNNNNNNNNNNNNNNUGGGUCGAAUGAUCGUAUCGUCGAAAUCU
JCVI_SCAF_1096627050529/723-139              GCGAACUCUUUAAAAUGAUGCAUGACACGAUUGUAAAUCUCCGCAAGUUUGUUGAAAAUAACGAGCUUGACAACUUAUAAUUGAUUUGUUAUACUAUUAAUGUUG........GACG.....................CAACA.U...GGGAGUG.ACUGAAUAAA.CUU.ACUGGC..A.AC.U..........GCUGGUUAAGGU.G.AUG.AGAC..A............................CAG.GUGGUGCUG.CUUC..............GAGA.................GAAG.AACCGAU...CAACCA...AUCGG..GUCU..CAGGC.AAUAACGUU.........UUUAC.U..ACUG.UA.................GUAA...UGCCCGUUAUUU.GUUGGUAU.ACAGGAA.UCCAACCUCCC.UCCUUUUUUGACCUAAGAUGCAAUCCGAAAGGGUGGGGCAGAUGGUCUAUCAAAACUAAUCUAAUUUAAUCCGAAUUAAUCUAAUGUCUUUUUCAGACUUAAAAAAACAAUCCAAGCUUGGCUCACUAACAUCUAAAUUGGUUAGAGAAGUCGAAAAAAUGAAUACUACAUCUGGUGGAGAUGAUCGUCUCUGGAAACCAGAAGUUGAUAAAUCAGGUAACGGUUAUGCUGUUAUUCGAUUCUUACCAGCACCAGAAGGAGAAGAUAUUCCUUGGGUGAAAAUGUAUUCUCAUGCAUUUCAAGGC
JCVI_SCAF_1096626976647/1303-1887            GCGAACUCUUUAAAAUGAUGCAUGAUACCAUUAUAAAUCUCCGUGAGUUCGUUGAAAAUAACGAGCUUGACAACUUAUAAUUCAUUUGUUAUACUAUUAAUGUUG........GACG.....................CAACA.U...GGGAGUG.ACUGAAUAAA.CUU.ACUGGC..A.AC.U..........GCUGGUUAAGGU.G.AUG.AGAC..A............................CAG.GUGGUGCUG.CUAC..............GAAA.................GUAG.AACCGAU...CAACCA...AUCGG..GUCU..CAGGC.AAUAACGUU.........UUUAC.U..ACUG.UA.................GUAA...UGCCCGUUAUUU.GUUGGUAC.ACAGGAA.UCCAACCUCCC.UCCUUUUUUGACCUAAGAUGCAAUCCGAAAGGGUGGGGCAGAUGGUCUAUCAAAACUAAUCUAAUUUAAUCCGAAUUAAUCCAAUGUCUUUUUCAGACUUAAAAAAACAAUCCAAGCUUGGCUCACUAACAUCUAAAUUGGUUAGAGAAGUCGAAAAAAUGAAUACUACAUCUGGUGGAGAUGAUCGUCUCUGGAAACCAGAAGUUGACAAAUCAGGUAACGGAUACGCAGUUAUUCGUUUUUUACCAGCACCAGAGGGAGAAGAUAUUCCUUGGGUGAAAAUGUAUUCUCAUGCAUUUCAAGGC
JCVI_SCAF_1096626969882/574-1158             AGAACCUGAAGCACCAGAAGCAGAAACAGAGGUUGUUGAGGAAGUUACAGAAGAAGCACCAGUAGCUUGACAAAUAAUAUAAACACUGUUAUAUUAUAUUUGUUG........GACG.....................CAACA.U...GGGAGUG.ACUGAAUAAA.CUU.ACUGGC..A.AC.U..........GCUGGUUAAGGU.G.AUG.AGAC..A............................CAG.GUGGUGCUG.CUUC..............GAAA.................GAAG.AACCGAU...CAACCA...AUCGG..GUCU..CAGGC.AAUAACGUU.........UUUAC.U..UCUG.UA.................GUAA...UGCCCGUUAUUU.GUUGGUAU.ACAGGAA.UCCAACCUCCC.UCUUUAAUACAACAAAACAAAUAUCCACAAUUAUCCGCAUGUCAUUCGCAAAUUUAAAAAAGAAAUCAAGAUCUGGUUCUCUCACAGAGAAGUUAAUUAGACAGGUCGAAAAGAUCAACGACAAAGGUAACAGUAACGUUGAUGAACGUAUUUGGAAACCAGUAGUAGACAAAUCUGGUAAUGGUUAUGCAAUCAUUCGUUUUCUUCCAGAACCCGAAGGUUGUGAACUUCCUUGGUCUAGAGUUUAUACUCACGCAUUUCAAGGAACUGGUGGUUGGUACAUAGAGAACUCUCUUACCACACUC
JCVI_SCAF_1096627569486/465-1                AGAAGUUGUAAAUGCAGAAGGUCCUAUUCCAACACCAGAGGUUUCCACAAACUUUAAUUAAAGGGGUUGACAAAUAAUAUAGACACUGCUAUAUUAUAAAUGUUG........GACG.....................CAACA.U...GGGAGUG.ACUGAAUAAA.CUU.ACUGGC..A.AC.U..........GCUGGUUAAGGU.G.AUG.AGAC..A............................CAG.GUGGUGCUG.CUUC..............GAAA.................GAAG.AACCGAU...CAACCA...AUCGG..GUCU..CAGGC.AACAACGUU.........UUUAC.U..ACUG.UA.................GUAA...UGCCCGUUGUUU.GUUGGUAC.ACAGGAA.UCCAACCUCCC.UCUUUCUUUUUGAUAGAUACAUGAUAAACACAACACAUAAAAUGAAAAUUUUCUUAGACACCGCAGACACUAAUAUUAUUAAAAAGUAUUAUGGAACUGGUUUGAUUGAUGGUGUCACAACUAAUCCCACAUUAAUAAUGAGAAGUGGUAAAGAUCCAGAGGAUGUCUACCAAGAACUACAAGAU........................................................................................................................
JCVI_SCAF_1096627733466/369-953              AGGUGAAACAGUAAAUAGUGAUGAACCACUACCACCACCUGUUUUUGAUGGACAAUCUACAACAUAGUUGACAUAUAAAAAAUAUAUGUUAUUAUAAUAAUGUUG........GACG.....................CAACA.U...GGGAGUG.ACUGAAUAAA.CUU.ACUGGC..A.AC.U..........GCUGGUUAAGGU.G.AUG.AGAC..A............................CAG.GUGGUGCUG.CUUC..............GAAA.................GAAG.AACCGAU...CAACCA...AUCGG..GUCU..CAGGC.AAUAACGUU.........UUUAC.U..ACUG.UA.................GUAA...UGCCCGUUAUUU.GUUGGUAC.ACAGGAA.UCCAACCUCCC.UCCUUUUUUUAGACCUAAGAUGCAACUCGAUGAGUGGGGCAGAUGGUCUUCUUUUUUAUUCUAUUAAAAUUUAAUGAAAAUAUUUCUAGACACUGCUGAUACAGAUUUAAUCAGAAAAUAUUACACUACUGGAUUAAUUGAUGGUGUAACAACAAACCCAACUCUGAUAAGAAAAAGUGGAAGAGAUCCCGAAGAAGUAUAUCAAGAAAUAAAAGACAUUGGUGUUAAUGAUANNNNNNNNNNNNNNNNNNNNNNNNNNNNNNNNNNNNNNNNNNNNNNNNNNNUUCAAAAUGUUCAUAAAACUC
JCVI_SCAF_1096627590788/305-1                AGAACCUGAAGCACCAGAAGCAGAAACAGAGGUUGUUGAGGAAGUUACAGAAGAAGCACCAGUAGCUUGACAAAUAAUAUAAACACUGUUAUAUUAUAUUUGUUG........GACG.....................CAACA.U...GGGAGUG.ACUGAAUAAA.CUU.ACUGGC..A.AC.U..........GCUGGUUAAGGU.G.AUG.AGAC..A............................CAG.GUGGUGCUG.CUUC..............GAAA.................GAAG.AACCGAU...CAACCA...AUCGG..GUCU..CAGGC.AAUAACGUU.........UUUAC.U..ACUG.UA.................GUAA...UGCCCGUUAUUU.GUUGGUAC.ACAGGAA.UCCAACCUCCC.UCUUUUUUUUAGACCUAAGAUGCAA........................................................................................................................................................................................................................................................................................
JCVI_SCAF_1096627750656/862-275              CCAUUNNNNNNNNNNNNNNNNNNNNNNNNNNNNNNNNNNNNNNNNNNNNNNNNNNNAAUAUGGGGCUUGACAACGGUAUCAACAUACACUAUAUUAUAUUUGUUG........GACG.....................CAACA.U...GGGAGUG.ACUGAAUAAA.CUU.ACUGGC..A.AC.C..........GCUGGUUAAGGU.G.AUG.AGAC..A............................CAG.GUGGUGCUG.CUACC.............GAGA................GGUAG.AACCGAU...CAACCA...AUCGG..GUCU..CAGGC.AAUGACGUA.........UUUAC.UU.ACUG.UA.................GUAA...UGCCCGUUAUUU.GUCGGUAC.ACAGGAA.UCCGACCUCCC.UCUUUUUUUGACCUAAGAUGCAACUCAAUGAGUCGGGCAGAUGGUCUUCUUUUUUUUAUACGAAACCAUGAAAAUAUUUUUAGAUACCGCAGACACACAACUUAUCCAAGACGGAUACAACACAGGACUUAUAGAUGGGAUUACUACCAAUCCAACUCUAAUUAUGAAGAGUGGUAGAGAUCCAGAAGAGGUAUAUCAAGAACUUAUUGACAUGGGACUAACCGAUGUCAGUAUGGAAGUUGUAGGAAAUAGAAAAGAAAUGUAUGAGGAAGGACUCAGACUUUCCCAGAAGUUUGGUAAGUAUG
JCVI_SCAF_1096627057290/631-1218             ACCGAUUAUUUUCUAGCUCUAUUUAGCCUAGUAAUAUUUACGUAUUCUGACAUUAAAAUAUGGGGCUUGACAAUAGUAUCAAUAUACACUAUAUUAUAUUUGUUG........GACG.....................CAACA.U...GGGAGUG.ACUGAAUAAA.CUU.ACUGGC..A.AC.C..........GCUGGUUAAGGU.G.AUG.AGAC..A............................CAG.GUGGUGCUG.CUACC.............GAGA................GGUAG.AACCGAU...CAACCA...AUCGG..GUCU..CAGGC.AACAACGUA.........UUUAC.UU.UCUG.UA.................GUAA...UGCCCGUUGUUU.GUUGGUAC.ACAGGAA.UCCAACCUCCC.UCUUUACUUACUAUUGAAUUAUGAAAAUAUUUUUAGAUACCGCAGACACACAACUUAUUCAAGACGGGUACAAUACAGGACUUAUAGAUGGGAUUACUACUAAUCCAACUCUGAUUAUGAAGAGUGGUCGUAAUCCAGAAGAUGUAUAUCAAGAACUUAUUAACAUGGGAUUAACUGAUGUUAGUAUGGAAGUUGUAGGAAAUAGAAAGGAAAUGUAUCAGGAGGGUUUAAGACUUGCCAAGAAGUUUCGUAAGAAUGCAACUAUUAAAGUUCCUUGCACACCUGAUGGUCUUGCUGUAUGUAAA
JCVI_SCAF_1101668231536/645-1232             AGACAAUAUACCUAUUUGCUAUUUAGUAGUAAAAUAUUUACAUAUUAUGACAUUUAAAUGAGAGGCUUGACAUCUGUAUCAACAUACACUAUAUUAUAUUUGUUG........GACG.....................CAACA.U...GGGAGUG.ACUGAAUAAA.CUU.ACUGGC..A.AC.C..........GCUGGUUAAGGU.G.AUG.AGAC..A............................CAG.GUGGUGCUG.CUACC.............GAGA................GGUAG.AACCGAU...CAACCA...AUCGG..GUCU..CAGGC.AACAACGUA.........UUUAC.UU.UCUG.UA.................GUAA...UGCCCGUUGUUU.GUUGGUAC.ACAGGAA.UCCAACCUCCC.UCUUUUAUCUUUGGAUAGAUACAUUAUAAACACAACAAAUAAUAUGAGAAUUUUCCUAGACACAGCAGACACUGAUAUUAUUAAAAAAUAUUAUGGUACAGGUUUAAUUGAUGGUGUCACAACUAAUCCCACAUUAAUAAUGAGAAGUGGUAGAGAUCCAGAGGAUGUUUAUCAAGAACUACAAGAUAUUGGAUUAAGAGAUAUUAGUAUGGAAGUUAUGGGUGAUUCUAACACAAUGAUAGAAGAAGGAAUCAGACUCGCUACAAAAUUUCCAAAUUCAGCGACAAUCAAAGUUCCCUGUACUC
JCVI_SCAF_1101667105674/423-1                ACCGAUUAUUUUCUAGCUCUAUUUAGCCUAGUAAUAUUUACGUAUUGUGACAUUAAAAUAUGGGGCUUGACAAGUGUAUCAACAUACACUAUAUUAUGUGUGUUG........GACG.....................CAACA.U...GGGAGUG.ACUGAAUAAA.CUU.ACUGGC..A.AC.C..........GCUGGUUAAGGU.G.AUG.AGAC..A............................CAG.GUGGUGCUG.CUACC.............GAGA................GGUAG.AACCGAU...CAACCA...AUCGG..GUCU..CAGGC.AACAACGUA.........UUUAC.UU.UCUG.UA.................GUAA...UGCCCGUUGUUU.GUUGGUAC.ACAGGAA.UCCAACCUCCC.UCCUUUUUUUUAUGAUGAGAUAAAUGACACCUAAAUUAAAUUAUGCUGCAACUAUAGGUUAUUUUGCUGCAGCAAUAUUGACAGGAGGACUUGUAUAUCUCGGUCAUAGUAAUCAUAGACUCUCAGAUAGUAAUGAUAAA.....................................................................................................................................................................
JCVI_SCAF_1096627387858/1239-652             CGAAUUGUUUAGAAUGAUGCAUGAUACUAUUGUAAAUCUCCGUGAGUUCGUUAAAAAUAACGAGCUUGACAACUUAUAAUUUAUUUGUUAUACUAUUAUUUGUUG........GACG.....................CAACA.U...GGGAGUG.ACUGAAUAAA.CUU.ACUGGC..A.AC.C..........GCUGGUUAAGGU.G.AUG.AGAC..A............................CAG.GUGGUGCUG.CUAUC.............GAGA................GGUAG.AACCGAU...CAACCA...AUCGG..GUCU..CAGGC.AAUGACGUA.........UUUAC.UU.ACUG.UA.................GUAA...UGCCCGUUAUUU.GUUGGUAC.ACAGGAA.UCCAACCUCCC.UCCUUUUUUGACCUAAGAUGCAAUCCGAAAGGGUGGGGCAGAUGGUCUAUCAAAACUAAUCUAAUUUAAUCCGAAUUAAUCCAAUGUCUUUUUCAGACUUAAAAAAACAAUCCAAGCUUGGCUCACUAACAUCUAAAUUGGUUAGAGAAGUCGAAAAAAUGAAUACUACAUCUGGUGGAGAUGAUCGUCUCUGGAAACCAGAAGUUGACAAAUCAGGUAACGGAUACGCAGUUAUUCGUUUUUUACCAGCACCAGAGGGAGAAGAUAUUCCUUGGGUGAAAAUGUAUUCUCAUGCAUUUCAAGGC
JCVI_SCAF_1096626957510/252-839              GCGAACUCUUUAAAAUGAUGCAUGAUACUAUUGUAAAUCUCCGUGAGUUCGUUGAAAAUAACGAGCUUGACAACUUAUAAUUCAUUUGUUAUACUAUUAAUGUUG........GACG.....................CAACA.U...GGGAGUG.ACUGAAUAAA.CUU.ACUGGC..A.AC.C..........GCUGGUUAAGGU.G.AUG.AGAC..A............................CAG.GUGGUGCUG.CUAUC.............GAGA................GGUAG.AACCGAU...CAACCA...AUCGG..GUCU..CAGGC.AAUAACGUA.........UUUAC.UU.ACUG.UA.................GUAA...UGCCCGUUAUUU.GUUGGUAC.ACAGGAA.UCCAACCUCCC.UCCUUUUUUGACCUAAGAUGCAAUCCGAAAGGGUGGGGCAGAUGGUCUAUCAAAACUAAUCUAAUUUAAUCCGAAUUAAUCCAAUGUCUUUUUCAGACUUAAAAAAACAAUCCAAGCUUGGCUCACUAACAUCUAAAUUGGUUAGAGAAGUCGAAAAAAUGAAUACUACAUCUGGUGGAGAUGAACGUCUCUGGAAACCAGAAGUUGAUAAAUCUGGUAACGGUUAUGCUGUUAUUCGAUUCUUACCAGCUCCAGAAGGAGAAGAUAUUCCUUGGGUAAAGAUGUAUUCUCAUGCAUUUCAAGGC
JCVI_SCAF_1101667125164/116-703              AGAAGCACCAGAGGUAGAGGCAGAAACUACAGAACCAGAGGUUGUUACGGAACCAACACCAGCAGCUUGACAACAAAUUAAACCUAUAAUAUAGUAUAUUUGUUG........GACG.....................CAACA.U...GGGAGUG.ACUGAAUAAA.CUU.ACUGGC..A.AC.C..........GCUGGUUAAGGU.G.AUG.AGAC..A............................CAG.GUGGUGCUG.CUACC.............GAGA................GGUAG.AACCGAU...CAACCA...AUCGG..GUCU..CAGGC.AAUAACGUA.........UUUAC.UU.ACUG.UA.................GUAA...UGCCCGUUAUUU.GUUGGUAC.ACAGGAA.UCCAACCUCCC.UCUUUUUUUAGACCUAAGAUGCAACUCGAUGAGUGGGCAGAUGGUCUUCUUUUUUUAUAUAAUAUGCAUCUUCCAGAAGUUAUGAAAAUUUUCCUAGACACUGCAGACACUGAAUUAAUUCGAAAGUAUUAUGGUACAGGUCUAAUUGAUGGUGUCACUACAAAUCCCACAUUAAUAAUGAGAAGUGGUAGAGAUCCAGAGGAUGUCUACAAAGAAUUAGAAGAUAUUGGUUUGAGAGAUAUCAGUAUGGAAGUUGUUGGUGAUUCCAAUGAAAUGAUAGAAGAAGGAAUAAGACUCGCAACUAA
JCVI_SCAF_1101667071738/493-1                ACCGAUUAUUUUCUAGCUCUAUUUAGCCUAGUAAUAUUUACGUAUUGUGACAUUAAAAUAUGGGGCUUGACAAGUGUAUCAACAUACACUAUAUUAUAUCUGUUG........GACG.....................CAACA.U...GGGAGUG.ACUGAAUAAA.CUU.ACUGGC..A.AC.C..........GCUGGUUAAGGU.G.AUG.AGAC..A............................CAG.GUGGUGCUG.CUACC.............GCAG................GGUAG.AACCGAU...CAACCA...AUCGG..GUCU..CAGGC.AAUGACGUA.........UUUAC.UU.ACUG.UA.................GUAA...UGCCCGUUAUUU.GUCGGUAC.ACAGGAA.UCCGACCUCCC.UCCUUCUUUUUUAUGAUGAGAUAGAUGACACCUAAAUUAAAUUAUGCUGCAACCAUAAGUUAUUUUGCUGCAGCAAUAUUGACAGGAGGAAUGGUAUACGUCGGCAAUAGUCAUCACAGACUUGCAGAUACUAACGAUGCACUGUCAGCAGAUAUACAAUUACUUGUUGAAGCAUACCUAACAAGUGAUAAGGAUUGUUAUUUGUUAGCA...............................................................................................
JCVI_SCAF_1096627571067/727-140              UUACUACAGAAGAGUAAGAGUUGCAAACCUAAUGUAAUCUCAGUUACAUAUUUUUUUCGGAGGGUGCUUGACACCCUCUUUUUUUAUGCUAUAAUAUAUUUGUUG........GACG.....................CAACA.U...GGGUGUG.ACUGAACAAA.CUU.ACUGGC..A.AC.C..........GCUAGUUAAGGU.G.AUG.AGAC..A............................CAG.GUGGUGCUG.CUGCA.............GCGA................UGCAG.AACCGAU...CAACCA...AUCGG..GUCU..CAGGC.AAUAACGUAU........UUUAC.U..UCUG.UA.................GUAA...UGCCCGUUAUUU.GUUGGUAU.ACAGGAC.UCCAACCACCC.UCCUUAUUUUUAAACCUCGUGAUGCUAUCCUUCGCCUCUCCGAGGUUUUUUCAUGUCAAGGUCUCCUAACAAUAAAUAAUGUUACAGGAGGUAAAGACAAUGAAGUUAGAAUUUACGUGGGACGAAUAUGAAGUUCCAGAGUAUGAUCCAGAAAAGCAUAAUCCAGAGAGGGUCUUUGCUAUGCUGUGUUAUCGUGGUAUUCAUUAUGCUAAGUGGGUUGUUCUAGAUCCAUUUAAGAUUAAGACUUGGAAAAUAAAAUGGGACUAGGCAUUUCUUUUUGUUAAGCAAAUGACCGACUAGGUAUA
JCVI_SCAF_1101667207126/729-212              ......................................................................ACACCCUCUUUUUUUAUGCUAUAAUAUAUUUGUUG........GACG.....................CAACA.U...GGGUGUG.ACUGAACAAA.CUU.ACUGGC..A.AC.C..........GCUAGUUAAGGU.G.AUG.AGAC..A............................CAG.GUGGUGCUG.CUGCA.............GCGA................UGCAG.AACCGAU...CAACCA...AUCGG..GUCU..CAGGC.AAUAACGUAU........UUUAC.U..UCUG.UA.................GUAA...UGCCCGUUAUUU.GUUGGUAU.ACAGGAC.UCCAACCACCC.UCCUUUUUUUAAAACCUCGUGAUGCUAUCCUUCGCCUCUCCGAGGUUUUUUUCAUGUCAAGGACUCCUAACAAUAAAUAAUGUUACAGGAGGUAAAGACGAUGAAGUUAGAAUUCACGUGGGACGAAUACGAAGUUCCAGAAUAUGAUCCAGAAAAGCAUAAUCCAGAGAAGGUCUUUGCUAUGCUGUGCUAUCGUGGUAUUCAUUAUGCUAAGUGGGUUGUUCUAGAUCCAUUCAAGAUUAAGAGUUGGAAAAUAAAUUGGGACUAGGCAUUUCUUUUUGUUAAGCAAAUGGCAGACUAGGUAU
JCVI_SCAF_1096627770179/1659-1072            CUUACUACAGAAGAGUUAGAGUUGCUAACCUAAUGUAAUCACGUUACAUAUUUUUCUCGGAGGGUGCUUGACACCCUCUUUUUUUAUGCUAUAAUAUAUUUGUUG........GACG.....................CAACA.U...GGGUGUG.ACUGAACAAA.CUU.ACUGGC..A.AC.C..........GCUAGUUAAGGU.G.AUG.AGAC..A............................CAG.GUGGUGCUG.CUGCA.............GCGA................UGCAG.AACCGAU...CAACCA...AUCGG..GUCU..CAGGC.AAUAACGUAU........UUUAC.U..UCUG.UA.................GUAA...UGCCCGUUAUUU.GUUGGUAU.ACAGGAC.UCCAACCACCC.UCCUUUUUUUAAAACCUCGUGAUGCUAUCCUUCGCCUCUCCGAGGUUUUUUUCAUGUCAAGGACUCCUAACAAUAAAUAAUGUUACAGGAGGUAAAGACGAUGAAGUUAGAAUUCACGUGGGACGAAUACGAAGUUCCAGAAUAUGAUCCAGAAAAGCAUAAUCCAGAGAAGGUCUUUGCUAUGCUGUGCUAUCGUGGUAUUCAUUAUGCUAAGUGGGUUGUUCUAGAUCCAUUCAAGAUUAAGAGUUGGAAAAUAAAUUGGGACUAGGCAUUUCUUUUUGUUAAGCAAAUGGCAGACUAGGUAU
JCVI_SCAF_1096627041192/2558-1971            CUCUCCAGAAACUAAAGAGUAUAAAACCUGCGUAAAUAUUAUAUUUUACACAUAAUAUACAAGAGGGUUGACACCCUCUUUUUUUAUGCUAUAAUAUAUUUGUUG........GACG.....................CAACA.U...GGGUGUG.ACUGAACAAA.CUU.ACUGGC..A.AC.C..........GCUAGUUAAGGU.G.AUG.AGAC..A............................CAG.GUGGUGCUG.CUGCA.............GCGA................UGCAG.AACCGAU...CAACCA...AUCGG..GUCU..CAGGC.AAUAACGUAU........UUUAC.U..UCUG.UA.................GUAA...UGCCCGUUAUUU.GUUGGUAU.ACAGGAC.UCCAACCACCC.UCCUUCUUUAUAAACCUCGUGAUGCUAUCCUUCGCCUCUCCGAGGUUUUUUCAUGUCAAGGACUCCUAACAAUAAAUAAUGUUACAGGAGGUAAAGACAAUGAAGUUAGAAUUCACGUGGGACGAAUACGAAGUUCCAGAGUAUGAUCCAGAAAAACAUAAUCCAGAGAGGGUCUUUGCCAUGCUGUGUUAUCGUGGUAUUCAUUAUGCUAAGUGGGUUGUUCUAGAUCCAUUUAAGAUUAAGACUUGGAAAAUAAAAUGGAACUAGGCAUUUCUUUUUGUUAAGCAAAUGUCCGACUAGGUAUA
JCVI_SCAF_1096626929735/1180-592             AAGGAGACUGGAUUUUAGAGACAAAAUACAAUAUUGGGUCAAAAAAGAAGAAAAAUGAUGAAGAGGGUUGACUCCCUCUUUUUUUAUGCUAUACUAUAUUUGUUG........GACG.....................CAACA.U...GGGAGUG.ACUGAAUAAA.CUU.ACUGGC..A.AC.C..........GCUGGUUAAGGU.G.AUG.AGAC..A............................CAG.GUGGUGCUG.CUGCUC............GCAA...............GGGUAG.AACCGAU...CAACCA...AUCGG..GUCU..CAGGC.AACAAUGUA.........UUUAC.U..UCUG.UA.................GUAA...UGCCCGUUGUUU.GUCGGUAU.ACAGGAA.UCCGACCUCCC.UCUUUAUUAUUCCUAAUUGAAUAAUCAUGAAGGUGUGUGGUUGUAACCACUGCCUUUUUUUAUGAUGAGAUAUCACAUGACUUUUAAAUUAAAUUAUGCUGCAACCAUAGGUUACUUUGCUGCAGUAAUAUUUACAGGAGGAUUGGUAUUUCUUGGUCACAGUAAUCAUAGACUCUCAGAUAGUAAUGAUAAACUUACUACAGAGGUACAAGCACUCAUUGAAGCAUACCUAACAAGUGAUAAGGAUUGUUAUUUGUUAGCACCUAAACCAGAUGAUUUUAUUAUAUGGGAAGAAAUGCCAUACA
JCVI_SCAF_1096627700131/16-601               AACACCUGAAGUAGAGGGUGAAGUUGUCGAAGGAGAAGGUGAUUUACCUGAACCUACUGUAGAGGGUUGACAAAUAAUAUAAACACUGCUAUAUUAUAUUUGUUG........GACG.....................CAACAUA...GGGAGUG.ACUGAAUAAA.CUU.ACUGGC..A.AC.U..........GCUGGUUAAGGU.G.AUG.AGAC..A............................CAG.GUGGUGCUG.CUAC..............GAAA.................GUAG.AACCGAC...CUACCA...GUCGG..GUCU..CAGGC.AAGAACGUU.........UUUAC.U..UCUG.UA.................GUAA...UGCCCGUUCUUU.GUUGGUAU.ACAGGAA.UCCAACCUCCC.CCCUUUUUUAGACCUAAGAUGCAACUCGUUAGAGUCGGGCAGAUGGUCUCUUUUUUUUCUUUAUUAUUAAUCAGAUGAAAAUAUUUUUAGACACUGCAGAUACGCAACAAAUCCAAGACGGAUACAAUACAGGUCUUAUUGAUGGUAUUACCACCAAUCCAACUCUGAUUAUGAAGAGUGGUCGUGACCCAGAAGAAGUAUAUCAAGAACUGAUUGAUAUGGGUUUGACCGAUGUCAGUAUGGAAGUUGUAGGUAAUAGAAAGGAAAUGUAUGAAGAGGGUUUAAGACUCUCACAGAAGUUUGGU
JCVI_SCAF_1096626970126/3304-2719            GAGGUGCAACUGUAGAAGAAAUGUUUGAUAAUUUAAAGAGGUCAAUAAGAAAUUUGAGAAAUACGCUUGACAACUAAAUAGUAGUGUGUUAUAUUAUAAAUGUUG........GACG.....................CAACA.U...GGGAGUG.ACUGAAUAAA.CUU.ACUGGC..A.AC.C..........GCUGGUUAAGGU.G.AUG.AGAC..A............................CAG.GUGGUGCUG.CUACC.............GCAG................GGUAG.AACCGAC...CUACCA...GUCGG..GUCU..CAGGC.AAGA.CGUU.........UUUAC....ACUG.UA.................GUAUA..UGCUCGUUCUUU.GUUGGUAU.ACAGGAA.UCCAACCUCCC.UCUUUUUUGACCUAAGAUGCAACUCUAUGAGUCGGGCAGAUGGUCUCUCUAACACAAAGUAAAAAUUAAUCUAAUAAAAUCUAAUGUCUUUUUCUAAUCUUAAAAAACAAUCCUCACUUGGUUCUCUGACUGCAAAACUUGUUAGUCAGGUGGAAAAAAUGAACAAAGGUUCUAACGGUGUAGAUGAUCGUUUAUGGAAACCAGAAGUUGAUAAAGCAGGUAACGGUUACGCAGUAAUCAGAUUUCUCCCUGCACCAGACGGAGAAGAUUUGCCUUGGGCAAAACUCUACACACAUGCAUUCCAA
JCVI_SCAF_1096627056381/2078-1492            GAUCAUCACAAAGAAGGAGUUAUAGAAGGACAAUUUAUUCGCAAAUCAAAAUAAAAUUAUUAGGGGUUGACAAACCCCUUUUUUAUUGCUAUAUUAUAUCUGUUG........GACG.....................CAACA.U...GGGAGUG.ACUGAAUAAA.CUU.ACUGGC..A.AC.C..........GCUAGUUAAGGU.G.AUG.AGAC..A............................CAG.GUGGUGCUG.CUACC.............GCAG................GGUAG.AACCGAC...CUACCA...GUCGG..GUCU..CAGGC.AACAACGUU.........UUUAC.U..GCUG.UA.................GUAA...UGCCCGUUGUUU.GUUGGUAU.ACAGGAU.UCCAACCUCCC.UCUUAAUUACAUCUAAAAGUUAUGGUUACGUGGAGAGAACAGUUUAAUUACAUCUACAUAACUUUUAGAGAAAUAUUUCUGAUAUGCCUUACAAAGAUAAAGAAGAAAAUCGUAAGUAUCAGCGCGAGUGGGCGAGAAAGAAUUCAAAGACUUAUAAAGCAAAUCAAAUUAGUCAUCAGAGGAGAAAGCAAAUAGUAGAGGAUGCAAAAAAGCAUCCUUGUAUUAUAUGCAAUAAAGAUUUUAAUACUGUCGUGAUGGAUUUAAUUCAUGUUGAUCCUACACCUCAAAAAUAUAGUGUUUCAAAG
JCVI_SCAF_1096627572274/1009-1606            UUUAUCAUUUAAUACAUAUCCUAAGUUACCUUUUGGAGAUAAAAGAGGACUGUCAUAUGUUAGGGGUUGACAAGGGUUGACAGCAGUGGUAUAUUAUAUUUGUUGGGUU....GACG.................AACCUGACA.U...GGGAGUG.ACUGAAUAAU.CUU.UCUGGC..AUAU.A..........GCUGGAUAAGGU.G.AUG.AGAC..A............................CAG.GUGGUGCUG.CUGC..............GAAA.................GCAG.AAUCGUC...UUACCA...GACGG..GUCU..CAGGC.AAGGACGUAAAA......UUUAC.U..ACUG.UA.................GUAA...UGCCCGUUCUUU.GUUGGUAAUACAGGAA.UCCAACCUCCC.ACCCCAAUAUUUCUUACAUAUAUAAAAGACCGAUAUAAAAUACUAAUGAAAAUUUUUCUGGACACUGCUGAUACUUCUCUUAUAAGAAAGCAUUUUGCCACGGGAUUAAUAGAUGGUGUUACUACCAAUCCAACGUUGAUUAGAAAGAGUGGUAGAGAUCCUGAAGAUGUAUAUACAGAACUUGCUGAUGACAUAGGUGUUAGAGAUAUUAGCAUGGAAGUUGUGGGUGAUAGUGCUACAAUGACAUCAGAAGGUCAAAGACUUUCUGAAAAGUUUGAGGAAGUAUGUACUGUUAAAGUUCCUUG
NC_006883.1/144744-145342                    GAUUGGAUUUUAGAAACUAAGUAUAAUAUUGGUGCAAAGAAAAAGAAAGUAGAGGAAGGGGGGACUUGACACCCUCUUUUUUUAUGCUAUAAUAUAUUUGUUGAAUC......GACG...................GGUUCAACG...GGGAGUG.ACUGAAUAAA.CUU.UCUGGC..AUAU.A..........GCUGGUUAAGGU.G.ACG.AGAC..A............................CAG.GUGGUGCUG.CUACUC............GCAA...............GAGUAG.AAUCGAC...UUACCA...GUCGG..GUCU..CAGGC.AAGGACGUAAAA......UUUAC.U..ACUG.UA.................GUAA...UGCCCGUUCUUU.GUUGGUAAUACAGAAA.CCCAACCUCCC.ACCCCAAUAUUUUUUUGAUUAUGAGAUUCAAAGCAUUAGUUUUUGUUAGGUUAAGAGGAUCUGUAUCUGAUGCUGCUGGUAACGCAGUGAUGAAUAAUGUAAAAAUGGUUGCCCCUAAACUUAAACCACAUUUGUUGAGGAUAGGUAAGGCAAUUGAUUUUUGGUUUGAUGCUGAGACUGAAGAGAUAGCAAGAGAACAAAUGGAUCUUCUUUCUGAUAGAAUGCUUUCCAAUACUGUGAUAGAAGAUUGGGAAUAUGAAUUAGAGGAAACCGAAGAAACUGGUAUAGGAAAUAUAUCAAAUGAU
JCVI_SCAF_1101668462221/1003-403             GUUCCUGAGCAUCAUGCUCGUAAAGAAUAUCUCUAAAUAUAAGUAGUUCGAGAUGGAUCGGAGGGGUUGCUACCCCUCCUUUUUUAUGCUAUAAUAUAUUUGUUGAAUC....GACG.................GGUUCAACG.....GGGAGUG.ACUGAAUAAA.CUU.UCUGGC..AUAU.A..........GCUGGUUAAGGU.G.ACG.AGAC..A............................CAG.GUGGUGCUG.CUACUC............GCAA...............GAGUAG.AAUCGAC...UUACCA...GUCGG..GUCU..CAGGC.AAGGACGUAAAA......UUUAC.U..ACUG.UA.................GUAA...UGCCCGUUCUUU.GUUGGUAAUACAGAAA.CCCAACCUCCC.ACCCUAAUUCUUUUUAAGUAAAAUGAGUAUUAAACUAGCACUAUUGAAAUCGGGUGAUACUCUUAUUGCAGAAGCAAAAGAGAUAGUAUUUGAAGAAACGAAAGAAAUUCAUUCAUAUUAUUUUGAAAAUCCUCAUGUUAUAACAACGAGGUCUAAGGUAAUGUUAACUGAAGAAGAAAGGGAACCAGGUAAUGAUUUUGAAUUGGAUGUAGUAUUAUCUCCUUGGAUAGUUUUGUCGAAAGAUAACAAAAUGGCAGUUCCUAAGGAUUGGGUUGUUACAAUAGUAGACCCACUUGAUCAGGUUG
JCVI_SCAF_1096627117046/238-838              UGAAACAGAACCUUUCUUGGUUGAUCUUGAAUUAGCAGAGAGUAAUUACUCAGGAGAAUAAAGGGGGUUGACACCCUCUUUUUUUAUGCUAUAAUAUAUUUGUUGAAUC....GACG.................GGUUCAAC..G...GGGAGUG.ACUGAAUAAA.CUU.UCUGGC..AUAU.A..........GCUGGUUAAGGU.G.ACG.AGAC..A............................CAG.GUGGUGCUG.CUACUC............GCAA...............GAGUAG.AAUCGAU...UUACCA...AUCGG..GUCU..CAGGC.AAGGACGUAAAA......UUUAC.U..ACUG.UA.................GUAA...UGCCCGUUCUUU.GUUGGUAAUACAGAAA.CCCAACCUCCC.ACACCCUACUUUCCCGAUUAGCUCAGUUGGUAGUAGCGGUUGACUGUUAAUCAAUUUGUCGCUGGUUCGAGUCCAGCAUCGGGAGUUAUGAGAUUUAAAGCAUUAGUUUUUGUUCGGUUAAGAGGAUCUGUAUCUGAUGCUGCUGGUAAUGCGGUGAUGAAUAAUGUAAAAAUGGUUGCCCCUAAACUUCAACCACAUUUGUUGAGGAUUGGUAAGGCAAUUGAUUUUUGGUUUGAUGCAGAAACUGAAGAGAUAGCAAGAGAGCAGAUGGAUCUUCUUUCUGAUAGAAUGCUUUCCAAUACUGU
JCVI_SCAF_1101668525944/993-404              GACCAAGUGGCCUGAUGAGAUCAUGCCAUUGAUUGAUGAGGAUUGCAACAUAAUUGGUGAGGUAGCUUGACAGGGUUGUUGAAAGCAUGUAUAUUAUAUCUGUUG........GACG.....................CAACGCA...GGGAGUG.ACUGAAUAAU.CUU.UCUGGC..A.AA.C..........GCUGGAUAAGGU.G.AUG.AGAC..A............................CAG.GUGGUGCUG.CACC..............GAAA.................GGUG.AAUCGAC...UUACCA...GUCGG..GUCU..CAGGC.AGAGAUGUAAAA......UUUAC.U..ACUG.UA.................GUAA...UGCCCGUCUCUU.GUUGGUAC.ACAGAAA.CCCAACCUCCUCACACUAAUAAAUAGAGGGUAGAGAUACCCUCUUUUUUAAUGUCUACUGCUUCUGAAGUAGCCAAGGAUCUGGAUAAGAUAUUUACUGGCACAUAUAAAUUAUCUACAUUUUAUUCGAGUGCUUCUGGUGCUGCUGGUAGGGAGAUAGAGCCGUUUAAUAGUAGUGACAUAGGUGCAUUAGGUAAACCAACUGAUAAUGCAAUGGUUAGACUUCCUAAUCAAUCUACCAUUGCCAUCAUGCCUAGGAUUAAGAAUGUUGGUGAGAGAGAAUGGUUAGCAUUAAAGGCUCAAGAUAAGUACGAAGAU
JCVI_SCAF_1096627921795/953-355              GAUAGUAGAGAAGAUGAAGAUGNNNNNNNNNNNNNNNNNNNNNNNNNNNNNNNNNNNNNNNNNNNNNNNNNNNUCGGAGAUAAGACAUAUAUAAUACAUGUGUUGGAUC....GACG.................GAUCUGACA.C...GGGAGUG.ACUGAAUAAU.CUU.UCUGGC..AUAU.G..........GCUGGAUAAGGU.G.AUG.AGAC..A............................CAG.GUGGUGCUG.CUCC..............GAAA.................GGAG.AAUCGAC...UUACCA...GUCGG..GUCU..CAGGC.AGAGGCG.AAAA......CUUAC.UU.ACUG.UA.................GUAA...UGCCCUCCUCUU.GUUGGUAAUACAGGAA.UCCAACCUCCCCACCCCUAAUCCAAUAAAAUCCGAAAAAAUCUUAAAUGUCUUUUUCAAAUCUUAAAAAACAAUCUUCCCUUGGUUCCUUGACUGCAAAACUUGUUAGUCAAGUUGAGAAAAUGAACAAAGGUUCUAAUGGUGCAGAUGAGCGCCUUUGGAAACCUGAAGUAGAUAAAGCAGGUAACGGUUAUGCUGUUAUUCGUUUUCUUCCUGCUGUCGAUGGUGAAGAUAUGCCAUGGGCAAAACUAUACACUCACGCCUUUCAAGGUUCUGGUGGAUGGUAUAUAGAAAACUCUUUGACAACUCUCGGUUCUA
JCVI_SCAF_1096627734146/581-1                CUUAUGAGAGAAAAAAAAAGACAACACCAAAUUAGUUCAGAUGGAUAGAACAACGCUUUUCUAAAGCGUAGGUCAUCGGUUCGAGUCCGAUAUUUGGUUUUGGUGACU.....GAUC..................A.UCACCAUA...GGGAGUG.ACUGAAUAAA.CUU.ACUGGC..A.AC.C..........GCUAGUUAAGGU.G.AUG.AGAC..A............................CAG.GUGGUGCUG.CUGCA.............GCGA................UGCAG.AAUCGAC...UUACCA...GUCGG..GUCU..CAGGCAAAGGACGUAU........UUUAC....ACUG.UA.................GUAA...UGCCCGUCCUUUUGUUGGUAU.ACAGUAA.UCCAACCUCCC.ACCCAAUCCUCUUUAACUUAACGGUAGAGUAAUUAUUGUCCUGGUUCGACUCCAGGAAGAGGGGUUAUAGAUAGUAUAGUAAAAUAUAUGUAUAGCAAUUUAACUAAAUUUAACUUAGCAGUAUAUAAUUUUGGUAAGAAAGUAGAAAUGAUUUGUGCUAUGGAACUUUCUGGUAAGAUGAGUUCUGAAACUGCAUACAAGAAUAUUAAACUAGAAUUAAAGGCACUUAAGAAGGUUCGUAAAGAAUAUAAAUAACUCAAGAACUAGAUCCGUGUCAUAUUAGGAAAAUUU..............
JCVI_SCAF_1101668715696/73-668               CGUGAUUUGCAGUUAGGGGUUUAGCAAAUGUCAUUUGUUAUCAUAUCCAUAUUUUUAUAUUUAGGGUGGUUGACAAGGUUGUAUUAUGAUUGUAUAAUAUGGG.AGUAAC...GACG................GUUACA.UC......GGGAGUG.ACUGAAUAAA.CUU.ACUGGC..AUAU.A..........GCUGGUUAAGGU.G.AUG.AGAC..A............................CAG.GUGAUGCUG.CUGCUC............GUAA...............GAGUAG.AAUCGAC...CAAUCA...AUCGG..GUCU..CAGGC.AGAGAAG...........UUUUC.UAAUCUG.UA.................GAAA...UGCCCUUCUCUU.GUUGGUAU.ACAGGAA.UCCAACCUCCC.CCUUUAUUAUUUCAUCUUUUCAAAUGCAAAUUUUUCUAGACACCGCUGACACACAAGUUAUUCAAAAUGGAUACAAUACUGGUUUGGUUGAUGGUAUCACAACAAACCCCACAUUGAUAAUGAAGAGUGGUAGAAACCCAGAGAUUGUAUAUCAAGAACUAAUUGAUAUGGGUUUUACAGAUGUGAGUAUGGAAGUUGUUGGCAAUAGAAAAGAAAUGUACGAGGAAGGUAAUAGACUUGCAAGUAAGUUUGGAAAAUCUGCAACAAUUAAAGUUCCUUGCACACCAGAUGGUUUAGCAGUAUGU
JCVI_SCAF_1096627059528/164-756              ACCGAUUAUUUUCUAGCUCUAUUUAGCCUAGUAAUAUUUACGUAUCAAAACAAUUAAUUUAGGGGGUUGACAAUCUAAUUAAUAUAGAUUAUAUUAUAUUUGUUG........GACG.....................CAACACU...GGGAGUG.ACUGAAUAAA.CUU.ACUGGC..AUAU.A..........GCUGGUUAAGGU.G.AUG.UGAU..A............................CAG.GUGGUGCUG.CUGCUUC...........GGAA..............GAAGUAG.AACCGAU...CAACCA...AUCGG..AUCA..CAGGC.AGAGAUG...........AUUUC.UAAACUG.UA.................GAAA...UGCCCAUCUCUU.GUUGGUAU.ACAGGAA.CCCAACCUCCC.CUCUUCUUUUAAGACCUAAGAUGCUACUCUAUGAGUCGGGCAGAUGGUCUCUUUUUUUUAUACACCAAUAUUUUAAUAACAUGAAUAUUUUUUUAGAUACUGCUGAUACACAAUUAAUUCAAGAUGCAUAUAAUACUAGUCUUAUUGAUGGUGUGACAACAAAUCCGACUCUGAUUAUGAAGAGUGGUAGAGACCCAGAGAGUGUAUAUCAAGAGUUAGUUGAUAUGGGUUUGACAGAUAUUAGUAUGGAAGUAGUUGGAAAUAGAAAAGAAAUGUAUGAGGAGGGUUUGAGACUCGCAUGGAAA
JCVI_SCAF_1101668699012/556-1151             UUCACCUGCAUACUACAAUAGUAAUAUACUAGGAAGAUACAUGAAAAAAGAUUAUUGGGAGAGGGGUUGACAACCCUCUUUUUUUGUGUCAUAAUAACUUUGUGCCU......GAUC...................A.GCACACU...GGGAGUG.ACUGAAUAAA.CUU.ACUGGC..AUAU.A..........GCUGGUUAAGGU.G.AUA.CAUU..A............................GAG.GUGGUGCUCGCUGUCA............GCAA...............UGACAG.AACUACU...CAACCA...AGUAG..AAUG..UAGGC.AGAGAAGU..........UUUUC.UAAUCUG.UA.................GAAA...UGCCCUUCUCUU.GUUGGUAU.ACAGGAU.UCCAACCUCCC.UCUUUACUAUUUGAUAUACAGUGAUGUUAACUGUAAGAUGCAAAGGGUGUCAGACUGAACUGAAGUCUGCACCUAAAUUGCAAGUUUGUAAAUGUUCUAACAACAUGACACUCAUAGAUGAAAAGAUAACUGCUGUUGAUCUUUCUAGAGUGAUCAUUGUUUCUGGCGUAAGGAAGAAAAAAGAAGGUCUUACCUCUCAAGAUCUUGAGUGGCAAGAGAAAAGAAAACAAAGAAAAAUUAAAAAAAUUAACUUUGAGGUAAGAUGAUUGAUCCAGAUGAAAAAGAACAAAAGAAUACAGAAGAAG
JCVI_SCAF_1101668713317/805-211              UCAAAGGAUUACAGGAUCAGAAUACAGAAUUUGAACCAUUGACUGAAGAACUUUAUAACUGGAGUGUUGACAAACUCUAAAACAUAGACUAUAAUAAAAGAGUAAC.......GACG....................GUUACAUC...GGGAGUG.ACUGAAUAAA.CUU.ACUGGC..AUAU.A..........GCUGGUUAAGGU.G.AUG.CGAC..A............................GAG.GUGGUGCUCGCUGUCA............GGAA...............UGGCAG.AACUACU...GAACCA...AGUAG..GUCG..UAGGC.AGAGAAGU..........UUUUC.UAAUCUG.UA.................GAAA...UGCCCUUCUCUU.GUUGGUAU.ACAGGAU.UCCAACCUCCC.UCUUCUUCCUCUGCACUCUUUGUGGGGACAGUAACUGUGUAGAGGAUUACACUAUUUCUUUUUUAUUAUGCCUUUAUUCGUGAUUGUUCUUGGUGCCUCUUCUAUCGGUGCUGCUAUUGCUUUAUACAUAAUUCGUAAGUAUGAUCCUCAUUCAUGAUUUCAGAUCGUAUCAAAAUACAUCAUAUUGGAGACGAUUGGAUUACUGACAGAGAGACUCUUGAACAUAAAGUCAUCUCUAAUCAUAAGUGGGCAACUAAAAUCAAUCAUAGGAUAAGCACUACACAGGUAUUUCAUCCUUAUCCUUC
JCVI_SCAF_1101668182917/857-263              CUACCGAGGAAUUCAUUACGCCAAGUGGUGUAACAUCAAGAUACUUUUUCAAUAAUACACAGGGGGUUGACAAACCCCCUUUUUUAUGUCAUUAUAUAAAUGUGCCU......GAUC...................A.GCACAUC...GGGAGUG.ACUGAAUAAA.CUU.ACUGGC..AUAU.A..........GCUGGUUAAGGU.G.AUG.CGAC..A............................GGG.GUGGUGCCCGCUGCUG............GGAA...............CAGUAG.AAUCGA....AAACCAA...UCGG..GUCG..UAGGC.UGAGGUGU..........AUUUC.UAAACUG.UA.................GAAA...UGCCCGCCUCUU.GUUGGUAC.ACAGGAA.UCCAACCUCCC.UCUUCAUUAAUAAAUAAGAUGCAAUGUCAAUAAAAUUAGUUCUACUGAAGUCCAACGAAGAAGUUAUAGCAGAUGUGAAAGAGUUGGUAGAUGAGAAUGAUAAACCCAUCUUUAUAGUUCUUGAAAACGCCUAUUGUUGUAAAUUGAUUGAAGAUCCAGUAAUGCUUACCGAAGGUAAAGAGGAAACUGAAACACAAUACAGCGUACAAUACUAUCCUUUUAUGCCUCUAUCAGAUGAGAAAAAAAUAUCCAUAGAUCCUAGUUGGGUCGUAGCUAUAGUAGAACCAAAGAAAAUGGUCAAAGAA
JCVI_SCAF_1101668180709/1637-1043            UUACCGAGGAAUUCAUUACGCCAAGUGGUGUAAUAUCAAGAUACUUUUUCAAUAAUACACAGGGGGUUGACAAACCUCCUUUUUUAUGUCAUUAUAUAAAUGUGCCU......GAUC...................A.GCACAUC...GGGAGUG.ACUGAAUAAA.CUU.ACUGGC..AUAU.A..........GCUGGUUAAGGU.G.AUG.CGAC..A............................GGG.GUGGUGCCCGCUGCUG............GGAA...............CAGUAG.AAUCGA....AAACCAA...UCGG..GUCG..UAGGC.AAAGGUGU..........AUUUC.UAAACUG.UA.................GAAA...UGCCCGCCUUUU.GUUGGUAC.ACAGGAA.UCCAACCUCCC.UCUUUAUUAAUAAAUAAGAUGCAAUGUCAAUAAAAUUAGUUCUACUGAAGUCCAACGAAGAAGUUAUAGCAGAUGUGAAAGAGUUGGUAGAUGAGAAUGAUAAACCCAUCUUUAUAGUUCUUGAAAACGCUUAUUGUUGUAAAUUGAUUGAAGAUCCAGUGAUGCUUACCGAAGGUAAAGAAGAAACUGAGACACAAUAUAGCGUACAAUACUAUCCUUUUAUGCCUCUAUCAGACGAAAAAAAGAUAUCCAUAGAUCCCAGUUGGGUCGUAGCUAUAGUAGAACCAAAGAAAAUGGUCAAAGAA
JCVI_SCAF_1101667227178/1-517                ............................................................................UCUUUUUUUAUGCUAUAAUAUAUUUGUUG........GACG.....................CAACAACU..GGGUGUG.ACUGAAUAAA.CUU.ACUGGC..AUAU.A..........GCUGGUUAAGGU.G.AUG.CGAC..A............................GAG.GUGGUGCUCGCUGUCA............GGAA...............UGGCAG.AACU.AC...AAACCAA..GU.AG..GUCG..UAGGC.AGAGUGGU..........AAUUC.UAAACUG.UA.................GAAA...UGCCCUGCUCUU.GUUGGUAU.ACAGGAU.UCCAACCACCC.UCCUUUUUUAAAACCUCGUGAUGCUAUCUUUCGCCUCUCCGAGGUUUUUUUCAUGUCAAGGUCUCCUAACAAUAAAUAUUAUUACAGGAGGUAAAGACGAUGAAUAUAGAAUUCACAUGGGACGAAUACGAAGUUCCAGAAUACGAUCCAGUAAAACAUAAUCCAGAGAGGGUCUUUGCCUUUCUGUGUUAUCGUGGUAUCCACUAUGCAAAGUGGGUGACAUUGGAUCCUUUCAAACCUAAGAGAUGGUUGUUCGACUAGGCAUUUCUUUUUGUUAAGCAAACUACCCACUAAGUAUAAAUUUU
JCVI_SCAF_1101667226279/672-80               CUUACUACAGAAGAGUUAGAGUUGCUAACCUUAUGUAAUCACGUUACAUAUUUUUCUCGGAGGGUGCUUGACACCCUCUUUUUUUAUGCUAUAAUAUAUUUGUUG........GACG.....................CAACAACU..GGGUGUG.ACUGAAUAAA.CUU.ACUGGC..AUAU.A..........GCUGGUUAAGGU.G.AUG.CGAC..A............................GAG.GUGGUGCUCGCUGUCA............GGAA...............UGGCAG.AACU.AC...AUACCAA..GU.AG..GUCG..UAGGC.AGAGUGGU..........AAUUC.UAAACUG.UA.................GAAA...UGCCCUGCUCUU.GUUGGUAU.ACAGGAU.UCCAACCACCC.UCCUUUUUUAAAACCUCGUGAUGCUAUCUUUCGCCUCUCCGAGGUUUUUUUCAUGUCAAGGUCUCCUAACAAUAAAUAUUAUUACAGGAGGUAAAGACGAUGAAGAUAGAAUUCACGUGGGACGAAUAUGAAGUUCCAGAAUAUGAUCCAGAAAAGCACAACCCAGAGAAGGUCUUUGCCAUGCUGUGUUACCGUGGUAUUCAUUAUGCAAAGUGGGUAACACUAGAUCCAUUCAAGAUUAAGAGUUGGAAAAUAGAUUGGGACUAGGCAUUUCUUUUUGUUAAGCAAAUGACUGACUAGGUAUA
JCVI_SCAF_1096627318828/1040-1634            UUGAAGAGUGGAUAGAAUUAGAUAACGAGGAAUCCAUAGAAAUUUUAUCCUCUGGAAAAAAGAUAGUUGACAAACCAUCAGAAGAUUGAUAUACUAUAUUUGUGCCU......GAUC...................A.GCACAUU...GGGUGUG.ACUGAAUAAA.CUU.ACUGGC..AUAU.A..........GCUGGUUAAGGU.G.AUG.CGAC..A............................GAG.GUGGUGCUCGCUGUCA............GGAA...............UGGCAG.AACU.AC...AAACCAA..GU.AG..GUCG..UAGGC.AGAGUGGU..........AAUUC.UAAACUG.UA.................GAAA...UGCCCUGCUCUU.GUUGGUAU.ACAGGAU.UCCAACCACCC.UCCCUAUUAUUUUUAGAGAUAGAUGAUAGUAGAAAAACCUUGGGGAACAUACGAGAUCUUAUUAGAUGUUCCCGAAAGGGGAUAUAAAGUUAAGAGAAUUGUUGUGUAUCCUUAUCAGCAAUUCUCUUUACAGUAUCAUAAGAGAAGAACAGAACACUGGUCUAUUGUAAGUGGAACUGGAACAAUUACACUUAACGGAAAAGAAUAUGAUGUAUCCGUUGGUUCUAAUUGGGUUAUCCUUCCAAAGGCCAUUCACCGAGCAACAGCAGGUGGAACUGAAGAUUUAGUAUUCAUUGAAACACAAA
JCVI_SCAF_1096627086450/1475-881             ACAACUAGAAAAGAGGCGGGUAAUUUUUGUUUAGUAAAUCCAAAAAGAUGGAUAAAAAUUUAGGGGUUGACAACUAUCAAUACAUGUGAUACAUUAUAAAUGUGCCU......GAUC...................A.GCACAUC...GGGAGUG.ACUGAAUAAA.CUU.ACUGGC..AUAU.A..........GCUGGUUAAGGU.G.AUG.CGAC..A............................GAG.GUGGUGCUCGCUGCUG............GGAA...............CAGUAG.AACU.AC...AAACCAA..GU.AG..GUCG..UAGGC.UGAGUGGU..........AAUUC.UAAACUG.UA.................GAAA...UGCCCUGCUCUU.GUUGGUAU.ACAGGAA.UCCAACCUCCC.ACAUGCGGAUGUCGUAUAAAAGUAUUACGACAGGUUUCCAACUUGUAGACGGUGGUGCAAUACCAUCCAUCCGCUUUACCAAAUAAAUAAGAUGACCGUUAAACUCGUUCUGCUUAAAUCUAACGAAGAAGUAAUUGCUGACGUAAAAGAACUUGUAGAUGAGAAUGAUAAACCCAUCUUCGUAGUUCUUGAGAAUCCUUAUUGCUGUAAGUUGAUAGAAGAACCUGUAAUGUUGGUAGAGGGACAGGAACCACCAGAAACAAAAUAUAGUGUUCAGUAUUAUCCUUUCAUGCCUUUAUCUGACG
JCVI_SCAF_1096627319509/3-595                UGUAACCUAAUUAUCGUAGGGUCUCUUGUCUUUAUCGAGGCAAUACAUAUUAAUUUUCAUAAGGGGUUGACACAGUGUGAUGAGUCUGUUAUACUUACAGAGUAAG.......GACG....................CUUACGUC...GGGUGUG.ACUGAAUAAA.CUU.ACUGGC..AUAU.A..........GCUGGUUAAGGU.G.AUG.AGAC..A............................CAG.GUGGUGCUG.CUGUCC............GCAG...............GGGCAG.AACCGAU....GACCA...AUCGG..GUCU..CAGGC.AGAGGAGU..........AAUUC.UAAACUG.UA.................GAAA...UGCCCUUCUCUU.GUUGGUAU.ACAGGAA.UCCAACCACCC.UCUUUUAUUAUACCUAUAUAAUGAUAAAUUGAAGAGACCGCAGAGGUCUCUUUUUCUUUGGAGAAUUAUGAAUCUUUAUGUAAAUUUUUGUCCACCAUAUUCUAAACGGAGUGAUACUGUAACAGUAGACAUCCCAUCAGACAUGACAGAUGUCUUUAUGCAGUAUGUCCACAUACUUGCAGAUGAGAAAAACAUAUCUGCAAGAAAGGCAUUUAAAGAUUUGGCGACAACAACUUUUGACAACAUAAUGGAGACCGAUUAUGGCUAUAAAAAUAGCAAGAAUGCAAAGCGGGGAAGACGUAAUC
JCVI_SCAF_1096626948055/531-1123             ACAAAGCACCUAAACUAGGAUUCGUUCCUUUAAAAGGUGACAUUCUUGAUAAAGCAAGAGCAGCUGUUGACAAGAUUGGCAAGUAGUGUUAUAGUUACAGAGUAAG.......GACG....................CUUACGUU...GGGUGUG.ACUGAAUAAA.CUU.ACUGGC..AUAU.A..........GCUGGUUAAGGU.G.AUG.AGAC..A............................CAG.GUGGUGCUG.CUGUCC............GCAG...............GGGCAG.AACCGAU....GACCA...AUCGG..GUCU..CAGGC.AGAGGAGU..........AAUUC.UAAACUG.UA.................GAAA...UGCCCUCCUCUU.GUUGGUAU.ACAGGAA.UCCAACCACCC.UCUUUUAUUAUACCUAUAUAAUGAUAAAUCGAAGAGACCGCAGAGGUCUCUUUUUCUUUGGAGAAUUCAUGAAUUUGUAUGUAAAUUUAACUCCUCCGUAUUCAAAACGGAGUGACACUGUAACAGUAGACGUGCCGACAGAGGCAACUGAUGUCUUUAUGCAGUAUGUCCACAUCCUUGCAGACGAAAAAAAUGUAUCUGCAAGAAAAGCAUUUAAAGAUUUGGUGGCAACCACAUUUGAUAACCUAAUGGAGACUGACUAUGGCCAUAAAAAUAGCAAGAAUGCAAAGCGGGGAAGACGUAAU
JCVI_SCAF_1096626954078/1261-1850            UCACCUACUCUGUGGUCAAUAAUGACUUAGCAACAGCAGAGCAAAGUUAUUAAGUAAAAAUACCUGUUGACAUAUCAUUAGGGUACUGUUAUAUUAUAAAUGUGCU.......GAUC....................AACACAUC...GGGAGUG.ACUGAAUAAA.CUU.ACUGGC..AUAU.A..........GCUAGUUAAGGU.G.AUG.AGAC..A............................CAG.GUGGUGCUG.CACC..............GAAA.................GGUG.AAUCGAC...UUACCA...GUCGG..GUCU..CAGGC.AGAGAUGU..........UUUUC.UAAACUG.UA.................GAAA...UGCCCAUCUCUU.GUUGGUAU.ACAGGAU.UCCAACCUCCC.CCUUUACCCAACAACACUACAAAAAGCGUGGGGCUAAUACCCCAAUCGGAGGGUUCGCAUCCUCUUUUUAUUUUGAUAAAUAAUAAUGUCAUGUAAUCAUGACAUUACGUUCAUCCAAUGAUUGAGAUCACACUGUUGGCAUCACUCCUUGCUGAACACAACGCUUCCCAUUGGGAGAUGUCUUGUCAGAUGGCAUCAAAACAGGAUUGAGAUACUUAGCGAUAAGAAUCUUAACUCUGAUGCUCAAGAGUAUCUUAUAGAUUAUUUUCUAACCAAAGUGUCAGGAAAUUGUGAUGCUUAUAUCA
JCVI_SCAF_1096627227614/1907-2497            ACAUACAACGUUGGUACAGGAGUUUACACCGCAGGUUGUGGUGGAGGUCCUGCUCAAUUCUAUGGGUUGCCAAUUUUAUUAAAUUAGUAUAUAAUAUAUUUGUGCCU......GAUC...................A.GCACAUC...GGGAGUG.ACUGAAUAAA.CUU.ACUGGC..AUAU.A..........GCUGGUUAAGGU.G.AUG.AGAC..A............................CAG.GUGGUGCUG.CUGC..............GAAA.................GCAG.AAUCGAC...UUACCA...GUCGG..GUCU..CAGGC.AGAGGAGU..........UUUUC.UAAACUG.UA.................GAAA...UGCCCUCCUCUU.GUCGGUAC.ACAGGAA.UCCGACCUCCC.UCUUUCUUUUUCGAGGUACUUAUGAGCAGACGACAGUACACAGUUAAACUAAAAAGACCUCAUAGUGCAGUUCCGUUGUACGAGUACGUAGACGACUGCCUAACACCGCAAGAAGCGGUAAUGCGUGCUGAAGCACGAACAGGUCUAAAACACUUCGUCGUUUAUCCUUCUUAACGAUGGAUGAAGACGAAUUAAACUAUAUAAUUUUUGAAUACCUUGACCUCCUUAUGGACUCACAAGAUUUAUGGUUAGAUUAUGUCUGGAUUAACAUCGUACAACGAUCUAUAUCCCUACAGAGUUCUGAC
JCVI_SCAF_1096627374940/1335-1924            AAUGCCUUGUAACUCCUCACCCCAUGUAAAACUAUCACCACAGAAAAAUAAAUCUACUUUCAUAGUUGACAACCUACAUCCGAUGCACUAUAAUAAUUUAUGUAAG.......GACG....................CUUACAUC...GGGAGUG.ACUGAAUAAA.CUU.ACUGGC..AUAU.A..........GCUGGUUAAGGU.G.AUG.AGAC..A............................CAG.GUGGUGCUG.CUUC..............UUCG.................GAAG.AAUCGAC...UUACCA...GUCGG..GUCU..UAGGC.AGAGACGU..........UUUUC.UAAUCUG.UA.................GAAA...UGCCCGUCUCUU.GUUGGUAU.ACAGGAU.UCCAACCUCCC.UCUCUUCUAUACUAUGGAGUUUUCAUGCUACUAUUUUUCUUGAUUUGUAUAGUCGCUUUGAUAUACUUCAUAGUAUUACUUAAUAAAUUUGAUCCCCAUUCUUGACAUGCCUUUAUUUCUAAUCGUUCUUGGUGCCUCUUCUAUUGGUGCUGCAAUUGCUCUCUAUAUAAUUAAAAAGUACGAAGUCUAAAAGAGAAAUACGCUAUGUUGCUAUUUGAUGGUUGUUCAUGGACUAUGGGAUGUGAACUUGAAGGACCUGAUAAAGACUUAGCUAAAAGAGAAAGAGAAAGAUGGUCAACACUUGU
JCVI_SCAF_1101667215213/558-1                GUACUACAGAAGAGUUCAAGUUACAAACAUCAUGUAAUUCAUAUUACAUAUUUCUUAAAGAGGGUGUUGACACCCUCUUUUUUUAUGCUAUAAUAUAUCUUGUAAG.......GACG....................CUUACACU...GGGUGUG.ACUGAAUAAA.CUU.ACUGGC..AUCU.A..........GCUGGUUAAGGU.G.AUG.AGAC..A............................CAG.GUGGUGCUG.CUAUC.............UUCG................GAUAG.AAUCGAC...UUACCA...GUCGG..GUCU..CAGGC.AGAGGUGU..........UUUUC.UAAACUG.UA.................GAAA...UGCCCGCCUCUU.GUUGGUAU.ACAGGAA.UCCAACCACCC.UCCUUUCAUAUAAUGUUUGUUAUUUGUUUGUUUAAAAGACCUUCGGGUCUUUUUUUUAUGUCUAGGUAUAAACUCGUAGGCAUUAAUAUUUCUUACUUUCAACAUAUAUUCUAACCCUCUAAUAAUAAAUAGUAGCAGAAUUAAGGAGCAACAAGAUGUAACCAAACUUCUUUUGUUAUGUAAUUCGAGAAAUGGAGAAGUCAAUGCAUCACAAUAUAGAGUCACGCAAUCAGAUGUAUGAAUGGAAUCAUACAGACGAAAAACUGGAUGA..................................
JCVI_SCAF_1096627787443/982-1576             UGUAUCGUGGAAUUAAGGUUAAAAGUAAGGCAUCACCUUGCAGUUAACAUUAAAAAUCGGGAGGGGUUGACACCCUCCUUUUUUUGUGCCAUAAUAAUUUUGUAAG.......GACG....................CUUACGUC...GGGAGUG.ACUGAAUAAA.CUU.ACUGGC..AUAU.A..........GCUGGUUAAGGU.G.AUG.AGAU..A............................CAG.GUGGUGCUG.CUUCUAG...........GGAA..............CUAGAAG.AAUCGAC...UUACCA...GUCGG..AUCU..CAGGC.AGAGAUGA..........UUUUC.UA.ACUG.UA.................GAAA...UGCCCAUCUCUU.GUUGGUAC.ACAGGAG.UCCAACCUCCC.UCUUUAUUAAACCUAAGAUGCAACUUGAAAAAGUCGGGCAGAUGGUUUUUUUUACUAAAUAUACUGUGAUGACCUUAAUGGCACCUUCGAUUGAUACCUCAAGAGCUAAAAGACUCGUCAAACUAUUAAAAAGAUUAAUUGCUCAAGAACAUCUCUACAGUGAUGAGCAACUUAUAGAUAUGAAGAAGCAACUAAAAGUUGUACAAGAAGAAAUGGAUGGUCUUAAUCGUAAACUUAAAAAAGGAUUUGGUUAAAUGACAGUAAAAUUAGUAAGCGUUACUCCCGAUGCGGAGAAGACAAUGGCA
JCVI_SCAF_1096627038945/1810-1221            AGACAAGAAUGAAACGCUUUUAUGAUGAUUUUCAAACAAAAUUUGGAAAAAUACCUGAUUCAUGGGUUGACAUGGGUAAUGUUUAGGUUUAUUAUAUAAAUGUAAG.......GACG....................CUUACGUC...GGGAGUG.ACUGAAUAAA.CUU.ACUGGC..AUCU.A..........GCUGGUUAAGGU.G.AUG.AGAC..A............................CAG.GUGGUGCUG.CUGC..............GAAA.................GCAG.AAUCGAC...UUACCA...GUCGG..GUCU..CAGGC.AGAGGUGU..........UUUUC.UAAACUG.UA.................GAAA...UGCCCGCCUCUU.GUUGGUAU.ACAGGAA.UCCAACCUCCC.UCUUUUUUUCUAUGAAACCGAAACUUAUAUUAUGUGUUGGAACAGGGUGGUCUGCAACUACGCCACUGUACUUCACAUUCCAAGAAAAUAAAGUAUCUACAGGGUUACAGAAAGAAACUCAUAUACUCGCAUACCUUCAAUCACCUUUUGACUUUACAGGUCAUAUGAAAAAUCGCUUUGAAACAGGUGUUUACUCUUCAGAAGGUGUACGACCUAGAACGGUAGAAGAAGAUAAACUAGCACGAGUGUGGGUCACUCCUUCACUUGACAGUUAUAUUUUAUUUUUCAAACGUUACUACAAUCUU
JCVI_SCAF_1096628005072/1104-1497            UGGACAAGUUUUUUCAACAGUUAGACGAGACAAUAAAAAAGGUAGAAAGAGAUUUAAAUGGUGGGGUUGACAUAUAAAUAGUAAGGUAUUAUAAUGUAAGAGUAAC.......GACG....................GUUACAUC...GGGAGUG.ACUGAAUAAA.CUU.ACUGGC..AUAU.A..........GCUGGUUAAGGU.G.AUG.AGAC..A............................CAG.GUGGUGCUG.CUAUC.............GAAA................GAUAG.AAUCGAC...UUACCA...GUCGG..GUCU..CAGGC.AGAGAUGU..........UUUUC.UA.ACUG.UA.................GAAA...UGCCCGUCUCUU.GUUGGUAU.ACAGGAA.UCCAACCUCCC.UCUUUUUUUGACCUAAGAUGCAACUCUAUGAGUCGGGCAGAUGGUCUUCUUUAAUACACAAAACAAAUAUCCACAAUUAUCCGCAUGUCAUUCGCAAAUUUAAAAAAG.....................................................................................................................................................................................................
JCVI_SCAF_1096626973123/676-1270             CUUACUACAGAAGAGUAAGAGUUGCAAACCUAAUGUAAUCUCAAUUACAUAUUUUUUUCGGAGGGUGCUUGACACCCUCUUUUUUUAUGCUAUAAUAUAUUUGUUG.......GACG....................CAACAACU...GGGUGUG.ACUGAAUAAA.CUU.ACUGGC..AUAU.A..........GCUGGUUAAGGU.G.AUA.CGAC..A............................CAG.GUGGUGCUG.CUCCUAG...........GGAA..............CUAGGAG.AAUCGAC...UUACCA...GUCGG..GUUG..UAGGC.AGAGAUG...........AUUUC.UAAACUG.UA.................GAAA...UGCCCAUCUCUU.GUUGGUAU.ACAGGAC.UCCAACCACCC.UCCUUUUUUAAAACCUCGUGAUGCUAUCUUUCGCCUCUCCGAGGUUUUUUCAUGUCAAGGUCUCCUAACAAUAAAUAUUAUUACAGGAGGUAAAGACGAUGAAGAUAGAAUUCACGUGGGACGAAUACGAAGUUCCAGAGUAUGAUCCAGAAAAGCAUAAUCCAGAGAGGGUCUUUGCCAUGCUGUGUUAUCGUGGUAUUCAUUAUGCAAAGUGGGUGACACUAGAUCCAUUCAAGAUUAAAUCUUGGAAAAUAGAUUGGGACUAGGCAUUUCUUUUUGUUAAGCAAAAGAACCACUAGGUAUAA
JCVI_SCAF_1096627058092/1152-557             CUUACUACAGAAGAGUAAGAGUUGCAAACCUAAUGUAAUCUCAAUUACAUAUUUUUCUCGGAGGGUGCUUGACACCCUCUUUUUUUGUGCUAUAAUAUAUUUGUUG.......GACG....................CAACAACU...GGGUGUG.ACUGAAUAAU.CUU.ACUGGC..AUAU.A..........GCUAGAUAAGGU.G.AUG.AGAC..A............................CAG.GUGGUGCUG.CUCCUAG...........GGAA..............CUAGGAG.AAUCGAC...UUACCA...GUCGG..GUCU..CAGGC.AGAGACGU..........UUUUC.UAAACUG.UA.................GAAA...UGCCCGUCUCUU.GUUGGUAU.ACAGGAC.UCCAACCACCC.UCCUUUUUUUAAAACCUCGUGAUGCUAUCUUUCGCCUCUCCGAGGUUUUUUUCAUGUCAAGGUCUCCUAACAAUAAAUAAUGUUACAGGAGGUAAAGACAAUGAAGUUAGAAUUCACGUGGGACGAAUACGAAGUUCCAAAAUACGAUCCAGAAAAACAUAGUCCAGAGAGGGUCUUUGCCAUGCUGUGUUAUCGUGGUAUUCACUAUGCAAAAUGGGUGACACUAGAUCCAUUCAAGAUUAAGAGUUGGAAAAUAAAUUGGAACUAGGCAUUUCUUUUUGUUAAGCAAAUGACAGACUAGGUAU
JCVI_SCAF_1101668193024/684-98               GAGGUGCAACUGUAGAACAGAUGUUUGAUAAUUUAAAGGGUUCAAUUCGCAAAUUAAGAGAUACGCUUGACACCUAAAUAGUAUUGUGUUAUAUUAUCAAUGUUG........GACG.....................CAACAUU...GGGAGUG.ACUGAAUAAA.CUU.ACUGGC..AUAU.A..........GCUGGUUAAGGU.G.AUA.CAAC..A............................CAG.GUGGUGCUG.CUGC..............GAAA.................GCAG.AAUCGAC...UUACCA...GUCGG..GUUG..UAGGC.AGAGAUGA..........UUUUC.UA.ACUG.UA.................GAAA...UGCCCAUCUCUU.GUUGGUAC.ACAGGAA.UCCAACCUCCC.ACCUCAAUCCAACUGCGGUGCUUCCCUUGCUGAUUCAGAAGUAGCGGCGAUAGGAAUCAGUAAUCCAAUUAAAUCUAAUAAAAUCUAAUGUCUUUUUCUAAUCUUAAAAAACAAUCCUCACUUGGUUCUUUGACUGCCAAACUUGUCAGUCAAGUGGAAAAAAUGAACAAAGGUUCAAACGGUGUAGAUGAUCGUUUAUGGAAACCAGAAGUAGAUAAAGCGGGAAAUGGUUACGCAGUAAUCAGGUUUCUCCCUGCACCAGACGGAGAAGAUUUGCCUUGGGCAAAACUCUACACACAUGCUUU
JCVI_SCAF_1096627570335/1-502                ........................................................................................AUAUACUAUAUUCGUGCCU......GAUC...................A.GCACAUU...GGGUGUG.ACUGAAUAAA.CUU.ACUGGC..AUAU.A..........GCUGGUUAAGGU.G.AUA.CAAC..A............................CAG.GUGGUGCUG.CUCC..............GAAA.................GGAG.AAUCGAC...UUACCA...GUCGG..GUUG..UAGGC.AGAGAUG...........AUUUC.UAAACUG.UA.................GAAA...UGCCCAUCUCUU.GUUGGUAU.ACAGGAU.UCCAACCACCC.UCCCUAUUAUUUUUAGAAGUAGAUGAUAGUAGAAAAACCUUGGGGAACAUACGAGAUCUUAUUAGAUGUUCCCGAAAGGGGAUAUAAAGUUAAGAGAAUCGUUGUGUAUCCUUAUCAGCGAUUCUCUUUACAGUAUCAUAAGAAGAGAACAGAACACUGGUCUAUAGUAAGUGGAACUGGAACAAUUACACUCAACGAAAAGGAAUAUGAUGUAUCCGUUGGUUCUAAUUGGGUUAUACUACCAAAGGCCAUUCACCGAGCAACAGCAGGUGGCACAGAAGAUUUGGUAUUCAUUGAAACACAAA
JCVI_SCAF_1096627708510/1318-728             UGCCUGAACAACAGAGAGGGGAUAUCUUUUUGUUACACAGUAUUAAAACUGUCCACUUGAUUAUUUAUUUUUUCCCGGUGCAUGACAUUAUAUAUUCAUUGGUC........UGACGAGAUU.................GAUC......GGAGUG.ACUGAAUAAA.CUU.ACUGGC..AUAU.A..........GCUGGUUAAGGU.A.CUA.GGAC..A............................CAG.GUGGUGCUG.CUGGCA............GGAA...............UGUCAG.AAUCGAC...UUACCG...GUCGG..GUCU..UAGGU.AGAGAAG...........UAUUC.UA.ACUG.UA.................GAAA...UGCCCUUCUCUU.GUUGGUAU.ACAGUAA.UCCAACCUCCA.CCCUUUUAAGUUUCCCCUCUAUCCACCCGUAAUAGAGGGGAUUCUUUUUGUCUUAACAUAAUUUAACAAUUUCUUAAGAUUUAAUGUAUCUUUACAAACGGUAGUUAUUGAUACAAAAGUGUUAUAGUGAAUACUGUCAAUAANNNNNNNNNNNNNNNNNNNNNNNNNNNNNNNNNNNNNNNNNNNNNNNNNNNUAACUCGUGUUCCAGGUAAGGUUUCUCAUGUUUAUCGUGGUGCUGUAUAUCAUUACGAAGCAAAUAACAAUAACGAGAAAACUUCUGUCUAAUUACUGGUAAUCACUAAUU
JCVI_SCAF_1096627310704/168-759              CUGCUUGAACAACAGAGAGGGGAUUCUUUUUGUUACACAGUAUUAAAACUGUCCACUUAAUUAUUUAUUUUUUCACGGUGAAUGACAUUAUAUAUUUAUUGGUC........UGACGAGAUU.................GAUC......GGAGUG.ACUGAAUAAA.CUU.ACUGGC..AUAU.A..........GCUGGUUAAGGU.A.CUA.GGAC..A............................CAG.GUGGUGCUG.CUGGCA............GAAA...............UGUCAG.AAUCGAC...UUACCA...GUCGG..GUCU..UAGGU.AGAGAAG...........UUUUC.UUAACUG.UA.................GAAA...UGCCCUUCUCUU.GUUGGUAU.ACAGUAG.UCCAACCUCCA.CCCUUUUAAGUUUCCCCUCUAUCCACCCGUAAUAGAGGGGAUUCUUUUUGUCUUAACAUAAUUUAACAAUUUCUUAAGAUUUAAUGUAUCUUCACAAACGGUAGUUAUUGAUACAAAAGUGUUAUAGUGAAUACUGUCAAUAAAGGGGUUAAACCUAUGAAAAAAUUAACUUAUCGUGGAAUUGCUUACCAAAAGAACGACAACGCGAAGUCAACUCUAACUCGUGUACCAGGUAAGGUUUCUCAUGUUUAUCGUGGUGCUGUGUACCAUUACGAAGCAAAUAACAAUAACGAGAAAACUUCUGU
JCVI_SCAF_1101667224646/608-984              UAAUGGAACAGGGGUGGUGCGACUCCUCUUUGUUAAACAAUGUUAAAACUGUCCACUUGAAUGAUGCAUUUUUUAAAUUAUCUGACAAUAUAUAUUCAUUGGUC........UGACGAGAUU.................GAUC......GGAGUG.ACUGAAUAAA.CUU.ACUGGC..AUAU.A..........GCUGGUUAAGGU.A.CUA.GGAC..A............................CAG.GUGGUGCUG.CUGGCA............GUCA...............UGUCAG.AAUCGAC...UAACCA...GUCGG..GUCU..UAGGU.AGAGAAG...........UUUUC.UUAACUG.UA.................GAAA...UGCCCUUCUCUU.GUUGGUAU.ACAGUAU.UCCAACCUCCA.CCCUUUUCUAAAUUCAUAUUUAGAAUACUUCUAAAGUUUCCCCUCUUUGCCUGACACAGAGAGGGGAUUCUUUUUACCUACUAUCAUAGC.......................................................................................................................................................................................................................
JCVI_SCAF_1101667147392/610-18               CUAUUGGAACAGGGGGUGGUGCGACUCCUCUUUGUUAAACAAUGUUAAAACUGUCCACUAUAUUGAUGACUUUUAUAAAUGAUCUGACAUUAUGUAUUCAUUGGUCU......GACG...................AGAUUAA.U...CGGAGUG.ACUGAAUAAA.CUU.ACUGGC..AUAU.A..........GCUGGUUAAGGU.A.CUA.GGAC..A............................CAG.GUGGUGCUG.CUGGCA............GUCA...............UGUCAG.AAUCGAC...UUACCA...GUCGG..GUCU..UAGGU.AGAGAAG...........UUUUC.UU.ACUG.UA.................GAAA...UGCCCUUCUCUU.GUUGGUAU.ACAGUAU.UCCAACCUCCA.CCCUUUUCUAAAUUCAUAUUUAGAAUACUUCUAAAGUUUCCCCUCUUUGCCUGAACAACAGAGAGGGGAUUCUUUUUGUCUAUUUAUUUUUAUCCAUUAAUAUCUUGUGUCUCCUUUUUAUUUCAGGCCAAUCAGAGCGGAGAUCUUUUAAUGCCUCCUUUAAUGUAGAACCAUACCAUUUACCUCCCAUUUCAUAAUCCCCACAGUUACCAAAUAGAUCCCAGUUCUCAUCUUCUGGAUCUUGUGGAAAGUAAUAAGUGUUGAAGGGAAGUUGAACUCCUUCUCCCCAUUUGUAUUUAGUUAGU
JCVI_SCAF_1096627742844/1-590                ..........AGAGUACAGGUUGCAAACCUUAUGUAAUUCAUAUUUACAUAUCCUCACAGAGACCCUUGACGGGUCUCUUUUUUUAUGUUAUAUUAUAUUUGUUGAUCU....GACG.................AGGUUGACA.U...GGGUGUG.ACAGAACAA......UCCUGUU.GGAAAUA........GGCGGGAUAAUGU.A.UAG.ACUC..A............................GAG.GUGGUGCUCGCAAUCC............CUAAA..............GGAUUG.AACU..C...UGACCAA..G..AG..GUGU..CUAGU.UAAUCGGUA...UUAAAUUUCG......CUU.UA.................GCGA...UUCCCCGAUUAU.GUUGGUAU.GAAGUAA.UCCAAUCACCC.ACCCUUCUUUAUUAUUAUAACUAGUAGGACUAAAAAUCUUAGUCCUUUUUUUAUGCUAUAUAAUAAUAUCACAAUGGAAUUACAUCAUGGAUUAUAAUCCUUAUUCUCCUGAGUGGCAUCGAAAAAGGUAUUUACAAGAAGCACUCUUUAAGUAUCUUGACGAUUAUGUUGCGAAUGAUAUUAUUAUAAAUGAUAUCAAAGAUAUUCUUCACAGUAGAUCUGACGAAGCAUAUCAAGAGUACAGUAAACUCAAAGAACUAAACGCCAAACUCAGCGACUGACUAGAAAAUGCUCUCAACCCAAUA
JCVI_SCAF_1101667347489/67-666               GUACUACAGACGUGUACAAGUUGCCAACCUCAUGUAAUUCAUAUUUACAUACCAACACAGAGGGACUUGACGUCCCUCUUUUUUUAUGUUAUAUUAUAAAUGUUGAUUC....GACG.................GAAUUGACA.C...GGGUGUG.ACAGAACAA......CCCUGUU.GGAAAUA........GGCGGGGUAAUGU.A.UAG.ACUC..A............................GAG.GUGGUGCUCGCAAUCC............CUAAA..............GGAUUG.AACU..C...UGACCAA..G..AG..GUGU..CUAGU.UAACCAGUA...UUAAAUUUCG......CUU.UA.................GCGA...UUCCCUGGUUAU.GUUGGUAU.GAAGUAA.UCCAAUCACCC.UCCCUUCUUAAUAUUAUAAGUAGUAGGACUAAGGAGUUAGUCCUUUUUUAAUACCAUUUUUUGUAUGUUAUCUACUCAGUAUCGUCUUCGUUUAGAAGGAAUUUGUAAAUCAAUCGCAGCAGGUCAAGAUGUUUCUAUAGAAGACAUGAUCUGGGCACAAAAAUUAGCAAAGGCAAAUACAAGUGCGAGAGGAAUGUUAAACACAGCAAGAAGAAUGAAUACGAAUCCUGACGAUUCUUUUCUUAAUCACUUGAAUAUUGGAGACCCCGAUUCAAGUAAUCAUAAAAGGGGUUUCAAUGGACCAG
JCVI_SCAF_1101668528260/784-184              AGUUUGAAGAGUGGAUUGAGUUAGAUGAUGAAACCGCCAUAGAAAUUCUCUCAUCAGGAACCAAGGUUGACAAGGAUCCCAAGAAGUGAUAUAUUAUAUUUGUUGGAGC....GACG.................GUUCUGACA.C...GGAAGUG.ACUGAAGAAC.CCU.GUUGGA..AUUA.G..........GCGGGGUAAAGU.A.UUG.AGUC..A............................GGC.GUGGUGGCCGCUGCUA............GGAA...............UAGUAG.AACC..C...CGACCAA..G..GG..GACU..CAAGU.UGUAACG.AA..CCUACUAUCGC....ACAC.UA.................GCGA...UUCCCGUUACUU.GAGGGUAA.AAUGAAU.UCCCUUCUUCC.ACCCUAUUAUAAACGGUUUUCCUAUAUAACAUAUGAUUGAGCAUAGACCUUGGGGAACCUAUGAAGUUCUUUUAGAUAAACCAGAUCACAAGGUAAAAGAAAUAUAUCUUAAACCAAAACACAGGUUCUCCCUACAAUAUCACGAGCAUCGUGAAGAACACUGGGUUGUGGUAAAAGGUAGUGGUAUCAUCACUCAAGGUGAUGGAGAAGGAACUAUAUCGCCAGGUGAAUAUGCAUAUAUACCAAAAGGAACUCUUCAUCGUUUAUGUGGUGGAGAGGAAGGUAUUACCCUUAUUGAAGUACAG
JCVI_SCAF_1101668337341/98-696               ACGUUUACAAUUAAGGGAAUUCUAUCAGCCAUUUAUCAAAACACUUUUUUCUUUAUUUAUGCAAGGUUGACAGGGUAGGAAUAAUAGUAUAUAAUAUCUUUGUUGGGU....UGAUC..................ACCUAACA.C...GGAAGUG.ACUGAAGAA......CCCUGUU.GGAAUUA........GGCGGGGUAAAGU.A.UUG.AGUU..A............................GAG.GUGGUGCUCGCUG.AC............AUU................GUGCAG.AACC.CU...UUACCA...AG.GG..AACU..CAAGU.UGUAAUG...AACCUUACAUCGC....ACAC.UA.................GCGA...UUCCCGUUACUU.GAGGGUAA.AAUGAAU.UCCCUCCUUCC.ACACCACUACUUUGGGGCAUAGCUCAGUUGGUAGUAGCGAGGAGCUGUUAACUCUUAGGUCGCAGGUUCGAGCCCUGCUGCCCCAGUUUUUUAUAAAGUAUUAUGAGAUUUAAAGCAACUGUAUAUGUAAAGUUAAGAGGAUCCGUAUCGGAUGCUGCUGGUAAUGCUGUGAUGAAUAAUACUCAUAGAGUCGCUGAACAUCUUGAAUCACAUCUAUUACGGAUUGGUAAGGUGAUUGAUUAUUGGUUUGAUGCAGAAGAUUAUGAAACAGCAGAGAAAGAGUUAUAUAAACUUAGUGAUUUGUU
JCVI_SCAF_1096627725200/863-270              UGUAAUCUAAUUAUCGUAGGGUCUCUUGUCUUAAUCGAGACAUUACAUAUUAAUUUUCACAAGGGGUUGACAACCUGUGAAGAGUCUGCUAUAUUAUCAGUGUCGG....ACCGAUCAA..................CCGACA.U...GGAAGUG.ACUGAAUAA......CCCUGUU.GGAAUUA........GGCGGGGUAAUGU.A.GAC.AGUU..A............................GGG.GUGGUGCCCGCUAC..............UUCG.................GUAG.AACU..A...UUACCAA..U..AG..AACU..GUUGU.UGUUAUGUA...CUAAUUUUCG......CAC.UA.................GCGA...UUCCCAUAGCAU.GAGGGUAA.AAUGUAU.UCCCUCCUUCC.ACCCUUCUAUAUCAUGGAUAAAUAACUAGACCUAUACUAGGUCUUUUUUUAUGGUUGCAGGAAAUCCUUGCUACGGUUCGGACGGAAUACCACUGCUACCCAGUAGUACCACAAGCAAUAGUUAUCCACGAGCAAGACAGGGUGAAGUUCCUCCAACUCCACCCACUCCUGCGGGUGAGAACAUUCGGAUAUCUGUUGGUGGUUGCUAUGUUGUUGAGAGUAUACCUAGUGUUACACCUGAUGCACCAGGGUCACCACGAGUAAGUACAGCAAGACCACCGACAGUAGAUGACUCAGUACCACCU
JCVI_SCAF_1096626402892/665-65               AAUUUGUAAGGCAGUAAUGCCUUUACCGCCCUUAUAGCUCAGUGGUAGAGCAACGCUUUUGUAAAGCGUAGGUCGUUGGUUCAAAUCCAAUUGGGGGCUUUGGUGACU.....GAUC..................A.UCACCAUC...GGGAGUG.ACGGAAUAA......CCCUGUU.GGAAUUU........GGCGGGGUAACGU.A.AAU.GGUU..A............................GAG.GUGGUGCUCGCUGCUGGG..........UCCG.............UCCUGGAG.AACC..C...AUACCAA..G..GG..AACC..AUUGU.UGUUAUGCA...CAAAUAUUCG......CUU.UA.................GCGA...UUCCCAUAACAU.GAGGGUAC.GAAGUAU.UCCCUCCUCCC.ACUCGGGGAAUUAGCUCAGUUGGUAGAGCGCCUGCUUUGCAAGCAGGAUGUCAGCGGUUCAAGUCCGCUAUUCUCCAUCGGGAUUAUAUCCCGUUGUACAUUAGAACACUUUGUGUUCUUUAUUGGAGGAUUCCAAAUGGCAAAACAGUUAAAAUGGGGAGACUUCACCAUUGAAGAUCUCCGUGUAGAUGAAGAAGAUGAUAUCUACAAAGGAUUUCCUUUCCUAAAACUGGAAGGGUUUGAAAUGAUCCUUAAAACACUUCUCACGAUUACUAUGAACCUUGUUCGUGGUAUCUAUGGCACUG
JCVI_SCAF_1101668352580/325-1                CAUGUUCUCUGGGGUUGCCAACAAUCCGCCUGAUUAGCUCAGUGGUAGAGCAACGCUUUUGUAAAGCGUAGGUCGUCAGUUCAAAUCUGACAUUAGGCUUUGGAACCU.....GAUC..................A.GUUCCAUA...GGGUGUG.ACUGAAUAA......CUCUGUU.GGAAUUA........GGCGGAGUAAUGU.A.AAU.GGUU..A............................GAG.GUGGUACUCGCCUUCCC...........UAAA..............GGAAGUG.AACC..C...GAACCAA..G..GG..AACC..AUUGU.UGUUAUGUA...CUAAUUUUCG......CUU.UA.................GCGA...UUCCCAUAACUU.GAGGGUAC.GAAGUAG.UCCCUCCACCC.AACCCAAUCCUCUUUAGCUCAGCGGUAGAGC..................................................................................................................................................................................................................................................................................
JCVI_SCAF_1096627174089/1131-1729            UUUGUAAGGCAGUAAUGCCUUUAUUGCCACUUUAGCUCAGUUGGAUAGAGCAACGGUUUUGUAAACCGUAGGUCGUCGGUUCAAGUCCGACAUGUGGCUUUGGUGACU.....GAUC..................A.UCACCAUC...GGGAGUG.ACUGAACAA......CCCUGUU.GGAAUUA........GGCGGGGUAAAGU.A.AAU.GGUU..A............................GAG.GUGGUACUCGCCUUCCC...........UAAA..............GGAAGUG.AACC..C...GCACCAA..G..GG..AACC..AUUGU.UGUUAUGUA...CUAAUUUUCG......CUU.UA.................GCGA...UUCCCAUAACUU.GAGGGUAU.GAAGUAU.UCCCUCCUCUC.ACUCGGGGAAUUAGCUCAGUUGGUAGAGCGCCUGCUUUGCAAGCAGGAUGUCAGCGGUUCAAGUCCGCUAUUCUCCACUUGACACAUGUGUCAAAUCUGUGUCAUACUUACGAAGUAUCAAACCCACAGGUAGGUGGGAUUACAUCAUGUCCAUUUUUACAUCUGAGAUCAUUGAGGGACGUAUUCCUUACAGUGAUCUUGCCCGAGUCGCUGUCUCGGUAUUCACUGCAGAAUUCCGUGAUGGUGUUGGCGUGGUCCAUGAGGACCGCAAGUUCAUCAACUAUGAUGAAAUCUAUUGGGGUGAA
JCVI_SCAF_1101668668425/1215-617             AAUUUGUAAGGCAGUAAUGCCUUCACCGCCCUUAUAGCUCAGUGGUAGAGCAACGCUUUUGUAAAGCGUAGGUCGUUGGUUCAAAUCCGACUGGGGGCUUUGGUGACU.....GAUC..................A.UCACCAUC...GGGAGUG.ACUGAAUAA......CCCUGUU.GGAAUUU........GGCGGGGUAAUGU.A.AAU.GGUU..A............................GAG.GUGGUACUCGCCUUCCC...........UAAA..............GGAAGUG.AACC..C...GAACCAA..G..GG..AACC..AUUGU.UGUUAUGCA...CAAAUAUUCG......CUU.UA.................GCGA...UUCCCAUAACAU.GAGGGUAC.GAAGUAU.UCCCUCCUCCC.ACACGGGGAAUUAGCUCAGUUGGUAGAGCGCCUGCUUUGCAAGCAGGAUGUCAUCGGUUCGAGUCCGUUAUUCUCCACUCAAUCCUCUUUAGCUCAGCGGUAGAGCGGUUGACUGUUAAUCAAUUGGUCCCUGGUUCGAUCCCAGGAAGGGGAGUUAUGGUAACAUGGAAAGAACAAUUUAACUACAUCUACAUAUGCUUUAGAGAAGUAUUUCUGAUAUGCCUUACAAAGAUAAAGAAGAAAAUCGUAAGUAUCAGCGUGAAUGGGCGAGAAAGAACUCGAAGACUCGUAAAGACAAUCAAAUU
JCVI_SCAF_1096627743248/1461-861             GAACAGUAUAUUAAUGAGGUUCUAUUUGACAAAGUUAAACAUGAUAUCUGGGAUUGAACACGGGGGUUGACAGACCCCCUUUUUAAUGCUAUAUUAUAUUUGUUGACCU....GACG.................AGGUUAACA.C...GGGAGUG.ACUGAAUAA......CCCUGUU.GGAAUUA........GGCGGGGUAAUGU.A.AAU.GGUU..A............................GAG.GUGGUACUCGCCUUCCC...........UAAA..............GGAAGUG.AACC..C...GAACCAA..G..GG..AACC..AUUGU.UGUUAUGUA...CUAAUUUUCG......CAC.UA.................GCGA...UUCCCAUAACUU.GAGAGUAA.AAUGUAA.UCUCUCCUCCC.CCCUCACACAACUUAAUAAAUAAUGAGGGAGCAACCCUCUUUUUUAAUGGCAACAUCCUAUAAUCUCAGCAACUUUGAUCAGAUCAAGAAGAAAGCACCUAAGGAUCUGAAACCAGCAAUCACCGCCAUGCUUACAAACUUACCCAAAGGUAAGACAGGUAUAUAUGGUGAUGCAAAUUGCAGUGGAAGUAAAUNNNNNNNNNNNNNNNNNNNNNNNNNNNNNNNNNNNNNNNNNNNNNNNNNNNGUGAUGAAUGGAUUAAAGGAUACUUUGCUCAACAGAAGAAGAUGUUGAACGUAUACUCUA
#=GC SS_cons                                 ....................................................................................................<<<<<<<<<<<<.____..............>>>>>>>>>>>>.-...[[[[[,,.<<,,,,,,,,.....<<<<<<<<..____._......>>>>>>>>-...>>.,.,((.((((((,.<<<......>>><<<<....>>>>...<<<.______>>>,<<<<<<<<<<<<<<<<<._.__....>>>>>>>>>>>>>>>>>.,,<<<<<<..______..>>>>>>))))))..))....<<<<<<<-----......-<<<<<_._____.__................>>>>>...---->>>>>>>-.<<<<<..,,.,,,,,,,.>>>>>]]]]]..,,,.............................................................................................................................................................................................................................................................................................................
#=GC SS_cons_1                               ..............................................................................................................................................................................................................................................................<<<<.............................................................>>>>...........................................................................................................................................................................................................................................................................................................................................................................................................................................
#=GC SS_cons_2                               .....................................................................................................................................................................................................................................................................................................................................................................................<<<.<...............................................>>>>.................................................................................................................................................................................................................................................................................................................................
#=GC R2R_LABEL                               ----------------------------------------------------------------------------------------------------m...........................................E...e...j.....t......1....2.....<..................>....................[---------------------------------------------------------------------------------------------------------------------]............A..B.3..........4............................................C..D...............................r......------------------------------------------------------------------------------------------------------------------------------------------------------------------------------------------------------------------------------------------------------------------------------------------------------------
#=GC R2R_XLABEL_OPTJUNC                      .........................................................................................................................................................................................................................j....................................................................................................................................................................................................................................................................................................................................................................................................................................................................................................................................................
#=GC R2R_XLABEL_align                        ...................................................................................................................................................................................................................Y................................................................................................................................Y.................................................................................................XX......................................................................................................................................................................................................................................................................................................................
#=GC SUBFAM_pknot1_R2R_LABEL                 --------------------------------------------------------------------------------------------------------------------------------------------------------------------------------------------------------------------------------------------------------------....-------------------------------------------------------------....-------------------------------------------------------------------------------------------------------------------------------------------------------------------------------------------------------------------------------------------------------------------------------------------------------------------------------------------------------------------------------------------------------------------------------------------
#=GC SUBFAM_pknot2_R2R_LABEL                 -------------------------------------------------------------------------------------------------------------------------------------------------------------------------------------------------------------------------------------------------------------------------------------------------------------------------------------------------------------------------------------.....-----------------------------------------------....---------------------------------------------------------------------------------------------------------------------------------------------------------------------------------------------------------------------------------------------------------------------------------------------------------------------------------
#=GC SUBFAM_LABEL_opt1                       ...............................................................................................................................................................................................................................x..............................................................................................................................................................................................................................................................................................................................................................................................................................................................................................................................................
#=GC SUBFAM_LABEL_opt2                       ..........................................................................................................................................................................................................................................................x...................................................................................................................................................................................................................................................................................................................................................................................................................................................................................................................
#=GC SUBFAM_var1_R2R_LABEL                   ------------------------------------------------------------------------------------------------------------------------------------------------------------------------------------------------------------------------J.......A......B.....C....D............................................................................................-------------------------------------------------------------------------------------------------------------------------------------------------------------------------------------------------------------------------------------------------------------------------------------------------------------------------------------------------------------------------------------------------------------------------------
#=GC SUBFAM_var2_R2R_LABEL                   ------------------------------------------------------------------------------------------------------------------------------------------------------------------------------------------------------------------------.J...1........................................7........................................................................-------------------------------------------------------------------------------------------------------------------------------------------------------------------------------------------------------------------------------------------------------------------------------------------------------------------------------------------------------------------------------------------------------------------------------
#=GC SUBFAM_var3_R2R_LABEL                   ------------------------------------------------------------------------------------------------------------------------------------------------------------------------------------------------------------------------.J................................................A............B.........C............D................................-------------------------------------------------------------------------------------------------------------------------------------------------------------------------------------------------------------------------------------------------------------------------------------------------------------------------------------------------------------------------------------------------------------------------------
#=GC SUBFAM_var2full_R2R_LABEL               ----------------------------------------------------------------------------------------------------m....P...............................P......E...e...j.....t......1....2.....<..................>.....................J............................................7.........................................................................................3..........4...............................................................................r......------------------------------------------------------------------------------------------------------------------------------------------------------------------------------------------------------------------------------------------------------------------------------------------------------------

#=GF qR2R circle_nuc align:X rgb:128,0,128
#=GF qR2R circle_nuc align:Y rgb:128,128,0
#=GF R2R ignore_ss_except_for_pairs _1 outline
#=GF R2R ignore_ss_except_for_pairs _2 outline
#=GF qR2R ifndef domanual multistem_junction_circular_solver j s0 -15 ai s1 -135 ai s2 -45 ai s3 45 ai s4 105 ai initial_first_point_angle 50.7929 initial_radius 0.34956 align_nuc_centers_angle 60 align:X . align:Y .
#=GF adding this to the multistem_junction_circular_solver command above just confuses the computer: align_angle -30 0 4
#=GF R2R ifndef domanual multistem_junction_bulgecircley_solver j s0 -15 ai s1 -135 ai s2 -45 ai s3 45 ai s4 105 ai align_nuc_centers_angle 60 align:X . align:Y . align_angle -30 0 4
#=GF R2R ifdef domanual multistem_junction_bulgey j J0/base 0 2.31841 -2.88684 0 0 -120 J1/base 0 6.46401 -2.50141 0 0 -30 J2/base 0 5.93786 3.30694 0 0 -300 J3/base 0 1.66511 3.44994 0 0 -240 bspecifyendpoints0 0 2.57905e-13 -2.99885e-12 0.232157 -0.327903 bspecifyendpoints1 0 0.384823 -0.362998 0.671637 -0.251673 bspecifyendpoints2 0 0.763721 -0.115424 0.630028 0.354762 bspecifyendpoints3 0 0.476001 0.423033 0.174122 0.363661
#=GF R2R var_hairpin < >
#=GF R2R_oneseq NZ_AAOJ01000001.1/468755-469351 place_explicit m m-- +45 1 0 0 0 +90 f
#=GF R2R_oneseq NZ_AAOJ01000001.1/468755-469351 multistem_junction_circular OPTJUNC:j all-stems-anyangle
#=GF R2R turn_ss r++ -60
#=GF R2R place_explicit e e-- 0 1 0 0 0 0
#=GF R2R var_backbone_range 1 2
#=GF R2R var_backbone_range_size_fake_nucs 4 3 4

#=GF R2R ifdef compacterP1
#=GF R2R_consensus set_dir pos0 -180
#=GF R2R turn_ss E -60
#=GF R2R else
#=GF R2R_consensus set_dir pos0 90 f
#=GF R2R place_explicit E E-- +30 1 0 0 0 +30 f
#=GF R2R endif

#=GF R2R ifdef turn-right-stem
#=GF R2R multistem_junction_circular_solver 3-- s0 0 ai s1 +90 ai
#=GF R2R endif

#=GF R2R ifdef var-right-stem
#=GF R2R var_stem A B C D
#=GF R2R endif

#=GF R2R ifdefeq oneseq NZ_AAOJ01000001.1/468755-469351
#=GF R2R ifndef domanual multistem_junction_circular_solver t-- s0 0 ai s1 45 ai
#=GF R2R ifdef domanual multistem_junction_bulgey t-- J0/base 0 5.08667 1.87812 0 0 -315 bspecifyendpoints0 0 0.0107853 0.00782686 0.520827 0.196143 bspecifyendpoints1 0 0.41992 0.329056 1.47399e-11 0.17
#=GF R2R else
#=GF R2R multistem_junction_circular_solver t-- s0 0 ai s1 90 ai
#=GF R2R endif

#=GF R2R ifdef varhairpin
#=GF R2R var_hairpin [ ]
#=GF R2R else
#=GF R2R delcol [ ]
#=GF R2R endif

#=GF Makefile noshowpred opt1 opt2
#=GF SUBFAM_REGEX_PRED opt1 opt1 [A-Za-z]
#=GF SUBFAM_REGEX_PRED opt2 opt2 [A-Za-z]
#=GF SUBFAM_PERL_PRED var1 return $predValue{opt1};
#=GF SUBFAM_PERL_PRED var2 return $predValue{opt2};
#=GF SUBFAM_PERL_PRED var3 return !$predValue{opt1} && !$predValue{opt2};

#=GF SUBFAM_pknot1_R2R no5
#=GF SUBFAM_pknot1_R2R outline_nuc all
#=GF SUBFAM_pknot1_R2R set_dir pos0 90 f
#=GF SUBFAM_PERL_PRED pknot1 return $predValue{opt2};

#=GF SUBFAM_pknot2_R2R no5
#=GF SUBFAM_pknot2_R2R outline_nuc all
#=GF SUBFAM_pknot2_R2R set_dir pos0 90
#=GF SUBFAM_PERL_PRED pknot2 return 1;

#=GF SUBFAM_var1_R2R ignore_ss_except_for_pairs _1 ignore
#=GF SUBFAM_var1_R2R ignore_ss_except_for_pairs _2 ignore
#=GF qSUBFAM_var1_R2R multistem_junction_circular J all-stems-anyangle
#=GF SUBFAM_var1_R2R multistem_junction_bulgey J J0 -45 1 0 0 0 -90 J1 -45 1 0 0 0 -90
#=GF SUBFAM_var1_R2R var_term_loop A B
#=GF SUBFAM_var1_R2R var_term_loop C D
#=GF SUBFAM_var1_R2R no5

#=GF SUBFAM_var2_R2R ignore_ss_except_for_pairs _1 outline
#=GF SUBFAM_var2_R2R ignore_ss_except_for_pairs _2 ignore
#=GF qSUBFAM_var2_R2R multistem_junction_circular J all-stems-anyangle
#=GF SUBFAM_var2_R2R multistem_junction_bulgecircley_solver J s0 0 ai s1 -90 ai s2 0 ai s3 90 ai
#=GF qSUBFAM_var2_R2R multistem_junction_bulgey J J0 -45 2 0 0 0 -90 J1 -45 1 0 0 0 -90 J2 -45 2 0 0 0 -90
#=GF SUBFAM_var2_R2R no5
#=GF SUBFAM_var2_R2R var_backbone_range 7 7

#=GF SUBFAM_var3_R2R ignore_ss_except_for_pairs _1 ignore
#=GF SUBFAM_var3_R2R ignore_ss_except_for_pairs _2 ignore
#=GF SUBFAM_var3_R2R var_stem A B C D
#=GF SUBFAM_var3_R2R no5

#=GF Makefile define varhairpin 1 define var-right-stem 1
#=GF Makefile skeleton-with-pairbonds define varhairpin 1 define var-right-stem 1
//
