# Supplementary material for: R2R - software to speed the depiction of aesthetic consensus RNA secondary structures
Source: BMC Bioinformatics. 2011 Jan 4;12:3. doi: 10.1186/1471-2105-12-3 (PMC3023696; doi:10.1186/1471-2105-12-3)
Supplement: Additional file 1 — Source code and example input and output files. C++ and Perl source code is provided. Installation and usage instructions are given in the user manual (Additional file 2), which is also a part of this archive. Example input files for R2R are included in the "demo" subdirectory of this archive, and R2R's raw output on these examples in PDF and SVG format is supplied in the "demo/output-pdf" and "demo/output-svg" subdirectories. Files can be retrieved from the tgz archive file using programs such as WinZip (Windows), StuffIt Expander (Mac) or the tar/gzip commands (UNIX). [file 1471-2105-12-3-S1.TGZ › R2R-1.0.1/demo/104/Methylobacterium-1.sto]

# STOCKHOLM 1.0
NZ_ABAY01000058.1/29233-28730                UAUACUGAUAGAUAUAUUGUGUGCACGUAUUGACGGCUCUUGGAGCUUGCGUUGGGUUAAAGACCAGCCGCCGGCAGAUCAACGAGUUAAGCACACACGGUAAGGUCC.......AACGACA..........GGA.UCAUGAUGAGGGAA....UGUGUU.A..CCCUCACGCUGCUGGGA.UGUCG.GCUUCAUGGCUUCCAGAG.AGCGACCGUUGUACGAACGGAACAUAAAAGGAGACAGGGCAACCACCCUUCCUUGCGGCACCAAGUUACCUAGGCUGUGAGUUGUUCUAUGAAGCGUGUGUUCUCGGCUCCGCACUGUGAGAACAGCUUCACCUGAGAUAGGUGAAGUGUGCCUACUCACCUUCUGUGAGAUAAGAAUGUAUGAUCUAGAUAUUGAAUGAACAAAGAAGAUAAUAGCGAACGCGAAGCGCUGGCCGAAGGCCAGUAAUAUUGUUUCUAUAAUACGUCCUCGUAUCGAAUAAGAUCUCGAUCUUCUAUAUUUUCAAUCAAUCAAAGAAUUUUGUAA
JCVI_SCAF_1101668649939/781-256              AUUUAUAUUGGUGACAUAUAUAUUGUGAGUGAUGCAAACCUCUUGAGCUUCGUACGUGAUCAGACCUGAGUUAGGCCCAAAUUUUUAUUAUGGUAGUGGCAAAGGUGAAACGCCA.CUGUGUCAAAUAAUUCUCA.CCAGGAUGGGGGCUCUGUUUACCUGCAACCCUCGGCCACAAUGAA.UGUUGUUCUA.CGAGCUACAUU.G.UGGUACCGCUGCUUGAGCAGAGAGUAAAAGGAGACCGGGUAACCCCCCUUUCCCUAACGGGUUUCUCUCGUAGAAUGUGUUUUCACACUUCACCUUGCGGAUAGGUGAAGUGUGUGAAUCCACCAGAUAAUCUCUAAUGAAUUUGUCUUGGAUUGAAUCUAAUGAUAUUUUCAUAGUCUUCUAAAUCAGAAUCAGAAAUCAUAUCUAAAUCAGAAUCUGAAAAAGAAUCAAUAUCCAUAUUUGAAUCAAAUCCAUCAGGGUCCAUAUAAAACCUUAAGAUCAUCUUAUAUUGUUUCUCAAGAGAUUUUGAAGGGAAUGCGGUUCC
JCVI_SCAF_1096627284418/1812-1297            AAUCGGGUGGUGGCCACAACCAAUCUUGAAACUCUCAGUCAUUAAUUGAAGUUCCAUCACAGGUGGGUGGCUGAGAUUUAUUUUUAUUAUGAAAUACACCAAAGACAGAA..ACCGGUGGUUAAA.AAUUAUCUG.UCAGGAUUCAGGUG....A.AAUAUA..CCUG.UGGCAAGAGAGA.UGUUA.UCUGACUGACCCUCUC.U.UGCUCCCGUAGUUAAGUGUUAGAUGCGGUAAAGGAGAUCGGAUUACCCCCCUUCCCUACUCAUGUAGGUUCGUAAGUCAGAUGUGUUGAAGAGAUGCCAGAUGCAAAUCUCAAAGACAUGCUAAUCCCAUGACAGGGGUUAGUAUGUCUUCAAAACACCUCUGCAAUCAAUUUUAAACCAAAGGAUUUUCAAAUGAAUAUUUCUACAAUCAAAAACCUAUCAUCAAAAAUCUCUAGUGAAUUCUCUAGAAUGAAAUCAUCAAAGUCACUUGAGGAUAAAUUAAUGAACUUAGGAAACAUGAUUUCUCUACUAUCCAAACAGAAUG
JCVI_SCAF_1101667319971/12-527               GGUGGUGACAAACCAACUUAUGAGUAUACAAACCCAUUGAGAUCCAGAAUUACUGGUUCGGAACUUGGUUAGGUAACAACGUUUAUUAUGAUGAAGCACCAAAGACAGAA..AAAGGUGUUGAAAAAUUA.UCUG.UCAGGAUUCAGGUG....A.AAUAUA..CCUG.UGGUGGGGGAGA.UGCUA.UCCGACAUGCACUCUC.U.CGCUCCCGUAGUUCAGUGUUAGAUGCGGUAAAGGAAAUCGGAUUACCCUCCUCCCUACUCAAGUAGGUUCGUAAGUCGGAUGUGUUGAUGGGAUGCGCAAUGCAAAAUCUCAAAACCACACUAACCCCGUCUGGGGUUAGUGUGUCUCAAAAAUACGAAUGCAACAAAAUUUGAUGCUGAUUAAAUGCUGAUUAAAUGCAAUUUUGCCUAUUCUUGAAUCAAAAGAAGUGGACCGCACGACCGUAGGUCGUGGGUUCCCGAAGGGAACUGCUUCAAUCCCAAAUUUAAGUGCAAAAUGAUUUGCGCCUUCGCUUUUAUAAUUAUU
JCVI_SCAF_1101668071277/1047-1562            GUGGUGGUGGCAAACCAAAUUGUGAGUAUGCAAACCCAUUGAGAAACAGAAACUCUGGUUCGGAACUUGGUUAGGCAACAAAUUUUUAUGAUGAUGCACCAAAGACAGAA..AUCGGUGCUUAAG.AAUUAUCUG.UCAGGAUUCAGGUG....A.AAAAUA..CCUG.UGGUGGGAGAGA.UGCUA.UCCGACAUGCACUCUC.U.UGCUCCCGUAGUUGAAUGUUAGAUGCGGUAAAGGAGAUCGGAUUACCCCCCUCCCUACAUCAGUAGGUUCGUAAGUCGGAUGUGUUGAAGAGACGCCAGAUGCAAAUCUCCAAGACAUGCUAACUCCGCAAUGGGGUUAGUGUGUCUUCAAAACACCUCUGCAAUCAUUCAAAUAAAAAGGAAUUUCUAAUGAGUAUUUCUACAAUCAAAAAUCUAUCGUCUAAAAUCUCUAGUGAGUUUUCUAAAAUGAAAUCAUCAAAGUCUCUUGAGGAUAAACUAUCAAUCUUAGGAAACAUGCUAUCUCUGGUUUCAAAACAGAAUGAAG
JCVI_SCAF_1096626880745/955-1470             GACUUGGGUGGUGACCAAAACCAAAUUUGAAAUUUUCAGUCAUUAAUUGAAGUUCCAUCGCAGGUGGGUGACUGAAAUCUACUUUAUUAUGAAAUGCACCAAAGACAGAA..AUCGGUGCCUAAG.AAUUAUCUG.UCAGGAUUCAGGUG....A.AAAAUA..CCUG.UGGUGGGAGAGA.UGCUA.UCUGACAUGCACUCUC.U.UGCUCCCGUAGUUACGCGUUAGAUGCGGUAAAGGAAAUCGGAUUACCCUCCUCCCUACAUCAGUAGGUUCGUAAGUCAGAUGUGUUGAAGAGAUGCCAUAUGCAAACCUCUAAGACAUGCUAAUCCCGCAACGGGGUUAGUGUGUCUUCAAAACACCUCUGCAAUCAAUUUCAAAUUAAGGAUUUUCAAAUGAAUAUUUCUACAAUCAAAAAUCUAACAUCAAAAAUCUCUAGUGAGUUCUCUAGAAUGAAAUCAUCAAAGUCUCUUGAAGAUAAAGUUAUGAACUUAGGAAACAUGAUUUCUUUGAUGUCAAAACAGAAUGAAG
JCVI_SCAF_1101667037823/130-645              AAUAUGGAUGGUGACCAAAACCAAACUUGAAACUUUCAGUCAUUAAUUGAAGUUCCAUCGCAGGUGGGUGACUGAAGUCUACUUUAUUAUGAAAUGCACCAAAGACAGAA..AUCGGUGCCUAAG.AAUUAUCUG.UCAGGAUUCAGGUG....A.AAAAUA..CCUG.UGGUGGGAGAGA.UGCUA.UCCGACAUGCACUCUC.U.UGCUCCCGUAGUUGAAUGUUAGAUGCGGUAAAGGAGAUCGGAUUACCCCCCUCCCUACUCAAGUAGGUUCGUUAGUCGGAUGUGUUGAAGAGACGCCAGAUGCAAACCUCUAAGACAUGCUAAUCCCGCAACGGGGUUAGUGUGUCUUCAAAACACCUCUGCAAUCAAUUUCAAAUAAAGGAUUUUCUGUCUGACGUCAGCGCCUAUGGGUCCAAACAGCGUUAUUUGCUAAGAGAGUGUUUCUGGCUCAUCGUAAUCACUGAGGAGUGGACGAUGAGAAAGACACCGAAGAGCCCUGGCGAGAAGAUCGUCAAAGACAUCAAGC
JCVI_SCAF_1101668649760/627-112              CGAGGGACUGACCAUCCCCAUGGAGCACGCAAACCCAUCGAGAAACAUUGAUACUGGUUCGGAUUUUUGGUUAGGCGGCAACUUUUUAUUAUGAAACGCCAAGGGUGAAC..G.GGGCGUCUAAA.CAUU.AUCA.UCACGACGGUGGAA....A.CAUU.A..CCACCAAACGUCUGGGGUCGUUG.UCCAAUGAGCGCCCAG.AUCGUUACCGUAGAUUAGCAGCAAGUAAAGUGAGAUCGGUCUACCGCCACUUCCAAAAUCUUGGUUUUGCUCAUUGGAUGUGCCGCUGACGCCAGACGCAAGUCAAGUUAGGCACGCUUUCCCGUGACAGGGUUAGUGUGCCUAAAACGCCACCGCAGGCGGAGCGUUUGUAAUAUUUUUGUAUCAUUGUUAUGCUAUUUAGGUUUAAGUUCAUCAACCUAAGUAGGAGUGUAAAAUGGCAGACUGGUCAACAAGCAUAAAUGUAAGAACAGUGUCGGCAAAUCCAAUCGUAAAGAUUAUCAAUAUGUUAGUUGCAAUAUUGGAGUU
JCVI_SCAF_1096626028711/271-783              AAUUUCCUCUGAGUUGAUGCAGGGGUGCAGUGCCAUACUUGAGUUCUGUGAGUCAAAGUUACAUCGAUACGUUUUAAAUCAUUCCAAAAGAAUGUCUACCAAGACUAA....AACGGUAGCAAAU.AUUG..UUA.GUAAGACGGGGGAG....A.AAUA.A..CCCCCAUAGAAUAUAAAAGGUAA.UCACAUCUGCAUUAUA.U.UCUAACCGAAGGUAAAGUUGAGAAAGAGGUCAAACUCGCAUAAUCCCAGAGAUAUGGAUUUGACUGAAUGUGAAGCACAGGUUCUUCCCUCACAACUCUCUGAAUUUCAAAGGUGGUACUAUUGGUUCUUAGAGUUUCUCUGAUGUGAUGCGUUCUUCAGUUGUCAGACUCAAAUACUGAGAAAUCGUACUGAACUUUUAUCAGGUUCAGUACGUCUUAAUUAUCUCCUCAAAUAAUCAAAACCACUAAAUAGUAAUACAAAUUACUGAAGGAGAAUUUAUGACUUUAGAACAACAAACCAAACUAAAGAAUAAAGAAGAAGUUU
JCVI_SCAF_1101668212413/1117-1633            UAAACGGAAUGACUCGCCGUAUUUGAGAAACCACUCCCGUCGAGGUUCCUGUUGGGCACCAGAUUUCGGUUAGGGUUUCAAACUUGUUUUAUGACGCACCAAAGUCGGA...AUGGGUGUUGAAA.GAUU.ACCG.ACAAGAUGAGGGAA....ACACGCAA..CCCUCGUUCGAUGCGGGUAAUUAUUCCA.ACAGUUCCGCA.U.CGAUGCCGCUGCUAAGGUCGAAGGUAAAGAGAUACCGGGCAACCCACCCUUCCUAUUCAAUUAGGUGCUUCGGUUGGAAUGUGACGACGGGCUACAUACUGGAGCCAAACGGCACACUAACUCGGAGCAGGGUUAGUGUGCCUUCAGACUACUCCUGGAAAUCAAACUUCCACCAAAUCCUAUCAGUCAAAAAUAGAGAAUCUCGCCUCUGGCGAUUGCCCGAAGGGCAACGAGCUAGGACUUAUUAAACAAGCUAGAAAACCCGAUGAACCUCAAUCGGGGAAUAAUCAUAAGGAAUAAAUAACUAUGAAUAACGAACAACCAG
JCVI_SCAF_1101668019257/772-256              AUACACGGAAUGACUCACCGUAUGCGAGAAACCAAUCCCGUCGAGGUUCCUGUUAGGGAUCAGAAUUCGGUUAGGGUUUUAAAUUUUUUUAUGAAACACCAAAGUCGGA...AUGGGUGUGUAAA.GAUU.UCUG.ACAGGAAGAGGGAA....ACAAGCAA..CCCUCGUUCGGUGCGGGUAAUCAUUCCA.ACGGUUCCGCA.U.UGAUGCCGCUGCUAAAGUCGAAGGUAAAGGGAUACAGGGUAACCCACCCUUCCUAUUCAAUUAGGUUCUUCGGUUGGAAUGUGACGACGGACUACAAACUGGAGCCAGAAGACACACUAACUCUGAGUAGGGUUAGUGUGUCUUAAAACUACUCCUGAAAAAAAAUACUAAUCAAAUUCUAUCAGUCACUUAAUUCCCUUAUCAGUCUAAAAAUAUAGAUCUUCGCCUUUGGCGAUUGCCCGAAGGGUAAGGAAUUAGGGCUCAAAAACGAGUUAGAAAACCUGAUGAAACUCAAUUAGAAAAAGUAAUAAGGAAUAAAUAAAUA
JCVI_SCAF_1101668418363/135-649              UCGUUAUUAUCACCCUGAUCGGACAUAUAGUGAAACUAUCCAUUUAGUAGGUUGUGACUACCUCAGUGUCGCUGGAUAGGUCAUGAAUUCGUAAAACACCCAAGUUGAAA..AAUGGUGUCUAAA.UAUU.AUCA.GCAGGACGAGGGAG....A.UAUA.A..CCCUCACAAGAUGCAGA.AUUUA.UCCUCACAGAUUUGUA.U.CUUGACCGUAGUUUAAGUAGAGAAAGAACUCUUUCAAGAGUAAAUGGGAUAUCGGACUACUCACCCAACCUGAAUAAAGAUUGAACUCAUAUUAUUCUGGUUUCUCUGAUGAGGAUGCGUCUUCGAGUCAUCAUACUCAAGGUGCGUGCUAUUCCCUAAUAGGGUUUAGUACGCCUUAAAUCAUCGCCUCAAGGAUAUCGCUAAUGCAUAAAUCUUAUACUCUUAUGACUUUUAAUAUUCCAAUUCAUCUGAAGUCUAUAUUCGGUGACUUAAGUUCAAUCAAAUGUGUUUCUAAAACGUCUAUACUUAAUUCAUUGAUUGAGAA
JCVI_SCAF_1096626984948/463-976              UGUUUAAAGUUUACAUUGUAUGAGAUUACAAACCUAUUGAGUUACAAUUGUAUAUUGGAACGGAUCUUAGUUAGGUAACCAGUUUUUAUUAUUAAACACCCAAGC.AGA...AAUGGUGUUAAAAUAUUA.UCUA.GCAGGAUAAGGG......A.AAGUUA..CCCUUAAAGAAUAUGAA.AUUUAUCUUCAUCAGAUUCAUA.U.UCUUACCGAAGUUUAAGUUGAGAAAGAAUCUGACUGCAUUGUGCCAACUCUGGAAUGCCUCAGAUAGAAUGGGAUAUCGGACUUCUCACCCAACUUAAUCAAUUUCAAAUGUAAUAGUAUUGGUUGAUUAAGUUUCUCAGAUGAAGAUGUGGACUUGGUCAUCAGACUCAAGAAAAACACUUAACCUUUGAGUAGGUUAAGUGUGUCCAAAAUCAUCACCUCAAUAAUCAAAUUAAGGAGUAUAAAAUGGCAAUUAUAAAUAAUUUAAGAUUUGGUGUUAAACCUAAAUUCUUACCUAAACCUAUUACUAGAUUGGGUAUUAAAA
JCVI_SCAF_1101668036528/764-251              AGAACUCGGUGGAGGUUGAGGUCUGAAUUCCUUUGAGUUGAUGCAAAGGUGCAAUUCCAUACUUGAGUAUUGUGUUUUGAUUUUAUUGUUAUGCUACACCCAAGUUGGA...AUG.GUGUUUAAA.UAUU.CCCA.ACAGGACAAGGGAG....A.ACUU.A..CCCUUACAGAAUAUGAU.GGUAAAUGUA.UCUGCAUCAUAAU.UCUGACCCUAGUUAAAGUAGAGAAAGAACUUACUUGGAUUUCUAACAAAGAGUGAAGUAAGUGAAUGGGAUAUAGGACUACCCACCCAACUGAAUGAAUUACAAAGGUGAUACUAUUGGUUCAUGUAGUUUCUCUGAUACAUUGUGAACGAAGUCGUCAGACUCAAGAAAACUACUUAACCUUUGAGUAGGUUAAGUGUGUCCAAAAUCAUCUCCUCAAAUAUUUGAACUAAAGAAUGUGUAUUUUUUAUUUCAUUUUAAUUAGAGAUGAAUUUAUGAAUGGUGACAUUUCAACUUCGCAUUCUCCUUCUGUUAAGGAUACAACU
JCVI_SCAF_1101667597257/1-411                .......................................................................................................GUUGGA...AUG.GUGUUAAAA.UAUU.CCCA.GCAGGACAAGGGAG....A.AAUA.A..CCCUUACAGAUUAUGAU.AGUAA.ACAUAUCUGCAUCAUAUA.UCUGACCGAAGUUAAAGUAGAUUAAGAACCUAAUUGCGUUGUGCCAAACUGGGACGGAUUAGGGGAAUGGGAUAUCGGACUUCUCACCCAACCUAUGUGUAUAGGUUUUUCUGAUAUGUUGUGUACUUGGUCAUCAGACUCAAGAAAAACACUUAACCUUUGAGUAGGUUAAGUGUGUCCAAAAUCAUCUCCUCAAACACAAGUAUUUUGGAUUUUAAAAUUAAAAAGGAUAAAAAAUGGAUAUGAAAGAUGCAUUAAUAGAAGUUAAACAAUUUUCAAAUGAUGAUGAUAAACUUAAUGAGUCUUUAUUAGGAUUAUUAAGAAC
JCVI_SCAF_1096628290018/569-1082             UGUUUAAAGUUUAUAUUGUAUGAGAUUACAAACCUAUUGAGUUUCAAUUUUAUAUUGGAACGGAUCUUAGUUAGGUAACCAAAUUUUAAUAUGUCACACCCAAGUUGGA...AUG.GUGUUAAAA.UAUU.CCCA.GCAGGACAAGGGAG....A.AAUA.A..CCCUUACAGAUUAUGAU.AGUAA.ACAUAUCUGCAUCAUAUA.UCUGACCGAAGUUUAAGUAGAUUAAGAACCUAAUUGCGUUGUGCCAAACUGGAACGGAUUAGGGGAAUGGGAUAUCGGACUUCUCACCCAACCUAUGUAUUUAGGUUUUUCUGAUAUGUUGUUAACAGUGUCAUCAGACUCAAAACACCUUAACCUCUGAGUAGGUUAAGUGUGUCCAAAAUCAUCACCUCAAUAAUCAAAUUAAGNNNNNNNNNNNNNNNNNNNNNNNNNNNNNNNNNNNNNNNNNNNNNNNNNNNUGCUCUGUAGAAACUUGAAAUGGAGAGAAAGGACAUGGACCUGUUUUCUUAUCCCAAGUAAUAGUAGU
JCVI_SCAF_1096628012523/1138-625             UGUUUAAAGUUUACAUUGUAUGAGAUUACAAACCUAUUGAGUUACAAUUUUAUAUUGGAACGGAUCUUAGUUAGGUAACCAAUUUUUAUAAUGAAACACACAAGUUGGA...AUG.GUGUUUAAA.UAUU.CCCA.GCAGGACGAGGGAG....A.AAUU.A..CCCUCACAGGAUAUGAA.GUUUAUCUUCAUCGGAUUCAUA.U.UCUGACCNNNNNNNNNNNNNNNNNNNNNNNNNNNNNNNNNNNNNNNNNNNNNNNNNNNUUGUGGUUUCUCAGAUGAAGAUGUGAACUUGGUCAUCAGACUCAAGAAAACCACUUAACCUUUGAGUAGGUUAAGUGUGUCCAAAAUCAUCUCCUCAAUAGUCAAAUCAAUAAGAAAAUAACUUUAUAAAUAAUUCAUAUCAUAGAAAGUAUUUAGAGAACCGCUAGGAGAUAUUAUGAACAAACAUAUGCAUUACUAUCCUAUAAAACUAGAACGAAUACAGCAGGAUAUUAUCAAGACCAGAAGGCAAAUGAAUCAAUUAGGAAA
JCVI_SCAF_1096628085782/742-229              NNNNNNNNNNNNNNNNNNNNNNNNNNNNNNNNNNNNNNNNNNNNNNNNUUUAUAUUGGAACGGAUCUUAGUCAGGUAACCAGUUUUUAUUAUGAAACACCCAAGUUAGA...AUG.GUGUUAAAA.UAUU.CCCA.AUAGGACAAGGGAG....A.AAUA.A..CCCUUACAGAAUAUGAA.AUUUAUCUUCAUCAGAUUCAUA.U.UCUGACCGAAGUUAAAGUUGAGAAAGAAUCUGACUGCGUUGUGCCAACUCUGGAACGCCUCAGAUAGAAUGGGAUAUCGGACUUCUCACCCAACUUAAUCGAUUUCAAAUGUAAUAGUAUUGGUUGAUUAAGUUUCUCAGAUGAAGAUGUGAACUUGGUCAUCAGACUCAAGAAAAACACUUAACCUUUGAGUAGGUUAAGUGUGUCCAAAAUCAUCACCUCAAUAAUCAAAUUAAGGAGUAUAAAAUGGCAAUUAUAAAUAAUUUAAGAUUUGGAGUUAAACCUAAAUUCAUACCUAAACCUAUUACUAGAUGGGGUAUUAAAA
JCVI_SCAF_1096626921006/1655-1146            ......ACUAACCACCCUCUAUUGAGAUUGCUAAAUCCAUUAAGAAGGUUGCGACUACCUCAGUGCUGUUGGAUAAGUAACCAUUAUUUUAUGACGCAUCAAAGUUGGAA..AUGGGUGCCUUAA.GGUU.UCCA.ACAGGACGA...AUAAGAUCUAACCC.....UCAAGUGAUACAAGUAAUCA.UUCAGUCGGUUCUGUA.U.CUCCACCUUAGUUUAGUAGAGUGUAAAGGGAUAUCGGAUUACUCACCCUACCUGUUCGAUUGGGUUUCUCUGACUGGAUGUGUUGAUGGACGCAGACGCAUAUUUGUGUUCUAGAUACGCUUUCCCUGUGAUGGGUUAGUGCGUCUAAAACACACAGCAGAUCAGAUAUUCCAGGGAUUAGCAAUUUAUAUGUAGACAAAGCACAACAGGUUGGAUGAGUCUGAGUUAUGGAUACAUCUUUGAUGCUUUUGCUUUGCUGAUGGUGCCGCCAGAAGAACUCUUUUUCUUCUUUGCAGUUGCUGUCCAUUCAUAUUUAUGCCGCCCA
ABEF01010507.1/863-346                       CAAGACCACUGUGAAAAUCCUUCAGAUUGGUGUGAGGGAAAAAGGACGAAGGUCACUCCCGCAAGGAUUGUGUGAUUCUGAGGACUUCUUUCUACACACCAAAGUUGGAUUAAUUGGUGACUAAA.GAUU.CCCA.ACAAGACGGGGGAG....A.AAUU.A..CCCCCACACGAUAUUCAAGAUCACUGCA.UCGGUAGAAUA.U.CGUGACCGAAGGUUAAGGUAGAGAAACAGUCCUUCUUGCGUGAUCCCAAGAGACACGGACAAGGAUAAAGGGAUGCACAGGUUCUUCCCCCCCUACCCUUUGAAUGUUGAAGUGAUGUUCAUAUUCAAAAUGGUUUCUCUGAUGCAAUGUGACCGGAGACACUGGACUCAAGUAACGGGACACACCGAACUCAGAUAGGGUUCGGUGUGUCCAGAGAACACUACCUCAAAUAACAAGAACCAUAAGGAUUCAGGAAUGAAUCAAGUGAAUGAUAAGGUUAGAAGAACGCAAUAAGAACAUCUUUAAGAUAAUACCUUCAUAGAAU
JCVI_SCAF_1096628164139/1043-1558            UUAAGGGAUGCGUUUGUCUAAAUAGAAGGACAAUUCAAGUUUCCCAGACUAGACGAUGGGUUUUCCCAAAUGACUUUACGGAUGGGAAUACGACUGCACCAAAGUUGGAU..AUGGGUGAAUAAA.CAUU.ACCA.GCAGGACGAAGGAA....C.AUUUUA..CCUUCACACGAUAUGUC.UAUCA.UGCAAUCGGUUUCAUA.U.CGUGACCGUAGUUUCAGUAGAGAAAGAACCCAUAUGGAUUUGGAUAAGAACCCAGUGAUAUGAGUAAAGAGGAUAUCGGAUUACCCACCCAACUCUCUGACCGUAGACGCAGUAGUACUUGGUUAGAAUAGUUUCUCUGAUUGCAUAUGUUUCAGGAGUCACUGGACUCAAGAGGACAUGCUGUUCCUGUAAUAGGUUCAGUAUGUCCAGAAAUCACUCCCUCAAGAAUAUUCACUUUAGAACACUCUUUAGGAUAUUUUCUAAAAUCCAUUCAACAGAGUCAUCCACCAGAAGUCCUAAAUACUCCUGUAGAGACUGCUGAACA
JCVI_SCAF_1101667431649/407-882              GGGGGGAUGCAGAUGUCUAAAUAGAACUACAUCUCAAGUUUCCCAGACCAGACGAUGGGUUUCCUCAAAUGACUUUAACGGAUGAGGAUACGAAGGCACCAAAGUUGGA...CUGGGUGAUUAAA.CAUU.ACCA.ACAGGACGAGGGAG....U.AUUUUA..CCUUCACACGAUAUGUC.UAUCA.UUCAAUCGGUUUCAUA.U.CGUGACCGUAG..UAAGUAGAGAAAAAGCACACCUAGAUUUGAAACCUGAGUCUCGUGUGUAAAGAGGAUAUCGGACUACCCAUCUCACUUACUGGACUCCAAAGGUGAUACUAUUGGUUCAGUAAGUUUCUCUGAUUGAAUAUGUCUCUGGGGUCACUGGACUCAAGAUGAGGUCAUGCUGUUCCCUUCACAGGGUUCAGUAUGUCCUGAAAUCACUCCCUCCAGAAUAUCCCUUUAGACACUCUUUAGACCCCUGCUUGAGGACACCUGAUACUACUCUUGAGGUU.....................................
ABEF01000929.1/482-1                         GAAGGGAUACGUUUGUCUAAAUAGAACUGACAAUUCAAGUUUCCCAGACAAGACGAUGGGUUUCCCCAAUUGACUAUACGGAUGGGGAUACGACUACACCAAAGUUGGAU..G.GGGUCACUAAA.CAUU.UCCA.GCAGGACGAGGGAG....A.AAUUUA..CCCUCACACGAUAUGAA.AAUCA.UCCAAUCGGUUUCAUA.U.CGUGACCGUAGUUUAAGUAGAGAAAGAACCCUUCUUGCGUAGACCCAAGUGUUACGAGGAAGGUGGAAAGGGAUAUCGGAUUACCCACCCUACUUUCUGAAUGUUGGCGUGAUAGCACUAAUUCAGAAAAGUUUCUCUGAUUGGAUAUGUCUCUGAGGUCACUGGACUCAAGAUGGACAUGCUGUUCCCUGUGUAGGGUUCAGUAUGUCCAGAGAUCACUACCUCAAGUUAAUCAAUCAAAAAUAAUAAUAUGGAGAUCAGGUAUGAAUAUAAUCAAAAGAAUUAAGAUGUU.................................
ABEF01013431.1/1-449                         ..................................................................CAAAUGACUUUACGGAUGGGGAUAGGACAGCACCAAAGUUGGAU..AUGGGUGGUUAAA.CAUU.UCCA.GCAGGACGGGGGAG....A.AAUC.A..CCCCCACACGGUAUGAA.AAUCA.UCCAAUCGGUUUCAUA.U.CGUGACCGUAGUUUAAGUAGAGGAAGAACUCACUUGGAUCUCUAACCGGAGUGGAAUGAGUGAAUGGGAUAUCGGAUUACCCACCCAACUUAUCGAAUUUCAAAGGUGAUACUAUUGGUUCGGGAAGUUUCUCUGAUUGGAAGUGUCAAAGGGAUGCCAGACGCAAAUCCCUGAAGACAUGCUUUUCCCUGUGAUGGGUUAAGUGUGUCUUCAGGACACCACCGCAAAUCAGGUUCAGGUGGAAUUUCCCAAGAAUGAAUUCUCUAGAGGUUUCCUUUUGAAUAAUUCCUAGGGAUAAUGCUAUUGAAUAUUCAAUCCAGAACCC
ABEF01039662.1/4-519                         AAUACUCUCGCAAUCCUUAUAAAUAGAACUGACAAUCAAGUUUCCCAGACCAGACGAUGGGUUCCCCAAAUGACUUUACGGAUGGGGAUAGGACAGCACCAAAGUUGGAU..AUGGGUGGUUAAA.CAUU.UCCA.GCAGGACGAGGGAG....G.AUUUUA..CCCUCACACGAUAUGAC.CAUCA.UCCAAUCGGUUUCAUA.U.CGUGACCGUAGUUUAAGUAGAGGAAGAACUCACAUGGAUUUGGAAGACCCCAAUGGUGUGAGUGAAUGGGAUAUCGGAUUACCCACCCCACUUCCCGAAUUCCAAAGGUGAUACUAUUGGUUCGGUAAGUUUCUCUGAUUGGAUAUGUCUCUGAAGUCGCUGGACUCAAGAUGGACAUGCUGUUCCUGUAAUAGGUUCAGUAUGUCCAGAAAUCACUACCUCAAGAAUAGAGGUCCUAUAGAAUGAUCCAUAUGGAAAAUCAUAUAUUGGAAUCAUUUGAUGAUGAGGAUUCUCAAGAGGAAUCAUAUGAAGAUUAUAUCUUGAG
JCVI_SCAF_1096627424305/620-1135             UGAAGGGAUGCGAUUGUAUAAAUAGAAGGACAAUUCAAGUUUCCCAGACAAGACGAUGGGUGUCCCCAGUUGACUAUACGGAUGGGGAUACGACGACACCAAAGUUGGAC..AGGGGUGACUAAA.CAUU.UCCA.ACAGGACGAGGGAG....U.AUUUUA..CCCUCACACGAUAUGAC.CAUCA.UCCAAUCGGUUUCAUA.U.CGUGACCGCAGUUUAAGUAGAGAAANNNNNNNNNNNNNNNNNNNNNNNNNNNNNNNNNNNNNNNNNNNNNNNNNNNGCAGUUUAAGUAGAGAAAGAACUCACAUGGAUUUGGAAGACCCCAAUGGUGUGAGUGAAGGGGAUAUCGGAUUGCCCACCCCACUUACCGAGUUUCAAAGGUGAUACUAUUGGUUCGGUAAGUUUCUCUGAUUGGAUAUGUCUCUGAAGUCACUGGACUCAAGAGGUCAUGCUGUUCCUUGAGUAGGUUCAGUAUGUCCAGAAAUCACUACCUCAAGAUAUUCAAAUCAGGAUUUCACUCUAGAAUUUC
JCVI_SCAF_1096628046848/1547-1074            ..........................................UUAAUUGUAGGUGCCAUCACAGGUGGGUGUGUAACAUUAUUAAAAUCUAAUAAGAACCAAAGUUGAAU..AUGGGUUCUAAAA.UAUU.CUCA.ACAGGACGAGGGAG....A.AAUA.A..CCCUCAAAUGAUAUGGAUAGUGAUUGCA.UCUGCUCCAUA.U.UGUUACCGAAGUUUAAGUAGAGAAAGAAACUUAAUUUAGUAGAUACUCAAAAACAUAGGACUAAUUAAGUAGAAUAGGAUAUCGGAUUUCUCACCUAACUUUAUGCAUUACAAAGGUAAUACUAUUGGUUCAUAAAGUUUCUCUGAUGCAAUGUGUUCCAAGUCGUCAGACUCAAGAACAAAACCUUAACCUAGAGAUAGGUUAAGUGCGUCCAAAAUCAUCACCUCAAGUAUUAAAUACAGGAGACAAUAUGAAUACUAAAAAUCAAGAAUUAAGAUUUGGUGUUAAACCUAAAUACAAACCAAAACCCAAUAAGAAAUGGGGU
JCVI_SCAF_1096628005677/1-475                .......................................CCUAUUGAGGAUACUUGUGUCCAGAUCUUAGUUAGGGAACAAACUUACAUUAUGAAGAACCCAAGUUGGA...AUG.GUUCUAAAA.UAUU.CCCA.ACAGGACGAGGGAG....A.AAUA.A..CCCUCAAAGGGUCUGGAUUGUAAUUGUA.UCUGCACCAGA.C.ACUUACCGAAGUUUUAGUAGAGAAAGAAAUUGGUUGCGAUGUGCAACCCGGGGUCGGAUCAAGUGAAUAGGAUAUCGGACUUCUCACCUAACCUAAGAAGAUGGUCAUUCGGAUUAGGUUUCUCUGAUGCAAUGUUAUCUGGGGUCUUCAGACUCAAGACUAACACUAGACCUGUCGGAAGAUUUAGUGUGUCUGAAAUCUUCUACUCAAGAUUACUAAUAAAAGAAUUCAAAUAUGAGUAACGAUUAUCUUGAAGAACGAUUUAUUGAAGAAACUUUUCAAGAAGAAAUAUUGGUAAGAAUACCUCUAGAUUUUCUCUAUUAGA
JCVI_SCAF_1096627976719/1170-657             GUGGUGGUGACUAACCAGAGUUUGAGUUUGCAAACCUAUUGAGAAACAGCACUGCUGGUUCAGAACCUAGUUAGGCAACAGAUUUAUAUGAUGACGCACCAAAGUUGGA...ACCGGUGUCUAAA.GAUU.GCCA.ACAAGACAAAGGAA....U.UAUC.A..CCUUCAAGCGAUGCAGG.CAUUA.UCCAGUCGGUAAUGUA.U.CGCUACCGCAGUUAGGUGGAGUGUAAAAGGACNNNNNNNNNNNNNNNNNNNNNNNNNNNNNNNNNNNNNNNNNNNNNNNNNNNUUCCUAUUCGAUAGGUUUCUCUGACUGGAUGAGUCAAUGGGUGCGAACGCAGGUUCUGUUUCAGGCAUGGUGACCCGUGGCAGGGUUGGUGUGUCUAGAACCCGUCCGCAGACCAAAUUGAUUGUUGGACAAGUUUUCUAUGAAAUAUUAAGAAUAGAAAUAGACAAAGAAUUAGGAAUUAAGCAAUUGAUAGGUAUAAGUUUAUUUUCGGGCGCUGGUGGUCUAGACCUCGGCGCUACUAA
JCVI_SCAF_1101668090775/296-1                GUGGUGGUGACCAACCAAAGUUUGAGUGUGCAAACCUAUUGCGAAACAGCAACGCUGGUUCAGAACUUAGUUAGGCAACAGAAUUAGAUGAUGACACACCAAAGUUGGA...AUUGGUGUCUAAA.GAUU.ACCA.ACAAGACGAAGGAA....U.UAUC.A..CCUUCAAGCGAUGCAGG.CAUCA.UUCAGUCGGUUAUGCA.U.CGCUACCGUAGUUAGGUGGAGUGUAAAAGGACAUCGGAUUACCUGCCUUACCUAUUCGAUUAGGUUUCUCUGACUGGAUGUGUCAAUGGGCGCGAACGCAGGUUCCG..........................................................................................................................................................................................................................
JCVI_SCAF_1096626256100/619-963              GUGGUGGUGACCAACCAAAGUUUGAGUAUGCAAACCUAUUGAGAAACAGCAUUGCUGGUUCGGAACCUAGUUAGGCAACAGGUUUAUAUAAUGACACACCAAAGUUGGA...CUUGGUGUCUAAA.GAUU.ACCA.ACAAGACGAAGGAA....U.UAUC.A..CCUUCAAGCGAUGCAGG.UAUCA.UCUAGUCGGUUAUGCA.U.CGCUACCGUAGUUAGGUGGAGUGUAAAAGGACAUCGGAUUACCUGCCUUACCUAUUCGAUUAGGUUUCUCUGACUGGAUGUGUCAAUGGGCGCGAACGCAGAUUCCGUUUAAGACAUGCUGACCCGCGGAAGGGUUGGUGUGUCUAGAACCCGUCC.........................................................................................................................................................................
JCVI_SCAF_1101668326084/658-1172             UAAUAGAGUAAGAGAAUUUCUUGCAAUGAGCAUACAGACCCAUUGAGAACCCAAGGGGUUCGGAACUUGGUUAGGUAGCACCUUCUUAUUAUGAAACACCAAAGUUGGAUGGG...GUGUCGAAA.GAUU.UCCA.ACAGGACGAGGGAG....A.AUUA.A..CCCUCAAGUGAUGCAGGUAAUUA.UCCAAUCAGUUCUGCA.U.UGCUACCGUAGUUUAGUGGAGAGUAAAGGGAUAUCGGAUUACCCACCCUACCUAUUGAUUUAGGUUUCUCUGAUUGGAUGAGUCUUGGGCACAUACGCAGAUAUGUGAGGACGCACUGACCCAACUGAUGGGUUAGUGCGUCUAAACAAACCGCAGGAAAAAUAAAAAUGAAAACCUAUAAAGAACUCAAACAAGAUUUAGAUGAACCAAAUGAACUCAAUGAGUCCAGAUUCCUUCGUAAAGGUGUCGCUACUGCCUAUGCUAUGCGCGCCAGGAAUGAAGGAAAGAAGGUUGAACAAAAUUUAUCUAAUGCAAAACAAACUUU
JCVI_SCAF_1101668094001/875-361              UAAUAGAGUAAGAGAAUUUCUUGCAUUGAACAUACAGACCCAUUGAGAACCCAACGGGUUCGGAACUUGGUUAGGUAGUAUCUUCUUAUUAUGAAACACCAAAGUUGGAUGGG...GUGUCUAAA.GAUU.UCCA.ACAGGACGAGGGAG....A.UUUA.A..CCCUCAAGUGAUGCAGGUAAUUA.UCCAAUCAGUUCUGCA.U.UGCUACCGUAGUUUAGUGGAGAGUAAAGGGAUAUCGGAUUACCCACCCUACCUAUUGAUUUAGGUUUCUCUGAUUGGAUGUGUCUCAGACAUAUACGCAGGUAUUUGUAAGACAUGCUAACCCCUCGGAAGGGUUAGUGUGUCUAGACAAACCGCAGGAAGAAAAAAAUGAAAACCUAUAAAGAACUUAAACAAGAUUUAGAUGAACCAAUUGAACUCAAAGAAUCCAGACUCCUUCGUAAAGGUGUCGCUACUGCUUAUGCUAUGCGCGCCAGGAAUGAAGGAAAGAAGGUUGAACAAAACCUAUCCAAUGCAAAGCAAACUUU
JCVI_SCAF_1096627997289/777-262              AAGAGGACUAACCACCCUCUAUUGAGAUUACUGUAUCCAUUAAGAAGGUUGCGACUACCUCAGUGUCGUUGGAUAGGUAACUAUUAUUUUAUGACGCACCAAAGUUGGAU..AUGGGUGCAUAAA.GAUU.CCCA.ACAGGACGAGGGAG....A.AGUA.A..CCCUCAAGUGAUACAGGUAAUCA.UCCAGUCGGUUCUGUA.U.CGCUACCGUAGUUUAGUAGAGUUUAAAGGGAUAUCGGAUUACCCACCCUGCCUAUUCGAUUAGGUUUCUCUGACUGGAUGUGUUGACGGACGCAGACGCAGAUUUGUUUUCUAGACACGCUUUCCCUGUGGUGGGGUUAGUGUGUCUAGAACACACCGCAGAUUGGAUAUUCUAGAGAUUAUCNNNNNNNNNNNNNNNNNNNNNNNNNNNNNNNNNNNNNNNNNNNNNNNNNNNUGGAGGCAAUGAAACAAGCCAUAUAAGAAACUAUGGGGACAGUUUUUUAUAUCCCAUCUUGCAUGAGUUCAAAGGUCUACGAAGUGGUGCG
JCVI_SCAF_1096628371309/76-595               CUACGGAACUUUGGGUUGAUGCAAAGGAAAAUGAAUAAACAGGGAUCGUUCCCGAGAGGACGCUGCGAUCUCACGAAUUCCCAUUGAACGAGUAUUCUCCAAAGUUGGA...CUGGGAGACAAAA.UAUU.CCCA.ACAGGACGAGGGAACGUCA.CAAUUA..CCCUCGAGCGUUAAGGACUGUGAUUGUA.UCUGCACCUUA.U.CGUUACCGUAGUUUUAGUAGAGGAAGAACUUGCAUGGAUUUGGAUAGACCCCAAUGGUGUGAGUGAAGAGGAGAUCGGAUUACCCCCCUCACUUCUUGAAUUUCAAACGUGAUAGUCUUGGUUCAACAAGUUUCUCUGAUGCAAUAUGUCUGGAGGCACUGGACUCAAGACUGACAUACUAUCCUCCCCCAGUGGGGGUGUAGUAUGUCCAAAGAACACUCCCUCAAGAAUAUUCACUUUAGAACACUCUUUAGACCCCUGCUUAAGGACACCUGAUACUGCUCUUGAGGUUUUCAUAAGGUAACCCACCAGAGUUCCAUAAAUA
JCVI_SCAF_1096628236590/1418-902             UGACUACAACCUUUUUUGAAAUCUGUUAGUAACGACCAUGAAGUGUCAUCGGCAAAACUAAGAUGAGUUAUUAAGGGAUAUAAUUACAUGAUUAGAUACCAAAGAUGGA...AGGGGUAUUCAAA.GAUU.UCCACUCAGGACGAGGGAA....G.AAUUAA..CCCUCAAACGAUUAGGACUGUGAUUGCA.UCUACACCUAG.U.CGUUACCGUAGUUUAAGUAGAGAAAGAACUUGGUUGCGUCGUGCCUAACUGGGACGGACGAAGUGAAUGGGAUAUCGGACUACCCACCCAACUUUCCGAAUUUCAAGGGUGAUACUGUUGGUUCAGAAAGUUUCUCUGAUGCAAUGUGUUUCGGAGUCACUAGACUCAAGAGGACACGCUUUUCCUUUGCGUAAGGUUAAGUGUGUCCGAAAUCACUUCCUCAANNNNNNNNNNNNNNNNNNNNNNNNNNNNNNNNNNNNNNNNNNNNNNNNNNNAACGAAGGUGCGAAACUGGUUCGAGACAGAUGCAUGGAGAAGAUUGCACA
#=GC SS_cons                                 ....................................................................................................,,,<<<<<<-..<<<__________.>>>-.>>>>.>>,..,,<<<<<__...._.______..>>>>>,<<<<<<<<<<-.<<<<_._______>>>>>>>>>.>.>>>>,..,,,............,,,............................................................................................................................................................................................................................................................................................................
#=GC R2R_LABEL                               -----------------------------------------------------------------------------------------------------.......................................................................................................................------------------------------------------------------------------------------------------------------------------------------------------------------------------------------------------------------------------------------------------------------------------------------------------------------------------------
//
