# Supplementary material for: R2R - software to speed the depiction of aesthetic consensus RNA secondary structures
Source: BMC Bioinformatics. 2011 Jan 4;12:3. doi: 10.1186/1471-2105-12-3 (PMC3023696; doi:10.1186/1471-2105-12-3)
Supplement: Additional file 1 — Source code and example input and output files. C++ and Perl source code is provided. Installation and usage instructions are given in the user manual (Additional file 2), which is also a part of this archive. Example input files for R2R are included in the "demo" subdirectory of this archive, and R2R's raw output on these examples in PDF and SVG format is supplied in the "demo/output-pdf" and "demo/output-svg" subdirectories. Files can be retrieved from the tgz archive file using programs such as WinZip (Windows), StuffIt Expander (Mac) or the tar/gzip commands (UNIX). [file 1471-2105-12-3-S1.TGZ › R2R-1.0.1/demo/104/Moco-II.sto]

# STOCKHOLM 1.0
NC_007404.1/2557136-2556693            GCAACAACAAGUACCUGUACGAGUUGUUUCCCUACGGCCCCGCCAAGCAGGCUUGUAAGAUCGCUGGCCUGCCCAAGCCGACCGGCUGUAUCUAAGAAGUU...GUAGCCAUCGGGCCGUCCGCUUA....GCGGACGGCGCCGAUUCCGGCUUGUUUCCAAAUCGAAUUCGGUUCGCGUUCGAUUUGCAAACAAAACGUUGUUAGGGGAUAGGUUUGUCUACUGUGACGAUCAUUUACGCCGGGAUGUUCUACAUCGCCACGCUGUUGCUGGUGGCAGGCCUGGUCUACAAGAUUUUUGAUUACAGCCGCACGCCUGCGCCGCUGAAAAUCCCGACCACGCCGGCGCCGACCACCCAGAAGGGCGUCAUCUACCGGAUGGCCAAGGAAGUCGUGCUGUUCGAAUCCCUGUUCAAGUCCAACAAGUGGAUCUGGGUGUUCGGCUGGCUCUU
NC_007498.2/280605-281053              UCUCCGGCAAGCUGGUCAUUUCAUUUAAGGAGGGUGGCAUCAGCUAUAUCGAAAAGGUCGAACAGAUCAAGUAGCCACAUCUUUAGAUCAGUAAAAACAGUCACGCGCUUAUUUCGUCCUCUGCGUUAA..GCAGACUUCGCGAAACCCGCAUUGAUUCCAAGAUUUUGGGGAUAUCAAUGCGGGUUUUUUUAUUCGUACAGAAGGAAAAAAAGGCAUGUUAGAAAUCGUUCCGGUUGAAGAGGCUGUAGGCAAAAUUCUUUCUCACGAUAUCACCCGUAUCGUGCCGGGAGAAUUGAAGGAGCGAGCCUAUAAAAAAGGCCAUAUGAUCACCGAUGAGGAUGUGCCGAAACUCAAGCAACUCGGGAAAGACCACAUCUAUAUCCUGAACCUCGCCGAGGGACUGGUGCAUGAGAACCUGGCUGCCGAGCGGAUUGCAAGAGCGAUCUGCG
NC_007498.2/189430-189875              GUGGCAGCAUCGUGUCCAUGUAAAGGGGUUAGCCGUAUUUUAUUCGAUACAGCAAAAUAACCCAACAACCCGCUUAAAGCAACCUGGACCAUUUCUUUUCU...GCGCUCAUUUCGUCCUCCAUCGCCG..AUGGACUCAACGAAACCCGCAUGAUUCCGGGCUUCAGUAACCGAAUCGUGCGCCUAUUUCGUCUUUUUCCGACGCUGGAUUCAACGAAAGCCGCCCGUUUUCUUUCUGCAAGCCGAGAUUUCGCAUAUUGUCCGUUCCCUGUGCCUGUUGCGGGAAGUGUUGACACGAUCCUGUCGACAUGCCCGGUUGACCACUGGCACCAGGGAGCAACGCGGGCCUUUUUUUACCGGAGAACUAUGGAUAUUCGAACGAUUGACUGGAAUGGGGUGUGGAAAAAGCAACAGUCAGGAAUCCGCGAUGAAGGAAGGGAUCGAGCCUAC
NC_007498.2/186713-187156              ACGGAAAAAUCCGAUUGACAUAAAAAUAUCACUAUGACAUGAUCGUGUCUAAGGCAGGUUGUUGGCGCCACACAAUAUGCCGCGACCCCUUCCUCCUCCUU...GCGCUUAUUUCGUCCUCCGUACU....ACGGACCCAACGAAACCCGCACGAUUCCGGUCGUAGAACGGUCAGAAGGGCCGGGCAGGGGGUAUCCCCCUUGCACGACCCUUCUGGCCAGGCAUUAUCCUGUCGACAGCCCGGUUCUGCAGCGAGAAUUCCGAACCCGGUUGCCUGACGGGUCGGGGGGCAGCCGCUGGUUGCGUUUAUUUCCCUCCCCUCAAUGGUAGCGGAGAGCAGAACCAUGUUGGCCGAUGUGGGCCAAGGCCGGUUCUUUGUCCGAUAGGAUGGAAUUUCAAUACCCCGUAGAACUGGCAGGGAUGUUUUUCGUCAAUGUCGCCGUUAAUACC
NC_009483.1/1183000-1183448            AAGAGGAGACUUCAAGGCUUCCCCCCUUAGGUAAGGGGGGACUGAGGGGGGUUAGAUUCAGAUGUUACAGUGUACUAGUUUUCUUUAGAAUACUGAAUAAUCAGGCGCUUACUUCGUCCUCUGCCAAAG..GCAGACUUAACGAAACCCGCAUUGAUACCGGACUGCCCGGUAUUGGUGCGGGUUUUUUGUUGCCGUCAAUCCGGUUUAAUCAACGGUCAGGAAAACAAGGGGUAGCAGAAUCAUGAUGAAAGAAAUACCGGUCCAGGAAGCUGUCGGCAGAGUUCUUUUCCACGAUAUCACCCGGAUCGUGCCGGGGGAAUUUGACGGCCGGGCCUUCAAAAAGGGGCAUAUCAUCGAGGAAAGCGAUGUCGCCAAACUGCUGAAACUCGGCAAGGACAACAUCUACAUCCUCGAUCUGGAAGAGGGGUUCGUUCACGAGAACGAGUCUG
NC_008609.1/1659685-1659242            AGGAUUGCGUAGGGGCGCCACCCAGUUGACGCCCGCCGAUCGGUAACGGAAGAGCCCGACAGAAACACGGCUCGUCACAUCCUUAAUCCAAACACCCCAG....GCGCUCACUUCGUCCUCUGCCCCG...GCAGACCACACGAAACCCGCUCUUUCCCCCCAGACUCCCGGGGGGAUUGCGCGGGUUUUUUCGUAUCCGCGAAACGACGUCCGUACAAACGACACACGAAAGGCAGACACAACAUCAUGAUGAGAGAAAUCCCGGUCCAGGAAGCGGUCGGCUCAGUUCUUUUCCACGACAUCACCCGCAUCGUGCCGGGCGAGUUCGCCGGUCGGGCCUUCAAGAAGGGGCACAUCAUCCGGGAGGAUGACGUAGCCGCGCUGCUCAAGCUCGGCAAGGACAACAUCUACGUGCUCGACCUGGAGGAGGGGUACAUCCACGAGAACGAG
NC_008609.1/1640028-1639583            GCAAUAUUGUUAGAGUUGCAGCCGUCGGCUCACCGGGAGGGAAACAGGACAUACAGCGAUUCCAUCCGGAUGGCUGGAUUUGAAACGGUCAGCACCUACUU...GCGCCCACUUCGUCCUCUGUACAGA..GCAGACCCAACGAAACCCGCGAUGACACCGACAGGAGUCGGUUGUUGUCGCGGGUUUUUUCAUAGGAGCGCGCAAUCCGAUUGCGCCGGUUUUUCAUCCGACCACCGGAGCGUCAAGGUGGAAAAUCACGAUGCCAUACCUGGAAGUUGAUGGAAACAGUAUCGAACUGAACUCGCAGGGUUUCCUGCUCCGCCAGGAAGAGUGGAACGAGGCCGUGGCCCGCGCCCUGGCCGCUCUGGAAAACAUCCCCCAACUGAGCGAGGCGCACUGGCGGGUGAUCCACUGCCUGCGCGACUACUACCAGCGCUUCAAAGUCGCCC
NC_007498.2/278581-279028              AUUUAAAUCUCAUUCCUGAACGUUUUUCAGGAAAACUGAUGGUCUCCUUCAAAAACGGUGGCAUCAGCUAUAUCGAAAAAACCGAGACAUUUAAGUAGAUU...GCGCUAAUUUCGGCCUCUGCCCAGAGUGCAGACCCAACGAAACCCGCAUUCAAUACCAGUAUCGAUGGUAUUGCUGCGGGUUUUUUGUGUUUGAAAUUUAAUGUGAUCGUAAGUGCAUAAAGUUAAAUAAUUUUUCAGUCCAACAAAGGAAAGAAGUUGGUUAACACGGAGGUUUUAUGGCUAUUGUAAAAUGUGCGAUUUGUGGGGAAGAGGCAGAUAGCGAGCAUUACGCUGUCAAGCAAUGUUCAAAUUGUGGUUUAUGGUUUUGUUAUAAGCACCUUGGCCAAUAUAAAUCUCAGUGCAUUGUCUGCAAAAAAUAUGCACUCAAAAAUAAGUACGGCAGGUAA
#=GC SS_cons                           ....................................................................................................:...:::::::::<<<<--<<<<<_____..>>>>>---->>>>...................................................................................................................................................................................................................................................................................................................
#=GC R2R_LABEL                         --------------------------------------------------------------------------------------------------------....................5.....3....................------------------------------------------------------------------------------------------------------------------------------------------------------------------------------------------------------------------------------------------------------------------------------------------------------------
#=GF R2R var_backbone_range 5 3 ntrange
//
