# Supplementary material for: R2R - software to speed the depiction of aesthetic consensus RNA secondary structures
Source: BMC Bioinformatics. 2011 Jan 4;12:3. doi: 10.1186/1471-2105-12-3 (PMC3023696; doi:10.1186/1471-2105-12-3)
Supplement: Additional file 1 — Source code and example input and output files. C++ and Perl source code is provided. Installation and usage instructions are given in the user manual (Additional file 2), which is also a part of this archive. Example input files for R2R are included in the "demo" subdirectory of this archive, and R2R's raw output on these examples in PDF and SVG format is supplied in the "demo/output-pdf" and "demo/output-svg" subdirectories. Files can be retrieved from the tgz archive file using programs such as WinZip (Windows), StuffIt Expander (Mac) or the tar/gzip commands (UNIX). [file 1471-2105-12-3-S1.TGZ › R2R-1.0.1/demo/104/mraW.sto]

# STOCKHOLM 1.0
JCVI_SCAF_1096627313926/225-1                CAAAACUUUGGAACACAUAUUUAUCAGAAGCAGAACCAAAGUUUGCUUCAACACAAGAAGAGGUGGUGCCAGGAAUUUUCUAGAAGCUAAAAGGUUAAAC...GAUUUUUCGUUUGGCUUGA.GGCCUCUCUCUGCA.AAU....AGUGUCCACCGACUUU.CUUCCCCGAAGCCGGAAGCAAU....GUUU..GCAGAGAGGGACC.UC.GGUUAAA...CGCAAAAAAACCGAAAACGAAAUGG...................................................................................................................................................................................................................................................................................
NC_007164.1/884804-885304                    AUUUCUCGGACGGCGACGAUGAAGUGCUGGCGACAUUCCUGUAGGACCUUUAGGCCCUGGAGGCCUUAGCGCCUGGCCGAUUAGGACAAAUUAAUAGUGA...AAACGGAGUGUGCGCAGGCCCUUACCUGCGUGGA.CGA..CGCGGA.AUCUUGACGUA.CUUCCCCAAUGUCAAG..CCCG.CAC......CCACGCAGGUGAGGCCCUGUACGC...ACUCCUUUAGCUUUUGAGUCACAUAAGUAUUUAUGUGGCACAUGAAUUGUUUGGAGCCCCAGAAAAGGCUUGUGAACAGGGUCGAAGACAAAACGCAGUGAAGGAAGGAGGGAACAUCGAUGAGCGAAGAACACGGCCACACCCCAGUCAUGCGCGACCGCAUGGUCGAACUCGUAGGUCUGGGUGUGAACAGCGAGAACGCGCCCGCCCGCCCCGUCAUCGUCGACGGCACCCUCGGCGCCGGCGGACACAGCGAGGCUUUUCUUGACGCCUUUCCUCACGCAAUUGUCGUCGGCCUGG
JCVI_SCAF_1096627142908/2559-2074            GCAAUCGUGCGGAGAUUUGGGACUCUGCAACUUGGAAUGAGUAUUUGCAGUCAAACGAACAGUCCUUCUCAGAGAUUUCGGAGGAGGUGAUUCCGGGGCU...UUUCUAGCUCGCAUUG...CAAGCUCUUGCCGAU.UCG............CUGACAAC.CUUCCCCUUUGCCAG...AUAU....CGAA..UCGGACAGGGCUCG...GGAUGCG...AGAUAGAACAUCCGAAAACUCAUGAACCAGACAAAUCUUCACAAGCCAGUCUUAUUAGAAGAGUCCAUCUCUUAUCUGAACGCUGCAUCUGGAGAGAAGACGAUCAUUGACGCAACUGUUGGGCUAGGUGGUCACACCGAGGCCCUGCUUGAGAGGAAUCCUCAACUGAGGGUUAUUGGUAUAGACCGCGAUCCUGAGGCUUUGCGAAAAGCGAGUGACAGACUGGAGUCAUUUGCUGGACGUUUUCAGCCAUUUGCAGGCACCUACGAUCAAUUGCUUGAUGCAAUGAAUGAAUUCGGC
JCVI_SCAF_1096627149805/3881-4366            GUAAUCGCGCUGAGAUCUGGGACUCCGCAACUUGGAAUCAGUAUUUGCAGUCAAAUGAGCAAUCCUUCUCAGAAAUUUCGGAGGAGGUGAUUCCGGGGCU...UUUCUAACUCGCAUUG...CAAGCUCUUGCCGAU.UCG............CUGACAAC.CUUCCCCUUUGUCAG...AUAA....CGGA..UCGGACAGGGCUCG...GGAUGCG...AGAUGGACACUCCAAACUCUUAUGAAUCAGACAAAUCUUCACAAGCCAGUCCUGUUGGAGGAGUCCAUUGAUUACUUGAACGUAGCAUCGGGCAAUAAGACUGUAAUCGACGCCACCGUUGGGCUGGGUGGUCACACCGAGGCAAUGCUGGAGCGAAAUCCAGAAUUGAAAGUCAUAGGUAUCGAUCGCGAUUCCGAGGCCUUGAGAAGGGCUAGUCAACGGCUUGAGCCUUUUGCUGGGCGUUUUCUCCCCGUUGCAGGCACUUAUGACCAAUUGCUGGAUGCAAUGAAUGAUUUAGGG
JCVI_SCAF_1096627945542/407-892              GAAAUCGUGCCGAGAUAUGGGACUCCGCAACUUGGAAUGAAUAUUUGCAAUCAAACGAGCAAUCCUUCUCAGAAAUUUCGGAGGAGGUGAUUCCGGGGCU...UUUCUAGCUCGCAUUG...CAAGCUCUUGCCGAU.UCG............CUGACAAC.CUUCCCCUUUGUCAG...ACAU....CGGA..UCGGACAGGGCUCG...GGAUGCG...AGAUGGACACUCCAAACUGUUAUGAAUCAGACAAAUCUUCACAAACCAGUCCUGUUGGAGGAGUCCAUUGAUUAUUUGAACGUGGCAUCGGGAAAUAAAACUGUGAUCGACGCCACGGUUGGACUGGGUGGUCACACUGAGGCAAUGCUGGAGCGAAAUCCAGAAUUGAAAAUCAUCGGUAUAGACCGUGAUCCCGAGGCCUUGAGAAGGGCUAGCCAACGGCUUGAGCCGUUUGCUGGGCGCUUUGUUCCUUUUGCAGGCACUUAUGACCAAUUNNNNNNNNNNNNNNNNNNNNNNNNN
JCVI_SCAF_1096627351645/358-843              GAAAUCGCGCCGAGAUCUGGGACUCCGCAACUUGGAAUGAGUAUUUGCAGUCAAACGAACAAUCCUUCUCAGAAAUUUCGGAGGAGGUGAUUCCGGGGCU...UUUCUAGCUCGCAUUG...CAAGCUCUUGCCGAU.UCG............CUGACAAC.CUUCCCCUUUGUCAG...ACAU....CGGA..UCGGACAGGGCUCG...GGAUGCG...AGAUGGACACUCCAAACUGUUAUGAAUCAGACAAAUCUGCACAAGCCAGUCCUUUUGGAGGAGUCCAUUGAUUAUUUGAACGUGGCAUCGGGAAAUAAAACUGUGAUCGACGCCACGGUUGGACUGGGUGGUCACACUGAGGCAAUGCUGGAGCGAAAUCCAGAAUUGAAAAUCAUCGGUAUAGACCGUGAUCCCGAGGCCUUGAGAAGGGCUAGCCAACGGCUUGAGCCUUUUGCUGGGCGCUUUGUUCCUUUUGCAGGCACUUAUGACCAAUUGCUUGAGGCAAUGAAUGAAUCAGGG
JCVI_SCAF_1096627352722/2739-3224            GAAAUCGUGCCGAGAUAUGGGACUCCGCAACUUGGAAUGAAUAUUUGCAAUCAAACGAGCAAUCCUUCUCAGAAAUUUCGGAGGAGGUGAUUCCGGGGCU...UUUCUAGCUCGCAUUG...CAAGCUCUUGCCGAU.UCG............CUGACAAC.CUUCCCCUUUGUCAG...ACAU....CGGA..UCGGACAGGGCUCG...GGAUGCG...AGAUGGACACUCCAAACUGUUAUGAAUCAGACAAAUCUUCACAAACCAGUCCUGUUGGAGGAGUCCAUUGAUUAUUUGAACGUGGCAUCGGGAAAUAAAACUGUGAUCGACGCCACGGUUGGACUGGGUGGUCACACUGAGGCAAUGCUGGAGCGAAAUCCAGAAUUGAAAAUCAUCGGUAUAGACCGUGAUCCCGAGGCCUUGAGAAGGGCUAGCCAACGGCUUGAGCCGUUUGCUGGGCGCUUUGUUCCUUUUGCAGGCACUUAUGACCAAUUGCUUGAGGCAAUGAAUGAAUUAGGG
NC_008541.1/1740103-1740592                  UGGAACGAGUACCUGGCAGAGAAGGAAACCUCCUUCUCUGAAACCGACGACGCCAUCCCGGGAAUCUUCUGAGGCCCGGAGGCGACAACGGCAACGUUUC...UUGUAUGAGAUCUCCAGCC....GCCCAUCCGAA.CGU...UG.....UCCUGGCUCA.CUUCCCCGGAGCCAGG.....C.GG.ACGU..CCGGAUAGGC.GC.GGAUGGGGAU...CUGGUUCAAGAAACACACCGAGGCCCAGCACGGCAGACAACGGCACGAAAGGACGAAGGUAUGAGCGAUCCCAACCAGCCAAAACCCACGUCCGAACGCCAUGUACCGGUCCUCAAGGACCGGUGCAUCAAUUUGUUGGCCCCGGGAAUCGAAGCGGCCCGCCAGCGGGGCGAGACGCCCGUGGUCAUCGACGCAACCCUGGGAAUGGGCGGCCACUCCGAAGCCCUGCUCCAGCGGUUUCCGGACCUCCACCUCAUCGGGAUCGAUCGCGACGAAGAAGCGUUGGCCCUCGCCGGGGAG
NC_008711.1/1859869-1860359                  GAGUACCUCAAUGAGAAGGAAGCAGCCUUCUCUGAAACGGAUGACGACAAUCUUCCGGGGUUCAUCUGACCCCGGUUGGAGGAAGCGGCAGUCCAGCUUC...UUGAAUGGGAUCUCCAGCC.GCCC.........A.UCGAACUGUC..UUCCUGGCUCACCUUCCCCUGAGCCAGGC.CGGCGGAACGAUA.G........GCGC.GGAUGGGGAU...CCGAUUCAAGAAUCAGUAGGCAAGCGAUUGAGGAAAGAGGAGGCAGCGUGGAAGAGCAGGACGCGGCAAAGCCCACAUCGGAGCGCCACGUGCCCGUCCUGAAAGACCGCUGCAUCAACCUGCUUGCUCCCGGCUUUGAGGCUGCCAGGAAACGCGGGGAAAGACCUGUCGCCAUCGAUGCAACCCUCGGCAUGGGAGGCCACUCCGAGGCCAUGUUGCAGCGUUUCCCCGACCUUCACCUCGUUGGCAUCGAUCGCGACGAGGAAGCCCUGGCCUUGGCAGGCGCCCGGCUGGAGCCCU
JCVI_SCAF_1101668147195/782-1274             GGCCUGGAGUCAAUAUCUUGCUGUCCAAGAACCUGGUUUUGCGACUUUGGAUGAAGGCGUAAUGCCAUGAAAUCAAAAAUAAGUUUCAGCUUGCCAACUU...CAAAUGAUGUUGCCUG...UGGCCUCUGGCCGU..UGGCU..AGAU...CCUGGCGCACCUUCCCCGGUGCCAGG..CUCU....CCA...ACGGCCAGGGACUA...GAGGCAG...CAGCAAGAUCUGACGCAGCCUAAUGUCGACAUUUACCCAUGUGCCAGUUUUGCAGCAAAGGUGCCUAGACCUUUUAGCGCCGGCGAUAGGUGUUGAGAAUGCGAUUUUGGUUGAUGCAACUUUAGGUCUUGGUGGCCAUGCUGAAUCCGCAUUAACUGAGUUUCCAAAUUUACGCGUCAUUGGAAUUGAUCGUGACCCAGAAGCCCUAGAGCUUUCUAAAACUCGGCUAUCUCAGUUCGCUCCGAGAAUUGACUUUGUCCUUGCGGUGUACGACGAAAUUUCGGAAGUUUUAGCAGAUCU
JCVI_SCAF_1101668137697/1471-979             CCAGUACUUGGCAGAACAAGAACCAGGUUUUGCCUCACUUGAUGAAGACAUAAUGCCAUGACCUUAAAUCGUUCUAUUUCAACCAAGUCAGCAGUGACAA...CAAUUGAUGCUGCUUU...UGGCCUCUGGCCGU..UGACUCG.....AUCCUGGCGCACCUUCCCCGGUGCCAGGC......UCUCCA...ACGGCCAGGGACUA...AAGGCAG...UAACAAGAUCUGAUGUGGCGUAAUGACCACAUUUACGCACGAACCAGUAUUGCGUCAGCGCUGCUUAGAUUUACUCGCUCCGGCAAUUAGUGCAAACAACGCAGUAUUAGUUGAUGCCACUCUUGGUCUAGGUGGGCAUACCGAGUCAGCUUUAACUGAAUUUCCAAACCUUCGAGUCAUCGGGAUCGAUCGCGAUCCUGAAGCACUUGCCAUGUCACAAGAACGACUAGCGCGAUUCGCACCACGUGUUGAUUUUGCUUUGGCAGUUUAUGACGAGAUUCCUGAAGUCUAGCAAACUAA
NC_007333.1/1283580-1284057                  UGCCGGGGGUGCUGUGACCUCACGGGACUGCAGCGCCACCACAUCAGCAGCGCCGCGAGCCACACCAGAGGUCACGACCGUCAUCUCUGUCGGGUCCAGG...CCUCCAGACGCGGCCGACCAGGUCU................C...A...CCUGGCGCAUCUUCCCCGGCGCCAGG..U....GGC........CAGCAGGGUCCUCG.CGACCGC...UUCCGGUAGGUGUGUCUGGAGGUCUGGUCGCACCCGGUCCGGGAACGACGGCCAGGCGGGAACGGGGGAGGCGACGACAGGGGGGAGACGUCAGUGACAGGCGACGCGCCGCAGAGCGCACCACAGCACCGCGGCAGCCCCGCCCCAGCGCACGUACCGGUCAUGCUGGAGCGGGUGGUGGAACUUCUCGCGCCGGCUCUCCAGCAGCCCGGCGCGAUUGCUGUGGACGGCACCCUCGGCCUCGGCGGGCACGCCGAGGCACUGCUCCGUGCCCACCCUGGCCUCCGCCUGGUGGGUGUG
NZ_AAOB01000011.1/3847-4343                  GCAGGCAACCGCGCUGAAAUCUGGGAUACCGAAGCAUGGAACAACUAUUACGAGGCCAACGAAGCCGACUACGUCAACACCACUGAGGAGGUGAUCCCGGGACUCUUCUAGCUCUUCGACGCUGACUCCCAGCCGAA.CGC...........CCUGAUUUU.CUUCCCCGAUAUCAGG..........UCGCA.UCGGAUGGGGAUCAGCAUCAAAGAACUAGCCCUUAUCACCAUGGCUGACAACACGAUCCACACCCCAGUGCUCCUUGAGCGUUCCAUUGAACUUCUCGCGCCAGCACUUGAAGCACCGGGUGCCGUGCUCGUUGACGGCACCCUCGGAAUGGCCGGACACGCUGAGGCUUUCCUUCAGCGAUUCCCUGAGCUCACUCUCGUGGGCAUUGAUAGAGACGAGGAUGCCCUUGCUAUCGCUCGACGUCGGCUUGAGCCUUUCGCUAGCCGCACGCACUUUGUUCAUGCUGUCUACGAGGAAAUUCCGACGGCACUCGCUUCGUUGGGAUU
NC_009380.1/3691277-3690785                  GAUCUGGGACCGGGUCGCCUGGGAGAGCUACCUCGCCGAGAGCGAAGACGAAUUCGCUGACAUCGAGGAGGGGGUGCUGCCCGGUCUGUAGGCGCGACGG...CGCCUGGCGUACUGCG...AGAUCUCCAGCCGC....U...UUCGAGUUCCUGGCAUCCCUUCCCCGGUGCCAGG...CGCG...CGAU..CCGAUCGGGGGGC....CGUUGCC...GGAAGGCGGGCGGGAGCGGAUGGGGAUCUGGCAGUACGACGGCGGGCGUCGCCCAACGGCAGCACGGCAGGACAGACGGGACGGAACCAGUGGGGGGCGACAUGGGGGAGCUUCGCGGCGCGCACGUGCCGGUGCUGCUUGAACGCUGUCUCGAGCUGCUGUCGCCCGCGCUGGACCGGACGGGGCAGACGGGUCGGACGGUCUAUGUCGACGCCACGCUGGGGCUGGGCGGGCACGCCGAGGCGAUACUGACAGCGCAUCCGCGGACCAUGCUGGUGGGGCUGGACCGGGACACCGAGG
NZ_AAWA01000005.1/103075-102581              AUCUGGGACCGAGUCGCCUGGGAGAGCUACCUCGCGGAGAGCGAAGACGACUUCGCCGACAUCGAGGAGGGGGUGCUGCCCGGUCUGUAGGGCGCGACGG...CGCCUGGCGUACUGCG...AGAUCUCCAGCCGCU.UUU.....CGAGUUCCUGGCAUCCCUUCCCCGGUGCCAGGC......GCACGAU..UCGAUCGGGGGCCG...UGGCCGG...AAGGCAGGCGGGAGCGGAUGGGGAUCUGGUGGUACGACGGUGGGGCUGCAGUCCGAGCACAGGCGCGGCACGACAGUCAGAACGGAACCAGUGGGGGUCGACAUGGGGGAGCUCCGGGGCGCACACGUGCCGGUGCUGCUCGAGCGGUGUCUCGAGCUGCUGGCUCCCGCGCUGGGCCGGGCGGGCCGGACCGUGUACGUCGACGCCACGUUGGGUCUGGGCGGGCACGCCGAGGCGGUGCUGGCGACGCACCCGCAGACCAUGUUGGUGGGGCUCGACCGGGACACCGAGGCUCUGGCG
NC_002935.2/1640195-1639700                  GGAUGCGGCUGCUUGGGCUGCAUACCAAGAGGAAACAGAGGCUGCUUUCUCUUCUGCGGAAGGUGAGUUCCUCGGUGAUUUCCUUUAAGUCAGUGUGAGU...AUGCGGAGUAUACGCA...UGAACUCUGACUGGA.CGC...CGUGC...UCUGGUGUA.CUUCCCCGAUAUCAGA..GCAU.GGAGCGUA.CCAGUCAGGGCUC....UGUGUAG...ACCCCGCCUUUACUACCUAAAGACCCAACAACAUGUGUCUCAGGGCAUGUGAAUAAGCUCGAGAAAGGGGAUAAAUGACUCACGGUGAGCCGCAAGAGUUUUCGUUCGAUGUUGAGGAAAACCAUGGUCACGUCCCAGUUCUUCGAGCCAGAAUGGCUGAGCUGAUUGCGCCUAAGGUUACAGCGAUGGGGUCAGAUGCUGUCAUUAUUGAUGGCACUCUUGGCGCUGGUGGGCACAGCAAGUAUUUUCUUGAAAGCUUCCCCGAAGCUCGAGUUAUAGGCCUCGAUCGUGAUACUAACU
BABE01001411.1/1217-725                      UUACCCGUGUCGAGGUGUGGGACGCCACCGAGUGGGAGAAGUACUCCGAAGCCCAGGAGGAGAUCUUCGCCGACAUGAACGAGGAGGUCUUCGCCGAACA...GUGAUCGCGUGAUCCG...CGGCUCCGGUCCGAC.CGG....GCCC...CCUGACACAACUUCCCCUGUGCCAGG..UGGU....UCAG..CCGGAACGGAACCC...CGGACCA...CGGGUCGUCGACACCGGUCGAAGACGUUGCUGGCAGACCAUGCCGGGGAGGGGAUGCUCAUGGCGGCCGAUGCCAUUGCCGACGAUGCCGUUCACAUCCCUGUCAUGCGCACCCGCAUUCUCGACCUUCUCUCCCCAGCCCUCGAGGGCGAGAACCCCGUUCACCUUGAUGGCACCCUUGGUAUGGGAGGUCACGCCGAAGCUGUUCUGAAACAGUUUCCUCACGUGCGGCUCGUCGGUAUCGACCGAGAUAAGCAGGCCCUGGCCAUGGCGGGUGCGCGACUCGAGCCGUUCGGGGAUC
NC_006085.1/823420-823912                    UUACUCGAGUUGAGGUGUGGGACGCCACCGAGUGGGAGAAGUACUCCGAAGCUCAGGAGGAGGCCUUCGCCGAUAUGAACGAGGAGGUCUUCGCCGAACA...GUGAUCUCGCGGUCCG...CGGGUCCGGGCCGAC.CGG....GCCC...CCUGACACAACUUCCCCUGUGCCAGG..UGGU....UCAG..CCGGAACGGAACCU...CGGAUCA...CGGGUCAUCGACACCGGUCGAAGACGUUGCUGGCAUAUCAUGCCGGGGAAGGGAUGCUCAUGGCGACCGAUGCCAUUGGUAGCGAUGCUGUCCAUAUCCCCGUCAUGCGUGCCCGUAUCCUCGACCUUCUUGCUGUCGUUCUCAAGAGUGGUCGACGUGUCCAUGUUGAUGGCACCCUCGGUAUGGGAGGUCAUGCUGAGGCUGUUCUGAGGCGAUUCCCUGACGUUGAGUUGGUCGGUAUCGAUCGCGAUCAGCAGGCCCUGACAAUGGCCGAGGCGCGGCUUGAGCCUUUUGCAGACC
NC_004369.1/2185385-2184894                  GCUUGGGCCACGUACCAAGAGGAGACGGAAGCUGCAUUCGCCGCGGCCGAGGAUGAUGUUCUCGACGGGUUCCUGUAGUGGAAAACCUCCGACCGCACGG...GCAUGGAGCGCGUGUA...AGGACUCUGCUCGAG.GAG...UCAGC...UCUGGUGUA.CUUCCCCGACAUCAGA..UC.G.ACACC....UCGAGUGGGGCCC....UGUACGC...ACUCCGUGAUUGAGAAAGACGGACUGCGUGACUAACGGGUUAGACUGUCGCGCAGUUUUUUUGUCCACGAACGUGGGUACGAGUUGACAGUUCACGAGCCAGCCGGGAAAGGGGGACAGCCACCAUGGAUGACUACUCCAUUGCGGGAAACCACGGGCACGUUCCAGUGAUGCGGGACAGGAUGGCCGCGCUCAUCGCCGACCAUGUCCGGGAGAUGGGGGACCGGGCCGUCAUCGUCGACGCCACCCUCGGCGCCGGGGGUCAUGCCGAACAUUUCCUCACCGUCUUCCCCGAGGCACA
NC_003450.3/2295450-2294958                  CCUGGGCCGCGUAUCAGGAAGAGACGGAGGCUGCCUUCUCAGCAGCUGAAGAUGACGUCCUUGGAGGAUUGCUCUGAUAGUUGGGCAAUGCUUCGAAAUG...GCAGGGAGCGCGUGUA...UGGACUCUGCUCGAG.GAG...U.GGC...UCUGGUGUA.CUUCCCCGACAUCAGA...UCG.AGACUUU..UCGAGUGGGGCCC....UGUACGC...ACUCCGUGAUUUGUGGAAAACGGACUGCGUGAUAUGUGGCUAUGACAUUGUCGCGCAGUUUUUUUAUCCACAAACAUAAGUACAAGACAUUGGACAUCUAGGCCGGCAGGAAAAGGGGGGAACACGCACAUGGAAGAUUUUUCCUUGGAUGGCAACCACGGACACGUUCCCGUAAUGCGUGAUCGUAUGGCGGCUUUGAUCGCCGAACACGUGGAAGCAUUGGGAGAAAACGCUGUCAUUGUUGACGCAACCCUUGGCGCAGGCGGGCAUGCGGAGUUCUUCCUGAACACGUUCCCCAAA
NC_009342.1/2259441-2258949                  CCUGGGCCGCGUAUCAGGAAGAGACGGAGGCUGCCUUCUCUGCAGCUGAAGAUGACGUCCUUGGAGGAUUGCUCUGAUAGUUGGGCAAUGCUUCGAAAUG...GCAGGGAGCGCGUGUA...UGGACUCUGCUCGAG.GAG...U.GGC...UCUGGUGUA.CUUCCCCGACAUCAGA...UCG.AGACUUU..UCGAGUGGGGCCC....UGUACGC...ACUCCGUGAUUUGUGGAAAACGGACUGCGUGAUAUGUGGCUAUGACAUUGUCGCGCAGUUUUUUUAUCCACAAACAUAAGUACAAGACAUUGGACAUCUAGGCCGGCAGGAAAAGGGGGGAACACGCACAUGGAAGAUUUUUCUUUGGAUGGCAACCACGGACACGUUCCCGUAAUGCGUGAUCGUAUGGCGGCUUUGAUCGCCGAAAACGUGGAAGCAUUGGGAGAAAACGCUGUCAUUGUUGACGCAACCCUUGGCGCAGGCGGGCAUGCGGAGUUCUUCCUGAACACGUUCCCCAAA
JCVI_SCAF_1096627776797/563-69               ACCACCGCUGAGAUUUGGGAUUCCUCGACGUGGGAGUCCUACCUGGGCAGCCAGGAGGACGACUUCUCCGGAAUAGACGAGGAGGUGAUUCCAGGCGUGAUGUGACA...UAGGCGGUG...AGGCCUCCUCCCGCU.GGG...CACCC...CCUGGCACCCCUUCCCCGGUGCCAGG..AAGU.G....CAAGGCGGGCGGGGACCU...GACCGAC...CUAGUCCCUUUCAGCACCACACCGAGCAAUCCAAACCAACCAACACCCAAAUCGACGUUCAUCUCGACCGCGAACAAGGAGAAGGACAUGGCAGCCAUCGACGAAAUUCCCGACGUGACAUCGACGUUCCACCCCGUCCGCACGGGUGUGGCCGUCAUGGUCGCCGGAGUCGCCACCGGAGCGGUCCUCUACGUGGUAUCCGUCGUCGUGGCGGGCUGGGCCUAGGCCCGCGCUCGGGACACACGUCCCGGUCGAUGCGGAAGUCGACUUGUGACCUCACCACUCGUUCACCACACGCCC
JCVI_SCAF_1096627355507/3836-4330            CACGGCGGAGAUCUGGGACGCCGCCACCUGGGAGACCUACCUCGGACGGCAAGAAGACGACUUCUCCGGAAUCGACGAGGAGGUGAUCCCCGGGGUGCUG...UGACCCACCUGCGGUG...AGGCCCCCACCCGC....U..GGGCGC.CCCCUGGCACUCCUUCCCCGGUGCCAGG..ACGCGCAAA.....GCGGGCGGGGACCU...GACCGGG...ACGGUGACUAUCGACACCCGGCCAAUUCCGACAGCAACACGACCGGUAGAUGCACCAGCACGACUCGACCGCGAACGAGGAGCCGACAUGGCAGCAAUCGAUGAGACGACCGUCUCGCAGACGACCACGAUCACCGGGCUAGGUCCGGUUCGUACCGGGGUCGCUGUGAUGGUGGCCGGCGUAGCGACCGGCAGCAUCUUGUACGUGCUGUCCGUUGUCGUGGCGGGCUGGGCCUAAGUCCUAGCCGCUCGGGACUUAGCAGUCCCGGUCGAUGGGGAAGUCGACUCGUGACCACAUCAU
JCVI_SCAF_1096627944833/388-1                CACGGCGGAGAUCUGGGACGCCGCCACCUGGGAGACCUACCUCGGACGGCAAGAGGACGACUUCUCCGGAAUCGACGAGGAGGUGAUCCCCGGGGUGCUG...UGACCCACCUGCGGUG...AGGCCCCCACCCGC....U..GGGCGC.CCCCUGGCACUCCUUCCCCGGUGCCAGG..ACGCGCAAA.....GCGGGCGGGGACCU...GACCGGG...ACGGUGACCUUCGACACCCGGCCAAUUCCGACAGCAACACGACCAGUAGAUGCACCAGCACGACUCGACCGCGAACGAGGAGCCGACAUGGCAGCAAUCGAUGAGACGACCGUCUUGCAGACGACCACGAUCACCGGGUUAGGUCCGGUACGCACCGGGGUCGCCGUGAUGGUGGCCGGUGUAGCGACCGGCA...........................................................................................................
JCVI_SCAF_1096627354316/1669-2163            CACGGCGGAGAUCUGGGACGCCGCUACUUGGCAGACCUACCUCGGACGGCAAGAGGACGACUUCUCUGGAAUCGACGAGGAGGUGAUCCCCGGGGUGCUG...UGACCCACCUGCGGUG...AGGCCCCCACCCGC....U..GGGCGC.CCCCUGGCACUCCUUCCCCGGUGCCAGG..ACGCGCAAA.....GCGGGCGGGGACCU...GACCGGG...ACGGUGACCUUCGACACCCGGCCAAUUCCGACAGCAACACGACCAGUAGAUGCACCAGCACGACUCGACCGCGAACGAGGAGCCGACAUGGCAGCAAUCGAUGAGACGACCGUCUCGCAGACGACCACGAUCACCGGGCUAGGUCCGGUACGCACCGGGGUCGCCGUGAUGGUGGCCGGCGUAGCGACCGGCAGCAUCUUGUACAUGCUGUCCGUCGUCGUGGCGGGUUGGGCCUAGUCCUCGCCGCUCGGGGCUUCGCAGUCCCGGUCGAUGGGGAAGUCGACUCGUGACCACAUCAUC
JCVI_SCAF_1096627132945/1805-1300            CACCUGCGAGAUCUGGGCCACCGACACCUGGACGGACUACCUCGCCGGCCAGGAAGACGCCUUCAGCGGACUCGACGAGGAGGUGGUGCCCGGCAUCUUGUAGGUGC...GUCGCGAUG...AGGCCUCCCCCCGCG.UGG..CAGGUGGCUCCUGGCAUCACUUCCCCGAUGCCGGGCACACCGGAUCCACACGCGGGAGGGGACCU...GAUCGAG...ACGCCAUGAACCGCAGCAGUCCGAACACCCGAGCACGAACACCCGAGCGUGUAUGAGCGGAAGAGAAAGGAACCCGGUGCCCACCACGAUCGAUGCCACCGUCUCCACAGACGGUGAGGACAUCGCACAGCCGCAGACUCGGCGAGGGCGAGCGCGCACCCCCGUGCGCAUUCCCGCGCGGGCGCGCCAGACCCUUGCGGCCAUAGGUGCGGUAGCGGCCACCGCCGCGGUGCUGGCCGCGGCAUCAUCCAUCGCAGGUCACGGGGGCUGACCACCAUGACCGACGAUUCGUCUUCGCAG
JCVI_SCAF_1096627361752/1-468                .................GGGACACCAGCUCAUGGGAGUCGUACUACGCCGAGAAGGAGCAGUCCUUCUCCGAGACCGAGGAGGAGGUGAUUCCCGGACUG...UUCUGAUCUGUCGGUU...CGACUCCCUCCCGU.........CGGC...CCUGAGACACCUUCCCCGGUCCCAGG..UCUC..........ACGGAGGGGAAUCA...GACCGAC...AGGCCGGAUCGCAGGGCCAGCGAUGAUGACCACUCCAACCCACAUCCCCGUCGCCCUUGAGCGAACCCUUGAGCUUCUCGCCCCCGCCCUCCAGGAGCCAGGCGCACUUGUUGUCGACAUGACAGUCGGCCUUGGGGGUCACGCCGAGGCGCUCCUGCAGAACUUCCCGCACAUUCACUUACUCGGCAUCGACCGUGACCCAACCGCUCUGGAGCUCUCCACAGAGCGGCUGGCGCCCCACUCUGAUCGACUCACGCUGGUCCAGGCGCGGUAUGACGAACUGGCUGACGUGCUCGCUCA
JCVI_SCAF_1096627360054/1592-1108            AACCCGCGCAGAGAUUUGGGACACCAGCUCAUGGGAGUCCUACUACGCCGAGAAGGAGCAGUCCUUCUCCGAGACCGAGGAGGAGGUGAUUCCCGGACUG...UUCUGAUCUGUCGGUU...CGACUCCCUCCCGU.........CGGC...CCUGAGACACCUUCCCCGGUCCCAGG..UCUC..........ACGGAGGGGAAUCA...GACCGAC...AGGCCGGAUCGAAGGGCCAGCGAUGAUGACCACUCCAACCCACAUCCCCGUCGCCCUUGAGCGAACCCUUGAGCUUCUCGCCCCCGCCCUCCAGGAGCCAGGCGCACUUGUUGUCGACAUGACAGUCGGCCUUGGGGGUCACGCCGAGGCGCUCCUGCAGAACUUCCCGCACAUUCACUUACUCGGCAUCGACCGUGACCCAACCGCUCUGGAGCUCUCCACAGAGCGGCUGGCGCCCCACUCUGAUCGACUCACGCUGGUCCAGGCGCGGUAUGACGAACUGGCUGACGUGCUCGCUCA
JCVI_SCAF_1096627946713/273-1                AACUCGUGCAGAGAUUUGGGACACCAGCUCAUGGGAGUCGUACUACGCCGAGAAGGAGCAGUCCUUCUCCGAGACCGAGGAGGAGGUGAUUCCCGGACUG...UUCUGAUCUGUCGGUU...CGACUCCCUCCCGU.........CGGC...CCUGAGACACCUUCCCCGGUCCCAGG..UCUC..........ACGGAGGGGAAUCA...GACCGAC...AGGCCGGAUCGAAGGGCCAGCGAUGAUGACCACUCCAACCCACAUCCCCGUCGCCCUUGAGCGAACCCUUGAGCUUCUCGCCCCCGCC....................................................................................................................................................................................................................
JCVI_SCAF_1096627352118/2328-2616            AACCCGCGCAGAGAUUUGGGACACCAGCUCAUGGGAGUCGUACUACGCCGAGAAGGAGCAGUCCUUCUCCGAGACCGAGGAGGAGGUGAUUCCCGGACUG...UUCUGAUCUGUCGGUU...CGACUCCCUCCCGU.........CGGC...CCUGAGACACCUUCCCCGGUCCCAGG..UCUC..........ACGGAGGGGAAUCA...GACCGAC...AGGCCGGAUCGAAGGGCCAGCGAUGAUGACCACUCCAACCCACAUCCCCGUCGCCCUUGAGCGAACCCUUGAGCUGCUCGCCCCCGCCCUCCAGGAGCCAGGCG....................................................................................................................................................................................................
JCVI_SCAF_1101668609352/1361-941             ................................................................UUCUCCGAGACCGAGGAGGAGGUGAUCCCCGGACUG...UUCUGAUCUGUCGAUU...CGACUCCCUCCCGU.........CGGC...CCUGAGACACCUUCCCCGGUCCCAGG..UCUC..........ACGGAGGGGAAUCA...GAUCGAC...AGGCCGGAUCGAAGGGGCAGCGAUGAUGACCACUCCAACCCACAUCCCCGUCGCCCUUGAGCGAACCCUUGAGCUGCUCGCCCCCGCCCUCCAGGAGCCAGGCGCACUUGUUGUCGACAUGACAGUCGGCCUUGGGGGUCACGCCGAGGCGCUCCUGCAGAACUUCCCGCACAUUCACUUACUCGGCAUCGACCGUGACCCAACCGCUCUGGAGCUCUCCACAGAGCGGCUGGCGCCCCACUCUGAUCGACUCACGCUGGUCCAGGCGCGGUAUGACGAACUGGCUGACGUGCUCGCUCA
JCVI_SCAF_1096627936744/531-1015             AACUCGUGCAGAGAUUUGGGACACCAGCUCAUGGGAGUCGUACUACGCCGAGAAGGAGCAGUCCUUCUCCGAGACCGAGGAGGAGGUGAUUCCCGGACUG...UUCUGAUCUGUCGGUU...CGACUCCCUCCCGU.........CGGC...CCUGAGACACCUUCCCCGGUCCCAGG..UCUC..........ACGGAGGGGAAUCA...GACCGAC...NNNNNNNNNNNNNNNNNNNNNNNNNNNNNNNNNNNNNNNNNNNNNNNNNNNCAGAACUUCCCGCACAUUCACUUACUCGGCAUCGACCGUGACCCAACCGCUCUGGAGCUCUCCACAGAGCGGCUGGCGCCCCACUCUGAUCGACUCACGCUGGUCCAGGCGCGGUAUGACGAACUGGCUGACGUGCUCGCUCAGCACUAUCCCUCGGCUCCGGUGCGGGGAAUCCUCCUGGACGCCGGCGUCUCCUCCAUGCAGCUCGAUGUCGCCGAGCGGGGCUUUAGCUAUAUGGCGGCGGGUGCG
JCVI_SCAF_1096626904734/587-1075             AACCGAGCUGAAAUUUGGUCCACCACUGCGUGGGAGAGCUACUACGAAGACCGCGAGCAAGCCUUCUCCGAAACCGAGGAGGAGGUGAUUCCCGGGCUCC...UGUGAUCCCGUGUUCG...AGACUCCCGUCCGUU.UGC...........CCUGUGACACCUUCCCCGGUUCCAGG...UCU....GCCAC.ACGGAAGGGAAUCU...CGAAUCC...GGGUCGCUAGAGGGAAAAAUCAUGAUGGCGACCUACCAGCACACCCCAGUCCUCACCUCCCGCGCUCUCGAAAUACUCAGUCCUGCUUUGGGUGGAGAUGCUCCUGUCUUGGUGGACGCAACGCUGGGCCUGGGGGGACACUCCGAAGCAUUCUUGGCAUCGAUUCCAGCCCUUCGGGUCCUCGGCAUUGAUCGAGACCCGGAAGCUCUGGAGAGCUCCCAUGCUCGCUUGGAGCCCUUUGGCGACCGGGUGAUGUUUGCUCAGUGCCGGUAUGACGAAAUAGAUACCGCCCUUGAGGAG
NC_009142.1/6587982-6587479                  GCAGACCUACCUCGACGAGCACGAGGAGGACUACGCGCAGGCCCGGGAGGAGGUGCUGCCCGGGGUCUUCUAGGGAGUUGGCAGGCGAACGUGGAAGUAC...UCGCGACCGGGUGUCGUGA.GGCCUCGGUCCGCU.CGGCUAUCGCA.CGCCUGGUGCACCUUCCCCGGCAUCAGG...ACGCGAC..GG..GCGGGCGGGGACC.UGACGGAACC...CGGUCUCUGGGGGAACACCUCGUACGACGGGACUUCGGCGGUGCGGUCGAGCGCGGGCCCCGCGCUCGCGCGUGGGGCACCCCGGGUGUCGUGCGGUGGACAAGGCUAGCGGGAGGGAGGGACCGCCAUGGCCGAUGAGCAACAGCGGCGUGCGCAGGACGGCGGUUCCGCGCGGGACCGGCACGUCCCGGUCAUGAUGGAACGAACUCUCGAGCUGCUCGCCCCGGCGCUGUCGAAGGGGCCCGCGGUGGUCGUCGACGCGACGCUGGGCAUGGGUGGGCACUCCGAGGCGCUGCUCGC
NC_009664.1/3297471-3296970                  ACCUCGACGAGGUGGAACCCGCCUUCGCCGACCGCCGCGAGGAGGUCCUCCCGGGGGUCCUCUGAUCCCUGACCCCCGAGCCGAGGCUCGGGCCUCCGGG...UACCGACCGUCGACCG...CGGCCUCCAGCCGCC.CCGUCCCCGGU...CCUGACGCCACUUCCCCGGCGCCAGG..GCCGGGGGCGCGA.GCGGAUGGGGACCG...CGACCGA...CGGUCGGCUCGCGGGUGGGAGGGGAACCGGUGGCCGGCAGCGAGGGGGAGGUGACGACGUGGACGUGGACGUGCAGGACGACGUGCAGGGCAGGGCCGGCGAGGGCGCCGAGGAACGCGCGCACGACGCGGCCCGCCGCCACGCCUCCGUCAUGCUCGAACGCUGCACCCGGGUGCUGUCCCCGGCGCUGGACCACCCCGGUGCCGUCACCGUCGACGUGACCCUGGGCAUGGGCGGGCACGCCCACGAGCUGCUGCGCCGCCACCCCGGUCUGCGCCUGGUCGGGAUGGACCGCGACCC
NC_008268.1/1168767-1168280                  GAUGCGCAAGCCUGGCAGACCUACGUCGAGGCGAACGAGGAGAACUACUCGCAGGCAACAGGAGUCGCGCUCGGCGAGAUCGUCUGAGCGUGGCAGCGUC...CCCGCGAAUGCCGCGA....GGCCUCUGUCCGA....C...GGAAC...CCUGACGCA.CUUCCCCAGCGCCAGG..UUUU.CAUU.....UCGGGCAGGGACC....UCGAAGC...AUUCGCCACGGCAACUGGCCGACAAGAGAAGUUCGAGCAGUGAACCCCGGCAUCGGGCACUUCACCCGCACCACAGAGCAGGAGCCGGAGGGAUCAUGGUGGAUCACGAGGGGGAAGAUUCCUCGCCCACCGAUGGUUUCGGUCACAUUCCGGUUCUGCUUCACCGCGCCGACGAACUGCUGGGCCCAGCCCUCACCGUGAACGACCCGCAGGGCGGGGGAGCCGUCAUGAUCGACGCGACCCUCGGUCUCGGCGGACACUCCGAGCACUUCCUGCGGACCUACCCCCAGCUGAGGCUCA
NC_008146.1/3463104-3462622                  GAGAUCUGGGACGCCGCGGCGUGGCAGGAGUACCAGCAGGCCCACGAAGAGAACUUCUCCGCGGCGACUGAUGAAACUCUGCGCGACAUCAUCUGAACCG...GCCC...GUGCAGCG....UGGCCUCUGUCCGAA.CCG......GC...CCUGGCGUA.CUUCCCCGACGCCAGG..UC......CGCC..UCGGACAGGGACC....UCGCUGC...AGGGGCGUACAGCCCGGGGGUGGCGAUGGAGCACAUACCGGUCCUACUGGAUCGUUGCGUCGAGCUGCUCACCCCCGCGCUGACCCGCCGCAAUCCCGACGGCCGCGGAGCCGUCCUGGUCGACGCCACGCUCGGCGCGGGUGGCCACGCCCACCGGUUCCUCAGUGACCUGCCCGGGCUGCAUCUCAUCGGGCUGGACCGCGACCCGCAGGCGCUGCAGAUCGCCGGCGAGCGGCUCGCGCCGUUCGGUGACCGGGUGUCGCUGGUGCGCACCCGCUACGACGGGAUCGACGACGCCCU
NC_009077.1/3436886-3436404                  GAGAUCUGGGACGCCGCGGCGUGGCAGGAGUACCAGCAGGCCCACGAAGAGAACUUCUCCGCGGCGACUGAUGAAACUCUGCGCGACAUCAUCUGAACCG...GCCC...GUGCAGCG....UGGCCUCUGUCCGAA.CCG......GC...CCUGGCGUA.CUUCCCCGACGCCAGG..UC......CGCC..UCGGACAGGGACC....UCGCUGC...AGGGGCGUACAGCCCGGGGGUGGCGAUGGAGCACAUACCGGUCCUACUGGAUCGUUGCGUCGAACUGCUCACCCCCGCGCUGACCCGCCGCAAUCCCGACGGCCGCGGAGCCGUCCUGGUCGACGCCACGCUCGGCGCGGGUGGCCACGCCCACCGGUUCCUCAGUGACCUGCCCGGGCUGCAUCUCAUCGGGCUGGACCGCGACCCGCAGGCGCUGCAGAUCGCCGGCGAGCGGCUCGCGCCGUUCGGUGACCGGGUGUCGCUGGUGCGCACCCGCUACGACGGGAUCGACGACGCCCU
NC_006361.1/1911034-1911522                  GAUCUGGGACAAGCAGGCGUGGGAGUCCUACCUCGCCGAGCACGAGGAGGAUUACGCGCAAGCGAGAGACGAGUCGCUGGGCGGGAUCUUCUAGACCGGG...CGAGCGAGUGCCGCG....CGGUCUCUGCCCGGA.CG....CGGAC...CCUGGCGUA.CUUCCCCGACGCCAGG..UGCC.G....GU..UCGGACAGGGACCA....CGGGGC...AUUCGCCUCCGGUGCGAACGACAGAUCAUUCCCCGGCAUCCGAAAACCCGAGUGGAACAAGGCGACCCGUGUACGCCGGCCCGCGGCCGCACCACCGGGCGCCCGUACCCGUACAGACGACGCGAGGCAGGAUCCGGGAGGUCGAGGUGAACCGUGAACAGCACGGCGCCCGCCAUGUCCCGGUCCUGCUCGAGCGGGCCGACGAACUGCUCGGCCCGGCGCUCACCGAACCGGGCGCGGUCUACGUCGACGCCACGCUGGGCCUGGGCGGACACGCCGAGCACUUCCUGACCCGCUACC
NC_008596.1/4320384-4319888                  CUGGCAGGAGUACCAGCAAGCCCACGAAGAGAACUUCUCCGCGGCCACCGAUGAAACUCUGCGCGACAUCAUCUGAUGCGACCUUUCACCAGGUGGGCCU...GGACCUAGCCCGUGCAACGCGGCCUCUGCCCGAA.UUG......GC...CCUGGCGUA.CUUCCCCAACGCCAGG..UCCG.U..UGAU..UCGGACAGAGACCCCGGUGCAGGG...GCGGUCCAGUGCGGAGACGUUGCGGAGGUGUGUUCAGUGACGAACGAUCCGGAUCACGGACAUAUCCCGGUUCUCUUGGACCGUUGCGUCGAACUGCUCGCCCCUGCCCUGACGCGUACCGAUCCCGACGGCACCGAAGCGGUGCUCGUCGACGCGACCCUCGGAGCCGGCGGUCACUCGGAGCGGUUCCUCACCGACUUCCCGGCGCUGCGCCUCAUCGGACUCGACCGGGACCCCAAUGCGCUGGCGAUCGCCGGUGACCGGCUCGCUCCGUUCGGCGACCGGGUGACGCUGGUCCGC
NC_002677.1/1071420-1071916                  UUCCGCGGCCAGCGAUGAAGCACUUGGCGACAUCAUCUAAUGCGUGGUUACUCGCUGCAUCCGGCUCCGCCGCGCUUGCGAUCGCCACGAGAUCUAAGGC...GCAU...GCUCCCGCAUCGUGGUCUCUGUCCGAA.GGC...ACGAC...CCUGGCGUA.CUUCCCCAACGCCAGG..GUCG.U..GCCU..UCGGACAGAGACCACGAUGCGGGG...AUAUUUGCGUUCUUCGGGGCGGUUCCGAGGAGCGACAGGUGCCGCCAGACCCGGGGAGGUGGCGAGGUGGUUGACGGCUCAAGUGUUUUCGGGCAUGUGCCCGUCUUUGCGCAACGGUGUGUCACUCUGCUUGCCCCCGCGUUGACCCGCCAUCACGCUGACGGGUCCAAUGCGAUCCUGGUGGAUGCCACUCUCGGUGUUGGUGGGCACGCAGAGCGAUUCCUGACCGAAUUUCCGGGUUUGCGGCUGAUUGGACUUGACCGCGACCCGAGCGCCCUGGAUAUCGCCCGGACUCGGCUA
NC_008611.1/3895353-3894863                  CGAAAUCUGGGAUGCGCAGGCCUGGCACGAGUACCAGCAACUCCAUGAAGAGAACUUCUCCGCGGCCAGCGAUGAAGCACUCGGCGACAUUUUCUGAGGU...GCAUGUCCGUGCACCG...UGGUCUCUGCCCGA....A...CCGAC...CCUGGCGUA.CUUCCCCAACGCCAGG..UUCGUGCCU.....UCGGACAGGGACCU...CGGCGCA...GGGGCAUUGCGCCUGGUAGGCGAGGAUUGCCCGGCCCCAACCAGGGGAGGUGUCGCGGUGGCUGACGGCCCGACGGAACCCGGCUUCAAUGACUUCCACCAUGUGCCCGUGCUGGCGCAACGCUGCGUCGAACUGCUCAGGCCCGCGCUGACUCGCCACCACGCGGACGGGUCGGAGGCGGUUCUGGUCGACGCCACUAUCGGCGCGGGUGGACACGCGGAGCGGUUCUUGACGGAGCUGCCGGGUUUGCGACUGAUCGGGCUCGACCGUGAUCCCAGUGCCCUCGAGAUCGUCCGGACU
NC_002944.2/2107171-2106681                  GGAAAUCUGGGAUGCCCAGGCCUGGCAGGACUACCAGCAAACCCACGAAGAGAACUUCUCCGCGGCAAGCGAUGAAGCACUCGGCGACAUCAUCUGAGGC...GCAUGCCCGUGCAACG...UGGCCUCUGCCCGA....A...CCGAC...CCUGGCGUA.CUUCCCCAACGCCAGG..UUCGUGCCU.....UCGGACAGGGACCU...CGAUGCA...GGGGCAGCUCGCCCGAUCCGGGGAGGCGUUGCGGUGGUUGACGAUUCACCGGACUUCGGGCACGUGCCCGUCCUGCUCGAGCGCUGCGUCGAGCUGCUCACCCCCGCACUGACCCGUCGUCACCCCGACGGCUCGGGCGCGGUCCUGCUGGACGCCACCCUGGGCGCGGGCGGGCACGCCGAACGGUUCCUGGCCGACCUGCCCGGGCUGCGGCUGAUCGCACUCGACCGCGAUCCCAGCGCGCUCGAGAUCGCCCGGGAACGCCUGGCGCGGUUCGCCGACCGGAUCACCCUGGUGCAC
NC_008595.1/2329835-2330325                  GGAAAUCUGGGAUGCCCAGGCCUGGCAGGACUACCAGCAGACCCACGAAGAGAACUUCUCCGCGGCAAGCGAUGAAGCACUCGGCGACAUCAUCUGAGGC...GCAUGCCCGUGCAACG...UGGCCUCUGCCCGA....A...CCGAC...CCUGGCGUA.CUUCCCCAACGCCAGG..UUCGUGCCU.....UCGGACAGGGACCU...CGAUGCA...GGGGCAGCUCGCCCGAUCCGGGGAGGCGUUGCGGUGGUUGACGAUUCACCGGACUUCGGGCACGUGCCCGUCCUGCUCGAGCGCUGCGUCGAGCUGCUCACCCCCGCACUGACCCGUCGUCACCCCGACGGCUCGGGCGCGGUCCUGCUGGACGCCACCCUGGGCGCGGGCGGGCACGCCGAACGGUUCCUGACCGACCUGCCCGGGCUGCGGCUGAUCGCACUCGACCGCGAUCCCAGCGCGCUCGAGAUCGCCCGGGAACGCCUGGCGCGGUUCGCCGACCGGAUCACCCUGGUGCAC
NC_009565.1/2443084-2442594                  CGAGAUCUGGGAUGCGCAAGCCUGGCAGAACUACCAACAAAUCCAUGAAGAGAACUUCUCCGCGGCCAGCGAUGAAGCACUCGGUGACAUCUUCUGAGGU...GCAAACCCGUGCACCG...UGGUCUCUGCCCGA....A...GCGAC...CCUGGCGUA.CUUCCCCAACGCCAGG..UUCGUGUCU.....UCGGACAGGGACCU...CGGUGCA...GGGGCGGCGCCUGGAAUAGCCGCGUCCCGAAGUACGGCUUGCCAGACCUGGGGAGGUAUCACGGUGGCUGAUCCAGGUUCGGGGCCAACCGGUUUCGGUCAUGUGCCGGUAUUGGCGCAACGUUGCUUCGAACUGCUUACCCCCGCACUAACCCGCUACUAUCCAGACGGCUCGCAGGCGGUCCUUCUCGACGCGACCAUCGGCGCGGGCGGGCAUGCGGAGCGGUUUUUGGAGGGAUUGCCGGGUCUGCGCCUGAUCGGGCUCGACCGUGACCCAACCGCUCUGGACGUCGCGCGGUCU
NZ_AAKR01000069.1/5421-4931                  CGAGAUCUGGGAUGCGCAAGCCUGGCAGAACUACCAACAAAUCCAUGAAGAGAACUUCUCCGCGGCCAGCGAUGAAGCACUCGGUGACAUCUUCUGAGGU...GCAAACCCGUGCACCG...UGGUCUCUGCCCGA....A...GCGAC...CCUGGCGUA.CUUCCCCAACGCCAGG..UUCGUGUCU.....UCGGACAGGGACCU...CGGUGCA...GGGGCGGCGCCUGGAAUAGCCGCGUCCCGAAGUACGGCUUGCCAGACCUGGGGAGGUAUCACGGUGGCUGAUCCAGGUUCGGGGCCAACCGGUUUCGGUCAUGUGCCGGUAUUGGCGCAACGUUGCUUCGAACUGCUUACCCCCGCACUAACCCGCUACUAUCCAGACGGCUCGCAGGCGGUCCUUCUCGACGCGACCAUCGGCGCGGGCGGGCAUGCGGAGCGGUUUUUGGAGGGAUUGCCGGGGUCUGCGCCUGAUCGGGGCUCGACCGUGACCCAACCGCUCUGGACGUCGCGCGGU
NC_009338.1/3149581-3150071                  UGCCCAGGCAUGGCAGGAAUACCAGGAGCUUCACGAAGAGAACUUCUCCGCGGCCAGCGAUGAAGCCCUCGGCGACAUCCUCUGAUUUGGCCACCGGCCC...GCAGGCCCGUGCAGUG...UGGCCUCUGUCCGA....A...CCGGC...CCUGACGUA.CUUCCCCGACGUCAGG..UUCGCGACC.....UCGGACAGGGACCU...CACUGCA...GGGGCCGCCCCGACUCCGCAGAGUGCAGCGAUGGUGGAUGACCAGCCUCAUGUCCCGGUCCUGCUGGACCGAUGCGUCGAGCUUCUCGCUCCGGCGCUGACCCGCGAGGGCGCCACGCUCGUCGACGCGACGCUGGGCGCCGGUGGGCAUUCCGAGCGCUUCCUCACCGAUUUCCCGGGUCUGCGUCUGAUCGGUCUCGACCGCGAUCCCGACGCGCUGCGCAUCGCCGGCGAGCGUCUCGCCCCCUUCGCGGACCGGAUCACGCUGGUGCGCACCCGCUACGACGGCAUCGCCGACGCG
NC_008726.1/3758749-3758259                  CGCCCAGGCGUGGCAGGACUACCAGGAGCUUCACGAAGAGAACUUCUCCGCGGCCAGCGAUGAAGCACUCGGCGACAUUCUCUGAUCUGGCCACCGGCCC...GCAGGCCCGUGCAGUG...CGGCCUCUGCCCGA....A...CCGGC...CCUGACGUA.CUUCCCCGACGUCAGG..UCCGCACCC.....UCGGACAGGGACCU...CACUGCA...GGGGCCGCCCCGACCUCCCCGAGUGCAGCGAUGGUGGAUGACGAGCCUCAUAUCCCGGUCCUUCUCGACCGAUGUGUCGAGCUGCUCGCCCCCGCGCUGACCAGGACGUCCACCGACGGUUCCGGCGCGACGCUGGUCGACGCCACACUGGGGGCCGGCGGACACUCCGAGCGAUUCCUGACCCAGUUCCCGGCGCUGCGGCUGAUCGGUCUGGACCGCGACCCCGACGCACUGCAUAUCGCGGGCGACCGGCUGGCCCGGUUCGGCGACCGGGUCACUCUGGUGCGCACCCGUUACGAC
NZ_AAMN01000002.1/113167-113656              CGCGUCGAGGUCUGGGACACCGACGCCUGGAACGCCUACCUCGCCAGCACCGAGCAGGCCUACUCCGAGCAAGCCGAGGAGGUCAUCCCCGGACUCAUGU...GAUCCACCCCGGCUCC...CGGCCUCCAGCCGA........CUGGG.CUCCCGACACGACUUCCCCCGUGCCGGGC.CCCG.G........ACGGAUGGGGACCA...GGAGCCG...GGGAACGGAUCACCACCCCCAGGGACCGACUCUCAGCCUCACCGCACAGCACCAGUUGGACGUCACCCAGCCAGUCAGCACACGUCAGCACCAGCCACAACCAGUCACCAGCCAGAAGGAGUUCGAGAUGGAGUCACGGGGAGCCGCCGCCGAGCGGCACGUUCCCGUGCUCCGCGACCGCAUCGUCGAACUCCUGGCCCCGGCCCUCACUGAGCCGGGGUCCGUCCUUGUGGAUGGGACGCUCGGGAUGGGCGGCCAUGCGGAGGCAUUCCUCGAGGCCUGCCCCGAGGCGACCGUCAU
NC_009480.1/2111856-2111369                  CAGCCGCGUCGAGAUCUGGGACGCCGGCACGUGGGACGAGUACCUCACCGCCAACGAGAGCGCGUUCGCCGACACCGCGGAGGAGGUGAUCCCCGGCCUG...UUCUGACCCCGGCCCC...UGACUCCCAGCCGUC.CGA.....CGC...CCUGCCGCA.CUUCCCCGGCGGCAGG..........UCGGG.ACGGAUGGGGAUCA...GGAGCCG...CGGACAGGACAGCGGGAUGCCAUGGCACUCGACGACAUCCACACCCCCGUCCUCCUCGAGCGGUGCCUCGAGCUGCUCGCCCCCGCCCUCCAGGGCGAGGGCGCAGUGCUGGUCGACGCCACCCUCGGCAUGGCAGGCCACUCCGAGGCGUUCCUCGACGCGCUGCCCGGCCUCCGGCUGGUCGGGCUCGACCGCGACCCCGACGCCCUCGCCAUCGCGGGGGAGCGGCUCGCGCGCUUCGGCGACCGGGUGAACCUCGUGCACACCGUCUACGACGGCAUCGGACGCGCGCUCGACGGG
NC_006087.1/1598855-1598365                  GGAGCCGCGCGGAGAUCUGGGACGCCGAAGCGUGGGAGACCUACCUGGCCAAGCAGGAAGCAGCAUUCGCGAACACAGAAGAGGAGGUGAUUCCGGGACU...GUUCUAGCGCCUGGCGCCG.GACUCCCAGCCAU........CCCGA...CCUGACACCACUUCCCCGGUGUCAGG..UCGG.G........AUGGAUGGGGAUC.GGACGCCAGG...GGCCGGACCGGAGAAGACGAUGAGCGACGACAUCCACGGCGACAUCCACCUCCCGGUGCUCCUCGAGCGCUGCAUCGAACUGCUGGCGCCCGCGCUGCAGGAGCCCGGUGCGGUGAUCGUCGACGCCACGCUCGGGAUGGGCGGGCACUCGGCCGGCAUUCUCGCCCGCUUCCCGCAGGCGACGUUGGUCGGGCUCGACCGCGACCCGGAUGCGCUCGCGAUCGCGGGGGAGCGGCUGGCCCGCUUCGGCGACCGCGUCCACCUGGUGCAUACCGUCUACGACGGCAUCCGCGAGGCGCU
#=GC R2R_LABEL                               ----------------------------------------------------------------------------------------------------------------.............................................................................................................------------------------------------------------------------------------------------------------------------------------------------------------------------------------------------------------------------------------------------------------------------------------------------------------------------
#=GC SS_cons                                 .......................................................................................................:::::::::<<<<<<<<<<-<<-<<<<<<<<<<<.<<<...<<<<<...<<<<<<<<_.________>>>>>>>>..>>>>.>-->>>>..>>>>>>>>>>->>.>>>>>>>>>>...............................................................................................................................................................................................................................................................................................................
//
