# Supplementary material for: R2R - software to speed the depiction of aesthetic consensus RNA secondary structures
Source: BMC Bioinformatics. 2011 Jan 4;12:3. doi: 10.1186/1471-2105-12-3 (PMC3023696; doi:10.1186/1471-2105-12-3)
Supplement: Additional file 1 — Source code and example input and output files. C++ and Perl source code is provided. Installation and usage instructions are given in the user manual (Additional file 2), which is also a part of this archive. Example input files for R2R are included in the "demo" subdirectory of this archive, and R2R's raw output on these examples in PDF and SVG format is supplied in the "demo/output-pdf" and "demo/output-svg" subdirectories. Files can be retrieved from the tgz archive file using programs such as WinZip (Windows), StuffIt Expander (Mac) or the tar/gzip commands (UNIX). [file 1471-2105-12-3-S1.TGZ › R2R-1.0.1/demo/104/msiK.sto]

# STOCKHOLM 1.0
NC_002935.2/509427-508979                    UUCCGUAAAAUCUCACGUUUUAUCGCGUACUAUGUCACUGACGCAAGUACCCAGAACAACGGCUCUUUUCCAAGCCGCGGUUCUCGUAGCGCGCACUUUAU....UUCUUCUACU.CGGAUCGUUCGGCACGUACCUGCCGAUA.AAGAA...UGGAGUUGCCACUCAUGGCUUCAGUAACCUUUGAUGCAGCAACACGCAUCUACCCAGGCGCUACUACCCCAUCGGUAGACAAAUUCACCCUUGACAUCGCAGACGGCGAAUUUUUGGUUCUCGUCGGACCUUCCGGCUGCGGUAAGUCCACCACCCUGCGCAUGCUCGCUGGCCUAGAGGAGGUCAACGACGGUCGCAUUUUGAUUGGUGAGCGCGACGUUACCGACAUGCCACCACGCGACCGCGACAUCGCUAUGGUGUUUCAGAACUACGCCCUGUACCCCCACAUGACAGUGCGC
NC_003450.3/2610794-2610345                  CGGAAGCCACGGCAUGGCUUCCGGGCUUUGUCAUAGGGUCCAAACUAGUGCUAAUGUCAUAGGCAGCACUCUAGAUGGCGCACAGUGACUCACUUCACUG....UUUCUCACACUACGGAUCGUUCGGCACGUACCUGCCGAUG.GAGGAG..AUUCUGCAAUGGCAACCGUAACGUUCAAAGAUGCUUCCCUAAGCUACCCGGGAGCAAAGGAACCCACCGUCAAGAAAUUCAACCUGGAAAUCGCCGAUGGCGAGUUCCUCGUCCUCGUCGGCCCUUCCGGCUGUGGUAAAUCCACCACGCUGCGCAUGCUGGCCGGUUUGGAAAACGUUACUGACGGUGCCAUUUUCAUCGGAGACAAGGACGUUACCCACGUUGCACCGCGUGACCGUGACAUCGCCAUGGUUUUCCAGAACUAUGCUCUCUACCCCCACAUGACCGUGGGCGAGAAC
NC_009342.1/2605712-2605263                  CAUGCACCACGGCAUGGCUUCCGGGCUUUGUCAUAGGGUCCAAACUAGUGCUAAUGUAAUAGGUAGCACUCUAGAUGGCGCACAGUGACUCAAUUCACUG....UUUCUCACACUACGGAUCGUUCGGCACGUACCUGCCGAUG.GAGGAG..AUUCUGCAAUGGCAACCGUAACGUACAAAGAUGCUUCCCUAACCUACCCGGGAGCAAAGGAACCCACCGUCAAGAAAUUCAACCUGGAAAUCGCCGAUGGCGAGUUCCUCGUCCUCGUCGGCCCUUCCGGCUGUGGUAAAUCCACCACGCUGCGCAUGCUGGCCGGUUUGGAAAACGUUACUGACGGUGCCAUUUUCAUCGGAGACAAGGACGUUACCCACGUUGCACCGCGUGACCGUGACAUCGCCAUGGUUUUCCAGAACUAUGCUCUCUACCCCCACAUGACCGUGGGCGAGAAC
JCVI_SCAF_1096627011185/931-1379             UUGCAAUAGGUCCAUUAGAUGGAAAAGGUUAUCGCAAAAGGCUUCCUUCCCUGCACUUUCACGCGUAAUCUCAGCCCCGCAACCAGGUAAAAAUGGUCGCAA.....UACUUCCAAAGGAUCGUCGGGCACGUACCUGCCCGGAAGGA.....GAAAAAAUGGCAUCUGUAACAUUUGAAAAAGCAUCUCGAAUCUAUCCUGGCAAUCCAAUACCAGCGGUCGACAAAUUAGAUCUCACAAUUAAUGAUGGAGAGUUUCUAGUUUUAGUUGGUCCCUCUGGUUGCGGUAAAUCAACUUCAUUACGUAUGUUGGCAGGACUUGAAGAGAUUGAUACUGGUCGAAUUUUAAUUGGCGAUCGUGAUGUCACUAACGUCGCGCCAAAAGAUCGCGAUAUCGCGAUGGUUUUCCAGUCAUAUGCACUUUAUCCUCAUAUGACUGUCGCCGAGAAUAU
JCVI_SCAF_1101668116881/1021-573             ACCGCUCGGGUGGCUUUCCAUGAUGUGAGAAGUCUACCGAUUUCGGCUUCACUUUCGCUUGCGCGUGCCAUAACCUUGGCUCCGCUGGCCAACCGGCCAGCA.....CUUAAUCCUCGGAUCGUCGGGCACGUACCUGCCCGGAUAAG.....GAAAGUGAAAAAAUGGCAUCAGUCGUAUUCGAAAAUGCAUCACGCAUUUAUCCAGGAACAACAGUUCCUGCAGUAGAUAAACUCAAUCUCACCGUUGCAGAUGGUGAAUUUCUUGUCCUCGUUGGACCUUCAGGUUGCGGAAAGUCAACAUCACUUCGCAUGCUUGCUGGGCUUGAAGAAAUUGACGGCGGACGUGUUCUUAUUGGAGACCGCGACGUUACUAACGUUGCACCAAAGGAUCGCGAUAUCGCGAUGGUCUUCCAGUCAUAUGCGCUCUAUCCGCACAUGACAGUUGCAGA
NZ_AAYI02000004.1/407381-407827              CCCGAACUGUACAGCCGUGAGCAAGCAUGCUAACUUCGCAUUUAGUCGCGCGCGCGGAACGAUCCGCGUUCGCACUCUGUGGGCGAAGACGCUCCACGG......UCACCCCACUACGGAUCGUCCGGCACGUACCUGCCGGUGGGAAGG...AAAACUCCAUGGCAACCGUUACCUUUGACAAGGCCACCCGCGUCUACCCGGGUUCCGACAAGCCCGCCGUCGACCAGCUCGACCUCGAGAUCAAGGACGGCGAAUUCCUCGUUCUCGUCGGCCCCUCCGGCUGCGGCAAGUCGACCUCGCUGCGUAUGCUCGCCGGCCUGGAGGACGUGAACUCCGGCCGCAUCCUCAUCGGCGACAAGGACGUCACAGACGUUCCGCCGAAGAACCGCGACAUCGCGAUGGUCUUCCAGAACUACGCUCUCUACCCCCACAUGUCGGUGCGCGAGAAC
JCVI_SCAF_1101667048432/719-933              GGUUCGGCUAUCGCAGUACCGGUGGACGUCAUGUGCACAACGACUCCCCCAACGCGCGUUGCGCGAUACCCUCAGCCCACAAUUUCAUCAGCACCACCUUU.....CUUCUUACAACGGAUCGUCCGGCACGUUCCUGCCGGUGA.GAG....GACUUGUCAUGAGUCAACCUGUGCGUUUCGACGACGUCUCGCUCGUCUACCCCGGGUCUACAGACCCGGCCG...................................................................................................................................................................................................................................
NC_003888.3/4646470-4646019                  UUCGAAAAUUUCGGCGGAAUUCACAGACUCCCAGCUACUGACAGAUCAGGUGAACGCCGGGUACCGUCCUGCUCAGCUUCACCCGUGUGGACUACACCACCA...CCUUCCUACAACGGAUCGUCCGGCACGUUCCUGCCGGUAG.AAGG...GGGCCCUUUCACCAUGGCCACUGUUACGUUCGACAAGGCGACCCGUGUGUACCCGGGUUCCACGAAGCCCGCCGUCGACGGUCUCGACAUCGACAUCGCGGACGGCGAGUUCCUCGUCCUGGUCGGCCCGUCCGGUUGUGGCAAGUCCACCUCGCUCCGGAUGCUCGCCGGGCUCGAGGACGUGAACGGCGGCGCCAUCCGCAUCGGUGACCGCGACGUGACGCACCUGCCGCCGAAGGACCGGGACAUCGCCAUGGUGUUCCAGAACUACGCGCUGUACCCGCACAUGUCGGUCGCCG
JCVI_SCAF_1101667182974/293-1                CCUGAGGUUGAGGGAGGCGUGAAGGGGUUCAACAGCUGAUUUGCUGGCUGGUCACUCGCGACAACCUCGCGUACCCUCCCGCCAAGCCAGUUCGCUGGCG.....CCUUUAUCCAACGGAUCGUCGGGCUCGUACCUGCCCGGUUAAGGG...AGUUACUUAUGGCAUCAGUACGUUUUCAAGAUGCAUCACGAAUAUAUCCAGGCACCUCAGUUCCUGCAGUCGACAAGGUAAACCUCACGGUCAACGAUGGAGAAUUUCUUGUUCUCGUCGGACCAUCAGGUUGCGGUAAGUCGACAUC.......................................................................................................................................................
JCVI_SCAF_1096627485321/745-1193             UAGGCCUCGUAGGCCUCGCAGCCAGCGGCGACAGCGUCGCCGGCACNNNNNNNNNNNNNNNNNNNNNNNNNNNNNNNNNNNNNNNNNNNNNNNNNNNUGCC.....CCUUCCAACUCGGAUCGUCCGGCACGUUCCUGCCGGUUGAAGG....AGAGCAUCAUGACUCAGCGCGUCACCUACGAGGACGUCUCCCUCGUCUACCCCGGAAGCACCACCCCGGCCGUCAGCCAUCUGAACCUCGAGAUCGGCGAAGGCGAGUUCCUCGUCCUCGUCGGCCCGUCCGGCUGCGGCAAGUCCACCUCCCUGCGCAUGCUCGCCGGACUCGAGCCCAUCAGCGCAGGCAAGAUCUUCAUCGGCGAUCGCGACGUCACGAACGUUCCCGCGAAGGAUCGCGACAUCGCGAUGGUGUUCCAGAACUACGCCCUCUAUCCGCACAUGUCCGUAGCGGAG
JCVI_SCAF_1101668131180/167-614              GAACCACUGGGGUGACUGUCCAUAGUCCGAGAAGUGUAGCGAGCCUCUUCCCUCUCGGUCCACGCACAGAUAACCUUGCCCCGUUGGCCAACCGGCUAACG.....CCUUACCCU.CGGAACGUCGGGCACGUACCUGCCCGGAUAAGG....AAGAAAUAAAAUGGCAUCAGUUGUAUUUGAAAAUGCAUCACGCAUCUACCCCGGCACAACCACUCCUGCGGUAGACAAGCUCAACCUCACCGUCGCAGAUGGCGAGUUCCUUGUGCUUGUUGGACCAUCAGGUUGCGGUAAGUCAACAUCACUUCGUAUGUUGGCCGGCCUAGAAGAGAUCGAUGGCGGACGCAUCCUCAUUGGUGAUCGCGACGUAACAAACGUUGCUCCCAAGGAUCGCGAUAUCGCAAUGGUCUUCCAGUCAUACGCGCUAUACCCACACAUGACAGUUGCAGAGA
JCVI_SCAF_1101668101207/913-1306             CCCGUGGGGUGGCUUUCCAUGAUGUGAGAAGUCUACCGACUGCCCUUCCUAAACGCUCCCCCGUGCCAUAACCUUUCCCACGCUGGUCAACCGACCAGCAC.....CUUCAUCCU.CGGACCGUCGGGCACGUACCUGCCCGGAUAAGG....AAAUGUAAAAAAUGGCAUCAGUUGUAUUUGAAAAUGCUUCACGUAUCUACCCAGGCACAACAGCACCUGCAGUAGACAAGCUCAACCUCACCGUCGCAGAUGGAGAGUUCCUUGUUCUUGUUGGACCAUCAGGUUGCGGUAAGUCAACAUCGCUUCGCAUGUUGGCAGGCCUUGAAGAGAUCGACGGUGGUCGAGUUCUUAUUGGUGAUCGUGACGUCACAAACGUUGCACCAAAAGAUCGCGAUAUCGCG................................................
JCVI_SCAF_1101668098689/1401-954             GAAUAAGUCCUGCAACGGUGGCUAAGUUGCCGAUAAGAGAGCUAAUCGAGUCAGACUCCAUAAUAAGCAGUAUUCUACAGCCUUGGUCAACUGGCCAUAAC.....CUUCAUCCU.CGGAUCGUCGGGCACGUACCAGCCCGGAUAAGG....AAGUCUUCGCAUGGCAUCAGUAACCUUUGAGAACGCCACUCGUAUCUACCCGGGUUCAACUACUCCCGCUGUAGACAAGCUUAAUCUCCAGGUAAAAGAUGGAGAGUUCUUAGUUCUAGUAGGGCCGUCAGGUUGUGGAAAAUCAACUGCGCUUCGAAUGUUAGCGGGGCUUGAAGAGGUUGAUGGCGGAAAAAUCCUCAUCGAUGAGCGCGAUGUAACAAAUGUAGUAGCUAAGGAUCGCGACAUCGCCAUGGUUUUUCAGUCAUACGCGCUCUAUCCACAUAUGACAGUGCAGAAAC
JCVI_SCAF_1096626895685/822-374              GGUAUAAGAAGGAGGGCCCUGGGGGCUAAAUCAAGCCUGGAUAACCCUUUCCCCACGCUCAACUCAGCGCUACUCUUCGCCCAGCCACGAAAGUGGA.....CUUGCUUCAUCCAACGGAUCGUCGGGCACGUACCUGCCCGGAGAAGG.AAGAGAGAGAAAAAAAAUGGCAUCAGUUGUAUUUAAAGAUGCAUCACGCAUCUAUCCUGGAACUACAGCUCCUGCAGUCGAUAAAUUAAAUCUCACCGUCAAUGAUGGUGAGUUUUUGGUUUUAGUAGGACCUUCAGGCUGUGGAAAAUCAACAUCGCUUCGCAUGCUUGCCGGAUUAGAAGAAAUUGAUAACGGCGCAAUUUAUAUCGGAGAUCGGGAAGUAACAAAUGUCGCUCCUAAAGACCGCGAUAUUGCAAUGGUCUUCCAGUCAUAUGCGCUCUAUCCCCAUAUGACAGUUGCUG
JCVI_SCAF_1096626903559/209-1                GGUAUAAGAAGGAGGGCCUUCGAGGCUAAAUCAAGCCUGGCUACCCCUUUCCCCACGCUCAACUCGGCGCUACUCUUCCCCCAGCCACGAAAGUGGA.....CUUGCUUCAUCCAACGGAUCGUCGGGCACGUACCUGCCCGGAGAAGG.AAGAGAGAAAAAAUAAUGGCAUCAGUUGUAUUUAAAGAUGCAUCACGCAUCUAUCCUGGAACAAG.............................................................................................................................................................................................................................................
JCVI_SCAF_1096627644396/322-770              ACCGAAUAACUUCAAGAUCAAAUCUGAGGANNNNNNNNNNNNNNNNNNNNNNNNNNNNNNNNNNNNNNNNNNNNNNNNNNNUCCACGGAACCGUGGA.....CUUGCUUCAUCCAACGGAUGGUCGGGCACGUACUUGCCCCGAGAAGG.AAGAGAAAAAAAUGGCAUCAGUCGUAUUUAAAGAUGCGUCACGCAUCUAUCCAGGAACUACCACUCCUGCAGUUGACAAACUCAACCUCACCGUCAAUGACGGUGAGUUUCUUGUUUUAGUCGGACCAUCAGGUUGCGGUAAAUCAACAUCACUUUGCAUGCUCGCUGGUUUGGAAGAAAUUGAUACCGGCGCAAUCAUGAUCGGAGAUCGCGACGUCACAAAUGUCGCACCGAAAGAUCGUGACAUUGCGAUGGUCUUCCAGUCUUAUGCUCUUUAUCCGCAUAUGACGGUUGCAGAAAAU
JCVI_SCAF_1101668241821/1361-1607            AGAGGGUCAAGCGUAUAAGAAAUGUUAAAACCUGGCCGACCCCCCUUCCCUCACGCGGGGCCCACGCGUAAUCUUCGCGCAUCCACGAAGACGUGGA.....CUUACUUCAUCCAACGGACCGUCGGGCACGUACCUGCCCGGAGAAGG.AAGAAAAAUGGCAUCAGUCGUAUUUAAAGAUGCGUCUCGCAUCUAUCCAGGAACAACCGCUCCUGCUGUCGACAAACUCAAUCUCACCGUUAAUGACGGUGAG.......................................................................................................................................................................................................
JCVI_SCAF_1096627640173/1611-1784            GCCGACCUAGAAAAGGCGGGCGAAAAAGUGGGCGAAAAACCCUUCCCUCACGCUCACCUCUCGCAUAGCCUUCGCCCGUCCCACCGACUGGUGGGGC.....CUUGCUUCAUCCAACGGACCGUCGGGCACGUACCUGCCCGGAGAAGG.AAGAAAAAAUGGCAUCAGUCGUAUUUAAAG................................................................................................................................................................................................................................................................................
JCVI_SCAF_1096627382797/6535-6983            GAGGGUCAAGCGUAUAAGAAAUGUAAAAACCAGGCCGACCACCCCUUCCCUCACGCGGGGCCUACGCGUAAUCUUCGCGCAUCCACGAAGACGUGGA.....CUUGCUUCAUCCAACGGACCGUCGGGCACGUACCUGCCCGGAGAAGG.AAGAAAAAAUGGCAUCAGUCGUAUUUAAAGAUGCAUCUCGCAUCUAUCCAGGAACCACAGCUCCUGCUGUCGACAAACUUAAUCUCACCGUUAAUGACGGUGAGUUUCUUGUUUUAGUCGGACCAUCAGGUUGCGGUAAGUCAACAUCGCUUCGCAUGCUCGCCGGUUUGGAAGAAAUUGAUACCGGCGCAAUCAUGAUUGGUGAUCGCGAUGUCACAAACGUUGCGCCAAAAGAUCGCGACAUUGCAAUGGUGUUCCAGUCUUAUGCACUUUAUCCGCAUAUGACAGUUGCAGAGAACAUG
JCVI_SCAF_1096627641758/1443-1673            AGAGGGUCAAGCGUAUAAGAAAUCAAAGAACCCGGCAGACCCCCCUUCCCUCACGCGGGCCUCACGCGUAAUCUUCGCGCAUCCACGACGACGUGGA.....CUUGCUUCAUCCAACGGACCGUCGGGCACGUACCUGCCCGGAGAAGG.AAGAAAAAAUGGCAUCAGUCGUAUUUAAAGAUGCAUCUCGCAUCUAUCCAGGAACCACAACUCCUGCUGUCGACAAACUUAAUCUCA.......................................................................................................................................................................................................................
JCVI_SCAF_1096627018908/222-670              AGAGGGUCAAGCGUAUAAGAAAUGUAAAAACCUGGCCGACCCCCCUUCCCUCACGCGGGGCUCACGCGUAAUCUUCGCGCAUCCACGAAGACGUGGA.....CUUGCUUCAUCCAACGGACCGUCGGGCACGUACCUGCCCGGAGAAGG.AAGAAAAAAUGGCAUCAGUCGUAUUUAAAGAUGCAUCUCGCAUCUAUCCAGGAACCACAACUCCUGCUGUCGACAAACUCAAUCUCACCGUUAAUGACGGUGAGUUUCUUGUUUUAGUCGGACCAUCAGGUUGCGGUAAGUCAACAUCGCUGCGCAUGCUCGCUGGUUUGGAAGAAAUUGAUACCGGCGCAAUCAUGAUUGGCGAUCGCGAUGUCACAAACGUGGCACCAAAAGAUCGCGAUAUUGCAAUGGUGUUCCAGUCGUACGCACUUUAUCCGCACAUGACAGUUGCAGAGAACAUG
JCVI_SCAF_1096627661581/82-530               CUAGCGAAGGAGAAGGCACCACCAGGGUCGUCCAUAGAGCGCCCUAGAUUAGCCGAGAGGUUGCCCACUGCGCGCUCCUGACCUAGCCUUGCGCUCG.....CUUACUUCAUCCAACGGACCGUCGGGCACGUACCUGCCCGGAGAAGG.AAGAAAAAAUGGCUUCAGUUGUAUUUAAAGAUGCCUCUCGCAUCUAUCCCGGAACCACUUCUCCCGCUGUAGAUAAAUUAAACCUGACAGUUAACGAUGGCGAGUUCUUAGUUUUAGUUGGCCCAUCUGGUUGCGGAAAAUCAACCUCUCUUCGCAUGCUCGCUGGUUUAGAAGAGAUUGAUAACGGUGCGAUUUUUAUCGGUGAUCGUGAUGUAACAAAUGUGGCGCCAAAAGAUCGAGAUAUCGCAAUGGUCUUUCAAUCUUAUGCGCUCUAUCCACAUAUGACUGUUGCUGAGAAUAUG
JCVI_SCAF_1101668250029/599-151              GCUACCGACGGAGAAGGCGCCACCAGGGUCGUCCAUAGAGCGCCCUAGAGUAGCCGAGCGCUUGCCUGGCUCGCUCCACUCACCUAGCCUUCCCCCA.....CUUGCUUCAUCCAACGGACCGUCGGGCACGUACCUGCCCGGAGAAGG.AAGAGGAAAAUGGCUUCUGUCGUAUUUAAGGAUGCUUCUCGCAUCUAUCCUGGAACAACUUCACCCGCAGUAGAUAAAUUAAAUCUCACCGUUAAAGAUGGUGAGUUUCUAGUUCUAGUUGGCCCAUCUGGUUGCGGUAAAUCAACUUCGCUUCGAAUGUUGGCUGGCCUUGAAGAAAUAGAUAACGGUGCAAUAUUUAUUGGCGAUCGUGAUGUAACCGAUGUUGCUCCAAAAGAUCGCGAUAUCGCGAUGGUCUUCCAGUCAUAUGCUCUUUAUCCUCAUAUGACUGUUGCAGAGAACAU
JCVI_SCAF_1096627007057/5351-5799            GGGUCCAUAGAGCGGCUAAGAGUAGCCGAGCGGUAAGAAUCCUGGCCAAGACCCCUUCCCUCACGCUCACCUCUCGCAUAAUCUUCGCCCGUUCCAC.....CUUGCUUCAUCCAACGGACCGUCGGGCACGUACCUGCCCGGAGAAGG.AAGUGAAAAAAAUGGCAUCAGUCGUAUUUAAAGAUGCAUCUCGCAUCUAUCCCGGAACUGCAGCACCUGCAGUUGAUAAGUUAAAUCUCACGGUUAAUGAUGGCGAGUUUUUAGUUCUCGUCGGCCCAUCUGGUUGCGGAAAGUCAACAUCACUUCGCAUGCUUGCUGGUCUAGAAGAGAUUGAUACUGGAGCAAUUUUCAUCGGCGAUCGCGAUGUUACAAAUGUCGCGCCAAAAGAUCGCGAUAUCGCAAUGGUCUUCCAGUCAUACGCGCUCUACCCACAUAUGACAGUUGCAGAGAAU
JCVI_SCAF_1101667176518/1-420                .............................CCCUUUUCUCCCCCUUCCCACACGCGGGGCUCACGCGUAACCUUCGCGCAUCCACGCGCAAGCGGGGA.....CUUACUUCAUCCAACGGACCGUCGGGCACGUACCUGCCCGGAGAAGG.AAGAGAAAAAUGGCAAAUGUCGUAUUUAAAGAUGCAUCACGCGUCUAUCCCGGAACAACAACACCUGCAGUCGAUCGUUUGAAUCUCACUGUCAACGAUGGUGAAUUCCUCGUCCUUGUCGGACCUUCGGGUUGUGGCAAGUCGACAUCACUUCGCAUGCUCGCAGGCUUGGAAGAGAUCGAUACUGGUUCAAUCUUCAUCGGUGAUCGCGAAGUCACCAAUGUUGCGCCAAAAGAUCGCGAUAUCGCGAUGGUCUUCCAGUCAUAUGCUCUUUAUCCGCACAUGACUGUUGCGGAGAACAU
JCVI_SCAF_1096627654446/303-751              GAUGGCAAGGGUACAAGAGUAAGAAAAAACCCGCGGCGCCCUCUUCCCUCACGCGAAAGUCACGCGUAACCUGCGCGCAUCCACGCGAGAGCGUGGC.....CUUGCUUCAUCCAACGGACCGUCGGGCACGUACCUGCCCGGAGAAGG.AAGUGCAUUAUGGCUAAUGUCGUAUUUAAAGAUGCAUCACGCAUCUAUCCAGGAACAACAACACCAGCAGUUGAUCGACUUAAUCUGACCGUUAAUGACGGUGAGUUUCUUGUUUUAGUCGGUCCAUCUGGUUGCGGAAAAUCUACUUCGCUGCGAAUGCUCGCAGGACUUGAAGAGAUUGAUACUGGCGCAAUUUUUAUCGGAGAUCGAGAUGUAACAAAUGUUGCACCAAAAGAUCGCGAUAUUGCGAUGGUAUUCCAGUCUUAUGCUCUCUAUCCGCAUAUGACUGUUGCAGAAAAUAU
JCVI_SCAF_1096627017980/225-1                GAUGGCAAGGGUACAAGAGUAAGAAAAAACCCGCGGCGCCCUCUUCCCUCACGCGAAAGUCACGCGUAACCUGCGCGCAUCCACGCGAGAGCGUGGC.....CUUGCUUCAUCCAACGGACCGUCGGGCACGUACCUGCCCGGAGAAGG.AAGUGCAUUAUGGCUAAUGUCGUAUUUAAAGAUGCAUCACGCAUCUAUCCAGGAACAACAACACCAGCAGUGAUCGACUAA.............................................................................................................................................................................................................................
JCVI_SCAF_1096627640505/1272-824             GAUGGCAAGGGUACAAGAGUAAGAAAAAACCCGCGGCGCCCUCUUCCCUCACGCGAAAGUCACGCGUAACCUGCGCGCAUCCACGCGAGAGCGUGGC.....CUUGCUUCAUCCAACGGACCGUCGGGCACGUACCUGCCCGGAGAAGG.AAGUGCAUUAUGGCUAAUGUCGUAUUUAAAGAUGCAUCACGCAUCUAUCCAGGAACAACAACACCAGCAGUUGAUCGACUUAAUCUGACCGUUAAUGACGGUGAGUUUCUUGUUUUAGUCGGUCCAUCUGGUUGUGNNNNNNNNNNNNNNNNNNNNNNNNNNNNNNNNNNNNNNNNNNNNNNNNNNNUAACAAAUGUUGCACCAAAAGAUCGCGACAUUGCGAUGGUAUUCCAGUCUUAUGCUCUCUAUCCGCAUAUGACUGUUGCAGAAAAUAUGGGAUUCGCUCUCAAGAUUGCAGGCGU
JCVI_SCAF_1101668102051/865-1313             GCAAUACGUUGAAAGUCACGUCUAUAAGCCUACCCGCGCCCGUAGCGCGAAGGGGCCACCUCGCGUAACCUAUGCCCACGCUCACCGAGCGCGCAGUA....ACU.CUUCAUCCAACGGAUCGUCGGGCACGUACCUGCCCGGAGAAGG.AGUAAGUAAAUGGCAUCAGUCGUUUUUGAAAAUGCCUCCCGUAUUUAUCCGGGAACAACAAAGCCAGCGGUAGACAAGUUAAACCUAACCAUCAAAGAUGGCGAGUUUCUUGUUCUAGUUGGUCCAUCAGGUUGCGGAAAGUCAACAUCACUUCGCAUGCUUGCUGGUCUAGAAGAAGUCGAUACCGGAUCAAUCCGUAUCGGCGAUAAGGAUGUAACUCACGUUGCACCAAAGGAUCGCGAUAUCGCGAUGGUCUUCCAGUCAUAUGCGCUUUACCCACAUAUGUCUGUUGCAGAAAAUAU
JCVI_SCAF_1101668100322/357-1                CCACCUGCCCACUUAGCGGCUGAAGUGAGCGUGUAAACACUGGCUACUUCCCAUUUCACCCUUUCCUGUUCUAGCCUUUGCUAACUCUCACAACAGUGAGA....CCUUCAUCCAACGGAUCGUCGGGUACGUACCUACCCGGA.GAAGG...AGUAAUUAACCAUGGCCUCAGUUGUAUUUUCACAGGCUUCUCGAAUCUAUCCUGGCACGACAAAACCUGCAGUAGAUAAAUUAGAUCUAACUAUUAACGAUGGUGAGUUCUUAGUUCUAGUCGGACCAUCUGGCUGCGGUAAAUCAACAUCACUUCGAAUGUUGGCCGGUCUUGAAGAAAUUGAUACCGGAUCAAUUCGAAUCGGUGAUAAA.......................................................................................
JCVI_SCAF_1101668237940/1483-1654            AUCUAACUGCGAACCUAGCCUGCCCAGUGAGCGCAAAAACUGCCGCACUUCCACUUUUUGGCCGAUCUGUCGUAACCUUUGCCAACUCUCACAACCGUGAGA...CCUUCAUCCAACGGAUCGUCGGGCACGUACCUGCCCGGA.GAAGG...AGUAAACAAGCAUGGCAUCAGUUGUA.................................................................................................................................................................................................................................................................................
JCVI_SCAF_1096627296405/460-911              AUCUAACUGCGCACGCGGCCCGCCCAGUGAGCGCAAAAACUGCCUCUCUUCCCCUUUUUAGCCAAUCUGUCGUAGCCUUUGCCAACUCUCACAACCGUGAGA...CCUUCAUCCAACGGAUCGUCGGGCACGUACCUGCCCGGA.GAAGG...AGUAAACAAUCAUGGCAUCAGUUGUUUUUUCCCAAGCAUCAAGAAUUUAUCCCGGAACUACAAAACCUGCGGUAGAUAAAUUAGAUCUAACUGUUAAUGAUGGUGAGUUUUUAGUAUUAGUCGGACCAUCUGGUUGCGGUAAAUCAACCUCACUUCGAAUGUUAGCUGGAUUAGAGGAGAUUGAUACUGGAUCAAUUCGAAUUGGCGACAAGGAUGUAACAAAUGUUGCACCUAAAGAUCGCGAUAUCGCAAUGGUAUUUCAGUCAUACGCGCUCUACCCACAUAUGUCAGUAGCUGAA
JCVI_SCAF_1096627674912/271-1                AUUGCUUUAAAGAGUUCCAUGAGAGGUAAAAGGUUAUCGGAAUCCCCAUUCAAUAACUUCCUUUAAAGCCGCUCCAUGCGUAAUCUUCCCCCUGGAGUAAC.....CUCCAUCCAACGGAUCGUCGGGCACGUACCUGCCCGGAAGGAG....AGCUAGAAAUGGCUUCAGUAACAUUUGAAAAAGCAUCACGUAUAUAUCCGGGUAACCCGGUUCCAGCCGUAGAUAAAUUAGAUCUCGUCAUCAAUGAUGGCGAGUUUUUAGUUUUAGUUGGUCCAUC............................................................................................................................................................................
JCVI_SCAF_1096627017852/1645-2093            CGGUAAAUAUGCCUUGAUAACUUUCACUAUCUCAAUCUCUGUCGUACUCUUUGACAACUCUUUUUAAUAAUGCAGAUCGCCAUCUGUUUUAUUAAAAAGAC.....CUUCAUCCAACGGAACGUCGGGCACGUACCUGCCCGGAAGAAG....GAGUAAAAAAAUGGCAUCAGUUGUAUUUGAAAACGCUUCCCGCGUUUAUCCCGGAACUACAAAACCGGCGGUAGAUAAAUUAAAUCUCUCAGUUAAAGAUGGAGAAUUCCUAGUUCUUGUAGGUCCAUCUGGUUGUGGAAAAUCAACAUCACUUCGCAUGCUUGCCGGAUUAGAGGAGUGCGACACCGGUUCAAUUAAAAUCGGUGACAAAGAUGUAACCAAUGUGGCACCAAAAGAUCGCGAUAUCGCAAUGGUGUUCCAGUCAUAUGCUCUUUAUCCGCACAUGUCAGUAGCGGAAA
JCVI_SCAF_1101668251211/834-386              UGUGCUGGCAGUUAGGGCGUUAAGUGGGGUGCUUUUAACGCCCCACUUCCCCUUUACCGCCUUUAUGUCGUAGCCUUUGCCAACUCUCACAAACGUGAGAC.....CUUCAUCCAACGGAUCGUCGGGUACGUACCUACCCGGAAGAGG....GAGUAAUAAAUCAUGGCCUCAGUAGUAUUUUCACAAGCAUCUCGAAUAUACCCAGGAACCACAAAACCAGCGGUAGAUAAAUUAGACCUUACUGUUAAUGAUGGGGAAUUCUUAGUAUUAGUCGGCCCAUCUGGUUGUGGUAAGUCCACCUCACUUCGCAUGUUAGCUGGGCUCGAGGAGAUUGAUACCGGAACAAUACAUAUCGGUGAUAAAGAUGUGACAAAUGUUGCACCAAAAGAUCGCGACAUCGCAAUGGUGUUUCAAUCAUAUGCGCUCUACCCACAUAUGUCAGUUGCUGA
JCVI_SCAF_1096627014293/745-297              UCUGCUGGCAGUUAGGGCGUUAAGUGAGGUACUUUUCACGCCCAACUUCCCCUUUACCGCCAUUAUGUCGUAGCCUUUGCCAACUCUCACAAACGUGAGAC.....CUUCAUCCAACGGAUCGUCGGGUACGUACCUACCCGGAAGAGG....GAGUAAUAAAUCAUGGCAUCAGUAGUAUUUUCACAAGCAUCUCGAAUAUAUCCAGGAACCACAAAACCAGCGGUAGAUAAAUUAGACCUUACUGUUAAUGAUGGCGAAUUUUUAGUUUUAGUCGGCCCAUCUGGUUGUGGUAAGUCCACCUCACUUCGCAUGUUAGCUGGGCUCGAGGAGAUUGAUACCGGAACAAUACAUAUCGGUGAUAAAGAUGUAACAAAUGUUGCACCAAAAGAUCGCGACAUCGCAAUGGUAUUUCAAUCAUAUGCGCUAUACCCACAUAUGUCAGUCGCUGA
JCVI_SCAF_1101667169701/679-879              CUGACUGGCUUAGAGAGGCCAAGUUGAGCACACUUUAGGUGCGCACUUCCCAUAACCUGCCAAUCUGUCGUAACCUUUGCCAACUCUCACAACCGUGAGAC.....CUUCAUCCAACGGAUCGUCGGGUACGUACCUACCCGGAAGAGG....GAGAAAUAGAUCAUGGCAUCAGUUGUAUUCUCACAAGCAUCACGCAUAUACCCUGGA..................................................................................................................................................................................................................................................
JCVI_SCAF_1101668138352/400-1                CCGUGCCAGCCUACUAGGGGCUAAGUUGAGCGUAAUUAGGGGCUACCUCCCUUUUUUGGCCAGAAUGUCGUAGCCUUUGCCAACUCUCACAAUUGUGAGAC.....CUUCAUCCAACGGAUCGUCGGGUACGUACCUACCCGGAAGAGG....GAGAAAUAAAUCAUGGCAUCAGUUGUAUUUUCUCAAGCAUCAAGAAUCUAUCCCGGAACAACUAAACCAGCAGUAGAUAAAUUAGAUCUGACUGUUAAUGAUGGUGAAUUUCUAGUAUUAGUAGGCCCAUCAGGUUGUGGUAAAUCUACCUCGCUUCGCAUGUUAGCUGGGCUAGAGGAGAUUGAUACCGGAAGUAUUCAUAUUGGCGAUAAAGAUGUAACAAAUGUUGCGCCAAAAGAUCGUGAUAUUGCAAUGG...........................................
JCVI_SCAF_1101668122183/38-486               UGUGGAUAAGCCAAGGCCGCUUAGAUGAGCCUGGAUUCCGCGCCCCUUCCCCUUUUAACCCUAUCUGUCGUAACCUUUGCCAACUCUCACAACCGUGAGAC.....CUUCAUCCAACGGAUCGUCGGGUACGUACCUACCCGGAAGAAG....GAGUGCUAACCAUGGCCUCAGUUGUAUUCAAACAAGCAUCACGCAUCUAUCCUGGAACUACCAAACCAGCGGUAGAUAAAUUAGAUCUCACAGUUAAUGAUGGUGAGUUUCUAGUUCUAGUUGGACCUUCAGGUUGCGGUAAAUCAACAUCACUUCGUAUGUUGGCCGGCCUUGAAGAGAUUGAUACCGGAUCAAUUUUUAUCGGUGAUAAAGAUGUAACAAAUGUUGCACCUAAAGAUCGCGAUAUCGCAAUGGUAUUUCAGUCAUACGCACUUUACCCACAUAUGUCGGUAGCAGAG
JCVI_SCAF_1101668123036/748-300              AGUGAGCCAAUCGAGUGAGACUCCAUGAUGGGCAAAGUCUAUGCCCUUGCUAUCAAAAGCACCUUUGCCCUAGCCUUGGCCCGCUAGCCAACCGGUUAGCA.....CCUUCAUCCUCGGACCGUCGGGCACGUACCUGCCCGGAGAAGG....AGAAUUACGCAUGGCAUCAGUAGUUUUCGAAAACGCAUCACGAAUCUAUCCCGGCACAGAUAAACCUGCCGUAGACAAACUUAACCUCACUGUUAAAGACGGUGAAUUCCUCGUACUUGUAGGGCCAUCAGGUUGCGGUAAGUCAACAUCACUUCGCAUGUUGGCAGGCUUGGAAGAAAUUGAUGGCGGACGAAUUUUAAUCGGCGACCGCGACGUUACAAAUGUUGCGCCAAAAGAUCGCGACAUCGCGAUGGUCUUCCAGUCAUAUGCUCUUUAUCCGCACAUGACUGUCGCAGAGA
JCVI_SCAF_1096626060652/1-368                .................................................................................UUGGUCCACCCGGACCAUCA.....CCUUCAUCCACGGACCGUCGGGCACGUACCUGCCCGGAGAAGG....AGAGCAAUCUCAUGGCAUCAGUAGUUUUCGAAGCCGCAUCACGCAUCUAUCCAGGAACAACUGCACCUGCAGUCGAUAAGUUAAAUCUCACUGUCAAUGACGGUGAGUUUUUGGUUUUAGUCGGACCAUCAGGUUGCGGUAAGUCAACAUCACUUCGUAUGUUGGCAGGACUUGAAGAAGUCGAUAACGGAAGAAUCUUGAUCGGCGAUCGCGACGUUACAAACGUUGCACCAAAAGAUCGCGAUAUCGCGAUGGUAUUCCAGUCAUAUGCGUUGUACCCACACAUGACAGUUGCAGAA
JCVI_SCAF_1101668098278/347-795              GAUCUCCCGCCUCACUCAUGAAAUGGGCCGCGGCGCGUAGCUAGAUCUUCCGUAAACCAUCCUUUACGCGUAAUCUUCCACCGUUGGCCAACCGGCCAUCA.....CCUUCAUCCUCGGACCGUCGGGCACGUACCUGCCCGGAGAAGG....AGAGCAAUCUCAUGGCAUCAGUAGUUUUUGAUGGCGCAUCACGUAUCUACCCAGGAACAACAGCACCUGCGGUCGACAAGUUAAAUCUCACCGUUAAUGAUGGCGAGUUUUUAGUUCUUGUUGGUCCAUCAGGUUGCGGUAAGUCAACAUCACUUCGCAUGUUGGCAGGACUUGAAGAGAUCGAUGGCGGCAGAAUUUUAAUUGGCGAUCGCGAUGUAACAAAUGUUGCACCAAAGGAUCGCGAUAUUGCGAUGGUGUUCCAGUCAUACGCACUGUAUCCACACAUGACAGUUGCAGAG
JCVI_SCAF_1096627296044/1217-769             AGUAUACGAUCUCAGCGACAUCUCAUACAGCCAGAUUUUGCGGGAUCUUCCAUUAUGCGGGGAUUAGCCGUAAUCUUCCCUCGUUGGCCAACCGGCCAUCA.....CCUUCAUCCUCGGACCGUCGGGCACGUACCUGCCCGGAGAAGG....AGAGCAAUCUCAUGGCAUCAGUAGUUUUUGAUGGCGCAUCACGUAUCUAUCCAGGAACCACAGCACCUGCAGUCGACAAGUUAAAUCUCACCGUUAAUGAUGGAGAGUUUUUAGUUCUUGUUGGUCCAUCAGGUUGCGGUAAAUCAACAUCACUUCGUAUGUUGGCUGGACUUGAAGAAAUUGAUGGCGGCCGUAUUUUAAUUGGCGAUCGCGAUGUAACAAAUGUUGCACCAAAGGAUCGCGAUAUCGCGAUGGUUUUCCAGUCUUACGCACUGUAUCCACACAUGACAGUUGCAGAG
JCVI_SCAF_1101668125363/594-146              CUCCAUUAUGUGGACAACUAUACGGCACCUCACCUCUAGCCGGCCUAGCCAUUCUCCCCCUUUACGCGUAACCUUCGUGCGUUGGCCCACCCGGGCCAUCA.....CCUUCAUCCACGGACCGUCGGGCACGUACCUGCCCGGAGAAGG....AGAGAAAUCUCAUGGCAUCAGUAGUUUUCGAAGCCGCAUCACGUAUCUAUCCAGGAACUACAGCACCUGCUGUCGAUAAAUUAAACCUCACUGUCAAUGACGGUGAGUUUUUGGUUUUAGUCGGACCAUCAGGUUGCGGUAAGUCAACAUCACUUCGUAUGUUGGCAGGACUUGAAGAAGUUGAUAACGGAAGAAUCUUGAUCGGUGAUCGCGACGUUACAAACGUUGCACCAAAAGAUCGCGAUAUCGCGAUGGUAUUCCAGUCAUAUGCGUUGUACCCACACAUGAGCGUUGCAGAA
JCVI_SCAF_1101668115963/1137-689             UUAUGUGAGAAGUAUACGAUCUCACAGUCGGGGCGCGUGGCCUGAUCUUCCCUUAGGCAGGGUUUAUGCGUAAUCUUGCGCCGUUGGCCAACCGGCCAUCA.....CCUUCAUCCACGGACCGUCGGGCACGUACCUGCCCGGAGAAGG....AGAGCAAUCUCAUGGCAUCAGUAGUUUUUGAUGGCGCAUCACGUAUCUACCCAGGAACAACAGCACCUGCUGUCGACAAGUUAAACCUCACUGUUAAUGAUGGAGAGUUUUUAGUUCUUGUUGGACCAUCAGGUUGCGGUAAGUCAACAUCACUUCGCAUGUUGGCAGGACUUGAAGAAAUUGAUGGCGGCCGUAUUUUAAUCGGCGAUCGCGACGUAACAAAUGUUGCACCAAAAGAUCGCGACAUUGCAAUGGUGUUCCAGUCAUAUGCGCUGUAUCCACACAUGACAGUUGCAGAG
JCVI_SCAF_1101668126374/382-1                UCCAUUAGGUGUCCAACUAUACGGCAAUGCUCGAAGGCCUGACCUAGCCAAUUUGCUCCUUUACGCGUAACCUUCGGUGCGUUGGCCCACCCGGGCCAUCA.....CCUUCAUCCACGGACCGUCGGGCACGUACCUGCCCGGAGAAGG....AGAGCAAUCUCAUGGCAUCAGUAGUUUUUGAAGCUGCAUCACGUAUCUAUCCAGGAACAACUGCACCUGCAGUCGAUAAAUUAAAUCUCACUGUAAAUGACGGUGAGUUUUUGGUUUUAGUCGGCCCAUCAGGUUGCGGUAAGUCAACAUCACUUCGUAUGUUGGCAGGACUUGAAGAAGUCGAUAACGGAAGAAUCUUGAUCGGUGAUCGCGACGUUACAAACGUGCACCAAAAGAU.............................................................
JCVI_SCAF_1101668139245/329-1                UUAUGAGAGAAGUAUACGAUCUCAUAACCGUGCCGCGAAGCGAGAUCUUCCCUUAUAGGGGGUUUACGCGUAAUCUUCGGGCGUUGGCCAACCGGCCAUCA.....CCUUCAUCCACGGACCGUCGGGCACGUACCUGCCCGGAGAAGG....AGAGCAAUCUCAUGGCAUCAGUAGUUUUUGAUGGCGCAUCACGUAUCUAUCCAGGAACAACAGCACCUGCAGUCGACAAGUUAAAUCUCACCGUUAAUGAUGGAGAGUUUUUAGUUCUUGUUGGUCCAUCAGGUUGCGGUAAGUCAACAUCACUUCGUAUGUUGGCAGGACUGAAGAGAUCGAUG..................................................................................................................
JCVI_SCAF_1101668147889/569-1017             CCGCUGACCGAGUGGGGCUCCAUAAGGAUGCUAACUCUACAGGAGUCGCUCGUGGGCUCACGCGCUAAACUUGGCUCUGCUGAGUCCAUCUGGGCUCAUCA.....CCUUCACCUACGGAUCGUCGAGCACGUACCUGCUCGGAGAAGG....AGAAAUUCACAUGGCUUCGGUUGUAUUUGAAAAUGCUACGCGCGUAUAUCCCGGUUCAACAACACCGGCUGUAAACAAAUUAAAUCUUGAGAUUAAAGAUGGAGAGUUUUUAGUUCUUGUCGGACCAUCUGGCUGCGGAAAAUCAACAAUACUUCGAAUGCUAGCCGGAUUAGAAGAAGUUGAUAGCGGGCGUAUUUUAAUUGGUGGCAAAGAUGUCACACAUGUUGCGCCUAAAGAUCGUGACGUUGCAAUGGUUUUUCAAUCAUAUGCUUUGUAUCCACAUAUGAGCGUUGCAGAAA
NC_006085.1/439871-439423                    GCUGCAUCUUCACCCCCCGGCCCACCUUUGUGGGUUGUGUCCAUUAUGAUCAAUUUUGGCUCCUCGAAACCUCGGAGGGACCCGGUGACAUCCGUCACCGA.....UUUUCCACAACGGAUCGUCGGGCACGUACCUGCCCGUGGAAAG....GAACAACGGUCAUGGCAACCGUGCAAUAUAAGGAGGCGACUCGGGUUUAUCCGGGCACCGAUCGCGCAGCCGUCAGCAAGCUCGACCUCGACAUUGGCGACGGGGAGUUCAUGGUCCUCGUGGGACCGUCUGGCUGCGGUAAGUCGACCUCUCUGCGAAUGCUAGCCGGCCUCGAAGAGGUCAAUGCCGGCUCCAUCUGGAUCGGGGACCGCGAUGUCACUGAUCUUCCCCCGAAGGACCGUGACAUCGCCAUGGUCUUCCAGAACUACGCCCUGUACCCCCACAUGACCGUGGCCGAC
JCVI_SCAF_1096627011507/1374-926             CCUAGAGAACCUGCCACCCUUUAAGGGUAGCGCCACCAGCGCGCCCUUUCCUCACGGGGGCCAUUUCGGGUACUUUUUCCGAGUCCUCCACCGAGGAUGA.....CCUAUCUCCAACGGAUCGUCCGGCACGUACCUGCCGGGAGA.GGG...AGCUAACGCUCAUGGCAAUUGUUGUAUUCGAUAAAGCAAGUCGUACCUAUCCAGGUACCACCCGUCCUGCUGUAGACCAACUCGAUCUCACCGUUAACGACGGAGAGUUCCUCGUACUUGUUGGUCCUUCAGGUUGCGGAAAGUCAACAUCACUUCGCAUGCUCGCAGGGCUCGAAGAUGUUGAUACCGGUUCCAUUCGUAUUGGCGAUCGCGAUGUAACCCACGUUGCACCAAAAGAUCGCGACAUUGCGAUGGUCUUCCAGUCCUACGCGCUCUACCCCCACAUGACUGUGGCAGAG
ABEF01020574.1/81-527                        AGCUCGACUGACCCCGCGUCCCCGCCGGUGGGCAAGCGCGGUCGGUCGGGCAGUCCCAACUCUGUGCAAGCGCUUACGCAUGGGCUAGGGUGAUCGGCGUCA......CUUCACGACGGAUCGUCCGGCACGUGCCUGCCGGUGAAG......GAGAUGGAAAUCAAUGGCGUCUGUGAGUUUCGAGAAGGCCCAGCGCUGGUACCCGGGGUCCGACACCCCGGCCGUGCCGGGCAUCGACCUGGAGAUCAACGACGGCGAGUUCAUGGUGCUCGUCGGCCCCUCCGGCUGCGGCAAGUCCACGACCCUGCGCAUGCUCGCGGGCCUGGAGGAGGUGAACUCGGGCACCAUCAGGAUCGGUGACCGCGACAUCACCCACCUGCCGCCCAAGGACCGCGACAUCGCGAUGGUCUUCCAGAACUACGCGCUCUACCCGCACAUGAGCGUCGCGG
BABF01001037.1/4039-4487                     AACCUUCACUGAACCGGAAAAAAGUAAACGCUGAAGCUUGCAGUUUCCGAAAGCAAAGUUGUACGUCGGUGGCGAGGGCGGAAGCACAGUAAAGAACGA.....AUCCCUUUACAACGGAUCGUGAGGCACGUACCUGCCUCUGAAAGGAU..UGGUAAUCAUGGCAGAAGUCGUUUUCGACCACGUCACUCGUAUCUACCCGGGCAACGAUAAGCCCUCCGUGGAUGACCUGAAUCUUGAUAUCAAGGAUGGCGAGUUCCUCGUCCUCGUCGGCCCCUCUGGCUGUGGUAAGUCUACGACCCUUCGUAUGCUCGCCGGCCUGGAAGAGGUCAACAAGGGCCGCAUCCUCAUCGGUGGCAAGGAUGUCACCACGAUGCAGCCGAAGGACCGCGACAUCGCAAUGGUGUUCCAGAACUACGCUCUGUACCCGCACAUGACCGUUGCCGACAAC
BABE01000010.1/12390-11942                   AACCUUCACUGAACCGGAAAAAAGUAAACGCUGAAGCUUGCAGUUUCCGAAAGCAAAGUUGUACGUCGGUGGCGAGGGCGGAAGCGCAGUAAAGAACAA.....AUCCCUUUACAACGGAUCGUGAGGCACGUACCUGCCUCUGAAAGGAU..UAGUAAUUAUGGCAGAAGUCGUUUUCGACCACGUCACUCGUAUCUACCCGGGCAACGAUAAGCCCUCCGUGGAUGAUCUGAAUCUUGAUAUCAAGGAUGGCGAGUUCCUCGUCCUCGUCGGCCCUUCUGGCUGUGGUAAGUCUACGACCCUUCGUAUGCUCGCCGGCCUGGAAGAGGUCAACAAGGGCCGCAUCCUCAUUGGUGGCAAGGAUGUCACCACGAUGCAGCCGAAGGACCGCGACAUCGCAAUGGUGUUCCAGAACUACGCUCUGUACCCGCACAUGACCGUUGCCGACAAC
BABC01000051.1/3393-2945                     AACCUUCACUGAACCGGAAAAAAGUAAACGCUGAAGCUUGCAGUUUCCGAGAGCAAAGUUGUAUGUCGGUAGCGAGGGCGGAAGCACAGUAAAGAACAA.....AUCCCUUUACAACGGAUCGUGAGGCACGUACCUGCCUCUGAAAGGAU..UAGUAAUUAUGGCAGAAGUCGUCUUCGACCACGUCACUCGUAUCUACCCGGGCAACGACAAGCCCUCCGUGGAUGAUCUGAAUCUUGAUAUCAAGGAUGGCGAGUUCCUCGUCCUCGUCGGCCCCUCUGGCUGCGGUAAGUCUACGACCCUUCGUAUGCUCGCCGGCCUGGAAGAGGUCAACAAGGGCCGCAUCCUCAUCGGUGGCAAGGAUGUCACCACGAUGCAGCCGAAGGACCGCGACAUCGCAAUGGUGUUCCAGAACUACGCCCUGUACCCGCACAUGACCGUGGCCGACAAC
BABE01000234.1/10848-10400                   AACCUUCACUGAACCGGAAAAAAGUAAACGCUGAAGCUUGCAGUUUCCGAAAGCAAAGUUGUACGUCGGUGGCGAGGGCGGAAGCGCAGUAAAGAACAA.....AUCCCUUUACAACGGAUCGUGAGGCACGUACCUGCCUCUGAAAGGAU..UAGUAAUUAUGGCAGAAGUCGUUUUCGACCACGUCACUCGUAUCUACCCGGGCAACGAUAAGCCCUCCGUGGAUGAUCUGAAUCUUGAUAUCAAGGAUGGCGAGUUCCUCGUCCUCGUUGGCCCUUCUGGCUGUGGUAAGUCUACGACCCUUCGUAUGCUCGCCGGCCUGGAAGAGGUCAACAAGGGCCGCAUCCUCAUUGGUGGCAAGGAUGUCACCACGAUGCAGCCGAAGGACCGCGACAUCGCAAUGGUGUUCCAGAACUACGCUCUGUACCCGCACAUGACCGUUGCCGACAAC
NC_004307.2/1660967-1661415                  AACCUUCACUGAACCGGAAAAAAGUAAACGCUGAAGCUUGCAGUUUCCGAAAGCAAAGUUCUACGUCGGUGGCGAGGGCGGAAGCGCAGUAAAGAACAA.....AUCCCUUUACAACGGAUCGUGAGGCACGUACCUGCCUCUGAAAGGAU..UAGUAAUUAUGGCAGAAGUCGUUUUCGACCACGUCACUCGUAUCUACCCGGGCAACGAUAAGCCCUCCGUGGAUGAUCUGAAUCUUGAUAUCAAGGAUGGCGAGUUCCUCGUCCUCGUCGGCCCUUCUGGCUGUGGUAAGUCUACGACCCUUCGUAUGCUCGCCGGCCUGGAAGAGGUCAACAAGGGCCGCAUCCUCAUCGGUGGCAAGGAUGUCACCACGAUGCAGCCGAAGGACCGCGACAUCGCAAUGGUGUUCCAGAACUACGCUCUGUACCCGCACAUGACCGUUGCCGACAAC
BAAY01012752.1/1-352                         .................................................................................................AA.....AUCCCUUUACAACGGAUCGUGAGGCACGUACCUGCCUCUGAAAGGAU..UAGUAAUUAUGGCAGAAGUCGUUUUCGACCACGUCACUCGUAUCUACCCGGGCAACGAUAAGCCCUCCGUGGAUGAUCUGAAUCUUGAUAUCAAGGAUGGCGAGUUCCUCGUCCUCGUCGGCCCUUCUGGCUGUGGUAAGUCUACGACCCUUCGUAUGCUCGCCGGCCUGGAAGAGGUCAACAAGGGCCGCAUCCUCAUCGGUGGCAAGGAUGUCACCACGAUGCAGCCGAAGGACCGCGACAUCGCAAUGGUGUUCCAGAACUACGCUCUGUACCCGCACAUGACCGUUGCCGACAAC
BAAZ01002988.1/545-993                       UCAACGAAGAGAACCUUCGCCAAACCAAAGAAAUAAAUUAACGCUUUGAAUUGUGGCUUUGUCGAAGUCGUAAGCCGCAAGGCGAGGCACCGAAAAGAA.....AUCCCUUUACAACGGAUCGUGAGGCACGUACCUGCCUCUGAAAGGAU..GACAAAUCAUGGCAGAAGUCGUAUUCGACCAUGUUACUCGUAUCUACCCGGGCAACGAUAAGCCGUCGGUGGAUGAUUUGAAUAUGGACAUCAAGGACGGCGAGUUCCUGGUGCUGGUUGGCCCGUCUGGCUGCGGCAAGUCCACUACUCUGCGUAUGCUCGCUGGCCUUGAAGAGGUCAACAAGGGCCGCAUCCUCAUCGGUGGCAAGGACGUCACCACGAUGCAGCCGAAGGACCGCGACAUCGCAAUGGUGUUCCAGAACUACGCUCUGUACCCGCACAUGACCGUGGCCGACAAC
BAAY01007686.1/348-1                         UCAACGAAGAGAACCUUCGCCAAACCAAAGAAAUAAAUUAACGCUUUGAAUUGUGGCUUUGUCGAAGUCGUAAGCCGCAAGGCGAGGCACCGAAAAGAA.....AUCCCUUUACAACGGAUCGUGAGGCACGUACCUGCCUCUGAAAGGAU..GACAAAUCAUGGCAGAAGUCGUAUUCGACCAUGUUACUCGUAUCUACCCGGGCAACGAUAAGCCGUCGGUGGAUGAUUUGAAUAUGGACAUCAAGGACGGCGAGUUCCUGGUGCUGGUUGGCCCGUCUGGCUGCGGCAAGUCCACUACUCUGCGUAUGCUCGCUGGCCUUGAAGAGGUCAACAAGGGCCGCAUCCUCAUCGG.................................................................................................
BABC01000362.1/2737-2289                     CUCAACGAAGAGAUCUUCGCUAAACCAAGUACAUAAAUUAACGCUUUGAAUUGUGGCUUUGUCGAAGUCGUAAGCUGCAAGGCGAGGCACAGGAAAGAA.....AUCCCUUUACAACGGAUCGUGAGGCACGUACCUGCCUCUGAAAGGAU..GACAAAUCAUGGCAGAAGUCGUAUUCGACCAUGUUACUCGUAUCUACCCGGGCAACGAUAAGCCGUCGGUGGAUGAUCUGAACCUGGAUAUCAAGGACGGCGAGUUCCUUGUGCUGGUUGGCCCGUCUGGCUGCGGCAAGUCCACUACCCUGCGUAUGCUCGCAGGCCUCGAAGAGGUCAACAAGGGCCGUAUCCUCAUCGGUGGCAAGGAUGUCACUACGAUGCAGCCGAAGGAUCGCGACAUCGCAAUGGUGUUCCAGAACUACGCUCUGUACCCGCACAUGACCGUUGCGGACAAC
hgutS7_s7_164770/1-440                       .........AGAGAUCUUCGCUAAACCAACCAAUAAGUAAACGCUUUGAAUUGUGGCUUUGUCAAAGUAGUAAGCCGCGAGGAUGGGCACCGAACAAAA.....AUCCCUUUACAACGGAUCGUGAGGCACGUACCUGCCUCUGAAAGGAU..GACAAAUCAUGGCAGAAGUCGUAUUCGACCAUGUUACUCGUAUCUACCCGGGCAAUGACAAGCCGUCUGUGGAUGAUCUGAACCUCGACAUCAAGGAUGGCGAAUUCCUGGUGCUGGUCGGCCCGUCUGGUUGCGGUAAGUCUACGACCCUGCGUAUGCUCGCAGGCCUCGAAGAGGUCAACAAGGGACGCAUCCUCAUCGGCGGCAAGGACGUCACCACGAUGCAGCCGAAGGACCGCGACAUCGCAAUGGUGUUCCAGAACUACGCUCUGUAUCCGCACAUGACCGUCGCCGACAAC
BAAY01007496.1/1232-784                      AUGGCUCAACGAAGAGAUCUUCGCCAAACCAAAUAAGUAAACGCUUUGAAUUGUGGCUUUGUCAAAGUAGUAAGCCGCGAGGAUGGGCACCGAACAAAA.....AUCCCUUUACAACGGAUCGUGAGGCACGUACCUGCCUCUGAAAGGAU..GACAAAUCAUGGCAGAAGUCGUAUUCGACCAUGUUACUCGUAUCUACCCGGGCAAUGACAAGCCGUCUGUGGAUGAUCUGAACCUCGACAUCAAGGAUGGCGAAUUCCUGGUGCUGGUCGGCCCGUCUGGUUGCGGUAAGUCUACGACCCUGCGUAUGCUCGCAGGCCUCGAAGAGGUCAACAAGGGCCGCAUCCUCAUCGGUGGCCAGGACGUCACCACGAUGCAGCCGAAGGACCGCGACAUCGCAAUGGUGUUCCAGAACUACGCUCUGUAUCCGCACAUGACCGUCGCCGACAAC
NZ_AAXD02000031.1/37232-36784                UCAACGAAGAGAACCUUCGCUAAACCAAAGAAAUAAAUUAACGCUUUGAAUUGUGGCUUUGUCAAAGUAGUAAGCCGCGAGGAUGGGCACCGAACAAAA.....AUCCCUUUACAACGGAUCGUGAGGCACGUACCUGCCUCUGAAAGGAU..GACAAAUCAUGGCAGAAGUCGUAUUCGACCAUGUUACUCGUAUCUACCCGGGCAAUGACAAGCCGUCUGUGGAUGAUCUGAACCUCGACAUCAAGGAUGGCGAAUUCCUGGUGCUGGUCGGCCCGUCUGGUUGCGGUAAGUCUACGACCCUGCGUAUGCUCGCAGGCCUCGAAGAGGUCAACAAGGGACGCAUCCUCAUCGGUGGCAAGGACGUCACCACGAUGCAGCCGAAGGACCGCGACAUCGCAAUGGUGUUCCAGAACUACGCUCUGUAUCCGCACAUGACCGUCGCCGACAAC
NC_008618.1/2026564-2026116                  GCUCAACGAAGAGAUCUUCGCUAAACCAACCAAUAAGUAAACGCUUUGAAUUGUGGCUUUGUCAAAGUAGUAAGCCGCGAGGAUGGGCACCGAACAAAA.....AUCCCUUUACAACGGAUCGUGAGGCACGUACCUGCCUCUGAAAGGAU..GACAAAUCAUGGCAGAAGUCGUAUUCGACCAUGUUACUCGUAUCUACCCGGGCAAUGACAAGCCGUCUGUGGAUGAUCUGAACCUCGACAUCAAGGAUGGCGAAUUCCUGGUGCUGGUCGGCCCGUCUGGUUGCGGUAAGUCUACGACCCUGCGUAUGCUCGCAGGCCUCGAAGAGGUCAACAAGGGACGCAUCCUCAUCGGCGGCAAGGACGUCACCACGAUGCAGCCGAAGGACCGCGACAUCGCAAUGGUGUUCCAGAACUACGCUCUGUAUCCGCACAUGACCGUCGCCGACAAC
NZ_AABM02000008.1/53570-53122                AACCUUCACUGAACCGGAAAAAAGUAAACGCUGAAGCUUGCAGUUUCCGAAAGCAAAGUUGUACGUCGGUGGCGAGGGCGGAAGCACAGUAAAGAACAAAU.....CCCUUUACAACGGAUCGUGAGGCACGUACCUGCCUCUGAAAGG....AUUAGUAAUUAUGGCAGAAGUCGUUUUCGACCACGUCACUCGUAUCUACCCGGGCAACGAUAAGCCCUCCGUGGAUGAUCUGAAUCUUGAUAUCAAGGAUGGCGAGUUCCUCGUCCUCGUCGGCCCUUCUGGCUGUGGUAAGUCUACGACCCUUCGUAUGCUCGCCGGCCUGGAAGAGGUCAACAAGGGCCGCAUCCUCAUCGGUGGCAAGGAUGUCACCACGAUGCAGCCGAAGGACCGCGACAUCGCAAUGGUGUUCCAGAACUACGCUCUGUACCCGCACAUGACCGUUGCCGACA
NC_006361.1/5869781-5870228                  UCCGCCUACCCGCAGGCUACUCCCGCAAACACCGGGCGGCCGCUGAUCGCACCGAGCAAAUCGGCGGCCCGGGACCGCCGUGGUCUAGAGUCCUGCCGACA.....CCCUGUACU.CGGAUCGUCCGGCACGUUCCUGCCGGUGAAGGG....AAGUAUCUGCCGUGGCCACGGUUACCUUCGAGCGCGCCACCCGGCUCUACCCGGGGGCGAGCAAGCCCGCCGUCGAUCGCUUGGAACUGGAGAUCGCCGACGGCGAGUUCCUGGUCCUGGUCGGCCCGUCCGGAUGUGGCAAGUCCACCUCGCUGCGGAUGCUGGCCGGACUGGAGGAGGUGAGCGACGGGCGCAUCCUCAUCGGUGCGAAGGACGUGACCCACGCCGAACCCAAGGAUCGCGACAUCGCGAUGGUGUUCCAGAACUACGCCCUCUACCCGCACAUGACGGUGGCCGAG
NC_003155.3/4886989-4887436                  ACCGCUCCCGGAGUACUGACAGACCAGGUGAACGCCAGGUACCGUCCUGAGCCAGUUCACUCUUGUGGACUACACCACUACGAAUCCUCGUGGUGGACACCA.....CCUUUACU.CGGAUCGUCCGGCACGUUCCUGCCGGUGAAGG.....GGGCCCCUCACCAUGGCCACAGUCUCGUUCGACAAGGCGACCCGCAUCUACCCGGGUUCCGAGAAGCCCGCCGUCGAUGCCCUGGAGAUCGACAUCGAGGACGGCGAGUUCCUCGUCCUCGUCGGUCCCUCCGGUUGCGGCAAGUCCACCUCGCUCCGCAUGCUCGCGGGGCUCGAGGACGUGAACGCCGGCGCCAUCCGCAUCGGUGACCGCGACGUCACGCACCUGCCGCCGAAGGACCGGGACAUCGCCAUGGUGUUCCAGAACUACGCGCUCUACCCGCACAUGACCGUCGCCGA
NC_008699.1/1122314-1122762                  CUGAGCCGCAAGCAGCUGCGCCGCCGGGACUAACGGCCCGGCGAUCUCCUGACUCAGGUACUCCCCACGGGUACGCGCCUCCCGGUACGGUGACCGUGCUCA....CC.UUUACGACGGAUCGUCCGGCACGUACCUGCCGGUGAA.GG....AGUUGUUCAAGCAUGGCCACAGUCAGGUUCGAAGAAGCACAACGGUGGUACCCCGGCACCGACAAACCGGCGGUUCCGGGCAUCUCGCUCGAGAUCGGUGACGGCGAGUUCGUCGUCCUGGUCGGUCCUUCCGGUUGCGGCAAGUCCACGACCCUGCGGAUGCUGGCGGGGCUCGAAGAGGUCAACAAGGGCCGGAUCUUCAUCGGCGACCGCGACAUCACCAACACGCCCCCCAAGGACCGGGACAUCGCGAUGGUGUUCCAGAACUACGCGCUCUACCCGCACAUGUCCGUCGCGGA
JCVI_SCAF_1101668115049/551-999              UUCUUCGUCAUGACUAGGGCAACCUCUCUUUGCGUCGUUCUAUUCCCGCGCCUUAAGGCUAACUGCCAUACUUAACGAGGACAGCCAGCGCUGGCUGUCC.....UCUAUUCACUACGGAUCGUCCGGCACGUACCUGCCGGUGAA.GGA...GAUACACCCAUGGCAACUGUAACUUUCGACAAGGCCACGCGCCUUUACCCGGGCACCACAAAGCCCGCCGUCGAUGCAAUUGACCUCCACAUCGCAGACGGCGAAUUCCUCGUCCUCGUGGGCCCCUCGGGCUGUGGAAAGUCGACCACUCUGCGAAUGCUCGCCGGCCUCGAAGAGGUCAAUGGCGGCCGCAUCCUCAUCGGUGACCGCGACGUGACGAACGUCCCACCGAAAGACCGUGACAUCGCAAUGGUCUUCCAGAACUACGCUCUGUACCCGCACAUGUCCGUUGCCGAGAA
NC_009480.1/2799518-2799966                  GCCGCCGAUCCGCAUCGUGCCGGGCUUCCCGACCACAGACCCGCGUGCAAUACUCAUCGGGUGGUCGUCGUCGCCCACAGCGAUGAGCCAUGAGCAUCACA.....UCCAUCACCACGGAUCGUCGGGCACGUACCUGCCCGUGAAGGA....GAACACCGAAAUGGCAUCUGUAACUUUCGACAAGGCCACGCGCCUGUACCCGGGCUCGACGCGCCCCGCGGUCGACCAGAUCGACCUGGAGGUCGCCGACGGCGAGUUCCUCGUCCUCGUCGGCCCGUCCGGCUGCGGCAAGUCGACCACCCUCCGCAUGCUCGCGGGCCUCGAGGAGGUCAACGACGGCAACAUCUUCAUCGGCGACCGCAACGUCACGGACGUCCCGCCGAAGGACCGCGACAUCGCGAUGGUGUUCCAGAACUACGCGCUGUACCCGCACAUGACGGUCGCCGAGA
JCVI_SCAF_1096626856533/285-734              UACCCUGGCCUGGCACGAGGCUUUACUGGGAAAAACUGGUGCCGGCUCGGGCGGUGCUGGCAUACUAGUUACAACACCGAGCCAACGUGGGCGGGGUGGGU....UCCAUUCACAAAGGAUCGUCCGGCACGUACCUGCCGGUGAA.GGA...GAAAAUCAUGGCGUCAGUGACGUUUGACAAGGCAAGUCGUAUCUAUCCCGGAACAACCACCCCCGCGGUGGACGCUCUCGACCUCAGGGUCGAAGAUGGCGAGUUCCUUGUUCUCGUUGGCCCUUCUGGCUGCGGAAAGUCCACGUCGUUGCGCAUGCUCGCAGGACUCGAAGAAAUCGAUGAUGGUCGCAUCCUCAUCGGUGACAGGGAUGUCACCGAUGUCGCGCCGAAAGACCGUGACAUCGCGAUGGUCUUCCAAAACUACGCCCUUUACCCCCACAUGACCGUGGCAGAAAACA
NZ_AAOB01000005.1/161932-162381              GCCCAACUGCUUUCUGAGAUCGGCGGUUUGGCGGGCUGAACCACUCGGUCACGUGACCCCUAAAAGAGUGCAAUAAUGACCCAACGCGAUUUCGAUCGCUG....UCCAUUCACUAAGGAUCGUCCGGCACGUACCUGCCGGUGAA.GGA...GAAAAAUACAACAAUGGCGUCUGUAACUUUUGACAACGCAACCCGCCUCUACCCCGGAUCAACGAUCCCGGCUGUAGACAAGCUCAAUCUUCACGUAGAAGAUGGCGAAUUCCUCGUACUUGUCGGCCCAUCGGGUUGCGGUAAGUCCACCAGCCUCCGCAUGCUCGCCGGCCUCGAAGAGGUCAAUGGCGGCAGCAUCCUCAUCGGAGACCGUGACGUUACUGACGUUCCUCCGAAGGACCGCGACAUCGCAAUGGUCUUCCAGAACUACGCUCUCUACCCGCACAUGACGGUUGCCG
NC_008711.1/988597-988148                    AAAGUCUGACAUACUCUUGGAUGUGAUGUGACGCACAGUACCGUGCGACGUCACACGAUCCUCCCCGGCCAUUGGCCGGGGAGUUCAACUGAAGAAAAUGAA....CCAUUCACAACGGAUCGUCCGGCACGUACCUGCCGGUGAA.GG....GAUUGAUAACUGUGGCUACAGUUACUUUUGAUAACGCUACGCGUCUGUACCCGGGCACAGAUAAGCCCGCCGUCGAUAAGCUCAACAUCGACAUCGCCGAUGGCGAAUUCCUGGUCCUCGUUGGACCCUCCGGUUGCGGUAAGUCCACCUCGCUGCGCAUGCUCGCAGGCCUUGAGGACGUCAACGCCGGCCGCAUCCUAAUCGGCGACCGCGACGUCACGGACGUUCCGCCGAAGGACCGCGACAUUGCAAUGGUCUUCCAGAACUACGCCCUUUACCCGCACAUGACCGUUGCGGAC
NC_008541.1/812508-812059                    UGUGAUGUGGCGCACAGACACCGUGCGGCGUCACGCGAUACUCCUCGGCUUCGGCCGGGGAGUACACGGCUGGAAAACCGUGGACAACUGAAUAAACAUGAA....CCAUUCACAACGGAUCGUCCGGCACGUACCUGCCGGUGAA.GG....GAUUGAUAACUGUGGCAACAGUUACUUUUGAUAACGCAACACGUCUGUACCCGGGCACUGAUAAGCCCGCCGUCGAUAAGCUCAACAUCGACAUCGCCGAUGGCGAAUUCCUGGUCCUCGUUGGACCCUCCGGCUGCGGCAAGUCCACCUCCCUGCGUAUGCUCGCGGGCCUUGAGGAUGUCAACGCAGGCCGCAUCCUCAUUGGUGACCGCGACGUCACCGAUGUUCCGCCGAAGGACCGCGACAUUGCGAUGGUCUUCCAGAACUACGCCCUGUACCCGCACAUGACUGUUGCGGAC
JCVI_SCAF_1101668162609/775-1224             CAGAGCAUUCCCUAGUUGAGUGCUUGGCACCCCUGCCACCAGAAGCCGAUACCUGCCAUACUGGGGCAUAAGUUUCGGUCCAAUGACGGGUCGAAAUCGUU....UCCAUUCACUACGGAUCGUCCGGCACGUACCUGCCGGUGAA.GGA...GAAAACAAUGGCGUCUGUGACGUUUGAUAAAGCAAGUCGCAUCUACCCGGGAACCACUGUCCCAGCUGUCGAUGCUCUCGAUCUCACCAUCGAUGAUGGUGAGUUCCUCGUUCUCGUGGGCCCUUCGGGUUGCGGGAAGUCCACCUCGCUUCGCAUGCUCGCGGGCUUGGAGGAAAUUGAUGAUGGACGAAUCCUGAUCGGUGACCGUGACGUCACCGAUGUGGCACCCAAGGACCGGGACAUCGCCAUGGUGUUCCAGAACUACGCUCUAUACCCCCACAUGACGGUGGCAGAGAACA
JCVI_SCAF_1096627015612/78-527               CCUUUGGUUUGGUCACGAAAUAGCGACAAUGGGCAGAACUCUAGUCUAAAAGACAAGCGAGCAAUGACAUAAUGAAGUAACCCUUCACCGCCGGUGUAGGG....CUCUAUCACUACGGAUCGUCCGGCACGUACCUGCCGGUGA.GGAG...AAAAAAUCAUGGCAUCAGUGUCAUUCAGAAAGGCAACUCGCCUUCACCCGGGCGGAACCCGUCCGGCCGUUGACCAGAUGGAACUAGAAAUCGCCGAUGGCGAAUUCUUGGUUCUAGUCGGUCCUUCGGGUUGUGGAAAGUCGACCACCCUGCGCAUGCUGGCUGGUCUUGAAGAAGUUAACGAAGGCGACAUCUUUAUCGGUGACCGCAACGUUACCGACGUUCCACCAAAAGACCGCGACAUCGCAAUGGUCUUCCAGAACUACGCUCUCUACCCACACAUGACCGUGGCUGAGAAC
NC_006087.1/1880401-1880849                  CCCCGGCCCCCGGCCCGGCUCCGGUCUGGUCGAAGCACGCUUCGGAAUGCCCUACUAUGGGGCGUGGCGACGGCGCCCGAUUUGGACGAAACGCCACAUCA.....UCCAUCACUACGGAUCGUCCGGCACGUACCUGCCGGUGAAGGA....GAACACGAGAACUAUGGCGACUGUCACCUAUGACAAAGCGACCCGGCUCUACCCCGGCUCGAACCGCCCCGCGGUCGACGCCCUCGACCUCGACAUCGCGGACGGCGAGUUCCUCGUCCUGGUCGGCCCCUCCGGUUGCGGCAAGUCCACCUCCCUGCGCAUGCUCGCCGGCCUCGAAGAGGUCAACGACGGCAACAUCUUCAUCGGCGAGCGCAACGUCACCGAUGUUCCGCCGAAGGACCGCGACAUCGCGAUGGUCUUCCAGAACUACGCGCUGUACCCGCACAUGACCGUGGCCG
JCVI_SCAF_1096626908686/580-1028             GCUUUGGACUUGACAAGGUGGGUUCCUUUUCAUCUCAGUUAGAUAAACCGACCCCCAUUCUAGGUUGAAGAUGCGAUACUUAUGAAGCCUCAGAAGAGGC....AC.UCGUCACAACGGAUCGUCCGGCACGUACCUGCCGGUGAAGGAGU..AGAAAUGGCAACAGUAUCUUUUAGAGGUGCAACCCGUCUUUAUCCGGGGGGCACCAAGCCAGCGGUAGACAAGCUGGACCUCGAGGUAGCCGACGGUGAGUUCCUCGUUCUCGUAGGACCCUCCGGUUGCGGAAAGUCAACCUCACUCAGAAUGCUCGCCGGCCUCGAAGAGGUCAACGAAGGUGGCAUUUACAUCGGCGACAGAGAAGUCACCGACGUGCCGCCAAAGGACAGGGACAUCGCGAUGGUGUUCCAGAACUACGCUCUCUACCCACACAUGACCGUGGCCGAGAACAUGG
JCVI_SCAF_1096626902982/774-1222             GCUUUGGACUUGACAAGGUGGGUUCCUUUUCAUCUCAGUUAGAUAAACCGACCCCCAUUCUAGGUUGAAGAUGCGAUACUUAUGAAGCCUCAGAAGAGGC....AC.UCGUCACAACGGAUCGUCCGGCACGUACCUGCCGGUGAAGGAGU..AGAAAUGGCAACAGUAUCUUUUAGAGGUGCAACCCGUCUUUAUCCAGGGGGCACCAAGCCAGCGGUGGACAAGCUGGACCUCGAGGUAGCCGACGGUGAGUUCCUAGUUCUUGUAGGACCCUCCGGUUGCGGUAAGUCAACCUCACUCAGAAUGCUCGCCGGCCUCGAAGAGGUCAACGAAGGUGGCAUUUACAUCGGCGACAGAGAAGUCACCGACGUGCCGCCAAAGGACAGGGACAUCGCGAUGGUGUUCCAGAACUACGCUCUCUACCCACACAUGACCGUGGCAGAGAACAUGG
JCVI_SCAF_1101668063560/1-384                .................................................................UUGAGAUGCGAUACUUAUGAAGCCUCAAACGAGGC....ACUC.AUCACGAAGGAUCGUCCGGCACGUACCUGCCGGUGAAGGAGU..AGAAAUGGCAACAGUAUCUUUUAGAGGUGCAACCCGUCUUUAUCCAGGGGGCACCAAGCCAGCGGUGGACAAGCUGGACCUCGAGGUAAAAGACGGAGAGUUCCUAGUUCUCGUAGGACCUUCCGGUUGCGGUAAGUCAACCUCACUCAGAAUGCUCGCCGGCCUCGAAGAGGUCAACGAGGGUGGCAUUUACAUCGGCGACAGAGAAGUCACCGACGUGCCUCCAAAGGACAGGGACAUCGCGAUGGUGUUCCAGAACUACGCUCUCUACCCACACAUGACCGUGGCCGAGAACAUGG
JCVI_SCAF_1096627299376/2496-2048            GCUUGGGACUUGACAAGGUGGAUUCCUUUUCAUCUCAGUUAGAUAAACCGACCCCCAUUCUAGGUUGAAGAUGCGAUACUUAUGAAGCCUCAAACGAGGC....ACUC.AUCACGAAGGAUCGUCCGGCACGUACCUGCCGGUGAAGGAGU..AGAAAUGGCAUCAGUAACUUUCAAAGCCGCAACUCGCCUGUAUCCAGGCGGCACCAAGCCAGCGGUGGACAAGCUGGACCUCGAGGUAAAAGACGGAGAGUUCCUAGUUCUUGUAGGACCCUCCGGUUGCGGUAAGUCAACCUCACUCAGAAUGCUCGCCGGCCUCGAAGAGGUCAACGAGGGUGGAAUCUACAUCGGCGACAGAGAAGUCACCGACGUGCCGCCAAAGGACAGGGACAUCGCGAUGGUGUUCCAGAACUACGCUCUCUACCCACACAUGACCGUGGCCGAGAACAUGG
JCVI_SCAF_1101667060800/309-757              CUGUGCUUUCGUCACGCCUUGAGCCACCUCUAGGCACAAAGCGGCACAAGAUGGCAUACUGUCCAGUGCUCGCUUACUUCAUAGUAGAAGCAAGCGCGGCA.....UCCAUCACAACGGAUCGUCCGGCACGUACCUGCCGGUGAAGGA....GAAAAUAAUGGCGUCAGUGACGUUUGAUAAAGCAAGUCGUAUCUAUCCCGGGACCACACUUCCCGCAGUAGAUGCUCUCGAUCUCACCAUCGACGAUGGAGAGUUCCUCGUAUUGGUUGGCCCCUCUGGCUGUGGAAAGUCCACCUCGCUUCGCAUGUUGGCGGGCUUGGAAGACAUCAACAGCGGUCGCAUUCUCAUUGGGGAUCGCGACGUGACCGAUGUGGCACCGAAAGACCGUGACAUCGCCAUGGUCUUCCAGAACUACGCUCUCUACCCCCACAUGACCGUGGCAGAGAACA
JCVI_SCAF_1101668160299/914-466              AUUCGAGGUCAUUUUUUCGUAAUGUUUGGUCUCAGCUUUAUUACAAAGCCCUUCCAUUCUAAUGACAGGUGCAAUACUUAGAAAGUUCGCUAAAGCGAUCA....C.CUAUCACAACGGAUCGUCCGGCACGUACCUGCCGGUGAAGGAG...AAACAAAUGGCAUCAGUAUCAUUCCGCGACGCAACCCGACUGUAUCCAGGCGGCACCAAGCCUGCAGUCGACAAGCUAAACCUAGAGGUCAAGGACGGCGAGUUCUUGGUUUUGGUUGGCCCUUCCGGUUGCGGUAAGUCAACUUCCCUCCGCAUGCUUGCUGGCCUUGAAGAGGUCAACGAGGGUGGAAUCUACAUUGGAGACCGCGACGUCACCGAUGUUCCACCAAAGGACCGCGACAUCGCGAUGGUUUUCCAGAACUACGCCCUAUACCCACACAUGACUGUGGCUGAGAACAU
JCVI_SCAF_1096627941248/889-443              UUUUCGUUCAUGUAGGGAAUUAUCUUUCUUGUUUCUGAGAAAACUCUAUUAGUUUACGUGGCUUGUGAGAUACUUUCUAAAUCCAAUAACGAUGUUGGAUG......CUUUCACAACGGAUCGUCCGGCACGUACCUGCCGGUGAAGG.....AGAUAANNNNNNNNNNNNNNNNNNNNNNNNNNNNNNNNNNNNNNNNNNNNNNNNNNNGGUUCUGGUUGGACCAUCAGGUUGCGGUAAAUCCACAAGCCUCAGAAUGCUAGCUGGGUUGGAAGAAGUAAACGACGGUGCGAUUUAUAUCGGCGACAGGGACGUCACCGAUGUCGCACCCAAAGAUCGCGAUAUCGCGAUGGUUUUCCAAAACUAUGCCCUCUACCCCCACAUGACCGUGGCCGAAAACAUGGGAUUUGCGCUGAAAAUCGCAGGGGUCCCCAAAGAAGAACGUGCCGAGA
JCVI_SCAF_1101668626336/1065-619             UUUUCGUUCAUGUAGGGAAUUAUCUUUCUUGUUUCUGAGAAAACUCUAUUAGUUUACGUGGCUUGUGAGAUACUUUCUAAAUCCAAUAACGAUGUUGGAUG......CUUUCACAACGGAUCGUCCGGCACGUACCUGCCGGUGAAGG.....AGAUAAAAAUGGCUUCGGUCAAAUUCGAUAAGGCCACUAGGCUCUACCCAGGUGGCACCAAACCCGCAGUAGAUCAACUCGAACUGGAUAUCCAAGAUGGAGAGUUCCUGGUUCUGGUUGGACCAUCAGGUUGCGGUAAAUCCACAAGCCUCAGAAUGCUAGCUGGGUUGGAAGAAGUAAACGACGGUGCGAUUUAUAUCGGCGACAGGGACGUCACCGAUGUCGCACCCAAAGAUCGCGAUAUCGCGAUGGUUUUCCAAAACUAUGCCCUCUACCCCCACAUGACCGUGGCCGAAAAC
JCVI_SCAF_1101668634135/447-1                UUUUCGUUCAUGUAGGGAAUUAUCUUUCUUGUUUCUGAGAAAACUCUAUUAGUUUACGUGGCUUGUGAGAUACUUUCUAAAUCCAAUAACGAUGUUGGAUG......CUUUCACAACGGAUCGUCCGGCACGUACCUGCCGGUGAAGG.....AGAUAAAAAUGGCUUCGGUCAAAUUCGAUAAGGCCACUAGGCUCUACCCAGGUGGCACCAAACCCGCAGUAGAUCAACUCGAACUGGAUAUCCAAGAUGGAGAGUUCCUGGUUCUGGUUGGACCAUCAGGUUGCGGUAAAUCCACAAGCCUCAGAAUGCUAGCUGGGUUGGAAGAAGUAAACGACGGUGCGAUUUAUAUCGGCGACAGGGACGUCACCGAUGUCGCACCCAAAGAUCGCGAUAUCGCGAUGGUUUUCCAAAACUAUGCCCUUACUACCCCCACAUGACCGUGGCCGAAA
JCVI_SCAF_1096627136573/3627-4073            UUUUCGUUCAUGUAGGGAAUUAUCUUUCUUGUUUCUGAGAAAACUCUAUUAGUUUACGUGGCUUGUGAGAUACUUUCUAAAUCCAAUAACGAUGUUGGAUG......CUUUCACAACGGAUCGUCCGGCACGUACCUGCCGGUGAAGG.....AGAUAAAAAUGGCUUCGGUCAAAUUCGAUAAGGCCACCAGGCUCUACCCAGGUGGCACCAAACCCGCAGUAGAUCAACUCGAACUAGAUAUCCAAGAUGGAGAGUUCCUAGUUUUAGUUGGACCAUCAGGUUGCGGUAAAUCUACAAGCCUCAGAAUGCUAGCUGGAUUGGAAGAAGUAAAUGACGGUGCGAUUUAUAUCGGCGACAGAGACGUCACCGAUGUUGCACCAAAAGAUCGCGACAUAGCGAUGGUUUUCCAAAACUAUGCUCUUUACCCACACAUGACCGUGGCCGAGAAC
JCVI_SCAF_1101668634120/1173-727             UUUUCGUUCAUGUAGGGAAUUAUCUUUCUUGUUUCUGAGAAAACCCUAUUAGUUUACGUGGCUUGUGAGAUACUUUCUAAAUCCAAUAACGAUGUUGGAUG......CUUUCACAACGGAUCGUCCGGCACGUACCUGCCGGUGAAGG.....AGAUAAAAAAUGGCUUCGGUCAAAUUCGAUAAGGCCACUAGGCUCUACCCAGGUGGCACCAAACCCGCAGUAGAUCAACUCGAACUAGAUAUCCAAGAUGGAGAGUUCCUGGUUUUGGUUGGACCUUCAGGCUGCGGUAAAUCCACAAGCCUCAGAAUGCUAGCUGGGUUGGAAGAAGUAAACGACGGUGCGAUUUAUAUCGGCGACAGGGACGUCACCGAUGUUGCACCCAAAGAUCGUGACAUAGCGAUGGUGUUCCAAAACUAUGCUCUCUACCCACACAUGACCGUGGCCGAGAA
JCVI_SCAF_1096627352346/2290-1844            UUUUCGUUCAUGUAGGGAAUUAUCUUUCUUGUUUCUGAGAAAACUCUAUUAGUUUACGUGGCUUGUGAGAUACUUUCUAAAUCCAAUAACGAUGUUGGAUG......CUUUCACAACGGAUCGUCCGGCACGUACCUGCCGGUGAAGG.....AGAUAAAAAUGGCUUCGGUCAAAUUCGAUAAGGCCACCAGGCUCUACCCAGGUGGCACCAAACCCGCAGUAGAUCAACUCGAACUGGAUAUCCAAGAUGGAGAGUUCCUGGUUCUGGUUGGACCUUCAGGCUGCGGUAAAUCUACAAGCCUCAGAAUGCUAGCUGGGUUGGAAGAAGUAAACGACGGUGCGAUUUAUAUCGGCGACAGGGACGUCACCGAUGUUGCACCCAAAGAUCGUGAUAUCGCGAUGGUUUUCCAAAACUAUGCUCUCUACCCACACAUGACCGUGGCCGAGAAC
JCVI_SCAF_1101668613380/689-1135             UUUUCGUUCAUGUAGGGAAUUAUCUUUCUUGUUUCUGAGAAAACUCUAUUAGUUUACGUGGCUUGUGAGAUACUUUCUAAAUCCAAUAACGAUGUUGGAUG......CUUUCACAACGGAUCGUCCGGCACGUACCUGCCGGUGAAGG.....AGAUAAAAAUGGCUUCGGUCAAAUUCGAUAAGGCCACUAGGCUCUACCCAGGUGGCACCAAACCCGCAGUAGAUCAACUCGAACUGGAUAUCCAAGAUGGAGAGUUCCUGGUUCUGGUUGGACCUUCAGGCUGCGGUAAAUCUACAAGCCUCAGAAUGCUAGCUGGGUUGGAAGAAGUAAACGACGGUGCGAUUUAUAUCGGCGACAGGGACGUCACCGAUGUUGCACCCAAAGAUCGUGAUAUCGCGAUGGUGUUCCAAAACUAUGCUCUCUACCCACACAUGACCGUGGCCGAGAAC
JCVI_SCAF_1101667308769/1-345                ............................................................................................................UUUCACAACGGAUCGUCCGGCACGUACCUGCCGGUGAAGG.....AGAUAAAAAUGGCUUCGGUCAAAUUCGAUAAGGCCACUAGGCUCUACCCAGGUGGCACCAAACCCGCAGUAGAUCAACUCGAACUGGAUAUCCAAGAUGGAGAGUUCCUGGUUCUGGUUGGACCAUCAGGUUGCGGUAAAUCCACAAGCCUCAGAAUGCUAGCUGGGUUGGAAGAAGUAAACGACGGUGCGAUUUAUAUCGGCGACAGGGACGUCACCGAUGUCGCACCCAAAGAUCGCGAUAUCGCGAUGGUUUUCCAAAACUAUGCCCUCUACCCCCACAUGACCGUGGCCGAAAAC
JCVI_SCAF_1101668600310/1327-1476            UUUUCGUUCAUGUAGGGAAUUAUCUUUCUUGUUUCUGAGAAAACUCUAUUAGUUUACGUGGCUUGUGAGAUACUUUCUAAAUCCAAUAACGAUGUUGGAUG......CUUUCACAACGGAUCGUCCGGCACGUACCUGCCGGUGAAGG.....AGAUAAAA...................................................................................................................................................................................................................................................................................................
JCVI_SCAF_1096627134351/1863-2146            UUUUCGUUCAUGUAGGGAAUUAUCUUUCUUGUUUCUGAGAAAACUCUAUUAGUUUACGUGGCUUGUGAGAUACUUUCUAAAUCCAACAACGAUGUUGGAUG......CUUUCACAACGGAUCGUCCGGCACGUACCUGCCGGUGAAGG.....AGAUAAAAAUGGCUUCGGUCAAAUUCGAUAAGGCCACCAGGCUCUACCCAGGUGGCACCAAACCCGCAGUAGAUCAACUCGAACUGGAUAUCCAAGAUGGAGAGUUCCUGGUUCUGGUUGGACCAUCAGGUUGCGGUAAAUC.............................................................................................................................................................
JCVI_SCAF_1096627136532/2296-1850            UUUUCGUUCAUGUAGGGAAUUAUCUUUCUUGUUUCUGAGAAAACUCUAUUAGUUUACGUGGCUUGUGAGAUACUUUCUAAAUCCAAUAACGAUGUUGGAUG......CUUUCACAACGGAUCGUCCGGCACGUACCUGCCGGUGAAGG.....AGAUAAAAAUGGCUUCGGUCAAAUUCGAUAAGGCCACUAGGCUCUACCCAGGUGGCACCAAACCCGCAGUAGAUCAACUCGAACUAGAUAUCCAAGAUGGAGAGUUCCUGGUUUUGGUUGGACCUUCAGGCUGCGGUAAAUCUACAAGCCUCAGAAUGCUAGCUGGGUUGGAAGAAGUAAACGACGGUGCGAUUUAUAUCGGCGACAGGGACGUCACCGAUGUUGCACCUAAAGAUCGUGACAUAGCGAUGGUGUUCCAAAACUAUGCUCUCUACCCCCACAUGACCGUGGCCGAGAAC
JCVI_SCAF_1096627931309/929-483              CGUUCAUGUAGGGAAUUAUCUUUCUUGUUUCNNNNNNNNNNNNNNNNNNNNNNNNNNNNNNNNNNNNNNNNNNNNNNNNNNNCCAAUAACGAUGUUGGAUG......CUUUCACAACGGAUCGUCCGGCACGUACCUGCCGGUGAAGG.....AGAUAAAAAUGGCUUCGGUCAAAUUCGAUAAGGCCACCAGGCUCUACCCAGGUGGCACCAAACCCGCAGUAGAUCAACUCGAACUGGAUAUCCAAGAUGGAGAGUUCCUGGUUCUGGUUGGACCAUCAGGUUGCGGUAAAUCCACAAGCCUCAGAAUGCUAGCUGGGUUGGAAGAAGUAAACGACGGUGCGAUUUAUAUCGGCGACAGGGACGUCACCGAUGUCGCACCCAAAGAUCGCGAUAUCGCGAUGGUUUUCCAAAACUAUGCCCUCUACCCCCACAUGACCGUGGCCGAAAAC
JCVI_SCAF_1101668643763/644-198              UUUUCGUUCAUGUAGGGAAUUAUCUUUCUUGUUUCUGAGAAAACUCUAAUAGUUUACGUGGCUUGUGAGAUACUUUCUAAAUCCAAUAACGAUGUUGGAUG......CUUUCACAACGGAUCGUCCGGCACGUACCUGCCGGUGAAGG.....AGAUAAAAAUGGCUUCGGUCAAAUUCGAUAAGGCCACCAGGCUCUACCCAGGUGGCACCAAACCCGCAGUAGAUCAACUCGAACUGGAUAUCCAAGAUGGAGAGUUCCUGGUUCUGGUUGGACCAUCAGGUUGCGGUAAAUCCACAAGCCUCAGAAUGCUAGCUGGGUUGGAAGAAGUAAACGACGGUGCGAUUUAUAUCGGCGACAGGGACGUCACCGAUGUUGCACCCAAAGAUCGUGACAUAGCGAUGGUGUUCCAAAACUAUGCUCUCUACCCCCACAUGACCGUGGCCGAGAAC
JCVI_SCAF_1101668624842/1-362                .......................................................................................UAACGAUGUUGGAUG.....CUUUCACCACGGAUCGUCCGGCACGUACCUGCCGGUGAAGG.....AGAUAAAAAUGGCUUCGGUCAAAUUCGAUAAGGCCACUAGGCUCUACCCAGGUGGCACCAAACCCGCAGUAGAUCAACUCGAACUAGAUAUCCAAGAUGGAGAGUUCCUGGUUUUGGUUGGACCUUCAGGCUGCGGUAAAUCUACAAGCCUCAGAAUGCUAGCUGGGUUGGAAGAAGUAAACGACGGUGCGAUUUAUAUCGGCGACAGGGACGUCACCGAUGUUGCACCUAAAGAUCGUGACAUAGCGAUGGUGUUCCAAAACUAUGCUCUCUACCCCCACAUGACCGUGGCCGAGAAC
JCVI_SCAF_1101668629913/918-1365             GUACCGCCGGAGUCUGAAUAUGUGCGACCGGCCUUUCGCAAGGCCCCCUCUCGUGGAAUACUGGGGUCAAGUGAUGGCGCUUGGUGACAAGGGCCGUCG......UCUCUUCACAACGGAUCGUCCGGCACGUACCUGCCGGUG.GGAGA...GGAAAAAAAUGGCUACAGUCACGUUUGACAAAGCGUCGAGGGUCUACCCGGGAACAGAAACCCCGGCAGUCGAUGAACUCGACCUCCACAUCGAAGACGGUGAGUUCCUCGUCCUCGUGGGUCCCUCCGGUUGCGGUAAGUCCACAUCUCUGAGAAUGCUCGCGGGUCUCGAGGAAGUGAAUUCCGGCCGGAUUCUGAUUGGCGAUCGGGAAGUUACCGAUGUGCCGCCAAAAGACCGAGACAUCGCGAUGGUCUUCCAGAACUACGCGCUCUACCCCCACAUGACGGUGGCGGAAAAC
JCVI_SCAF_1096627956280/1108-659             UGGUACUGCCGGAGUCUGAAUAUGUCAGACCAGCCGAGGACGGCGCCCCUUUUCGUGGGAUACUGGGGCUAAGCGAUGGCGCUUAGUGACAAGGGCUGUCG....UCUCUUCACAACGGAUCGUCCGGCACGUACCUGCCGGUG.AGAGA...GGAAAANNNNNNNNNNNNNNNNNNNNNNNNNNNNNNNNNNNNNNNNNNNNNNNNNNNAACGGAUCGUCCGGCACGUACCUGCCGGUGAGAGAGGAAAAAAUGGCUACAGUCACGUUUGACAAAGCGUCGAGGGUCUACCCGGGAACAGACACCCCGGCAGUCGAUGAACUCGACCUCCACAUCGAAGACGGUGAGUUUCUCGUCCUCGUGGGUCCCUCCGGAUGCGGUAAAUCCACAUCUCUGAGAAUGCUCGCGGGUCUUGAGGAAGUGAAUUCCGGCCGGAUUCUGAUUGGCGAUCG
JCVI_SCAF_1096627366818/620-171              UGGUACUGCCGGAGUCUGAAUAUGUCAGACCAGCCGAGGACAACGCCCCUUUUCAUGGGAUACUGGAGUUAAGCGAUGGCGCUUGGUGACAAGCUCUGUCG....UCUCUUCACAACGGAUCGUCCGGCACGUACCUGCCGGUG.AGAGA...GGAAAAAAUGGCUACAGUCACGUUUGACAAAGCGUCGAGGGUCUACCCGGGAACAGAAACCCCGGCAGUCGAUGAACUCAACCUCCACAUCGAAGACGGUGAGUUCCUCGUCCUCGUGGGUCCCUCUGGAUGCGGUAAAUCCACAUCCCUGAGAAUGCUCGCGGGUCUUGAGGAAGUGAAUUCCGGCCGGAUUCUGAUCGGCGAUCGGGAAGUUACCGAUGUGCCGCCAAGAGACCGAGACAUCGCGAUGGUCUUCCAGAACUACGCGCUCUACCCCCACAUGACGGUGGCGGAAAACA
JCVI_SCAF_1096627361765/799-350              AUGGUACUGCCGGAGUCUGAAUAUGUGCGACCGGCCUUUGGCAAGGCCCCUCUCGUGGAAUACUGGGGUUAAGCGAUGGCGCUUGGUGACAAGGGCUGUCG....UCUCUUCACGACGGAUCGUCCGGCACGUACCUGCCGGU.AAGAGA...GGAAAAAAUGGCAACAGUCACGUUUGACAAAGCGUCGAGGGUCUACCCGGGAACAGAAACCCCGGCAGUCGAUGAACUCGACCUCCACAUCGAAGACGGUGAAUUCCUCGUCCUCGUGGGUCCCUCCGGAUGCGGUAAAUCCACAUCUCUGAGAAUGCUCGCGGGUCUCGAGGAAGUGAAUUCCGGCCGGAUUCUGAUUGGCGAUCGGGAAGUUACCGAUGUGCCACCAAAAGACCGAGACAUCGCGAUGGUCUUCCAGAACUACGCGCUUUACCCCCACAUGACGGUGGCGGAAAACA
JCVI_SCAF_1096627148878/119-568              UGGUACUGCCGGAGUCUGAAUAUGUGCGACCGGUCUUUGGCAAGGCCCCCUCUCGUGGGAUACUGGGGUCAAGCGAUGGCGCUUGGUGACAAGGGCUGUCG....UCUCUUCACAACGGAUCGUCCGGCACGUACCUGCCGGUG.AGAGA...GGAAAAAAUGGCUACAGUCACGUUUGACAAAGCGUCGAGGGUCUACCCGGGAACAGAAACCCCGGCAGUCGAUGAACUCGACCUCCACAUCGAAGACGGUGAGUUCCUCGUCCUCGUGGGUCCCUCUGGAUGCGGUAAGUCCACAUCUCUAAGAAUGCUCGCGGGUCUUGAGGAAGUGAAUUCAGGCCGGAUUCUGAUUGGCGAUCGGGAAGUUACCGAUGUACCGCCAAAAGACCGAGACAUCGCGAUGGUCUUCCAGAACUACGCGCUGUACCCCCACAUGACGGUGGCGGAAAACA
JCVI_SCAF_1096627954948/1493-1739            UGGUACUGCCGGAGUCUGAAUAUGUCAGACCAGCCGAGGACAACGCCCCUUUUCAUGGGAUACUGGGGCUAAGCGAUGGCGCUUGGUGACAAGGGCUGUCG....UCUCUUCACAACGGAUCGUCCGGCACGUACCUGCCGGUG.AGAGA...GGAAAAAAUGGCUACAGUCACGUUUGACAAAGCGUCGAGGAUCUACCCGGGAACGGAAACCCCGGCAGUCGAUGAACUCGACCUCCACAUCGAAGACGGUGA.....................................................................................................................................................................................................
JCVI_SCAF_1101668636189/985-536              UGGUACUGCCGGAGUCUGAAUAUGUCAGACCAGCCGAGGACGGCGCCCCUUUUCGUGGGAUACUGGGGCUAAGCGAUGGCGCUUGGUGACAAGGGCUGUCG....UCUCUUCACAACGGAUCGUCCGGCACGUACCUGCCGGUG.AGAGA...GGAAAAAAUGGCUACAGUCACGUUUGACAAAGCGUCGAGGGUCUACCCGGGAACGGAAACCCCGGCAGUCGAUGAACUCGACCUCCACAUCGAAGACGGUGAAUUCCUCGUCCUCGUGGGUCCCUCCGGAUGCGGUAAGUCCACAUCUCUGAGAAUGCUCGCGGGUCUUGAGGAAGUGAAUUCCGGCCGGAUUCUGAUUGGCGAUCGGGAAGUUACCGAUGUGCCACCAAAAGACCGAGACAUCGCGAUGGUCUUCCAGAACUACGCGCUCUACCCCCACAUGACGGUGGCGGAAAACA
JCVI_SCAF_1096627143060/1-424                ..........................GUGACCGGCCUUUGGCAGGGCUCCUCUUGUGGGAUACUGGGGGCAAGCGAUGGCGCUUGGUGACAAGGGCUGUCG....UCUCUUCACAACGGAUCGUCCGGCACGUACCUGCCGGUG.AGAGA...GGAAAAAAUGGCUACAGUCACGUUUGACAAAGCGUCGAGGGUCUACCCGGGAACAGAAACCCCGGCAGUCGAUGAACUCGACCUCCACAUCGAAGACGGUGAGUUCCUCGUCCUCGUGGGUCCCUCCGGAUGCGGUAAAUCCACAUCUCUGAGAAUGCUCGCGGGUCUCGAGGAAGUGAAUUCCGGCCGGAUUCUGAUUGGCGAUCGGGAAGUUACCGAUGUGCCGCCAAAAGACCGAGACAUCGCGAUGGUCUUCCAGAACUACGCGCUCUACCCCCACAUGACGGUGGCGGAAAACA
JCVI_SCAF_1096627358736/1309-1758            UGGUACUGCCGGAGUCUGAAUAUGUCAGACCAGCCGAGGACAACGCCCCUUUUCAUGGGAUACUGGGGCUAAGCGAUGGCGCUUGGUGACAAGGGCUGUCG....UCUCUUCACAACGGAUCGUCCGGCACGUACCUGCCGGUG.AGAGA...GGAAAAAAUGGCUACAGUCACGUUUGACAAAGCGUCGAGGGUCUACCCGGGAACGGAAACCCCGGCAGUCGAUGAACUCGACCUCCACAUCGAAGACGGUGAGUUUCUCGUCCUCGUGGGUCCCUCCGGAUGCGGUAAAUCCACAUCUCUGAGAAUGCUCGCGGGUCUCGAGGAAGUGAAUUCCGGCCGGAUUCUGAUUGGCGAUCGGGAAGUUACCGAUGUGCCACCAAAAGACCGAGACAUCGCGAUGGUCUUCCAGAACUACGCGCUCUACCCCCACAUGACGGUGGCGGAAAACA
JCVI_SCAF_1101668641574/388-1                AUGGUACUGCCGGAGUCUGAAUAUGUGCGACCGGCCUUUGGCAAGGCCCCUCUCGUGGGAUACUGGGGGCAAGCGAUGGCGCUUGGUGACAAGGGCUGUCG....UCUCUUCACAACGGAUCGUCCGGCACGUACCUGCCGGUG.AGAGA...GGAAAAAAUGGCUACAGUCACGUUUGACAAAGCGUCGAGGGUCUACCCGGGAACAGAAACCCCGGCAGUCGAUGAACUCGACCUCCACAUCGAAGACGGUGAAUUCCUCGUCCUCGUGGGUCCCUCCGGAUGCGGUAAAUCCACAUCUCUGAGAAUGCUCGCGGGUCUUGAGGAAGUGAAUUCCGGCCGGAUUCUGAUUGGCGAUCGGGAAGUUACCGAUGUGCCACCAAAAGACCGAGACAU........................................................
JCVI_SCAF_1101668652296/1068-1517            AUAGUACUGCCGGAGUCUGAAUAUGUGCGACCGACCUUUGGCAAGGCCCCUCUCGUGGGAUACUGGGGUCAAGCGAUGGCGCUUGGUGACAAGGGCUGUCG....UCUCUUCACAACGGAUCGUCCGGCACGUACCUGCCGGUG.AGAGA...GGAAAAAAUGGCUACAGUCACGUUUGACAAAGCGUCGAGGGUCUACCCGGGAACGGAAACCCCGGCAGUCGAUGAACUCGACCUCCACAUCGAAGACGGUGAGUUUCUCGUCCUCGUGGGUCCCUCUGGAUGCGGUAAAUCCACAUCUCUGAGAAUGCUCGCGGGUCUUGAGGAAGUGAACUCCGGCCGGAUUCUGAUUGGCGAUCGGGAAGUUACCGAUGUGCCGCCAAAAGACCGAGACAUCGCGAUGGUCUUCCAGAACUACGCGCUCUACCCCCAUAUGACGGUGGCGGAAAACA
JCVI_SCAF_1096627353881/494-943              AUGGUACUGCCGGAGUCUGAAUAUGUGCGACCGACCUUUGGCAAGGCCCCUCUCGUGGGAUACUGGGGGCAAGCGAUGGCGCUUGGUGACAAGGGCUGUCG....UCUCUUCACAACGGAUCGUCCGGCACGUACCUGCCGGUG.AGAGA...GGAAAAAAUGGCUACAGUCACGUUUGACAAAGCGUCGAGGGUCUACCCGGGAACGGAAACCCCGGCAGUCGAUGAACUCGACCUCCACAUCGAAGACGGUGAGUUCCUCGUCCUCGUGGGUCCCUCUGGAUGCGGUAAAUCCACAUCUCUGAGAAUGCUCGCGGGUCUUGAGGAAGUGAAUUCCGGCCGGAUUCUGAUUGGCGAUCGGGAAGUUACCGAUGUGCCGCCAAAGGACCGAGACAUCGCGAUGGUCUUCCAGAACUACGCGCUCUACCCCCACAUGACGGUGGCGGAAAACA
JCVI_SCAF_1096627947013/1033-1279            UGGUACCGCCGGAGUCUGAAUAUGUGCGGCCGGCCUUUGGCAAGGCCUCCUCUCGUGGAAUACUGGGGUCAAGCGAUGGCGCUUGGUGACAAGGGCUGUCG....UCUCUUCACAACGGAUCGUCCGGCACGUACCUGCCGGUG.AGAGA...GGAAAAAAUGGCUACAGUCACGUUUGACAAAGCGUCGAGGGUCUACCCGGGAACAGAAACCCCGGCAGUCGAUGAACUCGACCUCCACAUCGAAGACGGUGA.....................................................................................................................................................................................................
JCVI_SCAF_1101668602492/1265-816             UGGUACCGCCGGAGUCUGAAUAUGUGCGACCGGCCUUUGGCAAGGCCUCCUCUCGUGGAAUACUGGGGUCAAGCGAUGGCGCUUGGUGACAAGGGCUGUCG....UCUCUUCACAACGGAUCGUCCGGCACGUACCUGCCGGUG.AGAGA...GGAAAAAAUGGCUACAGUCACGUUUGACAAAGCGUCGAGGGUCUACCCGGGAACAGAAACCCCGGCAGUCGAUGAACUCGACCUCCACAUCGAAGACGGUGAAUUCCUCGUCCUCGUGGGUCCCUCCGGAUGCGGUAAAUCCACAUCUCUGAGAAUGCUCGCGGGUCUUGAGGAAGUGAAUUCCGGCCGGAUUCUGAUUGGCGAUCGGGAAGUUACCGAUGUGCCACCAAAAGACCGAGACAUCGCGAUGGUCUUUCAGAACUACGCGCUUUACCCCCACAUGACGGUGGCGGAAAACA
JCVI_SCAF_1101668645534/580-1029             UGGUACUGCCGGAGUCUGAAUAUGUGCGACCGGUCUUUGGCAAGGCCCCCUCUCGUGGGAUACUGGGGUCAAGCGAUGGCGCUUGGUGACAAGGGCUGUCG....UCUCUUCACAACGGAUCGUCCGGCACGUACCUGCCGGUG.AGAGA...GGAAAAAAUGGCUACAGUCACGUUUGACAAAGCGUCGAGGGUCUACCCGGGAACAGAAACCCCGGCAGUCGAUGAACUCGACCUCCACAUCGAAGACGGUGAGUUCCUCGUCCUCGUGGGUCCCUCUGGAUGCGGUAAGUCCACAUCUCUGAGAAUGCUCGCGGGUCUUGAGGAAGUGAAUUCAGGCCGGAUUCUGAUUGGCGAUCGGGAAGUUACCGAUGUACCGCCAAAAGACCGAGACAUCGCGAUGGUCUUCCAGAACUACGCGCUGUACCCCCACAUGACGGUGGCGGAAAACA
JCVI_SCAF_1096627352959/252-1                UGGUACUGCCGGAGUCUGAAUAUGUGCGACCGGCCUUUGGCAAGGCCCCCUCUCGUGGAAUACUGGGGUCAAGCGAUGGCGCUUGGUGACAAGGGCUGUCG....UCUCUUCACAACGGAUCGUCCGGCACGUACCUGCCGGUG.AGAGA...GGAAAAAAUGGCUACAGUCACGUUUGACAAAGCGUCGAGGGUCUACCCGGGAACGGAAACCCCGGCAGUCGAUGAACUCGACCUCCACAUCGAAGACGGUGAGUUUC................................................................................................................................................................................................
JCVI_SCAF_1096627951462/384-1                UGGUACCGCCGGAGUCUGAAUAUGUGCGACCGGCCUUUGGCAAGGCCUCCUCUCGUGGAAUACUGGGGUCAAGCGAUGGCGCUUGGUGACAAGGGCUGUCG....UCUCUUCACAACGGAUCGUCCGGCACGUACCUGCCGGUG.AGAGA...GGAAAAAAUGGCUACAGUCACGUUUGACAAAGCGUCGAGGGUCUACCCGGGAACAGAAACCCCGGCAGUCGAUGAACUCGACCUCCACAUCGAAGACGGUGAAUUCCUCGUCCUCGUGGGUCCCUCCGGAUGCGGUAAAUCCACAUCUCUGAGAAUGCUCGCGGGUCUUGAGGAAGUGAAUUCCGGCCGGAUUCUGAUUGGCGAUCGGGAAGUUACCGAUGUGCCACCAAAAGACCGAG............................................................
JCVI_SCAF_1101668606824/919-470              UGGUACUGCCGGAGUCUGAAUAUGUCAGACCAGCCGAGGACGGCGCCCCUUUUCGUGGGAUACUGGGGCUAAGCGAUGGCGCUUGGUGACAAGGGCUGUCG....UCUCUUCACAACGGAUCGUCCGGCACGUACCUGCCGGUG.AGAGA...GGAAAAAAUGGCUACAGUCACGUUUGACAAAGCGUCGAGGGUCUACUCGGGAACAGAAACCCCGGCAGUCGAUGAACUCGACCUCCACAUCGAAGACGGUGAAUUCCUCGUCCUCGUGGGUCCCUCUGGAUGCGGUAAAUCCACAUCUCUGAGAAUGCUCGCGGGUCUUGAGGAAGUGAAUUCCGGCCGGAUUCUGAUUGGCGAUCGGGAAGUUACCGAUGUGCCACCAAAGGACCGAGACAUCGCGAUGGUCUUCCAGAACUACGCGCUCUACCCCCACAUGACGGUGGCGGAAAACA
JCVI_SCAF_1096627146777/1663-2112            UGGUACUGCCGGAGUCUGAAUAUGUGCGACCGGCCCUUGGCAAGGCCCCCUCUCGUGGGAUACUGGGGUCAAGCGACGGCGCUUGGUGACAAGGGCUGUCG....UCUCUUCACAACGGAUCGUCCGGCACGUACCUGCCGGU.AAGAGA...GGAAAAAAUGGCUACAGUCACGUUUGACAAAGCGUCGAGGGUCUACCCGGGAACAGAAACCCCGGCAGUCGAUGAACUCGACCUCCACAUCGAAGACGGUGAAUUCCUCGUCCUCGUGGGUCCCUCCGGAUGCGGUAAAUCCACAUCCCUGAGGAUGCUCGCGGGUCUUGAGGAAGUGAAUUCCGGCCGCAUUCUGAUUGGCGAUCGGGAAGUUACCGAUGUGCCGCCAAAAGACCGAGACAUCGCGAUGGUCUUCCAGAACUACGCGCUUUACCCCCACAUGACGGUGGCGGAAAACA
JCVI_SCAF_1101668615963/850-1299             UGGUACCGCCGGAGUCUGAAUAUGUGCGACCGGCCUUUCGCAAGGCCCCCUCUCGUGGGAUACUGGGGUCAAGCGAUGGCGCUUGGUGACAAGGGCUGUCG....UCUCUUCACAACGGAUCGUCCGGCACGUACCUGCCGGU.AAGAGA...GGAAAAAAUGGCAACAGUCACGUUUGACAAAGCGUCGAGGGUCUACCCGGGAACAGAAACCCCGGCAGUCGAUGAACUCGACCUCCACAUCGAAGACGGUGAAUUCCUCGUCCUCGUGGGUCCCUCCGGAUGCGGUAAAUCCACAUCGCUGAGAAUGCUCGCGGGUCUUGAAGAAGUGAACUCCGGCCGGAUUCUGAUUGGCGAUCGGGAAGUUACCGAUGUGCCGCCAAAAGACCGAGACAUCGCGAUGGUCUUCCAGAACUACGCGCUCUACCCCCACAUGACGGUGGCGGAAAACA
JCVI_SCAF_1101668608466/333-782              UGGUACUGCCGGAGUCUGAAUAUGUCAGACCAGCCGAGGACGGCGCCCCUUUUCGUGGGAUACUGGGGCUAAGCGAUGGCGCUUGGUGACAAGGGCUGUCGA....CUCUUCACAACGGAUCGUCCGGCACGUACCUGCCGGUG.AGAG....AGGAAAAAAUGGCUACAGUCACGUUUGACAAAGCGUCGAGGGUCUACCCGGGAACAGAAACCCCGGCAGUCGAUGAACUCGACCUCCACAUCGAAGACGGUGAAUUCCUCGUCCUCGUGGGUCCCUCCGGAUGCGGUAAGUCCACAUCCCUGAGAAUGCUCGCGGGUCUUGAGGAAGUGAAUUCCGGCCGGAUUCUGAUUGGCGAUCGGGAAGUUACCGAUGUGCCGCCUAAGGACCGAGACAUCGCGAUGGUCUUCCAGAACUACGCGCUCUACCCCCACAUGACGGUGGCGGAAAAC
JCVI_SCAF_1096627935864/985-536              NNNNNNNNNNNNNNNNNNNNNNNNNNNNNNNNNNNNNNNNNNNNNNCCCUUUUCGUGGGAUACUGGGGCUAAGCGAUGGCGCUUGGUGACAAGGGCUGUCGA....CUCUUCACAACGGAUCGUCCGGCACGUACCUGCCGGUG.AGAG....AGGAAAAAAUGGCUACAGUCACGUUUGACAAAGCGUCGAGGGUCUACCCGGGAACAGAAACCCCGGCAGUCGAUGAACUCGACCUCCACAUCGAAGACGGUGAAUUCCUCGUCCUCGUGGGUCCCUCCGGAUGCGGUAAGUCCACAUCCCUGAGAAUGCUCGCGGGUCUUGAGGAAGUGAAUUCCGGCCGGAUUCUGAUUGGCGAUCGGGAAGUUACCGAUGUGCCGCCUAAGGACCGAGACAUCGCGAUGGUCUUCCAGAACUACGCGCUCUACCCCCACAUGACGGUGGCGGAAAAC
JCVI_SCAF_1101668610543/888-439              UGGUACUGCCGGAGUCUGAAUAUGUCAGACCAGCCGAGGACGGCGCCCCUUUUCGUGGGAUACUGGGGCUAAGCGAUGGCGCUUGGUGACAAGGGCUGUCGA....CUCUUCACAACGGAUCGUCCGGCACGUACCUGCCGGUG.AGAG....AGGAAAAAAUGGCUACAGUCACGUUUGACAAAGCGUCGAGGGUCUACCCGGGAACAGAAACCCCGGCAGUCGAUGAACUCGACCUCCACAUCGAAGACGGUGAAUUCCUCGUCCUCGUGGGUCCCUCCGGAUGCGGUAAAUCCACAUCUCUGAGAAUGCUCGCGGGUCUUGAGGAAGUGAAUUCCGGCCGGAUUCUGAUUGGCGAUCGGGAAGUUACCGAUGUGCCACCAAAAGACCGAGACAUCGCGAUGGUCUUCCAGAACUACGCGCUCUACCCCCACAUGACGGUGGCGGAAAAC
JCVI_SCAF_1101667309074/698-269              ....................UAUGUCAGACCAGCCGAGGACGGCGCCCCUUUUCGUGGGAUACUGGGGCUAAGCGAUGGCGCUUGGUGACAAGGGCUGUCGA....CUCUUCACAACGGAUCGUCCGGCACGUACCUGCCGGUG.AGAG....AGGAAAAAAUGGCUACAGUCACGUUUGACAAAGCGUCGAGGGUCUACCCGGGAACAGAAACCCCGGCAGUCGAUGAACUCGACCUCCACAUCGAAGACGGUGAAUUCCUCGUCCUCGUGGGUCCCUCCGGAUGCGGUAAAUCCACAUCUCUGAGAAUGCUCGCGGGUCUUGAGGAAGUGAAUUCCGGCCGGAUUCUGAUUGGCGAUCGGGAAGUUACCGAUGUGCCACCAAGAGACCGAGACAUCGCGAUGGUCUUCCAGAACUACGCGCUCUACCCCCACAUGACGGUGGCGGAAAAC
JCVI_SCAF_1101668623937/1337-1674            UGGUACUGCCGGAGUCUGAAUAUGUCAGACCAGCCGAGGACGGCGCCCCUUUUCGUGGGAUACUGGGGCUAAGCGAUGGCGCUUGGUGACAAGGGCUGUCGA....CUCUUCACAACGGAUCGUCCGGCACGUACCUGCCGGUG.AGAG....AGGAAAAAAUGGCUACAGUCACGUUUGACAAAGCGUCGAGGGUCUACCCGGGAACAGAAACCCCGGCAGUCGAUGAACUCGACCUCCACAUCGAAGACGGUGAAUUCCUCGUCCUCGUGGGUCCCUCCGGAUGCGGUAAAUCCACAUCUCUGAGAAUGCUCGCGGGUCUUGAGGAAGUGAAUUCCGGCCGGAUU.........................................................................................................
JCVI_SCAF_1101668643446/260-1                UGGUACUGCCGGAGUCUGAAUAUGUCAGACCAGCCGAGGACGGCGCCCCUUUUCGUGGGAUACUGGGGCUAAGCGAUGGCGCUUGGUGACAAGGGCUGUCGA....CUCUUCACAACGGAUCGUCCGGCACGUACCUGCCGGUG.AGAG....AGGAAAAAAUGGCUACAGUCACGUUUGACAAAGCGUCGAGGGUCUACCCGGGAACAGAAACCCCGGCAGUCGAUGAACUCGACCUCCACAUCGAAGACGGUGAAUUCCUCGUCCUC.......................................................................................................................................................................................
JCVI_SCAF_1101668031962/1382-934             CAUUAAAAGUCAUCUGUUAUGUCCUUAGGUAUCAGCUUGAUUACGAGGCACUCCAAUUCUAAUUGGAGUGUCAUACUUAUGGUGUUCGUUAAAGACGAACA....C.CCAUCACAAUGGAUCGUCCGGCACGUACCUGCCGGUGAAGGAG...AAGAUCAUGGCAUCAGUUUCAUUCAAAGACGCAUCGAGGGUUUACCCGGGCGGAACAAAACCAGCAGUAGACAAACUAAACCUUGAAGUAAAAGACGGUGAGUUCCUCGUACUCGUUGGUCCUUCAGGUUGCGGUAAGUCGACAUCAUUGCGAAUGUUGGCAGGCCUGGAAGAAGUAAACGAAGGUGGCAUCUACAUUGGAGACAGGGAAGUCACCGAUGUCCCACCUAAGGACAGAGAUAUCGCUAUGGUUUUCCAAAACUACGCUCUGUACCCGCAUAUGACCGUUGCCGAGAACAU
NC_009664.1/947512-947061                    CGGCCCUUGCCCCCGCUCCGUUCGUCGUGCAUGAUCCGAGCACCGCAGCGUCGCGACCGUCCCACCAGGGCCCGGCAGCGACGCCGAGGACAACUGAAGACC...CCAUUCCACAACGGAUCGUCCGGCACGUACCUGCCGGUGGAA.GG...ACACACGACGAUGGCUACGGUCACGUUCGACAAGGCCACGCGCAUCUACCCCGGCGGCGACAAGCCCGCGGUGGACGCCCUCGACCUGCACGUGGAGGACGGCGAGUUCCUCGUCCUCGUCGGCCCCUCGGGCUGCGGCAAGUCCACCUCGCUGCGCAUGCUCGCCGGUCUGGAGGACGUCAACGGCGGACGCAUCCUCAUCGGCGACCGCGACGUCACCACCGUCCCGCCCAAGGACCGCGACAUCGCGAUGGUGUUCCAGAACUACGCGCUCUACCCGCACAUGACGGUCGCCGACA
NZ_AAMN01000005.1/41014-40566                UGAGACCGGCCGACCACCCCUGCGGUGAGACAGGGGAGUGACAGGAGCCACGGCAUACGGCAUGCUGGCAAAACCGCUUACACCGACGUGAGCGGGUUU.....UUCCCUUUACAACGGAUCGUCCGGCACGUUCCUGCCGGUGAAGG.AA..GGCAAUGCAGCCAUGGCAACAGUCAAGUUCGACGAGUCCACCCGGGUCUACCCCGGCAACGACACCCCUUCGGUUGACCGACUGAACAUCGACGUCAAGGACGGCGAGUUCCUCGUCCUCGUCGGUCCCUCGGGCAGCGGCAAGUCGACCGCCCUCCGCAUGCUGGCUGGCCUCGAAGAGGUCAACGGCGGCAAGAUCUGGAUCGGUGACCGCGACGUCACCAACCUGUCCCCCAAGGACCGCGACGUCGCCAUGGUCUUCCAGAACUACGCGCUCUACCCGCACAUGUCCGUCGCCGA
NZ_AAWA01000003.1/75267-75714                CGCUUCCGUUCUUGGCAGGCGACGAAAACCGAUCUACCGUGCAGUGACACGGUCGACACCCCGUCGCCCGUGGGCCGGCUCGCACCUGCGGACCGGUCCGU.....UCUUUCACU.CGGAUCGUCCGGCACGUUCCUGCCGGUGAAAGG....AAGCACCCCCAUGGCCACGGUUACCUACGCCAAGGCGUCCCGGAUCUACCCGGGCACCGAGCGGCCCGCCGUCAACCAGCUCGACCUGGAGAUCGGCGACGGCGAGUUCCUGGUCCUGGUCGGCCCCUCAGGUUGCGGUAAGUCCACCAGCCUGCGCAUGCUCGCCGGCCUUGAGGACGUUGACGAAGGUUCGAUCUCCAUCGACGACCGGGACGUCACCCACCUGCCGCCGAAGGCCCGCGACAUCGCAAUGGUCUUCCAAAACUACGCCCUCUACCCGCACAUGUCGGUGUACGAGA
NC_009380.1/4785405-4785852                  GCUACUCCCGUUCUUGGCAGGCGGUGAAAACCGAUCUACGGUGCAGGGACACGGUCGACGCCCGUCGCCCGUGGGCCGGGCGCAGCUGCGGACCGGCCCGC.....UCUUUCACU.CGGAUCGUCCGGCACGUUCCUGCCGGUGAAAGG....AAGCACCCCCAUGGCCACGGUUACCUACGCCAAGGCGUCCCGGAUCUACCCGGGCACCGAGCGGCCCGCCGUCAACCAGCUCGACCUGGAGAUCGGCGACGGCGAGUUCCUGGUCCUGGUCGGCCCCUCCGGUUGCGGUAAGUCCACCAGCCUGCGCAUGCUCGCCGGGCUCGAGGACGUUGACCAGGGUUCGAUCUCCAUCGACGACCGGGACGUCACCCACCUGCCGCCGAAGGCCCGCGACAUCGCGAUGGUCUUCCAGAACUACGCCCUCUACCCGCACAUGUCGGUGUACGAGA
NC_008268.1/4502882-4502434                  CACACUUCCGUCUUUUCGAGAACAAAGCUCAGCUCGCCUCCAAGUGGACAAGCACUGUGAUCUAGGCCAUAGUUCUUCCUCGUCGGUGUCUGCCGGCACAC....CCCUAACACU.CGGAUCGUCCGGCACGUUCCUGCCGGUGG.AGGG...AUUCAUUUCUCAUGGCAACAAUCACCUAUGACGGCGCGACCAGGCUCUUCCCCGGCUCGGACGUCCCGGCGGUCGAUCAACUCGACCUGCACAUCGAGGACGGCGAAUUCCUCGUCCUCGUCGGCCCGUCCGGCUGCGGCAAAUCCACCUCCCUGCGGAUGCUCGCCGGACUCGAGGACGUCGACGGCGGCCAGAUCCUGAUCGGCGGCCGCGACGUCACGCACGCCGAACCCAAGGACCGCGACAUCGCGAUGGUCUUCCAGAACUACGCGCUCUACCCGCACAUGACCGUCGCCGAG
JCVI_SCAF_1096627384802/1501-1053            CGCCCCGGCUCGGGAGAAGAUGCCUUUUCGCCGCAAAGCGUGCCAACGCUUGCAUUCGGGACGCUAGGCUCGCUCGCACAACUGAACAACCGACGAACA.....UCGCUCUUACUUCGGAUCGUCCGGCACGUUCCUGCCGGUGAGAG.GA..ACCACCAUGAGUCAGCCUGUGCGCUUCGACGACGUCUCACUCGUCUAUCCCGGGACCACCGAUCCGGCGGUCUCGCAUCUCGAUCUCGACAUCGGCGAGGGUGAGUUCCUCGUCCUCGUCGGCCCCUCCGGGUGCGGCAAGUCCACCUCGCUACGCAUGCUCGCCGGCCUCGAGCCCAUCAGCGCCGGCCACAUCUACAUCGGCGACCGCGACGUCACCAACGUGGCGGCGAAGGAUCGCGAUAUCGCGAUGGUCUUCCAGAACUACGCGCUGUACCCGCACAUGUCGGUCGCCGAGAA
JCVI_SCAF_1096627135960/468-20               GGAUUCCAUCAACCGGGCGCUUCCGCUGGAACAACCUUGCAGCCAGCGGUUGCAUCCGUGGCACUAGGCUCGCGAACACAACUGAACAUCCGACGAACA.....UCUCUCUUACUUCGGAUCGUCCGGCACGUUCCUGCCGGUGAGAG.GA..ACCACCUUGAGUCAGCCUGUGCGCUUCGACGACGUCUCGCUCGUCUAUCCCGGGACCACCGAUCCGGCGGUCUCGCAUCUCGAUCUCGACAUCGGCGAGGGUGAGUUCCUCGUCCUCGUCGGCCCCUCCGGGUGCGGCAAGUCCACCUCGCUACGCAUGCUCGCCGGCCUCGAGCCCAUCAGCGCCGGCCACAUCUACAUCGGCGACCGCGACGUCACCAACGUGGCGGCGAAGGAUCGCGAUAUCGCGAUGGUCUUCCAGAACUACGCGCUGUACCCGCACAUGUCGGUCGCCGAGAA
#=GC SS_cons                                 ......................................................................................................<<<<<<<<<<<-----------<<<<<<______>>>>>>>>>>>>>>>>>...........................................................................................................................................................................................................................................................................................................
#=GC R2R_LABEL                               ------------------------------------------------------------------------------------------------------...........T.............................SSSSSSSSSSSS---------------------------------------------------------------------------------------------------------------------------------------------------------------------------------------------------------------------------------------------------------------------------------------------------------
#=GC R2R_XLABEL_KEEP                         ......................................................................................................kkkkkkkkkkkkkkkkkkkkkkkkkkkkkkkkkkkkkkkkkkkkkkkkkkkkk.........................................................................................................................................................................................................................................................................................................
#=GC R2R_XLABEL_SD_LABEL                     ......................................................................................................kkkkkkkkkkkkkkkkkkkkkkkkkkkkkkkkkkkkkkkkkSkkkkkkkkkkk.........................................................................................................................................................................................................................................................................................................
#=GF R2R turn_stem_at_internal T +1 R
#=GF R2R shade_along_backbone S rgb:230,230,230
#=GF R2R tick_label SD_LABEL:S SD
#=GF R2R keep KEEP:k
//
