# Supplementary material for: R2R - software to speed the depiction of aesthetic consensus RNA secondary structures
Source: BMC Bioinformatics. 2011 Jan 4;12:3. doi: 10.1186/1471-2105-12-3 (PMC3023696; doi:10.1186/1471-2105-12-3)
Supplement: Additional file 1 — Source code and example input and output files. C++ and Perl source code is provided. Installation and usage instructions are given in the user manual (Additional file 2), which is also a part of this archive. Example input files for R2R are included in the "demo" subdirectory of this archive, and R2R's raw output on these examples in PDF and SVG format is supplied in the "demo/output-pdf" and "demo/output-svg" subdirectories. Files can be retrieved from the tgz archive file using programs such as WinZip (Windows), StuffIt Expander (Mac) or the tar/gzip commands (UNIX). [file 1471-2105-12-3-S1.TGZ › R2R-1.0.1/demo/104/Nitrosococcus-1.sto]

# STOCKHOLM 1.0
NC_010718.1/856346-856799              CUUUAAGAAGGACUUAGAACGUUAGCCUAACAAUAAAUGUAGGGUAGGAACUAUCCAAAUUAACGCCUGUGGAGAAUACGGUGCAACAAGGCCGGUCUGAGAAG.CAGGAAA.UUCUAGUAGUGAUACU.AGAAGCUCGUGACUUUA.............GUCAUGAGAGGUUCACAGAAGGAGUAAUGAAUAAACAUAGAAUAUAGUGAUUAGGAUAUCUAAUAUAUUAAGAUUAGCACAUAUUAUUUUGGGUUAUAAUAAUUUAUUACCAAUAGCUAUAAAAACUGUUAUAAUAUAAAGUAACACACAGUUUACUAGGAAGGUGAAAUGUAUGGCAACAAAAAGUAUUUUAAAAAAUAUUAAUAUAAGAAGAAAGUCUUUUUGCCGCAAUUUUAUAAAUGCUUUAGAAAAUGCAAAAGGAAGAAAAUCUAAAGAAGUAAAAUUAAGUAGACCUGUUACCGAAAUUAAA
NC_007484.1/1054857-1055310            GCAUUGCGAUAGUAUAGCAUGUCAAAACCGCCGGAAUAGUGGUAGAACCUGUGGAGUGGGGCUGUGCAGUCUAAGCACCGCAGCCUAAUAAAGCCGCAUCGUAA.CAGGAAGGUUUUUGGAGCAAUUUA.AGAACUCUCGCU.CAUAU.............AGUCUGACGCGCCUAGGGUGGAGGGCGUCAGUAUUAAAGUUAUCUCAUAAAGUUGCGUCUGGAGAAGGAUGUGAUUUACAGCAUGACGGCGUUUGCGCGCCAAGAAGCACAAAGUGAUGUAGGAACUUUCACCUGGGAACUGCGUUCCGUUAAUCACCGCUAUUUGGAUAUUUCAGUGCGUUUACCGGAAGAAUUGCGCUUUAUUGAAAGCCAGCUACGGACGCAAGUGGGCUGCCGGCUCAAACGAGGAAAAGUUGACUGCACUUUGCGUUAUCUCCCUCCUUCUGAGCAGGCCCCCAAAUUCUCUCU
NC_007484.1/306065-305612              UUUACAAAGAAUAGAUUUAAUUACAAUUUUUGCCUUAUAAAGGCUUCACGGUAGCGAAUUUCAGGUCAAAAGCCAAGCUUUCUACCAGGGUGAUUUUGAGUAAGGCAGAAA.GUUCGGGAGGUGA.UCCGAGAAUCCCCGCCCAGA..............GGGCGGGGAGUAGGAUUGGAAAGCGAUUUCAAUGCUCCAUUUCGCUUGGAUAUGAAAGAGCCAAGUGGAUCAAAUCAGCUUGAGUCCGCACUUGAAGUUUUUUCAUCACUUGACCCCGAUGAAUUUCGACUGUUUUGAUACUAAUAUCUAGAUCGGAGGCAAUCAACUUAUUAGGCUGCCCCUUCAGUACUAGCGCCAUAACUUCCCUUUCCCGUGGAGUCAAGCGCAUCAUCCUUAUGAUAAUUUCUUCCCGUUCUUUUUGUUCUUCCCGGAGAUAUUGACUCUUCUCAAUACUUUCCCGGAUACAUUU
NC_007484.1/2282338-2281884            AACGAGCCAUGACUGUGACAUCGCGGCGGCGCUCCUAGCCUCUGGAGCGGCUGGAACGGGAGCGACAACAUGGGUUAUUACUUGGGGAGGAGGGUGUGUUGAAC.GAGGAAAGUUCUUGGAGCGAUCCA.AGAACCCUCGUCCGACA.............GGGUGGGAAGAAGUUAGAACAAGAGACCUAGGCAGGAUUCAUCCAUAUUUAACUGAACUUAAUUAGGCCCAACUGAUUUUGUGGCCUGAAUUUAGGACUGUGCGGGGGAGAUAGCCGCCAAGGCUGCACUCAGGCGGUAGGUAAUCGACCAGAAUUUUAAGUAAACAGUAACGAUUCUGUAGUGUAUACAGGAAAAGUUAAGGUCAACUAUAUGCAUCUUAGAAGCCAUAAAUUUAUUGGGUGCUUGCUCAUAUCCUUGAUUGCAGCGGCUAUCUUUGGCUGUGCCAGUAAUAAGCCACCGGCCCCUGUU
wf3_Contig2836/732-266                 ACGCGGCAAAGAAUAUACGAACCGCCGGACUGGCGGGGUUAGUCUGUGGAGCGACUGGAGCGGGGAUAGCGGCCUAGCCGCUGUCUAGUGAAGGCGUGUUGAAG.CAGGAAGGUUCU.GGGGCGACCUU.AGAACCCUCGCCCAAAGCGCGAAGCGCGGCGGGCGGGGAGUGUCAGCUCUGCGUGUGCUCACUAGCGAGCGAUGAACAGUGGGCGCUGCACCUUGGUUGUUAAUGCGCCAUCGCGAGCGACAGCGCCAACUGAAGCGUUCAAUCUUGCCCGAGUAUUAGUAUUGUUUCCGAGAUCAAUAUGUAGCCACUGGUUGGGGCUUUUUCCUGGUAGGAAUCACUUCAUGCCUUGGAAUAACCGAGGGUUAUAGAUUUGCGUGAUGGUUUUAACCAACUGGAUGUUCUUGGCUUCGGGGUGCAAGGGAUUCACGACAGCGAUUUGAUCGAGCCCGCCAGAAGCACA
NC_007484.1/1448986-1448532            AAUCGGUCCUAGGCUUAUAAGCAACGAAUACCGAUUUAUUUACCAAAUAGCGCGUUAAGCAUCGCUCAAUGCGGGCGGUGAUAUAAGCGCCUUGCAGAACGAAG.CAGGAAGGUUCCCGGGGCGACCCA.AGAAUUUCCGCCCAAUC.............GGGCGGAGAGUGUCAGAAAUGGAGCAAAUUAUAUGCAAAUUGACGUGUUUGAUACCUAUGUCACUACAACGGAAGGCAAACGACUUCAUUUUGAUGUUUUCCUUCCUACGGGCAAGCAGGGAGAACUUGCGCGGCAAUAUGCUAAAGAGUGGCUUGAAAGUAUCGGUAUCCAUGCAAAAGAUGUCCAGCAGGAAUCUUGCGCUUAUUGUCAUAGUGAAGCUGCUAAUCCUAAAGUACAGCAACACAUCAAACAACACGGAUACUAUAUUUAUCAGAUGGAGGGCUGCCCUUCGCCAGAGCGAUAAGCUAA
NC_007484.1/1561811-1562265            AUUGUUAAAUCCAUCUUACACCGCCGGACGGGCGGGGUUAGCCUGUGGAGCGACCGGAACGGGGGCAGCGGCCAGCGCCGCUGUCUAGGGAAGGCACGUUGAAG.CAGGAAAGUUCCUGGGGCGACCCA.AGAACCUCUGCCCCAUC.............GGGCGGAGAGUGUCAGUAGGCUUAAAUUUAAUAGAAGCAGUUUGAGUUUAUCUUCCGAGAGCAGAGAAGAAGCGAUGAAGUCAAAACAAGAGACGGAUUCUGGAACCGGGGCAAGGCAAGUAGAAACCCCGGCAGUAGAGGAGCUAGAAGAGCACGAGGUCAGGGAAGAAGAAAACGCGGGCAUGGAAAUGGCGGCAAGGGCCUAUCCCCGGAAGAGGCUUACCUUGGAUGAGAUGGUAUUUUAUGGCUUGAUCAUCCUUUCGGUGAUAGGCGUUGGAAUUACUCAGGCUUCUGUCAUUGUGGGCCGCAC
NC_007484.1/658524-658977              AUCGUAAAAUCCAUUUUAAACUGCCGGACGGGCGGGGUUAGCCUGUGGAGCGACCGGAACGGGGGCAGCGGCCAGCGCCGAUGUCUAGGGAAGGCGCGUUGAAG.CAGGAAGGUUCCUGGGGCGACCCA.AGAACCUCCGCCCAUC..............GGGCGGAGAGUGUCAGCUCUCUUAGGAGAACUUUCUUAAGCUAACAGGGAGUCUAGAAUUUCAAACUAGGCUCCCUCUCUUUACGAUUUUCCACGGGGCCAUCCCCCCUACUCCUUACAAAAGUACCUCGCGGCAGCCUAUGCUAAGGGCCGUUUUUAAAACGGCUUCUAAGGUUUAUCCAGAAUUUCUGUUACUUCACCACGAAUAUGACCCUCUGCAAGUCUGGCCUCGAUUUUUGCUCCAGGUUGUACUUGGCUGGCUUUACGUAGCACGAUUCCCUUGGGUCCGGUAACAAUGGCAUACCCCCUCU
#=GC SS_cons                           ....................................................................................................---......,,,<<<<-<<<<____>>>>.->>>><<<<<<<<.................>>>>>>>>..............................................................................................................................................................................................................................................................................................................
#=GC R2R_LABEL                         ----------------------------------------------------------------------------------------------------...................................1................................2.------------------------------------------------------------------------------------------------------------------------------------------------------------------------------------------------------------------------------------------------------------------------------------------------------------
#=GF R2R place_explicit 1 1-- -45 1 0 0 0 0 f
#=GF R2R place_explicit 2 2-- +45 1 0 0 0 +90 f
//
