# Supplementary material for: R2R - software to speed the depiction of aesthetic consensus RNA secondary structures
Source: BMC Bioinformatics. 2011 Jan 4;12:3. doi: 10.1186/1471-2105-12-3 (PMC3023696; doi:10.1186/1471-2105-12-3)
Supplement: Additional file 1 — Source code and example input and output files. C++ and Perl source code is provided. Installation and usage instructions are given in the user manual (Additional file 2), which is also a part of this archive. Example input files for R2R are included in the "demo" subdirectory of this archive, and R2R's raw output on these examples in PDF and SVG format is supplied in the "demo/output-pdf" and "demo/output-svg" subdirectories. Files can be retrieved from the tgz archive file using programs such as WinZip (Windows), StuffIt Expander (Mac) or the tar/gzip commands (UNIX). [file 1471-2105-12-3-S1.TGZ › R2R-1.0.1/demo/104/nuoG.sto]

# STOCKHOLM 1.0
BABF01000162.1/150-1                         AUUUCCGCGAAGAAUUUGAGGCGGGAAUCAAACAGCCGUUCAGCAAUACCCAUUUGAUUAAUGGGAUUCAGCCGAACCUGCUGAAAGAGCGCUGGUAACCGAAUU.UCGAUUAACGCUCAGUC..........................UCU............................................GACUGAGAAAACUGGAAGCAUGGAC.....................................................................................................................................................................................................................................................................................................
NC_008253.1/2431602-2431160                  AUUUCCGCGAAGAAUUUGAGGCGGGAAUCAAACAGCCGUUCAGCAAUACCCAUUUGAUUAAUGGGAUUCAGCCGAACCUGCUGAAAGAGCGCUGGUAACCGAAUU.UCGAUUAACGCUCAGUC..........................UCU............................................GACUGAGAAAACUGGAAGCAUGCUAAUGGCUACAAUUCAUGUAGACGGCAAAGAAUACGAGGUCAACGGAGCGGACAACCUGCUGGAAGCUUGUCUGUCUCUGGGCCUUGAUAUUCCUUACUUUUGCUGGCAUCCGGCGCUGGGAAGCGUCGGUGCUUGCCGCCAGUGUGCGGUGAAGCAAUACCAAAACGCGGAAGACACGCGUGGUCGCCUGGUGAUGUCCUGUAUGACACCGGCUUCCGAUGGCACCUUUAUUUCCAUUGACGACGAAGAAGCGAAACAGUUCCGUGAAAGUGUGGUCGAGUGGUUGAUGACCAA
NC_007946.1/2532457-2532015                  AUUUCCGCGAAGAAUUUGAGGCGGGAAUCAAACAGCCGUUCAGCAAUACCCAUUUGAUUAAUGGGAUUCAGCCGAACCUGCUGAAAGAGCGCUGGUAACCGAAUU.UCGAUUAACGCUCAGUC..........................UCU............................................GACUGAGAAAACUGGAAGCAUGCUAAUGGCUACAAUUCAUGUAGACGGCAAAGAAUACGAGGUCAACGGAGCGGACAACCUGCUGGAAGCUUGUCUGUCUCUGGGCCUUGAUAUUCCUUACUUUUGCUGGCAUCCGGCGCUGGGAAGCGUCGGUGCUUGCCGCCAGUGUGCGGUGAAGCAAUACCAAAACGCGGAAGACACGCGUGGUCGCCUGGUGAUGUCCUGUAUGACACCGGCUUCCGAUGGCACCUUUAUUUCCAUUGACGACGAAGAAGCGAAACAGUUCCGUGAAAGUGUGGUCGAGUGGUUAAUGACCAA
NZ_AAMJ02000014.1/92011-91569                AUUUCCGCGAAGAAUUUGAGGCGGGAAUCAAACAGCCGUUCAGCAAUACCCAUUUGAUUAAUGGGAUUCAGCCGAACCUGCUGAAAGAGCGCUGGUAACCGAAUU.UCGAUUAACGCUCAGUC..........................UCU............................................GACUGAGAAAACUGGAAGCAUGCUAAUGGCUACAAUUCAUGUAGACGGCAAAGAAUACGAGGUCAAUGGAGCGGACAACCUGCUGGAAGCUUGUCUGUCUCUGGGCCUUGAUAUUCCUUACUUUUGCUGGCAUCCGGCGCUGGGAAGCGUCGGUGCUUGCCGCCAGUGUGCGGUGAAGCAAUACCAAAACGCGGAAGACACGCGUGGUCGCCUGGUGAUGUCCUGUAUGACACCGGCUUCCGAUGGCACCUUUAUUUCCAUUGACGACGAAGAAGCGAAACAGUUCCGUGAAAGUGUGGUCGAGUGGUUAAUGACCAA
NC_010473.1/2490102-2489660                  AUUUCCGCGAAGAAUUUGAGGCGGGAAUCAAACAGCCGUUCAGCAAUACCCAUUUGAUUAAUGGGAUUCAGCCGAACCUGCUGAAAGAGCGCUGGUAACCGAAUU.UCGAUUAACGCUCAGUC..........................UCU............................................GACUGAGAAAACUGGAAGCAUGCUAAUGGCUACAAUUCAUGUAGACGGCAAAGAAUACGAGGUCAACGGAGCGGACAACCUGCUGGAAGCUUGUCUGUCUCUGGGCCUUGAUAUUCCUUACUUUUGCUGGCAUCCGGCGCUGGGAAGUGUCGGUGCUUGCCGCCAGUGUGCGGUGAAGCAAUACCAAAACGCGGAAGACACGCGUGGUCGCCUGGUGAUGUCCUGUAUGACACCGGCUUCCGAUGGCACCUUUAUUUCCAUUGACGACGAAGAAGCGAAACAGUUCCGUGAAAGCGUGGUCGAGUGGUUGAUGACCAA
NC_009800.1/2441886-2441444                  AUUUCCGCGAAGAAUUUGAGGCGGGAAUCAAACAGCCGUUCAGCAAUACCCAUUUGAUUAAUGGGAUUCAGCCGAACCUGCUGAAAGAGCGCUGGUAACCGAAUU.UCGAUUAACGCUCAGUC..........................UCU............................................GACUGAGAAAACUGGAAGCAUGCUAAUGGCUACAAUUCAUGUAGACGGCAAAGAAUACGAGGUCAACGGAGCGGACAACCUGCUGGAAGCUUGUCUGUCUCUGGGCCUUGAUAUUCCUUACUUUUGCUGGCAUCCGGCGCUGGGAAGUGUCGGUGCUUGCCGCCAGUGUGCGGUGAAGCAAUACCAAAACGCGGAAGACACGCGUGGUCGCCUGGUGAUGUCCUGUAUGACACCGGCUUCCGAUGGCACCUUUAUUUCCAUUGACGACGAAGAAGCGAAACAGUUCCGUGAAAGUGUGGUCGAGUGGUUAAUGACCAA
BAAW01001350.1/1517-1075                     AUUUCCGCGAAGAAUUUGAGGCGGGAAUCAAACAGCCGUUCAGCAAUACCCAUUUGAUUAAUGGGAUUCAGCCGAACCUGCUGAAAGAGCGCUGGUAACCGAAUU.UCGAUUAACGCUCAGUC..........................UCU............................................GACUGAGAAAACUGGAAGCAUGCUAAUGGCUACAAUUCAUGUAGACGGCAAAGAAUACGAGGUCAACGGGGCGGACAACCUGCUGGAAGCUUGUCUGUCUCUGGGCCUUGAUAUUCCUUACUUUUGCUGGCAUCCGGCGCUGGGAAGCGUCGGUGCUUGCCGCCAGUGUGCGGUGAAGCAAUACCAAAACGCGGAAGACACGCGUGGUCGCCUGGUGAUGUCCUGUAUGACACCGGCUUCCGAUGGCACCUUUAUUUCCAUUGACGACGAAGAAGCGAAACAGUUCCGUGAAAGCGUGGUCGAGUGGUUGAUGACCAA
NC_002695.1/3126485-3126043                  AUUUCCGCGAAGAAUUUGAGGCGGGGAUCAAACAGCCGUUCAGCAAUACCCAUUUGAUUAAUGGGAUUCAGCCGAACCUGCUGAAAGAGCGCUGGUAACCGAAUU.UCGAUUAACGCUCAGUC..........................UCU............................................GACUGAGAAAACUGGAAGCAUGCUAAUGGCUACAAUUCAUGUAGACGGCAAAGAAUACGAGGUCAACGGAGCGGACAACCUGCUGGAAGCUUGUCUGUCUCUGGGCCUUGAUAUUCCUUACUUUUGCUGGCAUCCGGCGCUGGGAAGCGUCGGUGCUUGCCGCCAGUGUGCGGUGAAGCAAUACCAAAACGCGGAAGACACGCGUGGUCGCCUGGUGAUGUCCUGUAUGACACCGGCUUCCGAUGGCACCUUUAUUUCCAUUGACGACGAAGAAGCGAAACAGUUCCGUGAAAGUGUGGUCGAGUGGUUAAUGACCAA
NC_010498.1/2487191-2486749                  AUUUCCGCGAAGAAUUUGAAGCGGGAAUUAAACAGCCGUUCAGCAAUACCCAUUUGAUUAAUGGGAUUCAGCCGAACCUGCUGAAAGAGCGCUGGUAACCGAAUU.UCGAUUAACGCUCAGUC..........................UCU............................................GACUGAGAAAACUGGAAGCAUGCUAAUGGCUACAAUUCAUGUAGACGGCAAAGAAUACGAGGUUAACGGAGCGGACAACCUGCUGGAAGCUUGUCUGUCUCUGGGCCUUGAUAUUCCUUACUUUUGCUGGCAUCCGGCGCUGGGAAGCGUCGGUGCUUGCCGCCAGUGUGCGGUGAAGCAAUACCAAAACGCGGAAGACACGCGUGGUCGCCUGGUGAUGUCCUGUAUGACACCGGCUUCCGAUGGCACCUUUAUUUCCAUUGACGACGAAGAAGCGAAACAGUUCCGUGAAAGUGUGGUCGAGUGGUUAAUGACCAA
NC_011415.1/2637388-2636946                  AUUUCCGCGAAGAAUUUGAGGCGGGAAUCAAACAGCCGUUCAGCAAUACCCAUUUGAUUAAUGGGAUUCAGCCGAACCUGCUGAAAGAGCGCUGGUAACCGAAUU.UCGAUUAACGCUCAGUC..........................UCU............................................GACUGAGAAAACUGGAAGCAUGCUAAUGGCUACAAUUCAUGUAGACGGCAAAGAAUACGAGGUCAACGGAGCGGACAACCUGCUGGAAGCUUGUCUGUCUCUGGGCCUUGAUAUUCCUUACUUUUGCUGGCAUCCGGCGCUGGGAAGCGUCGGUGCUUGCCGCCAGUGUGCGGUGAAGCAAUACCAAAACGUGGAAGACACGCGUGGUCGCCUGGUGAUGUCCUGUAUGACACCGGCUUCCGAUGGCACCUUUAUUUCCAUUGACGACGAAGAAGCGAAACAGUUCCGUGAAAGUGUGGUCGAGUGGUUAAUGACCAA
NC_010694.1/1345490-1345932                  AUACUUCCGCGAAGAGUUUGAAGCGGGUAUGGCACCCCAGGUAUACAGCAACGCACACGCGAUUAGCGGCAUCCAGCCCAACCUGUUAAAGGCACGCUGGUAAGCAAAGUUUAAC.GCUCGUG..........................CCAG...........................................CACGAGCCUU.AUGGAAGCAUGUUCACUAUGGCUACAAUCCAUGUAGACGGUAAAGAAUAUGAUGUUGACGGCGCAGACAACCUGUUACAGGCCUGUCUCUCCCUCGGCCUCGAUAUUCCUUAUUUCUGCUGGCAUCCGGCGCUCGGUAGCGUCGGUGCCUGCCGCCAGUGUGCGGUAAAGCAAUUUCAAAAUGCCGAAGAUACCCGUGGCCGCCUGGUCAUGUCCUGCAUGACCCCGGCAUCUGACGGCACCUUUAUUUCAAUCGAUGACGGUGAAGCGAAAGAGUUCCGCGAAAGCGUGGUGGAGUGGCUGAUGAC
NC_009792.1/489706-490149                    CAUCAAGCAGCCGUUCAGCAAUACCCAUGUGAUUGGUGGUAUACAGCCGAACCUGCUGAAAGAGCGCUGGUAAUUGCGGGCUUACCCCUGCAUCGCGAUAAGUCAUUCGAUUAAC.GCUUAGU..........................CCCUG..........................................ACUAAGCCAA.CUGGAAGCAUGCUGACUAUGGCUACGAUUCAUGUAGACGGCAAAGAAUAUGAGGUCAACGGCGCAGACAACCUGCUACAGGCAUGUCUGUCCCUCGGCCUUGAUAUUCCGUACUUUUGCUGGCACCCGGCGCUGGGUAGCGUCGGUGCUUGCCGCCAGUGUGCGGUGAAGCAAUAUCAAAACGCGGAAGAUACGCGUGGUCGCCUGGUGAUGUCUUGUAUGACGCCUGCCACCGACGGCACCUUUAUUUCUAUUGAUGACGAAGAAGCGAAACAGUUCCGCGAAAGCGUGGUGGAAUGGUUAAUGAC
NC_007712.1/2743768-2743327                  CGCCAUCGCCGGCGUGCAGCCCAACCUAUUAAAAGCGCGCUGGUAAUCGUCCAUGCGACAUGAGCGGGUCAGGCGGGCGCACGCGCUUUGCACCCUGAACGCAUUUUUGAUUAAC.GCCCGCC..........................GUU............................................GGCGGGCCUC.ACCUGAGCAUGCUGACUAUGGCUACCAUUCAUGUAGACGGCAAAGAGUACGAGGUUAACGGGUCUGACAACCUGCUGGAAGCUUGUCUGUCCCUCGGCCUCGAUAUUCCGUACUUUUGCUGGCAUCCGGCGCUGGGCAGCGUCGGCGCUUGCCGCCAGUGCGCGGUCAAGCAAUACCAAAACGCCGAGGAUACCCGCGGCCGGCUGGUAAUGUCCUGUAUGACGCCGGCCGCUGACGGUACCUUCAUCUCUAUCGCCGACGAUGAAGCAAAACAGUUCCGCCAAAGUGUGGUGGAGUGGCUGAUGAC
NZ_ABWM01000054.1/18186-17745                CAUCAAUGGGAUUCAGCCGAACCUGCUAAAAGCACGCUGGUAAUUCCCCCUCAUUCCGGCCCUCUUCCUCAGGGAGAGGGGGAGGGUGAGGGCGAUAAAAGAAUU.UUGAUUAAC.GCUCGAA..........................GCAA...........................................UUCGAGCCAA.CUGGAAGCAUGCUAAUGGCUACGAUUCAUGUAGACGGCAAAGAAUACGAAGUCAACGGGGCGGACAACCUGCUAGAAGCUUGUCUGUCUCUUGGCCUCGAUAUUCCGUACUUUUGCUGGCAUCCGGCGCUGGGCAGCGUCGGUGCUUGCCGCCAGUGUGCGGUGAAGCAAUAUCAGAACGCGGAAGACACGCGUGGUCGCCUGGUGAUGUCCUGUAUGACGCCAGCCACCGAAGGCACCUUUAUUUCGAUUGAUGACGAAGAAGCCAAACAGUUCCGCGAAAGCGUGGUGGAGUGGUUGAUGACCAA
NC_009436.1/3066228-3065787                  CGCGAAGAAUUCGAAGCAGGCAUCAAGCAGCAGUUCAGCAAUACCCAUGCAAUAAACGGGAUUCAGCCGAACCUGCUAAAAGCGCGCUGGUAGCGAUAUUGAAUU.UUGAUUAAC.GCUCGGA..........................UUUA...........................................UUCGAGCCAA.CUGGAAGCAUGCUAAUGGCUACGAUUCAUGUAGACGGCAAAGAAUACGAAGUCAACGGGGCGGACAACCUGCUAGAAGCUUGUCUGUCUCUUGGCCUUGAUAUUCCGUAUUUUUGCUGGCAUCCGGCGCUGGGAAGCGUCGGUGCUUGCCGCCAGUGUGCGGUGAAGCAAUAUCAAAACGCGGAAGACACGCGUGGUCGCCUGGUGAUGUCCUGUAUGACACCAGCAACCGAAGGCACCUUUAUUUCUAUCGACGACGCAGAAGCGAAACAGUUCCGUGAAAGCGUGGUGGAAUGGUUAAUGACCAA
BAAW01009584.1/496-55                        AUCAAGCAGACCUUCAGCAAUACCCACGUUAUUGGUGGUAUUCAGCCGAACCUGCUGAAAGAGCGCUGGUGAUCACAGGGUUAGCCCUGUGUCGCGAUAAGAAAU.UCGAUUAAC.GCUCGGU..........................UACG...........................................ACCGAGCCAA.CUGGAAGCAUGCUGACUAUGGCUACGAUUCAUGUAGACGGCAAAGAAUAUGAGGUCAACGGAGCGGACAACCUGCUGGAAGCUUGUCUGUCUCUUGGCCUUGAUAUUCCGUACUUUUGCUGGCACCCGGCGCUGGGAAGCGUCGGUGCUUGCCGCCAGUGUGCGGUGAAGCAAUAUCAGAACGCGGAAGACACGCGUGGUCGCCUGGUGAUGUCUUGUAUGACACCGGCCACCGAAGGCACCUUUAUUUCUAUUGAUGACGAAGAAGCGAAGCAGUUCCGCGAAAGCGUCGUGGAGUGGUUGAUGAC
NC_007613.1/2307133-2306691                  AUUUCCGCGAAGAAUUUGAGGCGGGAAUCAAACAGCCGUUCAGCAAUACCCAUUUGAUUAAUGGGAUUCAGCCGAACCUGCUGAAAGAGCGCUGGUAACCGAAUU.UCGAUUAAC.GCUCGGU..........................CCCUG..........................................ACCGAGAAAA.CUGGAAGCAUGCUAAUGGCUACAAUUCAUGUAGACGGCAAAGAAUACGAGGUCAACGGAGCGGACAACCUGCUGGAAGCUUGUCUGUCUCUGGGCCUUGAUAUUCCUUACUUUUGCUGGCAUCCGGCGCUGGGAAGCGUCGGUGCUUGCCGCCAGUGUGCGGUGAAGCAAUACCAAAACGCGGAAGACACGCGUGGUCGCCUGGUGAUGUCCUGUAUGACACCGGCUUCCGAUGGCACCUUUAUUUCCAUUGACGACGAAGAAGCGAAACAGUUCCGUGAAAGUGUGGUCGAGUGGUUAAUGACCAA
NZ_ABKX01000003.1/317686-318128              AUUUCCGCGAAGAAUUUGAGGCGGGAAUCAAACAGCCGUUCAGCAAUACCCAUUUGAUUAAUGGGAUUCAGCCGAACCUGCUGAAAGAGCGCUGGUAACCGAAUU.UCGAUUAAC.GCUCGGU..........................CCCUG..........................................ACCGAGAAAA.CUGGAAGCAUGCUAAUGGCUACAAUUCAUGUAGACGGCAAAGAAUACGAGGUCAACGGAGCGGACAACCUGCUGGAAGCUUGUCUGUCUCUGGGCCUUGAUAUUCCUUACUUUUGCUGGCAUCCGGCGCUGGGAAGUGUCGGUGCUUGCCGCCAGUGUGCGGUAAAGCAAUACCAAAACGCGGAAGACACGCGUGGUCGCUUGGUGAUGUCCUGUAUGACACCGGCUUCCGAUGGCACCUUUAUUUCCAUUGACGACGAAGAAGCGAAGCAAUUCCGUGAAAGUGUGGUUGAGUGGUUAAUGACCAA
NC_007606.1/2280070-2279628                  AUUUCCGCGAAGAAUUUGAGGCGGGGAUCAAACAGCCGUUCAGCAAUACCCAUUUGAUUAAUGGGAUUCAGCCGAACCUGCUGAAAGAGCGCUGGUAACCGAAUU.UCGAUUAAC.UCUCAGU..........................CUCUG..........................................ACUGAGAAAA.CUGGAAGCAUGCUAAUGGCUACAAUUCAUGUAGACGGCAAAGAAUACGAGGUCAACGGAGCGGACAACCUGCUGGAAGCUUGUCUGUCUCUGGGCCUUGAUAUUCCUUACUUUUGCUGGCAUCCGGCGCUGGGAAGCGUCGGUGCUUGCCGCCAGUGUGCGGUGAAGCAAUACCAAAACGCGGAAGACACGCGUGGUCGCCUGGUGAUGUCCUGUAUGACACCGGCUUCCGAUGGCACCUUUAUUUCCAUUGACGACGAAGAAGCGAAACAGUUCCGUGAAAGUGUGGUCGAGUGGUUAAUGACCAA
NZ_ABJD02000101.1/1598770-1598328            AAUAUUGCUCAGAUAGCCGGUAUCCAGCCCAACCUAUUAAAACAGCGUUGGUAAUAUUUUUGCGAAUGAGCAACCGCAAAAAUCGAUUUUCACGAAGAACGUAUUUUUGAUUAAC.GCCUGCU..........................GUUG...........................................AGCGGGCCUU.UGGGAAGCAUGCUGACUAUGGCUACAAUAUAUGUAGACGGCAAAGAAUAUGAUGUAAACGGGUCUGAAAACCUGUUACAAGCCUGCCUUUCUCUGGGGCUAGAUAUUCCUUAUUUUUGCUGGCAUCCGGCGCUGGGAAGCGUUGGCGCUUGCCGCCAGUGUGCGGUUAAGCAAUAUCAAAACGCGGAUGACACUCGUGGUCGUCUCGUGAUGUCUUGUAUGACACCGGCAACGGAAGGGACUUACAUCUCUAUCGAUGAUGAAGAGGCCAAACAAUUCCGUGAAAGUGUUGUGGAAUGGCUAAUGAC
NZ_ABXV01000054.1/60457-60897                AAUAUUGUGCAGAUUGCAGGUAUCCAGCCAAACCUGUUAAAGCAGCGUUGGUAAGCAUUUAGCGAUUGAGCAACCGCUAAACGAAUUUUUGACGAAGAACGUAUUUAUGAUUAAC.GCCUGC...........................UAAC............................................GCGGGCCUU.UGGGAAGCAUGCUGACUAUGGCUACGAUAUAUGUAGACGGCAAAGAAUAUGACGUAAACGGGUCUGAAAACCUGUUACAAGCCUGCUUAUCGCUGGGGCUAGAUAUUCCUUAUUUUUGCUGGCAUCCGGCGCUGGGAAGCGUUGGCGCUUGCCGCCAGUGUGCGGUGAAGCAGUAUCAAAACGCGGAUGACACUCGUGGUCGCCUCGUGAUGUCUUGUAUGACACCGGCAACGGAAGGAACUUACAUCUCCAUCGAUGAUGAAGAAGCCAAACAGUUCCGUGAAAGUGUUGUUGAAUGGCUGAUGAC
NZ_ABXW01000062.1/94827-95267                AACAUCGUGCAGAUUGCCGGGAUCCAACCAAACCUGCUGAAGCAGCGUUGGUAAGCAUUUAGCGAUUGAGCAACCGCUAAACGAAUUUUUAACGAAGAACGUAUUUAUGUUUAAC.GCCUGC...........................UAAC............................................GCGGGCCUU.UGGGAAGCAUGCUGACUAUGGCUACGAUAUAUGUAGACGGCAAAGAAUAUGACGUAAACGGGUCAGAAAACCUGUUACAAGCCUGCUUAUCGUUGGGGCUAGAUAUUCCUUAUUUUUGCUGGCAUCCGGCGCUGGGAAGCGUUGGCGCUUGCCGCCAGUGUGCGGUGAAGCAGUAUCAAAACGCAGAUGACACUCGUGGUCGCCUCGUAAUGUCUUGUAUGACACCGGCAACGGAAGGCACUUACAUCUCAAUCGAUGAUGAAGAAGCCAAACAAUUCCGUGAAAGUGUUGUUGAAUGGCUAAUGAC
NC_010554.1/1883802-1883363                  AUUUGAGGCUGGCAUUAUUCAAGAAGACUAUACCAAUGCCAAUCUUAUCCGUGGUAUUCAGCCUAACUUGCUGAAAAGCCGCUGGUAGUUUUUCACGAUACAUUCUAGGUUUAAC.GCCUGC...........................AAU.............................................GCAGGCCUU.UGGGAAGCAUGCUGACUAUGGCUACGAUUCAUGUAGACGGCAAAGAAUAUGAAGUUAACGGGGCUGAUAACCUGUUAGAAGCCUGUCUUAAUUUAGGCUUAGAUAUUCCUUAUUUUUGCUGGCACCCAGCGCUGGGAAGCGUUGGCGCUUGCCGCCAGUGUGCGGUUAAGCAGUAUCAAAAUGCUGAGGAUACCCGCGGUCGCUUGGUAAUGUCUUGUAUGACACCUGCGGCUGAUGGCACGUUUAUCUCCAUUGAUGACGAAGAAGCGAAAAAAUUCCGCGAAAGCGUUGUUGAAUGGUAUAUGAC
NZ_AALF01000077.1/4569-5054                  AGACUAUGGCAACACCCGAGCCAUAGCCGGUAUUCAACCGAACCUAUUAAAAGCGCGCUGGUAGCAGCAUUGACGCUCUUGCUGUUUUCAGCAAGAGCCAGAUUUUUUGAUUAAC.GCUUGUAAACGAACCGUUUUAAGGUC.......GUCGUAACA...................GACAAUAAACGUGUUCAAAUACAAGUCAC.UUGGAAGCAUGCUGAUAUGGCUACGAUUCAUGUAGACGGCAAAGAAUACGACGUAAACGGGGCCGACAACCUGUUACAAGCUUGUCUCUCCCUGGGACUCGAUAUUCCUUACUUUUGCUGGCAUCCGGCGCUGGGAAGCGUCGGCGCUUGCCGCCAAUGUGCGGUAAAGCAAUACCAAAACGCCGAUGAUACCCGUGGGCGUUUGGUCAUGUCCUGUAUGACCCCGGCCACUGAUGGAACCUUUAUUUCCAUUGAUGACGGCGAAGCCAAAGCGUUCCGUGAGAGUGUGGUUGAAUGGUUGAUGACU
NC_009778.1/903570-904011                    AUUUCCGUGACGAAUUCGAAGCGGGCAUUAAGCAGAGCCCCGGCAACACCCGUGCCAUCAAUGGUAUUCAGCCGAACCUGCUCAAGACGCGCUGGUAAAAGCAUU.UUGAUUAAC.GCCUGGC..........................UCGC...........................................GCCAGGCCAA.CUGGAAGCAUGCUGACUAUGGCUACGAUUCAUGUAGACGGCAAAGAAUAUGAGGUAGACGGCGCGGACAACCUGCUGCAGGCGUGUCUGUCGCUCGGCCUCGAUAUUCCUUAUUUUUGCUGGCAUCCGGCGCUGGGUAGCGUCGGUGCCUGCCGCCAGUGCGCGGUGAAGCAAUAUCAGAACGCGGAAGAUACCCGUGGUCGCCUUGUGAUGUCCUGCAUGACGCCGGCAUCCGAUGGCACCUUUAUUUCUAUUGAUGACGACGAAGCGAAACAGUUCCGUGAAAGCGUUGUGGAGUGGCUGAUGAC
NZ_AALC01000035.1/13590-14074                UAAGGACUAUGGCAACACCCGAGCCAUAGCCGGUAUUCAACCGAACCUACUUAAAGCGCGCUGGUAGCAUAGAUGCCCUUGCGGUUUGCCGUAGGGGCCAGAAUUUUUGAUUAAC.GCUUGUAAAUGAACCGCCUUAAUGUC.......GUCGUGCA....................GACAUUAAAUCGGCUUAUGCACAAGUCAC.UUGGAAGCAUGCAUAUGGCUACGAUUCAUGUAGACGGCAAAGAAUACGACGUAAACGGGGCCGACAACCUGUUACAAGCUUGUCUCUCCCUGGGACUCGAUAUUCCUUACUUUUGCUGGCAUCCGGCGCUGGGAAGCGUCGGCGCUUGCCGCCAAUGUGCGGUAAAGCAAUACCAAAACGCCGAUGAUACCCGUGGGCGUUUGGUCAUGUCCUGUAUGACCCCGGCCACUGAUGGAACCUUUAUUUCCAUUGAUGACGGCGAAGCCAAAGCGUUCCGUGAGAGUGUGGUUGAAUGGUUGAUGACUAA
NC_004547.2/3380918-3380475                  GUAUCCGCAGGGUGGCGCAAAUAAGCCACCCUCAUAAACCCAAUAGAUUUCAAGGUGCAGGUAGCCAACGCAUUUGCGGUUUGAAAGAUAAGGGUAUACAGAAUUUUUGAUUAGC.GCCUGUG..........................GUAA...........................................CACGGGCCAUUAUGGAAGCAUGCUGACUAUGGCUACUAUUCAUGUAGACGGCAAAGAGUAUGAAGUAAACGGAGCGAACAACCUUCUCGAAGCUUGCCUGACUCUGGGACUUGAUAUUCCUUACUUUUGCUGGCACCCCGCGCUCGGGAGCGUAGGAUCCUGCCGCCUCUGUGCGGUAAAACAGUAUCAAAACGCAGAAGAUACUCGCGGUCGUCUGGUGAUGUCUUGUAUGACACCGGCAACCGAAGGAACGUUCAUCGCGAUUGAAGAUGAAGAAGCGAAACUAUUCCGUAAGACGAUAGUUGAGUUUCUGAUGAC
NZ_ABVY01000005.1/55799-55356                UGUAUCCGCAGGGUGGCGCAAAUAAGCCACCCUCAUAAACCCAAUAGAUUUCAAGGCGCAGGUAGCCAACGCAUUUGCGAUUUGAAAGUGAGGGUAUACAGAAUUUUUGAUUAGC.GCUCGUG..........................GUAA...........................................CACGGGCCAUUAUGGAAGCAUGCUGACUAUGGCUACUAUUCAUGUAGACGGCAAAGAGUAUGAAGUAAACGGAGCAGACAACCUUCUGGAAGCUUGCCUGACUCUGGGACUUGAUAUUCCUUACUUUUGCUGGCACCCCGCGCUCGGGAGCGUCGGAUCCUGCCGCCUCUGUGCGGUAAAACAGUACCAAAACGCGGAAGACACCCGCGGUCGUCUGGUGAUGUCUUGUAUGACACCAGCAACCGAAGGAACGUUCAUCGCGAUUGAAGAUGAAGAAGCGAAGCUAUUCCGUAAGACGAUAGUUGAGUUUCUGAUGAC
NZ_ABVX01000005.1/121932-121489              UGUAUCCGCAGGGUGGCGCAAAUAAGCCACCCUCAUAAACCCAAUAGAUUUCAAGGCGCAGGUAGCCAACGCAUUUGCGAUUUGAAAGUGAGGGUAUACAGAAUUUUUGAUUAGC.GCUCGUG..........................GUAA...........................................CACGGGCCAUUAUGGAAGCAUGCUGACUAUGGCUACUAUUCAUGUAGACGGCAAAGAGUAUGAAGUAAACGGAGCAGACAACCUUCUUGAAGCUUGCCUGACUCUGGGACUUGAUAUUCCUUACUUUUGCUGGCACCCCGCGCUCGGGAGCGUCGGAUCCUGCCGCCUCUGUGCGGUAAAACAGUACCAAAACGCGGAAGACACCCGCGGUCGUCUGGUGAUGUCUUGUAUGACACCGGCAACCGAAGGAACGUUCAUCGCGAUUGAAGAUGAAGAAGCGAAGCUAUUCCGUAAGACGAUAGUUGAGUUUCUGAUGAC
NC_005126.1/3598273-3597831                  GGAAUUGUGACCAAAGACUAUGGGAACACCCAUUUCAUUGCGGGUAUCCAGUCAAACCUGUUAAAGCAGCGUUGGUAAUGGGUUCUUCACGAAAUUAGCAGAAUUUUUGAUUAAC.ACUUGCU..........................GAAA...........................................AGCAGGUCAU.UUGGAAGCAUGCUGACUAUGGCUACGAUACAUGUAGACGGCAAAAAAUAUGAUGUAGACGGGGCUGAUAACCUGUUACAAGCUUGCCUCUCUUUGGGGUUAGAUAUUCCUUAUUUUUGCUGGCAUCCAGCGCUUGGAAGCGUUGGCGCUUGCCGCCAGUGUGCGGUGAAGCAAUAUCAAAAUGCGGAUGAUACGCGCGGUCGUCUGAUCAUGUCCUGUAUGACUCCGGCAACGGAUGGCACUUUUAUCUCUAUUGAUGAUGAAGAGGCUAAACAGUUCCGUGAGAGUGUGGUUGAGUGGUUGAUGAC
NZ_AALD01000037.1/8830-9316                  AGACUAUGGUAACACCCGAACCAUAGCUGGUAUUCAACCAAACCUGUUAAAAGCGCGCUGGUAGCAGCAUUAAUGCUCUUACUGUUUUCAGUAAGAGCCAGAAUUUUUGAUUAAC.GCUUGUAAAACGAAC.CGUUU............CAAGGUCGCCGUAACAGCCAAU...........AAACGUGUUCAA.UUACAAGCCAC.UUGGAAGCAUGCUGAUAUGGCUACGAUACAUGUAGACGGCAAAGAAUACGACGUAAACGGGGCCGACAACCUGUUACAGGCUUGUCUCUCCCUGGGACUCGAUAUUCCUUACUUUUGCUGGCAUCCGGCGCUGGGAAGCGUCGGCGCUUGCCGCCAAUGUGCGGUAAAGCAAUACCAAAACGCCGAUGACACCCGUGGGCGUUUGGUCAUGUCCUGUAUGACCCCGGCCACUGAUGGAACCUUUAUUUCCAUUGAUGACGGUGAAGCCAAAGAUUUCCGUGCGAGUGUGGUUGAAUGGUUGAUGACA
NC_009708.1/1698364-1698806                  AUGACGAGCGGCAACACCCGAGCCAUAGCCGGUAUUCAACCUAAUCUAUUAAAAGCGCGCUGGUAGCAUAGAUACCCUUACGGUGUUGCCAUAGGGGUCAGAAUUUUUGAUUAAC.GCCUGCC..........................GUAA...........................................GGUGGGUCAU.UUGGAAGCAUGCUGAUAUGGCUACGAUUCAUGUAGACGGCAAAGAAUACGACGUAAAUGGGGCCGACAACCUGUUACAAGCUUGUCUCUCCCUUGGACUCGAUAUUCCUUACUUUUGCUGGCAUCCGGCGCUGGGAAGCGUCGGCGCUUGCCGUCAAUGCGCGGUAAAGCAAUACCAAAACGCGGAUGAUACCCGUGGGCGUUUGGUUAUGUCCUGUAUGACACCGGCCACCGAUGGAACCUUUAUUUCCAUUGAUGACAGUGAAGCCAAAGCGUUCCGUGAGAGUGUGGUUGAAUGGUUAAUGACU
NC_005810.1/2629323-2628881                  AUGACGAGCGGCAACACCCGAGCCAUAGCCGGUAUUCAACCUAAUCUAUUAAAAGCGCGCUGGUAGCAUAGAUACCCUUACGGUGUUGCCGUAGGGGUCAGAAUUUUUGAUUAAC.GCCUGCC..........................GUAA...........................................GGUGGGUCAU.UUGGAAGCAUGCUGAUAUGGCUACGAUUCAUGUAGACGGCAAAGAAUACGACGUAAAUGGGGCCGACAACCUGUUACAAGCUUGUCUCUCCCUUGGACUCGAUAUUCCUUACUUUUGCUGGCAUCCGGCGCUGGGAAGCGUCGGCGCUUGCCGUCAAUGCGCGGUAAAGCAAUACCAAAACGCGGAUGAUACCCGUGGGCGUUUGGUGAUGUCCUGUAUGACACCGGCCACCGAUGGAACCUUUAUUUCCAUUGAUGACAGUGAAGCCAAAGCGUUCCGUGAGAGUGUGGUUGAAUGGUUAAUGACU
NC_006155.1/3056709-3056267                  AUGACGAGCGGCAACACCCGAGCCAUAGCCGGUAUUCAACCUAAUCUAUUAAAAGCGCGCUGGUAGCAUAGAUACCCUUACGGUGUUGCCGUAGGGGUCAGAAUUUUUGAUUAAC.GCCUGCC..........................GUAA...........................................GGUGGGUCAU.UUGGAAGCAUGCUGAUAUGGCUACGAUUCAUGUAGACGGCAAAGAAUACGACGUAAAUGGGGCCGACAACCUGUUACAAGCUUGUCUCUCCCUUGGACUCGAUAUUCCUUACUUUUGCUGGCAUCCGGCGCUGGGAAGCGUCGGCGCUUGCCGUCAAUGCGCGGUAAAGCAAUACCAAAACGCGGAUGAUACCCGUGGGCGUUUGGUUAUGUCCUGUAUGACACCGGCCACCGAUGGAACCUUUAUUUCCAUUGAUGACAGUGAAGCCAAAGCGUUCCGUGAGAGUGUGGUUGAAUGGUUAAUGACU
NC_008800.1/1502245-1502687                  ACCAUAGCCGGUAUUCAACCGAAUAACCUAUUGAAGCAACGUUGGUAGCCCUGAUGAAUGCCUCGGCCCGUUUAUCCGGAUCCGAUCAUUCAUCCCGCCAGAAUUUUUGAUUAAC.GCUUGCC..........................UUAU...........................................GGCAAGCCAC.UUGGAAGCAUGCUGACUAUGGCUACGAUUCAUGUAGACGGCAAAGAAUACGACGUAAACGGGGCCGACAACCUGUUACAGGCUUGUCUCUCCCUGGGACUCGAUAUUCCUUACUUUUGCUGGCAUCCGGCGCUGGGAAGCGUCGGCGCUUGCCGCCAAUGUGCGGUAAAGCAAUACCAAAACGCGGACGACACGCGUGGGCGUUUGGUGAUGUCCUGUAUGACGCCAGCCACCGAUGGAACCUUUAUUUCCAUUGAUGACGGUGAAGCCAAAGCGUUCCGUGAGAGUGUGGUUGAAUGGUUGAUGAC
NC_009832.1/3658644-3658202                  AAGUGAAGCACUUCAGCAACGCGCAUGCGAUUGGCGGUAUUCAGGCCAAUAAUCUGCUGAAGCAACGCUGGUAAGCCGACUCGCCCCGACGACACGGCCAGAAUUUUUGAUUAAC.GCCUGCC..........................GCAA...........................................GGCAGGCCAC.UUGGAAGCAUGCUGACUAUGGCUACGAUUCAUGUAGACGGCAAAGAAUACGACGUAGAUGGGGCCGACAACCUGCUGCAGGCUUGUCUCUCCCUCGGGCUCGAUAUUCCUUACUUUUGCUGGCAUCCGGCGCUGGGAAGCGUCGGCGCUUGCCGCCAAUGUGCGGUAAAGCAAUACCAAAACGCGGAAGAUACGCGUGGCCGUUUGGUGAUGUCUUGUAUGACACCGGCAUCCGAUGGAACCUUUAUUUCCAUCGACGAUGGCGAAGCCAAACAGUUCCGCGAAAGCGUGGUUGAGUGGUUGAUGAC
#=GC SS_cons                                 ..............................................................................................................-----.<<<<<<<<<<<<<<<<<<<<<<<<<<<<<<<<.____..................>>>>>>>>>>>>>>>>>>>>>>>>>>>>>>>>:::.:::::::............................................................................................................................................................................................................................................................................................................
#=GC R2R_LABEL                               ----------------------------------------------------------------------------------------------------......................<.........................................................................>............RrRR..SsS--------------------------------------------------------------------------------------------------------------------------------------------------------------------------------------------------------------------------------------------------------------------------------------------------------
#=GF R2R shade_along_backbone S s rgb:230,230,230
#=GF R2R shade_along_backbone R r rgb:230,230,230
#=GF R2R tick_label s start
#=GF R2R tick_label r SD
#=GF R2R var_hairpin < >
//
