# Supplementary material for: R2R - software to speed the depiction of aesthetic consensus RNA secondary structures
Source: BMC Bioinformatics. 2011 Jan 4;12:3. doi: 10.1186/1471-2105-12-3 (PMC3023696; doi:10.1186/1471-2105-12-3)
Supplement: Additional file 1 — Source code and example input and output files. C++ and Perl source code is provided. Installation and usage instructions are given in the user manual (Additional file 2), which is also a part of this archive. Example input files for R2R are included in the "demo" subdirectory of this archive, and R2R's raw output on these examples in PDF and SVG format is supplied in the "demo/output-pdf" and "demo/output-svg" subdirectories. Files can be retrieved from the tgz archive file using programs such as WinZip (Windows), StuffIt Expander (Mac) or the tar/gzip commands (UNIX). [file 1471-2105-12-3-S1.TGZ › R2R-1.0.1/demo/104/Ocean-VI.sto]

# STOCKHOLM 1.0
JCVI_SCAF_1101668022703/916-758                UAAAAUGUUCGCGAAAAAUAGAUUAA..UGAUUUUCUU..GCCAAACUUACCAUUAUUAG.GUAAAUUUA.UUAAACACUAAAGAAAAAGA.AGUCGCAAGACCGAAAAUGAAAUAG.UGUAGAAAAUCCCGG.AGGGUCGCAAGAUCAACUGGGAU..UUUUGCUUUCU
JCVI_SCAF_1096626021559/624-782                UAAAAUGUUCGCGAAAAAUAGAUUAA..UGAUUUUCUU..GCCAAACUUACCAUUAUUAG.GUAAAUUUA.UUAAACACUAAAGAAAAAGA.AGUCGCAAGACCGAAAAUGAAAUAG.UGUAGAAAAUCCCGG.AGGGUCGCAAGAUCAACUGGGAU..UUUUGCUUUUA
JCVI_SCAF_1101668094393/431-589                UAAAAUGUUCGCGAAAAAUAGAUUAA..UGAUUUUCUU..GCCAAACUGACCAUUAUUAG.GUAAAUUUA.UUAAACACUAAAGAAAAAGA.AGUCGCAAGACCGAAAAUGAAAUAG.UGUAGAAAAUCCCGG.AGGGUCGCAAGAUCAACUGGGAU..UUUUGCUUUUA
JCVI_SCAF_1101667242610/417-260                UAAAAUGUUCGCGAAAAAUAGGUUAA..UGAAUUUCUU..GCCAAACUACUCAUUAUUAG.GUAAAUUUA.UAAAACACUAAAGAAAAAGA.AGUCGCAAGACCGAAAAUGAUUUAG..UCAGAAAAUCCCGG.AGGGUCGCAAGAUCAACUGGGAU..UUUUGCUUUGU
JCVI_SCAF_1096626894301/805-962                UAAGAUGUUCGCGAAAAAUAGAUUAA..CGAAUAUCUU..GCCAAACUACUCAUUAUUAG.GUAAAUUUA.UAUAACACUAAAGAAAAAGA.AGUCGCAAGACCGAAAAUGAUUUAG..UCAGAAAAUCCCGG.AGGGUCGCAAGAUCAACUGGGAU..UUUUGCUUUUA
JCVI_SCAF_1096627379785/5836-5994              AUAAAAGUUCGCGAAAAAAACAAGCU..CAAUUUUCUU..GCCAAACUCACCAUUAUUAG.GUAAAUUUA.UUAAACACUAAAGAAAAAGA.AGUCGCAAGACCGAAAAUGAAAUAG.UGUAGAAAAUCCCGG.AGGGUCGCAAGAUCAACUGGGAU..UUUUGCUUUCU
JCVI_SCAF_1096626894301/1484-1641              AUAAAAGUUCGCGAAAAAAACAAGAU..CAAUUUUCUU..GCCAAACUACUCAUUAUUAG.GUAAAUUUA.UAAAACACUAAAGAAAAAAA.AGUCGCAAGACCGAAAAUGAUUUAG..UCAGAAAAUCCCGG.AGGGUCGCAAGAUCAACUGGGAU..UUUUGCUUUUU
JCVI_SCAF_1101667049214/566-409                AUAAAAGUUCGCGAAAAAAACAAGAU..CAAUUUUCUU..GCCAAACUACUCAUUAUUAG.GUAGAUUUA.UAAAACACUAAAGAAAAAGA.AGUCGCAAGACCGAAAAUGAUUUAG..UCAGAAAAUCCCGG.AGGGUCGCAAGAUCAACUGGGAU..UUUUGCUUUUU
JCVI_SCAF_1101667256835/346-188                UAAAAACCUCGCGAAAAAUAAAUUAG..UAAACUUCUU..GUAUAAGAAUAAAAACUAAC.GUAUAUUUA.UUAAACACUAUCUAAAUAGA.UAUCGAAAGAUUGAAAUGAAGACAG.UAUAGAAAAUCCCGA.AGGGUCGCAAGAUCAAUCGGGAU..UUUUGCUUUAU
JCVI_SCAF_1101668734638/106-261                AAUGAAUCUCGCGAAAAAUAAAUUAG..UAAAUGUCUU..GCUUAGGGUUUAAAAGUAGU.UUAUAUUUA.UAGAA..CUAUUGGAAAAGA.AAUCGAAAGAUAGAAAAGAAAAUAG.UAU.AAAAAUCCCGA.AGGGCCGAGAGGUCAAUCGGGAU..UUUUGCUUUUU
JCVI_SCAF_1096627154416/1933-2088              AGUAAACCUCGCGAAAAAUAGAUUAG..AAAAUAUCUU..GCUUAGGGUUGAAAAGUAGC.UUAUAUUGA.UAUAA..CUAUCGGAAAAGA.AAUCGAAAGAUAGAAAAGAAGAUAG.UAU.AAAAAUCCCGA.AGGGCCGAGAGGUCAAUCGGGAU..UUUUGCUUUUU
JCVI_SCAF_1096627590455/1251-1406              AGUAAACCUCGCGAAAAAUAGAUUAA..AAAAUAUUUU..GCUUAGGGCUUAAAAGAAGC.CUAUAUUUA.UAUAA..CUAUCAGAAAAGA.AAUCGAAAGAUAGAAAAGAAGAUAG.UAU.AAAAAUCCCGA.AGGGCCGAGAGGUCAAUCGGGAU..UUUUGCUUUUU
JCVI_SCAF_1096627163927/563-408                AGUAAACCUCGCGAAAAAUAGAUUAG..AAAAUAUCUU..GCUUAAGGCUUAAAAAAAGC.UUAUAUUUA.UAUAA..CUAUCGGAAAAGA.AAUCGAAAGAUAGAAAAGAAGAUAG.UAU.AAAAAUCCCGA.AGGGCCGAGAGGUCAAUCGGGAU..UUUUGCUUUUU
JCVI_SCAF_1101667252126/212-367                AGUAAACCUCGCGAAAAAUAGAUUAG..AAAAUAUCUU..GCUUAGGGCUUAAAAGAAGC.UUAUAUUUA.UAUAA..CUAUCGGAAAAGA.AAUCGAAAGAUAGAAAAGAAGAUAG.UAU.AAAAAUCCCGA.AGGGCCGAGAGGUCAAUCGGGAU..UUUUGCUUUCU
JCVI_SCAF_1096627048162/352-197                AGUAAACCUCGCGAAAAAUAGAUUAG..AAAAUAUCUU..GCUUAGGGCUUAAAAGAAGC.UUAUAUUUA.UAUAA..CUAUCGGAAAAGA.AAUCGAAAGAUAGAAAAGAAGAUAG.UAU.AAAAAUCCCGA.AGGGCCGAGAGGUCAAUCGGGAU..UUUUGCUUUUU
JCVI_SCAF_1101668269783/788-943                AGUAAACCUCGCGAAAAAUACAUUAG..AAAAUAUCUU..GCUUAGAGCUUAAAAGAAGC.UUAUAUUUA.UAUAA..CUAUCGGAAAAGA.AAUCGAAAGAUAGAAAAGAAGAUAG.UAU.AAAAAUCCCGA.AGGGCCGAGAGGUCAAUCGGGAU..UUUUGCUUUUU
JCVI_SCAF_1096627064429/660-505                AGUAAACCUCGCGAAAAAUAGAUUAG..AAAAUAUCUU..GCUUAGAGCUUAAAAGAAGC.UUAUAUUUA.UAUAA..CUAUCGGAAAAGA.AAUCGAAAGAUAGAAAAGAAGAUAG.UAU.AAAAAUCCCGA.AGGGCCGAGAGGUCAAUCGGGAU..UUUUGCUUUUU
JCVI_SCAF_1096626937785/271-428                AUCAAAGUUCGCGAAAAAUAGAUUAG..AAAAUAUUUU..GCGUAAACACAGUUUUCUAC.CUAUAUUUA.UAGAA.ACUAUCGGAAAAGA.AAUCGCAAGAUAGAAAAGAAGAUAG.AAUAGAAAAUCCCGA.AGGGUCGCAAGAUCAAUCGGGAU..UUUUGCUUUAU
JCVI_SCAF_1096627380505/3602-3759              AGUAAAGUUCGCGAAAAAUAGAUUAG..AAAAUAUUUU..GCGUAAACUAGGUUUUAUAC.CUAUAUUUA.UAGAA.ACUAUCGGAAAAGA.AAUCGCAAGAUAGAAAAGAAGAUAG.AAUAGAAAAUCCCGA.AGGGUCGCAAGAUCAAUCGGGAU..UUUUGCUUUAU
JCVI_SCAF_1096628290566/542-385                AAUGAAGUUCGCGAAAAAUAGAUUAG..AAAAUAUUUU..GCGUAAACAUGGUUUUUUAC.CUAUAUUUA.UAGAA.ACUAUCGGAAAAGA.AAUCGCAAGAUAGAAAAGAAGAUAG.AAUAGAAAAUCCCGA.AGGGUCGCAAGAUCAAUCGGGAU..UUUUGCUUUAU
JCVI_SCAF_1096626922112/221-64                 AAUGAAGUUCGCGAAAAAUAGAUUAG..AAAAUAUUUU..GCAUAAACAUGGUUUUUUAC.CUAUAUUUA.UAGAA.ACUAUCGGAAAAGA.AAUCGCAAGAUAGAAAAGAAGAUAG.AAUAGAAAAUCCCGA.AGGGUCGCAAGAUCAAUCGGGAU..UUUUGCUUUAU
JCVI_SCAF_1101667103670/711-554                AGUAAAGUUCGCGAAAAAUAGAUUAG..AAAAUAUUUU..GCAUAAACAUGGAUUUCUAC.CUAUAUUUA.UAGAA.ACUAUUGGAAAAGA.AAUCGCAAGAUAGAAAAGAAAAUAG.UAUAGAAAAUCCCGA.AGGGUCGCAAGAUCAAUCGGGAU..UUUUGCUUUAU
JCVI_SCAF_1096626958530/1417-1574              AGUAAAGUUCGCGAAAAAUAGAUUAG..AAAAUAUUUU..GCGUAAACAUGGAUUUCUAC.CUAUAUUUA.UAGAA.ACUAUCGGAAAAGA.AAUCGCAAGAUAGAAAAGAAGAUAG.AAUAGAAAAUCCCGA.AGGGUCGCAAGAUCAAUCGGGAU..UUUUGCUUUAU
JCVI_SCAF_1096626952504/984-1141               AGCAAAGUUCGCGAAAAAUAGAUUAG..AAAAUAUUUU..GCGUAAACAUGGAUUUCUAC.CUAUAUUUA.UAGAA.ACUAUCGGAAAAGA.AAUCGCAAGAUAGAAAAGAAGAUAG.AAUAGAAAAUCCCGA.AGGGUCGCAAGAUCAAUCGGGAU..UUUUGCUUUAU
JCVI_SCAF_1096627051058/1899-1744              ...AAAGUUCGCGAAAAAUAGAUUAG..AAAAUAUUUU..GCGUAAAUUACUAAACAUACCCUAUAUUUA.UAGAA.ACUAUCGGAAAAGA.AAUCGCAAGAUAGAAAAGAAGAUAG.AACAGAAAAUCCCGA.AGGGUCGCAAGAUCAAUCGGGAU..UUUUGCUUUUU
JCVI_SCAF_1101667150070/14-171                 AUUAAAGUUCGCGAAAAAUAGAUUAG..AAAAUAUUUU..GCGUAAAUUACUUUACAUAC.CUAUAUUUG.UAGAA.ACUAUCGGAAAAGA.AAUCGCAAGAUAGAAAAGAAGAUAG.AAUAAAAAAUCCCGA.AGGGUCGCAAGAUCAAUCGGGAU..UUUUGCUUUUU
JCVI_SCAF_1101668309932/502-659                AUUGCAGUUCGCGAAAAAUAGAUUAG..AAAAUAUUUU..GCGUAAAUUACUUUACAUAC.CUAUAUUUA.UAGAA.ACUAUCGGAAAAGA.AAUCGCAAGAUAGAAAAGAAGAUAG.AAUAGAAAAUCCCGA.AGGGUCGCAAGAUCAAUCGGGAU..UUUUGCUUUUU
JCVI_SCAF_1101668672019/194-351                AUUAAAGUUCGCGAAAAAUAGAUUAG..AAAAUAUUUU..GCGUAAAUUACUUUAUAUAC.CUAUAUUUA.UAGAA.ACUAUCGGAAAAGA.AAUCGCAAGAUAGAAAAGAAGAUAG.AAUAGAAAAUCCCGA.AGGGUCGCAAGAUCAAUCGGGAU..UUUUGCUUUUU
JCVI_SCAF_1096626984476/2163-2006              AUUAAAGUUCGCGAAAAAUAGAUUAG..AAAAUAUUUU..GCAUAAAUUACUUUACAUAC.CUAUAUUUA.UAGAA.ACUAUCGGAAAAGA.AAUCGCAAGAUAGAAAAGAAGAUAG.AAUAGAAAAUCCCGA.AGGGUCGCAAGAUCAAUCGGGAU..UUUUGCUUUUU
JCVI_SCAF_1096627258928/975-1134               AUUAAAGUUCGCGAAAAAUAGAUUAG..AAAAUAUUUU..GCGUAAAUUACUUUACAUAU.CUAUAUUUA.UAGAA.ACUAUCGGAAAAGA.AAUCGCAAGAUAGAAAAGAAGAUAG.AAUAGAAAAUCCCGA.AGGGUCGCAAGAUCAAUCGGGAUGAUUUUGCUUUUU
JCVI_SCAF_1096628200096/685-528                AUUAAAGUUCGCGAAAAAUAGAUUAG..AAAAUAUUUU..GCGUAAAUUACUUUACAUAU.CUAUAUUUA.UAGAA.ACUAUCGGAAAAGA.AAUCGCAAGAUAGAAAAGAAGAUAG.AAUAGAAAAUCCCGA.AGGGUCGCAAGAUCAAUCGGGAU..UUUUGCUUUUU
JCVI_SCAF_1101667129577/526-683                AUUAAAGUUCGCGAAAAAUAGAUUAG..AAAAUAUUUU..GCGUAAAUUACUUUACAUAC.CUAUAUUUA.UAGAA.ACUAUCGGAAAAGA.AAUCGCAAGAUAGAAAAGAAGAUAG.AAUAGAAAAUCCCGA.AGGGUCGCAAGAUCAAUCGGGAU..UUUUGCUUUUU
JCVI_SCAF_1096627052790/1936-2093              AUUAAAGUUCGCGAAAAAUAGAUUAG..AAAAUAUUUU..GCAUAAAUUAAUUUAUAUAU.CUAUAUUUA.UAGAA.ACUAUCGGAAAAGA.AAUCGCAAGAUAGAAAAGAAGAUAG.AAUAGAAAAUCCCGA.AGGGUCGCAAGAUCAAUCGGGAU..UUUUGCUUUUU
JCVI_SCAF_1096627701267/826-983                AUCAAAGUUCGCGAAAAAUAGAUUAG..AAAAUAUUUU..GCGAAAAUUAAUUUACACAC.CUAUAUUUA.UAGAA.ACUAUCGGAAAAGA.AAUCGCAAGAUAGAAAAGAAGAUAG.AAUAGAAAAUCCCGA.AGGGUCGCAAGAUCAAUCGGGAU..UUUUGCUUUUU
JCVI_SCAF_1096627686808/325-167                AUCUAAGUUCGCGAAAAAUAGAUUAG..AAAAUAUCUU..GCAUCAAUAGAAAAUCUGAU.GUAAAUUUA.UUAAACACUAUCGGAAAUGA.AAUCGAAAGAUUGAAAAGAAGAUAG.AACAGAAAAUCCCGA.AAGGUCGCAAGAUCAGUCGGGAU..UUUUGCUUUUU
JCVI_SCAF_1096627180770/1011-853               AUCUAAGUUCGCGAAAAAUAGAUUAG..UAAAUAUCUU..GCAUCAAUACAAAAUCUGAU.GUACAUUAA.UUAAACACUAUCGGAAAAGA.AAUCGAAAGAUAGAAAAGAAGAUAG.AACAAAAAAUCCCGA.AAGGUCGCAAGAUCAGUCGGGAU..UUUUGCUUUUU
JCVI_SCAF_1096627174199/1262-1104              UUGAAACUUCGCGAAAAAUAGAUUAG..UAAAUAUCUU..GCAUCAAGAGAAAAUCUGAU.GUAAAUUUA.UUAAACACUAUCGGAAAAGA.AAUCGAAAGAUAGAAAAGAAGAUAG.AACAGAAAAUCCCGA.AAGGUCGCAAGAUCAGUCGGGAU..UUUUGCUUUUA
JCVI_SCAF_1101668542586/934-776                UUAUAACCUCGCGAAAAAUACAUUAG..UAAAUACCUU..GCACAAGUACAAAAUCUAAC.GUAUAUUUA.UAGAACAUUAUCUGAAAAUA.AAUCGCAAGAUGGAAAAUAAGAUAA.UUUAGAAAAUCCCGA.AGGGUCGCAAGAUCAAUCGGGAU..UUUUGUUUUUU
JCVI_SCAF_1101668164062/130-288                GAAUAACUUCGCGAAAAAUAGAUUAG..UGUUUCUUUU..GCAUAAGAACACAAACUAAC.GUAUAUUUA.UAUAACACUAUCGGAAAAGA.AAUCGAAAGAUAGAAAAGAAGAUAG.AAUAAAAAAUCCCGA.AGGGUCGCAAGAUCAAUCGGGAU..UUUUGCUUUUC
JCVI_SCAF_1096627733888/688-843                GCUAAACCUCGCGAAAAAUAGAUUAG..UAAAUAUCUU..GCUUAGGAACAAAAACUAAC.GUAUAUUUA.UAGAA..CUAUUGGAAAAGA.AAUCGAAAGAUAGAAAAGAAAAUAG.UAU.AAAAAUCCCGA.AGGGCCGAGAGGUCAAUCGGGAU..UUUUGCCUUUU
JCVI_SCAF_1096626957117/2686-2844              CAUAAAGUUCGCGAAAAAUAGAUUAG..UAAAUAUCUU..GCAUAAGUUGAAAAACUGAC.GUAUAUUUA.UAAAACACUAUCGGAAAAGA.AAUCGAAAGAUAGAAAAGAAGAUAG.AACAGAAAAUCCCGA.AGGGUCGCAAGAUCAAUCGGGAU..UUUUGCUUUAA
JCVI_SCAF_1096627163044/419-261                CAUUAACCUCGCGAAAAAUACCUUAG..UAAUUUUCUU..GCACAAGAAUAAAAACUAAC.GUAUAUUUA.AAGAACACUAUCGGAAAAGA.AAUCGCAAGAUAGAAAAGAAGAUAG.AAUAGAAAAUCCCAA.AGGGUCGCAAGAUCAAUUGGGAU..UUUUGCUUUUU
JCVI_SCAF_1101668690854/768-609                GAGAUACUUCGCGAAAAAUACAUUAG..UAAAUAUCUU..GCGUAAGAACAAAAACUAAC.GUAUAUUUA.UAGAACACUAUCUGAAAAGAAAAUCGAAAGAUUGAAAAGAAGAUAG.AAUAAAAAAUCCCGG.AGGGUCGCAAGAUCAACUGGGAU..UUUUGCUUUCU
JCVI_SCAF_1101668532346/387-545                GAGAAACCUCGCGAAAAAUACAUUAG..UAAAUAUCUU..GCGUAAGAACAAAAACUAAC.GUAUAUUUA.UAGAACACUAUCGGAAAAGA.AAUCGAAAGAUUGAAAAGAAGAUAG.AAUAAAAAAUCCCGG.AGGGUCGCAAGAUCAACUGGGAU..UUUUGCUUUUU
JCVI_SCAF_1101667235180/885-727                GUAAAACUUCGCGAAAAAUACAUUAG..UAAAUAUCUU..GCGUAAGAACAAAAACUAAC.GUAUAUUUA.UAGAACACUAUCGGAAAAGA.AAUCGAAAGAUUGAAAAGAAGAUAG.AAUAAAAAAUCCCGG.AGGGUCGCAAGAUCAACUGGGAU..UUUUGCUUUCU
JCVI_SCAF_1101668334939/1656-1498              GUAAAACUUCGCGAAAAAUACAUUAG..UAAAUAUCUU..GCGUAAGAACAAAAACUAAC.GUAUAUUUA.UAGAACACUAUCGGAAAAGA.AAUCGAAAGAUUGAAAAGAAGAUAG.AAUAAAAAAUCCCGG.AGGGUCGCAAGAUCAACUGGGAU..UUUUGCUUUCC
JCVI_SCAF_1096627998000/1412-1254              GUUAAACCUCGCGAAAAAUAGAUUAG..UAAAUAUCUU..GCGUAAGAACAAAAACUAAC.GUAUAUUUA.UUACACACUAUCUGAAAAGA.AAUCGAAAGAUAGAAAAGAAGAUAG.AACAGAAAAUCCCGA.AGGGUCGCAAGAUCAAUCGGGAU..UUUUGCUUUCC
JCVI_SCAF_1096627119051/1067-1225              GUCUAACCUCGCGAAAAAUACAUUAG..UAAAUAUCUU..GCACAAGAACAAAAACUAAC.GUAUAUUUA.AAGAACACUAUCGGAAAAGA.UAUCGCAAGAUUGAAAAGAAGAUAG.AAUAAAAAAUCCCGA.AGGGUCGCAAGAUCAAUCGGGAU..UUUUGCUUUCU
JCVI_SCAF_1096627073520/367-209                GAACAACUUCGCGAAAAAUACAUUAG..UAAAUAUCUU..GCACAAGAACAAAAACUAAC.GUAUAUUUA.AAGAACACUAUCGGAAAAGA.AAUCGCAAGAUUGAAAAGAAGAUAG.AAUAAAAAAUCCCGA.AGGGUCGCAAGAUCAAUCGGGAU..UUUUGCUUUUU
JCVI_SCAF_1096627130271/2383-2225              UUUAUUCCUCGCGAAAAAUACAUUAG..UAAAUAUCUU..GCACAAGAACAAAAACUAAC.GUAUAUUUA.AAGAACACUAUCGGAAAAGA.AAUCGCAAGAUUGAAAAGAAGAUAG.AAUAAAAAAUCCCGA.AGGGUCGCAAGAUCAAUCGGGAU..UUUUGCUUUUU
JCVI_SCAF_1096627323041/1619-1461              UAGAAACCUCGCGAAAAAUAGAUUAG..UAAAUAUCUU..GCUUAGGAACAAAAACUAAC.GUAUAUUUA.UAGAACACUAUCGGAAAAGA.AAUCGAAAGAUGGAAAAGAAGAUAG.AAUAAAAAAUCCCGA.AGGGUCGCAAGAUCAAUCGGGAU..UUUUGCUUUCC
JCVI_SCAF_1096628011377/600-758                AAUAAACCUCGCGAAAAAUAGAUUAG..UAAAUAUCUU..GCUUAAGAACAAAAACUAAC.GUAUAUUUA.UAGAACACUAUCGGAAAAGA.AAUCGAAAGAUGGAAAAGAAGAUAG.AAUAAAAAAUCCCGA.AGGGUCGCAAGAUCAAUCGGGAU..UUUUGCUUUAU
JCVI_SCAF_1101668328517/907-749                GUUAAACCUCGCGAAAAAUAGAUUAG..UAAAUAUCUU..GCUUAGGAACAAAAACUAAC.GUAUAUUUA.UAGAACACUAUCGGAAAAGA.AAUCGAAAGAUGGAAAAGAAGAUAG.AAUAAAAAAUCCCGA.AGGGUCGCAAGAUCAAUCGGGAU..UUUUGCUUUAU
JCVI_SCAF_1096627030455/2781-2623              AAUAAACCUCGCGAAAAAUAGAUUAG..UAAAUAUCUU..GCGUAAGAAUAAAAACUAAC.GUAUAUUUA.UAGAACACUAUCGGAAAAGA.AAUCGCAAGAUAGAAAAGAAGAUAG.AAUAAAAAAUCCCGA.AGGGUCGCAAGAUCAAUCGGGAU..UUUUGCUUUUC
JCVI_SCAF_1096627225102/801-959                UAAAAACCUCGCGAAAAAUACAUUAG..UGAAUUUCUU..GCAUAAAAACAAAAACUAAC.GUAUAUUUA.UAGAACACUAUCGGAAAAGA.AAUCGCAAGAUAGAAAAGAAGAUAG.AAUAGAAAAUCCCGA.AGGGUCGCAAGAUCAAUCGGGGU..UUUUGCUUUUU
JCVI_SCAF_1101668168636/564-406                CAAAAACUUCGCGAAAAAUACAUUAG..UAAUUCUCUU..GCAUAGGAACAGAAACUAAC.GUAUAUUUA.UAGAACACUAUCGGAAAAGA.AAUCGCAAGAUAGAAAAGAAGAUAG.AAUAGAAAAUCCCGA.AGGGUCGCAAGAUCAAUCGGGAU..UUUUGCUUUAU
JCVI_SCAF_1101668263088/1376-1534              CAAAAACUUCGCGAAAAAUACCUUAG..UAAUUCUCUU..GCAUAGGAACAGAAACUAAC.GUAUAUUUA.UAGAACACUAUCGGAAAAGA.AAUCGCAAGAUAGAAAAGAAGAUAG.AACAGAAAAUCCCGA.AGGGUCGCAAGAUCAAUCGGGAU..UUUUGCUUUUU
JCVI_SCAF_1096628027439/1647-1489              UAGAAACUUCGCGAAAAAUACAUUAG..UAAAUCUCUU..GCAUAAGAACAAAAACUAAC.GUAUAUUUA.UAGAACACUAUCGGAAAAGA.AAUCGCAAGAUAGAAAAGAAGAUAG.AACAGAAAAUCCCGA.AGGGUCGCAAGAUCAAUCGGGAU..UUUUGCUUUUA
JCVI_SCAF_1096626665462/1-159                  GCUAAACAUCGCGAAAAAUAGAUUAG..UAAUUUUCUU..GCACAAGAACAAAAACUGAC.GUAUAUUUA.UAGAACACUAUCGGAAAAGA.AAUCGCAAGAUAGAAAAGAAGAUAG.AAUAGAAAAUCCCGA.AGGGUCGCAAGAUCAAUCGGGAU..UUUUGCUUUUU
JCVI_SCAF_1101668669207/1200-1042              GCUAAACCUCGCGAAAAAUAGAUUAG..UAAUUUUCUU..GCACAAGAACAAAAACUAAC.GUAUAUUUA.UAGAACACUAUCGGAAAAGA.AAUCGCAAGAUAGAAAAGAAGAUAG.GACAGAAAAUCCCGA.AGGGUCGCAAGAUCAAUCGGGAU..UUUUGCCUUUU
JCVI_SCAF_1096627026801/723-881                GCUAAACCUCGCGAAAAAUAGAUUAG..UAAUUUUCUU..GCACAAGAACAAAAACUAAC.GUAUAUUUA.UAGAACACUAUCGGAAAAGA.AAUCGCAAGAUAGAAAAGAAGAUAG.AACAGAAAAUCCCGA.AGGGUCGCAAGAUCAAUCGGGAU..UUUUGCUUUUU
JCVI_SCAF_1096627312287/962-1120               GUUAAAGCUCGCGAAAAAUACAUUAG..UAUUUUUCUU..GCAUAAGAAUAAAAACUAAC.GUAUAUUUA.UAGAACACUAUCGGAAAAGA.AAUCGCAAGAUAGAAAAGAAGAUAG.AACAGAAAAUCCCGA.AGGGUCGCAAGAUCAAUCGGGAU..UUUUGCUUUUU
JCVI_SCAF_1096626914871/957-1115               ACUAAAGCUCGCGAAAAAUACAUUAG..UAAUUUUCUU..GCAUAAGAAUAAAAACUAAC.GUAUAUUUA.UAGAACACUAUCGGAAAAGA.AAUCGCAAGAUAGAAAAGAAGAUAG.AAUAAAAAAUCCCGA.AGGGUCGCAAGAUCAAUCGGGAU..UUUUGCUUUUA
JCVI_SCAF_1096627856069/1141-1299              GCUAAACAUCGCGAAAAAUACCUUAG..UAAUUUUCUU..GCAUAAGAACAAAAACUAAC.GUAUAUUUA.UAGAACACUAUCGGAAAAGA.AAUCGCAAGAUAGAAAAGAAGAUAG.AACAGAAAAUCCCGA.AGGGUCGCAAGAUCAAUCGGGAU..UUUUGCUUUUU
JCVI_SCAF_1101668168297/144-302                GCUAAAGCUCGCGAAAAAUACAUUAG..UAAAUUUCUU..GCACAAGAACAAAAACUAAC.GUAUAUUAA.UAGAACACUAUCGGAAAAGA.AAUCGCAAGAUAGAAAAGAAGAUAG.AAUAGAAAAUCCCGA.AGGGUCGCAAGAUCAAUCGGGAU..UUUUGCUUUUU
JCVI_SCAF_1096627385161/3249-3091              GCUAAAGCUCGCGAAAAAUACAUUAG..UAAUUCUCUU..GCAUAAGAACAAAAACUAAC.GUAUAUUUA.UAGAACACUAUCUGAAAAGA.AAUCGCAAGAUAGAAAAGAAGAUAG.AAUAGAAAAUCCCGA.AGGGUCGCAAGAUCAAUCGGGAU..UUUUGCUUUUA
JCVI_SCAF_1096627099539/4705-4860              GCUAAAGCUCGCGAAAAAUACCUUAG..UAAUUUUUUU..GCAUAAGAACAAAAACUAAC.GUAUAUUUA.UAGAACACUAUCGGAAAAGA.AAUCGCAAGAUAGAAAAGAAGAUAG.AAUAGAAAAUCCCGA.AGGGUCGCAAGAUCAAUCGGGAU..UUUUGCUU...
JCVI_SCAF_1096627177870/1289-1131              GCUAAAGCUCGCGAAAAAUACCUUAG..UAAUUCUCUU..GCAUAAGAACAAAAACUAAC.GUAUAUUUA.UAGAACACUAUCGGAAAAGA.AAUCGCAAGAUAGAAAAGAAGAUAG.AAUAGAAAAUCCCGA.AGGGUCGCAAGAUCAAUCGGGAU..UUUUGCUUUUA
JCVI_SCAF_1096627174996/890-1048               GCUAAAGCUCGCGAAAAAUACCUUAG..UAAUUUUCUU..GCAUAAGAACAAAAACUAAC.GUAUAUUUA.UAGAACACUAUCGGAAAAGA.AAUCGCAAGAUAGAAAAGAAGAUAG.AAUAGAAAAUCCCGA.AGGGUCGCAAGAUCAAUCGGGAU..UUUUGCUUUUA
JCVI_SCAF_1096628023873/879-1037               GCUAAAGCUCGCGAAAAAUACAUUAG..UAAUUCUCUU..GCAUAAGAACAAAAACUUAC.GUAUAUUUA.UAGAACACUAUCGGAAAAGA.AAUCGCAAGAUAGAAAAGAAGAUAG.AAUAGAAAAUCCCGA.AGGGUCGCAAGAUCAAUCGGGAU..UUUUGCUUUUA
JCVI_SCAF_1096628033048/1566-1408              GCUAAAGCUCGCGAAAAAUACAUUAG..UAAAUCUCUU..GCAUAAGAACAAAAACUAAC.GUAUAUUUA.UAGAACACUAUCGGAAAAGA.AAUCGCAAGAUAGAAAAGAAGAUAG.AACAGAAAAUCCCGA.AGGGUCGCAAGAUCAAUCGGGAU..UUUUGCUUUUA
JCVI_SCAF_1096627034149/501-659                GCUAAAGCUCGCGAAAAAUACAUUAG..UAAUUUUCUU..GCAUAGGAACAAAAACUAAC.GUAUAUUUA.UAGAACACUAUCGGAAAAGA.AAUCGCAAGAUAGAAAAGAAGAUAG.AACAGAAAAUCCCGA.AGGGUCGCAAGAUCAAUCGGGAU..UUUUGCUUUUU
JCVI_SCAF_1101668439724/222-64                 GCUAAAGCUCGCGAAAAAUACAUUAG..UAAUUUUCUU..GCAUAAGAACAAAAACUAAC.GUAUAUUUA.UAGAACACUAUCGGAAAAGA.AAUCGCAAGAUAGAAAAGAAGAUAG.AACAGAAAAUCCCGA.AGGGUCGCAAGAUCAAUCGGGAU..UUUUGCUUUUU
JCVI_SCAF_1096627320519/1191-1033              GCUAAAGCUCGCGAAAAAUACAUUAG..UAAUUUUCUU..GCAUAAGAACAAAAACUAAC.GUAUAUUUA.UAGAACACUAUCGGAAAAGA.AAUCGCAAGAUAGAAAAGAAGAUAG.AAUAGAAAAUCCCGA.AGGGUCGCAAGAUCAAUCGGGAU..UUUUGCUUUUU
JCVI_SCAF_1096627514636/154-312                GCUAAAGCUCGCGAAAAAUACAUUAG..UAAUUUUCUU..GCAUAAGAAUAAAAACUAAC.GUAUAUUUA.UAGAACACUAUCGGAAAAGA.AAUCGCAAGAUAGAAAAGAAGAUAG.AACAGAAAAUCCCGA.AGGGUCGCAAGAUCAAUCGGGAU..UUUUGCUUUUA
JCVI_SCAF_1101667084868/467-309                GCUAAAGCUCGCGAAAAAUACAUUAG..UAAUUUUCUU..GCAUAAGAACAAAAACUAAC.GUAUAUUUA.UAGAACACUAUCGGAAAAGA.AAUCGCAAGAUAGAAAAGAAGAUAG.AACAGAAAAUCCCGA.AGGGUCGCAAGAUCAAUCGGGAU..UUUUGCUUUUA
JCVI_SCAF_1096628018580/365-207                GCUAAAGCUCGCGAAAAAUACAUUAG..UAAUUCUCUU..GCAUAAGAACAAAAACUAAC.GUAUAUUUA.UAGAACACUAUCGGAAAAGA.AAUCGCAAGAUAGAAAAGAAGAUAG.AACAGAAAAUCCCGA.AGGGUCGCAAGAUCAAUCGGGAU..UUUUGCUUUUA
JCVI_SCAF_1101668286173/344-502                GUUAAAGCUCGCGAAAAACACCUUAG..UAAUUUUCUU..GCAUAAGAACAAAAACUAAC.GUAUAUUUA.UAGAACACUAUCGGAAAAGA.AAUCGCAAGAUAGAAAAGAAGAUAG.AACAGAAAAUCCCGA.AGGGUCGCAAGAUCAAUCGGGAU..UUUUGCUUUCU
JCVI_SCAF_1101668185452/679-521                GCUAAAGCUCGCGAAAAAUACAUUAG..UAAAUCUCUU..GCACAAGAACAAAAACUAAC.UUAUAUUUA.UAGAACACUAUUGGAAAAGA.AAUCGCAAGAUAGAAAAGAAGAUAG.AACAGAAAAUCCCGA.AGGGUCGCAAGAUCAAUCGGGAU..UUUUGCUUUUU
JCVI_SCAF_1096627961062/1254-1096              UUUUAACUUCGCGAAAAAUACCUUAG..UAAUUUUCUU..GCAUAAGAACAAAAACUAAC.GUAUAUUUA.UAGAACACUAUCGGAAAAGA.AAUCGCAAGAUAGAAAAGAAGAUAG.AAUAGAAAAUCCCGG.AAGGUCGCAAGAUCAAUCGGGAU..UUUUGCUUUUU
JCVI_SCAF_1101667045594/569-727                UUAUAACCUCGCGAAAAAUACAUUAG..UAAUUUUCUU..GCAUAAGAGUAAAAACUAAC.GUAUAUUUA.UAGAACACUAUCGGAAAAGA.AAUCGCAAGAUAGAAAAGAAGAUAG.AAUAAAAAAUCCCGA.AGGGUCGCAAGAUCAAUCGGGAU..UUUUGCUUUUU
JCVI_SCAF_1096627296996/337-495                CUAAAAAUUCGCGAAAAAUACAUUAG..UAAUUUUCUU..GCAUAAGAACAAAAACUAAC.GUAUAUUUA.UAGAACACUAUCGGAAAAGA.AAUCGCAAGAUAGAAAAGAAGAUAG.AACAGAAAAUCCCGA.AGGGUCGCAAGAUCAAUCGGGAU..UUUUGCUUUUA
JCVI_SCAF_1096627547445/1432-1274              CUAAAAGUUCGCGAAAAAUACAUUAG..UAAUUUUCUU..GUGUAAGAACAAAAACUAAC.GUAUAUUUA.UAGAACACUAUCGGAAAAGA.AAUCGCAAGAUAGAAAAGAAGAUAG.AACAGAAAAUCCCGA.AGGGUCGCAAGAUCAAUCGGGAU..UUUUGCUUUUA
JCVI_SCAF_1096626917744/742-900                UAGAAUCCUCGCGAAAAAUAGAUUAG..UAAAUAUCUU..GCGUAAGAAUAAAAACUAAC.GUAUAUUUA.UAGAACACUAUCUGAAAAGA.AAUCGAAAGAUAGAAAAGAAGAUAG.AACAGAAAAUCCCGA.AGGGUCGCAAGAUCAAUCGGGAU..UUUUGCUUUCC
JCVI_SCAF_1101668288696/697-855                UUAAAACCUCGCGAAAAAUAGAUUAG..UAAAUAUCUU..GCGUAAGAAUAAAAACUAAC.GUAUAUUUA.UAGAACACUAUCGGAAAAGA.AAUCGAAAGAUUGAAAAGAAGAUAG.AACAGAAAAUCCCGA.AGGGUCGCAAGAUCAAUCGGGAU..UUUUGCUUUUU
JCVI_SCAF_1101668347478/934-1092               UAUAAACCUCGCGAAAAAUACAUUAG..UAAAUAUCUU..GCAUAAGAAUAAAAACUAAC.GUAUAUUUA.AAGAACACUAUCGGAAAAGA.AAUCGCAAGAUAGAAAAGAAGAUAG.AAUAGAAAAUCCCGA.AGGGUCGCAAGAUCAAUCGGGAU..UUUUGCUUUCC
JCVI_SCAF_1096627175966/1684-1526              AAUAAACCUCGCGAAAAAUAGAUUAG..UAAAUAUCUU..GCGUAAGAAUUAAAACUAAC.GUAUAUUUA.UAGAACACUAUCGGAAAAGA.AAUCGAAAGAUAGAAAAGAAGAUAG.AACAGAAAAUCCCGA.AGGGUCGCAAGAUCAAUCGGGAU..UUUUGCUUUUA
JCVI_SCAF_1096627500144/360-518                UAUAAACCUCGCGAAAAAUACAUUAG..UAAAUAUCUU..GCGUAAGAAUAAAAACUAAC.GUAUAUUUA.UAGAACACUAUCGGAAAAGA.AAUCGCAAGAUAGAAAAGAAGAUAG.AACAGAAAAUCCCGA.AGGGUCGCAAGAUCAAUCGGGAU..UUUUGCUUUCC
JCVI_SCAF_1101668457312/421-579                AAUAAACCUCGCGAAAAAUACAUUAG..UAAAUAUCUU..GCGUAAGAGUAAAAACUAAC.GUAUAUUUA.UAGAACACUAUCGGAAAAGA.AAUCGCAAGAUAGAAAAGAAGAUAG.AACAGAAAAUCCCGA.AGGGUCGCAAGAUCAAUCGGGAU..UUUUGCUUUCC
JCVI_SCAF_1096627371151/994-836                AAUAAACCUCGCGAAAAAUAGAUUAG..UAAAUAUCUU..GCGUAAGAAUUAAAACUAAC.GUAUAUUUA.UAUAACACUAUCGGAAAAGA.AAUCGAAAGAUAGAAAAGAAGAUAG.AACAGAAAAUCCCGA.AGGGUCGCAAGAUCAAUCGGGAU..UUUUGCUUUCU
JCVI_SCAF_1096627696463/1803-1645              AAUAAACCUCGCGAAAAAUAGAUUAG..UAAAUAUCUU..GCGUAAGAUUAAAAACUAAC.GUAUAUUUA.UAGAACACUAUCGGAAAAGA.AAUCGAAAGAUAGAAAAGAAGAUAG.AACAGAAAAUCCCGA.AGGGUCGCAAGAUCAAUCGGGAU..UUUUGCUUUCC
JCVI_SCAF_1096627304742/401-243                AUAAAACCUCGCGAAAAAUAGAUUAG..UAAAUAUCUU..GCGUAAGAAUAAAAACUAAC.GUAUAUUUA.UAGAACACUAUCGGAAAAGA.AAUCGAAAGAUAGAAAAGAAGAUAG.AACAGAAAAUCCCGA.AGGGUCGCAAGAUCAAUCGGGAU..UUUUGCUUUCU
JCVI_SCAF_1096627994896/211-369                AAUAAACCUCGCGAAAAAUAGAUUAG..UAAAUAUCUU..GCGUAAGAAUAAAAACUAAC.GUAUAUUUA.UAGAACACUAUCGGAAAAGA.AAUCGAAAGAUAGAAAAGAAGAUAG.AACAGAAAAUCCCGA.AGGGUCGCAAGAUCAAUCGGGAU..UUUUGCUUUCU
JCVI_SCAF_1096627544027/1305-1147              AAUAAACCUCGCGAAAAAUACAUUAG..UAAAUAUCUU..GCGUAAGAAUAAAAACUAAC.GUAUAUUUA.UAUAACACUAUCGGAAAAGA.AAUCGAAAGAUAGAAAAGAAGAUAG.AACAGAAAAUCCCGA.AGGGUCGCAAGAUCAAUCGGGAU..UUUUGCUUUCU
JCVI_SCAF_1096627329633/287-131                AAUAAACCUCGCGAAAAAUACAUUAG..UAAAUAUCUU..GCGUAAGAAUAAAAACUAAC.GUAUAUUUA.UAGAACACUAUCGGAAAAGA..AUCGAAAGAUAGAAAAGA.GAUAG.AACAGAAAAUCCCGA.AGGGUCGCAAGAUCAAUCGGGAU..UUUUGCUUUCU
JCVI_SCAF_1096626974071/244-86                 UAUAAACCUCGCGAAAAAUAGAUUAG..UAAAUAUGUU..GCAUAAGAGUAAAAACUAAC.GUAUAUUUA.UAGAACACUAUCGGAAAAGA.AAUCGAAAGAUAGAAAAGAAGAUAG.AACAGAAAAUCCCGA.AGGGUCGCAAGAUCAAUCGGGAU..UUUUGCUUUCC
JCVI_SCAF_1096627085809/1193-1351              UAUAAACCUCGCGAAAAAUAGAUUAG..UAAAUAUCUU..GCGUAAGAGUAAAAACUAAC.GUAUAUUUA.UAGAACACUAUCGGAAAAGA.AAUCGAAAGAUAGAAAAGAAGAUAG.AACAGAAAAUCCCGA.AGGGUCGCAAGAUCAAUCGGGAU..UUUUGCUUUCC
JCVI_SCAF_1096626924876/1118-961               UAUAAACCUCGCGAAAAAUAGAUUAG..UAAAUAUCUU..GCGUAAGAGUAAAAACUAAC.GUAUAUUUA.UAGAACACUAUCGGAAAAGA.AAUCGCAAGAUAGAAAAGAAGAUAG.AACAGAAAAUCCCGA.AGGGUCGCAAGAUCAAUCGGGAU..UUU.GCUUUCC
JCVI_SCAF_1101668330247/1049-1207              UAAAAACCUCGCGAAAAAUAGAUUAG..UAAAUAUCUU..GCGUAAGAAUUAAAACUAAC.GUAUAUUUA.UAGAACACUAUCGGAAAAGA.AAUCGAAAGAUAGAAAAGAAGAUAG.AACAGAAAAUCCCGA.AGGGUCGCAAGAUCAAUCGGGAU..UUUUGCUUUCC
JCVI_SCAF_1096626219711/775-617                UAAAAACCUCGCGAAAAAUAGAUUAG..UAAAUAUCUU..GCGUAAGAAUAAAAACUAAC.GUAUAUUUA.UAGAACACUAUCGGAAAAGA.AAUCGAAAGAUAGAAAAGAAGAUAG.AACAGAAAAUCCCGA.AGGGUCGCAAGAUCAAUCGGGAU..UUUUGCUUUCU
JCVI_SCAF_1096627827704/1145-987               UAAAAACCUCGCGAAAAAUAGAUUAG..UAAAUAUCUU..GCGUAAGAAUAAAAACUAAC.GUAUAUUUA.UAGAACACUAUCGGAAAAGA.AAUCGAAAGAUAGAAAAGAAGAUAG.AACAGAAAAUCCCGA.AGGGUCGCAAGAUCAAUCGGGAU..UUUUGCUUUCC
JCVI_SCAF_1096627598829/638-796                AAUAAACUUCGCGAAAAAUAGAUUAG..UAAAUAUCUU..GCAUAAGAAUAAAAACUAAC.GUAUAUUUA.UAGAACACUAUCGGAAAAGA.AAUCGAAAGAUAGAAAAGAAGAUAG.AACAGAAAAUCCCGA.AGGGUCGCAAGAUCAAUCGGGAU..UUUUGCUUUCC
JCVI_SCAF_1096627179664/653-811                UAUAAACCUCGCGAAAAAUAGAUUAG..UAAAUAUCUU..GCAUAAGAAUAAAAACUAAC.GUAUAUUUA.UAGAACACUAUCGGAAAAGA.AAUCGAAAGAUAGAAAAGAAGAUAG.AACAGAAAAUCCCGA.AGGGUCGCAAGAUCAAUCGGGAU..UUUUGCUUUCC
JCVI_SCAF_1096626914748/425-267                UAUAAACCUCGCGAAAAAUAGAUUAG..UAAAUAUCUU..GCUUAAGAAUAAAAACUAAC.GUAUAUUUA.UAGAACACUAUCGGAAAAGA.AAUCGAAAGAUAGAAAAGAAGAUAG.AACAGAAAAUCCCGA.AGGGUCGCAAGAUCAAUCGGGAU..UUUUGCUUUCC
JCVI_SCAF_1096628205814/506-662                UAGAAACCUCGCGAAAAAUACAUUAG..UAAUUUUCUU..GCAUAAGAAUAAAAACUAAC.CUAUAUUUA.UAGAACACUAUCGGAAAAGA.AAUCGCAAGAUAGAAAAGAAGAUAG.AACAGAAAAUCCCGA.AGGGUCGCAAGAUCAAUCGGGAU..UUUUGCUUU..
JCVI_SCAF_1101668355515/516-358                GUAAAUCCUCGCGAAAAAUACAUUAG..UAAAUAUCUU..GCACAAGAAUAAAAACUAAC.GUAUAUUUA.UAGAACACUAUCGGAAAAGA.UAUCGCAAGAUUGAAAAGAAGAUAG.AACAGAAAAUCCCGA.AGGGUCGCAAGAUCAAUCGGGAU..UUUUGCUUUUU
JCVI_SCAF_1096627085167/1375-1217              GUAAAACCUCGCGAAAAAUACAUUAG..UAAAUAUCUU..GCACAAGAAUAAAAACUAAC.GUAUAUUUA.UAGAACACUAUCGGAAAAGA.AAUCGCAAGAUAGAAAAGAAGAUAG.AACAGAAAAUCCCGA.AGGGUCGCAAGAUCAAUCGGGAU..UUUUGCUUUUU
JCVI_SCAF_1096627097745/2122-1964              GUAAAUCCUCGCGAAAAAUACAUUAG..UAAAUAUCUU..GCACAAGAAUAAAAACUAAC.GUAUAUUUA.UAGAACACUAUCGGAAAAGA.AAUCGCAAGAUAGAAAAGAAGAUAG.AACAGAAAAUCCCGA.AGGGUCGCAAGAUCAAUCGGGGU..UUUUGCUUUUU
JCVI_SCAF_1101668706160/666-824                UAUAAUCCUCGCGAAAAAUACAUUAG..UAAAUAUCUU..GCACAAGAAUAAAAACUAAC.GUAUAUUUA.UAGAACACUAUCGGAAAAGA.AAUCGCAAGAUAGAAAAGAAGAUAG.AACAGAAAAUCCCGA.AGGGUCGCAAGAUCAAUCGGGAU..UUUUGCUUUUU
JCVI_SCAF_1096627089652/1256-1098              UAUAAACCUCGCGAAAAAUACAUUAG..UAAAUAUCUU..GCACAAGAAUAAAAACUAAC.GUAUAUUUA.UAGAACACUAUCUGAAAAGA.AAUCGCAAGAUAGAAAAGAAGAUAG.AACAGAAAAUCCCGA.AGGGUCGCAAGAUCAAUCGGGAU..UUUUGCUUUUU
JCVI_SCAF_1096627862656/488-330                UAUAAACCUCGCGAAAAAUACAUUAG..UAAAUAUCUU..GCACAAGAAUAAAAACUAAC.GUAUAUUUA.UAGAACACUAUCGGAAAAGA.AAUCGCAAGAUAGAAAAGAAGAUAG.AACAGAAAAUCCCGA.AGGGUCGCAAGAUCAAUCGGGAU..UUUUGCUUUUU
JCVI_SCAF_1101668659723/979-1137               UUAUAACUUCGCGAAAAAUACAUUAG..UAAAUCUCUU..GCAUAAGAACAAAAACUAAC.GUAUAUUUA.UAUAACACUAUCUGAAAAGA.AAUCGCAAGAUAGAAAAGAAGAUAG.UACAGAAAAUCCCGA.AGGGUCGCAAGAUCAAUCGGGAU..UUUUGCUUUUU
JCVI_SCAF_1096628029665/805-647                UUAUAACCUCGCGAAAAAUACAUUAA..UAAUUUUCUU..GCAUAGUAACAAAAACUAAC.GUAUAUUUA.UAGAACACUAUCGGAAAAGA.AAUCGCAAGAUAGAAAAGAAGAUAG.AACAGAAAAUCCCGA.AGGGUCGCAAGAUCAAUCGGGAU..UUUUGCUUUUU
JCVI_SCAF_1096627044366/1911-1753              AAAAAACCUCGCGAAAAAUACCUUAG..UAAAUCUCUU..GCAUAAGAACAAAAACUAAC.GUAUAUUUA.UAGAACACUAUCGGAAAAGA.AAUCGCAAGAUAGAAAAGAAGAUAG.AACAGAAAAUCCCGA.AGGGUCGCAAGAUCAAUCGGGAU..UUUUGCUUUUU
JCVI_SCAF_1096627598378/1621-1463              UAAAAACCUCGCGAAAAAUACCUUAG..UAAAUCUCUU..GCACAAGAACAAAAACUAAC.GUAUAUUUA.UAGAACACUAUCGGAAAAGA.AAUCGCAAGAUAGAAAAGAAGAUAG.AACAGAAAAUCCCGA.AGGGUCGCAAGAUCAAUCGGGAU..UUUUGCUUUUU
JCVI_SCAF_1101667114249/607-449                UAAAAACCUCGCGAAAAAUACAUUAG..UAAAUCUCUU..GCACAAGAACAAAAACUAAC.GUAUAUUUA.UAGAACACUAUCGGAAAAGA.AAUCGCAAGAUAGAAAAGAAGAUAG.AACAGAAAAUCCCGA.AGGGUCGCAAGAUCAAUCGGGAU..UUUUGCUUUUU
JCVI_SCAF_1096628135575/665-507                UAAAAACCUCGCGAAAAAUACAUUAG..UAAAUCUCUU..GCAUAAGACUAAAAACUAAC.GUAUAUUUA.UAGAACACUAUCGGAAAAGA.AAUCGCAAGAUAGAAAAGAAGAUAG.AACAGAAAAUCCCGA.AGGGUCGCAAGAUCAAUCGGGAU..UUUUGCUUUUU
JCVI_SCAF_1096627041458/191-349                UAAAAACCUCGCGAAAAAUACAUUAG..UAAAUCUCUU..GCAUAGGAUCAAAAACUAAC.GUAUAUUUA.UAGAACACUAUCGGAAAAGA.AAUCGCAAGAUAGAAAAGAAGAUAG.AACAGAAAAUCCCGA.AGGGUCGCAAGAUCAAUCGGGAU..UUUUGCUUUUU
JCVI_SCAF_1101668282956/602-444                UUAUAACUUCGCGAAAAAUACAUUAG..UAAUUUUCUU..GCAUAGGAACAAAAACUAAC.GUAUAUUUA.UAGAACACUAUCGGAAAAGA.AAUCGCAAGAUAGAAAAGAAGAUAG.AAUAGAAAAUCCCGA.AGGGUCGCAAGAUCAAUCGGGAU..UUUUGCUUUUU
JCVI_SCAF_1101668275397/1163-1005              UAAAAACCUCGCGAAAAAUACAUUAG..UAAUUUUCUU..GCAUAAGAACAAAAACUAAC.GUAUAUUUA.UAGAACACUAUCGGAAAAGA.AAUCGCAAGAUAGAAAAGAAGAUAG.AACAGAAAAUCCCGA.AGGGUCGCAAGAUCAAUCGGGAU..UUUUGCUUUUU
JCVI_SCAF_1101668691255/987-1145               UUAUAACUUCGCGAAAAAUACAUUAG..UAAUUUUCUU..GCACAAGAACAAAAACUGAC.GUAUAUUUA.UAGAACACUAUCGGAAAAGA.AAUCGCAAGAUAGAAAAGAAGAUAG.AAUAGAAAAUCCCGA.AGGGUCGCAAGAUCAAUCGGGAU..UUUUGCUUUUU
JCVI_SCAF_1096626147351/243-85                 CUUUAACUUCGCGAAAAAUACCUUAG..UAAUUUUCUU..GCAUAAGAACAAAAACUAAC.GUAUAUUUA.UAGAACACUAUCGGAAAAGA.AAUCGCAAGAUGGAAAAGAAGAUAG.AACAGAAAAUCCCGA.AGGGUCGCAAGAUCAAUCGGGAU..UUUUGCUUUUU
JCVI_SCAF_1096627601418/718-560                UUAUAACUUCGCGAAAAAUACAUUAG..CAAUUCUCUU..GCAUAAGUACAAAAACUAAC.GUAUAUUUA.UAGAACACUAUCGGAAAAGA.AAUCGCAAGAUAGAAAAGAAGAUAG.AACAGAAAAUCCCGA.AGGGUCGCAAGAUCAAUCGGGAU..UUUUGCUUUUU
JCVI_SCAF_1096627553258/414-572                UUAUAACUUCGCGAAAAAUACAUUAG..UAAAUCUCUU..GCAUAAGAAUAAAAACUAAC.GUAUAUUUA.UAGAACACUAUCGGAAAAGA.AAUCGCAAGAUAGAAAAGAAGAUAG.AACAGAAAAUCCCGA.AGGGUCGAAAGAUCAAUCGGGAU..UUUUGCUUUUU
JCVI_SCAF_1096628273620/129-287                UUAUAACUUCGCGAAAAAUACCUUAG..UAAUUUUCUU..GCAUAAGAACAAAAACUAAC.GUAUAUUUA.UAGAACACUAUCGGAAAAGA.AAUCGCAAGAUGGAAAAGAAGAUAG.AACAGAAAAUCCCGA.AGGGUCGCAAGAUCAAUCGGGAU..UUUUGCUUUUU
JCVI_SCAF_1096628032488/657-499                UUAUAACUUCGCGAAAAAUACCUUAG..UAAUUUUCUU..GCAUAAGAACAAAAACUAAC.GUAUAUUUA.UAGAACACUAUCGGAAAAGA.AAUCGCAAGAUAGAAAAGAAGAUAG.AACAGAAAAUCCCGA.AGGGUCGCAAGAUCAAUCGGGAU..UUUUGCUUUUU
JCVI_SCAF_1096627814143/244-86                 UUAUAACUUCGCGAAAAAUACAUUAG..UAAUUUUCUU..GCAUAAGAACAAAAACUAAC.GUAUAUUUA.UAGAACACUAUCGGAAAAGA.AAUCGCAAGAUAGAAAAGAAGAUAG.AACAGAAAAUCCCGA.AGGGUCGCAAGAUCAAUCGGGAU..UUUUGCUUUUU
JCVI_SCAF_1096627087692/597-439                UUAUAACUUCGCGAAAAAUACAUUAG..UAAUUUUCUU..GCACAAGAACAAAAACUAAC.GUAUAUUUA.UAGAACACUAUCGGAAAAGA.AAUCGCAAGAUAGAAAAGAAGAUAG.AACAGAAAAUCCCGA.AGGGUCGCAAGAUCAAUCGGGAU..UUUUGCUUUUU
JCVI_SCAF_1096627067668/3788-3630              UUAUAACCUCGCGAAAAAUACAUUAG..UAAUUUUCUU..GCAUAAGAACAAAAACUAAC.GUAUAUUUA.UAGAACACUAUCUGAAAAGA.AAUCGCAAGAUUGAAAAGAAGAUAG.AACAGAAAAUCCCGA.AGGGUCGCAAGAUCAAUCGGGAU..UUUUGCUUUUU
JCVI_SCAF_1101667075568/158-316                UUAUAACCUCGCGAAAAAUACAUUAG..UAAUUUUCUU..GCAUAAGAACAAAAACUAAC.GUAUAUUUA.UAGAACACUAUCGGAAAAGA.AAUCGCAAGAUAGAAAAGAAGAUAG.AACAGAAAAUCCCGA.AGGGUCGCAAGAUCAAUCGGGAU..UUUUGCUUUUU
JCVI_SCAF_1096627071800/827-669                UUAUAACCUCGCGAAAAAUACAUUAG..UAAUUUUCUU..GCAUAAGAACAAAAACUAAC.GUAUAUUUA.UAGAACACUAUCGGAAAAGA.AAUCGCAAGAUUGAAAAGAAGAUAG.AACAGAAAAUCCCGA.AGGGUCGCAAGAUCAAUCGGGAU..UUUUGCUUUUU
JCVI_SCAF_1096627552814/1556-1398              AUAUAACUUCGCGAAAAAUACAUUAG..UAAAUCUCUU..GCAUAAGAACAAAAACUAAC.GUAUAUUUA.UAGAACACUAUCGGAAAAGA.AAUCGCAAGAUAGAAAAGAAGAUAG.AACAGAAAAUCCCGA.AGGGUCGCAAGAUCAAUCGGGAU..UUUUGCUUUUU
JCVI_SCAF_1096627178922/1849-1691              UUAUAACUUCGCGAAAAAUACAUUAG..UAAAUCUCUU..GCAUAAGAACAAAAACUAAC.GUAUAUUUA.UAGAACACUAUCGGAAAAGA.AAUCGCAAGAUAGAAAAGAAGAUAG.AACAGAAAAUCCCGA.AGGGUCGCAAGAUCAAUCGGGAU..UUUUGCUUUUU
JCVI_SCAF_1096627309562/1314-1472              UUAUAACUUCGCGAAAAAUACAUUAG..UAAAUCUCUU..GCAUAGGAACAAAAACUAAC.GUAUAUUUA.UAGAACACUAUCGGAAAAGA.AAUCGCAAGAUAGAAAAGAAGAUAG.AACAGAAAAUCCCGA.AGGGUCGCAAGAUCAAUCGGGAU..UUUUGCUUUUU
JCVI_SCAF_1101667275442/740-898                UUAUAACUUCGCGAAAAAUACAUUAG..UAAAUCUCUU..GCACAAGAACAAAAACUAAC.GUAUAUUUA.UAGAACACUAUCGGAAAAGA.AAUCGCAAGAUAGAAAAGAAGAUAG.AACAGAAAAUCCCGA.AGGGUCGCAAGAUCAAUCGGGAU..UUUUGCUUUUU
JCVI_SCAF_1096628030576/44-202                 UUAUAACUUCGCGAAAAAUACAUUAG..UAAUUCUCUU..GCAUAAGAACAAAAACUAAC.GUAUAUUUA.UAGAACACUAUCGGAAAAGA.AAUCGCAAGAUAGAAAAGAAGAUAG.AACAGAAAAUCCCGA.AGGGUCGCAAGAUCAAUCGGGAU..UUUUGCUUUUU
JCVI_SCAF_1101668201157/183-25                 AAAAAACCUCGCGAAAAAUACCUUAG..UAAUUUUCUU..GCAUAAGAACAAAAACUAAC.GUAUAUUUA.UAGAACACUAUCGGAAAAGA.AAUCGCAAGAUGGAAAAGAAGAUAG.AACAGAAAAUCCCGA.AGGGUCGCAAGAUCAAUCGGGAU..UUUUGCUUUUU
JCVI_SCAF_1101667143321/422-579                UAAAAACCUCGCGAAAAAUACAUUAG..UAAAUCUCUU..GCACAAGAACAAAAACUAAC.GUAUAUUUA.UAGAACACUAUCGGAAAAGA.AAUCGCAAGAUAGAAAAGAAGAUAG.AAC.AGAAAUCCCGA.AGGGUCGCAAGAUCAAUCGGGAU..UUUUGCUUUUA
JCVI_SCAF_1096628037417/306-148                UUAUAACCUCGCGAAAAAUAUAUUAG..UAAUUCUCUU..GCAUAAGAACAAAAACUAAC.GUAUAUUUG.UAUAACACUAUCGGAAAAGA.AAUCGCAAGAUAGAAAAGAAGAUAG.AACAGAAAAUCCCGA.AGGGUCGCAAGAUCAAUCGGGAU..UUUUGCUUUUU
JCVI_SCAF_1101667059383/259-103                CUAAAAAUUCGCGAAAAAUACAUUAG..UAAAUCUCUU..GCAUAAGAGUAAAAACUAAC.GUAUAUUUA.UAGAACACUAUCGGAAAAGA.AAUCGCAAGAUAGAAAAGAAGAUAG.AACAGAAAAUCCCGA.AGGGUCGCAAGAUCAAUCGGGAU..UUUUGCUUU..
JCVI_SCAF_1096627321686/563-721                UAAAGAGUUCGCGAAAAUUAGAUUAG..UAAAUAUCUU..GCGUAAGAACAAAAACUAAC.GUAUAUUUA.UAGAACACUAUCGGAAAAGA.AAUCGCAAGAUAGAAAAGAAGAUAG.AACAGAAAAUCCCGA.AGGGUCGCAAGAUCAAUCGGGAU..UUUUGCUUUCU
JCVI_SCAF_1096627171749/2621-2463              GAAAAACCUCGCGAAAAAUACAUUAA..UAAAUUUCUU..GCACAAGAAUAAAAACUAAC.GUAUAUUUA.UAGAACACUAUCGGAAAAUA.AAUCGUAAGAUUGAAAAUAAGAUAG.AACAGAAAAUCCCGA.AGGGUCGCAAGAUCAAUCGGGAU..UUUUGCUUUUU
JCVI_SCAF_1096628002503/856-698                CAAAAACCUCGCGAAAAAUACAUUAA..UGAAUCUCUU..GCAUAGUACUAAAAACUAAC.GUAUAUUUA.UAGAACACUAUCGGAAAAUA.AAUCGCAAGAUUGAAAAUAAGAUAG.AACAGAAAAUCCCGA.AGGGUCGCAAGAUCAAUCGGGAU..UUUUGCUUUUU
JCVI_SCAF_1096627389052/1016-858               CAUAAAGUUCGCGAAAAAUACAUUAG..UAAUUUUCUU..GCGUAUAAGCCAACACUGCC.GUAUAUUUA.UAUAACACUAUCGGAAAAGA.AAUCGCAAGAUAGAAAAGAAGAUAG.AACAGAAAAUCCCGA.AGGGUCGCAAGAUCAAUCGGGAU..UUUUGCUUUUU
JCVI_SCAF_1096627207889/1673-1831              AAUAAAGUUCGCGAAAAAUACAUUAG..UAAUUUUCUU..GCGUAUAAACCAAAACUGCC.GUAUAUUUA.UAGAACACUAUCAGAAAAGA.AAUCGCAAGAUGGAAAAGAAGAUAG.AACAGAAAAUCCCGA.AGGGUCGCAAGAUCAAUCGGGAU..UUUUGCUUUGU
JCVI_SCAF_1101667417475/52-210                 CAUAAAGUUCGCGAAAAAUACAUUAG..UAAUUUUCUU..GCGUAUAAACCAAAACUGCC.GUAUAUUUA.UAGAACACUAUCGGAAAAGA.AAUCGCAAGAUAGAAAAGAAGAUAG.AACAGAAAAUCCCGA.AGGGUCGCAAGAUCAAUCGGGAU..UUUUGCUUUGU
JCVI_SCAF_1101668750253/431-273                CAUAAAGUUCGCGAAAAAUACAUUAG..UAAUUUUCUU..GCGUAUAAACCAAAACUGCC.GUAUAUUUA.UAUAACACUAUCGGAAAAGA.AAUCGCAAGAUAGAAAAGAAGAUAG.AACAGAAAAUCCCGA.AGGGUCGAAAGAUCAAUCGGGAU..UUUUGCUUUGU
JCVI_SCAF_1096626915383/1658-1502              GAUAAAGUUCGCGAAAAAAGGAUUAG..UAAAUAUCUU..GCAUAAGGUCAAAAGCUAAU.UUAUAUUUA.UAGCA..UUAUCGGAAAAGA.AAUCGAAAGAUAGAAAAGAAGAUAG.UAUAAAAAAUCCCGA.AGGGCCGAGAGGUCAAUCGGGAU..UUUUGCUUUAU
JCVI_SCAF_1096626979050/1422-1266              GCUAAAGUUCGCGAAAAAAGGAUUAG..UAAUUAUCUU..GCAUAAGAUCAAAAGCUAAU.UUAUAUUUA.UAACA..CUAUCGGAAAAGA.AAUCGAAAGAUGGAAAAGAAGAUAG.AAUAGAAAAUCCCGG.AGGGCCGAGAGGUCAAUCGGGAU..UUUUGCUUUUA
JCVI_SCAF_1096626955441/154-1                  UUAAAAGUUCGCGAAAAAUACAUUAA..UAAUUAUUUU..GCAUAGAAGCACUUAGAGG..GUAAAUUAA.UAGAACACUAUU.UAAAUGA.UAUCGCAAGAUUGAAAACA.AAUAG.AAUAGAAAAUCCCGA.AGGGUCGCAAGAUCAAUCGGGAU..UUUUGCUUU..
JCVI_SCAF_1096627330894/1209-1053              UUAAAAGUUCGCGAAAAAUACAUUAA..UAAAUAUUUU..GCAUAGAAGCAUUUAGAGGG.GUAAAUUAG.UAGAACACUAUU.UAAAUGA.UAUCGCAAGAUUGAAAACA.AAUAG.AAUAGAAAAUCCCGA.AGGGUCGCAAGAUCAAUCGGGAU..UUUUGCUUUUC
JCVI_SCAF_1096627117257/2122-1966              UUAAAAGUUCGCGAAAAAUACAUUAA..UAAUUAUUUU..GCAUAGAAGCAUUUAGAGGG.GUAAAUUAG.UAGAACACUAUU.UAAAUGA.UAUCGCAAGAUUGAAAACA.AAUAG.AAUAGAAAAUCCCGA.AGGGUCGCAAGAUCAAUCGGGAU..UUUUGCUUUUC
JCVI_SCAF_1096627345659/777-621                UUAAAAGCUCGCGAAAAAUACAUUAA..UAAUUAUUUU..GCAUAGAAGCACUUAGAGGG.GUAAAUUAG.UAGAACACUAUU.UAAAUGA.UAUCGCAAGAUUGAAAACA.AAUAG.AAUAGAGAAUCCCGA.AGGGUCGCAAGAUCAAUCGGGAU..UUUUGCUUUUC
JCVI_SCAF_1101668489426/866-1022               UUAAAAGUUCGCGAAAAAUACAUUAA..UAAUUAUCUU..GCAUAGAAGCACUUAGAGGG.GUAAAUUAG.UAGAACACUAUU.UAAAUGA.UAUCGCAAGAUUGAAAACA.AAUAG.AAUAGAGAAUCCCGA.AGGGUCGCAAGAUCAAUCGGGAU..UUUUGCUUUUC
JCVI_SCAF_1096627128747/740-896                UUAAAAGUUCGCGAAAAAUACAUUAA..UAAUUAUUUU..GCAUAGAAGCACUUAGAGGG.GUAAAUUAG.UAGAACACUAUU.UAAAUGA.UAUCGCAAGAUUGAAAACA.AAUAG.AAUAGAGAAUCCCGA.AGGGUCGCAAGAUCAAUCGGGAU..UUUUGCUUUUC
JCVI_SCAF_1101668473248/271-427                UUAAAAGUUCGCGAAAAAUACAUUAA..UAAUUAUUUU..GCAUAGAAGCACUUAGAGGG.GUAAAUUAG.UAGAACACUAUU.UAAAUGA.UAUCGCAAGAUUGAAAACA.AAUAG.AAUAGAAAAUCCCGA.AGGGUCGCAAGAUCAAUCGGGAU..UUUUGCUUUUC
JCVI_SCAF_1096626955532/1435-1279              UUAAAAGUUCGCGAAAAAUACAUUAA..UAAUUAUUUU..GCAUAGAAGCACCUAGAGGG.GUAAAUUAG.UAGAACACUAUU.UAAAUGA.UAUCGUAAGAUUGAAAACA.AAUAG.AAUAGAAAAUCCCGA.AGGGUCGCAAGAUCAAUCGGGAU..UUUUGCUUUUC
JCVI_SCAF_1096627114189/1985-1829              UUAAAAGUUCGCGAAAAAUAGAUUAA..UAAUUAUUUU..GCAUAGACCUCAUUAGAGGG.GUAAAUUAG.UAGAACACUAUU.UAAAUGA.UAUCGCAAGAUUGAAAACA.AAUAG.AAUAGAAAAUCCCGA.AGGGUCGCAAGAUCAAUCGGGAU..UUUUGCUUUUC
JCVI_SCAF_1096627390438/21426-21582            UUAAAAGUUCGCGAAAAAUACAUUAA..UAAUUAUUUU..GCAUAGAACCUAUUAGAGGG.GUAAAUUAG.UAGAACACUAUU.UAAAUGA.UAUCGCAAGAUUGAAAACA.AAUAG.AAUAGAAAAUCCCGA.AGGGUCGCAAGAUCAAUCGGGAU..UUUUGCUUUUC
JCVI_SCAF_1096627383440/1288-1444              UUAAAAGUUCGCGAAAAAUACAUUAA..UAAUUAUUUU..GCAUAGAACUAAUUAGAGGG.GUAAAUUAG.UAGAACACUAUU.UAAAUGA.UAUCGCAAGAUUGAAAACA.AAUAG.AAUAGAAAAUCCCGA.AGGGUCGCAAGAUCAAUCGGGAU..UUUUGCUUUUC
JCVI_SCAF_1096626917624/1452-1296              UUAAAAGUUCGCGAAAAAUACAUUAA..UAAUUAUUUU..GCAUAGAACUCAUUAGAAGG.GUAAAUUAG.UAGAACACUAUU.UAAAUGA.UAUCGCAAGAUUGAAAACA.AAUAG.AAUAGAAAAUCCCGA.AGGGUCGCAAGAUCAAUCGGGAU..UUUUGCUUUUC
JCVI_SCAF_1101668191992/1430-1274              UUAAAAGUUCGCGAAAAAUACAUUAA..UAAUUAUUUU..GCAUAGAACCCAUUAGAAGG.GUAAAUUAG.UAGAACACUAUU.UAAAUGA.UAUCGCAAGAUUGAAAACA.AAUAG.UAUAGAAAAUCCCGA.AGGGUCGCAAGAUCAAUCGGGAU..UUUUGCUUUUC
JCVI_SCAF_1096627117257/653-496                UAAAAAGUUCGCGAAAAA.AAUACUG..AAAAUUUCUU..GAUUAGAAACAAUUUUAAGG.GUAAAUUAA.UUAAACACUAUUGAAAAAGA.AGUCGCAAGACCGAAAAUGAAAUAG.AAUAGAAAAUCCCGA.AGGGUCGCAAGAUCAAUCGGGAU..UUUUGCUUUUU
JCVI_SCAF_1101667285953/70-228                 UUAAAAGUUCGCGAAAAAAACUAUUU..AAAAUUUCUU..GCUUAGAAACAAUAUUACGA.GUAAAUUAG.UUAAACACUAUUGAAAAUGA.AGUCGCAAGACCGAAAAUGAAAUAG.AAUAGAAAAUCCCGG.AGGGUCGCAAGAUCAAUCGGGAU..UUUUGUUUUUA
JCVI_SCAF_1096627128747/2210-2368              UUAAAAGUUCGCGAAAAAAACUACUU..AAAAUUUCUU..GCUUAGAAGCAAUAUUAUGA.GUAAAUUAG.UUAAACACUAUUGAAAAAGA.AGUCGCAAGACCGAAAAUGAAAUAG.AAUAGAAAAUCCCGA.AGGGUCGCAAGAUCAAUCGGGAU..UUUUGCUUUUA
JCVI_SCAF_1096627125335/756-600                UAAUAAGUUCGCGAAAAAAACUACUU..AAAAAUUCUU..GAUUAAAAGCAAUCUUAAGG.GUAAAUUAG.UUAAACACUAUUGAAAAAGA.AGUCGCAAGACCCAAAAUGAAAUAG.AAUAGAAAAUCCCGA.AGGGUCGCAAGAUCAAUCGGGAU..UUUUGCUUU..
JCVI_SCAF_1096626467676/622-464                UUAAAAGUUCGCGAAAAAAAGAAUCU..AAUUUUUCUU..GCUUAAUAUCUACUUGAGGG.GUAAAUUAU.AUAAACACUAUAGAAAAAGA.AGUCGCAAGACCGAAAAUGAAAUAG.UAUAGAAAAUCCCGA.AGGGUCGCAAGAUCAAUCGGGAU..UUUUGCUUUUC
JCVI_SCAF_1101668746994/272-430                UUAAAAGUUCGCGAAAAAAAGAAUCU..AAUUUUUCUU..GCUUAAUAUCUACUUGAGGG.GUAGAUUAU.AUAAACACUAUAGAAAAAGA.AGUCGCAAGACCGAAAAUGAAAUAG.UAUAGAAAAUCCCGA.AGGGUCGCAAGAUCAAUCGGGAU..UUUUGCUUUUC
JCVI_SCAF_1096627114189/517-359                UAAAAAGUUCGCGAAAAAAACAAUCU..ACUUUUUCUU..GCUUAUUUGUUAAUUUAGAG.UUAAAUUGU.AUACACACUAUUGAAAAUGA.AGUCGCAAGACCGAAAAUGAAAUAG.AAUAGAAAAUCCCGA.AGGGUCGCAAGAUCAAUCGGGAU..UUUUGCUUUUU
JCVI_SCAF_1096627187175/581-425                CCAAAAGUUCGCGAAAAAUACAUUAG..UAAUUAUCUU..GCCAUAAAGCAGAUUUACAU.GUAAAUUUA.AUAAACACUAUCAAAAAAGA.AGUCGCAAGACCGAAAAAGAGAUAG.AACAGAAAAUCCCGA.AGGGUCGCAAGAUCAAUCGGGAU..UUUUGCUUU..
JCVI_SCAF_1096626597251/262-104                CCAAAAGUUCGCGAAAAAUACAUUAG..UAAUUAUCUU..GCCAUAAAGCAGAUUUACAU.GUAAAUUUA.UUAAACACUAUCAAAAAAGA.AGUCGCAAGACCGAAAAAGAGAUAG.AACAGAAAAUCCCGA.AGGGUCGCAAGAUCAAUCGGGAU..UUUUGCUUUGU
JCVI_SCAF_1096627378495/2325-2167              CCAAAAGUUCGCGAAAAAUACAUUAG..UAAUUUUCUU..GCCAUAAAACAGAUUUACAU.GUAAAUUUA.UAAAACACUAUCAAAAAAGA.AGUCGCAAGACCGAAAAUGAGAUAG.AACAGAAAAUCCCGA.AGGGUCGCAAGAUCAAUCGGGAU..UUUUGCUUUGU
JCVI_SCAF_1101667485944/745-587                CUAAAAGUUCGCGAAAAAAACAAUCU..AAAAAUUUUU..GCCAAAAUAUAGAUUUGUAU.GUAAAUUUA.AUACACACUAUCAAAAAAGA.AGUCGCAAGACCGAAAAAGAGAUAG.UACAGAAAAUCCCGA.AGGGUCGCAAGAUCAAUCGGGAU..UUUUGCUUUAU
JCVI_SCAF_1096628203042/1377-1219              CUAAAAGUUCGCGAAAAAAACAAUCU..AAAAAUUUUU..GCCAAAAUAUAGAUUUGUAU.GUAAAUUUA.AUAUACACUAUCAAAAAAGA.AGUCGCAAGACCGAAAAAGAGAUAG.AACAGAAAAUCCCGA.AGGGUCGCAAGAUCAAUCGGGAU..UUUUGCUUUAU
JCVI_SCAF_1101667104153/584-742                UAAAAAGUUCGCGAAAAAAAAGACCU..UAAAUUUUUU..GCUAAAACAUAGAUAAGCAU.GUAAAUUUA.AUACACACUAUCAAAAAAGA.AGUCGCAAGACCGAAAAUGAGAUAG.AAUAGAAAAUCCCGA.AGGGUCGCAAGAUCAAUCGGGAU..UUUUGCUUUAU
JCVI_SCAF_1096626968305/594-752                UAAAAAGUUCGCGAAAAAAAAGACCU..UAAAUUUUUU..GCUAAAACAUAGAUAAGCAU.GUAAAUUUA.UAAGACACUAUCAAAAAAGA.AGUCGCAAGACCGAAAAUGAGAUAG.AAUAGAAAAUCCCGA.AGGGUCGCAAGAUCAAUCGGGAU..UUUUGCUUUAU
JCVI_SCAF_1096626438244/323-481                UAAAAAGUUCGCGAAAAAAAAGAUCU..UAAAUAUUUU..GCCAAAACAUAGAUAUGCAU.GUAAAUUUA.AUACACACUAUCAAAAAAGA.AGUCGCAAGACCGAAAAUGAGAUAG.AAUAGAAAAUCCCGA.AGGGUCGCAAGAUCAAUCGGGAU..UUUUGCUUUAC
JCVI_SCAF_1096626974722/1419-1577              UAAAAAGUUCGCGAAAAAAAAGAUCU..UAAAUUUUUU..GCCAAAACCUAGAUAUGCAU.GUAAAUUUA.AUACACACUAUCAAAAAAGA.AGUCGCAAGACCGAAAAUGAGAUAG.AAUAGAAAAUCCCGA.AGGGUCGCAAGAUCAAUCGGGAU..UUUUGCUUUAU
JCVI_SCAF_1096626438521/558-400                UAAAAAGUUCGCGAAAAAAAAGAUCU..UAAAUUUUUU..GCCUAAACAUAGAAAUGUAU.GUAGAUUUA.AUACACACUAUCAAAAAAGA.AGUCGCAAGACCGAAAAUGAGAUAG.AAUAGAAAAUCCCGA.AGGGUCGCAAGAUCAAUCGGGAU..UUUUGCUUUUU
JCVI_SCAF_1101667145458/534-376                UAAAAAGUUCGCGAAAAAAAAGAUCU..UAAAUUUUUU..GCCAAAACAUAGAAAAGUAU.GUAAAUUUA.AUACACACUAUCAAAAAAGA.AGUCGCAAGACCGAAAAUGAGAUAG.AAUAGAAAAUCCCGA.AGGGUCGCAAGAUCAAUCGGGAU..UUUUGAUUUCU
JCVI_SCAF_1096627380505/5069-5227              UAAAAAGUUCGCGAAAAAAAAGAUCU..UAAAUUUCUU..GCCAAAACAUAGAUUAGUAU.GUAAAUUAA.AUACACACUAUCAAAAAAGA.AGUCGCAAGACCGAAAAUGAGAUAG.AAUAGAAAAUCCCGA.AGGGUCGCAAGAUCAAUCGGGAU..UUUUGCUUUCU
JCVI_SCAF_1096627004813/1214-1056              UAAAAAGUUCGCGAAAAAAAAGAUCU..UAAAUUUUUU..GCCAAAACAUAGAUUAGUAU.GUAAAUUUA.AAACACACUAUCAAAAAAGA.AGUCGCAAGACCGAAAAUGAGAUAG.AAUAGAAAAUCCCGA.AGGGUCGCAAGAUCAAUCGGGAU..UUUUGCUUUCU
JCVI_SCAF_1096626726379/514-356                UAAAAAGUUCGCGAAAAAAAAGAUCU..UAAAUUUUUU..GCCAAAACAAAAAAAAGUAU.GUAGAUUUA.AUUCACACUAUCAAAAAAGA.AGUCGCAAGACCGAAAAUGAGAUAG.AAUAGAAAAUCCCGA.AGGGUCGCAAGAUCAAUCGGGAU..UUUUGAUUUCU
JCVI_SCAF_1096627049841/985-827                UAAAAAGUUCGCGAAAAAAACAGCUU..GAAAUUUCUU..GCGAAAUUAUCGUAAUACAU.GUAAAUUAA.UAAAACACUAUCAAAAAAGA.AGUCGCAAGACCGAAAAUGAGAUAG.AAUAGAAAAUCCCGA.AGGGUCGCAAGAUCAAUCGGGAU..UUUUGCUUUAU
JCVI_SCAF_1096626938145/1562-1404              UUAAAAGUUCGCGAAAAAAACAGCUC..AAAAUUUCUU..GCGAAAGUACUGUAUUACCU.GUAGAUUUA.AUACACACUAUCAAAAAAGA.AGUCGCAAGACCGAAAAUGAGAUAG.AAUAGAAAAUCCCGA.AGGGUCGCAAGAUCAAUCGGGAU..UUUUGCUUUAU
JCVI_SCAF_1096626984476/692-534                UAAAAAGUUCGCGAAAAAAACAGCAC..AGAAUUUCUU..GCGAAAGUAUUGGAUUACCU.GUAAAUUUA.AUACACACUAUCAAAAAAGA.AGUCGCAAGACCGAAAAUGAGAUAG.AAUAGAAAAUCCCGA.AGGGUCGCAAGAUCAAUCGGGAU..UUUUGCUUUAU
JCVI_SCAF_1096628386287/197-355                UAAAAAGUUCGCGAAAAAAACAGCAC..AGAAUUUCUU..GCGAAAGUAUUGGAUUACCU.GUACAUUUA.AUACACACUAUCAAAAAAGA.AGUCGCAAGACCGAAAAUGAGAUAG.AAUAGAAAAUCCCGA.AGGGUCGCAAGAUCAAUCGGGAU..UUUUGCUUUAU
JCVI_SCAF_1096626956850/963-1121               UAAAAAGUUCGCGAAAAAAACAGCAC..AAAAUUUCUU..GCGAAAGUAUUGGAUAACCU.GUACAUUUA.AUACACACUAUCAAAAAAGA.AGUCGCAAGACCGAAAAUGAGAUAG.AAUAGAAAAUCCCGA.AGGGUCGCAAGAUCAAUCGGGAU..UUUUGCUUUAU
JCVI_SCAF_1096627731141/195-37                 UUAAAAGUUCGCGAAAAAAACAGCAC..AAAAUUUCUU..GCGAAAGUAUUGGAUAACCU.GUAAAUUUA.AUACACACUAUCAAAAAAGA.AGUCGCAAGACCGAAAAUGAGAUAG.AAUAGAAAAUCCCGA.AGGGUCGCAAGAUCAAUCGGGAU..UUUUGCUUUCU
JCVI_SCAF_1101668737719/1252-1094              UAAAAAGUUCGCGAAAAAAACAGCAC..AAAAUUUCUU..GCGAAAGUAUUGGAUUACAU.GUACAUUUA.AUACAUACUAUCAAAAAAGA.AGUCGCAAGACCGAAAAUGAGAUAG.AAUAGAAAAUCCCGA.AGGGUCGCAAGAUCAAUCGGGAU..UUUUGCUUUUU
JCVI_SCAF_1096627051058/430-272                UAAAAAGUUCGCGAAAAAAACAAUUA..AAAAUUUCUU..GCCAAAGUAUUGGAUAACAU.GUAAAUUUA.UAAGACACUAUCAAAAAAGA.AGUCGCAAGACCGAAAAUGAGAUAG.AACAGAAAAUCCCGA.AGGGUCGCAAGAUCAAUCGGGAU..UUUUGCUUUAU
JCVI_SCAF_1096627296996/1007-1160              AUAAAAGUUCGCGAAAAA...ACUAA..ACAAAAAAUC..UUGCCAAAGUAUCAAAAGUA.CACUAACUU.UAUAUUACUAUCUGAAAUGA.AGUCGCAAGACCAAAUAGAAGAUA...ACAGAAAAUCCCGA.AAGGUCGCAAGAUCAGUCGGGAU..UUUUGCUUUUU
JCVI_SCAF_1096627073520/178-24                 AAAAAAGUUCGCGAAAAA...ACAAA..UAAAAAUAUC..UUGCUUUAAUUAUCAAUCUA.UUGUAUUUU.UAUAUAACUAUAAGAAAUGA.AGUCGCAAGACCGAAUUGAAUAUAG.UAC.GAAAAUCCCGG.AAGGUCGAAAGAUCAAUCGGGAU..UUUCACUUUAU
JCVI_SCAF_1096627098763/100-254                AUAAAAGUUCGCGAAAAA...ACAAA..UAAAAAUAUC..UUGCUUUAAUUAUCAAUCUA.CUGUAUUUU.UAUAUAACUAUAAGAAAUGA.AGUCGCAAGACCGAAUUGAAUAUAG.UAC.GAAAAUCCCGG.AAGGUCGAAAGAUCAAUCGGGAU..UUUCACUUUAU
JCVI_SCAF_1096626279136/824-670                AUAAAAGUUCGCGAAAAA...ACAAA..UAAAAAUAUC..UUGCUUUAAUUGUCAAUCCA.CUGUAUUUU.UAUAUAACUAUAAGAAAUGA.AGUCGCAAGACCGAAUUGAAUAUAG.UAC.GAAAAUCCCGG.AAGGUCGCAAGAUCAAUCGGGAU..UUUCACUUUAU
JCVI_SCAF_1096627459803/624-468                GCAUAAAAGUUCGCGAAAAAAACUAA..UUAAAAAUUC..UUGCCAAAAUCUCCAAAGUC.AACUAUUUU.UAUAUAACUAUCUUAAAUAA.AGUCGCAAGACCAAAUUAAAGAUA...AUAGAAAAUCCCGA.AGGGUCGCAAGAUCAAUCGGGAU..UUUUGCUUUUU
JCVI_SCAF_1101668710949/1644-1487              GCAUAAAAGUUCGCGAAAAAAACAAA..UUUAAAUUUC..UUGCCAAAUCCACAUUAACA.GAGUACUUU.UAUAUAACUAUUAGAAAUGA.AGUCGCAAGACCGAAUUGAAAAUAG.UAA.GAAAAUCCCGG.AAGGUCGCAAGAUCAAUCGGGAU..UUUCACUUUUA
JCVI_SCAF_1096627117138/1897-1740              GCAUAAAAGUUCGCGAAAAAAAUAAA..UUUAAAUUUC..UUGCCAAAUCCACAUUAACA.GAGUACUUU.UAUAUAACUAUUAGAAAUGA.AGUCGCAAGACCGAAUUGAAAAUAG.UAA.GAAAAUCCCGG.AAGGUCGCAAGAUCAAUCGGGAU..UUUCACUUUUA
JCVI_SCAF_1096627119051/1255-1410              AUAAAAGUUCGCGAAAAAAACAAAUA..AAAAUAUCUU..GCUUUAAUUGUCAAUCUACA...GUAUUUU.UAUAUAACUAUAAGAAAUGA.AGUCGCAAGACCGAAUUGAAUAUAG.UAC.GAAAAUCCCGG.AAGGUCGCAAGAUCAAUCGGGAU..UUUCACUUUAU
JCVI_SCAF_1096627475504/969-1124               AUAAAAGUUCGCGAAAAAAACUGAUU..AAAAUUUCUU..GCCAAAUAAGCCAAACUAAA...GUAUUUU.UAUAUAACUAUAAGAAAUGA.AGUCGCAAGACCUAAUUGAAUAUAG.UUC.GAAAAUCCCGG.AGGGUCGCAAGAUCAACUGGGAU..UUUCACUUUUC
JCVI_SCAF_1096628002503/652-495                GUAUAAAAGUUCGCGAAAAAAACUAA..CCAAAAAAUA..UUGCCAAAGUAUCAAAAGUA.CACUAUUUU.UAGAUAACUAUUUGAAAUAA.AGUCGCAAGACCGAAUUAAAAAUAG.UAC.GAAAAUCCCGA.AGGGUCGCAAGAUCAAUCGGGAU..UUUCACUUUAU
JCVI_SCAF_1101667235180/692-535                GUAUAAAAGUUCGCGAAAAAAACCGA..UCAAAAUUUC..UUGCCAAAUAAGCCAAACUA.GAGUAUUUU.UAUAUAACUAUCAGAAAUGA.AGUCGCAAGACCUAAUAAAAGAUAG.UUC.GAAAAUCCCGG.AGGGUCGCAAGAUCAACUGGGAU..UUUCACUUUUC
JCVI_SCAF_1101668334939/1463-1306              GUAUAAAAGUUCGCGAAAAAAACUGA..UCUAAAUUUC..UUGCCAAAUAAGCCAAACUC.GAGUAUUUU.UAUAUAACUAUCAGAAAUGA.AGUCGCAAGACCUAAUAGAAGAUAG.UUC.GAAAAUCCCGG.AGGGUCGCAAGAUCAACUGGGAU..UUUCACUUUUC
JCVI_SCAF_1096627866583/66-223                 GUAUAAAAGUUCGCGAAAAAAACUGA..UCAAAAUUUC..UUGCCAAAUAAGUCAAACUA.GAGUAUUUU.UAUAUAACUAUCAGAAAUGA.AGUCGCAAGACCUAAUAGAAGAUAG.UUC.GAAAAUCCCGG.AGGGUCGCAAGAUCAACUGGGAU..UUUCACUUUUC
JCVI_SCAF_1096627175966/1005-848               GUAUAAAAGUUCGCGAAAAAAACUAA..CUAAAAUAUC..UUGCCAAAGAGCGCUCAGUA.CACUAUUUU.UAUAUAACUAUCAGAAAUGA.AGUCGCAAGACCUAAUAGAAGAUAG.UUC.GAAAAUCCCGG.AGGGUCGCAAGAUCAAUCGGGAU..UUUCACUUUAU
JCVI_SCAF_1101668288696/881-1038               GUAUAAAAGUUCGCGAAAAAAAUAAA..CUUUAAUUUC..UUGCCAAACAAGCAAAUUUA.CACUAUUUU.UAUAUAACUAUCAGAAAUGA.AGUCGCAAGACCUAAUAAACGAUAG.UUC.GAAAAUCCCGA.AGGGUCGCAAGAUCAAUCGGGAU..UUUCACUUUAU
JCVI_SCAF_1101668269783/969-1126               GUAUAAAAGUUCGCGAAAAAAACUAU..CAAAAAUUUC..UUGCUUAAUGAUAAAAUCUA.CACUAUUUU.AAUAUAACUAUCAGAAAUGA.AGUCGCAAGACCUAAUAGAAGAUAG.UUC.GAAAAUCCCGG.AGGGUCGCAAGAUCAAUCGGGAU..UUUCACUUUGU
JCVI_SCAF_1096627321686/747-904                GUAUAAAAGUUCGCGAAAAAAACUAU..CACAAAUUUC..UUGCCAAAAGAUAAAAUAAA.CACUAUUUU.UAAAUAACUAUCAGAAAUGA.AGUCGCAAGACCUAAUAGAAGAUAG.UUC.GAAAAUCCCGG.AGGGUCGCAAGAUCAAUCGGGAU..UUUCACUUUAU
JCVI_SCAF_1101667257400/799-642                GUAUAAAAGUUCGCGAAAAAAACUAU..CAAAAAUUUC..UUGCCAAAAUAGCAAAUUUA.CACUAUUUU.UAUAUAACUAUCAGAAAUGA.AGUCGCAAGACCUAAUAAAAGAUAG.UUC.GAAAAUCCCGG.AGGGUCGCAAGAUCAAUCGGGAU..UUUCACUUUAU
JCVI_SCAF_1096627163927/382-225                GUAUAAAAGUUCGCGAAAAAAACUAU..CAAAAAUUUC..UUGCCAAAAAAUAAAAUCUA.CACUAUUUU.UAUAUAACUAUCAGAAAUGA.AGUCGCAAGACCUAAUAAAAGAUAG.UUC.GAAAAUCCCGG.AGGGUCGCAAGAUCAAUCGGGAU..UUUCACUUUAU
JCVI_SCAF_1101667252126/393-550                GUAUAAAAGUUCGCGAAAAAAACUAU..CAAAAAUUUC..UUGCCAAAAAAUAAAAUCUA.CACUAUUUU.UAUAUAACUAUCAGAAAUAA.AGUCGCAAGACCUAAUAGAAGAUAG.UUC.GAAAAUCCCGG.AGGGUCGCAAGAUCAAUCGGGAU..UUUCACUUUAU
JCVI_SCAF_1096627590455/1432-1589              GUAUAAAAGUUCGCGAAAAAAACUAU..CAAAAAUUUC..UUGCCAAAAGAUAAAAUCUA.CACUAUUUU.UAUAUAACUAUCAGAAAUGA.AGUCGCAAGACCUAAUAGAAGAUAG.UUC.GAAAAUCCCGG.AGGGUCGCAAGAUCAAUCGGGAU..UUUCACUUUAU
JCVI_SCAF_1096627984317/1799-1642              GUAUAAAAGUUCGCGAAAAAAACUAU..CAAAAAUUUC..UUGCCAAUAGAUAAAAUCUA.CACUAUUUU.UAUAUAACUAUCAGAAAUGA.AGUCGCAAGACCUAAUAGAAGAUAG.UUC.GAAAAUCCCGG.AGGGUCGCAAGAUCAAUCGGGAU..UUUCACUUUAU
JCVI_SCAF_1096627304742/217-60                 GUGUAAAAGUUCGCGAAAAAAAUAAA..UUUAAAUUUC..UUGCCAAAAUAGCAAAUAUA.CACUAUUUU.UAUAUAACUAUCAGAAAUGA.AGUCGCAAGACCUAAUAGAAGAUAG.UUC.GAAAAUCCCGA.AGGGUCGCAAGAUCAAUCGGGAU..UUUCACUUUAU
JCVI_SCAF_1096626980093/2725-2568              GUAUAAAAGUUCGCGAAAAAAACAAA..CUUAAAUUUC..UUGCCAAAGUCGCAAAUAUA.CACUAUUUU.UAUAUAACUAUCAGAAAUGA.AGUCGCAAGACCUAAUAGAAGAUAG.UUC.GAAAAUCCCGG.AGGGUCGCAAGAUCAAUCGGGAU..UUUCACUUUAU
JCVI_SCAF_1096627994896/395-552                GUAUAAAAGUUCGCGAAAAAAACAAA..CUUAAAUUUC..UUGCCAAAAUAGCAAAUCUA.CACUAUUUU.UAUAUAACUAUCAGAAAUGA.AGUCGCAAGACCUAAUAGAAGAUAG.UUC.GAAAAUCCCGG.AGGGUCGCAAGAUCAAUCGGGAU..UUUCACUUUAU
JCVI_SCAF_1096627371151/810-653                GUAUAAAAGUUCGCGAAAAAAACAAA..CUUAAAUUUC..UUGCCAAAUUAGCAAAUCUA.CACUAUUUU.UAUAUAACUAUCAGAAAUGA.AGUCGCAAGACCUAAUAGAAGAUAG.UUC.GAAAAUCCCGG.AGGGUCGCAAGAUCAAUCGGGAU..UUUCACUUUAU
JCVI_SCAF_1096627694029/1623-1466              GUAUAAAAGUUCGCGAAAAAAACAAA..CCCAAAUUUC..UUGCCAAAAUAGCAAAUAUA.CACUAUUUU.UAUAUAACUAUCAGAAAUGA.AGUCGCAAGACCUAAUAGAAGAUAG.UUC.GAAAAUCCCGG.AGGGUCGCAAGAUCAAUCGGGAU..UUUCACUUUAU
JCVI_SCAF_1096627225102/1013-1170              GUAUAAAAGUUCGCGAAAAAAACUAA..GCAAAAAAUC..UUGUCAAAAUAUCAAAAACA.UACUAUUUU.UAUAUAACUAUUAGAAAUGA.AGUCGCAAGACCGAAUAGAAAAUAG.UAA.GAAAAUCCCGA.AGGGUCGCAAGAUCAGUCGGGAU..UUUCACUUUCU
JCVI_SCAF_1101668168297/359-516                GUAUAAAAGUUCGCGAAAAAAACUAA..ACAAAAAAUC..UUGCCAAAGUUUUAAAACUG.CACUAUUUU.UAUAUAACUAUCAGAAAUGA.AGUCGCAAGACCGAAUAAAAGAUAG.UAA.GAAAAUCCCGA.AGGGUCGCAAGAUCAAUCGGGAU..UUUCACUUUUU
JCVI_SCAF_1101667072392/271-114                GUAUAAAAGUUCGCGAAAAAAACUAA..ACAAAAAAUC..UUGCCAAAGUAUCAAAAAUA.CAGUAUUUU.UAUAUAACUAUCAGAAAUGA.AGUCGCAAGACCGAAUAGAAGAUAG.UAA.GAAAAUCCCGG.AGGGUCGCAAGAUCAAUCGGGAU..UUUCACUUUUU
JCVI_SCAF_1096627598378/1406-1249              GUAUAAAAGUUCGCGAAAAAAACUAU..CAAAAAAUUC..UUGUCAAAGUAUCAAAAAUA.CAGUAUUUU.UAUAUAACUAUCAGAAAUGA.AGUCGCAAGACCGAAUAAAAGAUAG.UAA.GAAAAUCCCGA.AGGGUCGCAAGAUCAAUCGGGAU..UUUCACUUUUU
JCVI_SCAF_1096627174996/1558-1715              GUAUAAAAGUUCGCGAAAAAAACUAU..CAAAAAAAUC..UUGUCAAAGUAUCAAAAAUA.CAGUAAUUU.UAUAUAACUAUCAGAAAUGA.AGUCGCAAGACCGAAUUGAAGAUAG.UAC.GAAAAUCCCGG.AAGGUCGCAAGAUCAAUCGGGAU..UUUCACUUUUU
JCVI_SCAF_1101668286173/559-716                GUAUAAAAGUUCGCGAAAAAAACUAU..CAAAAAUAUC..UUGUCAAAGUAUCAAAAAUA.CAGUAAUUU.UAUAUAACUAUCAGAAAUGA.AGUCGCAAGACCGAAUAGAAGAUAG.UAC.GAAAAUCCCGG.AAGGUCGCAAGAUCAAUCGGGAU..UUUCACUUUUU
JCVI_SCAF_1096627502744/1681-1527              ...UAAAAGUUCGCGAAAAAAACUAU..CAAAAAAAUC..UUGUCAAAGUUUCAAAAAUA.CAGUAUUUU.UAUAUAACUAUAAGAAAUGA.AGUCGCAAGACCGAAUUGAAGAUAG.UAA.GAAAAUCCCGG.AAGGUCGCAAGAUCAAUCGGGAU..UUUCACUUUUU
JCVI_SCAF_1101667114249/392-235                GUAUAAAAGUUCGCGAAAAAAACUAU..CAAAAAAUUC..UUGUCAAAGUAUCAAAAAUA.CAGUAUUUU.UAUAUAACUAUAAGAAAUGA.AGUCGCAAGACCGAAUAGAAGAUAG.UAA.GAAAAUCCCGG.AAGGUCGCAAGAUCAAUCGGGAU..UUUCACUUUUU
JCVI_SCAF_1096627312287/1149-1306              GUAUAAAAGUUCGCGAAAAAAACUAU..CAAAAAAAUC..UUGUCAAAGUAUCAAAAAUA.CAGUAUUUU.UAUAUAACUAUAAGAAAUGA.AGUCGCAAGACCGAAUAGAAGAUAG.UAA.GAAAAUCCCGG.AAGGUCGCAAGAUCAAUCGGGAU..UUUCACUUUUU
JCVI_SCAF_1101667294195/19-176                 GUAUAAAAGUUCGCGAAAAAAACUAU..CAAAAAAAUC..UUGUCAAAGUAUCAAAAAUA.CAGUAUUUU.UAUAUAACUAUCAGAAAUGA.AGUCGCAAGACCGAAUAGAAGAUAG.UAA.GAAAAUCCCGG.AAGGUCGCAAGAUCAAUCGGGAU..UUUCACUUUUU
JCVI_SCAF_1096628205814/712-869                GUAUAAAAGUUCGCGAAAAAAACUAU..CAAAAAAAUC..UUGUCAAAGUUUCAAAAAUA.CAGUAUUUU.UAUAUAACUAUCAGAAAUGA.AGUCGCAAGACCGAAUAGAAGAUAG.UAA.GAAAAUCCCGG.AAGGUCGCAAGAUCAAUCGGGAU..UUUCACUUUUU
JCVI_SCAF_1096627044366/1697-1540              GUAUAAAAGUUCGCGAAAAAAACUAU..CAAAAAAAUC..UUGUCAAAGUAUCAAAAAUA.CAGUAUUUU.UAUAUAACUAUCAGAAAUGA.AGUCGCAAGACCCAAUAGAAGAUAG.UAC.GAAAAUCCCGG.AAGGUCGCAAGAUCAAUCGGGAU..UUUCACUUUUU
JCVI_SCAF_1096627041458/404-561                GUAUAAAAGUUCGCGAAAAAAACUAU..CAAAAAAUUC..UUGUCAAAGGUUCAAAAAUA.CAGUAUUUU.UAUAUAACUAUCAGAAAUGA.AGUCGCAAGACCGAAUAGAAGAUAG.UAC.GAAAAUCCCGG.AAGGUCGCAAGAUCAAUCGGGAU..UUUCACUUUUU
JCVI_SCAF_1096626665462/216-373                GUAUAAAAGUUCGCGAAAAAAACUAU..CAAAAAAUUC..UUGUCAAAGUAUUAAAAAUA.CAGUAUUUU.UAUAUAACUAUCUGAAAUGA.AGUCGCAAGACCGAAUAGAAGAUAG.UAC.GAAAAUCCCGG.AAGGUCGCAAGAUCAAUCGGGAU..UUUCACUUUUU
JCVI_SCAF_1096627687017/86-243                 GUAUAAAAGUUCGCGAAAAAAACUAU..CAAAAAAUUC..UUGUCAAAGUAUCAAAAAUA.CAGUAUUUU.UAUAUAACUAUCAGAAAUGA.AGUCGCAAGACCGAAUAGAAGAUAG.UAC.GAAAAUCCCGG.AAGGUCGCAAGAUCAAUCGGGAU..UUUCACUUUUU
JCVI_SCAF_1101668669207/985-828                GUAUAAAAGUUCGCGAAAAAAACUAU..CAAAAAAUUC..UUGUCAAAGUAUUAAAAAUA.CAGUAUUUU.UAUAUAACUAUCAGAAAUGA.AGUCGCAAGACCGAAUAGAAGAUAG.UAC.GAAAAUCCCGG.AAGGUCGCAAGAUCAAUCGGGAU..UUUCACUUUUU
JCVI_SCAF_1101667188900/832-675                GUAUAAAAGUUCGCGAAAAAAACUAU..CAAAAAAUUC..UUGUCAAAGUAUUAAAAAUA.CAGUAUUUU.UAUAUAACUAUCAGAAAUGA.AGUCGCAAGACCGAAUAAAAGAUAG.UAC.GAAAAUCCCGG.AAGGUCGCAAGAUCAAUCGGGAU..UUUCACUUUUU
JCVI_SCAF_1101668185452/464-307                GUAUAAAAGUUCGCGAAAAAAACUAU..CAAAAAAUUA..UUGUCAAAGUAUCAAAAAUA.CAGUAUUUU.UAUAUAACUAUCAGAAAUGA.AGUCGCAAGACCGAAUAGAAGAUAG.UAC.GAAAAUCCCGG.AAGGUCGCAAGAUCAAUCGGGAU..UUUCACUUUCU
JCVI_SCAF_1096627037261/1366-1523              GUAUAAAAGUUCGCGAAAAAAACUAU..CAAAAAAAUC..UUGUCAAAGUACGAGAAAUG.CAGUAAUUU.UAUAUAACUAUCAGAAAUGA.AGUCGCAAGACCGAAUAAAAGAUAG.UAA.GAAAAUCCCGG.AAGGUCGCAAGAUCAAUCGGGAU..UUUCACUUUUC
JCVI_SCAF_1101667356111/798-641                GUAUAAAAGUUCGCGAAAAAAACUAU..CAAAAAAAUC..UUGUCAAAGUACAAGAAAUG.CAGUAUUUU.UAUAUAACUAUCAGAAAUGA.AGUCGCAAGACCGAAUAGAAGAUAG.UAA.GAAAAUCCCGG.AAGGUCGCAAGAUCAAUCGGGAU..UUUCACUUUUC
JCVI_SCAF_1096627177870/621-464                AUAUAAAAGUUCGCGAAAAAAACUAU..CAAAAAAAUC..UUGUCAAAGUACAAGAAAUG.CAGUACUUU.UAUAUAACUAUCAGAAAUGA.AGUCGCAAGACCGAAUAGAAGAUAG.UUA.GAAAAUCCCGG.AAGGUCGCAAGAUCAAUCGGGAU..UUUCACUUUUU
JCVI_SCAF_1101668174371/706-863                GUAUAAAAGUUCGCGAAAAAAACUAU..CAAAAAAAUC..UUGUCAAAGUAUGAGAAAUG.CAGUACUUU.UAUAUAACUAUCAGAAAUGA.AGUCGCAAGACCGAAUAGAAGAUAG.UAA.GAAAAUCCCGG.AAGGUCGCAAGAUCAAUCGGGAU..UUUCACUUUUU
JCVI_SCAF_1101667354916/421-264                GUAUAAAAGUUCGCGAAAAAAACUAU..CAAAAAAAUC..UUGUCAAAGUACGAGAAAUG.CAGUACUUU.UAUAUAACUAUAAGAAAUGA.AGUCGCAAGACCGAAUAGAAGAUAG.UAA.GAAAAUCCCGG.AAGGUCGCAAGAUCAAUCGGGAU..UUUCACUUUUU
JCVI_SCAF_1101667357269/647-804                GUAUAAAAGUUCGCGAAAAAAACUAU..CAAAAAAAUC..UUGUCAAAGUACCAGAAAUG.CAGUAUUUU.UAAAUGACUAUUAGAAAUGA.AGUCGCAAGACCGAAUAGAAGAUAG.UAA.GAAAAUCCCGG.AAGGUCGCAAGAUCAAUCGGGAU..UUUCACUUUUU
JCVI_SCAF_1096626993603/660-817                GUAUAAAAGUUCGCGAAAAAAACUAA..UCAAAAAAUC..UUGUCAAAGUAUCAAAAACA.UACUAUUUU.UAUAUAACUAUCAGAAAUGA.AGUCGCAAGACCGAAUAGAAGAUAG.UAA.GAAAAUCCCGG.AAGGUCGCAAGAUCAAUCGGGAU..UUUCACUUUUU
JCVI_SCAF_1101668168636/350-193                GUAUAAAAGUUCGCGAAAAAAACUAU..GUAAAAAAUC..UUGUCAAAGUAACUAAAACA.UACUAUUUU.UAUAUAACUAUCAGAAAUGA.AGUCGCAAGACCGAAUAAAAGAUAG.UAA.GAAAAUCCCGG.AAGGUCGCAAGAUCAAUCGGGAU..UUUCACUUUUU
JCVI_SCAF_1096628135575/459-304                AUAAAAGUUCGCGAAAAAAACCAAGU..AAAAUAUCUU..GUCAAAGUACAAAAAACAUA...CUAUUUU.UAUAUAACUAUUGAAAAUGA.AGUCGCAAGACCGAAUAGAAAAUAG.UAA.GAAAAUCCCGG.AAGGUCGCAAGAUCAAUCGGGAU..UUUCACUUUUU
JCVI_SCAF_1101667084060/49-205                 AUAAAAGUUCGCGAAAAAAACUAAAC..AAAAAAUCUU..GCCAAAGUAUCAAAAAUACA.GU.AAUUUU.UAUAUAACUAUCAGAAAUGA.AGUCGCAAGACCGAAUAGAAGAUAG.UAA.GAAAAUCCCGA.AGGGUCGCAAGAUCAAUCGGGAU..UUUCACUUUUU
JCVI_SCAF_1096627544027/1119-964               AUAAAAGUUCGCGAAAAAAACAAACU..UAAAUUUCUU..GCCAAAAUACCAAAUCUACA...CUAUUUU.UAUAUAACUAUCAGAAAUGA.AGUCGCAAGACCUAAUAGAAGAUAG.UUC.GAAAAUCCCGG.AGGGUCGCAAGAUCAAUCGGGAU..UUUCACUUUAU
JCVI_SCAF_1101668328517/721-566                AUAAAAGUUCGCGAAAAAAACAAUCC..UAAAUUUCUU..GCCAAAAAUGUAAAUUUACA...GUAUUUU.UAUAUAACUAUCAGAAAUGA.AGUCGCAAGACCUAAUAAAAGAUAG.UUC.GAAAAUCCCGA.AGGGUCGCAAGAUCAAUCGGGAU..UUUCACUUUAU
JCVI_SCAF_1096628000408/875-719                AUAAAAGUUCGCGAAAAAAACAAUCA..UAAAUUUCUU..GCCAAAAAUGCAAAUUUACA...GUAUUUU.UAUAUAACUAUCAGAAAUGA.AGUCGCAAGACCUAAUAGAAGAUAG.UUC.GAAAAUCCCGAAAGGGUCGCAAGAUCAAUCGGGAU..UUUCACUUUAU
JCVI_SCAF_1096627851272/131-286                AUAAAAGUUCGCGAAAAAAACUAUCU..GAAAAAUCUU..GCCAAAGAGCGCUUAGUACA...CUAUUUU.UAUAUAACUAUCAGAAAUGA.AGUCGCAAGACCUAAUAGAAGAUAG.UUC.GAAAAUCCCGG.AGGGUCGCAAGAUCAAUCGGGAU..UUUCACUUUAU
JCVI_SCAF_1096628019168/546-391                AUAAAAGUUCGCGAAAAAAACUAUCU..AAAAAAUUUU..GCCAAAGAGCUCUAAAUACA...CUAUUUU.UAUAUAACUAUCAGAAAUGA.AGUCGCAAGACCUAAUAGAAGAUAG.UUC.GAAAAUCCCGG.AGGGUCGCAAGAUCAAUCGGGAU..UUUCACUUUAU
JCVI_SCAF_1101668734638/289-445                AUAAAAGUUCGCGAAA..AAAACUAU..CUAAAAUUUC..UUGCCAAAAUUGCAAAUAUA.CACUAUUUUUUAUAUAACUAUCAGAAAUGA.AGUCGCAAGACCUAAUAGAAGAUAG.UAA.GAAAAUCCCGA.GGGGUCGCAAGAUCAAUCGGGAU..UUUCACUUUAU
JCVI_SCAF_1101667214751/9-164                  AUAAAAGUUCGCGAAAAAAACAAACC..CGAAUUUCUU....GCCAAAAUAGCAAAUAUA.CACUAUUUU.UAUAUAACUAUCAGAAAUGA.AGUCGCAAGACCUAAUAAAAGAUAG.UUC.GAAAAUCCCGA.AGGGUCGCAAGAUCAAUCGGGAU..UUUCACUUUAU
JCVI_SCAF_1096626915383/1474-1319              AUAAAAGUUCGCGAAAAAAACAUACG..AAAAUUUCUU....GCCAAAAUAGCAAAUCCA.CACUAUUUU.UAAAUAACUAUCAGAAAUGA.AGUCGCAAGACCUAAUAGAAGAUAG.UAA.GAAAAUCCCGG.AGGGUCGCAAGAUCAAUCGGGAU..UUUCACUUUAU
JCVI_SCAF_1096626979050/1237-1082              AUAAAAGUUCGCGAAAAAAACAUACG..AAAAUUUCUU....GCCAAAAUAGCAAAUCCA.CACUAUUUU.UAUAUAACUAUCAGAAAUGA.AGUCGCAAGACCUAAUAGAAGAUAG.UAA.GAAAAUCCCGA.AGGGUCGCAAGAUCAAUCGGGAU..UUUCACUUUAU
JCVI_SCAF_1096626978143/2264-2109              AUAAAAGUUCGCGAAAAAAACAUACG..AAAAUUUCUU....GCCAAAAUAGCAAAUCCA.CACUAUUUU.UAUAUAACUAUCAGAAAUGA.AGUCGCAAGACCUAAUAAAAGAUAG.UAA.GAAAAUCCCGG.AGGGUCGCAAGAUCAAUCGGGAU..UUUCACUUUAU
JCVI_SCAF_1096627174223/1770-1614              AUAAAAGUUCGCGAAAAAAACACUCU..AAUUUUUCUU..GCACUACUACCUAUUUCGCA.GUACAUUUA.UAUAA..CUAUCAGAAAUGA.AGUCGCAAGACCAAAUAGAAGAUAG.UAAAGAAAGUCCCGA.AAGGUCGAAAGAUCAGUCGGGAU..UUUCACUUUUC
JCVI_SCAF_1096627174199/591-435                AUAAAAGUUCGCGAAAAAAACACUCU..AAUUUUUCUU..GCACUUCUACCUAUUUCAAA.GUACAUUUA.UAUAA..CUAUCAGAAAUGA.AGUCGCAAGACCAAAUAGAAGAUAG.UAAAGAAAGUCCCGA.AAGGUCGAAAGAUCAGUCGGGAU..UUUCACUUUUC
JCVI_SCAF_1096627290531/819-973                CUGAAUGUUCGCGAAA.....AUUAACCUUAUUUUUUG..UUGCAAUUAAUUAAUAAAAU.CAUUAUUUU.UAUAUAACUAUCUCAAAUGA.AAUCGAAAGAUUGAAAACAAGAUAG.UAC.GAGAGUCCCAG.AAGGUCGCAAGAUCAACUGGGAU..UUUCACUUUUU
JCVI_SCAF_1096626873027/1148-1302              CUGAAUGUUCGCGAAA.....AUUAA..UCUUAUUUUUUGUUGCAAUUAAUUAAUAAAAU.CAUUAUUUU.UAUAUAACUAUCUCAAAUGA.AAUCGAAAGAUUGAAAACAAGAUAG.UAC.GAGAGUCCCAG.AAGGUCGCAAGAUCAACUGGGAU..UUUCACUUUUU
JCVI_SCAF_1096626892538/1100-947               CUAGAAUCUCGCGAAAAA....UAAG..UUUAUUUUUU..UUGUAUUUCUUUAUUCGAGA.AGCUAUUUU.UAUAUAACUAUCUGAAAAAA.AAUCGCAAGAUUGAAAAGAAGAUAG.UAA.GAAAGUCCCAG.AAGUUCGCAAGAUCAACUGGGAU..UUUCAAUUUUA
#=GC SS_cons                                   ::::::::::::::::::::::::::..::::::::::..::::::::::::::::::::.:::::::::.:::::::<<<<<--------.-<<<____>>>--------->>>>>.----<<<<<<<<<<<.--<<<<____>>>>-->>>>>>>..>>>>:::::::
#=GC R2R_LABEL                                 ----..................1..........2....3.........................4.......................................................................................................--
#=GF R2R var_backbone_range 1 2
#=GF R2R var_backbone_range 3 4
//
