# Supplementary material for: R2R - software to speed the depiction of aesthetic consensus RNA secondary structures
Source: BMC Bioinformatics. 2011 Jan 4;12:3. doi: 10.1186/1471-2105-12-3 (PMC3023696; doi:10.1186/1471-2105-12-3)
Supplement: Additional file 1 — Source code and example input and output files. C++ and Perl source code is provided. Installation and usage instructions are given in the user manual (Additional file 2), which is also a part of this archive. Example input files for R2R are included in the "demo" subdirectory of this archive, and R2R's raw output on these examples in PDF and SVG format is supplied in the "demo/output-pdf" and "demo/output-svg" subdirectories. Files can be retrieved from the tgz archive file using programs such as WinZip (Windows), StuffIt Expander (Mac) or the tar/gzip commands (UNIX). [file 1471-2105-12-3-S1.TGZ › R2R-1.0.1/demo/104/pedo-repair.sto]

# STOCKHOLM 1.0
NZ_ABCM01000010.1/52372-52980              UUUCUUUAAUCAAAUGCAAUUCCGAUCUUGCGGUUAGGUUAUGCAGGUAGAUAGAAUUCUAUCAAGAUAACUCAUUUAAUUUGUAUUGGCAUUUUAAAUCAACGAUACUUUGCAAAAACAGACGUCGGAAAUCUAAACAGGCAAAGC.GCGGUGAAAAUGAAU.GCCCGGUUUCUGUAUAUUUGUG.CGGAAAUAUGGGCGUUCUCCGUAG.GCCUGUUAGAGAGUUUCGGCUCUCGUCCCCUCCGACGGGGUGUUUUUGCAUGCGGGGAGCGCCCAUAUUUC.UUGCUUUCCUCUUUU....AGAAUCAUUGCUUUAUCGCCUUAAAAACUGACAAGCAAUGAUUAUUUUAUUUCUACAUCCAGUAUCUUUUAUUUUAAUCAUCAAACAACAUUUGUGUUGCCGUUCCGGCACAUUUGUGCUGCAGAUCAAUCCUGAUCCGCCCGGCUGAUCCUGUCUUUUAAUUCCUUAAAAAUUUAUUCCAUAAUGACCUCCCGGGAUUUUGUCCCACAGGGAUGCCUAUGUCCAAUUUUUAUUCACCAUUAAACCCUUCAAAACAUGUUUGAAAUCAAGAAAAACACCGUAACCAUUGCCGUAGACACCUACGAAGGCUUCGAG
NZ_ABCM01000003.1/261161-261764            CCACUGUAGCUUCUUAAAUGUCGAUAUUGUGGUCAAGUUAUUACGGCAGAUAGAUGUCUGUUACGAAUAACCCAUUUAAUUUGAAUUGGCAUUUUAAAUCAACGAUACUUUGC.AGGACAGACCUCGGAAAUCUUAGCAAGCAAAGC.AC.G.GUGAUAGAGU.GCCCGAUUUCUGUAUAUUUGUG.CAGAAAUAUGGGCGUUCUCCGUAG.GCUUGCUAGAGGGUUUCGGCUCUU.ACCUCUCCGAGGGGGUGUUCU.GCAUGCGGGGAGCGACCAUAUUUC.UUGCUUCCCUCUUUU....AGAAUCAUUGCUUUAUCGCCUCAAAAACUGACAAGCAAUGAUUACUUUAACCCUGAACCCAGUAUCUGUUAUUUCCAUCAUCUCCCAACAUCCAUUAUGUUGCCGUUCCGGCAUUUUUGUGUUGCAGAUCAAACCUGAUCCGCCUGGCUGAUCCUGCCAUUUAAUUUCCUAACAUUUUAUUCCAUAAUGACCUCCCGGGAUUUUGUCCCAGAGGGAUUGCUAUGCCCAAUUUUUUGUUCACCCUUAAAACCCUUGAAGUAUGUUUGAAAUCAAAAAAAGCACCGUAACCAUUGCCGUAGAUACCUACGAAGGCUU
NZ_ABCM01000036.1/10545-9936               AUACUGCACUAAAAGUAUUAGUAUAUUAGCAAUAUGAUGAUCAGACGGGGGUAGCUCCCGGACGGCUGUCAUAAAAUUUUAUUGAUUUGGCUUUUAAAUCAACGAAACUUUGCAACGAUAGACCUCGGAAAUCUCUGCAAGCAAA.GUAUGG.AUUGAUAGACUGUUCGAUUUCUGUAACUUUAUCUCAGAA.UAUGGGCGUCUUCCGUGCUGCUUGCUGGAGAACU.CUGUUCUC.UCCCUGCCGAGGGGGUAUCGUUGCGUGCGGGAGGCGACCAUAUUUU.UUGUUCCUUUCCUGU..AUUGGAUCAUUGCUUUAUUGCCCUUAAACUUAACAAGCAAUGAUCAUCACAAACAUUAAUUCCGCAUUCAUUACCCUGCUAAAUUUCAAGAAUGGCUGGCAACUUGCCUUGCCUUUAACCCUGCUGAUUAAUCCAGAUCCGCCAGGUUAACCUUUCUGCUCCUUCACUGUUCAUUACAUUGCAAGUUUGAGGAUUUUAUCCUCCGGGCACUGCUAUGCCCCAAAUAUUGCUAUGCUUCAAAUUUAACACCUCAUAAGCGUCUUAAUAAUUUCAUGCCCAGAAGAAAAGUAAAUCAUGAGAAAAAACCUGAAUAACAU
NZ_ABCM01000009.1/161444-162056            AAACAUUAAAAAUACUAUUAGUAUAUUUACAAUAUCAAGAUUAAACGGGGGUAGCUCUUGGAUAAUUUUGAUAAAUUUUAAUUGAUUUGGCUUUUAAAUCAACGAAACUUUGCAUCAGUAGGCCUAGUAAACCAGAACAAGCAAA.GUAUGG.AUUGAUAGACGGCCCAAUUUCUGUAACUUUACC.CAGAAAUAUGGGCGUCUUCCGUGCUGCUUGUUCGGGAACUUCGGUUCCU.ACCCAUACUAGGGGGUACUGAUGCGUGCGGGAGGCGACCAUAUUUUAUUG.UUCCCUCCUGCUAUUAGGAUCAUUGCUUUAUUGCCCUUAAACCCAAAAAGCAAUGAUGACCUUAAACUCUUACCCUACUUCCGUUACCUUAUCAACUUUCAAUCUUGAACGGCAUUGUCGUAUGCCCUUAAUCAUAUUCAUUAACCCGGAUCCACCAGGUUAACCCUAACCUCCUUUUUCCCUUUUUUAUCUUUUGCCAUUUCAAGGAUUUUAUCCCCAUGGCAGAGCUAUGUCCAAUUUUUUAACCUCUAAAAAACAGCAACAAUGAAAACCUACAUUAACAGCAGCAACCUGAACCUGGAGAUCAUUUUUCAGGUGAUGAAAAAACGG
NZ_ABCM01000001.1/430555-431165            CAACAAUCAAAACACUAUCGAUAGAUUUACAUCAUGCGAUUCACACGGGGGUAGCUCCCGGAUGACCCGCAUAAAUUUUUAUUGAUUUGGCUUUUAAAUCAACGAAACUUUGC.ACGACAGACCUCGGAAAUCUCAACAAGCAAA.GUAUGG.AUUGAUAGACGGCCCGAUUUCUGUAACUUUACC.CAGAAAUAUGGGCGUCUUCCGUGCUGCUUGUUGGGGAACUUAGGUUCUC.UCCUCUCCGAGGAGGUGUCGU.GCGUGCGGGAGGCGACCAUAUUUUAUUG.UUCCCUCCUGCUAUUAGGAUCAUUGCUUUAGCGCCUUUAACUCAAAAAAGCAAUGAUGAACUUAAACCCUUACCCUACUUCUGUUACCUUACCUCAUUUUCAUUCUGAGCGGCAUUUUUUUAUGCCCCUGAUGAUGUUCAUUAACCCGAAUCCACCAGGUUAAACCUACCUCCUUUUCCCUUUUUUAUCUUUUUGCCAUUCAAGGAUUUCGUCCCCAUGGCAGCGCUAUGUCCAAUUUUUUAAACCCUAAAAAACAGUAACAAUGAAAACCUACAUUAACAGCAGCAACCUGAAGCUGGAGAUCAUUUUUCAGGUGAUGAAAAAACGCAU
NZ_ABCM01000014.1/11614-11005              CAAUAAUUAGCACACUAUUGGUAGAUUUACAUCUUGCGGAUCAGGCGGGGGUAGCUCCCGGAUGAUCUGCAUGAAUUUUAAUUGAUUUGGCUUUUAAAUCAACGAAACUUUGC.ACAGUAGACCUAGUAAACCUCAGUAAGCAAA.GUAUGG.AUUGAUAGACAGCCCGAUUUCUGUACCUUUACC.CAGAAAUAUGGGCGUCUUCCGUGCUGCUUACUGGAGAACU.CUGUUCUC.GCCUUUACUAGGAGGUGCUGU.GCGUGCGGGAGGCGACCAUAUUUCAUUG.UUCCCUCCUGCUUAUAGGAUCAUUGCUUUAUUGUCCUUAAACCCAAAAAAGCAAUGAUGACCUUAAACUGUACAUUUCGGCGAAUGUGACCCCAGCCUUUCGGGGCAAAGUGGCCGCCAGUUAGGCUGCCGAGUGAGUCCGUAAAGUUCCCUUCUCCUGAACGAAUAUAGCCAACACCCUGGAUAAUUCAUCCUUGGCCUCUAAAGCCCAUCCCAUUCCGCCUCCAGCUGCAUUCCCAUUUCAAAAUAUCCCCUCAAAACCCUUCCAAGCACCCCUUCACCAUUCGGACUUCAUUUAAAGAGAUUUAAGACCAGCUCAUCGCCCCAAUGA
#=GC SS_cons                               ....................................................................................................,,,,,.,,,,,(((((((((--((((((.,,,,,<<<<<<<<--<.<<<<<<.<-----<<<<-<<<<<<<<<<<<__________.>>>>>>>->>>>>>>>>>>>>>>>>>>>>>>>><<<<<<____>>>>>>.,,,,,.))))))---))))))))),,<<<<<<<<-<<-<<________>>.>>->>>>>>>>,,,,..-------------............................................................................................................................................................................................................................................................................................................
#=GC SS_cons_1?                            ............................................................................................................................................................................................................<<<<<<<.<<.............................................>>>>>>>>>..............................................................................................................................................................................................................................................................................................................................................................
#=GC SS_cons_2                             ..............................................................................................................................................................................................................................................<<<........>>>..............................................................................................................................................................................................................................................................................................................................................................................
#=GC SUBFAM_p1_R2R_LABEL                   ------------------------------------------------------------------------------------------------------------------------------------------------------------------------------------------------------------..........---------------------------------------------.........--------------------------------------------------------------------------------------------------------------------------------------------------------------------------------------------------------------------------------------------------------------------------------------------------------------------------------------------------------------
#=GC SUBFAM_p2_R2R_LABEL                   ----------------------------------------------------------------------------------------------------------------------------------------------------------------------------------------------------------------------------------------------...--------...------------------------------------------------------------------------------------------------------------------------------------------------------------------------------------------------------------------------------------------------------------------------------------------------------------------------------------------------------------------------------
#=GC R2R_LABEL                             ----------------------------------------------------------------------------------------------------...........................j.............................................................................................................45......................1.2..................................3...................------------------------------------------------------------------------------------------------------------------------------------------------------------------------------------------------------------------------------------------------------------------------------------------------------------
#=GF SUBFAM_PERL_PRED p1 return 1;
#=GF SUBFAM_PERL_PRED p2 return 1;
#=GF R2R multistem_junction_bulgey j J0 0 6 0 0 0 0 J1 -90 1 0 0 0 -90
#=GF R2R ignore_ss_except_for_pairs _1? outline
#=GF R2R ignore_ss_except_for_pairs _2 outline
#=GF R2R place_explicit 1 1-- 0 1 0 0 0 0
#=GF R2R place_explicit 3++ 3 0 1 0 0 0 0
#=GF SUBFAM_p1_R2R set_dir pos0 -180 f
#=GF SUBFAM_p1_R2R no5
#=GF SUBFAM_p1_R2R outline_nuc all
#=GF SUBFAM_p1_R2R subst_ss _1? primary
#=GF SUBFAM_p2_R2R set_dir pos0 -180 f
#=GF SUBFAM_p2_R2R no5
#=GF SUBFAM_p2_R2R outline_nuc all
#=GF SUBFAM_p2_R2R subst_ss _2 primary
//
