# Supplementary material for: R2R - software to speed the depiction of aesthetic consensus RNA secondary structures
Source: BMC Bioinformatics. 2011 Jan 4;12:3. doi: 10.1186/1471-2105-12-3 (PMC3023696; doi:10.1186/1471-2105-12-3)
Supplement: Additional file 1 — Source code and example input and output files. C++ and Perl source code is provided. Installation and usage instructions are given in the user manual (Additional file 2), which is also a part of this archive. Example input files for R2R are included in the "demo" subdirectory of this archive, and R2R's raw output on these examples in PDF and SVG format is supplied in the "demo/output-pdf" and "demo/output-svg" subdirectories. Files can be retrieved from the tgz archive file using programs such as WinZip (Windows), StuffIt Expander (Mac) or the tar/gzip commands (UNIX). [file 1471-2105-12-3-S1.TGZ › R2R-1.0.1/demo/104/pheA.sto]

# STOCKHOLM 1.0
NC_008146.1/4606135-4606622              CCUGCCCGACCCCGACGUCGCGGGCGGCCAGCAGGUAGGCGAUUCGGCGGGUCAGCACCGCGGUCUUACCCGACCCCGCUCCCGCCACGAUCAGCAGCGGCGACCCCUCGUG.CAGCAC.CGCCUGGCGCUGCUGCGGGUUGAGGCCG......UCGAGGAGUUCCUCGGCCCUGUCGUCAGGCCGGGAACUCGGUUCAGUCACGUUCACACUCAUGUCUGUCCCAACUUACCGCCGCACGGUGACACUCUUUGCGCUGGCACGGCCGCAGGUGGCACACUGACAACCGUGCUUGACCAGUGGCGAUUUUUUUACGGGUACCGGCCUGCGGUGCCCGUGGUCUAGCUGCUUCCUUCAGCCCCGCGGUCCGCGUCCGGAUCCGGGGCUCUUCUCUUGUGUGAGGCCCGAAACCGGAUGAGACCAGAACCCCCACACGAGGAGUCAGAGAUGAGCAUCGAAACGGAUCAGUCGCUCGACAUCGACGCGCUGCGUCAGG
NC_009077.1/4954534-4955021              CCUGGCCGACGCCGACGUCGCGGGCGGCCAGCAGGUAGGCGAUGCGGCGGGUCAGCACCGCGGUCUUACCCGACCCGGCGCCGGCCACGAUCAGCAGCGGCGACCCCUCGUG.CAGUAC.CGCCUGGCGCUGCUGCGGGUUGAGGCCG......UCGAGGAGUUCCUCGGCCCUGUCGUCAGGCCGGGAUCUCGGUUCAGUCACGUUCACACUCAUGUCUGUCCCAACUUACCGCCGCACGGUGACACUCUUUGCGCUGGCACGGCCGCAGGUGGCAGACUGACAACCGUGCUUGACCAGUGGCGAUUUUUUUACGGGUACCGGCCUGCGGUGCCCGUGGUCUAGCUGCUUCCUUCAGCCCCGCGGUCCGCAUCCGGAUCCGGGGCUCUUCUCUUGUGUGAGGCCCGAAACCGGAUGAGACCAGAACCCCCACACGAGGAGUCAGAGAUGAGCAUCGAAACGGAUCAGUCGCUCGACAUCGACGCGCUGCGUCAGG
hgutS7_s7_166638/522-1007                CCGCAAGGGCCGCACCUGCAUCAUCGGCGCCCUGGACAAGGCCGCCGAGACCAUGGCCGGCCUCUCCGGUACCCGCAUCCACGAGUAGCCUCUACUCCAUUGCCUCUCUCGU.GGGCGCCAGGCAAG..ACGCCCACAAACU.AGCCUCU..CUUCAU.GAGCCCCG.CGGCCCGCU.CCGACCGCGGGGCUU.UUGCUAUUCACCUGGUCCCCGAUGGGGUGGGUAGUCAUUGGGGACGUUCUUAAACGACUAGUCAAACAAGAACGUCCUCAAUGACUACUAAUUUAAAUCUGUCCCCAAUGACUGCGGAAAGCGCAUCUCACACCGACGCAUUGCUUUCGGGCCCUCUCUCCGUGCCCCCUAUAAGUUCAGCUGGACUCCCCGCAACCUGUUCCGCGUUGGCGGAACGAGAGCGACGUGGAGUGUCAUUCUUUACCGCGUUAGACUAGACGCAGGGAAAGGAGGAGGACAUGGAUGCUCGCGUCAAGCAGCUU
BAAY01007111.1/489-975                   CCGCAAGGGCCGCACCUGCAUCAUCGGCGCCCUGGACAAGGCCGCCGAGACCAUGGCCGGCCUCUCCGGCACCCGCAUCCACGAGUAGCCCCUACUCCGUUGCCUCUCCCGU.GGGCGCCAGGCAAG..ACGCCCACAAACU.AGCCUCU..CUUCAC.GAGCCCCG.CAGUCCGCU.CCGGCUGCGGGGCUUUUGCUGUUUGAGAUGUGUGCAGGGGGUAAACAAGAGCAAAUUUGGUUAGAUGCUCAGGUCAUGGGAUGCCUGAAACCAGACGAUGACUCCGAGAAUCCUGAUUCGGCGUUUGUCCAGCACAAUAUCCGGUUCCGACGUGCGAUAUGAGUAGGAUGACAGCAUCACGGUGUUCGUGCCGGUGCUAUAUCGCCGUAUGACCAUUCUGGAAUUAUCGGCCAAGGCGAGGACGGAGCAUCCGUUCCAGGGUUUCAGGUUUGGAUCCACGAGGAGAAGGGAUCCUAUCGGAUAGCAUUUGGACAUGGC
BAAX01005125.1/598-1083                  CCGCAAGGGCCGCACCUGCAUCAUCGGCGCCCUGGACAAGGCCGCCGAGACCAUGGCUGGCCUCUCCGGUACCCGCAUCCACGAGUAGUCUCUACUCUGUUGCCUCUCCCGU.GGGCGCCAGGCAAA..GCGCCCACAGACU.AGCCUCU..CUUCAU.GAGCCCUG.CAGUCCGCU.CCGACUGCGGGGCUUU.UGCUGUAAUAAGUACUACUUUCUAGUGAUUAUUCGCCCAGGUCAUGGGAGGCUUGAAACCAAACAAUGACGCCGAGGAUUCUAAUCCUGCGCUUGUCGAGCACAAUGUCGGGCUCGGCCGUGCGGUAAGAGUGUGACGAAAGCAUUAUCGAAUUUGUGCCGACGCUGUAGCGCCUGAUCACCAUUCUCGAAUUGUCUGCAAUUGCCAACACCGUACAGCCAUUCCAUGGCUUUUUAUUAGGAUCGACAAGCAGGAGCGAGCCGAUUGGAUAGCAUUUCGACAUGGCUGAGGUGUCCAUUUG
BABD01014011.1/253-738                   CCGCAAGGGCCGCACCUGCAUCAUCGGCGCCCUGGACAAGGCCGCCGAGACCAUGGCCGGCCUCUCCGGCACCCGCAUCCACGAGUAGUCCCUACUCCGUUGCCUCUCCCGU.GGGCGCCAGGCAAA..GCGCCCACAAACU.AGCCUCU..CUUCAC.GAGCCCCG.CAGCCCGCU.CCGACUGCGGGGCUU.UUGCUCAUAUGACCCAAUCCGCUGUCAAAGCCACAAUGGGNCCCCGCCCGAACGCUUGCAAUCCGUCGGCGGGGCCUGCCGUUAACCCGUCCCGGUCCGCCCCCGGCAUGUCAUCGACGCCUUCGGCUCAGUCUCAUAUCCGCGGAUACCGUUCUGUCGGCCCGCACUCCAUUCCUUCGGCGGGGUUCCCCAAGUCUGUCGAGGCGCAUGCGGAGGGCUCCGCGCGCACAGCGAAAUAAGGGGUAUCCCCGAAGGCCGCCCGGGCUCGCCGGACGGGGGCCAUGUCUAAUUCGCGCCCCUCC
NZ_AAVN02000004.1/99417-98932            CCGCAAGGGCCGCACCUGCAUCAUCGGCGCCCUGGACAAGGCCGCCGAGACCAUGGCCGGCCUCUCCGGUACCCGCAUUCACGAGUAGUCUCUACUCUGUUGCCUCUCUCGU.GGGCGCCAGGCAAA..GCGCCCACAAACU.AGCCUCU..CUUCAU.GAGCCCCG.CAGUCCGCU.CCGACUGCGGGGCUU.UUGCUAUUGAGGUAGCUGUUCAUGAAACCCGGCACUUGGGGACGUUCCCUUUCUGCCGGCAGCUUGGGACAGUCCUUAAAGGUAGCUCCUGACAGCUGGGAAUGGGCCUAUUCGUCCGCCCAUGAGCGGCAUCCGCAAGGGCUGUCCACAGUGGCUGGUCAUUUAUGUCUGUCCCCAAUGACCACUCAUUCAAGUCUGUCCCCAAUGACUAGUAGUAGGCCCACAUGGCUUCGACUUCGUUGAGGACCUCUACGACGCCCCAGCGACGGGCGCUGCGGCUGGCCGAGUUGGGGUCGUAGACG
hgutS8_s8_179076/1481-996                CCGCAAGGGCCGCACCUGCAUCAUCGGCGCCCUGGACAAGGCUGCCGAGACCAUGGCCGGCCUCUCCGGUACUCGCAUCCACGAGUAGUCUCUACUCUGUUGCCUCUCUCGU.GGGCGCCAGGCAAA..GCGCCCACAAACU.AGCCUCU..CUUCAU.GAGCCCCG.CAGUCCGCU.CCGACUGCGGGGCUU.UUGCUAUUCACCUAGUCAUUGGGGACGUUCUUAAAUGACUAGUCAAACAAGAGCGUCCCCAAUGACCACUCAUUUAAGUCUGUCCCCAAUGACUAGUAGUAGGCCCACAUGGCUUCGACUUCGUUGAGGACCUCUACGACGCCCCAGCGGCGGGCGCUGCGGCUGGCCGAGUUGGGGUCGUAGACGCCAAUCUGGUUGGCGUCGUCGAUGCCGUAGAGCACGAUGUAGUGGCCUACGUUGGUAAACGUACCGGGGCGCACUGCGGCGAUGACGGGCGCACCCGAGCGAAGUGCUUGGGUAAU
NC_008595.1/1008741-1008268              CAACUGCGGUUUUUUGCGCACGUACCGGAUCUAGUGGCACACUCAGUUGGUGCUCACCGUGCAGUGUUACCGGCGGUUGUCCAGCCCAAAAUGGCGCCGUCGAUCCGCCCAC.GGACAC.CGGUCCGCGGCGGCCGUGGUCU.GACUGCU...UCCGCAGAGCCCCG..........CG......CGGGGCUCGUCUUCUCCUGAGGCCUGAUACUGCAUGAGACCCCAAUCCCCAGAUGACGACGACGACGCGGAGUCAGCAGAGAUGAACACGGAAACGGUGGAUCCCCGUGAGGCCACCGACAUCGACCAGUUGCGCCGGGAGAUCGACCGGUUGGACGCGGAGAUCCUGGCCGCGGUGAAGCGGCGCACCGAGGUGUCGCAGGCGAUCGGCAGGGCGCGCAUGGCAUCGGGCGGCACCCGACUGGUCCACAGCCGGGAGAUGAAAGUCAUCGAGCGCUACAGCGAGCUGGGUCCCGACGGCAAAGACCUGGC
NC_002944.2/919407-918934                CAACUGCGGUUUUUUGCGCGCGUACCGGAUCUAGUGGCACACUCAUUUGGUGCUCACCGUGCAGUGUUACCGGCGGUUGUCCAGCCCAAAAUGGCGCCGUCGAUCCGCCCAC.GGACAC.CGGUCCGCGGCGGCCGUGGUCU.GACUGCU...UCCGCAGAGCCCCG..........CG......CGGGGCUCGUCUUCUCCUGAGGCCUGAUACUGCAUGAGACCCCAAUCCCCAGAUGACGACGACGACGCGGAGUCAGCAGAGAUGAACACGGAAACGGUGGAUCCCCGUGAGGCCACCGACAUCGACCAGUUGCGCCGGGAGAUCGACCGGUUGGACGCGGAGAUCCUGGCCGCGGUGAAGCGACGCACCGAGGUGUCGCAGGCGAUCGGCAGGGCGCGCAUGGCAUCGGGCGGCACCCGGCUGGUCCACAGCCGGGAGAUGAAGGUCAUCGAGCGCUACAGCGAGCUGGGUCCCGACGGCAAAGACCUGGC
NC_008611.1/4895138-4895626              CGCGUGCGAUCCGGCCACCGCCCCGGGCUCACAUCCCAUACCCCUUUUGCGCAGGUGCGGCCGUUAAUGGCACACUCUCCUGGUGCUCAACACGCAGCGUCGAUUUUUCUAC.GGGUACCCG.CCAGCGGUACCCGAGGCGU.AGCUGCU...UUCGCAGAGCCCCGUGGUCCGCUUCGGCGAU.CGGGGCUCGUCUCUCGCGUGAGGCCUGAUGCCGGAUGAGACCAGAACCCCCACCUCACGAGAACGCGGAGUUAGAAAUGAACACCGAAACAAUCGACACUGAAGAUCUCCCCAGCAUUGACGAGCUGCGCGAAGAGAUCGACCGGUUGGACCGCGAGAUCCUGGCCGCGGUCAAGCGGCGCGCCGAGGUGUCUCAGGCGAUCGGCAAGGCCCGGAUGGCCUCCGGCGGCACCCGACUGGUGCACAACCGCGAGAUGAAGGUCAUCGAGCGCUACAGCGAGCUGGGACCCGAGGGUAAAGACCUGGCAAUUC
NC_008268.1/5989902-5989417              CUUACCGGCGUGUACCGACAGCGUCACAGCCGCUUGGCCUGCGCGGUACCGCCAUGGCAAACUGGUACACAUGUUCAGUCCGCCGUCGCGCCCCCUGUGGCGAUUUUUUUAC.GGGUAC.CGGCCUCCGGUGCCCGUGAACUGAACAGC.....UCAC.GAGCCCCGAGGUC.CGCA.CCGGAUCCGGGGCUUUUUUCGUCAAACGAGCCUGGAUCGGUAACGACUCGAGCCAAAACAACGAUCCAAGUUCUGACAAGAGGGAGACGAACCAAUGAGCACUCAGACCGUCGCAUCAGCCGCCAAGGAAACCGCUGUGCCCACCAGCGAGGCCGAGAUCGAGGUUCUCCGCCAGGAGAUCGACAAGCUCGACGCCGAGAUUCUCGCCGCUAUCAAGCGCCGCGCAGAGGUCUCGCAGCUCAUCGGGCGCACCCGGAUGGCGUCCGGCGGUCCCCGCCUCGUCCACAGUCGUGAGAUGAAGGUGCUCGAGCGGUUCAA
NC_002677.1/213705-213217                UGAGUCGCGAUUUUGCACCAGCCCGGCCGUGAGUGGCACACUUAUUUUUGUGUUCAACAAGCAGCGCCCCAUGCAGCUCUCAACCCACGAGGUGUACCGCCGAUUUUUCUAC.GGGUAC.GGGCUAACGGUGCCCGUGGUGU.AGCUGCU...UUCGCAGAGCCCCG.GGGUUCGCUUCCGGCUUCGGGGUUCAACUCUCUUUGUGAGGUCUGAUACCGAAUGAGACCAGAACCCCCACAUCACGAGAACGCGGAGUUAACAGAGAUGAACACUGAGGUGGUCGAAGCGCCGCUCCUGACCGACAUCGAGGAGUUGCGCGAAGAGAUCGACCGGUUAGACGCUCAGAUUCUCGCUACGGUAAAGCGGCGUGCCGAAGUAUCCCAGGCGAUCGGGAAGGUAAGAAUGGCGUCUGGCGGCACUCGCCUGGUACAUAGCCGCGAGAUGAAGGUCAUCGAACGCUAUAGUGAGCUCGGUCCUGAUGGUAAGGAUCUGGCA
NC_008596.1/5625143-5625635              GGGGAAGUCAUCUCGGCUCAAACCUACCGCGCGUCGCCGACAUCCUUUGCGAUGGGACGACAUGUGGUGGCACACUCGAUACGUGCUCAUUGAGCAGAGGCGAUUUUUCUAC.GGGUAC.CGGCCUGCGGUGCCCGUGGUCUAGCUGCCUUCCCCUUCCCAGCCCCGCGGUC.CGCAUCCGGAUCCGGGGCUCGUCUCUUGUGUGAGGCCCGAUCACCGGAUGGGACCCCCACACGAUGAGGAGCCUCACAUGCCUGAGACCAUCGAUGCCGUGCCUGAGAUCGAUGACCUGCGUCGUGAGAUCGACGAACUCGACGCCACCAUCAUCGCCGCCAUCCAGCGGCGCACCGAAGUGUCGAAGACCAUCGGUAAAGCACGCAUGGCAUCGGGCGGUACCCGCCUGGUCCACAGCCGUGAGAUGAAGGUCAUCGAGCGCUACAUCGACGCGCUCGGCCCGGAGGGCAAGGACCUCGCGAUGCUGUUGCUGCGCCUCGGC
NC_009077.1/4954729-4955216              CGUUCACACUCAUGUCUGUCCCAACUUACCGCCGCACGGUGACACUCUUUGCGCUGGCACGGCCGCAGGUGGCAGACUGACAACCGUGCUUGACCAGUGGCGAUUUUUUUAC.GGGUAC.CGGCCUGCGGUGCCCGUGGUCU.AGCUGCUUCCUUC....AGCCCCGCGGUC.CGCAUCCGGAUCCGGGGCUCUUCUCUUGUGUGAGGCCCGAAACCGGAUGAGACCAGAACCCCCACACGAGGAGUCAGAGAUGAGCAUCGAAACGGAUCAGUCGCUCGACAUCGACGCGCUGCGUCAGGAGAUCGACGAACUCGACGCCGCCAUCCUCGCCGCCGUACAGCGGCGCACCGAGGUGUCCAAGAUCAUCGGCAGGGCGCGGAUGGCGUCGGGCGGCACCCGCCUGGUGCACAGCCGUGAGAUGAAGGUCAUCGAGCGCUACAGCGUGCUCGGCCCCGAGGGCAAAGACCUGGCCAUGCUGCUGCUGCGCCUGGGCC
NC_008146.1/4606330-4606817              CGUUCACACUCAUGUCUGUCCCAACUUACCGCCGCACGGUGACACUCUUUGCGCUGGCACGGCCGCAGGUGGCACACUGACAACCGUGCUUGACCAGUGGCGAUUUUUUUAC.GGGUAC.CGGCCUGCGGUGCCCGUGGUCU.AGCUGCUUCCUUC....AGCCCCGCGGUC.CGCGUCCGGAUCCGGGGCUCUUCUCUUGUGUGAGGCCCGAAACCGGAUGAGACCAGAACCCCCACACGAGGAGUCAGAGAUGAGCAUCGAAACGGAUCAGUCGCUCGACAUCGACGCGCUGCGUCAGGAGAUCGACGAACUCGACGCCGCCAUCCUCGCCGCCGUACAGCGGCGCACCGAGGUGUCCAAGAUCAUCGGCAGGGCGCGGAUGGCGUCGGGCGGCACCCGCCUGGUGCACAGCCGUGAGAUGAAGGUCAUCGAGCGCUACAGCGUGCUCGGCCCCGAAGGCAAAGACCUGGCCAUGCUGCUGCUGCGCCUGGGCC
NC_009338.1/1933585-1933097              CCAAACUUACCGCUGCCGACAGACACGUCCGCCCCUGUCGCGCACUUUGCGCUGCCUCAUCUGCUAGUGGCACACUCACUACGUGCUCACUGCGCAGUGGCGAUUUUUCUAC.GGGUAC.CGGCCUGCGGUGCCCGUGGUCU.AGCUGCU...UCCCCUCAGCCCCGCGGUC.CGCUACCGGAUCCGGGGCUCGUCUCUUGUGUGAGGCCCGAAUCGACACGGACCGGGCUUUCACCCAACGAGAACCGGAGACCACGACAUGACCACGACGCAUUCAGGGAUGGAAACCACCCAGUUGCCUGACAUCGACGAUCUGCGCCAGGAGAUCGACCGGCUCGACGCCGAGAUCCUCGAGGCCGUGAAGCGCCGCACCGAGGUCUCCCAGAUGAUCGGUAAGGCCCGGAUGGCCUCCGGCGGCACCCGCCUCGUGCACAGCCGCGAGAUGAAGGUGAUCGAGCGCUACAGCGUCCUCGGCGAAGAGGGCAAGAACCUCGC
NC_008726.1/5219313-5219800              GCAGGGACACUCUUUGCGCUGCCACGGCUGGUGGUGGCACACUCAUUGGGUGCUCAAAGCGCAGCUUGGCCAUUUGCUCUUCGCCCGAGGGGCUCAUCGCCGAUUUUUCUAC.GGGUAC.CGGCCAGCGGUGCCCGUGGUCU.AGCUGCU....UCCCAGAGCCCCGCGGUC.CGCUUCCGGAUCCGGGGCUCGUCUCUUGUGUGAGGCCCGAAACCGGACGGGACCAGGACUUUCACACAACGAGAAUCUGGAGAACAAGAUGACGACGAUGGAAACCACGGGAUCUUCUGGCUCAUCCGAGGCGAAUGACAUCGAUGAGCUGCGCGAGGAGAUCGACCGCCUCGACGCGGCGAUCCUUGAGGCCGUUCAGCGCCGCACCGAGGUGUCGCAGUUGAUCGGCAAGGCGCGGAUGGCCUCGGGCGGCACCCGCCUGGUGCACAGCCGCGAGAUGAAGGUCAUCGAGCGCUACAGCGUGCUCGGCGACGAGGGCAAGA
NC_009565.1/1062001-1061513              UUCGGCGCCACCACCCAAUUUUGGGUGCACUUUUCCCGCCAAGUUUUUGCGCGGGCGCGUCCGUUGAUGGCACACUCGGUUCGUGCUCAACGCGCAGCGCCGAUUUUUCUAC.GGGUAC.CGGCCAGCGGUGCCCGUGGUCU.AGCUGCU...UUCGCAGAGCCCCGUGGUC.CGCUUCCGGAUUCGGGGCUCGUCUCUUGUGUGAGGCCCAGUACCGGAUGAGACCAGAACCCCCACAUCACGAGAACGCGGAGUUAGCAGCCAUGAACCUGGAAAUGCUCGAGUCCCAACCUGUCCCCGAGAUCGACACGCUGCGCGAAGAGAUCGACCGGCUAGACGCCGAAAUCCUCGCGUUAGUCAAGCGACGCGCUGAGGUUUCCAAGGCCAUCGGCAAGGCCCGGAUGGCGUCCGGUGGCACUCGGCUGGUACACAGCCGGGAGAUGAAGGUCAUCGAACGCUACAGCGAGCUGGGACCCGACGGUAAGGAUCUGGCCA
#=GC SS_cons                             ....................................................................................................--------<<<<.<<<<<<.<<_____>>>>>>>>>>>>..-.----..,...,,,..,<<<<<<<<-<<<<-<<____>>>>>>>>>>>>>>,,,............................................................................................................................................................................................................................................................................................................
#=GC R2R_LABEL                           ----------------------------------------------------------------------------------------------------.............................................................................................---------------------------------------------------------------------------------------------------------------------------------------------------------------------------------------------------------------------------------------------------------------------------------------------------------------
//
