# Supplementary material for: R2R - software to speed the depiction of aesthetic consensus RNA secondary structures
Source: BMC Bioinformatics. 2011 Jan 4;12:3. doi: 10.1186/1471-2105-12-3 (PMC3023696; doi:10.1186/1471-2105-12-3)
Supplement: Additional file 1 — Source code and example input and output files. C++ and Perl source code is provided. Installation and usage instructions are given in the user manual (Additional file 2), which is also a part of this archive. Example input files for R2R are included in the "demo" subdirectory of this archive, and R2R's raw output on these examples in PDF and SVG format is supplied in the "demo/output-pdf" and "demo/output-svg" subdirectories. Files can be retrieved from the tgz archive file using programs such as WinZip (Windows), StuffIt Expander (Mac) or the tar/gzip commands (UNIX). [file 1471-2105-12-3-S1.TGZ › R2R-1.0.1/demo/104/PhotoRC-I.sto]

# STOCKHOLM 1.0
NC_009481.1/385775-385335                    .GCACUCCCCAAGGGUCGAGACGGGGCGGAGCUCAACGCUUCUUCACAACGACUUCAUAAAGCUCUGGAUAACUUCCGCAAUGUUGCUUUACACUC..UUGGUUGGCAGGGCAUCCU.GCCCUUCCGU.AACC..GCUCUUCG.GAGCAUUCUUU.UCCGUUCUCAUGACCACCACCAUUCAGCAGCGCUCCGGCGCCAAUGGCUGGCAGUCCUUCUGCGAGUGGGUCACCUCCACCAACAACCGCCUGUAUGUGGGCUGGUUCGGUGUGCUGAUGAUCCCCACCCUGCUGGCUGCCACCACCUGCUUCAUCGUUGCUUUCAUCGCAGCGCCCCCCGUCGACAUCGACGGCAUCCGUGAGCCCGUCGCUGGCUCCCUGAUCUACGGCAACAACAUCAUCUCCGGUGCUGUUGUGCCCUCCUCGAACGCCAUCGGCCUUCACUUCUAUCCC
NC_009481.1/1915381-1914941                  .UCGAUCCCCAAGGGUCGAGACGGGGCGGAGCUCAACGCUUCUUCACAACGACUUCAUAAAGCUCUGGAUAACUUCCGCAAUGUUGCUUUACACUC..UUGGUUGGCAGGGCAUCCU.GCCCUUCCGU.AACC..GCUCUUCG.GAGCAUUCUUU.UCCGUUCUCAUGACCACCACCAUUCAGCAGCGCUCCGGCGCCAAUGGCUGGCAGUCCUUCUGCGAGUGGGUCACCUCCACCAACAACCGCCUGUAUGUGGGCUGGUUCGGUGUGCUGAUGAUCCCCACCCUGCUGGCUGCCACCACCUGCUUCAUCGUUGCUUUCAUCGCAGCGCCCCCCGUCGACAUCGACGGCAUCCGUGAGCCCGUCGCUGGCUCCCUGAUCUACGGCAACAACAUCAUCUCCGGUGCUGUUGUGCCCUCCUCGAACGCCAUCGGCCUUCACUUCUAUCCC
NZ_AANP01000006.1/165095-165536              ..CUCCAGAGACUUGACGUAAGAACCUUAAGCGAUCCUGAAGCCCCCGCCCCGCUUCAUGAACAGCCGCACACAUCCCGCAAUCUUCCGUUACAGU.CGGUUUUGGCAGGGCAUCCCUGCCCUUCCGU.AACU..GCUCUUCG.GAGUUUUCUUU.CCCGUUCUCAUGACCACCACCAUUCAGCAGCGCUCCGGCGCCAAUGGCUGGCAGUCCUUCUGUGAGUGGGUCACCUCCACCAACAACCGCCUCUAUGUGGGUUGGUUCGGUGUGCUGAUGAUCCCCACCCUGCUGGCUGCCACCACCUGCUUCAUCGUUGCCUUCAUCGCAGCGCCUCCCGUCGACAUCGACGGCAUCCGUGAGCCCGUCGCCGGCUCCCUGAUCUACGGCAACAACAUCAUCUCCGGUGCUGUUGUGCCCUCCUCCAACGCCAUCGGCCUGCACUUCUAUCCC
NZ_AANP01000005.1/140660-141101              ..GGGCCAUGGCCGGACGCUAACAAUCUCGCCAUGACCAGCGUUCCGCUCGAAUUUCAUGAACAGCCGCACACAUCCCGCAAUCUUCCGUUACAGU.CGGCAUUGGCAGGGCAUCCCUGCCCUUCCGU.AACU..GCUCUUCG.GAGCUUUCUUU.CCCGUUCUCAUGACCACCACCAUUCAGCAGCGCUCCGGCGCCAAUGGCUGGCAGUCCUUCUGCGAGUGGGUCACCUCCACCAACAACCGCCUCUAUGUGGGUUGGUUCGGUGUGCUGAUGAUCCCCACCCUGCUGGCUGCCACCACCUGCUUCAUCGUUGCCUUCAUCGCAGCGCCUCCCGUCGACAUCGACGGCAUCCGUGAGCCCGUCGCCGGCUCCCUGAUCUACGGCAACAACAUCAUCUCCGGUGCUGUUGUGCCCUCCUCCAACGCCAUCGGCCUGCACUUCUAUCCC
JCVI_SCAF_1101668648542/1533-1092            .CACCACCCCGACAACGCCGUCAACGAGGCGACGGCGACGCGCGGCAACGAAUUUCAUGAACAGCCGCACACAGAGCGCAAUCUUCCGUUACACUC..AGCCGUGGCAGGGCAUCCCUGCCCUUCCGU.AACC..GCUCUUCG.GAGCUUUCUUU.CCCGUUCUCAUGACCACCACCAUUCAGCAGCGCUCCGGCGCCAAUGGCUGGCAGUCCUUCUGCGAGUGGGUCACCUCCACCAACAACCGCCUCUAUGUGGGCUGGUUCGGUGUGCUGAUGAUCCCCACCCUGCUGGCUGCCACCACCUGCUUCAUCGUUGCGUUCAUCGCAGCACCCCCCGUCGACAUCGACGGCAUCCGUGAGCCCGUCGCCGGCUCCCUGAUCUACGGCAACAACAUCAUCUCCGGUGCUGUUGUGCCCUCCUCCAACGCCAUCGGCCUGCACUUCUAUCCC
JCVI_SCAF_1096627357520/630-1071             .CUCCAGAGACUUGACAUAAGAACCUUAAGCGAUCCUGAAGCUCUCGCCCCGCUUCAUGAACAGCCGCACACAGAGCGCAAUCUUCCGUUACACUC..AGCCUUGGCAGGGCAUCCCUGCCCUUCCGU.AACC..GCUCUUCG.GAGCUUUCUUU.CCCGUUCUCAUGACCACCACCAUUCAGCAGCGCUCCGGCGCCAAUGGCUGGCAGUCCUUCUGCGAGUGGGUCACCUCCACCAACAACCGCCUCUAUGUGGGCUGGUUCGGUGUGCUGAUGAUCCCCACCCUGCUGGCUGCCACCACCUGCUUCAUCGUUGCGUUCAUCGCAGCUCCUCCCGUCGACAUCGACGGCAUCCGUGAGCCCGUCGCCGGCUCCCUGAUCUACGGCAACAACAUCAUCUCCGGUGCUGUUGUGCCCUCCUCCAACGCCAUCGGCCUGCACUUCUAUCCC
JCVI_SCAF_1101668617945/96-537               .CACCACCCCGACAACGCCGUCAACGAGGCGACGGCGAGGCGCGGCAACGAAUUUCAUGAACAGCCGCACACAGAGCGCAAUCUUCCGUUACACUC..AGCCGUGGCAGGGCAUCCCUGCCCUUCCGU.AACC..GCUCUUCG.GAGCUUUCUUU.CCCGUUCUCAUGACCACCACCAUUCAGCAGCGCUCCGGCGCCAAUGGCUGGCAGUCCUUCUGCGAGUGGGUCACCUCCACCAAUAACCGCCUCUAUGUGGGCUGGUUCGGUGUGCUGAUGAUCCCCACCCUGCUGGCUGCCACCACCUGCUUCAUCGUUGCGUUCAUCGCAGCUCCUCCCGUCGACAUCGACGGCAUCCGUGAGCCCGUCGCCGGCUCCCUGAUCUACGGCAACAACAUCAUCUCCGGUGCUGUUGUGCCCUCCUCCAACGCCAUCGGCCUGCACUUCUAUCCC
JCVI_SCAF_1101668628378/1498-1121            .................................................................UGCACACAGAGCGCAAUCUUCCGUUACACUC..AGCCGUGGCAGGGCAUCCCUGCCCUUCCGU.AACC..GCUCUUCG.GAGCUUUCUUU.CCCGUUCUCAUGACCACCACCAUUCAGCAGCGCUCCGGCGCCAAUGGCUGGCAGUCCUUCUGCGAGUGGGUCACCUCCACCAACAACCGCCUCUAUGUGGGCUGGUUCGGUGUGCUGAUGAUCCCCACCCUGCUGGCUGCCACCACCUGCUUCAUCGUUGCGUUCAUCGCAGCUCCUCCCGUCGACAUCGACGGCAUCCGUGAGCCCGUCGCCGGCUCCCUGAUCUACGGCAACAACAUCAUCUCCGGUGCUGUUGUGCCCUCCUCCAACGCCAUCGGCCUGCACUUCUAUCCC
JCVI_SCAF_1101668644252/656-215              ..CUCCAGAGACUUGACAUAAGAACCCUAAGCGAUCCUGAAGUCCUUGUCCCGCUCCAUGAACAGCUGCACACAGAGCGCAAUCUUCCGUUACACU.CAGCCGUGGCAGGGCAUCCCUGCCCUUCCGU.AACC..GCUCUUCG.GAGCUUUCUUU.CCCGUUCUCAUGACCACCACCAUUCAGCAGCGCUCCGGCGCCAAUGGCUGGCAGUCCUUCUGCGAGUGGGUCACCUCCACCAACAACCGCCUCUAUGUGGGCUGGUUCGGUGUGCUGAUGAUCCCCACCCUGCUGGCUGCCACCACCUGCUUCAUCGUUGCGUUCAUCGCAGCUCCUCCCGUCGACAUCGACGGCAUCCGUGAGCCCGUCGCCGGCUCCCUGAUCUACGGCAACAACAUCAUCUCCGGUGCUGUUGUGCCCUCCUCCAACGCCAUCGGCCUGCACUUCUAUCCC
JCVI_SCAF_1096627360362/2103-2544            ..CACCACCCCGACAACGCCGUCAACGAGGCGACGGCGACGCGCGGCAACGAAUUUCAUGAACAGCCGCACACAGAGCGCAAUCUUCCGUUACACU.CAGCCGUGGCAGGGCAUCCCUGCCCUUCCGU.AACC..GCUCUUCG.GAGCUUUCUUU.CCCGUUCUCAUGACCACCACCAUUCAGCAGCGCUCCGGCGCCAAUGGCUGGCAGUCCUUCUGCGAGUGGGUCACCUCCACCAACAACCGCCUCUAUGUGGGCUGGUUCGGUGUGCUGAUGAUCCCCACCCUGCUGGCUGCCACCACCUGCUUCAUCGUUGCGUUCAUCGCAGCUCCCCCCGUCGACAUCGACGGCAUCCGUGAGCCCGUCGCCGGCUCCCUGAUCUACGGCAACAACAUCAUCUCCGGUGCUGUUGUGCCCUCCUCCAACGCCAUCGGCCUGCACUUCUAUCCC
JCVI_SCAF_1096627958055/360-801              .CUCCAGAGACUUGACAUAAGAACCUUAAGCGAUCCUGAAGCUCUCGCCCCGCUUCAUGAACGGCCGCACACAGAGCGCAAUCUUCCGUUACACUC..AACCGUGGCAGGGCAUCCCUGCCCUUCCGU.AACC..GCUCUUCG.GAGCUUUCUUU.CCCGUUCUCACGACCACCACCAUUCAGCAGCGCUCCGGCGCCAAUGGCUGGCAGUCCUUCUGCGAGUGGGUCACCUCCACCAACAACCGCCUCUAUGUGGGCUGGUUCGGUGUGCUGAUGAUCCCCACCCUGCUGGCUGCCACCACCUGCUUCAUCGUUGCGUUCAUCGCAGCUCCUCCCGUCGACAUCGACGGCAUCCGUGAGCCCGUCGCCGGCUCCCUGAUCUACGGCAACAACAUCAUCUCCGGUGCUGUUGUGCCCUCCUCCAACGCCAUCGGCCUGCACUUCUAUCCC
JCVI_SCAF_1101668623404/712-1153             .CUCCAGAGACUUGACAUAAGAACCUUAAGCGAUCCUGAAGCUCUCGCCCCGCUUCAUGAACGGCCGCACACAGAGCGCAAUCUUCCGUUACACUC..AACCGUGGCAGGGCAUCCCUGCCCUUCCGU.AACC..GCUCUUCG.GAGCUUUCUUU.CCCGUUCUCAUGACCACCACCAUUCAGCAGCGCUCCGGCGCCAAUGGCUGGCAGUCCUUCUGCGAGUGGGUCACCUCCACCAACAACCGCCUCUAUGUGGGCUGGUUCGGUGUGCUGAUGAUCCCCACCCUGCUGGCUGCCACCACCUGCUUCAUCGUUGCGUUCAUCGCAGCUCCUCCCGUCGACAUCGACGGCAUCCGUGAGCCCGUCGCCGGCUCCCUGAUCUACGGCAACAACAUCAUCUCCGGUGCUGUUGUGCCCUCCUCCAACGCCAUCGGCCUGCACUUCUAUCCC
JCVI_SCAF_1096627351991/556-115              ..CUCCAGAGACUUGACAUAAGAACCUUAAGCGAUCCUGAAGCCCUCGCCCCGCUUCAUGAACAGCCGCACACAGAGCGCAAUCUUCCGUUACACU.CAGCCGUGGCAGGGCAUCCCUGCCCUUCCGU.AACC..GCUCUUCG.GAGCUUUCUUU.CCCGUUCUCAUGACCACCACCAUUCAGCAGCGCUCCGGCGCCAAUGGCUGGCAGUCCUUCUGCGAGUGGGUCACCUCCACCAACAACCGCCUCUAUGUGGGCUGGUUCGGUGUGCUGAUGAUCCCCACCCUGCUGGCUGCCACCACCUGCUUCAUCGUUGCGUUCAUCGCAGCUCCUCCCGUCGAUAUCGACGGCAUCCGUGAGCCCGUCGCCGGCUCCCUGAUCUACGGCAACAACAUCAUCUCCGGUGCUGUUGUGCCCUCCUCCAACGCCAUCGGCCUGCACUUCUAUCCC
JCVI_SCAF_1101667313216/578-137              ..CACCACCCCGACAACGCCGUCAACGAGGCGACGGCGACGCGCGGCAACGAAUUUCAUGAACAGCCGCACACAGAGCGCAAUCUUCCGUUACACU.CAGCCGUGGCAGGGCAUCCCUGCCCUUCCGU.AACC..GCUCUUCG.GAGCUUUCUUU.CCCGUUCUCAUGACCACCACCAUUCAGCAGCGCUCCGGCGCCAAUGGCUGGCAGUCCUUCUGCGAGUGGGUCACCUCCACCAACAACCGCCUCUAUGUGGGCUGGUUCGGUGUGCUGAUGAUCCCCACCCUGCUGGCUGCCACCACCUGCUUCAUCGUUGCGUUCAUCGCAGCUCCUCCCGUCGACAUCGACGGCAUCCGUGAGCCCGUCGCCGGCUCCCUGAUCUACGGCAACAACAUCAUCUCCGGUGCUGUUGUGCCCUCCUCCAACGCCAUCGGCCUGCACUUCUAUCCC
JCVI_SCAF_1101668642101/521-80               .CUCCAGAGACUUGACAUAAGAACCUUAAGCGAUCCUGAAGUCCUUGUCCCGCUCCAUGAACAGCCGCACACAGAGCGCAAUCUUCCGUUACAAUC..AGCCACGGCAGGGCAUCCCUGCCCUUCCGU.AACC..GCUCCUCG.GAGCUUUCUUU.CCCGUUCUCAUGACCACCACCAUUCAGCAGCGCUCCGGCGCCAAUGGCUGGCAGUCCUUCUGCGAGUGGGUCACCUCCACCAACAAUCGCCUCUAUGUGGGCUGGUUCGGUGUGCUGAUGAUCCCCACCCUGCUGGCUGCCACCACCUGCUUCAUCGUUGCGUUCAUCGCAGCUCCUCCCGUCGAUAUCGACGGCAUCCGUGAGCCCGUCGCCGGCUCCCUGAUCUACGGCAACAACAUCAUCUCCGGUGCUGUUGUGCCCUCCUCCAACGCCAUCGGCCUGCACUUCUAUCCC
JCVI_SCAF_1101668637008/1223-879             ....................................................................................................UCUCGGCAGGGCAUCCCUGCCCUUCCGU.AACC..GCUCUUCG.GAGCUUUCUUU.CCCGUUCUCAUGACCACCACCAUUCAGCAGCGCUCCGGCGCCAAUGGCUGGCAGUCCUUCUGCGAGUGGGUCACCUCCACCAACAACCGCCUCUAUGUGGGCUGGUUCGGUGUGCUGAUGAUCCCCACCCUGCUGGCUGCCACCACCUGCUUCAUCGUUGCGUUCAUCGCAGCACCCCCCGUCGACAUCGACGGCAUCCGUGAGCCCGUCGCCGGCUCCCUGAUCUACGGCAACAACAUCAUCUCCGGUGCUGUUGUGCCCUCCUCCAACGCCAUCGGCCUGCACUUCUAUCCC
JCVI_SCAF_1101667321149/1-363                ................................................................................AUCUUCCGUUACACUC..AGUCUCGGCAGGGCAUCCCUGCCCUUCCGU.AACC..GCUCUUCG.GAGCUUUCUUU.CCCGUUCUCAUGACCACCACCAUUCAGCAGCGCUCCGGCGCCAAUGGCUGGCAGUCCUUCUGCGAGUGGGUCACCUCCACCAACAACCGCCUCUAUGUGGGCUGGUUCGGUGUGCUGAUGAUCCCCACCCUGCUGGCUGCCACCACCUGCUUCAUCGUUGCGUUCAUCGCACCACCCCCCGUCGACAUCGACGGCAUCCGUGAGCCCGUCGCCGGCUCCCUGAUCUACGGCAACAACAUCAUCUCCGGUGCUGUUGUGCCCUCCUCCAACGCCAUCGGCCUGCACUUCUAUCCC
NZ_AAOK01000002.1/170426-170867              .GCACUCCCCAGAUGGCGGGACGGGCUGGAGCUCAACGCUUCUUCACAACGACUUCAUAAAGCAAUGGAUAUUUUUCGCAAUGUUGCUUUACACUC..CGGGCUGGCAGGGCAUUCCUGCCCUUCCGU.AACC..GCUCUUCG.GAGCCUUCUUU.UCCGUACUCAUGACCACCACCAUUCAGCAGCGCUCCGGCGCCAAUGGCUGGCAGUCCUUCUGCGAGUGGGUCACCUCCACCAACAACCGCCUGUAUGUGGGCUGGUUCGGUGUGCUGAUGAUCCCCACCCUGCUGGCUGCCACCACCUGCUUCAUCGUUGCCUUCAUCGCAGCGCCCCCCGUCGACAUCGACGGCAUCCGUGAGCCCGUCGCCGGCUCCCUGAUCUACGGAAACAACAUCAUCUCUGGUGCUGUUGUUCCUUCCUCGAACGCCAUCGGCCUGCACUUCUAUCCC
NZ_AAOK01000001.1/197666-198107              .CGAUUCCUUCAGGCCUGGGACGGGCUGGAGCUCAACGCUUCUUCACAACGACUUCAUAAAGCACUGGAUAUUUUUCGCAAUGUUGCUUUACACUC..CGGACUGGCAGGGCAUUCCUGCCCUUCCGU.AACC..GCUCUUCG.GAGCCUUCUUU.UCCGUACUCAUGACCACCACCAUUCAGCAGCGCUCCGGCGCCAAUGGCUGGCAGUCCUUCUGCGAGUGGGUCACCUCCACCAACAACCGCCUGUAUGUGGGCUGGUUCGGUGUGCUGAUGAUCCCCACCCUGCUGGCUGCCACCACCUGCUUCAUCGUUGCCUUCAUCGCAGCGCCCCCCGUCGACAUCGACGGCAUCCGUGAGCCCGUCGCCGGCUCCCUGAUCUACGGAAACAACAUCAUCUCUGGUGCUGUUGUUCCUUCCUCGAACGCCAUCGGCCUGCACUUCUAUCCC
JCVI_SCAF_1096627984084/1480-1899            ..ACCACGUCCCUGAGAACGCCUGAGCGAGGUCUCAAUGGUUCUUCACGUCGGCUUCAUAAAGCAAGCGACAUCUUGCGCAAUGUUGCUUUACAAU.CACGCUUGGCAGGGCUUCCU.GCCCUUCCGU.AACC.GUCUCUUCG.GAGACAUUCUUUUCCGUUCUCAUGACCACCACCAUUCAGCAGCGCUCCGGCGCUAAUGGCUGGCAGCAGUUCUGCGAGUGGGUCACCUCCACCAACAACCGCCUCUAUGUGGGCUGGUUCGGUGUGCUGAUGAUCCCCACCCUGCUGGCUGCCACCACCUGUUUCAUCGUUGCGUUCAUCGCAGCACCCCCCGUCGACAUCGACGGCAUCCGUGAGCCCGUUGCUGGCUCCCUGAUCUACGGCAACAACAUCAUCUCUGGUGCUGUUGUUCCCUCCUCGAACG.......................
JCVI_SCAF_1096627070640/541-982              ..GGCUUUGAGCGGGUCGCGCCUGAGCGAGGUCUCAAUGGUUCUUCAUGUCGGCUUCAUAAAGCAAGCGACAUCUUGCGCAAUGUUGCUUUACAAU.CACGCUUGGCAGGGCUUCCU.GCCCUUCCGU.AACC.GUCUCCUCG.GAGACAUUUUUUCCCGUUCUCAUGACCACCACCAUUCAGCAGCGCUCCGGCGCUAAUGGCUGGCAGCAGUUCUGCGAGUGGGUCACCUCCACCAACAACCGCCUCUAUGUGGGCUGGUUCGGUGUGCUGAUGAUCCCCACUCUGCUGGCUGCCACCACCUGUUUCAUCGUUGCGUUCAUCGCAGCACCCCCCGUCGACAUCGACGGCAUCCGUGAGCCCGUUGCUGGCUCCCUGAUCUACGGCAACAACAUCAUCUCUGGUGCUGUUGUUCCCUCCUCGAACGCCAUCGGCCUUCACUUCUAUCC.
JCVI_SCAF_1096627383909/1688-1247            ..GGCUUUGGGCGGGUCGCGCCUGAGCGAGGUCUCAAUGGUUCUUCACGUCGGCUUCAUAAAGCAAGCGACAUCUUGCGCAAUGUUGCUUUACAAU.CACGCUUGGCAGGGCUUCCU.GCCCUUCCGU.AACC.GUCUCCUCG.GAGACAUUCUUUCCCGUUCUCAUGACCACCACCAUUCAGCAGCGCUCCGGCGCUAAUGGCUGGCAGCAGUUCUGCGAGUGGGUCACCUCCACCAACAACCGCCUCUAUGUGGGCUGGUUCGGUGUGCUGAUGAUCCCCACCCUGCUGGCUGCCACCACCUGUUUCAUCGUUGCGUUCAUCGCAGCACCCCCCGUCGACAUCGACGGCAUCCGUGAGCCCGUUGCUGGCUCCCUGAUCUACGGCAACAACAUCAUCUCUGGUGCUGUUGUUCCCUCCUCGAACGCCAUCGGCCUUCACUUCUAUCC.
JCVI_SCAF_1096627078472/733-292              ..ACCACGUCCCUGAGAACGCCUGAGCGAGGUCUCAAUGGUUCUUCACGUCGGCUUCAUAAAGCAAGCGACAUCUUGCGCAAUGUUGCUUUACAAU.CACGCUUGGCAGGGCUUCCU.GCCCUUCCGU.AACC.GUCUCCUCG.GAGACAUUCUUUUCCGUUCUCAUGACCACCACCAUUCAGCAGCGCUCCGGCGCUAAUGGUUGGCAGCAGUUCUGCGAGUGGGUCACCUCCACCAACAACCGCCUCUACGUGGGCUGGUUCGGUGUGCUGAUGAUCCCCACCCUGCUGGCUGCCACCACCUGUUUCAUCGUUGCGUUCAUCGCAGCACCCCCCGUCGACAUCGACGGCAUCCGUGAGCCCGUUGCUGGCUCCCUGAUCUACGGCAACAACAUCAUCUCUGGUGCUGUUGUUCCCUCCUCGAACGCCAUCGGCCUUCACUUCUAUCC.
JCVI_SCAF_1101668430728/387-1                ..ACUGAGUUCCCGCUGUCGCCCGUGGAAGUUCUCAACGGUUCUUCAUGUCGGCUUCAUAAAGCAGGCGACAUCUUGCGCAAUGUUGCUUUACAAU.CAGCGUUGGCAGGGCUUCCU.GCCCUUCCGU.AACC.GUCUCCUCG.GAGACAUUCUUUUCCGUUCUCAUGACCACCACCAUUCAGCAGCGCUCCGGCGCUAAUGGCUGGCAGCAGUUCUGCGAGUGGGUCACCUCCACCAACAACCGCCUCUAUGUGGGCUGGUUCGGUGUGCUGAUGAUCCCCACCCUGCUGGCUGCCACCACCUGCUUCAUCGUUGCGUUCAUCGCAGCACCCCCCGUCGACAUCGACGGCAUCCGUGAGCCCGUCGCCGGCUCCCUGAUCUACGGCAACAACA........................................................
JCVI_SCAF_1096628007816/435-876              ..UCCGCGUCUCUGCGCUCGCCUGAGCGAGGUCUCAACGCUUCUUCAUGUCGACUUCAUAAAGCUGCCGACAUCUAGCGCAAUGUUGCUUUACAAU.CAGCGUUGGCAGGGCUUCCU.GCCCUUCCGU.AACC.GUCUCCUCG.GAGACAUUCUUUCCCGUUCUCAUGACCACCACCAUUCAGCAGCGCUCCGGCGCCAAUGGCUGGCAGUCGUUCUGCGAGUGGGUCACCUCCACCAACAACCGCCUCUAUGUGGGCUGGUUCGGUGUGCUGAUGAUCCCCACUCUGCUGGCUGCCACCACCUGCUUCAUCGUUGCGUUCAUCGCAGCACCCCCCGUCGACAUCGACGGCAUCCGUGAGCCCGUCGCUGGCUCCCUGAUCUACGGCAACAACAUCAUCUNNNNNNNNNNNNNNNNNNNNNNNNNNNNNNNNNNNNNNNNNNNNNNNNN.
NZ_AAUA01000001.1/704208-703766              .AAGAACUCGUGAUGUAAGAGGCCUGCUGCUGGUCGGCCACCCCUUGCGUGAGCGAGAUCUCAUUUGCGUUACAACGCUCAAUCUUCCGUUACACU..GCGGCCGGCAGGGCUUCCU.GCCCUUCCGU.AACCCGUCUCUUCG.GAGACCUUCUUUUCCGUUCUCAUGACCACCACCAUUCAGCAGCGCUCCGGCGCCACUGGCUGGCAGCAGUUCUGCGAGUGGGUCACCUCCACCAACAACCGCCUCUAUGUGGGCUGGUUCGGUGUGCUGAUGAUCCCCACCCUGCUGGCCGCCACCACCUGCUUCAUCGUUGCGUUCAUCGCAGCUCCCCCCGUCGACAUCGACGGCAUCCGUGAGCCCGUCGCCGGCUCCCUGAUCUACGGCAACAACAUCAUCUCCGGUGCUGUUGUUCCUUCCUCCAACGCCAUCGGCCUGCACUUCUAUCC.
NZ_AAUA01000004.1/159582-159140              ..ACCUCACAGCGACGACCGAGCCGGAGAGGCGCUUUUCACCCCUUGCGUGGGCGAGAUCUCAUUUGCGUUACAACGCUCAAUCUUCCGUUACAGU.GCAAGACGGCAGGGCUUCCU.GCCCUUCCGU.AACCCGUCUCUUCG.GAGACCUUCUUUUCCGUUCUCAUGACCACCACCAUUCAGCAGCGCUCCGGCGCCACUGGCUGGCAGCAGUUCUGCGAGUGGGUCACCUCCACCAACAACCGCCUCUAUGUGGGCUGGUUCGGUGUGCUGAUGAUCCCCACCCUGCUGGCCGCCACCACCUGCUUCAUCGUUGCGUUCAUCGCAGCUCCCCCCGUCGACAUCGACGGCAUCCGUGAGCCCGUCGCCGGCUCCCUGAUCUACGGCAACAACAUCAUCUCCGGUGCUGUUGUUCCUUCCUCCAACGCCAUCGGCCUGCACUUCUAUCC.
NC_008319.1/373098-372656                    .GGACGCUAACAACUGCAUCCGCUGCAACGCCCGGCCGCGGACUUCAGGAUUGCUUCAUGAACGAGCGGUUACAAACCGCAAAGUUGCUUUACAAU..UCAAUCGGCAGGGCAUCCU.GCCCUUCCGU.AACC.GUCUCCUUGUGAGACCUUCUUUUCCGUUCUCAUGACUACCACCAUCCAGCAGCGCUCCGGCGCUAACGGUUGGCAGCAGUUCUGUGAUUGGGUCACCUCCACGAACAACCGUCUGUAUGUCGGUUGGUUCGGUGUGUUGAUGAUCCCCACACUGCUUGCCGCUACCACCUGCUUCAUCGUCGCUUUCAUCGCCGCACCUCCGGUUGAUAUCGACGGCAUCCGCGAGCCUGUUGCAGGUUCACUGAUGUAUGGCAACAACAUCAUUUCUGGUGCUGUUGUUCCUUCCAGCAACGCCAUCGGCUUGCACUUCUACCC.
NC_008319.1/2093217-2092775                  .UCUGAAGGUGCUCUUUUGAGGUCGCUCCCGCUGCGUAGCGAAAGGAAACGUUCGCCCUUAAAACUCGAACACAAACCGCAAAGUUGCUUUACAAU..UCAAUCGGCAGGGCAUCCU.GCCCUUCCGU.AACC.GUCUCCUUGUGAGACCUUCUUUUCCGUUCUCAUGACUACCACCAUCCAGCAGCGCUCCGGCGCUAACGGUUGGCAGCAGUUCUGUGAUUGGGUCACCUCCACGAACAACCGUCUGUAUGUCGGUUGGUUCGGUGUGUUGAUGAUCCCCACACUGCUUGCCGCUACCACCUGCUUCAUCGUCGCUUUCAUCGCCGCACCUCCGGUUGAUAUCGACGGCAUCCGCGAGCCUGUUGCAGGUUCACUGAUGUAUGGCAACAACAUCAUUUCUGGUGCUGUUGUUCCUUCCAGCAACGCCAUCGGCUUGCACUUCUACCC.
JCVI_SCAF_1096626847236/1-375                .....................................................................AGACAGAACUCAAUAUUGCUUUACAUU.GGGUGCAGGCAGGACUUCU..GUCCUUUCUUAAACC.GUCCCCUCG.GGGGCAUUUCUUUCCGUUCUCAUGACCACCACCAUCCAGCAGCGCUCCGGCGCUUCUAGCUGGCAGUCCUUCUGCGAGUGGGUUACUUCCACCAACAACCGUCUGUAUGUCGGUUGGUUCGGUGUGUUGAUGAUCCCAACUCUGUUGGCUGCCACCAUCUGCUUCGUCAUCGCAUUCGUCGCCGCUCCUCCGGUUGACAUCGAUGGCAUCCGCGAGCCAGUCGCUGGCUCCUUGAUGUACGGCAACAACAUCAUUUCUGGUGCUGUUGUUCCUUCCAGCAACGCGAUCGGCCUGCACUUCUAUCC.
JCVI_SCAF_1096627194864/953-511              ..CCUUAAGACUUUCUGUGAUCCCUGUUACUGGGCCUGCGGAGCGGCGAGGUACUUGCGCAAUGUCCGAACACAUUCCGCAAACUUCCGUUACAUUG.GGAUGAGGCAGGGCCCCCU.GCCCUUCCUUAAACC.GUCCCUUCG.GGGGCACUUCUUUCCGUUCUCAUGACCACCACCCUCCAGCAGCGCUCCGGCGCUUCCAGCUGGCAGGCCUUCUGCGAGUGGGUCACCUCCACCAACAACCGUCUGUAUGUCGGUUGGUUCGGUGUGCUGAUGAUCCCAACUCUGUUGGCUGCCACCAUCUGCUUCAUCGUUGCCUUCGUCGCCGCUCCUCCGGUUGACAUCGACGGCAUCCGUGAGCCAGUCGCUGGUUCUCUGAUCUAUGGCAACAACAUCAUCUCCGGUGCUGUUGUUCCUUCUUCCAACGCCAUCGGCCUGCACUUCUAUCC.
JCVI_SCAF_1096627787846/883-1223             ...UAAGCCUUUCUGCAGUCCGUCCCCCCCCUCGUGAGCCUGGGGGUCUGCGGAUUCAGAACAUUUCCGAGACAUUGCUCAACCUUCCGUUACAAUCAUUUUUAGGCAGGGCUACCU.GCUCUUCCUUAAACC.GUCCCUUCG.GGGGCACUUCUUUCCGUUCUCAUGACCACCACCCUCCAGCAGCGCUCCGGCGCUUCUAGCUGGCAGGCCUUCUGUGAGUGGGUCACCUCCACCAACAACCGCCUCUAUGUGGGCUGGUUCGGUGUGCUGAUGAUCCCCACACUGCUGUCUGCCACCAUCUGCUUCAUCGUCGCUUUUGUCGCCGCACCUCCGGUCGACAUCGA.......................................................................................................
JCVI_SCAF_1101668329101/1215-773             ..CCUUAAGCCUUUCUGCAGUCCGUCUCUCCUUGUGAGCCUGGGGGUCUGCGGAUUCAGAACAUUUCCGAGACAUUGCUCAACCUUCCGUUACAAUC.UUCUCAGGCAGGGCUACCU.GCUCUUCCUUAAACC.GUCCCUUCG.GGGGCAUUUCUUUCCGUUCUCAUGACCACCACCCUCCAGCAGCGCUCCGGCGCUUCUAGCUGGCAGGCCUUCUGUGAGUGGGUCACCUCCACCAACAACCGCCUCUAUGUGGGCUGGUUCGGUGUGCUGAUGAUCCCCACACUGCUGUCUGCCACCAUCUGCUUCAUCGUCGCUUUUGUCGCCGCACCUCCGGUCGACAUCGACGGUAUCCGUGAGCCCGUCGCCGGCUCCUUGAUCUACGGAAACAACAUCAUCUCCGGUGCUGUUGUUCCCUCUUCCAACGCCAUCGGCCUGCACUUCUAUCC.
JCVI_SCAF_1101668676638/534-976              ...GACGCUAACAACGGCGGCAGGGGAAGUCGCUCAACCUUUCUUUACGGUUUGCACGUAAAGCUGAGCACACGUUCCGAAAUGUUGCUUUACAGUCUGCCCUAGGCAGGGCUACCU.GCUCUUCCUUAAACC.GUCCCUUCG.GGGGCACUUCUUUCCGUUCUCAUGACCACCACCCUCCAGCAGCGCUCCGGCGCUUCUAGCUGGCAGGCCUUCUGUGAGUGGGUCACCUCCACCAACAACCGCCUCUAUGUGGGCUGGUUCGGUGUGUUGAUGAUCCCCACACUGCUGUCUGCCACCAUCUGCUUCAUCGUCGCUUUUGUCGCCGCACCUCCGGUCGACAUCGACGGUAUCCGUGAGCCCGUCGCCGGCUCCCUGAUCUACGGAAACAACAUCAUCUCUGGUGCUGUUGUUCCCUCCUCCAACGCCAUCGGCCUGCACUUCUAUCC.
JCVI_SCAF_1096627795270/505-63               ...GACGCUAACAACUACAGCGUGGAAACCAGCUCACCCUUUCUUUACGAAGUGCACGUAAAGCCGAGCACACGUUCCGCAAUGUUGCUUUACACUCCGGUUCAGGCAGGGCUACCU.GCCCUUCCUUAAACC.GUCCCUUCG.GGGGCACUUCUUUCCGUUCUCAUGACCACCACCCUCCAGCAGCGCUCCGGCGCUUCUAGCUGGCAGGCCUUCUGUGAGUGGGUCACCUCCACCAAUAACCGCCUCUAUGUGGGCUGGUUCGGUGUGCUGAUGAUCCCCACACUGCUGGCUGCCACCAUCUGCUUCAUCGUCGCUUUCGUCGCCGCUCCCCCGGUCGACAUCGACGGUAUCCGUGAGCCCGUCGCUGGCUCCCUGAUCUACGGCAACAACAUCAUCUCUGGUGCUGUUGUUCCUUCCUCGAACGCCAUCGGCCUUCACUUCUAUCC.
JCVI_SCAF_1101667392251/732-289              ...GACGCUAACAAGCGCUGCCGCCAAAGGGGCGGAGGGCCUCUUCACAACAACUUCAUCAAGCCAGCGACACACAGCGCAAACUUCCUUUACACUCCCGAUCAGGCAGGGCUCUCCUGCCCUUCCUUAAACC.GUUCCUUCG.GGAGCAUUUUUUUCCGUUCUCAUGACCACCACCCUCCAGCAGCGCUCCGGCGCUUCCAGCUGGCAGGCCUUCUGUGAGUGGGUCACCUCCACCAACAACCGUCUGUAUGUCGGUUGGUUCGGUGUGCUGAUGAUCCCCACUCUGCUGGCUGCCACCAUCUGCUUCGUCAUCGCUUUCGUCGCCGCUCCUCCGGUCGACAUCGAUGGCAUCCGUGAGCCCGUCGCUGGCUCCCUGAUCUACGGCAACAACAUCAUCUCUGGUGCUGUUGUUCCUUCCAGCAACGCCAUCGGCCUGCACUUCUACCC.
NC_007516.1/510480-510923                    ...UUAAGCCUUUUGGAAGUCUCGCUUUCCCCGCUUGGGGCGGCUAAGCGUUGGUUUCGCAAUCUGUGGACACACAGCGCAAACUUCCUUUACACUCCCCACCAGGCAGGGCUCUCCUGCCCUUCCUUAAACC.GUUCCUUCG.GGGACAUUUCUUUCCGUUCUCAUGACCACCACCCUCCAGCAGCGCUCCGGCGCUUCCAGCUGGCAGGCCUUCUGUGAGUGGGUCACCUCCACCAACAACCGUCUGUACGUCGGUUGGUUCGGUGUGCUGAUGAUCCCCACACUGCUGGCUGCCACCAUCUGCUUCGUCAUCGCUUUCGUCGCCGCUCCUCCGGUCGACAUCGAUGGCAUCCGUGAGCCCGUCGCUGGCUCCCUGAUCUACGGCAACAACAUCAUCUCUGGUGCUGUUGUUCCUUCCAGCAACGCCAUCGGCCUGCACUUCUACCC.
NC_007516.1/311154-310711                    ...GACGCUAACAAGCGCUGCCGCCAAAAGGGAUGAAGGCUUCUUAACAACAGCUUCAUCAAGUCAGCGACACACAGCGCAAACUUCCUUUACACUCCCCACCAGGCAGGGCUCUCCUGCCCUUCCUUAAACC.GUUCCUUCG.GGGACAUUUCUUUCCGUUCUCAUGACCACCACCCUCCAGCAGCGCUCCGGCGCUUCCAGCUGGCAGGCCUUCUGUGAGUGGGUCACCUCCACCAACAACCGUCUGUAUGUCGGUUGGUUCGGUGUGCUGAUGAUCCCCACACUGCUGGCUGCCACCAUCUGCUUCGUCAUCGCUUUCGUCGCCGCUCCUCCGGUCGACAUCGAUGGCAUCCGUGAGCCCGUCGCUGGCUCCCUGAUCUACGGCAACAACAUCAUCUCUGGUGCUGUUGUUCCUUCCAGCAACGCCAUCGGCCUGCACUUCUACCC.
JCVI_SCAF_1101668664162/582-1025             ...UUAAGUCUUUCGAAAGCAUCGCUUUCCUCGCCUUGGGUGCUUAAGCGUUGGUUUCGCAAUCUGUGGACACACAGCGCAAACUUCCUUUACACUCCCGAACAGGCAGGGCUUUCCUGCCCUUCCUUAAAUC.GUUCCUUCG.GGAACAUUUCUUUCCGUUCUCAUGACCACCACCCUCCAGCAGCGCUCCGGCGCUUCCAGCUGGCAGGCCUUCUGUGAGUGGGUCACCUCCACCAACAACCGUCUGUAUGUCGGUUGGUUCGGUGUGCUGAUGAUCCCCACACUGUUGGCUGCCACCAUCUGCUUCGUCAUCGCUUUCGUCGCCGCUCCUCCGGUCGACAUCGAUGGCAUCCGUGAGCCCGUCGCUGGCUCCCUGAUCUACGGCAACAACAUCAUCUCUGGUGCUGUUGUUCCUUCCAGCAACGCCAUCGGCCUGCACUUCUACCC.
JCVI_SCAF_1101667383566/27-470               ...UUAAGUCUUUCGAAAACAUCGCUUUCCUCGCCUGGGGCGCUUAAGCGUUGGUUUCGCAAUCUGUGGACACACAGCGCAAACUUCCUUUACACUCUCGAUCAGGCAGGGCUCUCCUGCCCUUCCUUAAACC.GUUCCUUCG.GGAACAUUUUUUUCCGUUCUCAUGACCACCACCCUCCAGCAGCGCUCCGGCGCUUCCAGCUGGCAGGCCUUCUGUGAGUGGGUCACCUCCACCAACAACCGUCUGUACGUCGGUUGGUUCGGUGUGCUGAUGAUCCCCACUCUGCUGGCUGCCACCAUCUGCUUCGUCAUCGCUUUCGUCGCCGCUCCUCCGGUCGACAUCGAUGGCAUCCGUGAGCCCGUCGCUGGCUCCUUGAUCUACGGCAACAACAUCAUCUCUGGUGCUGUUGUUCCUUCCAGCAACGCCAUCGGCCUGCACUUCUACCC.
JCVI_SCAF_1101668668415/1293-1501            ...CUUAAGUCUUUCGAAAGCAUCGCUUUCCUCGCCUGGGCUCUUAGGCGUUGGUUUCGCAAUCUGUGGACACACAGCGCAAACUUCCUUUACACUCCCGACUAGGCAGGGCUCUCCUGCCCUUCCUUAAACC.GUUCCUUCG.GGAACAUUUCUUUCCGUUCUCAUGACCACCACCCUCCAGCAGCGCUCCGGCGCUUCCAGCUGGCAGGCCU............................................................................................................................................................................................................................................
JCVI_SCAF_1096627623626/771-328              ...NNNNNNNNNNNNNNNNNNNNNCGAAAGAGAUGAAGGCUUCUUCACAACAGCUUCAUCAAGCCAGCGACACACAGCGCAAACUUCCUUUACACUCCUCAACAGGCAGGGCUCUCCUGCCCUUCCUUAAACC.GUUCCUUCG.GGAACAUUUCUUUCCGUUCUCAUGACCACCACCCUCCAGCAGCGCUCCGGCGCUUCCAGCUGGCAGGCCUUCUGUGAGUGGGUCACCUCCACCAACAACCGUCUGUACGUCGGUUGGUUCGGUGUGCUGAUGAUCCCCACUCUGCUGGCUGCCACCAUCUGCUUCGUCAUCGCUUUCGUCGCCGCUCCUCCGGUCGACAUCGAUGGCAUCCGUGAGCCCGUCGCUGGCUCCCUGAUCUACGGCAACAACAUCAUCUCUGGUGCUGUUGUUCCUUCCAGCAACGCCAUCGGCCUGCACUUCUACCC.
JCVI_SCAF_1096627754332/257-700              ...GACGCUAACAAGCGCUGCCGCCAAAGGGGCCGAGGGCCUCUUCACAACAACUUCAUCAAGCCAGCGACACACAGCGCAAACUUCCUUUACACUCUUGAUCAGGCAGGGCUCUCCUGCCCUUCCUUAAACC.GUUCCUUCG.GGAACAUUUCUUUCCGUUCUCAUGACCACCACCCUCCAGCAGCGCUCCGGCGCUUCCAGCUGGCAGGCCUUCUGUGAGUGGGUCACCUCCACCAACAACCGUCUGUAUGUCGGUUGGUUCGGUGUGCUGAUGAUCCCCACACUGCUGGCUGCCACCAUCUGUUUCGUCAUCGCUUUCGUCGCCGCUCCUCCGGUCGACAUCGAUGGCAUCCGUGAGCCCGUCGCUGGCUCCCUGAUCUACGGCAACAACAUCAUUUCUGGUGCUGUUGUUCCUUCCAGCAACGCCAUCGGCCUGCACUUCUACCC.
JCVI_SCAF_1096627317655/2035-1592            ...UUAAGUCUUUCGAAAGCAUCGCUUUCCUCGCCUGGGGCGCUUAAGCGUUGGUUUCGCAAUCUGUGGACACACAGCGCAAACUUCCUUUACACUCCCGAUCAGGCAGGGCUCUCCUGCCCUUCCUUAAACC.GUUCCUUCG.GGAACAUUUCUUUCCGUUCUCAUGACCACCACCCUCCAGCAGCGCUCCGGCGCUUCCAGCUGGCAGGCCUUCUGUGAGUGGGUCACCUCCACCAACAACCGUCUGUAUGUCGGUUGGUUCGGUGUGCUGAUGAUCCCCACUCUGCUGGCUGCCACCAUCUGCUUCGUCAUCGCCUUCGUCGCCGCUCCUCCGGUCGACAUCGAUGGCAUCCGUGAGCCCGUCGCUGGCUCCUUGAUCUACGGCAACAACAUCAUCUCUGGUGCUGUUGUUCCUUCCAGCAACGCCAUCGGCCUGCACUUCUACCC.
JCVI_SCAF_1096627370624/1210-1379            ...UUAAGUCUUUCAAAAGCAUCGCUUUCCUCGCCUGGGGCGCCUAAGCGUUGGUUUCGCAAUCUGUGGACACACAGCGCAAACUUCCUUUACACUCGGCUUUAGGCAGGGCUCUCCUGCCCUUCCUUAAACC.GUUCCUUCG.GGAACAUUUUUUUCCGUUCUCAUGACCACCA...................................................................................................................................................................................................................................................................................
JCVI_SCAF_1101668184704/810-367              ...GGACGCUAACAAGCGCUCCAACCAAAGGGGCCGAGGACCUCUUCACAACAACUUCAUCAAGCCAGCGACACAUAGCGCAAACUUCCUUUACACUCCUUUCAGGCAGGGCUCUCCUGCCCUUCCUUAAACC.GUUCCUUCG.GGAACAUUUUUUUCCGUUCUCAUGACCACCACCCUCCAGCAGCGCUCCGGCGCUUCCAGCUGGCAGGCCUUCUGUGAGUGGGUCACCUCCACCAACAACCGUCUGUAUGUCGGUUGGUUCGGUGUGCUGAUGAUCCCCACUCUGCUGGCUGCCACCAUCUGCUUCGUCAUCGCCUUUGUCGCCGCUCCUCCGGUCGACAUCGAUGGCAUCCGUGAGCCCGUCGCUGGCUCCCUGAUCUACGGCAACAACAUCAUCUCCGGUGCUGUUGUUCCUUCCAGCAACGCCAUCGGCUUGCACUUCUACCC.
JCVI_SCAF_1096627595498/1300-1732            ...GACGCUAACAAGCGCUGCCGCCAAAGGGGCCGAGGGCCUCUUCACAACAACUUCAUCAAGCCAGCUACACACAGCGCAAACUUCCUUUACACUCCCGAUCAGGCAGGGCUCUCCUGCCCUUCCUUAAACC.GUUCCUUCG.GGAACAUUUCUUUCCGUUCUCAUGACCACCACCCUCCAGCAGCGCUCCGGCGCUUCCAGCUGGCAGGCCUUCUGUGAGUGGGUCACCUCCACCAACAACCGUCUGUAUGUCGGUUGGUUCGGUGUGCUGAUGAUCCCCACACUGCUGGCUGCCACCAUCUGCUUCGUCAUCGCUUUCGUCGCCGCUCCCCCGGUCGACAUCGAUGGCAUCCGUGAGCCCGUCGCUGGCUCCCUGAUCUACGGCAACAACAUCAUCUCUGGUGCUGUUGUUCCUUCCAGCAACGCCAUCGGCCUG............
JCVI_SCAF_1096627747941/1415-1690            ...GACGCUAACAAGCGCUGCCGCCAAAGGGGCCGAGGGCCUCUUCACAACAACUUCAUCAAGUCAGCGACACACACCGCAAACUUCCUUUACACUCACGAUCAGGCAGGGCUCUCCUGCCCUUCCUUAAACC.GUUCCUUCG.GGAACAUUUUUUUCCGUUCUCAUGACCACCACCCUCCAGCAGCGCUCCGGCGCUUCCAGCUGGCAGGCCUUCUGUGAGUGGGUCACCUCCACCAACAACCGUCUGUAUGUCGGUUGGUUCGGUGUGCUGAUGAUCCC.........................................................................................................................................................................
JCVI_SCAF_1101668188871/1304-861             ...GACGCUAACAAGCGCUGCCGCCAAAGGGGCGGAGGGUCUCUUCACAACAACUUCAUCAAGCCAGCGACACACAGCGCAAACUUGCUUUACAAUCCGGGUCAGGCAGGGCUCUCCUGCCCUUCCUUAAACC.GUUCCUUCG.GGAACAUUUCUUUCCGUUCUCAUGACCACCACCCUCCAGCAGCGCUCCGGCGCUUCCAGCUGGCAGGCCUUCUGUGAGUGGGUCACCUCCACCAACAACCGUCUGUAUGUCGGUUGGUUCGGUGUGCUGAUGAUCCCCACACUGCUGGCUGCCACCAUCUGCUUCGUCAUCGCUUUCGUCGCCGCUCCCCCGGUCGACAUCGAUGGCAUCCGUGAGCCCGUCGCUGGCUCCCUGAUCUACGGCAACAACAUCAUCUCCGGUGCUGUUGUUCCUUCCAGCAACGCCAUCGGCCUGCACUUCUACCC.
JCVI_SCAF_1101668670661/1325-882             ...UUAAGUCUUUCGAAAACAUCGCUUUCCUUGUCUGGGGCGCUUAAGCGUUGGUUUCGCAAUCUGUGGACACACAGCGCAAACUUCCUUUACACUCCCGACCAGGCAGGGCUCUCCUGCCCUUCCUUAAACC.GUUCCUUCG.GGAACAUUUUUUUCCGUUCUCAUGACCACCACCCUCCAGCAGCGCUCCGGCGCUUCCAGCUGGCAGGCCUUCUGUGAGUGGGUCACCUCCACCAACAACCGUCUGUAUGUCGGUUGGUUCGGUGUGCUGAUGAUCCCCACACUGCUGGCUGCCACCAUCUGCUUCGUCAUCGCUUUCGUCGCCGCUCCUCCGGUCGACAUCGAUGGCAUCCGUGAGCCCGUCGCUGGCUCCUUGAUCUACGGCAACAACAUCAUCUCCGGUGCUGUUGUUCCUUCCAGCAACGCCAUCGGCCUGCACUUCUAUCC.
JCVI_SCAF_1101667330780/253-1                ...UUAAGUCUUUCGGAAGCAUCGCUUUCCUCGCCUGGGGUGCUUAAGCGUUGGUUUCGCAAUCUGUGGACACACAGCGCAAACUUCCUUUACACUCCUUAUCAGGCAGGGCUUUCCUGCCCUUCCUUAAACC.GUUCCUUCG.GGAACAUUUUUUUCCGUUCUCAUGACCACCACCCUCCAGCAGCGCUCCGGCGCUUCCAGCUGGCAGGCCUUCUGUGAGUGGGUCACCUCCACCAACAACCGUCUGUAUGUCGGU................................................................................................................................................................................................
JCVI_SCAF_1101668214255/1034-1436            ...GGACGCUAACAAGCGCUGCAGCCAAAGGCGCCGCGCCUUCUUAACAACUGCUUCGUAAAGCUGGCGACACACAGCGCAAACUUCCUUUACACUCGCGCUCAGGCAGGGCUUUCCUGCCCUUCCUUAAACC.GUUCCUUCG.GGAACAUUUCUUUCCGUUCUCAUGACCACCACCCUCCAGCAGCGCUCCGGCGCUUCCAGCUGGCAGGCCUUCUGUGAUUGGGUCACCUCCACCAACAACCGCCUCUAUGUCGGUUGGUUCGGUGUUCUGAUGAUCCCCACCCUGCUGGCUGCCACGAUCUGCUUCAUCGUUGCUUUCGUUGCCGCUCCUCCGGUUGACAUCGACGGCAUCCGUGAGCCUGUCGCUGGCUCCCUGAUCUACGGCAACAACAUCAUCUCUGGUGCU..........................................
JCVI_SCAF_1096627695962/209-1                ...UUAAGUCUUUCGAAAGCAUCGCUUUCCUCGCCUUGGGCGCUUAAGCGUUGGUUUCGCAAUCUGUGGACACACAGCGCAAACUUCCUUUACAAUCCGUUUCAGGCAGGGCUUUCCUGCCCUUCCUUAAACC.GUUCCUUCG.GGAACAUUUCUUUCCGUUCUCAUGACCACCACCCUCCAGCAGCGCUCCGGCGCUUCCAGCUGGCAGGCCU............................................................................................................................................................................................................................................
JCVI_SCAF_1096627194253/792-349              ..ACCUUAAAUCUUUGUGAGCUGGCCAGUCCCUGACAGGGCUGCUCAAGUUGCUUGGCGCAAUAACCGAACACACCUCUCAACCUUCCGUUACAUUG.GUGUGAGGCAGGGCAUCCCUGCCCUUCCUUAAACC.GUUCCUUCG.GGAACACUUCUUUCCGUUCUCAUGACCACCACCCUCCAGCAGCGCUCCGGCGCUUCCAGCUGGCAGGCCUUCUGCGAGUGGGUCACCUCCACCAACAACCGUCUGUAUGUCGGUUGGUUCGGUGUGCUGAUGAUCCCCACCCUGCUGGCUGCCACCAUCUGCUUCGUCAUCGCUUUCGUCGCCGCUCCUCCGGUUGACAUCGAUGGCAUCCGCGAGCCUGUCGCUGGCUCCCUGAUCUACGGCAACAACAUCAUCUCCGGUGCUGUUGUUCCUUCCAGCAACGCCAUCGGCCUGCACUUCUAUCC.
JCVI_SCAF_1096627198665/1424-981             ..GGACGCUAACAAGCGCCACCACGAACAGCGCUCAACCAUCCUUCACAUUUGCUUUGUAAACGGGAGAACAAACCUCUCAACCUUCCGUUACAUUG.GUGAAAGGCAGGGCGUCCCUGCCCUUCCUUAAAUC.GUUCCUUCG.GGAACACUUCUUUCCGUUCUCAUGACCACCACCCUCCAGCAGCGCUCCGGCGCUUCCAGCUGGCAGGCCUUCUGCGAGUGGGUCACCUCCACCAACAACCGUCUGUAUGUCGGUUGGUUCGGUGUGCUGAUGAUCCCCACCCUGCUGGCUGCCACCAUCUGCUUCGUCAUCGCUUUCGUCGCCGCUCCUCCGGUUGACAUCGAUGGCAUCCGCGAGCCUGUCGCUGGCUCCCUGAUCUACGGCAACAACAUCAUCUCCGGUGCUGUUGUUCCCUCCAGCAACGCCAUCGGCCUGCACUUCUAUCC.
JCVI_SCAF_1101667428658/1-415                ...............................CUGGCAGGGCUGCCGAAAACGCGUUGCGCAAUAACCGAACACACCUCUCAACCUUCCGUUACAUUG.GUCAGAGGCAGGGCGUCCCUGCCCUUCCUUAAACC.GUUCCUUCG.GGAACACUUCUUUCCGUUCUCAUGACCACCACCCUCCAGCAGCGCUCCGGCGCUUCCAGCUGGCAGGCCUUCUGCGAGUGGGUCACCUCCACCAACAACCGUCUGUAUGUCGGUUGGUUCGGUGUGCUGAUGAUCCCCACCCUGCUGGCUGCCACCAUCUGCUUCGUCAUCGCUUUCGUCGCCGCUCCUCCGGUUGACAUCGAUGGCAUCCGCGAGCCUGUCGCUGGCUCCCUCAUCUACGGCAACAACAUCAUCUCCGGUGCUGUUGUUCCUUCCAGCAACGCCAUCGGCCUGCACUUCUAUCC.
NC_005070.1/1826179-1825736                  ..ACCUUAAAUCUUUGUGAGCUGGCCAGUCCCUGACAGGGCUGUCCAAGUUGCUUGGCGCAAUAACCGAACACACCUCUCAACCUUCCGUUACAUUG.GCGUGAGGCAGGGCACACCUGCCCUUCCUUAAACC.GUUCCUUCG.GGAACACUCCUUUCCGUUCUCAUGACCACCACCCUCCAGCAGCGCUCCGGCGCUUCCAGCUGGCAGGCCUUCUGCGAGUGGGUCACCUCCACCAACAACCGUCUUUAUGUCGGUUGGUUCGGUGUGCUGAUGAUCCCCACCCUGCUGGCUGCCACCAUCUGCUUCGUCAUCGCUUUCGUCGCCGCUCCUCCGGUUGACAUCGAUGGCAUCCGCGAGCCUGUCGCUGGCUCCCUGAUCUACGGCAACAACAUCAUCUCCGGUGCUGUUGUUCCUUCCAGCAACGCCAUCGGCCUGCACUUCUAUCC.
JCVI_SCAF_1096626093187/1-378                ....................................................................AACACACCUCUCAACCUUCCGUUACAUUG.GUGUGAGGCAGGGCACACCUGCCCUUCCUUAAACC.GUUCCUUCG.GGAACACUUCUUUCCGUUCUCAUGACCACCACCCUCCAGCAGCGCUCCGGCGCUUCCAGCUGGCAGGCCUUCUGCGAGUGGGUCACCUCCACCAACAACCGUCUGUAUGUCGGUUGGUUCGGUGUGCUGAUGAUCCCCACCCUGCUGGCUGCCACCAUCUGCUUCGUCAUCGCUUUCGUCGCCGCUCCUCCGGUUGACAUCGAUGGCAUCCGCGAGCCUGUCGCUGGCUCCCUGAUCUACGGCAACAACAUCAUCUCCGGUGCUGUUGUUCCUUCCAGCAACGCCAUCGGCCUGCACUUCUAUCC.
NC_005070.1/2043066-2043509                  ..GGACGCUAACAAGCGCGAUGACGAACGGCGCUCAACCAUCCUUCACAUUUGCUUUGUAAACGGGCGAACACACCUCUCAACCUUCCGUUACAUUG.GCGUGAGGCAGGGCACACCUGCCCUUCCUUAAACC.GUUCCUUCG.GGAACACUCCUUUCCGUUCUCAUGACCACCACCCUCCAGCAGCGCUCCGGCGCUUCCAGCUGGCAGGCCUUCUGCGAGUGGGUCACCUCCACCAACAACCGUCUUUAUGUCGGUUGGUUCGGUGUGCUGAUGAUCCCCACCCUGCUGGCUGCCACCAUCUGCUUCGUCAUCGCUUUCGUCGCCGCUCCUCCGGUUGACAUCGAUGGCAUCCGCGAGCCUGUCGCUGGCUCCCUGAUCUACGGCAACAACAUCAUCUCCGGUGCUGUUGUUCCUUCCAGCAACGCCAUCGGCCUGCACUUCUAUCC.
JCVI_SCAF_1096628062325/927-484              ..CCUUAAGACUUUCCGAGCCCCCCUGUCCUGGCCUGGGGUGUGCCGCCGGACUCCGCGCAAUGUCCGCAUACACACCGCAAACUUCCGUUACAUUA.GGCGGAGGCAGGGCAUCCCUGCCCUUCCUUAAACC.GUCCCUUCG.GGGAUACUUCUUUCCGUUCUCAUGACCACCACCAUCCAGCAGCGCUCCGGCGCUUCNNNNNNNNNNNNNNNNNNNNNNNNNNNNNNNNNNNNNNNNNNNNNNNNNNNGAACCGCGAUAUCCAUGGUGAGUUCGAUGCAGUGAUCUGUCUGGGUAAUUCCUUCACCCACCUGUUCAAGGAACGGGACAGGCGCAAGUCUCUGGCUGAGUACUACGCCGUGCUAAAGCACAACGGCGUUCUGAUCCUUGAUCACCGCAAUUACGACCGGUUGCUGGAAGGCGGCUCUGCUGUACGCCAGGGCAAAGG.
JCVI_SCAF_1096628059963/1342-1785            ..GGACGCUAACAAGCGCAUCCGCCGGCUGGGCUCAAGCUGACUUCACAUCAACUUCAUAAAGCCGGCGAUACACACCGCAAACAUCCGUUACAUUG.GGAUCAGGCAGGGCAUCCCUGCCCUUCCUUAAACC.GUCCCUUCG.GGGGCACUUCUUUCCGUUCUCAUGACCACCACCAUCCAGCAGCGCUCCGGCGCUUCUAGUUGGCAGUCCUUCUGCGAGUGGGUCACCUCGACCAACAACCGUCUGUAUGUCGGUUGGUUCGGUGUGUUGAUGAUCCCCACCCUGCUGGCUGCCACCAUCUGUUUCGUCAUCGCCUUCGUCGCCGCUCCUCCGGUCGACAUCGAUGGCAUCCGCGAGCCUGUCGCUGGCUCCCUGAUCUACGGCAACAACAUCAUCUCCGGUGCUGUUGUUCCUUCUUCAAACGCCAUCGGCCUGCACUUUUAUCC.
NC_007513.1/1741989-1741546                  ..AUCUUAAAUCUUUCUGUGCGCCCCAGCAGUAGCGGCUGGUCCGAACAUUGGUUGGCGCAAUCUCCGAACACAAAGCGCAAUAUUGCUUUACAUU.GGUGGGAGGCAGGGAUUCCUGUCCCUUCCAUAAACC.GUCCCCUCG.GGGGCAUUUCUUUCCGUUCUCAUGACCACCACCAUCCAGCAGCGCUCCGGCGCUUCUAGCUGGCAGUCCUUCUGCGAGUGGGUCACCUCCACCAACAACCGUCUGUAUGUCGGUUGGUUCGGUGUGCUGAUGAUCCCAACUCUGUUGGCUGCCACCAUCUGCUUCGUCAUCGCAUUCGUCGCCGCUCCUCCGGUUGACAUCGAUGGCAUCCGCGAGCCUGUCGCUGGCUCCUUGAUGUACGGCAACAACAUCAUCUCUGGUGCUGUUGUUCCUUCCAGCAACGCCAUUGGCUUGCACUUCUAUCC.
NZ_AATZ01000004.1/136576-137019              ..AUCUUAAAUCUUUCUGUGCACUCCAGGCAUAGCAACAGGUCUCAACAUUGGCUGGCGCAAUGUCCGAACACAGAACUCAAUAUUGCUUUACAUU.GGGUGAAGGCAGGGAUUCCUGUCCCUUCCAUAAACC.GUCCCCUCG.GGGGCAUUUCUUUCCGUUCUCAUGACCACCACCAUCCAGCAGCGCUCCGGCGCUUCUAGCUGGCAGUCCUUCUGCGAGUGGGUCACCUCCACCAACAACCGUCUGUAUGUCGGUUGGUUCGGUGUGCUGAUGAUCCCAACUCUGUUGGCUGCCACCAUCUGCUUCGUCAUCGCUUUCGUCGCCGCUCCUCCGGUUGACAUCGAUGGCAUCCGCGAGCCUGUCGCUGGCUCCUUGAUGUACGGCAACAACAUCAUCUCUGGUGCUGUUGUUCCUUCCAGCAACGCCAUCGGCCUGCACUUCUAUCC.
NZ_AATZ01000002.1/657822-657379              ..GGACGCUAACAAGCGCAUCCGCUAGCAGCGUGACUCGCCUCUUUACAAAUGCUUCGUAAAGCUCCGAACACAGAACUCAAUAUUGCUUUACAUU.GGGUGAAGGCAGGGAUUCCUGUCCCUUCCAUAAACC.GUCCCCUCG.GGGGCAUUUCUUUCCGUUCUCAUGACCACCACCAUCCAGCAGCGCUCCGGCGCUUCUAGCUGGCAGUCCUUCUGCGAGUGGGUCACCUCCACCAACAACCGUCUGUAUGUCGGUUGGUUCGGUGUGCUGAUGAUCCCAACUCUGUUGGCUGCCACCAUCUGCUUCGUCAUCGCUUUCGUCGCCGCUCCUCCGGUUGACAUCGAUGGCAUCCGCGAGCCUGUCGCUGGCUCCUUGAUGUACGGCAACAACAUCAUCUCUGGUGCUGUUGUUCCUUCCAGCAACGCCAUCGGCCUGCACUUCUAUCC.
NC_007513.1/1945269-1945712                  ..GGACGCUAACAAGCCCAUCCGCUAGUGGCGCGCCCCGCCUCUUUACAAAUGCUUCGUAAAGCCAUGAUCACAGAACUCAAUAUUCCUUUACAUU.GGUGGGAGGCAGGGAUUCCUGUCCCUUCCAUAAACC.GUCCCCUCG.GGGGCAUUUCUUUCCGUUCUCAUGACCACCACCAUCCAGCAGCGCUCCGGCGCUUCUAGCUGGCAGUCCUUCUGCGAGUGGGUCACCUCCACCAACAACCGUCUGUAUGUCGGUUGGUUCGGUGUGCUGAUGAUCCCAACUCUGUUGGCUGCCACCAUCUGCUUCGUCAUCGCAUUCGUCGCCGCUCCUCCGGUUGACAUCGAUGGCAUCCGCGAGCCUGUCGCUGGCUCCUUGAUGUACGGCAACAACAUCAUCUCUGGUGCUGUUGUUCCUUCCAGCAACGCCAUUGGCUUGCACUUCUAUCC.
#=GC SS_cons                                 .......................................................................................................:<<-<<<<<______>>>>>->>-------.<<<<<____.>>>>>.............................................................................................................................................................................................................................................................................................................
#=GC R2R_LABEL                               -----------------------------------------------------------------------------------------.....1........2..................................................t..........SSS-----------------------------------------------------------------------------------------------------------------------------------------------------------------------------------------------------------------------------------------------------------------------------------------.
#=GC R2R_XLABEL_label                        ......................................................................................................................................................................s...........................................................................................................................................................................................................................................................................................
#=GF R2R shade_along_backbone S rgb:230,230,230
#=GF R2R tick_label label:s start
#=GF R2R var_backbone_range 1 2

#=GF R2R set_dir pos0 90
#=GF R2R place_explicit 1 1-- -45 1 0 0 0 -90
#=GF R2R place_explicit t t-- -45 1 0 0 0 -90
//
