# Supplementary material for: R2R - software to speed the depiction of aesthetic consensus RNA secondary structures
Source: BMC Bioinformatics. 2011 Jan 4;12:3. doi: 10.1186/1471-2105-12-3 (PMC3023696; doi:10.1186/1471-2105-12-3)
Supplement: Additional file 1 — Source code and example input and output files. C++ and Perl source code is provided. Installation and usage instructions are given in the user manual (Additional file 2), which is also a part of this archive. Example input files for R2R are included in the "demo" subdirectory of this archive, and R2R's raw output on these examples in PDF and SVG format is supplied in the "demo/output-pdf" and "demo/output-svg" subdirectories. Files can be retrieved from the tgz archive file using programs such as WinZip (Windows), StuffIt Expander (Mac) or the tar/gzip commands (UNIX). [file 1471-2105-12-3-S1.TGZ › R2R-1.0.1/demo/104/PhotoRC-II.sto]

# STOCKHOLM 1.0
JCVI_SCAF_1101668145886/935-442              GCUAAUGUCAGCAACUCCACACAUCAGUAAGCACUAAUACUCAUUGACAUCCUAAAUAAAAGGUUGUAUGAUAAAUAAGUCAGGAAAUCAAGACAAAACUUUACGUUUC.CUUUAC.ACUUC..UC...................AAACCGGGAUCAA...G.A..GAAGC.....A..AAG....CAUCCCUCAU...A.UCCACGA.UGGAGGG.UG..................UCGUGGAGUAUACUGUACCAAGUUCGUCCCCCCGAACUCAUACUUACCUUCUUUUAACAAAUGACUGCUACAAUUGCUAUACGUUCAAAUAAUAAUCUCUGGAACGAUUUCUGUUCCUGGGUUACUUCUACGAACAACCGACUAUACGUUGGGUGGUUCGGUGUUCUUAUGAUUCCAACGUUGCUCGCUGCAACUACUUGUUUUAUUAUUGCUUUUAUUGGUGCUCCCCCAGUGGACAUUGACGGCAUUCGGGAACCAGUAGCUGGCUCCCUGAUGUACGGCAACAACAUCAUCUCUGGUGCCGUUGUUCCUUCUUCUAAU
JCVI_SCAF_1096628394641/1465-1845            CAUCUAAAGGCAGCAUUUAAUGCAGAGGACAUCGACUUUACUGUUGUCGAUCGUGCAAAUGUGCGCGAUAUGUGAUAUAAUAAAUAAAUAUAACGUCACCUUAUCGUGA.CACUUG.UCGGC..UU.....................ACCGAGAC.UCA..A.C..GUCGACAAU.A..AACA.UUAGUCUCUCAU...A.CCUCUCC.UUCAGGG.U...................GGAGAGGA.AUAUUCUUUUCGCACCUUCCCUGUAGUGCCUUACUUAAGACACUAUUCAUGUCAACUACAACCUUAAAACGUUCUACUAAUACGUGGGACACCUUCUGUGAGUGGGUUACUUCCACUAACAACCGCCUCUAUGUCGGUUGGUUCGGUACCCUGAUGAUCCCGACGCUUCUCGCAGCUACUGUCUGCUUUAUCGUCG....................................................................................................................
JCVI_SCAF_1101668269954/372-853              CAGUAUCUCAACAAGGUCCUGGACAAAUUGGAAGAAUACAGGGCUUGACGGGUAGGGAAAACCGUAGUAUAAUAAAUAAGUCAAGUUAAGAAACGUUAAGUUCCUUAA...AAACG.GUC.........................CCACC.AGGUUC...........GAC.CUU.A.......AACGCCU.UAAU...A.UCUCUAC.UGGAGGG.UG..................GUAGAGAA.AUACUUAUUACCUGUUCGUUCCCCCGGACUUUUAGAUAACCCUUUUUCAAAACAAUGGCUUCAACUAUUUCACGGCGCCAAGGCGCCAACACCUGGGAACAGUUCUGUUCUUGGGUCACCUCAACCGACAACCGUUUGUAUGUUGGUUGGUUCGGUGUUCUGAUGAUCCCAACGCUCCUGGCUGCAACUGUUUGCUUCCUGGUUGCCUUCAUCGCUGCACCUCCCGUCGAUAUUGACGGUAUCCGUGAACCAGUCGCUGGUUCGCUUCUCUAUGGAAACAACAUCAUCUCUGGUGCUGUCGUUCCUUCUUCU
JCVI_SCAF_1101668735638/1272-1740            AGAUGCCAACCAUGCACGAAUACCUUAGUAAAGAGGUCUGGGGCUUGACAAAAUUUUAAAAUGCAUAUAUAGUAUGGAAGUUACGUUAAGUUAUGUAAACUUAAGUGU..AUCUGA.GUCCU...U..................U.AACCGAGACCUGU..G....AGGAC.UUU.A..AACAGU.AGUCUCU...............UUCUUACCCUUC........................ACAUAAAUCGCACUAUUUUAAAUGACAACUCUUUCAACACGUCAACGUGGUGGGUUGCUAUCUGGAUGGGACGAGUUUUGUCAGUGGGUAACAUCAACUAACAACAGAAUAUAUGUUGGUUGGUUCGGAGUCUUAAUGAUUCCAUGCUUACUCGCUGCAGCAGCUUGUUUUGUCGUAGCAUUCAUCGCAGCACCACCUGUCGACAUCGACGGAAUUAGAGAACCCGUAGCAGGUUCUUUCUUAUAUGGUAACAACAUAAUCUCAGGAGCAGUUGUGCCAUCCUCAAACGCUAUUGGUCUA..............
JCVI_SCAF_1101668736673/431-1                GUUAGUCUUAUAUGUAAUAUAAGCUGUGUAUAUAGAGUAUAAAUACCUACUUGACAAAACUUAACAAAAAGAUAUAUAAUAUAUGCAGGUGAGGAAUUCCUCACUAAA...UACUG.CUCCC..GA..................U.AACCAAGAC......U.G..GGGAG.GAU.A..AAU..A.UGUCUUU...............UUUAUACCCUUCAUAUACAACGUACUCAU.......A.AAAAUGACAACACUAAAUUCUUCUACUAUUAGUAGAAAGCGUGGUGGUUUGCUUUCAGGUUGGGACGAGUUUUGUGAGUGGGUAACAUCCACUAACAAUCGCAUUUAUGUAGGUUGGUUCGGAACUCUAAUGAUUCCUUGCUUACUUGCUGCUGCUGCUUGUUUCAUCGUAGCAUUCAUCGCUGCUCCUCCAGUCGAUAUCGACGGAAUUAGAGAACCAGUUGCGGGUUCUUUCAUGUAUGGCAACAAC...............................................................
JCVI_SCAF_1101668461597/602-1098             GCAGUAGGGGGAACCGAACAACUAGGUGGCGGUUCGGAAACUGCACACAAAGCUUGACAGAAUUGUAAAGUUCUGUUAAUAUAAAUAAAUCGAUGAGCGUUUGCUCAU...AUAUU.UCCCC..UG.....................ACCAAGACUAAA..C....GGGGU.UAU....AAU..U.AGUCU.UCAUCAUG.CCUAUAGAUGCAAGGGUA..................CUAUAGGAAAUCAAGUUCUGCUGUCUCCCUAACAGCUCUACUUACGUUGCUAUCAUGACAACUCUUCAAAAGAGAGAGCAAGGUUUGCUCUCUGGAUGGAGUGAGUUCUGUGAGUGGGUAACAUCAACUAACAAUAGAAUCUAUGUUGGUUGGUUUGGAGUCUUAAUGAUUCCAUGUUUGCUUGCUGCUACAACUUGCUUUAUCAUCGCUUUCAUCGCUGCUCCACCUGUGGACAUUGAUGGAAUCCGUGAACCUGUUGCAGGUUCAUUCUUAUAUGGAAACAACAUCAUCUCUGGUGCUGUAGUUCCAUCUUCAAACGCU
JCVI_SCAF_1101667029380/135-621              AUAAUAAGUGGUGGGAUUUCUGCCAUAUAGGUAUUUAUGUCAUCGUCCUAGACAACAGUGUAAAGUUCUGUUAUAAUAAAUAGUGAAAGGAACACAUAAGUUUCUCUA....CUAC.UUGCCGUUA......................CCGAGAC......U.A..GGCAG.GAC....AAU..C.CGUCUCUAAU...A.UCCUGAU.U..AGGG.C...................UUCAGGAAAUAACUUAAUACACUUGCGCCCGCUCGUGUCUUACUUACAACCCUAAAAUGGCAACAACAACACUUACAAGGCAACAAGAAUCUCCGUGGGAACAGUUUUGUUCCUGGGUCACCUCCACCAAUAACCGUCUCUACGUCGGUUGGUUCGGUGUACUUAUGAUUCCAACACUGUUGGCAGCAACAGUUUGUUUCAUCGUCGCAUUCAUCGCAGCACCUCCUGUGGACAUCGACGGCAUCCGUGAACCAGUAGCUGGCUCACUCAUGUAUGGCAACAACAUCAUCUCUGGUGCAGUUGUCCCAAGUUCAAACGCAA
JCVI_SCAF_1101668740403/1107-1604            AAUUUUGAAACUGGCACACUUCUUGAGAAUUGGGGUUGACGAGUCGUGGAAACCGUAGUAUUAUAAAUACAUCAACAACGUUAAGGAAUGUAAAGUUCUCUAAUGUGUU.GCAAAC.ACGCC.......................UCACCAAGAC.UAA..A.C..AGCGU.GUCUA..AACA.ACAGUCUUUCAU...A.CCUCAGA.UGGAGGG.UG..................UCUGAGGA.AUAUUAAUACCGUCGCAUCCCUAGCGAUUUUUCUUACCCUUUUUCAAAACAAUGACUCAAACUCUUUCGCGCCAGCAAGGCGCAUCCACUUGGGAAUCUUUCUGCCAGUGGGUAACUUCUACCAAUAACCGCCUCUAUGUCGGUUGGUUCGGCGUGCUGAUGAUCCCAACUCUGUUGGCAGCAACUAUCUGCUUCAUCACCGCCUUCGUCGCUGCUCCACCUGUGGACAUUGACGGCAUCCGUGAACCAGUCGCUGGUUCACUCAUGUAUGGUAACAACAUCAUCUCUGGUGCAGUUGUUCCUUCUUCCAAC
JCVI_SCAF_1096627094069/181-658              GGAGUUUCUGGAAAGAUUAAAAGAAAAGGAAAAAGUCCAAGAAACGGUUGACAAGAAUGUAAAUAACUGUUAACAUAUAUAAAUGUAGGGGUGUUGAUUUCAACACUU...CUUUC.GACCC...G..................CUAACCGAGACCUA...U....GGGUC.GUU.A..AAU..UACGUCUCU...............AUCUUACUC...........................ACAUAACAUCGCACUCUUUCAAUGACAACUCUUUCACAACGCAAACGUGGCGGAUUGUUAGCUGGAUGGGACGAGUUUUGCGAGUGGACUACAUCCACUAACAAUCGUAUCUACGUCGGUUGGUUCGGAGUCUUAAUGAUUCCUUGCCUCCUCGCAGCUACCACUUGUUUCAUCGUAGCUUUCAUCGCUGCACCUCCUGUCGAUAUCGACGGAAUCAGAGAGCCAGUUGCUGGUUCUUUAAUGUAUGGUAACAACAUCAUCUCUGGUGCUGUUGUACCAAGUUCAAACGCAAUCGGACUACACUUCUACCCAAU
JCVI_SCAF_1096627025173/3894-4387            ACAAGUGGUCCAGAAAAAAGACCCUAGAAGGACUUGACGAAAGUUGAGUUCUGCUCUAUAAUAAAUAAGUCAAUGAGAUUCGUUAAGAUUUGUUAACAACUCUCAUAA...ACACC.UUGCC.CCA......................CCAGGAC.UAA..U.G..GGCAA.GUA.A..AAU..C.CGUCCUUCAU...A.UCUGCGA.UGGAGGG.UG..................UCGCAGAACAUAACUGUAACUGUUCGUUCCCCCGAACUCUUAUCUAACUCUCUUAACAAAAAUGACUGCUACAAUUUCAGUAAAACAACAAGAAAAUCUUUGGGAAAAGUAUCUCAACUGGGUUACUUCAACUAACAAUCGUCUAUAUAUCGGCAAUUUUGGAACCUUGAUGAUUCCAACGUUGCUUGCUGCAACCAUUUGUUUUAUCAUCGCAUUUAUUGGUGCCCCUCCAGUAGACAUUGAUGGCAUUCGUGAACCUGUUUCUGGUUCUCUGAUGUAUGGUAACAACAUCAUCUCUGGUGCUGUUGUUCCUUCUUCUAA
JCVI_SCAF_1096627636189/703-210              ACAAGUGGUCCAGAAAAAAGACUCCAGAAGGACUUGACGAAAGUUGAGUGCUGCUCUAUAAUAAAUAAGUCAAUGAGAUUCGUUAAGAUUUGUGAACAACUCUCAUAA...ACACC.UUGCC.CCA......................CCAGGAC.UAA..U.G..GGCAA.GUA.A..AAU..C.CGUCCUUCAU...A.UCUGCGA.UGGAGGG.UG..................UCGCAGAGCAUAACUGUAUUAGUUCGUCCCCCCGAACUCUUAUCUAACUCUCUUAACAAAAAUGACUGCUACAAUUUCAGUAAAACAACAAGAAAAUCUUUGGGAAAAGUAUCUAAACUGGGUUACUUCUACCGAUAAUCGUCUAUACAUCGGCAAUUUUGGAACCUUGAUGAUUCCAACAUUACUUGCUGCUACCAUUUGUUUCAUCGUUGCCUUCAUUGCUGCACCUCCUGUGGACAUAGAUGGCAUCCGUGAACCCGUUGCUGGUUCACUCAUGUACGGAAACAACAUCAUCUCUGGUGCUGUAGUUCCUUCGUCCAA
JCVI_SCAF_1096627010530/1158-652             CAAAGUCUUGGACAAAAUUGAGGAAUAUAGGGCUUGACGGCAAGGGCACUGGGUGCUAUGAUAAAUAGGUAAACAAAUGUUACGGAAAGUAAAGAUUCUGUAACAUA.....GUUC.AUGGA....GAAACGGGAC.UCAUCUCCUUACCGAGAC.UA........UCCAU.GUA.A..AAU..A.UGUCUCUCAU...A.UCCACAC.UGGAGGG.UG..................GUGUGGAGCAUACUGAUACCAGUUCGUCCCCCGAACUCUUAUCUAACACUCUUAAACGAAUGACUGCUACAAUUUCAAUUCAAAAACAGAAUAAUCUUUGGGAACAAUUUUGCAACUGGGUUACAUCAACCGAUAAUCGUCUUUAUGUGGGGUGGUUUGGAGUAUUGAUGAUUCCUUGCCUCCUUGUGGCAACAUCAGUUUUUAUUAUUGCAUUUAUCGCAAAUCCCCCUGUAGAUAUUGAUGGUAUUAGAGAACCUGUUGCUGGGUCUCUAAUGUGGGGAAAUAACAUCAUCUCUGGUUCUGUCGUUCCUUCUUCUAAUG
JCVI_SCAF_1101667065672/455-788              AACAUGGUUCUGGACAAAAUCGACGAGUACAGGGCUUGACACCCUCCCAAAAUCGUACUAUACUAAAUAAGUCAACAGGUUAAGGAAUGUAACAACUCCUAAACUUUU....GUGA.CUUGC...UGAAACGGGACUAAUCUCCUC.ACCGAGGC.UA...A....GCAAG...U.A..AAA..UACGCCUCUCAU...AUCCUUACC.U.GAGGG.U...................GGUAAGGAAAUAAGUACCUCCACCAUUUCCCUGAUGGAUCUACUUAACGUUCAAAACAAUGACUGCUACACUUUCACGUCAAAAACAAUCGAAUACUUGGGAACAAUUCUGCGAAUGGGUCACCAGCACUGACAAUCGUCUGUAUGU..............................................................................................................................................................................
JCVI_SCAF_1101668736183/1020-537             CUUACUCUUUGCAUCCAAAUAUUGAUUGUCAUAUGAUGAUUGCAGAUAUACUUGACAAGUAUGUAAAUUUUUGUUACUAUAAAUAGAUCGGAGUGACUUUUGUUUUCA...CUCGA.CUCCC..CG..................UAAACCAAGACCUA...U.A..GGGAG.UAU.A..AAA..UACGUCUUU...............UUCUUACCCCCUC.......................AUAUACCCGUAUUCUUAAAUGACAACUAUUACACGUCAACGUGGUGGUUUGCUUUCAGGAUGGGACGAGUUUUGUGGUUGGGUAACCUCAACUAACAACCGCAUCUACGUAGGUUGGUUUGGAGUUCUAAUGAUCCCUUGCCUACUUGCUGCUGCUGCUUGUUUCAUCGUAGCAUUCAUCGCUGCACCUCCUGUCGAUAUCGACGGAAUCAGAGAACCUGUCGCAGGUUCAUUCUUAUAUGGUAACAACAUCAUCUCUGGUGCUGUAGUACCAUCCUCCAACGCAAUUGGAUUACACUUCUACCCCAUGUGGGA
JCVI_SCAF_1101668361280/281-1                UGAUUUCAACGUAUAUCACUCAGAGAAUAGAGCAGCAGAUGACAGGUAGUUGACAACUGUGUAAAGUUGUGUUACUAUAAAUAACGUAGUGGGGUGUUGAUUACAACA..CACACG.CUCCC..CG..................UAAACCAAGACCUA...U.A..GGGAG.GAU.A..AAU..UACGUCUUU...............UCUUACCCUUC.........................AUAUACCCGUACUUUUAAAUGACAACUAUUUCACGUAAGCGUGGUGGUUUGCUAUCAGGUUGGGACGAGUUCUGUGGUUGGGUAACCUCAACUAACAACCGCAUCUACGUAG..........................................................................................................................................................................................................
JCVI_SCAF_1096627470674/474-1                ACUUUAUAAUCAUUUAGAGGGUCUUUGUACCCAUUGACAGGAAAUCCUAACCGUGAUAUACUAAAUAAGUUGGUUGGAAAAGUCAGGAUUUCUUGGCAAUUCCCAAUA..CAAAUC.UUGCC.......................CUACCGAGAC.UA........GGCAA.GUA.A..AAU..C.CGUCUCUAAU...A.UCUUCUC.U..AGGGGU...................GAGAAGAA.AUAAUAAACUCGUUCGUCCCCACGAACUUUUACUUAACCCUUUUUUAAAUAUGACUGCUUCAAUUGCUACACGUUCAAUUAAUAAUCCCUGGCAGAACUUCUGCGAGUGGAUUACUUCAACCAACAACCGUAUCUAUAUUGGAUGGUUUGGUGUGUUGAUGAUUCCAACUCUGCUAACUGCAACCACCAUUUUUAUUAUUGCCUUUAUUGGCAAUCCACCAGUGGACAUUGACGGUAUUAGAGAGCCCGUUUCUGGUUCCCUACUUUACGGCAACAACAUCUAGAUGGUGUCAUCAC...............
JCVI_SCAF_1096626963273/744-258              UGGUUUUUAUCUAUGCACUUUUUCUUAUGAUGAUCUCCACAAUGGACGCUUGACAAAUACUUAACAAAAGUUUAUAAUAAAUAAAUUGAUGAGGAAAUCCUCAUCAUA....UCUU.CCCCC...U....................AACCAAGACC.....A....CGGGGUUAU.A.......A.UGUCU.UCUU...A.UCCACUAUUGAAGGGAU...................UAGUGGAA.AUACUGUAUCGUCUAUACCCUUUUAGACCCUACUAAAUUUUAUUGUCCUCAUGACAACUCUUCAAAAAAGAGACGGUUCAUUGUUAGCAGGAUGGCCUCAGUUUACUGAGUGGGUUACAUCAACAAACAACAGAAUAUAUGUUGGUUGGUUUGGUGUUCUUAUGAUCCCAUGCUUGCUUGCUGCAACAACUUGUUUCAUUAUUGCUUUCAUCGCUGCCCCACCUGUGGACAUCGACGGAAUCAGAGAACCAGUUGCUGGUUCAUUCUUAUAUGGUAACAACAUCAUUUCUGGUGCUGUUGUACCUUCAUCCA
JCVI_SCAF_1096626912631/341-850              CGGUUAUUUUAACCACAUACCUGACCACCACACGGUAAUCGACACUUGACAUUAUGUUAAGUUUGCGUUACAAUAAAUAGGUCAGACAGUGAGGGUUUCCUCACUUUUU.CUAUCC.UUGGA....GCAACGGGUCUAAUCACCUU.ACCGAGAC.UA........UCCAA.GUA.A..AAU..A.CGUCUCUCAU...A.CCUCUGG.UGGAGGG.UG..................CCAGAGGA.AUACUUCAUACACUGUUCCCCGCAGUAUUACUUACCCUUUUUCAAAUGUCUAGUACAAUCACACAAUCCCGUCAGUCUAAUUGGGAUUCUUUCUGCGAGUGGGUCACCUCCACUGAGAACCGUCUUUAUGUCGGUUGGUUUGGUGUUCUGAUGAUCCCUACACUUCUCGCCGCUACAAUUUGUUUCGUUAUUGCAUUCAUCGCUGCCCCUCCUGUGGACAUCGAUGGCAUCCGUGAACCAGUUGCUGGUUCACUUCUGUACGGUAACAACAUCAUCUCUGGUGCUGUUGUUCCUAGUUCAAACGCAAUUGGC
JCVI_SCAF_1101668170117/978-1486             UCGGGACACACCACUUCUUCACUCCAGAUAGGGGCUUGACAGAUACGGGAAACCGAAGUAUACUAAAUAAAUCAACGAGUUAAGAAACGUAACGUUUUUUAAUCUCUU..GUAAAC.UUGGA....GAAACGGGUCUAAUCACCUU.ACCGAGGC.UA........UCCAA.GUA.A..AAU..A.CGCCUCUCAU...A.CCUGUGG.CGGAGGG.UG..................UCACAGGA.AUAUUAAUACUAGUGUUCCCCGCACUCAUAACUACCCUUUUUCAAAAACAAUGGCUAAUUCUGUUCUUUCGCGUCAACAAGGCGCAUCCACUUGGGAAAAUUUCUGCGAGUGGGUAACUUCAACUAACAACCGUCUGUAUGUCGGUUGGUUCGGUGUGCUGAUGAUUCCAACUCUGUUGGCAGCAACCAUCUGCUUCAUCGUUGCAUUCAUCGCUGCUCCUCCUGUGGACAUCGAUGGCAUCCGUGAACCCGUCGCUGGUUCACUCAUGUAUGGUAACAACAUCAUCUCUGGUGCAGUUGUUCCUUCUUCUA
JCVI_SCAF_1101668738346/1124-1632            UCUUCGGGACACAUGACUUCAAUCCAAACAGAGGAUUGACAGAUACGGGAAACCGAAGUAUACUAAAUACAACAACGAGUUAAGAAACGUAAAGUUUUUUAAUCUGUU..GUAAAC.UUGGA....GAAACGGGUCUAAUCACCUU.ACCGAGAC.UA........UCCAA.GUA.A..AAU..A.CGUCUCUCAU...A.CCUGUGA.CGGAGGG.UG..................UCGCAGGA.AUAAUAAUACUAGUGUUCCCCGCACUUAUACCUAACCCUUUUUCAAUUACAAUGGCUAAUUCUGUUCUUUCGCGUCAACAAGGCGCUUCUACUUGGGAGGAUUUUUGCUCCUGGGUAACCUCAACUAACAAUCGUCUUUAUGUUGGUUGGUUUGGUGUGCUGAUGAUCCCAACUCUGUUGGCAGCAACCAUUUGCUUCAUCACUGCGUUCGUUGCGGCACCUCCUGUCGAUAUUGACGGCAUCCGUGAACCAGUCGCUGGUUCUUUGAUGUACGGUAACAACAUCAUCUCUGGUGCAGUUGUUCCAUCUUCC
JCVI_SCAF_1101668336309/363-1                AUGGUUCCGAUGGUGGCAUGAUGCAACCACUUUAUGCACCGUCACCAGGGGCUUGACAAAUACGGCAAACCGUAUUAUUAUAAAUAAUGUCAGCGUUACAUAACGUAA..CACCAU.CUUGG...AGAACCGGACUAAUACUCCU..ACCGAGAC.UA...U....CCAAG...U.A..AAA..UACGUCUCUCAU...A.CCUGUCU.CUGAGGG.UG..................AGACAGGA.AUACUAUAACUUGUGUUCCCCGCACUAAUACAUAACCCUUUUUCAAAAUGACUACUCUUUCAAGACAACAACAAUCAAAUACUUGGGAACAGUUUUGCGAGUGGACUACUUCAACCAACAACCGUCUCUAUGUCGGUUGGUUCGGUGUGCUGAUGGUCCCCACUCU..................................................................................................................................................
JCVI_SCAF_1096627166940/1059-1564            UGGAGAGUCUGAGGGUUGACGGAUCUCUAAGAUCUAUGCUACUAUAAAUACAUCAGCACGUUACGGAAUGUAACGGAUCAUCACUGACCCGUAACACUCCGUUUUUUG...UUGCC.UUGGA....GAAACGGCCG..AAACGCUU.ACCGAGAC.UA........UCCAA.GUA.A..AAU..A.CGUCUCUCAU...A.CCAACUC.UGGAGGG.UA..................GAGUUGGA.AUACUAUACCCAGUGCCACCCCGCACUCAUACAUAACCCUUUUUCAAAACAAUGGCUCAAUCUGUAAUCUCGCGACAGUCGUCGCAAUCCACCUGGGAGUCUUUCUGCCAGUGGGUAACUUCCACCAAUAACCGCCUCUAUGUCGGUUGGUUCGGCGUCCUGAUGAUCCCAACUCUGUUGGCAGCAACUAUCUGCUUCAUCACCGCCUUCGUCGCUGCUCCCCCUGUGGACAUCGACGGCAUCCGUGAACCCGUAGCUGGUUCACUCAUGUAUGGUAACAACAUCAUCUCUGGUGCAGUUGUUCCCUCUUCC
JCVI_SCAF_1096627990528/590-85               CAAGAUACCCUGUUAAGUCCCAGUUGCCGAAGUGGCAUACGGAUUUGACAGGGUCUUAUUUUUCGGUUAAUAUAAAUACAUGGACGAGGUGAGGAUUUCCUCACCACU....CUUC.UUGGA....GACCGGGCCUAAUACGCCU..ACCGAGAC.UA........UCCAA.GUA.A..AAU..A.CGUCUCUCAU...A.CCAACCC.UGGAGGG.UA..................GGGUUGGA.AUACUAUACUCUGUGUUCCCCGCACUAAUACUUAACCCUUUUUCAAAACAAUGGCUACAACUCUUUCACGCUCCCGCCAAAGUACUGGCUGGGACUCGUUCUGUGAAUGGGUAACCUCAACCAACAACCGUCUCUAUGUCGGUUGGUUCGGUACUCUGAUGGUUCCUACCCUUCUCGCAGCUACAACUUGUUUCAUCGUCGCCUUCAUCGCGGCACCCCCUGUCGAUAUCGAUGGUAUCCGUGAGCCCGUUGCUGGUUCACUUCUCUAUGGUAACAACAUCAUCUCUGGUGCAGUUGUUCCUUCCUCUAAUG
JCVI_SCAF_1096627870624/756-1155             UGAGUUAUGUCCUGGACAUUUUGGAUGAAUAUCGAUAUUAGGGGUUGACAGGGUAACGGAAAUCAGUUAAUAUAAAUACAUGGAACGGGUGAGGAUUUCCUCACCUUU....UCUC.UUGGA....GACCCGGACUAACACUCCU.A.CCGAGAC.UA........UCCAA.GUA.A..AAU..A.CGUCUCUCAU...A.CCAACUC.UGGAGGG.UA..................GAGUUGGA.AUACUAUACUCAGUGCCACCCCGCACUCAUACAUAACCCUUUUUCAAAAAUGACAACUCUUUCAAGACAACAAUCACAAUCAUCCACCUGGGAACAGUUUUGCCAGUGGGUAACUUCUACCAAUAACCGCCUCUAUGUCGGUUGGUUCGGUGUGCUGAUGAUCCCAACUCUGUUGGCAGCAACCGUAUGCUUCAUCACUGCGUUUG..........................................................................................................
JCVI_SCAF_1096627335206/1618-1859            UCUGACGGUGGCAUAAUGCAACCGCUUUAUGCACCGGCACCCAGUGCUUGACAAAUACGGCAAACCGUAGUAUUAUAAAUAUUGUGAGCGUUACACAACGUAACACAA....CAUC.UUGGA....GAACCGGACUAAUACUCCU..ACCGAGAC.UA........UCCAA.GUA.A..AAU..A.CGUCUCUCAU...A.CCUGGCC.UGGAGGG.UA..................GGUCAGGA.AUACUAUAACUUGUGUUCCCCGCACUUUUACAUAACCCUUUUUCAAAA........................................................................................................................................................................................................................................................................
JCVI_SCAF_1096627166294/332-1                AUGGUUCAGACGGUGGCAUGAUGCAACCGCUUUAUGCACCGGCACCAGGGGCUUGACAGAUACGGCAAACCGUAGUAUUAUAAAUAUUGUCAGCGUUACAUAACGUAA....CACC.UUGGA....GAACCGGACUAACACUCCU..ACCGAGAC.UA........UCCAA.GUA.A..AAU..A.CGUCUCUCAU...A.CCUGGCC.UGGAGGG.UA..................GGUCAGGA.AUACUAUAACUUGUGUUCCCCGCACUUUUACAUAACCCUUUUUCAAAAUGACUACUCUUACACGUCAACAACAAUCAAAUACUUGGGAACAGUUUUGCUCCUGGGUCACCUCCACCAACAACCGUCUCUAUGUCGGUU..............................................................................................................................................................................
JCVI_SCAF_1096627651027/382-879              AGGAGUAUGCCAGAUGAGAAAUUGGUCCAGACCCCUUGACGGAUCUGGUCUGGGGUGUUAUGAUAAAUACAUCAACAAAUUAAGAAAUGUAACAAGUUCUUAACAGUU....GUUC.CUCUU.UCA.....................ACCGAGACCUA...U.G..GGGAG.GUU.A..AACA.U.AGUCUCUCAUCUUA.CCUUCAC.UUGAGGG.UG..................GUGAAGGAAAUCGGUAAAUUGGCAAUCCCUAUGCCUAUACUUAUUUCUUUUUAACGUACAAAUGACUGCUACAAUUUCACAACAACGACAAUUAAAUACUUGGGACCAGUUCUGCAACUGGGUUACUUCAACCGACAAUAGGUUAUAUGUUGGGUGGUUUGGGGUUUUGAUGAUCCCUUGUUUACUCGUCGCAACUUCUGUUUUUAUUAUUGCUUUUAUUGCAAAUCCGCCUGUAGACAUUAACUAAUCGGUGUCCCUUACUCGUAAGAGUAUUGACGAAACUGGGUGAAUUGCUGGAAACCGAAAGGCAAUCAGCAGCCA
JCVI_SCAF_1096626954874/169-649              UUUUAACCAUGAUGUACAUGGCAGAUGAGCAAUAAUACUCAUCUUUGAGGGGUUGACAAAUUCUUAACAUUAGUUUACAAUAAAUAACAUAGUGAGGAAAUCCUCACU...UAUUA.CUCCC...G..................CUAACCGAGACCUA...U....GGGAG.AAU.A..AAU..UACGUCUCU...............UUUUUACCCUUC........................AUAUACCGCACUUAUUUCAAAUGACAACUAUUUCACGCAAGCGUGGUGGUCUGCUAUCUGGAUGGGACGAGUUUUGUGAGUGGGUUACUUCCACUAACAAUCGCUUGUAUGUUGGUUGGUUUGGUGUCUUAAUGAUUCCAUGUCUUCUAACUGCUGCUGCUUGUUUUAUCGUAGCAUUCAUCGCUGCACCUCCCGUUGAUAUUGACGGGAUCAGAGAACCUGUUGCAGGAUCUCUUAUGUUUGGUAACAACAUCAUCUCUGGUGCUGUUGUACCUAGUUCUAACGCAAUUGGAUUACACUUCUACCCUAUAUGG
JCVI_SCAF_1101667215307/341-821              UAUAAGUUUAUAAGUAAUAUAAGCUACACAUAUUGAGUACUUUUACUUACUUGACAAAACUUAACAAAAAGAUAUAUAAUAUAUGCAGGUGAGGAUUUCCUCACUUAU....UUUG.CUCCC...G..................CUAACCGAGACCUA...U....GGGAG.GAU.A..AAU..UACGUCUCUC..............GUACUACCCUUC........................AUAUACAACGUACUCUUAAAUGACAACACUAAAUUCUUCUAGUUUAACUAGAAAGCGUGGUGGUUUGCUUUCAGGAUGGGACGAGUUUUGUGAGUGGGUAACAUCCACUGACAAUCGCAUCUACGUUGGUUGGUUUGGUGUCUUAAUGAUCCCAUGUCUUCUAACUGCUGCUGCUUGUUUCAUUGUAGCAUUCAUCGCUGCUCCUCCAGUCGAUAUCGACGGAAUCAGAGAACCAGUUGCGGGUUCUUUCUUAUAUGGUAACAACAUCAUCUCUGGUGCUGUAGUUCCAUCUUCAAACGCAAUAGGAUUACACU
JCVI_SCAF_1096626946312/558-1042             AAUAUAAGUUUAUGAGUAAUAUAAGCUACACAUAUUGAGUACUUUUACUUACUUGACAAAACUUAACAAAAAGAUAUAUAAUAUAUGCAGGUGAGGAUUUCCUCACUU...UUUUG.CUCCU..UU....................AACCGAGACCUUUA.A.A..GGGAG.GAUAA..AAC..UUCGUCUCUC..............GUACUACCCUUC........................AUAUACAACGUACUCUUAAAUGACAACACUAAAUUCUUCUAGUUUAACUAGAAAGCGUGGUGGUUUGCUUUCAGGAUGGGACGAGUUUUGUGAGUGGGUAACAUCCACUGACAAUCGCAUCUACGUUGGUUGGUUUGGUGUCUUAAUGAUCCCAUGUCUUCUAACUGCUGCUGCUUGUUUCAUUGUAGCAUUCAUCGCUGCUCCUCCAGUCGAUAUCGACGGAAUCAGAGAACCAGUUGCGGGUUCUUUCUUAUAUGGUAACAACAUCAUCUCUGGUGCUGUAGUUCCAUCUUCAAACGCAAUAGGAUUACACU
NC_006884.1/170691-171175                    AAUAUAAGUUUAUGAGUAAUAUAAGCUACACAUAUUGAGUACUUUUACUUACUUGACAAAACUUAACAAAAAGAUAUAUAAUAUAUGCAGGUGAGGAAAUCCUCACUU...UUUUG.CUCCU..UU....................AACCGAGACCUUUA.A.A..GGGAG.GAUAA..AAC..UUCGUCUCUC..............GUACUACCCUUC........................AUAUACAACGUACUCUUAAAUGACAACACUAAAUUCUUCUAGUUUAACUAGAAAGCGUGGUGGUUUGCUUUCAGGAUGGGACGAGUUUUGUGAGUGGGUAACAUCCACUGACAAUCGCAUCUACGUUGGUUGGUUUGGUGUCUUAAUGAUCCCAUGUCUUCUAACUGCUGCUGCUUGUUUCAUUGUAGCAUUCAUCGCUGCUCCUCCAGUCGAUAUCGACGGAAUCAGAGAACCAGUUGCGGGUUCUUUCUUAUAUGGUAACAACAUCAUCUCUGGUGCUGUAGUUCCAUCUUCAAACGCAAUAGGAUUACACU
JCVI_SCAF_1101668662976/685-1182             UGGUGGCACAAUGAGUAGAAAUACUCCUCUUUAGGGGGUUGACGGAAUUCCAGGUACGGGUUAUACUAAAUAAGUCAACGGGUUAAGAAACGUAAAGUUUCAACACUCA.UUGUAA.ACACG.CCU..................C..ACCAAGAC.UAAACA.G..CGUGU.CUA.AACAAC....AGUCUUUCAU...A.CCUUGCC.U.UAGGG.U...................GGCAAGGA.AUAGUAACUCCACCAUUUCCCUGAUGGUCUUACUUUUUUGUUUAAAACAAUGGCUCAAUCAAUCCUAUCUCGCCAGCAAGGCGAGUCUACCUGGGAACAGUUCUGCUCCUGGGUCACGUCUACAAACAACCGCCUUUAUGUUGGUUGGUUCGGUGUGCUGAUGAUUCCAACACUGUUGGCAGCAACCGUAUGCUUCAUCACAGCGUUCGUCGCUGCUCCCCCUGUGGACAUCGACGGCAUCCGUGAACCAGUUGCUGGUUCACUCAUGUACGGCAAUAACAUCAUCUCUGGUGCUGUUGUCCCCUCUUCCAA
JCVI_SCAF_1096627104624/470-1                UGGUGGCACAAUGAGUAGAAAUACUCCUCUUUAGGGGGUUGACGGAAUUCCAGGUACGGGUUAUACUAAAUAAGUCAACGGGUUAAGAAACGUAAAGUUUCAACACUCA.UUGUAA.ACACG.CCU..................C..ACCAAGAC.UAAACA.G..CGUGU.CUA.AACAAC....AGUCUUUCAU...A.CCUUGCC.U.UAGGG.U...................GGCAAGGA.AUAGUAACUCCACCAUUUCCCUGAUGGUCUUACUUUUUUGUUUAAAACAAUGGCUCAAUCAAUCCUAUCUCGCCAGCAAGGCGAGUCUACCUGGGAACAGUUCUGCUCCUGGGUCACGUCUACAAACAACCGCCUUUAUGUUGGUUGGUUCGGUGUGCUGAUGAUUCCAACACUGUUGGCAGCAACCGUAUGCUUCAUCACAGCGUUCGUCGCUGCUCCCCCUGUGGACAUCGACGGCAUCCGUGAACCAGUUGCUGGUUCACUCAUGUACGGCAAUAACAUCA............................
JCVI_SCAF_1096627595284/588-1088             UGACGGGAACUUGAGCGAUGAUGUAUGAUAAAUAAGUAAACAAAUGUUACGAAAGUCUGACUUUCAAAACAUUAUCAUUAGGAAGGACCCGAAAGAUCGUCACCCUUGC.UACAAA.CUGCU..CG..................CAAACCGAGACCUA...C.A..GGCAG.UAU.AAUAAU..U.CGUCUCUCAU...A.UCCAGAA.GGGAAGGGAU..................UUCUGGAA.AUAUAGUAUCGCUUCUAACCCUUGAAGCCCUACUUAAAACGUCUUACUAAUGACAACUUCCAAUUUAACUCGUAGCAGACAGAGUGGACUCCUACAAGGAUGGCCAGAAUUCUGUGAGUGGGUUACAUCAACAAACAACAGAAUAUAUGUUGGUUGGUUCGGUGUNNNNNNNNNNNNNNNNNNNNNNNNNNNNNNNNNNNNNNNNNNNNNNNNNNNGCAGCAUUUGCAGUAUUCCUUGUAUACCCAUUCGGUCAGGGUUCAUUCUCUGAUGGUAUGCCUUUAGGUAUCUCAGGUACGUUCAACUUUAUGUUC
JCVI_SCAF_1096626934894/1595-2093            GACAGAAUGAUGCAAAAGCCUAUAUACUAAGGAAGUUGUUUUAAUUUCAACACACUGUAAAGAUUUCUUUACACUUGCAGAAGGACCCGAAAGAUCGUCACCCUGUUG...CACAA.CUGCUCUUA....................AACCGAGACCUA...U.A..GGCAG.AAU.AAUACU..U.CGUCUCUAAU...A.UCCAGAA.GGGAAGGGAU..................UUCUGGAA.AUAUAGUAUCACUUCUAACCCUUGAAGUCCUACUAAAAACGUCUUACUAAUGACAACUCUUUCAACUCAAACCCGCAGCAGAGGUCUCCUAGCAGGAUGGCCAGAGUUUUGCGAGUGGGUAACAUCAACAAACAACAGAUUAUAUGUUGGUUGGUUUGGUGUUUUAAUGAUUCCAUGUUUGCUCGCAGCAGCAGCAUGCUUCAUCGUUGCAUUUAUUGCAGCACCUCCUGUCGAUAUCGACGGUAUCCGCGAACCUGUAGCAGGAUCUUUCUUAUAUGGAAACAAUAUCAUCUCAGGAGCAGUCGUGCCCUC
JCVI_SCAF_1101667098365/381-1                UGAAGGUUCGACUCCUUCCCUCACAGUUUUAAAAAUCUAUUUAUAGAGCUUGACAGGUUCUUAACAAAAGUUUAUAAUAAAUAAAUUAGUGAGCAUUUGCUCACCAUA....CAUC.UUCCUGCUA.....................ACCAAGAC......U.G..AGGAA.GUA.A..AAC..A.CGUCU.UCUU...GUCCACCAG.UGAAGGG.A...................UUGGUGGAAAUAACAGUAUCGCUCUACCCUUUGAGCCCUACUAUUAUUGUUGUACUCAUGACAACUCUUCAAAAAAGAGAACAAGGACUCCUUUCAGGAUGGUCUGAGUUCUGUGAGUGGGUUACUAGCACAAACAACAGAAUUUAUGUUGGUUGGUUUGGAGUCCUAAUGAUUCCUUGCUUAUUAGCUGCUACCACUUGCUUCAUCAUUG..............................................................................................................
JCVI_SCAF_1101668264510/1512-1015            GAGCGAGAUGAGUUGAAGCAGUGCCGAAAGAAGUGGAAUAAAUCUGGCGAAAGCUGUUGACAAGAUUCGGGAAACCCUAUAUAGUAAGUCUGUCGUUAACAAACCGAC...ACAUU.UGACC.CCU..................UCAACCGAGACCUAU..A.G..GGUCA..UU.A..AAC..UACGUCUCUAAU...ACCUCUACC.U.GAGGG.U...................GGUAGAGGAAUACUAACUUCACUGUCCCCUGCAGUAUUACUAACCCUUUUUUCAAAUGUCGAGUACAAUUCUUACCCGAGGUAGGCAGUCUUCCAACUGGGAGCAGUUCUGUCAAUGGGUCACUAGCACAAAUAACCGUCUUUAUGUUGGUUGGUUUGGAGUCCUUAUGAUUCCUUGCCUUCUCGCUGCUACAAUUUGCUUCAUUACUGCCUUCAUCGCUGCUCCUCCUGUGGACAUCGAUGGCAUCAGAGAACCUGUUGCAGGAUCUCUUAUGUAUGGUAACAACAUCAUCUCUGGUGCUGUUGUCCCUUCGUCUAACGC
JCVI_SCAF_1101667287216/222-1                CUAGAAUGUCCAACUAAAGUUCCACCUAGUAACAUUUGAUACAACAGUGGCUUGACUUAUACGUUACAAUAUGUUAUAAAUAUAAGGGGUUCAACACAGUUGACCCCU..UUUUAC.UUCCC..UU.....................ACCAAGACUUA...A.C..GGGGU.UAU....AAU..U.AGUCU.UCUU...AUCCACCAG.UGAAGGG.A...................UUGGUGGAAAUACUGUAUCGUCUAUACCCUUUUAGACCCUACUUAUUUUU...............................................................................................................................................................................................................................................................................
JCVI_SCAF_1096627464384/1273-777             AAUGGACAGUCUGUCAAGUGGUUUUAGAAAGGGGGUUGACAGAUGGGACAGGAUGGGUUACUAUAAAUAAGUCGAAAGGUUACGGAACCAACACAUUCUUUAAUCAUU...UGUAA.CACGC......................CUCACCGGGACUAAA..C.A..GCGUG.UCUAA..AAAA.C.AGUCUCUAAU...A.UCCACUC.GCAAGGG.UA..................GAGUGGAG.AUACUACUACCUAGUGUUCCCUGCACUGCUACAUAACCCUUUUUCAAAACAAUGGCUACAACUCUUACACGCUCUAUUACAUCACCUUGGGAGAAUUUUUGCUCCUGGGUGACUAGCACAAACAACAGAUUGUAUGUUGGCUGGUUCGGUGUUUUACUUAUCCCUACCCUGCUUGCAGCAACUAUCUGCUUCAUCAUCGCCUUUAUCGCGGCUCCGCCCGUAGAUAUAGACGGCAUCAGAGAACCCGUUGCAGGGUCUCUAAUGUAUGGUAACAACAUCAUCUCUGGUGCAGUUGUCCCAAGUUCAAANNNN
JCVI_SCAF_1096627177539/827-1324             AUUCUAAUAAAAUCAAGAUACCCUGUCAAGUACCAGUUCUUACACUGGACCACUUGAUGGGGUAUACUCUUUUGUGGUACUAUAAAUAACAUAACGAACUUCACAGUAC.GUUACA.UUCUCCUUA....................AACCGAGACCUA...U.A..GGGAA.UUC.A..AAC..A.CGUCUCUCAU...A.CCAACCC.UGGAGGG.UA..................GGGUUGGA.AUACUAUACUCAGUGUUCCCCGCACUUUUACUUAACCCUUUUUCAAAUGACUCAAACACUUUCUCGUCAACAGACGAGCACCUGGGACGACUUCUGUUCCUGGGUUACUUCAACAAACAACCGUCUCUAUGUUGGUUGGUUUGGUGUUCUGAUGAUCCCAACUCUGUUGGCGGCCACCAUCUGUUUCAUCACUGCAUUCGUUGCAGCUCCUCCUGUAGAUAUCGACGGUAUUCGUGAACCCGUUGCUGGUUCACUCAUGUACGGAAACAACAUCAUCUCUGGUGCUGUCGUCCCCUCUAGCAAUGCCAUCGG
JCVI_SCAF_1096627731277/708-210              NNNNNNNNNNNNNCAAAAGCCUAUAUACUAAGGAAGUUGUUUUAAUUUCAACACACUGUAAAGAUUUCUUUACAAUGCAGAAGGACCCGAAAGAUCGUCACCCUGUUG....CACA.ACUGC.UCU..................UAAACCGAGACCUAU..A.G..GCAGU.CUA.A..UAC..CUCGUCUCUAAU...A.UCCAGAA.GGGAAGGGAU..................UUCUGGAA.AUAUAGUAUCACUUCUAACCCUUGAAGUCCUACUAAAAUCGUCUUACUAAUGACAACUCUUUCAACACAAAGUCGCAGAUCAGGCGGUCUCCUAGCAGGAUGGCCAGAGUUUUGCGAGUGGGUAACAUCAACAAACAACAGACUAUAUGUUGGUUGGUUUGGUGUACUCAUGAUUCCAUGUUUGCUCACAGCAGCAGCAUGUUUCAUCGUUGCUUUCAUAGCAGCACCUCCUGUCGAUAUCGACGGUAUCCGCGAACCAGUAGCAGGAUCAUUCUUAUAUGGAAACAACAUCAUCUCAGGAGCAGUCGUGCC
JCVI_SCAF_1096627052295/745-1244             ACUUUUCGUGGUAGUAAUGAAAAUGAUGAUGAAUGAAGAAUUUGAUUCUUGACAAGUAUAUAAAGUUGUGUUAAGAUAAAUAACGGAAGGAUCUUGUUUUCAACAUAU....UCCC.ACUGC.UCU...................CAACCGAGACCUCUAUA.G..GCAGU.AUA.A..UAC..UUCGUCUCUCAU...A.CCUGUAA.GUGAGGGAU...................UUACAGGAAUAAGUUUCGCAUCUACCCUUGAUGCCCUACUUAAAAACGUCUUACUAAUGACAACUCUAUCUAAAAGGCAGGGUGGUCUCCUUCAGGGAUGGCCAGAGUUCUGCGAAUGGGUAACAUCAACAAACAACAGACUUUAUGUUGGUUGGUUUGGUGUUCUCAUGAUUCCAUGUUUGCUAACAGCUGCAGCAUGUUUCAUCGUUGCUUUCAUAGCAGCACCUCCAGUCGACAUCGACGGAAUCAGAGAGCCUGUAGCAGGAUCUCUUAUGUUUGGUAACAACAUCAUUUCUGGUGCUGUUGUACCUUCAUCCAACG
JCVI_SCAF_1096627057334/701-1199             AAAAGUCAGAACGCUUGACAGAAAUGUAAAGUUCUGUUACUAUAAAUAACGGAAGGGUGUUGUUUUGCACACACUCAGCAAUGGACUCGAAAUGAUCGCCAUCCAAUG....CACA.ACUGC.UCU..................CAAACCGAGACCUAU..A.G..GCAGU.AUA.A..UAC..UUCGUCUCUCAU...AUCCGACAG.UGAAGGG.A...................UUGUCGGAAAUAAGUAUCGCUUCUAACCCUUGGAGCCCUACUUAAAAACGUCCUACUAAUGACAACUUCAAAUAUCACACGCAGAAGCGGUGCUCUCCUACAGGGAUGGCCUGAGUUCUGUGAGUGGGUAACAUCAACAAACAAUAGACUAUAUGUUGGUUGGUUUGGUGUACUCAUGAUCCCAUGCUUGCUCACAGCAGCUGCAUGUUUCAUUGUUGCUUUCAUUGCAGCACCUCCUGUCGAUAUCGACGGAAUUAGAGAACCAGUAGCGGGUUCUUUCAUGUAUGGUAACAACAUCAUCUCAGGUGCAGUUGUACCAUC
JCVI_SCAF_1096626926948/566-1064             AAAAGAAAGAACACUUGACAGAUUUGUAAACAUUUGUUAAUAUAAAUAACGGAAGGGUGUUGUUUUCAACACACUCAGCAAUGGACUCGAAAGGAUCGCCAUCCAAUG....CACA.ACUGC.UCU..................CAAACCGAGACCUAU..A.G..GCAGU.AUA.A..UAC..UUCGUCUCUCAU...AUCCGACAG.UGAAGGG.A...................UUGUCGGAAAUAAGUAUCGCUUCUAACCCUUGGAGCCCUACUUAAAAACGUCCUACUAAUGACAACUUCAAAUAUCACACGCAGACAGAGUGGUCUUCUACAAGGCUGGCCUGAGUUCUGUGAGUGGGUAACAUCAACAAACAACAGAUUAUAUGUUGGUUGGUUCGGUGUACUCAUGAUCCCAUGCUUGCUCACAGCAGCUGCAUGUUUCAUUGUUGCUUUCAUAGCAGCACCUCCUGUCGAUAUCGACGGAAUCAGAGAACCAGUAGCGGGUUCUUUCAUGUAUGGUAACAACAUCAUCUCUGGUGCGGUUGUUCCUUC
JCVI_SCAF_1096626931783/1107-1605            AAAAAGAAAGAAUACUUGACAGAUUUGUAAACAUUUGUUAAUAUAAAUAACGAAAGGGUGUUGUUUUGCACACACCUAGCAAUGGACUCGAAAUGAUCGCCAUCCAAU....GCAA.ACUGC.UCU..................CAAACCGAGACCUAU..A.G..GCAGU.AUA.A..UAC..UUCGUCUCUAAU...AUCCACUAG.UGAAGGG.A...................UUGGUGGAAAUAAAGUAUCGCUCUACCCUUUGAGCCCUACUUAAUUUAACGUCCUAAUGACAACUUCAAAUAUAACACGCAGAAAAGGUGCUCUCCUACAAGGAUGGCCAGAGUUCUGUGAGUGGGUAACAUCUACAAACAACAGACUUUAUGUUGGUUGGUUCGGUGUACUCAUGAUUCCAUGCUUACUCACAGCAGCAGCAUGUUUCAUCGUUGCUUUCAUAGCAGCACCUCCAGUCGAUAUCGACGGAAUCAGAGAACCAGUGGCGGGUUCUUUCAUGUAUGGUAACAACAUCAUCUCUGGUGCAGUUGUUCCAUCUU
JCVI_SCAF_1096627761059/1297-1795            GAAAAAAGAAAGAACACUUGACAGAUUUGUAAACAUUUGUUAAUAUAAAUAACGAAAGGGUGUUGUUUUCAACACUCAGCGGAGGACUCGAAAUGAUCGCCAUCCAAU....GCAA.ACUGC.UCU..................CAAACCGAGACCUAU..A.G..GCAGU.AUA.A..UAC..CUCGUCUCUAAU...AUCCAUCAG.UGAAGGG.A...................UUGAUGGAAAUAAAGUAUCGCUCUACCCUUUGAGCCCUACUUAUUUUAACGUCCUAAUGACAACUUCAAAUUUAACACGCAGUAGAGGUGGUAUCCUAAAGGGAUGGCCUGAGUUCUGCGAGUGGGUAACAUCAACAGACAACAGAUUAUAUGUUGGUUGGUUCGGUGUACUCAUGAUCCCAUGCUUACUCACAGCAGCAGCAUGUUUCAUCGUUGCUUUCAUAGCAGCACCUCCAGUCGAUAUCGACGGAAUCAGAGAACCAGUGGCGGGUUCUUUAUUGUUUGGUAACAACAUCAUCUCAGGUGCAGUUGUACCAUCAU
JCVI_SCAF_1096627519287/1505-1007            AAGAAAAAAGAACACUUGACAGAUUUGUAAAGUUUUGUUAUAAUAAAUAACGAAAGGGUGUUGUUUUCAACACACUCAGCAAUGGACUCGAAAUGAUCGCCAUCCAAU....GCAA.ACUGC.UCU..................CAAACCGAGACCUAU..A.G..GCAGU.AUA.A..UAC..CUCGUCUCUAAU...AUCCACCAG.UGAAGGG.A...................UUGGUGGAAAUAAAGUAUCGCUCUACCCUUUGAGCCCUACUUAUUCAACGUCCUCAUGACAACUUCAAAUUUAACACGCAGACAGACUGGUCUUCUAAAAGGCUGGCCCGAGUUCUGUGAGUGGGUUACAUCAACAGACAACAGACUUUAUGUUGGUUGGUUCGGUGUACUCAUGAUCCCAUGCUUACUCACAGCAGCAGCAUGUUUCAUCGUUGCUUUCAUAGCAGCACCUCCAGUCGAUAUCGACGGAAUCAGAGAACCAGUGGCGGGUUCUUUAAUGUUUGGUAACAACAUCAUCUCAGGUGCAGUUGUACCAUCAUC
JCVI_SCAF_1096627380576/1966-2464            AAAAGAAAGAACACUUGACAGAUUUGUAAACAUUUGUUAAUAUAAAUAACGGAAGGGUGUUGUUUUCAACACACCCAGCAAAGGACUCGAAAUGAUCGCCAUCCAAUG....CACA.ACUGC.UCU..................UAAACCGAGACCUAU..A.G..GCAGU.AUA.A..UAC..CUCGUCUCUAAU...AUCCAUCAG.UGAAGGG.A...................UUGAUGGAAAUAAAGUAUCGCUCUACCCUUUGAGCCCUACUUAAAAACGUCCUACUAAUGACAACUUCAAAUAUCACACGCAGAAGCGGUGCUCUCCUACAGGGAUGGCCUGAGUUCUGUGAGUGGGUAACAUCAACAAACAACAGAUUAUAUGUUGGUUGGUUCGGUGUACUCAUGAUCCCAUGUCUGCUCACAGCAGCAGCUUGCUUCAUCGUUGCUUUCAUAGCAGCACCUCCAGUCGAUAUCGACGGAAUCAGAGAACCAGUAGCGGGUUCUUUCAUGUAUGGUAACAACAUCAUCUCUGGUGCAGUUGUACCAUCU
JCVI_SCAF_1096627770928/347-845              AAAUAUUUCACGAAAAAGCUUGACAAACUUGUAAAGUUUUGUUACUAUAAAUAAAUCAGUUGGGAAACCAACACAUUACUAAGGACCCGAACGUAUCGUCACCCUAAG....UACA.ACUGC.UCU..................UAAACCGAGACCUAU..A.G..GCAGU.AUA.A..UAC..CUCGUCUCUAAU...AUCCACCAG.UGAAGGG.A...................UUGGUGGAAAUAUAGUAUCGCUCUACCCUUUGAGCCCUACUUAUUUAACGUCCUCAUGACAACUUCAAAUUUAACACGUAGAUCAGGUGGUAUCCUAAAGGGAUGGCCUGAGUUCUGCGAAUGGGUAACAUCAACAGACAACAGAAUUUAUGUUGGUUGGUUUGGUGUUCUAAUGAUCCCAUGUUUACUAACAGCAGCAGCAUGCUUUAUCGUAGCAUUCAUUGCAGCACCUCCAGUAGACAUUGAUGGAAUCAGAGAACCUGUAGCAGGUUCAUUCAUGUAUGGUAACAACAUCAUCNNNNNNNNNNNNNNNNNNNNNNN
JCVI_SCAF_1096626957319/145-644              ACUCUUCGUGGUAAUAAUGAAGAUGAUGAUGAAAGAAGAAUUUGAUUCUUGACUUAAAUGUAAAGUUGUGUUAAAAUAAAUAACGGAAGGAUGUUGUUUUCAACAUAU....UCCU.ACUGC.UCU...................CAACCGAGACCUCUAUA.G..GCAGU.CUA.A..UAC..UUCGUCUCUCAU...AUCCGAAAG.UGAAGGG.A...................UUUUCGGAAAUAAGUAUCGCAUCUAACCCUUGGUGCCCUACUUACAAACGUCUUACUAAUGACAACUCUAUCUAGAAGGCAGGGUGGUCUCCUACAGGGAUGGCCAGAGUUCUGCGAAUGGGUAACAUCAACUAACAACAGAUUAUAUGUUGGUUGGUUCGGUGUACUCAUGAUUCCAUGUCUGCUAACAGCUGCAGCAUGUUUCAUCGUAGCAUUUAUUGCUGCACCUCCAGUCGACAUCGACGGAAUCAGAGAGCCUGUAGCAGGUGCUCUAAUGUAUGGUAACAACAUCAUUUCUGGUGCUGUUGUACCUUCAUCCAA
JCVI_SCAF_1096626996235/1280-1777            ACUGGGUAUAUAUACUUAUUGACUUUUUUGUAAAGUUUCUGUAAUAUAAAUACUCUGAGAUGCUGACAUAGCAUCCAUUAGGAAGGACUCGAAAUUAUCGUAACCCUU..GCUACA.AGUGC.UCU..................CAAACCAAGACCUAU..A.G..GCACU.AUA.A..UAC..UUCGUCUUUUAU.....CCAGUAG.U.GAGGG.A...................UUACUGGAAAUAAGUUUCACAUCUACCCUAGAUGUCCUACUUACAAACGUCCUAAUGACAACUCUUUCAAGAACAGGCAAAUCGACUGGUCUAUUACAAGGAUGGCCAGAGUUUUGCGAAUGGGUUACCUCAACUAACAACCGUUUAUAUGUUGGUUGGUUCGGUGUACUCAUGAUUCCAUGUUUGCUCACAGCAGCAGCAUGUUUCAUCGUAGCAUUUAUUGCUGCACCUCCAGUCGAUAUCGACGGAAUCAGAGAACCAGUAGCAGGUUCAUUCAUGUAUGGUAACAACAUCAUCUCUGGUGCUGUAGUUCCAUCUUCA
JCVI_SCAF_1096627618865/349-844              CUCAACUUCCAAAUUCUUGACAAGUAUGUAAAGUUGUGUUACCAUAAAUAAGACUAGUAGAUUUUGAUCUCAACACAUUUCAUAGGACUCGAAAGAUCGCCCUCCUUU....GAAG.ACUGC.UCU..................CAAACCAAGACCUAU..A.G..GCAGU.AUA.A..UAC..UUCGUCUUUUAU.....CCAGUAG.U.GAGGG.A...................UUACUGGAAAUAAGUUUCGCAUCUACCCUUGAUGCCCUACUUACAAACGUCUUAUUAAAUGACAACUCUUUCAACUCAAACCCGCAGUAAAGGUCUCCUAGCAGGUUGGCCUGAGUUCUGCGAGUGGGUAACAUCUACUAACAACAGAAUUUAUGUUGGUUGGUUUGGUGUACUCAUGAUCCCAUGCUUACUCACAGCAGCAGCAUGUUUCAUCGUUGCAUUCAUUGCAGCACCUCCUGUCGAUAUCGACGGAAUCAGAGAACCCGUGGCAGGUUCUUUCAUGUAUGGUAACAACAUCAUCUCAGUGCAGUUGUUCCAUCU
JCVI_SCAF_1096626969559/800-305              CUUAUCUUCCUAAAUCUUGACAAGUAUGUAAAGUUGUGUUACCAUAAAUAAGACUAGUAGAUUUUGAUCUCAACACAUUUCAUAGGACUCGAAAGAUCGCCCUCCUUU....GAAG.ACUGC.UCU..................CAAACCAAGACCUAU..A.G..GCAGU.AUA.A..UAC..UUCGUCUUUUAU.....CCAGUAG.U.GAGGG.A...................UUACUGGAAAUAAGUUUCGCAUCUACCCUUGAUGCCCUACUUACAAACGUCUUAUUAAAUGACAACUCUUUCAACUCAAACCCGCAGUAAAGGUCUCCUAGCAGGUUGGCCUGAGUUCUGCGAGUGGGUAACAUCAACUAACAACAGACUUUACGUUGGUUGGUUUGGUGUACUCAUGAUCCCAUGCUUACUCACAGCAGCAGCAUGUUUCAUCGUUGCAUUCAUUGCAGCACCUCCUGUCGAUAUCGACGGAAUCAGAGAACCCGUGGCAGGUUCUUUCAUGUAUGGUAACAACAUCAUCUCAGGUGCAGUUGUUCCAUC
JCVI_SCAF_1096626957050/1369-1864            CAGAUUUACCUAAGUCUUGACACUAAUGUAAAGUUGUGUUACCAUAAAUAAGACUAGUAGAUUUUGAUCUCAACACAUUUCAUAGGACUCGAAAGAUCGCCCUCCUUU....GAAG.ACUGC.UCU..................CAAACCAAGACCUAU..A.G..GCAGU.AUA.A..UAC..UUCGUCUUUUAU.....CCAGUAG.U.GAGGG.A...................UUACUGGAAAUAAGUUUCGCAUCUACCCUUGAUGCCCUACUUACAAACGUCUUAUUAAAUGACAACUCUUUCAACUCAAACCCGCAGUAAAGGUCUCCUAGCAGGUUGGCCUGAGUUCUGCGAGUGGGUAACAUCAACUAACAACAGAAUUUAUGUUGGUUGGUUUGGUGUACUCAUGAUCCCAUGCUUACUUACAGCAGCAGCAUGUUUCAUCGUUGCAUUCAUUGCAGCACCUCCUGUCGAUAUCGACGGAAUCAGAGAACCCGUGGCAGGUUCUUUCAUGUAUGGUAACAACAUCAUCUCAGGUGCAGUUGUUCCUUC
JCVI_SCAF_1096627612178/794-299              AUGAUCAUCUAUAGAGUUGACAUUUAUGUAAAGUUGUGUUACCAUAAAUAAGACUAGUAGAUUUUGAUCUCAACACAUUUCAUAGGACUCGAAAGAUCGCCCUCCUUU....GAAG.ACUGC.UCU..................CAAACCAAGACCUAU..A.G..GCAGU.AUA.A..UAC..UUCGUCUUUUAU.....CCAGUAG.U.GAGGG.A...................UUACUGGAAAUAAGUUUCGCAUCUACCCUUGAUGCCCUACUUACAAACGUCUUAUUAAAUGACAACUCUUUCAACUCAAACCCGCAGUAAAGGUCUCCUAGCAGGUUGGCCUGAGUUCUGCGAGUGGGUAACAUCAACUAACAACAGACUUUACGUUGGUUGGUUUGGUGUACUCAUGAUCCCAUGCUUACUCACAGCAGCAGCAUGUUUCAUCGUUGCAUUCAUUGCAGCACCUCCUGUCGAUAUCGACGGAAUCAGAGAACCCGUGGCAGGUUCUUUCAUGUAUGGUAACAACAUCAUUUCUGGUGCAGUUGUUCCAUC
JCVI_SCAF_1096626962154/990-495              CUUAUCUUCCUGAGAGUUGACAUUUAUGUAAAGUUGUGUUACCAUAAAUAAGACUAGUAGAUUUUGAUCUCAACACAUUUCAUAGGACUCGAAAGAUCGCCCUCCUUU....GAAG.ACUGC.UCU..................CAAACCAAGACCUAU..A.G..GCAGU.AUA.A..UAC..UUCGUCUUUUAU.....CCAGUAG.U.GAGGG.A...................UUACUGGAAAUAAGUUUCGCAUCUACCCUUGAUGCCCUACUUACAAACGUCUUAUUAAAUGACAACUCUUUCAACUCAAACCCGCAGUAAAGGUCUCCUAGCAGGUUGGCCUGAGUUCUGCGAGUGGGUAACAUCAACUAACAACAGACUUUACGUUGGUUGGUUUGGUGUACUCAUGAUCCCAUGCUUACUCACAGCAGCAGCAUGUUUCAUCGUUGCAUUCAUUGCAGCACCUCCUGUCGAUAUCGACGGAAUCAGAGAACCCGUGGCAGGUUCUUUCAUGUAUGGUAACAACAUCAUUUCUGGUGCAGUUGUUCCAUC
JCVI_SCAF_1096626981090/989-1487             AAUGUAUCCUAUGAUACUUGCCAUUUAUGUAACGUUUUGUUAAUAUAAAUAACGGAAGGGUGUUGUUUUCAACACACAGCAAUGGACUCGAAAGGAUCGCCAUCCAGU....GCAA.ACUGC.UCU..................CAAACCGAGACCUAU..A.G..GCAGU.AUA.A..AAC..UUCGUCUCUCAU...A.UCCAGUA.GCGAGGGGU...................UACUGGAAAUAAGUUUCGCAUCUACCCUUGGUGCCCUACUUAACGUCUUAUUAAAUGACAACCUCAAAUAUUUCACGCAGACAGAAUGGUCUCCUAGCUGGAUGGCCCGAGUUUUGUGAGUGGGUAACAUCAACUGACAACAGAAUCUAUGUUGGUUGGUUCGGUGUUCUCAUGAUUCCAUGCUUACUCACUGCAGCAGCAUGUUUCGUAGUAGCAUUUAUUGCUGCACCUCCUGUCGAUAUCGACGGAAUCAGAGAGCCAGUAGCUGGUUCUUUCAUGUAUGGUAACAACAUCAUCUCAGGUGCUGUAGUUCCAUCAUCC
JCVI_SCAF_1096627568392/404-1                AUUGUAUCCUAUGAUACUUGCCAAAUAUGUAACGUUUUGUUAAUAUAAAUAGCGGAAGGGUGUUGUUUUCAACACAUAGCAAAGGACUCGAAAGGAUCGCCAUCCAUU....GCAA.ACUGC.UCU..................CAAACCGAGACCUAU..A.G..GCAGU.CUA.A..UAC..UUCGUCUCUCAU...A.UCCAGUA.GCGAGGGGU...................UACUGGAAAUAAGUUUCGCAUCUACCCUUGGUGCCCUACUUAACGUCUUAUUAAAUGACAACCUCAAAUAUUUCACGCAGACAGAAUGGUCUCCUAGCUGGAUGGCCCGAGUUUUGUGAGUGGGUAACAUCAACUGACAACAGAAUCUAUGUUGGUUGGUUCGGUGUUCUCAUGAUUCCAUGCUUACUCACUGCAGCAGCAUGUUUCGUAGUAGCAUUUAUUGCUG...............................................................................................
JCVI_SCAF_1096626155386/104-602              AAUGUAUCCUAUGAUACUUGCCAAAUAUGUAACGUUUUGUUAAUAUAAAUAACGGAAGGGUGUUGUUUUCAACACACAGCAAUGGACUCGAAAGGAUCGCCAUCCAGU....GCAA.ACUGC.UCU..................CAAACCGAGACCUAU..A.G..GCAGU.CUA.A..UAC..UUCGUCUCUCAU...A.UCCAGUA.GCGAGGGGU...................UACUGGAAAUAAGUUUCGCAUCUACCCUUGGUGCCCUACUUAAACGUCUUAUUAAAUGACAACCUCAAAUAUUUCACGCAGACAGAAUGGUCUCCUAGCUGGAUGGCCCGAGUUUUGUGAGUGGGUAACAUCAACUGACAACAGAAUCUAUGUUGGUUGGUUCGGUGUUCUCAUGAUCCCAUGCUUACUCACUGCAGCAGCAUGUUUCGUAGUAGCAUUUAUUGCUGCACCUCCUGUCGAUAUCGACGGAAUCAGAGAGCCAGUAGCUGGUUCUUUCAUGUAUGGUAACAACAUCAUCUCAGGUGCUGUAGUUCCAUCAUC
JCVI_SCAF_1096627574333/996-498              NNNNNNNNNNNNNNNNNNNNNNNNNNNNUAACGUUUUGUUAAUAUAAAUAACGGAAAGGGUGUUGUUUUCAACACACAGCAAUGGACUCGAAAGGAUCGCCAUCCAGU....GCAA.ACUGC.UCU..................CAAACCGAGACCUAU..A.G..GCAGU.CUA.A..UAC..UUCGUCUCUCAU...A.UCCAGUA.GCGAGGGGU...................UACUGGAAAUAAGUUUCGCAUCUACCCUUGGUGCCCUACUUAACGUCUUAUUAAAUGACAACCUCAAAUAUUUCACGCAGACAGAAUGGUCUCCUAGCUGGAUGGCCCGAGUUUUGUGAGUGGGUAACAUCAACUGACAACAGAAUCUAUGUUGGUUGGUUCGGUGUUCUCAUGAUUCCAUGCUUACUCACUGCAGCAGCAUGUUUCGUAGUAGCAUUUAUUGCUGCACCUCCUGUCGAUAUCGACGGAAUCAGAGAGCCAGUAGCUGGUUCUUUCAUGUAUGGUAACAACAUCAUCUCAGGUGCUGUAGUUCCAUCAUCC
JCVI_SCAF_1096626651488/548-1046             AAUGUAUCCCAUGAUACUUGCCAUUUAUGUAACAUUUUGUUAAUAUAAAUAACGGAAGGGUGUUGUUUUCAACACACAGCAAUGGACUCGAAAGGAUCGCCAUCCAAU....GCAA.ACUGC.UCU..................CAAACCGAGACCUAU..A.G..GCAGU.CUA.A..UAC..UUCGUCUCUCAU...A.UCCUGUA.GCGAGGGGU...................UACAGGAAAUAAGUUUCGCAUCUACCCUUGAUGCCCUACUUAACGUCUUAUUAAAUGACAACCUCAAAUAUUUCACGCAGACAGAAUGGUCUCCUAGCUGGAUGGCCCGAGUUUUGUGAGUGGGUAACAUCAACAAACAACAGAAUCUAUGUUGGUUGGUUCGGUGUUCUCAUGAUUCCAUGCUUACUCACUGCAGCAGCAUGUUUCGUAGUAGCAUUUAUUGCUGCACCUCCUGUCGAUAUCGACGGAAUCAGAGAGCCAGUAGCUGGUUCUUUCAUGUAUGGUAACAACAUCAUCUCAGGUGCUGUCGUUCCAUCAUCC
JCVI_SCAF_1096627053816/494-1                AAUGUAUCCUAUGAUACUUGCCAUUUAUGUAACGUUUUGUUAAUAUAAAUAACGGAAGGAUGUUGUUUUCAACACACAGCAAUGGACUCGAAAGGAUCGCCAUCCAUU....GCAA.ACUGC.UCU..................CAAACCGAGACCUAU..A.G..GCAGU.CUA.A..UAC..UUCGUCUCUCAU...A.UCCUGUA.GCGAGGGGU...................UACAGGAAAUAAGUUUCGCAUCUACCCUUGGUGCCCUACUUAAACGUCUUAUUAAAUGACAACCUCAAAUAUUUCACGCAAACAGAAUGGUCUCCUAGCUGGAUGGCCCGAGUUUUGUGAGUGGGUAACAUCAACUGACAACAGAAUCUAUGUUGGAUGGUUCGGUGUUCUCAUGAUUCCAUGCUUACUCACUGCAGCAGCAUGUUUCGUAGUAGCAUUUAUUGCUGCACCUCCAGUCGAUAUCGACGGAAUCAGAGAGCCAGUAGCUGGUUCUUUCAUGUAUGGUAACAACAUCAUCUCAGGUGCUGUAGUUCCA.....
JCVI_SCAF_1101668292268/948-450              AUUGUAUCCUAUGAUACUUGCCAAAUAUGUAACGUUUUGUUAAUAUAAAUAACGGAAGGGUGUUGUUUUCAACACAUAGCAAAGGACUCGAAAGGAUCGCCAUCCAUU....GCAA.ACUGC.UCU..................CAAACCGAGACCUAU..A.G..GCAGU.CUA.A..UAC..UUCGUCUCUCAU...A.UCCUGUA.GCGAGGGGU...................UACAGGAAAUAAGUUUCGCAUCUACCCUUGGUGCCCUACUUAAAUCGUCUUAUUAAAUGACAACCUCAAAUAUUUCACGCAGACAGAAUGGUCUCCUAGCUGGAUGGCCCGAGUUUUGUGAGUGGGUAACAUCAACUGACAACAGAAUCUAUGUUGGUUGGUUCGGUGUUCUCAUGAUUCCAUGCUUACUCACUGCAGCAGCAUGUUUCGUAGUAGCAUUUAUUGCUGCACCUCCAGUCGAUAUCGACGGAAUCAGAGAGCCAGUUGCUGGUUCUUUCAUGUAUGGUAACAACAUCAUCUCAGGUGCUGUAGUUCCAUCAU
JCVI_SCAF_1101667219081/41-539               AUUGUAUCCUAUGAUACUUGCCAAAUAUGUAACGUUUUGUUAAUAUAAAUAACGGAAGGGUGUUGUUUUCAACACACAGCAAUGGACUCGAAAGGAUCGCCAUCCAGU....GCAA.ACUGC.UCU..................CAAACCGAGACCUAU..A.G..GCAGU.CUA.A..UAC..UUCGUCUCUCAU...A.UCCUGUA.GCGAGGGGU...................UACAGGAAAUAAGUUUCGCAUCUACCCUUGAUGCCCUACUUAACGUCUUAUUAAAUGACAACCUCAAAUAUUUCACGCAGACAGAAUGGUCUCCUAGCUGGAUGGCCCGAGUUUUGUGAGUGGGUAACAUCAACUGACAACAGAAUCUAUGUUGGUUGGUUCGGUGUUCUCAUGAUUCCAUGCUUACUCACUGCAGCAGCAUGUUUCGUAGUAGCAUUUAUUGCUGCACCUCCUGUCGAUAUCGACGGAAUCAGAGAGCCAGUAGCUGGUUCUUUCAUGUAUGGUAACAACAUCAUCUCAGGUGCUGUAGUUCCAUCAUCC
JCVI_SCAF_1096626971465/898-400              AUUGUAUCCUAUGAUACUUGCCAAAUAUGUAACGUUUUGUUAUUAUAAAUAACGGAAGGGUGUUGUUUUCAACACAUAGCAAUGGACUCGAAAGGAUCGCCAUCCAGU....GCAA.ACUGC.UCU..................CAAACCGAGACCUAU..A.G..GCAGU.CUA.A..UAC..UUCGUCUCUCAU...A.UCCUGUA.GCGAGGGGU...................UACAGGAAAUAAGUUUCGCAUCUACCCUUGAUGCCCUACUUAACGUCUUAUUAAAUGACAACCUCAAAUAUUUCACGCAGACAGAAUGGUCUCCUAGCUGGAUGGCCCGAGUUUUGUGAGUGGGUAACAUCAACUGACAACAGAAUCUAUGUUGGUUGGUUCGGUGUUCUCAUGAUUCCAUGCUUACUCACUGCAGCAGCAUGUUUCGUAGUAGCAUUUAUUGCUGCACCUCCAGUCGAUAUCGACGGAAUCAGAGAGCCAGUAGCUGGUUCUUUCAUGUAUGGUAACAACAUCAUCUCAGGUGCUGUAGUUCCAUCAUCC
JCVI_SCAF_1096627322220/1822-1324            AAUGUAUCCUAUGUUACUUGCCAUUUAUGUAACGUUUUGUUAAUAUAAAUAACGGAAGGGUGUUGUUUUCAACACACAGCAAUGGACUCGAAAGGAUCGCCAUCCAGU....GCAA.ACUGC.UCU..................CAAACCGAGACCUAU..A.G..GCAGU.CUA.A..UAC..UUCGUCUCUCAU...A.UCCUGUA.GCGAGGGGU...................UACAGGAAAUAAGUUUCGCAUCUACCCUUGGUGCCCUACUUAAAAUCGUCUUACUAAUGACAACCUCAAAUAUUUCACGCAGACAGAAUGGUCUCCUAGCUGGAUGGCCCGAGUUUUGUGAGUGGGUAACAUCAACUGACAACAGAAUCUAUGUUGGUUGGUUCGGUGUACUCAUGAUUCCAUGCUUGUUAACAGCAGCAGCAUGUUUCGUAGUAGCAUUUAUUGCUGCACCUCCUGUCGAUAUCGACGGAAUCAGAGAGCCAGUAGCUGGUUCUUUCUUGUAUGGUAACAACAUCAUCUCAGGUGCUGUAGUUCCAUCAU
JCVI_SCAF_1101668694388/512-14               AAAAAGUUGACAAAGUUAGGAGAAGCAUAUAUAAUAAUUAGGUUGUGAAGUUUUGUAACUUCCUCGACCAUAUUUUUACGAAGGACCCGAAAGUAUCGUACUCCUGAG....UACA.ACUGC.UCU..................UAAACCGAGACCUAU..A.G..GCAGU.AUA.A..AAC..UUCGUCUCUCAU...A.UCCAGUA.GUGAGGGAU...................UACUGGAAAUAAGUUAUCGCAUCUCCCUGAUGCCUUACUUAAACGUUCUAUUAAAUGACAACUCUUUCAAGACAACGUUCUGGCGGUAUCCUAAGUGGAUGGUCAGAAUUCUGUGAGUGGGUAACAUCAACUAACAACAGACUAUAUGUUGGUUGGUUUGGAGUCCUAAUGAUUCCUGCUCUACUUACUGCUGCUGCGUGUUUCAUCGUAGCAUUCAUCGCUGCUCCACCUGUGGACAUCGACGGAAUCAGAGAACCAGUAGCGGGUUCUUUCUUAUAUGGUAAUAACAUCAUCUCUGGUGCUAUUGUUCCAUCAUCAAAC
JCVI_SCAF_1101667122965/1-398                ...................................................................................................CCCUCCUAU....GCAA.ACUGC.UCU..................UAAACCAAGACCUAC..A.G..GCAGU.AUA.A..UAC..UUCGUCUUUC.U...A.UCCAGUA.GUGAGGGAU...................UACUGGAA.AUAAGUUUCGCAUCCAUACCCUUGGUGCCCUACUUAAAAUCGUCUUACUAAUGACAACUCUUUCAACUCAACGCAAAUCUGGUGGACUUCUAGCUGGAUGGCCAGAAUUUUGCGAAUGGGUAACAUCAACAAACAACAGAAUCUAUGUUGGUUGGUUUGGUGUACUCAUGAUCCCAUGUUUGCUAACAGCAGCAGCAUGCUUUAUCGUUGCAUUCAUUGCAGCACCUCCUGUCGAUAUCGACGGAAUCAGAGAACCAGUAGCGGGUUCUUUCUUAUAUGGCAACAAUAUCAUCUCUGGUGCAGUUGUUCCAU
JCVI_SCAF_1096627320100/950-453              AAGUUUAGUAAAGAUUUCCCUGUAAGAACUGAUUUGGAAUAGGGUUGACAAGAAGUGUAAACUUGUGUUAAGAUAAAUAACGAAAGGUGAUAACUUUUGUUAUCAAAC....GCAC.ACUGC.UCU..................CAAACCGAGACCUAU..A.G..GCAGU.AUA.A..UAC..UUCGUCUCUCAU...A.UCCUGUA.GUGAGGGAU...................UACAGGAA.AUAAGUUUCGCAUCUACCCUUGAUGCCCUACUUAACAAUCGUCUUACUAAUGACAACUCUAUCUAAAAGGCAGGGUGGUCUCCUUCAGGGAUGGCCAGAGUUCUGCGAAUGGGUAACAUCAACUAACAACAGAAUCUAUGUUGGUUGGUUCGGUGUACUCAUGAUCCCAUGCUUACUCACAGCAGCAGCAUGUUUCAUCGUUGCUUUCAUAGCAGCACCUCCAGUCGAUAUCGACGGAAUCAGAGAACCAGUAGCAGGUUCUUUCAUGUAUGGUAACAACAUCAUCUCAGGUGCAGUUGUUCCAUCAUCCAA
JCVI_SCAF_1101667214441/882-459              .......................................................................UUACUAUAAAUAACGGAAGGGUGUUUUUUUAACAU......CGCC.ACUGC.UCU..................CAAACCAAGACCUAU..A.G..GCAGU.AUA.A..UAC..UUCGUCUUUC.U...A.UCCAGUA.GUGAGGGAU...................UACUGGAA.AUAAGUUUCGCAUCUACCCUUGAUGCCCUACUUAAAAACGUCUUACUAAUGACAACUUCUAACUUAACACGCAGUAGAGGUGGUAUCCUAAAGGGAUGGCCAGAGUUCUGCGAGUGGGUAACAUCAACAAACAACAGACUAUAUGUUGGUUGGUUUGGUGUCCUCAUGAUUCCAUGUCUGCUAACAGCUGCAGCAUGUUUUAUCGUAGCAUUUAUUGCUGCACCUCCAGUCGAUAUCGACGGAAUCAGAGAGCCAGUAGCUGGUUCUUUAAUGUAUGGUAACAACAUCAUUUCUGGUGCUGUUGUACCUUCA
JCVI_SCAF_1096626985974/973-1469             AGUAUUCUUACUCAUUGACAUAAUUGUAAAGAAAUCGUAAUAUAAAUAACGUUGAGUGUUGUUUUCAACACUUACCCACCAUGGACUCGAAGGUAUCGUAACCCAUUG....UGCA.ACUGC.UCU..................CAAACCAAGACCUAU..A.G..GCAGU.AUA.A..UAC..UUCGUCUUUC.U...A.UCCAGUA.GUGAGGGAU...................UACUGGAA.AUAAGUUUCGCAUCUACCCUGAUGCCCUACUUAACGUCUUACUAAUGACAACUCUUUCAAAACAACGCAGUACAGGACUACUACAAGGGUGGCCUGAGUUCUGUGAGUGGGUUACAUCAACAAACAACAGAAUUUAUGUUGGUUGGUUCGGUGUUCUCAUGAUCCCAUGCUUGCUAACAGCAGCAGCAUGCUUCAUCGUUGCAUUUAUUGCAGCACCUCCAGUCGAUAUCGACGGAAUCAGAGAACCAGUUGCGGGUUCUUUCAUGUAUGGUAACAACAUCAUCUCUGGUGCAGUUGUUCCAUCUUCAAACG
JCVI_SCAF_1096627057731/716-1212             AGUAUUCUUACUCAUUGACAUAAUUGUAAAGAAAUCGUAAUAUAAAUAACGUUAGGUGUUGUUUUCAACACCAACCCACCAUGGACUCGAAAGUAUCGUAACCCAUUG....UGCA.ACUGC.UCU..................CAAACCAAGACCUAU..A.G..GCAGU.AUA.A..UAC..UUCGUCUUUC.U...A.UCCAGUA.GUGAGGGAU...................UACUGGAA.AUAAGUUUCGCAUCUACCCUUGAUGCCCUACUUAACGUCUUUCUAAUGACAACUCUUUCAAAACAACGCAGUACAGGACUACUACAAGGGUGGCCUGAGUUCUGUGAGUGGGUUACAUCUACAAACAACCGCAUCUAUGUUGGUUGGUUCGGUGUUCUCAUGAUCCCAUGCUUGCUAACAGCAGCAGCAUGUUUCAUCGUUGCAUUUAUUGCAGCACCUCCAGUCGAUAUCGACGGAAUCAGAGAACCAGUUGCGGGUUCUUUCAUGUAUGGUAACAACAUCAUCUCUGGUGCAGUUGUUCCAUCUUCAAAC
JCVI_SCAF_1096627058321/1429-1925            AGUAUUCCUACUCAUUGACAAAAUUGUAAACAAAUCGUAAUAUAAAUAACGUUGAGUGUUGUUUUCAACACUUACCCACCAUGGACUCGAAAGUAUCGUAACCCAUUG....UGCA.ACUGC.UCU..................CAAACCAAGACCUAU..A.G..GCAGU.AUA.A..UAC..UUCGUCUUUC.U...A.UCCAGUA.GUGAGGGAU...................UACUGGAA.AUAAGUUUCGCAUCUUCCCUGAUGCCCUACUUAACGUCUUACUAAUGACAACUCUUUCAAAACAACGCAGUACAGGACUACUACAAGGGUGGCCUGAGUUCUGUGAGUGGGUUACAUCUACAAACAACCGCAUCUAUGUUGGUUGGUUCGGUGUUCUCAUGAUCCCAUGCUUGCUAACAGCAGCAGCAUGUUUCAUCGUUGCAUUCAUUGCAGCACCUCCAGUCGAUAUCGACGGAAUCAGAGAACCAGUUGCGGGUUCUUUCAUGUAUGGUAACAACAUCAUCUCUGGUGCAGUUGUUCCAUCUUCAAACG
JCVI_SCAF_1096628014473/95-587               AAUCAAAUGAAUAGACCCUGUUAAGUCCCAGUUCUCCAACUGGCCCACUUGACAGGGUUGUUCCUUUUGUAGUACUAUAAAUAACAUAACGAACUUCACAGUACGUUA....CAUU.CUCCU......................CAAACCGAGACCUAU.......AGGGA.AUU.A..AAA..CACGUCUCUAAU...A.CCAACCC.UGGAGGG.UA..................GGGUUGGA.AUACUUAUAUCAGUGUUCCCCGCACUAUUACUUAACCCUUUUUCAAAUGGCUCAAACACUUACGCGUCAACAAGGCGCGUCCACCUGGGACGACUUCUGUUCCUGGGUCACGUCCACAAACAACCGUCUCUAUGUUGGUUGGUUCGGUGUUCUGAUGAUCCCCACACUGUUGGCGGCAACCAUCUGUUUCAUCACUGCAUUCGUUGCAGCUCCUCCCGUAGACAUCGACGGUAUCCGUGAACCCGUUGCUGGUUCACUCAUGUACGGAAACAACAUCAUCUCUGGUGCUGUCGUCCCCUCUAGCAAUGCCAU
JCVI_SCAF_1101668018289/448-941              CUGCAGGUUGAGUACAAAUACUCAACUUUCAGGGGUUGACGGAAAACCCACCAUCUGCUAUAAUAAAUACAUCGAUUGGUUAAGAAAUCAACACAUUUCUUAACGGUUC.GUAACA.CUCCC......................CAAACCAAGACCUA...U.A..GGGUG.UAU.A..AAA..A.CGUCUUUAAU...A.CCUCUGC.C.UAGGG.C...................GCAGAGGA.AUAGUAAAACCAUCAUCUCCCUGAUGAUCUUACUUUCUUUCAAUUCAAUGGCUUCAACUCUUUCAAGGCAACAAUCUGCCUCUUCGUGGGAUUCGUUCUGCGAGUGGGUAACCUCCACCAACAACCGUCUGUAUGUUGGUUGGUUCGGCGUACUGAUGAUUCCUACGUUGCUUGCUGCAACUAUCUGUUUCAUCGUCGCCUUCGUCGCUGCUCCCCCUGUGGACAUUGACGGUAUCCGUGAACCCGUAGCUGGUUCACUCAUGUACGGUAACAACAUCAUCUCUGGUGCAGUUGUUCCUUCUUCAAACGCAA
JCVI_SCAF_1096627094464/493-1                GGUUUGGAUGAAAUUCUAUAGAUUAAAAAUUAAAUUCAUAAAGAGGCUUGACAAGGAGACAAAACCAGGUUAAUAUAAAUACAUGGACAAGUGAGGGUUUCCUCACUA...UCCAA.CACGC......................CUCACCAAGACUAAA..C.A..GCGUG.UAU.A..AACA.AUAGUCUUUAAU...ACCUCAGGC.G.GAGGG.U...................GUCUGAGGAAUAUUCUAACUUGUGUUCCCCGCACUAAUACCUACCCUUUUACGAAUAAUGGCUCAAACAAUUCUUACGCGGCAACAGUCGCAAUCAACCUGGGAAUCCUUCUGCGAAUGGGUUACCAGCACUAACAACCGUCUAUAUGUCGGUUGGUUCGGUGUACUGAUGAUUCCUACGCUGCUUGCAGCAACCAUUUGUUUCAUCGUCGCCUUUGUCGCUGCUCCUCCUGUGGACAUCGACGGCAUCCGUGAACCAGUCGCUGGUUCUCUGAUGUAUGGUAACAACAUCAUUUCUGGUGCAGUUGUACCUUCUUC....
JCVI_SCAF_1096628018827/585-89               UUGUUAUGCGUUAUACUGUACAGGUAUUCAGAUCAGUUGACGAAACUCAAGAUCUGGUGUAUACUAAAUAGAUCAACGAGUUACGAAAUGUAACAAUUUCCAACUUGG...UGUAA.CACGCCUUA......................CCGAGACUAAA..C.A..GCGUG.UUUAA..AAAA.C.AGUCUCUCAU...A.CCCACGA.UGGAGGG.UG..................UCGUGGGA.AUACUAAUACCGUCGCAUCCCUAGCGAUCUUUCUUACCCUUUUACGAAACAAUGGCACAAGCUACAAUUACAAGGCAACAAUCACAAUCCACUUGGGAAAACUUCUGCGAGUGGGUUACUUCCACCAAUAACCGCCUCUAUGUCGGUUGGUUCGGCGUCCUGAUGAUCCCAACUCUGUUGGCAGCAACAAUCUGCUUCAUCGUCGCCUUCAUCGCUGCCCCUCCUGUGGACAUCGAUGGCAUCCGUGAACCCGUCGCUGGUUCACUCAUGUAUGGUAACAACAUCAUCUCUGGUGCAGUUGUUCCCUCUUCC
JCVI_SCAF_1096626917691/1317-1691            UUGAAUGGCCAAAUACACCUUGGGAAUCUGAAGAGGUUGACAGCACCGACAAUUCCUGAUAUACUAAAUAAGUCAACGGGUUAAGAAAUGUAACAUUUCUAAUCUCUU...GUAAA.CACCC..CU..................UAAACCGAGACCUCU..A....GGGUG.UAU.A..AAU..CACGUCUCUCAU...A.CCUCAGG.CGGAGGG.UG..................UCUGAGGA.AUAAUCUAACUGGUGUUCCCCGCACUUCUACAUACCCUUUUUCAAAACAAUGGCAAACGCUACACUUACACGUUCACAAAAUUCAACCUGGGAAGAUUUUUGCUCCUGGGUGACCAGCACCAAUAACCGUCUAUAUGUUGGUUGGUUCGGCGUUCUAAUGAUCCCAACUCUGCUGGCUGCUACAAUCUGC..........................................................................................................................
JCVI_SCAF_1101668661405/779-1277             UUCGGGAGAUCACCCCUUGACUUUGAGUAUAAACACUUAUCUUUCAGGGGUUGACGGGUUUUCCGAACCAUGUUACAAUAAAUAUAUGAAGCAAUGUAACGAACGUUGU.CUCACC.CACGC......................CUCACCAAGACUAAA..C.A..GCGUG.GUA.A..AAUA.AUAGUCUUUCAU...A.CCUACAU.CGGAGGG.UG..................AUGUAGGA.AUAUCUUACUCGUCUGUCCCCCAGACCUUUCAUACCCUUUUUCAAAUCAAUGGCUAGUUCAACAACCCUAUCACGCCAGCAAGGCGUGUCUACCUGGGAACAAUUCUGUUCUUGGGUCACCUCCACCAAUAACCGCCUCUAUGUCGGUUGGUUCGGCGUGUUGAUGAUCCCAACUCUGUUGGCAGCAACAGUCUGUUUCAUCACCGCAUUCAUCGCUGCUCCCCCUGUGGACAUCGAUGGCAUCCGUGAACCCGUCGCAGGUUCACUCAUGUAUGGUAACAACAUCAUCUCUGGUGCAGUUGUUCCUUCUUC
JCVI_SCAF_1101668287630/575-80               UUCGUUAUACAAAGAUUAAUGUUCGAUGCGAUACCGCACUACCCCUUGACAGUCUCAGGGAAAUCGCUUAAUAUAAAUACAUGGACGGGUGAGGUUUCCCUCACUUUC....CAAA.CACGCCUUA......................CCGAGACUAAA..C.A..GCGUG.UCUAA..AAAA.C.AGUCUCUCAU...ACCUCAGGC.G.GAGGG.U...................GUCUGAGGAAUAUUUUACCUAGUGUUCCCCGCACUUAUACAUAACCCUUUUACGAAAAUGGCUUCAACUCUUUCAAGACAACAAACAUCCACUUGGGAAAACUUCUGCGAGUGGGUAACUUCUACCAAUAACCGCCUCUAUGUCGGUUGGUUCGGCGUUCUGAUGAUCCCAACUCUGUUGGCAGCAACUAUCUGCUUCAUCGUCGCCUUCAUCGCUGCUCCCCCUGUGGACAUCGAUGGCAUCCGUGAACCCGUUGCAGGUUCACUCAUGUACGGUAACAACAUCAUCUCUGGUGCAGUUGUUCCUUCUUCCAACGCAAUU
JCVI_SCAF_1096627175407/902-406              CGAGACUACUGCGACAACAUCUGGAAGGUCUGAGGGGUUGACAGGUUCCCAAAACCCGUGGUACUAUAAAUACAUCAACGCAACAGAACUUAACAGUUCGUUACGUUG...UACCA.CACGCCUUA......................CCGAGACUAAA..C.A..GCGUG.UUUAA..AAAA.C.AGUCUCUCAU...ACCUCAGGC.G.GAGGG.U...................GUCUGAGGAAUAUUCUAACUUGUGUUCCCCGCACUAAUACUUACCCUUUUAAGAAACAAUGGCUCAAUCUGUAAUUUCGCGUCAGCAAGGCGCAUCUACCUGGGAAGAAUUUUGCUCCUGGGUGACUUCCACCAACAACCGUCUGUAUGUCGGUUGGUUCGGCGUUCUGAUGAUCCCAACUCUGUUGGCAGCAACUAUCUGCUUCAUCGUCGCCUUCAUCGCUGCUCCUCCUGUGGACAUCGAUGGCAUCCGCGAACCUGUUGCAGGUUCUCUCAUGUAUGGCAACAACAUCAUCUCUGGUGCAGUUGUCCCCAGUUCCAA
JCVI_SCAF_1096628037299/452-1                UAUUGGAUAUGCUUCAAGAAUAUCGUUACUAGGGGGUUGACGGAUACGGCAAACCGUAUUAUACUAAAUAAGUCAACGGGUUAAGAAACGUAACGUUUGUUAACUUGG...UGUAA.CACGCCUUA......................CCGAGACUAAA..C.A..GCGUG.UCUAA..AAAA.C.AGUCUCUCAU...ACCUCAGGC.G.GAGGG.U...................GUCUGAGGAAUAUUCUAACUCGUGUUCCCCGCACUAAUACUUACCCUUUUACGAAAAAUGGCUCAAUCUACUCUUUCGCGUCAACAGACGCAAUCCAACUGGGAACAGUUUUGUUCCUGGGUUACUUCAACUGAUAACCGUCUGUAUGUCGGUUGGUUCGGCGUCCUGAUGAUUCCAACUUUGUUGGCUGCUACCAUCUGCUUCGUCGUCGCAUUCGUCGCUGCUCCCCCCGUGGACAUCGAUGGUAUCCGUGAACCCGUUGCUGGUUCGCUCAUC.............................................
JCVI_SCAF_1101667347463/439-1                GUAUUGGAUAUGCUUCAAGAAUAUCGUUAUUAGGGGUUGACGGAUACGGCAAACCGUAUUAUACUAAAUAAAUCAACGGGUUACGAAAUGUAACAAUUUCUAACUUGG...UGUAA.CACGCCUUA......................CCGAGACUAAA..C.A..GCGUG.UCUAA..AAAA.C.AGUCUCUCAU...ACCUCAGGC.G.GAGGG.U...................GUCUGAGGAAUAAUCUAACUUGUGUUCCCCGCACUUAUACGUACCCUUUUUCGAUUACAAUGGCUCAAACUACUCUUACUCGCCAACGGAGCGAGUCUAACUGGGAACAGUUUUGUUCCUGGGUUACUUCAACCGACAAUCGUCUUUAUGUUGGUUGGUUCGGCGUCCUGAUGAUCCCAACUCUGUUGGCUGCUACCAUCUGCUUCGUCGUCGCUUUCGUCGCCGCUCCCCCUGUGGACAUCGACGGCAUCCGUGAACCCGUC..........................................................
JCVI_SCAF_1101668668819/1327-1552            GUAUUGGAUAUGCUUCAAGAAUAUCGUUACUAGGGGUUGACGGAUACGGCAAACCGUAUUAUACUAAAUAAAUCAACGAGUUACGAAAUGUAACAGUUUCUAACUUGG...UGUAA.CACGCCUUA......................CCGAGACUAAA..C.A..GCGUG.UCUAA..AAAA.C.AGUCUCUCAU...ACCUCAGGC.G.GAGGG.U...................GUCUGAGGAAUAAUCUAACUUGUGUUCCCCGCACUUAUACGUACCCUUUC...............................................................................................................................................................................................................................................................................
JCVI_SCAF_1096627181509/334-839              UGUAUUACUGAAAUAUAACUUGGUACAAGACGAUACCGUUUGGGGGUUGACAGGGGCGGCAAACCGUAUUAAUAUAAAUACAUCAGCGCGGUAAGGAACUUAACAUUU...CUUUA.CCUCC..UG.........CACACCCCUCAAACCGAGACCUC...U.A..GGGUG.UAU.A..AAA..CACGUCUCUCAU...A.CCAACUC.UGGAGGG.UA..................GAGUUGGA.AUAUUUUACCUAGUGUUCCCCGCACUUAUACAUAACCCUUUUUCAAAUGGCUUCAACACUUUCAAGACAACAAUCAACCUCCUCGUGGGAUAAUUUCUGCGAUUGGGUAACUUCUACCAAUAACCGCCUCUAUGUCGGUUGGUUCGGCGUUCUGAUGAUCCCAACUCUGUUGGCAGCAACCAUCUGUUUCGUCGUAGCAUUCGUCGCUGCUCCACCUGUGGACAUCGAUGGCAUCCGUGAACCCGUCGCUGGUUCACUCAUGUACGGUAACAACAUCAUCUCUGGUGCAGUUGUUCCCUCUUCCAACGCAAU
JCVI_SCAF_1101668260392/904-409              UGCGACUGAAAUAUUACUUGGUACAAGGUGAUACCGUUUAAGGAGUUGACAUGAUCGUGAAGAUCGCUUAAUAUAAAUACAUGGACGGGUGAGGUUUUCCUCACUUUC....CAAA.CACCC..CU..................CAAACCGAGACCUAU..A....GGGUG.UAU.A..AAU..CACGUCUCUCAU...A.CCCGACC.UGGAGGG.UA..................GGUUGGGA.AUAUUUUACUCGGUACUACCCCGUACUAAUACAUAACCCUUUUUCAAAUGGCUUCAACUCUUUCAAGACAACAAUCAUCCUCUUCGUGGGAAAAUUUCUGCGAUUGGGUAACUUCUACCAAUAACCGCCUCUAUGUCGGUUGGUUCGGCGUUCUGAUGAUUCCAACUCUGUUGGCAGCAACCAUCUGUUUCGUCGUAGCAUUCGUCGCUGCUCCUCCUGUGGACAUCGAUGGCAUCCGUGAACCCGUCGCUGGUUCACUCAUGUACGGUAACAACAUCAUCUCUGGUGCAGUUGUUCCCUCUUCCAACGCAA
JCVI_SCAF_1096627380323/3052-3418            UGUAACUGAAAUAUGAUCUGGUACAAGGGGAUACCAUUUCAGGGGUUGACAGAUAUGUGAAGAUCGCUUAAUAUAAAUACAUGGACGGGUGAGGUUUUCCUCACCAUC....CACA.CACCC..CU..................CAAACCGAGACCUAU..A....GGGUG.UAU.A..AAU..CACGUCUCUCAU...A.CCAACCC.UGGAGGG.UA..................GGGUUGGA.AUAUUUUACUCAGUACUACCCCGUACUAAUACAUAACCCUUUUUCAAAUGGCUUCAACACUUUCAAGACAACAAUCAACCUCCUCGUGGGAUAAUUUCUGCGAUUGGGUAACUUCUACCAAUAACCGCCUAAUAUGUCGGUUGGUUCGGCGUGCUGAUGAUCCCAACUCUGUUGGCAGCAACC.................................................................................................................................
JCVI_SCAF_1096626631643/644-1139             CGCAAAAGCGAAGGCAAGGAAACUUAAAAUUCUUCGGGGAGAGGGUUGACAGAUCUGUGAAGAUCGCUUAAUAUAAAUACAUGGACGGGUGAGGUUUUCCUCACUUUC....CAAA.CACUC..CU..................CAAACCGAGACCUAU..A....GGGUG.UAU.A..AAU..CACGUCUCUCAU...A.CCAACUC.UGGAGGG.UA..................GAGUUGGA.AUAUUUUACCUAGUGUUCCCCGCACUUAUACAUAACCCUUUUUCAAAUGGCUUCAACUCUUUCAAGACAACAAUCAUCCUCUUCGUGGGACAAUUUCUGCGAGUGGGUAACUUCUACCAAUAACCGCCUCUAUGUCGGUUGGUUCGGCGUGCUGAUGAUCCCAACUCUGUUGGCAGCAACCAUCUGUUUCGUCGUAGCAUUCGUCGCUGCUCCUCCUGUGGACAUCGACGGCAUCCGUGAACCCGUCGCUGGUUCACUCAUGUACGGUAACAACAUCAUCUCUGGUGCAGUUGUUCCCUCUUCCAACGCAAU
JCVI_SCAF_1096628022421/773-1268             UUGCAACUGAAAUAUUACUUGGUACAAGGGGAUACCGUUUUGGGGUUGACAGAUUCGUGAUGAUCGCUUAAUAUAAAUACAUGGACGGGUGAGGUUCUCCUCACUUUC....CAAA.CACCC..CU..................CAAACCGAGACCUAU..A....GGGUG.UAU.A..AAU..CACGUCUCUCAU...A.CCAGCCC.UGGAGGG.UA..................GGGUUGGA.AUAUUUUACCUAGUGUUCCCCGCACUUAUACAUAACCCUUUUUCAAAUGGCUCAAACACUUUCAAGACAACAAUCACUCUCUUCGUGGGAUAAUUUCUGCGAGUGGGUAACUUCUACCAAUAACCGCCUCUAUGUCGGUUGGUUCGGCGUGCUGAUGAUCCCAACUCUGUUGGCAGCAACCAUCUGUUUCGUCGUAGCAUUCGUCGCUGCUCCACCUGUGGACAUCGAUGGCAUCCGCGAACCUGUUGCAGGUUCUCUCAUGUACGGUAACAACAUCAUCUCUGGUGCAGUUGUUCCCUCUUCCAACGCAAU
JCVI_SCAF_1096627843116/1250-1579            UUUUUUUGAUAUGAUAAUCAUGUUUUCUAGGAUACAAAUCGGAGCUUGACAGGGAGGGAAAACCGUCUUAAUAUAAAUACAUGGACAGGUGAGGGUUUCCUCACCAUC....CACA.CACGC..CU..................U..ACCAGGAC.UAAACA....GCGUG.GCU.A..AAAAAC.AGUCCUUCAU...A.CCUGAUC.UGGAGGG.UA..................GAUCAGGA.AUACUAUACUCAGUGCCACCCCGCACUCAUACUUAACCCUAUUUCAAAUGACAACACUUUCAAGACAACAAUCACAAACAUCCACCUGGGAACAGUUUUGCCAGUGGGUAACUUCUACCAAUAACCGCCUCUAUGUCGGUUGGUUC......................................................................................................................................................................
JCVI_SCAF_1096627870751/703-881              UGAAUAUAGGUUUGAUAUGAUACAGUCAUGGGACUUGACAGGGAGGGAAAACCGUCUUAAUAUAAAUACAUGGACGGGUGAGGGUUUCCUCACCAUCCAC...............A.CACGC..CU..................U..ACCAGGAC.UAAACA....GCGUG.UCU.A..AAAAAC.AGUCCUUCAU...A.CCUGAUC.UGGAGGG.UA..................GAUCAGGA.AUACUA..................................................................................................................................................................................................................................................................................................................
JCVI_SCAF_1096627168565/2009-2189            ACACCACUUCAACCCAGACGAGGGUUGACAGAUACGGGAAACCGAAGUAUACUAAAUAAAUCAACGAGUUAAGAAAUGUAACAUUUUUUAAUCUCUUGUA...............A.CACGC..CU..................C..ACCGAGAC.UAAACA....GCGUG.UUU.A..AAAAAU.AGUCUCUAAU...A.CCUCAGG.CGGAGGG.UG..................UCUGAGGA.AUAUUCUA................................................................................................................................................................................................................................................................................................................
JCVI_SCAF_1101667073072/617-931              UUCGUUAUAGAAAGAUUAAUGUUCGAUGCGAUACCACAAAGGGGGUUGACAGAUAUGUGAAGAUCGCUUAAUAUAAAUACAUGGACGGGUGAGGUUUUCCUCACUAUC....CAAA.CACGC..CU..................C..ACCGAGAC.UAAACA....GCGUG.UCU.A..AAAAAC.AGUCUCUCAU...A.CCUCAGG.CGGAGGG.UG..................UCUGAGGA.AUAUUUUACCUAGUGUUCCCCGCACUUAUACAUAACCCUUUUUCAAAUGGCUUCAACUCUUUCAAGACAACAAUCUUCCACUUGGGAUAACUUCUGCGAGUGGGUAACUUCUACCAAUAACCGCCUCUAUG.....................................................................................................................................................................................
JCVI_SCAF_1096628034240/231-1                UUCGUUAUACAAAGAUUAAUGUUCGAUGUGAUACCGCACUACCCCUUGACAGUCUCAGGGAAAUCGCUUAAUAUAAAUACAUGGACGGGUGAGGUUUCCCUCACUUUC....CAAA.CACGC..CU..................U..ACCGAGAC.UAAACA....GCGUG.UCA.A..AAAAAC.AGUCUCUCAU...A.CCUCAGG.CGGAGGG.UG..................UCUGAGGA.AUAUUUUACCUAGUGUUCCCCGCACUUAUACAUAACCCUUUUACGAA.........................................................................................................................................................................................................................................................................
JCVI_SCAF_1096627318775/580-85               UUUUUUGAAAAGAGGUUUAGGUUCAAUAUGAUACAACAGGUGGGGUUGACAGAUACAGAGUAAUCGCUUAAUAUAAAUACAUGGACGGGUGAGGAUUUCCUCACCAAC....CACA.CACGCCUUA......................CCGAGACUUAA..C.A..GCGUG.UCUAA..AAAA.C.AGUCUCUCAU...A.CCCGACC.UGGAGGG.UA..................GGUUGGGA.AUAUUUUACCGAGUACUACCCCGUACUUAUACAUAACCCUUUUUCAAAACAAUGGCUACAACACUUUCAAGACAACAAUCAUCCACUUGGGAAAAUUUCUGCGAGUGGGUAACUUCUACCAAUAACCGCCUCUAUGUCGGUUGGUUCGGUGUGCUGAUGAUUCCAACUCUGUUGGCAGCAACCGUCUGUUUCAUCACCGCCUUCGUCGCUGCUCCUCCUGUGGACAUCGACGGCAUCCGUGAACCAGUCGCUGGUUCUCUGAUGUACGGUAACAACAUCAUCUCUGGUGCUGUUGUUCCCUCUUCCAACGCA
JCVI_SCAF_1096627099408/372-1                AGAGACAUGUUUUUUUAUAAACGGCCGUGAUGUUCAUUAUGAUACUUGACAGACUCAGGAAAAUCGCUUAAUAUAAAUACAUGGACGGGUGAGGGUUUCCUCACCAUC....CAAA.CACGC..CU..................U..ACCGAGAC.UAAACA....GCGUG.UUU.A..AAAAAC.AGUCUCUCAU...A.CCCGACC.UGGAGGG.UA..................GGUUGGGA.AUAUUUUACCGAGUACUACCCCGUACUUAUACAUAACCCUUUUUCAAAACAAUGGCUACAACACUUUCAAGACAACAAUCAUCCACUUGGGAAAAUUUCUGCGAGUGGGUAACUUCUACCAAUAACCGCCUCUAUGUCGGUUGGUUCGGCGUGCUGAUGAUUCCAACUCUGUUGGCAGCAACCGUCUG............................................................................................................................
JCVI_SCAF_1101668743230/1300-1703            UGGCAUCUGGUAGACACUUCACAGGGUGUCCAACACCCUUGACAGAUACGGCAAACCGUAGUAUUAUAAAUACAUCAAACGUUAAGAACUGUAAAGGACUUAACGUUU....UUUU.GUCGCCUUA......................CCAAGACUAAA..C.A..GCGAC.AUU.A..AAUA.ACAGUCUUUCAU...A.CCUCUAC.U.AAGGG.U...................GUAGAGGA.AUAGUAACUCCACCAUUUCCCUGAUGGUCUUACUUACAUCUAGUAUCAAUGGCUAAUUCAGUUCUUACCCAAGGACAACAAUCUCAAUCGUCCUGGGAAUCAUUCUGCGAGUGGGUGACAUCCACCAACAACCGUCUCUAUGUCGGUUGGUUCGGUGUCUUGAUGAUCCCGACUCUCCUCGCCGCAACGAUCUGUUUCGUUGUCGCCUUCGUCGCUGCUCCC..........................................................................................
JCVI_SCAF_1101668699051/1-435                ..............................................................UAUAUUACUAUAAAUAGAUCGAUUGGGUGAGGGAAUCCUCACCUUUU.CAUUCU.GUCGC......................CUCACCAAGACUAAA..C.A..GCGAC.AUU.A..AAUA.ACAGUCUUUCAU...A.CCUCUGC.U.UAGGG.U...................GCAGAGGA.AUAGUAACUCCACCAUUUCCCUGAUGGUCUUACUACUUGUAUUUUUCAAAUGACUGCAACACUUUCACGCUCCCGUCAAUCUAACUGGGAGUCAUUCUGCGAGUGGGUCACCUCCACCAACAACCGUCUGUAUGUCGGUUGGUUCGGUGUUCUGAUGAUUCCCUGUUUGCUCGCCGCUACAAUUUGUUUUAUCACCGCAUUCAUCGCUGCUCCCCCUGUGGACAUUGAUGGUAUUCGUGAACCUGUCGCAGGUUCUCUAAUGUACGGUAACAACAUCAUCUCUGGUGCUGUCGUUCCGUCUUCUAACGCAAU
JCVI_SCAF_1096627986033/516-26               CAAAGAUAGGUACAAACGCUCAUCUUUUAGGGGUUGACGGGUUUACCGAACCGUGUUACUAUAAAUAGGUAAACAAAUGUUAAGGAGCGUCACGCUUUCGUAACAUA.......CC.CACGC......................CUCACCAGGACUAAA..C.A..GCGUG.GUA.A..AACA.ACAGUCCUUCAU...A.CCUCUGC.U.UAGGG.U...................GCAGAGGA.AUAGUAACUCCACCAUUUCCCUGAUGGUCUUACUUAUUCACUAAAUUACAAUGGCUCAAUCUGUUAUCUCACGCCAACAAGGCGUGUCUAACUGGGAACAGUUCUGUUCCUGGGUUACCUCUACAAACAACCGCCUCUAUGUUGGUUGGUUCGGCGUACUGAUGAUCCCUACCUUGCUUGCUGCAACAGUAUGUUUCAUCACCGCCUUCGUCGCUGCUCCUCCUGUGGACAUUGACGGUAUUCGUGAACCAGUUGCUGGUUCUCUCAUGUAUGGCAACAACAUCAUCUCUGGUGCUGUCGUCCCUAGUUCCA
JCVI_SCAF_1101668169754/1492-998             GACAGAAAAGAAAGUGGAUACCUCCAGAACAAGGUGGUUGAAGGGUUGACAGGGGCGGCAAACCGUAUUAUUAUAAAUACAUCAACGACGUUACGAAACGUAACAGU.....UGAA.CACGC......................CUCACCGAGACUAAA..C.A..GCGUG.UCUAA..AAAA.C.AGUCUCUCAU...A.CCAACUC.UGGAGGG.UA..................GAGUUGGA.AUAUUUUACCUAGUGUUCCCCGCACUCAUACAUAACCCUUUUUCAAAUGGCUUCAACACUUUCAAGACAACAAACCUCUUCGUGGGAUAACUUCUGCGAGUGGGUAACUUCUACCAAUAACCGCCUCUAUGUCGGUUGGUUCGGCGUUCUGAUGAUCCCAACUCUGUUGGCAGCAACUAUCUGCUUCAUCGUCGCCUUCAUCGCUGCUCCUCCUGUGGACAUCGAUGGCAUCCGUGAACCCGUCGCUGGUUCACUCAUGUACGGUAACAACAUCAUCUCUGGUGCAGUUGUUCCCUCUUCCAACGCAAUUGG
JCVI_SCAF_1096627168582/2014-2509            UACUGCGAUACGAUUUGGAAAAUUUGAUCCAAAGGGGUUGACGGAUACGGCAAACCGUAUUAUACUAAAUAAAUCAACGGGUUAAGAAAUGUAACAUUUCUAAUCCUU....GUAA.CACGC.CUG.....................ACCGAGACUAAA..C.A..GCGUG.UAU.A..AACA.ACAGUCUCUCAU...A.CCAACUC.UGGAGGG.UA..................GAGUUGGA.AUAUUUUACCUAGUGUUCCCCGCACUCAUACAUAACCCUUUUUCAAAAUGGCUCAAACACUUUCAAGACAACAACAACUCUCUACGUGGGAUUCUUUCUGCGAGUGGGUAACUUCUACCAAUAACCGCAUUUAUGUCGGUUGGUUCGGCGUUCUGAUGAUCCCAACUCUGUUGGCAGCAACUAUCUGCUUCAUCGUCGCCUUCAUCGCUGCUCCUCCUGUGGACAUCGAUGGCAUCCGUGAACCCGUCGCUGGUUCACUCAUGUACGGUAACAACAUCAUCUCUGGUGCAGUUGUUCCCUCUUCCAACGCAA
JCVI_SCAF_1096628037492/935-1430             GAGAGAUGUUUUUUUUGUGUGCUGCUGUAAUGUUCGAUAUGAUACUUGACAGACUCAGGGAAAUCGCUUAAUAUAAAUACAUGGACGGGUGAGGUUUUCCUCACCAUC....CAAA.CACGC.CUG.....................ACCGAGACUAAA..C.A..GCGUG.UCU.A..AACA.ACAGUCUCUCAU...A.CCAACUC.UGGAGGG.UA..................GAGUUGGA.AUAUUUUACCUAGUGUUCCCCGCACUUAUACAUAACCCUUUUUCAAAUGGCUCAAACACUUUCAAGACAACAAACCUCUUCGUGGGAUAACUUCUGCGAGUGGGUAACUUCUACCAAUAACCGCCUCUAUGUCGGUUGGUUCGGCGUACUGAUGAUCCCAACUCUGUUGGCAGCAACCAUCUGUUUCGUCGUAGCAUUCGUCGCUGCUCCUCCUGUGGACAUCGAUGGCAUCCGUGAACCCGUCGCUGGUUCACUCAUGUACGGUAACAACAUCAUCUCUGGUGCAGUUGUUCCCUCUUCCAACGCAAUUGG
JCVI_SCAF_1101668256124/637-1133             AGAGAGAUGUUUUUUUGUGUGCUGCUGUAAUGUUCGAUAUGAUACUUGACAGACUCAGGGAAAUCGCUUAAUAUAAAUACAUGGACGGGUGAGGUUCUCCUCACCAUC....CAAA.CACGC.CUG.....................ACCGAGACUAAA..C.A..GCGUG.UCU.A..AACA.AUAGUCUCUCAU...A.CCAACUC.UGGAGGGGUA..................GAGUUGGA.AUAUUUUACCUAGUGUUCCCCGCACUCAUAGAUAACCCUUUUUCAAAUGGCCUCAACUCUUUCAAGACAACAAACAUCCACUUGGGAUAAUUUCUGCGAGUGGGUAACUUCAACCAACAAUCGUCUUUAUGUUGGUUGGGUUCGGUGUGCUGAUGAUCCCACUCUGUGGCAGCAUCAUCUGCUUCAUCGUUGCUUCAUCGCUGCUCCCCCUGUGGACAUCGAUGGUAUCCGUGAACCCGUUGCUGGUUCACUUCUGUACGGUAACAACAUCAUUUCUGGUGCUGUUGUUCCUUCUUCAAACGCAAUCGGACU
JCVI_SCAF_1096627166188/420-1                GACGCCUUCCAAUUUGAGUAAAAAUGCUUAUCUCAAGGGGGUUGACGGAAAUCCACACUUGUUGUAUUAUAAAUACAUGAAGCAAUGUAACGAACUAUCGUUACAUGU..CUCACC.CACGC......................CUCACCAGGACUAAA..C.A..GCGUG.GUA.A..AACA.AGAGUCCUUCAU...A.CCCACUC.UGGAGGG.UA..................GAGUGGGA.AUACUAUACCCAGUACCACCCCGUACUCAUACUUAACCCUUUUUCAAAAAUGACAACUCUAUCAAGACAACAAUCACAACAAUCCGUCUGGGAGAAUUUCUGCCAGUGGGUAACUUCUACCAAUAACCGCCUCUAUGUCGGUUGGUUCGGUGUGCUGAUGAUCCCAACUCUGUUGGCAGCAACAGUCUGCUUCAUCACCGCCUUCGUCGCUGCUCCUCCUGUGGACAUCGACGG..............................................................................
JCVI_SCAF_1096627165554/398-895              UCCUACUGAGUUGAGUAUAAACACUCAUCUUCAAGGGGUUGACGGAUUUCCGAACACCUGUUAUGAUAAAUAGGUAAACAAAUGUAAAGGACCAUUUCGGUUUCGUUA..CAUACC.CACGCCUUA......................CCAGGACUAAA..C.A..GCGUG.GUA.A..AACA.ACAGUCCUUCAU...A.CCUACAU.CGGAGGG.UG..................AUGUAGGA.AUAUUUUAUCUGUCUGUCCCCCAGACCUUUCAUACCCUUUUUCAAAAACAAUGGCUCAAUCUGUUAUCUCACGCCAGCAAGGCGUGUCUACCUGGGAACAAUUCUGCUCCUGGGUCACCUCAACUAACAAUCGUCUGUACGUCGGUUGGUUCGGUGUGUUGAUGAUCCCAACUCUGUUGGCAGCAACCGUCUGUUUCAUCACCGCCUUCGUCGCUGCUCCCCCUGUGGACAUCGACGGCAUCCGUGAACCCGUCGCUGGUUCACUCAUGUACGGUAACAACAUCAUCUCUGGUGCUGUUGUCCCUUCUUCCA
JCVI_SCAF_1096627179518/2182-1690            CAGAAAUAGGUACAAAUACUCUAAUUCUAGGGGUUGACUGGUUUUCCGCACUCCUGUAUAAUAAAUAGGUAAACAAAUGUAACGGAGCGUCACGCUUUCGUAACAUA.......CC.CACGCCUUA......................CCAGGACUAAA..C.A..GCGUG.GUA.A..AACA.ACAGUCCUUCAU...A.CCCACGA.UGGAGGG.UG..................UCGUGGGA.AUAUUUUAUUCGUCAGUUCCCUGCUGACCUUACUUACCCUUUUUCAAAAUGGCAAACUCUACGCUUCAACAAUCUUACUCUCCGUCCAACUGGGAACAGUUCUGUGACUGGGUUACCUCAACUAACAACCGUCUGUACGUCGGUUGGUUCGGUGUGCUGAUGAUCCCAACUCUGUUGGCAGCAACUAUCUGCUUCAUCGUCGCUUUCAUCGCUGCUCCACCUGUGGACAUUGAUGGCAUCCGCGAACCAGUCGCUGGUUCUCUCAUGUAUGGCAACAACAUCAUUUCUGGUGCAGUUGUUCCUUCUUCCAAC
JCVI_SCAF_1096627369278/731-1223             GAAAUAUAAGUACAAACACUCAUCUUUUAAGGGUUGACUGGUUUUCCGCACUCCUGUAUAAUAAAUAAGUGAACAAAUGUAACGGAGCAUCACAGUUUCGUAACAUA.......CC.CACGCCUUA......................CCAGGACUAAA..C.A..GCGUG.GUA.A..AACA.ACAGUCCUUCAU...A.CCCACAC.UGGAGGG.UG..................GUGUGGGA.AUACUACUACCGUCGCAUCCCUAGCGAUCUUUCUUACCCUUUUUCGAUUACAAUGGCUCAAUCUACUCUCUCACGCCAGCAAGGCGUGUCUAACUGGGAAUCCUUCUGUGAAUGGGUUACCAGUACAAACAACCGUCUGUAUGUCGGUUGGUUCGGUGUGUUGAUGAUCCCAACUCUGUUGGCGGCAACCAUCUGUUUCAUCACCGCAUUCGUCGCUGCUCCCCCUGUGGACAUUGACGGCAUCCGCGAACCAGUUGCUGGUUCACUCAUGUAUGGUAACAACAUCAUCUCUGGUGCAGUUGUUCCUUCGUC
JCVI_SCAF_1096628011253/1140-1634            AAGGCAGCAGCUAAGAAGCCAAAGUGAUAAGUGGCACACGGGUGUUGACAGAUAGGGAGUAGCCCCUUAAUAUAAAUACAUGGACGAGGUGGGGAUUUCCUCACCAU.....CCAU.CACGCCUUA......................CCAGGACUAAA..C.A..GCGUG.ACU.A..AACA.ACAGUCCUUCAU...A.CCCACUC.UGGAGGG.UA..................GAGUGGGA.AUACUAUACUCAGUACCACCCCGUACUACUACAUAACCCUUUUUUCAAACAAUGGCUACUUCAACUCUUUCAAGGUCCCGCCAAUCGGGCUGGGAUAACUUUACUGAGUGGGUGACAUCAACCAACAACCGUCUCUAUGUCGGUUGGUUCGGUACCCUGAUGAUCCCUACUCUUCUGGCUGCAACCACCUGCUUCAUCGUUGCCUUCAUCGCUGCUCCCCCUGUGGACAUCGACGGCAUCCGUGAGCCUGUCGCUGGUUCGCUCCUGUAUGGCAACAACAUCAUCUCUGGUGCUGUUGUCCCUAGCUCCAAU
JCVI_SCAF_1096627369480/1080-585             GCAGGUUCCGUUACAAACCUUGCUGUAGGGUCUGAGUAUUUCUACCCUUGACCUGUGGCGUUGAUUGCGCUAUACUAAAUAAAGUUACGAAAUCGUUAGAUAUCGUUA....CAAA.CUCUC..CG..................CAAACCGAGACCUC...U.A..GGGAG.UAU.A..AAU..CACGUCUCUAAU...A.CCUGACC.UGGAGGG.UA..................GGUCAGGA.AUAUUCUACCUAGUACCACCCCGUACUUAUACAUAACCCUUUUUCAAAUGGCACAAGCUACAAUCUCGCGUCAGCAAGGCGCGUCUACCUGGGAGCAGUUCUGCUCUUGGGUUACCUCCACUAACAACCGUCUGUAUGUCGGUUGGUUCGGUGUACUGAUGAUCCCAACUCUGUUGGCGGCAACCAUCUGCUUCAUCACCGCAUUCGUCGCUGCUCCUCCCGUGGACAUUGACGGCAUUCGUGAACCCGUUGCUGGUUCGCUCAUGUAUGGUAACAACAUCAUCUCUGGUGCUGUCGUUCCCAGUUCCAACG
JCVI_SCAF_1096627370048/915-420              GCAGGUUCCGUUACAAACCUUGCUGUAGGGUAUGAGUAUUUGUACCCUUGACCUGUAGCGUGAGUUACGCUAUACUAAAUAAAGUUACGAAAUCGUUAGAUAUCGUUA....CAAA.CUCUC..CG..................CAAACCGAGACCUC...U.A..GGGAG.UAU.A..AAU..CACGUCUCUAAU...A.CCUGACC.UGGAGGG.UA..................GGUCAGGA.AUAUUCUACCUAGUACCACCCCGUACUUAUACAUAACCCUUUUUCAAAUGGCACAAGCUACAAUCUCACGCCAGCAAGGCGUGUCUACCUGGGAGCAGUUCUGCUCUUGGGUUACUUCCACUAACAACCGUCUGUAUGUCGGUUGGUUCGGUGUACUGAUGAUCCCAACUCUGUUGGCGGCAACCAUCUGCUUCAUCACCGCAUUCGUCGCUGCUCCUCCCGUGGACAUUGACGGCAUUCGUGAACCCGUUGCUGGUUCGCUCAUGUAUGGUAACAACAUCAUCUCUGGUGCUGUCGUUCCCAGUUCCAACG
JCVI_SCAF_1101668163438/519-24               AGCGCUAUAACCCAGUGUUAUUGUUUAAAGAUAUAGCGUACUGGUUUACAAAAGUAAACAAUUGGUAUAUAAUAAUAUAGUUCGGCUAGGACCGACUAACAAACCUUCC.UGGACA.CUCCC......................CAAACCAAGACCUA...U.A..GGGUG.UAU.A..AAA..A.CGUCUUUCAU...AUCUCAAUC.U.UAGGG.U...................GAUUGAGAAAUAGUAAAACCAUCAUUUCCCUGAUGAUCUUACUUUUUUGUUAAAUUCAAUGGCUUCAACUCUUUUAAGACAACAAUCACAAUCCGCCUGGGAAUCUUUUUGCCAGUGGGUUACCUCUACCAACAAUCGUCUGUAUGUCGGUUGGUUUGGUGUUCUAAUGAUCCCUACAUUGCUUGCUGCAACUGUAUGUUUCAUCAUCGCUUUCGUUGGUGCUCCUCCUGUGGACAUUGACGGUAUCCGUGAGCCCGUAGCUGGUUCACUCAUGUAUGGUAAUAACAUCAUCUCUGGUGCUGUUGUCCCAUCCUCUAACGC
JCVI_SCAF_1096627023265/1-391                ....................................................................................................UA...GUU....CCCU.CUUCC..UA.....................ACCGAGACCUA...U.G..GGGAG.GUU.A..AACA.C.AGUCUCUCAU...A.UCCACAC.UGGAGGG.UG..................GUGUGGAGCAUACUUGUAACUGGUUCGUCCCCCCGAACUUUUACGUACCCUUUAAACAAAAAUGACUGCUACAAUUGCUCAAAGACAAUCUACUAACUCCUGGGAACAGUUUUGCCAGUGGGUUACUUCAACCGACAACCGACUGUAUGUGGGUUGGUUCGGCGUUCUGAUGAUCCCUACACUGCUCGCUGCAACAACGUGUUUCAUCAUCGCCUUCAUCGGUGCUCCCCCUGUGGACAUCGAUGGCAUUCGUGAACCUGUUUCUGGUUCACUGAUGUACGGAAACAACAUCAUCUCUGGUGCUGUAGUUCCUUCGUCCAA
JCVI_SCAF_1101667175632/806-312              UAGGGUAUUAGACAAAAUAGAAGAAUAUAGGGCUUGACACCAGCAGAAGACCAUAGUAUGAUAAAUAGGUAAACAAAUGUUACAAACCUUAAACAAUUUGUAACAUU...GUCUUC.CUGCC..GU..................UUGACCGAGAC.UA........GGCAGGGUU.ACCAAU..C.CGUCUCUCAU...A.UCCCCGC.U.AAGGG.U...................GCGGGGAGCAUAGUAUCUCCACCAUUUCCCUGAUGGUCUUACUAUCCUUUUAAUCAAAAUGACUGCUACACUUUCACGUCAAAAAUCACAAUCGAAUAUUUGGGAUCAGUUCUGCAACUGGGUUACUUCUACCGACAACCGCCUCUAUGUGGGUUGGUUCGGUGUUCUGAUGAUUCCCUGCCUGCUUGCUGCUACGACUUGCUUCAUCAUCGCAUUCAUCGGUGCUCCCCCUGUGGACAUUGAUGGUAUCCGUGAACCCGUUGCUGGUUCACUCAUGUAUGGAAACAACAUCAUCUCUGGUGCUGUAGUUCCUUCGUCCAA
JCVI_SCAF_1101667176908/706-212              CAGUCUUAAUCUUUAAUAGAGAGGGUGGGGGGGUUGACACUAGAACUAGACCGUAGUAUGAUAAAUAGAUGAACAAAUGUUACGGAACGUAAAGGUUUUGUAAUAUU...GUCUUC.CUGCC..GU..................UUGACCGAGAC.UA........GGCAG.GAUUACCAAU..C.CGUCUCUCAU...A.UCCCCGC.U.AAGGG.U...................GCGGGGAGCAUAGUAUCUCCACCAUUUCCCUGAUGGUCUUACUAUCCUUUUAAUCAAAAUGACUGCUACAAUUUCACGUCAAAAAUCACAAUCGAAUACUUGGGAACAGUUCUGCAACUGGGUUACUUCAACCGACAACCGCCUUUAUGUGGGUUGGUUCGGCGUUCUGAUGAUCCCCUGCCUGCUUGCUGCUACGACUUGUUUCAUCAUCGCAUUCAUCGGUGCUCCCCCUGUGGACAUUGAUGGUAUCCGUGAACCCGUUGCUGGUUCACUCAUGUACGGAAACAACAUCAUCUCUGGUGCUGUAGUUCCUUCGUCCAA
JCVI_SCAF_1096627017221/2182-2653            AAAAACUCUUAAAAAAGUUCUUGGAAAGAGGGCUUGACACCAGAAUCAGAUCGUAGUAUGAUAAAUAGGUAAACAAAUGUUACGGAAUGCAAAGUUCUUGUAACAUU...GUUAAA.CUCCCAUUA.....................ACCGAGACCUA...U.G..GGGAG.UAU.A..AAU..UACGUCUCUCAU...A.UCCCGCC.U.GAGGG.U...................GGCGGGAGCAUAGUAACUCCACCAUUUCCCUGAUGGUCUUACUACCUGUUUAAUCAAAAUGACUGCUACAAUUUCACGUCAACAACAAUCGAAUACUUGGGAACAGUUCUGCAACUGGGUUACCUCAACCGACAACCGCCUCUAUGUGGGUUGGUUCGGUGUUCUGAUGAUCCCUUGCCUGCUUGCUGCUACUAUUUGCUUCAUCGUUGCCUUCAUUGCCGCACCUCCUGUGGACAUUGAUGGCAUCCGUGAACCCGUUGCUGGUUCACUCAUGUACGGAAACAACAUCAUCUCUGGU.......................
JCVI_SCAF_1101668244342/641-1134             AACAAAGUUCUGGAUAAAAUUGAAGAAUAUAGAGCUUGACACGGACGGAAAACCGUAGUAUGAUAAAUAUAACAACACGUUAAGGAAUGUAACAAGUUCUUAACAAUU...GUCCU.CUUCC..UA.....................ACCGAGACCUA...U.G..GGGAG.GUU.A..AACA.C.AGUCUCUCAU...A.UCCCCGC.U.AAGGGGU...................GCGGGGAGCAUAGUAACUCCACCAUUUCCCUGAUGGUCUUACUACUCUAAAUCAAAAUGACUGCUACAAUUUCACGUCAAAAACAACUUAAUACUUGGGACCAGUUCUGCAACUGGGUUACUUCAACCGAUAACCGCCUUUAUGUGGGUUGGUUCGGCGUUCUGAUGAUUCCUUGUCUGCUUGCUGCUACGACUUGUUUCAUCAUCGCGUUUAUCGGUGCUCCUCCUGUCGACAUCGAUGGUAUCCGUGAACCAGUUGCUGGUUCACUCAUGUACGGAAACAACAUCAUCUCUGGUGCUGUUAUUCCUUCGUCCAAUGCUA
JCVI_SCAF_1096627007159/328-1                AGAGCAAGAUUGGAUGCUGCUGGAAUUUAGGGCUUGACGGAUUCGGGAAACCGUAGUAUGAUAAAUAGGUAAACAAAUGUUACAAGAUUUUAAUCUUUCGUAACGA....GUUCCU.CUUCC..UA.....................ACCGAGACCUA...U.G..GGGAG.GUU.A..AACA.C.AGUCUCUCAU...A.UCCCCGC.U.AAGGG.U...................GCGGGGAGCAUAGUAUCUCCACCAUUUCCCCGAUGGUCUUACUAUCCUUUUAAUCAAAAUGGGUGAUACAAUUUCACGUCAAAAACAACUUAAUACUUGGGACCAGUUCUGUAACUGGGUUACUUCAACCGACAAUCGUCUUUAUCUUGGUUGGUUC....................................................................................................................................................................
JCVI_SCAF_1096627656396/1449-1940            CUUAUAUACCCCCGCAAGGGGGUUUUUUAGGGCUUGACGAGGACGGGAAACCGUAGUAUGAUAAAUAGGUAAACAAAUGUUACGAGAUCUUAAUCUUUCGUAACAA....GUUCCU.CUUCC..UA.....................ACCGAGACCUA...U.G..GGGAG.GUU.A..AACA.C.AGUCUCUCAU...A.UCCCCGC.U.AAGGG.U...................GCGGGGAGCAUAGUAUCUCCACCAUUUCCCUGAUGGUCUUACUAUCCUUUUAAUUAAAAAUGGCUGCUACACUUUCACGUCAAAAACAACUUAAUACUUGGGACCAGUUCUGCAACUGGGUUACUUCAACGGACAACCGCCUUUAUGUUGGUUGGUUCGGUGUGCUGAUGAUUCCUUGUCUGCUUGCUGCGACAACGUGUUUCAUCAUCGCAUUCAUCGGUGCUCCUCCUGUGGACAUUGAUGGUAUUCGUGAACCCGUUGCUGGUUCUCUGAUGUACGGAAACAACAUCAUCUCUGGUGCUGUCAUUCCUUCGUCCAAUG
JCVI_SCAF_1101668242450/269-1                AGCAAGACGAAUUAAAAAGAUCAUAAAGGGGGCUUGACGGAUUCGGAAAACCGUAGUAUGAUAAAUAGGUAAACAAAUGUUACGAGAUCUUAAUCUUUCGUAACAA....GUUCCU.CUUCC..UA.....................ACCGAGACCUA...U.G..GGGAG.GUU.A..AACA.C.AGUCUCUCAU...A.UCCCCGC.U.AAGGG.U...................GCGGGGAGCAUAGUAUCUCCACCAUUUCCCUGAUGGUCUUACUAUCCUUUUAAUCAAAAUGACUGCUACACUUUCACGUCAAAAAUCACAAUCGAAUA...............................................................................................................................................................................................................................
JCVI_SCAF_1096626191519/451-942              CCUUAUGCCCCCGCAAGGGGGUUUUUUUAGGGCUUGACGGAUUCGGGAAACCGUAGUAUGAUAAAUAGGUAAACAAAUGUUACAAGAUUUUAAUCUUUCGUAACAA....GUUCCU.CUUCC..UA.....................ACCGAGACCUA...U.G..GGGAG.GUU.A..AACA.C.AGUCUCUCAU...A.UCCCCGC.U.AAGGG.U...................GCGGGGAGCAUAGUAUCUCCACCAUUUCCCUGAUGGUCCUACUAUUUUUUUUAAAACAAAUGACUGCUACUAUUGCUACACGCCGUUCUGGCGCUUCGACCACUUGGGAAUCAUUCUGCGAGUGGGUUACUUCAACGAACAACCGCUUAUAUGUGGGUUGGUUCGGUACUCUGAUGAUUCCAACGUUGCUUGCUGCAACGAUUUGUUUCAUCGUUGCCUUUAUCGCUGCUCCUCCUGUGGACAUCGAUGGCAUCCGUGAACCAGUUGCUGGUUCUCUUAUGUACGGAAACAACAUCAUCUCUGGUGCUGUAGUUCCUUCAA
JCVI_SCAF_1096627012170/843-352              UAAGGUUUUGGACAAGAUUGAAGAAUAUAGGGCUUGACACGGACGGAAAACCGUAGUAUGAUAAAUAGGUAAACAAAUGUUACGGAACGUUAAGUUUCUGUAACAA....GUUCCU.CUUCC..UA.....................ACCGAGACCUA...U.G..GGGAG.GUU.A..AACA.C.AGUCUCUCAU...A.UCCCCGC.U.AAGGG.U...................GCGGGGAGCAUAGUAUCUCCACCAUUUCCCUGAUGGUCUUACUAUCCUUUUAAUCAAAAUGACUGCUACACUUUCACGUCAAAAAUCACAAUCGAAUAUUUGGGAACAGUUCUGCAACUGGGUUACUUCUACCGACAACCGCCUCUAUGUGGGUUGGUUUGGCGUUUUGAUGAUUCCUUGCCUACUUGCUGCUACUAUCUGCUUCAUCGUUGCCUUCAUUGCCGCACCUCCUGUGGAUAUUGAUGGCAUCCGUGAGCCCGUUGCUGGUUCACUCAUGUACGGAAACAACAUCAUCUCUGGUGCUGUGAUUCCUUCGUCCAA
JCVI_SCAF_1101667178191/11-502               CUUUGUGCCCCCCGCAAGGGGGUUUUUCAAGGCUUGACAGAUUCGGGAAACCGUAGUAUAAUAAAUAGGUAAACAAAUGUUACGGAACGUUAACUUCCUGUAACAA....GUUCCU.CUUCC..UA.....................ACCGAGACCUA...U.G..GGGAG.GUU.A..AACA.C.AGUCUCUCAU...A.UCCCCGC.U.AAGGG.U...................GCGGGGAGCAUAGUAUCUCCACCAUUUCCCUGAUGGUCUUACUAUCCUUUUAAUCAAAAUGGCUGCUACACUUUCACGUCAAAAACAACUUAAUACUUGGGACCAGUUCUGCAACUGGGUUACUUCUACCGACAACCGCCUUUAUGUGGGUUGGUUCGGUGUGCUGAUGAUUCCUUGCCUUCUGGCAGCGACCAUCUGCUUCAUCGUUGCCUUCAUUGCCGCACCUCCUGUGGACAUUGAUGGUAUCCGUGAACCCGUUGCUGGUUCUCUGAUGUAUGGAAACAACAUCAUCUCUGGUGCUGUUAUUCCUUCGUCCAACGC
JCVI_SCAF_1096627010007/1098-607             UUAAGAUCGGCAGACAUUACCCUUUCAUAAAGCUUGACAGCAGCAGCAAACCGUAGUAUGAUAAAUAGGUAAACAAAUGUUACAGAACGUUAAGGUUUUGUAACAA....GUUCCU.CUUCC..UA.....................ACCGAGACCUA...U.G..GGGAG.GUU.A..AACA.C.AGUCUCUCAU...A.UCCCGCU.U.GAGGG.U...................GGCGGGAACAUAGUAUCUCCACCAUUUCCCUGAUGGUCUUACUAUCCUUUUAAUCAAAAUGACUGCUACACUUUCACGUCAAAAAUCACAAUCGAAUACUUGGGAACAGUUCUGCAACUGGGUUACUUCUACCGACAACCGCCUCUAUGUGGGUUGGUUUGGCGUUCUGAUGAUCCCCUGUCUGCUUGCUGCUACGACUUGUUUCAUCGUUGCCUUCAUUGCCGCACCUCCUGUGGACAUUGAUGGUAUCCGUGAACCCGUUGCUGGUUCACUCAUGUACGGAAACAACAUCAUCUCUGGUGCUGUUGUUCCUUCGUCCAA
JCVI_SCAF_1101668237307/432-924              AUUAACAACCAAUUUCAAAACUGGCACACCCCCUUGACGGGGGUAUUUUUUUGUGUUAUUAUAAAUAGGUAAACAAAUGUUACAAGAUCUUAAUCUUUCGUAACGUUG....CUCA.CACCC..GU..................U.AACCGAGACCU....A.U..GGGUG.UAU.A..AAG..UACGUCUCUCAU...A.UCCUGCC.U.GAGGG.U...................GGCGGGAGCAUAGUAUCACCACCAUUUCCCUGAUGGUCUUACUACUCUAAAAACAAAAUGACUGCUACAAUUUCACGUCAACAACAAUCGAAUAUUUGGGAUCAGUUCUGCAACUGGGUUACAUCAACUGACAACCGCCUCUAUGUGGGUUGGUUCGGCGUUCUGAUGAUCCCCUGCCUGCUUGCUGCUACGACUUGCUUCAUCAUCGCAUUCAUCGGUGCUCCCCCUGUGGACAUUGAUGGUAUCCGUGAACCCGUUGCUGGUUCACUCAUGUACGGAAACAACAUCAUCUCUGGUGCUGUUAUUCCUUCGUCCAAUGCU
JCVI_SCAF_1096627012505/1210-1701            AAUCUUAAGCCCCGCAAGGGGCUUUUUUGGGGCUUGACACCAGAAUCAGACCGUAGUAUGAUAAAUAGGUAAACAAAUGUUACGAAAUUUUAAUCUUUCGUAACGUUG....GACA.CACCC..GU..................U.AACCGAGACCU....A.U..GGGUG.UAU.A..AGA..A.CGUCUCUCAU...A.UCCCGCU.U.GAGGG.U...................GGCGGGAACAUAGUAACACCACCAUUUCCCUGAUGGUAUUACUUCUUUUUUUCAACAAAUGACUGCUUCAAUUGCUCAACAACGAUCUAUUUCCCCCUGGGAAUCUUUCUGCCAGUGGGUUACUUCAACGGACAACCGACUUUAUGUUGGCUGGUUUGGCGUUCUGAUGAUUCCUACGCUGCUUGCUGCAACGACUUGUUUCAUCAUCGCCUUCAUCGGUGCUCCUCCUGUGGACAUUGAUGGCAUCCGUGAACCUGUUGCUGGUUCUCUGAUGUAUGGAAACAACAUCAUCUCUGGUGCUGUAGUUCCUUCGUCCAACGC
JCVI_SCAF_1096627007497/1034-541             AAAUCCACCAUCAAAUCCUGCACCAAGAAGGGCUUGACACGGACGGGAAACCGUAGUAUGAUAAAUAAGUAAACAAAUGUUACGGAAUGCAAAGUUCUUGUAACAUA...GUUAAA.CACCC..GU..................U.AACCGAGACCU....A.U..GGGUG.UAU.A..AAU..CACGUCUCUCAU...A.UCCCCGC.U.AAGGG.U...................GCGGGGAGCAUAGUAUCUCCACCAUUUCCCUGAUGGUCUUACUAUCUGUUUAAAAAAAAUGGCUGCUUCUAUUGCACAACAACGACAACUGAAUACUUGGGAUCAAUUCUGCAACUGGGUCACCAGCACCGACAACCGCCUCUAUGUGGGUUGGUUCGGCGUCCUGAUGAUUCCUUGCCUGCUUGCUGCAACAAUCUGCUUUAUCGUUGCAUUCAUCGCUGCUCCUCCUGUGGACAUCGAUGGUAUCCGUGAACCCGUUGCUGGUUCACUCAUGUACGGAAACAACAUCAUCUCUGGUGCUGUGAUUCCGUCGUCCAACGC
JCVI_SCAF_1096627024160/582-1074             AAAAACUCUUAAAAAAGUCCUUGGAAAGAGGGCUUGACACCACCCUAAGACCGUAGUAUGAUAAAUAGGUAAACAAAUGUUACGAAAUUCUCAUAUUUCUUAACAUU....GUCCA.CACCC..GC..................U.AACCGAGACCUA.....U..GGGUG.UAU.A..AAU..UACGUCUCUCAU...A.UCCCCGC.U.AAGGG.U...................GCGGGGAGCAUAGUAUCUCCACCAUUUCCCUGAUGGUCUUACUAUCCUUUUAAUCAAAAUGACUGCUACACUUUCACGUCAAAAAUCACAAUCGAAUAUUUGGGAACAAUUUUGCAACUGGGUCACCUCAACCGACAAUCGUCUUUAUGUGGGGUGGUUUGGUGUAUUGAUGAUUCCCUGCCUGCUUGCUGCUACUACUUGUUUCAUCAUUGCCUUCAUCGGAGCCCCACCGGUCGAUAUUGACGGUAUUAGGGAGCCCGUUGCUGGUUCACUCAUGUACGGAAACAACAUCAUCUCUGGUGCUGUUAUUCCUUCGUCCAA
JCVI_SCAF_1101668253167/1-451                ............................................AGAAGACCAUAGUAUGAUAAAUAGGUAAACAAAUGUUACAAACCUUAAACAAUUUGUAACAUUG....UCUU.CCUGCCGUU..................UG.ACCGAGAC.U....A.G..GCAGG.GUU.ACCAAU..C.CGUCUCUCAU...A.UUUCCGC.U.AAGGG.U...................GCGGGGAGCAUAGUAUCUCCACCAUUUCCCUGAUGGUCUUACUAUCCUUUUAAUCAAAAUGACUGCUACACUUUCACGUCAAAAAUCACAAUCGAAUACUUGGGAACAGUUCUGCAACUGGGUUACCAGUACAGACAAUAGGUUAUACGUCGGGUGGUCGGGAACUAUUAUGAUUCCGUGCCUUCUUGCUGCUACUGCUUGUUUUAUUCUUGCAUUUAUUGCAGCACCCCCGACAGACAUUGACGGAAUUAGAGAACCCGUUGCUGGGUCUUUAAUGUGGGGAAACAACAUUAUCUCUGGUGCUGUUGUUCCUUCGUCUAA
JCVI_SCAF_1096627392877/1551-1058            GAAUUUCUUUCUGGCACAUUCGACUACGAAAAGGGUUGACCAAAACAGAGUUCUGUGUUAUUAUAAAUAGGUCAGCAAGUUAAGGAACCAACACAUUCCUUUACUGUU....CGUA.ACACC.CCU..................CAAACCAAGACCUCU..A.G..GGUGU.CUA.A..AAA....CGUCUUUAAU...A.CCUCUGC.C.UAGGG.C...................GCAGAGGA.AUAGUAACUCCACCAUUCCCUGAUGGUCUUACUUUUUUUCAAUACAAUGGCAACACUUUCAAGACAACAAACAACCUCGCCGUGGAAUGAUUUCUGCGAUUGGGUUACCUCCACCAACAACCGUUUGUAUGUUGGUUGGUUCGGUGUGCUGAUGAUCCCAACUCUGUUGGCGGCAACCAUCUGUUUCAUCGUAGCAUUCGUCGCUGCUCCCCCUGUGGACAUUGACGGUAUCCGCGAACCAGUUGCUGGUUCACUCAUGUAUGGCAACAACAUCAUUUCUGGUGCUGUCGUCCCAAGUUCAAACGCAAUCGG
JCVI_SCAF_1096627182374/1116-622             UCAUCCUGUUCUCAGAAGUCCAUUACCGAUAGGGGCUUGACAAACCUGGAGUUUCGAUGUAUUAUAAAUACAUCAACGGGUUAAGGAAUGUAACGUUCUCUAAUCUUU...UGUAA.CUCCC..CU..................CCAACCGAGACCUAU..A....GGGAG.UAU.A..AAG..CACGUCUCUCAU...A.CCUUGCC.U.AAGGG.U...................GGCAAGGA.AUAGUAACUCCACCAUUUCCCUGAUGGUCUUACUUUUUUAGUUUAAUUACAAUGGCUCAAUCAAUUCUCACUCGCCAACAGGGCGAGUCCACCUGGGAACAGUUUUGUUCUUGGGUAACGUCCACAAACAACCGUCUUUAUGUUGGUUGGUUCGGUGUGCUGAUGAUCCCAACUCUGUUGGCGGCAACCAUCUGCUUCAUCGUUGCAUUCAUCGCUGCUCCCCCUGUGGACAUCGAUGGUAUUCGUGAACCCGUUGCUGGUUCGCUCAUGUAUGGUAACAACAUCAUCUCUGGUGCUGUUGUUCCUAGUUCC
JCVI_SCAF_1096628026872/1030-1272            GACGCCAUAAUGCUGUAAUGAUGUUUAAAGAUUCGUUACAUUGGUUUACAUAUGUGGCCAUGUGGUCUAUAAUGAUCUAGUCGAGCCAAGAGCGACUACAAAAUGCUU...CUGGA.CACCC..CU..................CAAACCAAGACCUAU..A....GGGUG.UAU.A..AAC..CACGUCUUUCAU...A.CCUAAGC.CUGAGGG.UG..................GCUUAGGA.AUAGUAAAACCGUCAUUUCCCUGAUGAUUCUACUUUCUUGAAUUUAAUGUCUGCUCAA..............................................................................................................................................................................................................................................................
JCVI_SCAF_1101667001806/357-1                UAUAAGAGGACGAUAAAAAAAGAUGCACAAGGGGCUUGACAGGGGUGGGAAACUGUAGUAUUAUAAAUAAGUCAGCAAGUCAAGGAACCAACACAUUCCUUUACUGUU...CGUAA.CACCCCU.U..................C.AACCAAGACCUAU..A....GGGUG.UCU.A..AAA..A.CGUCUUUCAU...A.CCUGUGU.CUAAGGG.UG..................AUACAGGA.AUAGUAAAACCAUCAUUUCCCUGAUGAUCUUACUUUUUAGUUCAAAACAAUGGCAACACUUUCAAGGCAACAAACAACCUCUUCGUGGGAAUCUUUCUGCGAGUGGGUUACUUCCACCAACAACCGUUUGUAUGUUGGUUGGUUCGGCGUACUGAUGAUCCAACUCUGUGGCA...........................................................................................................................................
JCVI_SCAF_1096628024106/529-34               GACGCCAUAGUACUGUAAUGAUGUUUAAAGAUUCGUUACAUUGGUUUACAUAUGUGACCAUGUGGUCUAUAAUGAUCUAGUCGAGCCAAGAGCGACUAUCAAAAUGUU...CUGGA.CACCCCGUA....................AACCAAGACCUC...U.A..GGGUG.UAU.A..AAU..A.CGUCUUUCAU...A.CCCACGC.CCGAGGG.UG..................GUGUGGGA.AUAGUAAAACCGUCAUUUCCCUGAUGAUUCUACUUUCUUGAAUUUAAUGUCUGCUUCAACUCUCUCACGUCAACAAUCCCAAUCAACUUGGGAAAAUUUCUGCGAUUGGGUCACUUCGACCAAUAAUCGCUUGUAUGUCGGCUGGUUUGGCGUUCUUAUGAUCCCGACCCUUCUUGCCGCUACUAUCUGCUUCAUUACCGCCUUUGUUGCUGCUCCUCCUGUGGACAUCGACGGCAUCCGUGAACCAGUUGCCGGAUCUCUCAUGUACGGUAACAACAUCAUCUCUGGUGCAGUUGUUCCCAGCUCUAACGC
JCVI_SCAF_1096627396296/1590-1095            AACAAGAGCAGGAAAAAAUCAUCCAGGCACAGGGGUUGACAGAGACCCAAAACAGUGGUAUUAUAAAUAAGUCAGCAGGUUAAGGAACCAACACAUUUCUUAACAAGU....CUUC.ACACC.CCU..................CAAACCAAGACCUCU..A.G..GGUGU.AUA.A..AAA....CGUCUUUCAU...A.UCCUUGC.CUUAGGG.UG..................GCGAGGAA.AUAGUAAAACCAUCAUUUCCCUGAUGAUCUUACUUUUUUUCAGUACAAUGGCUAACGCUACACUACAACAACAACAAACCCAAUCAGUCUGGAAUGAAUUCUGUGACUGGGUCACAAGCACUAACAACCGUCUGUAUGUCGGUUGGUUCGGAGUCCUCAUGAUUCCAACCCUGCUUGCUGCUACAAUUUGCUUCAUCGUUGCAUUCGUUGCUGCUCCUCCUGUGGACAUUGACGGCAUCCGCGAACCAGUUGCUGGUUCACUCAUGUAUGGAAACAACAUCAUCUCUGGUGCUGUCGUCCCAUCUAGCACGC
JCVI_SCAF_1096627177034/483-978              UACUCCAAAAAACUCACGCUCGUUUGAGCAUAAAUGCUUAACUUUUUGUCUUGACGGGAAAACCGAACUCCUGUAUAAUAAAUAGGUAAACAAAUGUUAAGCACAUUC..GUCUAA.CACCCCGUA....................AACCGAGACCUC...U.A..GGGUG.UCU.A..AAU..CACGUCUCUCAU...A.CCUUGUC.U.AAGGG.U...................GGCAAGGA.AUAGUAACUCCACCAUUUCCCUGAUGGUCUUACUUAUUUUUUAUUCAAAAUGGCUAGUUCAACUCUGUCACGCGGAAGCGUGUCUAACUGGGAAUCCUUUUGCGAUUGGGUUACCAGCACUAACAACCGUCUGUAUGUCGGUUGGUUCGGCGUCCUGAUGAUCCCUACGUUGCUUGCAGCAACCAUCUGUUUCAUCACUGCUUUCGUAGCAGCGCCCCCCGUCGAUAUUGACGGUAUCCGUGAACCCGUUGCUGGUUCGCUCAUGUAUGGCAACAACAUCAUUUCUGGUGCUGUCGUCCCUUCUUCUAACGC
JCVI_SCAF_1096628029483/1792-1380            ..................................................................................UUAGGAUGUAAAGUUCUUUAAUGUGU..UGUGAA.CACCC..CA..................UAAACCGAGACCUC...U.A..GGGUG.UAU.A..AAC..A.CGUCUCUCAU...A.UCCUCUC.U.AAGGG.U...................GAGAGGAG.AUAGUAACUCCACCAUUUCCCUGAUGGUCUUACUUUAAGUUUAAUUAAAAUGGCUAAUUCUGUUCUUUCGCGCCAACAAGGCGCUUCUACCUGGGAAGAUUUUUGUUCCUGGGUCACUUCUACAAACAAUCGCUUGUAUGUCGGUUGGUUCGGCGUCCUGAUGAUCCCGACACUUCUCGCUGCAACUAUUUGCUUCAUCACCGCAUUCGUCGCUGCUCCUCCUGUGGACAUCGAUGGUAUCCGUGAACCCGUUGCUGGUUCUCUGAUGUACGGAAACAACAUCAUCUCUGGUGCUGUUGUCCCUAGUUCUAA
JCVI_SCAF_1101667083080/830-401              ................................................................AAAUACAUCAACGACGCAGGAAUGUUCACAUUUCUUAAUCCGUU...GUACA.CACCC..CG..................CAAACCAAGACCUC...U.A..GGGUG.UAU.A..AAA..A.CGUCUUUCAU...A.UCCUCUC.U.AAGGG.U...................GAGAGGAA.AUAGUAACUCCACCAUUUCCCUGAUGGUCUUACUUUUUGUUUAAAACAAUGGCUUCAACUCUUUCAAGACAACAAUCUACCUCUUCGUGGAACAAUUUCUGCGAUUGGGUCACUUCAACUAACAACCGUCUCUAUGUCGGUUGGUUCGGUGUGCUGAUGAUCCCAACUCUGUUGGCAGCAACCAUCUGCUUCAUCGUUGCGUUCAUCGCAGCACCUCCUGUCGAUAUUGACGGUAUCCGUGAACCAGUUGCUGGUUCACUCAUGUACGGUAACAACAUCAUCUCUGGUGCUGUUGUUCCUUCUUCAAACGCA
JCVI_SCAF_1096627168342/1-433                ..............................................................AUUAUAAAUACAUCAACAACAAAGAAGUUUACAUUUCUUAACCGUU...GUGAA.CACCCCGUA....................AACCGAGACCUC...U.A..GGGUG.UCU.A..AAU..CACGUCUCUAAU...A.UCCUGUC.U.UAGGG.U...................GACAGGAA.AUAGUAACUCCACCAUUCCCUGAUGGUCUUACUUUCUUUUUUAAAACAAUGACAACUACUCUUUCACGUCAACAAUCACAAUCCACUUGGGACAAUUUCUGCGAGUGGGUAACUUCAACUAACAACCGUCUGUAUGUCGGUUGGUUCGGUGUGCUGAUGAUUCCAACUCUGUUGGCAGCAACUAUUUGCUUCAUCACCGCAUUCGUCGCUGCUCCUCCUGUGGACAUCGACGGCAUCCGUGAACCAGUUGCUGGUUCUCUGAUGUAUGGAAACAACAUCAUCUCUGGUGCUGUUGUCCCCUCUUCCAACGCA
JCVI_SCAF_1096627980574/1099-1593            UACUGGAUAUGUUGGAUGAAUAUCGGUUUUAGGGGUUGACAGGGUGAGGAAACCGUAAUAUACUAAAUAAAUCAACGACGCAAGAACGUAACAUUUCUUAAUCCGUUG...GACCA.CACCC..CG..................CAAACCGAGACCUC...U.A..GGGUG.UCU.A..AAA..CACGUCUCUUAU...A.UCCUGUC.U.AAGGG.U...................GACAGGAA.AUAGUAACUCCACCAUUUCCCUGAUGGUCUUACUUUUUUGUUCAAAACAAUGGCACAAACUCUUUCAAGGCAACAAUCGCAAUCUACCUGGGACAAUUUCUGUGACUGGGUAACUUCAACUAACAAUCGUCUGUAUGUCGGUUGGUUCGGUGUUCUGAUGAUCCCAACUCUGUUGGCAGCAACCAUUUGCUUCGUUGUUGCAUUCAUCGCAGCACCUCCUGUCGAUAUCGACGGUAUCCGUGAACCAGUUGCUGGUUCACUCAUGUAUGGAAACAACAUCAUCUCUGGUGCUGUCGUUCCUUCUUCAAACGC
JCVI_SCAF_1096628019210/422-915              ACUGGAAUGGGUCAAUUCAAUAGGUAGAAAUACUCUAAUUUUUCUAUUGACGGAAAACCCUACUUCUGCUAUACUAAAUACCUGAACAUGUUACGAAACGUAACGCUU....CAAA.CACCC..CG..................CAAACCGAGACCUC...U.A..GGGUG.UCU.A..AAU..UACGUCUCUCAU...A.UCCUGUC.U.AAGGG.U...................GACAGGAA.AUAGUAACUCCACCAUUUCCCUGAUGGUCUUACUUAUUUUUUAUUCAAAAUGGCUAGUUCAACUCUCUCACGCUCUCGCGUGUCUAACUGGGAAUCCUUUUGCGAUUGGGUUACCAGCACCAACAACCGUCUGUAUGUCGGUUGGUUCGGCGUUCUGAUGAUCCCUACGCUGCUUGCAGCAACCAUCUGUUUCAUCGUCGCCUUCAUCGCUGCUCCCCCUGUGGACAUCGAUGGUAUUCGUGAACCCGUUGCUGGUUCGCUUCUCUACGGUAACAACAUCAUCUCUGGUGCAGUUGUUCCCUCGUCCAAUGC
JCVI_SCAF_1096627182510/938-446              AGGGUAUUAUCUUUGGUUAUUUAGCACCAAUAGGGGUUGACAGAAAGUAUGGGUACGGUUUAUACUAAAUAAAUCAACGGGUUAAGAAAUGUAACGUUUCUAAUUCUU....GUAG.CACCCCUUA....................AACCAAGACCUA...U.A..GGGUG.CAU.A..AAA..A.CGUCUUUCAU...A.UCCUCGC.U.AAGGG.U...................GCGAGGAA.AUAGUAACUCCACCAUUUCCCUGAUGGUCUUACUUUUUUUGUUCAAAAACAAUGGCACAAUCUACUCUCGUCCAACAACAAGGACAAUCUACCUGGGACAAUUUUUGUGACUGGGUAACUUCCACCAAUAACCGCCUCUAUGUCGGUUGGUUCGGCGUUCUGAUGAUCCCAACUCUGUUGGCAGCAACCAUCUGUUUCGUCGUAGCAUUCAUCGCUGCUCCUCCUGUGGACAUCGAUGGCAUCCGUGAACCCGUCGCUGGUUCACUCAUGUACGGUAACAACAUCAUCUCUGGUGCAGUUGUUCCCUCUUCC
JCVI_SCAF_1096627286923/985-1479             CAGUCUAGACAGUUUUCAAACUGGUGUCAAGGGGUUGACGGAUGAGACCAAAUGAGUUAUUAUAAAUAAGUCGAGAGGUUAUGGAACCAACACAUUCCUUAAUCAUUU....GUAA.CACCCCCCA....................AACCAAGACCUA...U.A..GGGUG.UAU.A..AAA..A.CGUCUUUCAU...AUCCCGGAC.U.UAGGG.U...................GUCUGGGAAAUAGUAACUCCACCAUUCCCUGAUGGUCUUACUUUUCAGUACAAUACAAUGGCUACAACUCUUUCAAGGCAACAAACAUCCCCGUGGAAUGAUUUCUGCGAGUGGGUGACAUCAACUAACAAUCGUUUGUAUGUUGGUUGGUUCGGUGUAUUGAUGAUCCCUACACUGUUGGCAGCAACAGUAUGUUUCAUCGUUGCAUUCAUUGCAGCACCACCCGUCGAUAUUGACGGUAUCCGUGAACCCGUAGCUGGUUCACUCAUGUAUGGUAACAACAUCAUCUCUGGUGCAGUUGUUCCUAGUUCAAACGCAAUC
JCVI_SCAF_1096626848495/1175-680             CGGGACACCACCUCAAAACACUCCCAACACGGGGGUUGACAAGGACGGUAAACUGUAGUAUUAUAAAUAAGUCAGCAAGUCAAGAAAUCAACACAUUUCUUAACUGUU...CUUAA.CACCC..CU..................CAAACCAAGACCUCU..A....GGGUG.UCU.A..AAC..A.CGUCUUUCAU...AUCCCAGAC.U.UAGGG.U...................GUCUGGGAAAUAGUAACUCCACCAUUCCCUGAUGGUCUUACUUUUUCGUACAAAACAAUGGCUACAACUCUUUCAAGACAACAAACCUCUCCGUGGAAUGAUUUCUGCGAGUGGGUAACAUCAACUAACAAUCGUUUGUAUGUUGGUUGGUUCGGUGUAUUGAUGAUCCCAACACUGUUAGCAGCAACUGUCUGCUUCAUUGUCGCAUUCAUCGCAGCACCUCCCGUCGAUAUUGACGGUAUCCGUGAACCCGUAGCAGGUUCACUCAUGUAUGGCAACAACAUCAUUUCUGGUGCAGUUGUCCCAAGUUCAAAUGCAAUC
JCVI_SCAF_1096627285375/3802-4297            CGGGACACCACCUCAAAACACUCCUAACACGGGGGUUGACAAGGACGGGAAACCGUAGUAUUAUAAAUAAGUCAGCAAGUCAAGAAAUCAACACAUUUCUUAACUGUU...CUUAA.CACCC..CU..................CAAACCAAGACCUCU..A....GGGUG.UCU.A..AAC..A.CGUCUUUCAU...AUCCCAGAC.U.UAGGG.U...................GUCUGGGAAAUAGUAACUCCACCAUUCCCUGAUGGUCUUACUUUUUCGUACAAAACAAUGGCUACAACUCUUUCAAGACAACAAACCUCUCCGUGGAAUGAUUUCUGCGAGUGGGUAACAUCAACUAACAAUCGUUUGUAUGUUGGUUGGUUCGGUGUAUUGAUGAUCCCAACACUGUUAGCAGCAACUGUCUGCUUCAUUGUCGCAUUCAUCGCAGCACCACCCGUCGAUAUUGACGGUAUUCGUGAACCCGUAGCAGGUUCACUCAUGUAUGGCAACAACAUCAUUUCUGGUGCAGUUGUCCCAAGUUCAAAUGCAAUC
JCVI_SCAF_1101668005604/1469-1028            ......................................................GUGAUACACUAAAUACAUCAGCAAGUUAAGAAACCAACACAUUUCUUAACUGUU...UGUAA.CACCC..CU..................CAAACCAAGACCUAU..A....GGGUG.UCU.A..AAC..A.CGUCUUUCAU...AUCCCAGAC.U.UAGGG.U...................GUCUGGGAAAUAGUAACUCCACCAUUCCCUGAUGGUCUUACUUUUUCGUACAAUUCAAUGGCUACAACUCUUUCAAGGCAACAAUCUACAUCCCCAUGGCAGAAUUUCUGUGAGUGGGUGACAUCAACUAACAACCGUUUGUAUGUUGGUUGGUUCGGUGUACUGAUGAUCCCAACACUGUUAGCAGCAACUGUCUGCUUCAUUGUUGCAUUCAUCGCAGCACCACCCGUCGAUAUUGACGGUAUUCGUGAACCCGUUGCUGGUUCACUCAUGUAUGGCAACAACAUCAUCUCUGGUGCAGUUGUCCCAAGUUCAAAUGCA
JCVI_SCAF_1101668008941/1142-647             GGGAUACACCACCUCAAAACACCCCCAACACGGGGUUGACAGGGACUGUAAAUCGUGAUACACUAAAUACAUCAGCAAGUUAAGAAACCAACACAUUUCUUAACUGUU...UGUAA.CACCC..CU..................CAAACCAAGACCUAU..A....GGGUG.UCU.A..AAC..A.CGUCUUUCAU...AUCCCAGAC.U.UAGGG.U...................GUCUGGGAAAUAGUAACUCCACCAUUCCCUGAUGGUCUUACUUUUUCGUACAAUUCAAUGGCUACAACUCUUUCAAGGCAACAAUCUACAUCCCCAUGGCAGAAUUUCUGUGAGUGGGUGACAUCAACUAACAACCGUUUGUAUGUUGGUUGGUUCGGUGUACUGAUGAUCCCAACACUGUUAGCAGCAACUGUCUGCUUCAUUGUCGCAUUCAUCGCAGCACCACCCGUCGAUAUUGACGGUAUUCGUGAACCCGUUGCUGGUUCACUCAUGUAUGGCAACAACAUCAUCUCUGGUGCAGUUGUCCCAAGUUCAAAUGCA
JCVI_SCAF_1101667033800/1-434                ..............................................................CUAAAUACAUCAGCAAGUUAAGAAACCAACACAUUUCUUAACUGUU...UGUAA.CACCC..CU..................CAAACCAAGACCUAU..A....GGGUG.UCU.A..AAC..A.CGUCUUUCAU...AUCCCAGAC.U.UAGGG.U...................GUCUGGGAAAUAGUAACUCCACCAUUCCCUGAUGGUCUUACUUUUUCGUACAAUUCAAUGGCUACAACUCUUUCAAGGCAACAAUCUACAUCCCCAUGGCAGAAUUUCUGUGAGUGGGUGACAUCAACUAACAACCGUUUGUAUGUUGGUUGGUUCGGUGUACUGAUGAUCCCAACACUGUUAGCAGCAACUGUCUGCUUCAUUGUCGCAUUCAUCGCAGCACCACCCGUCGAUAUUGACGGUAUUCGUGAACCCGUUGCUGGUUCACUCAUGUAUGGCAACAACAUCAUCUCUGGUGCAGUUGUCCCAAGUUCAAAUGCA
JCVI_SCAF_1101667002217/782-287              CGGGACACCACCUCAAAACACUCUCAACACGGGAGUUGACAGGGACUGUAAAUCGUGAUACACUAAAUACAUCAGCAAGUUAAGAAACCAACACAUUUCUUAACUGUU...UGUAA.CACCC..CU..................CAAACCAAGACCUAU..A....GGGUG.UCU.A..AAC..A.CGUCUUUCAU...AUCCUAGAC.U.UAGGG.U...................GUCUGGGAAAUAGUAACUCCACCAUUCCCUGAUGGUCUUACUUUUUCGUACAAUUCAAUGGCUACAACUCUUUCAAGGCAACAAUCUACAUCCCCAUGGCAGAAUUUCUGUGAGUGGGUGACAUCAACUAACAACCGUUUGUAUGUUGGUUGGUUCGGUGUACUGAUGAUCCCAACACUGUUAGCAGCAACUGUCUGCUUCAUUGUCGCAUUCAUCGCAGCACCACCCGUCGAUAUUGACGGUAUUCGUGAACCCGUUGCUGGUUCACUCAUGUAUGGCAACAACAUCAUCUCUGGUGCAGUUGUCCCAAGUUCAAAUGCA
JCVI_SCAF_1096626848975/433-1                CGGGACACCACCUCAAAACACUCUCAACACGGGAGUUGACAGGGACUGUAAAUCGUGAUACACUAAAUACAUCAGCAAGUUAAGAAACCAACACAUUUCUUAACUGUU...UGUAA.CACCC..CU..................CAAACCAAGACCUAU..A....GGGUG.UCU.A..AAC..A.CGUCUUUCAU...AUCCUAGAC.U.UAGGG.U...................GUCUGGGAAAUAGUAACUCCACCAUUCCCUGAUGGUCUUACUUUUUCGUACAAUUCAAUGGCUACAACUCUUUCAAGGCAACAAUCUACAUCCCCAUGGCAGAAUUUCUGUGAGUGGGUGACAUCAACUAACAACCGUUUGUAUGUUGGUUGGUUCGGUGUACUGAUGAUCCCAACACUGUUAGCAGCAACUGUCUGCUUCAUUGUCGCAUUCAUCGCAGCACCACCCGUCGAUAUUGACGGUAUUCGUGAACCCGUU...............................................................
JCVI_SCAF_1096626611574/1-404                ............................................................................................ACAUUCCUUAACCAUU...UGUAA.CACCCCUUA....................AACCAAGACCUC...U.A..GGGUG.UCU.A..AAC..A.CGUCUUUCAU...A.UCCUUGC.CUUAGGG.UG..................GCGAGGAA.AUAGUAAAACCAUCAUUUCCCUGAUGAUCUUACUUUUUAGUUCAAAACAAUGGCUAACGCUACACUACAACAACAACAAUCUCAAUCAAUCUGGAACGAGUUCUGUGAUUGGGUCACAAGCACCAACAACCGUCUGUAUGUCGGUUGGUUCGGAGUCCUCAUGAUUCCAACACUGCUUGCUGCUACAAUUUGCUUCAUCGUUGCAUUCGUUGCUGCUCCCCCUGUGGACAUCGACGGUAUCCGCGAACCAGUUGCUGGUUCACUCAUGUAUGGUAACAACAUCAUCUCUGGUGCUGUCGUCCCAUCUAGCAA
JCVI_SCAF_1096626848446/642-1137             CGGGACACCACCUCAAAACACUCCCAACACGGGGGUUGACAAGGACGGUAAACCGUAGUAUUAUAAAUAAGUCAGUAAGUCAAGAAACGAACACAUUUCUUAACUGUU...CUUAA.CACCCCGUA....................AACCAAGACCUC...U.A..GGGUG.UCU.A..AAC..A.CGUCUUUCAU...A.UCCUUGC.CUUAGGG.UG..................GCGAGGAG.AUAGUAAAACCAUCAUUUCCGUGAUGAUCUUACUUUUUAGUUUAAAACAAUGGCUACAACUCUUUCAAGACAACAAACCUCUCCGUGGAAUGAUUUCUGCGAGUGGGUAACAUCAACUAACAAUCGUUUGUAUGUUGGUUGGUUCGGUGUAUUGAUGAUCCCAACACUGUUAGCAGCAACUGUCUGCUUCAUUGUCGCAUUCAUCGCAGCACCUCCCGUCGAUAUUGACGGUAUCCGUGAACCCGUAGCAGGUUCACUCAUGUAUGGCAACAACAUCAUUUCUGGUGCAGUUGUCCCAAGUUCAAAUGCAAU
JCVI_SCAF_1096627291072/468-963              UUAAAGAUGAGUAGAUAUACUUAUCAGUAGGGGGGUUGACAGAUCUAGGGUUUGCUGUUAUUAUAUAUACAUCAGCAAGUUAAGAUACCAACACAUUUCUUAACUGUU...CGUAA.CACUC..CU..................CAAACCAAGACCUCU..A....GGGUG.UAU.A..AAC..A.CGUCUUUAAU...A.UCCUUGC.CUUAGGG.UG..................GCGAGGAG.AUAGUAAAACCAUCAUUUCCCUGAUGAUCUUACUUUUUUUCAGAACAAUGGCAACACUUUCAAGACAACAACAAACUACCUCACCGUGGAAUGAUUUCUGCGAUUGGGUAACCUCAACAAACAAUCGUCUUUAUGUCGGUUGGUUUGGUGUACUGAUGAUCCCAACACUGUUGGCGGCAACCAUCUGCUUCAUCGUUGCUUUCGUAGCAGCACCUCCUGUCGAUAUCGACGGCAUCCGCGAACCAGUUGCUGGUUCACUCAUGUAUGGUAACAACAUCAUCUCUGGUGCAGUUGUUCCUUCUUCAAACGCAA
JCVI_SCAF_1096626857392/1161-1656            AAGUCAGAGCAGCAGCAAAGAAACCAAAAUAAGGGUUGACAGGGGUGGAAAACCGUAGUAUUAUAAAUAAGUCAGCAGGUUAAGGAACCAACACAUUUCUUAACUGUU...CGUAA.CACCC..CU..................CAAACCAAGACCUAU..A....GGGUG.UCU.A..AAC..A.CGUCUUUCAU...A.UCCUUGC.CUUAGGG.UG..................GCGAGGAA.AUAGUAACUCCACCAUUCCCUGAUGGUCUUACUUUUUAGUUCAAAACAAUGGCUACAACUCUUUCAAGACAACAAACAUCCCCAUGGCAGAAUUUCUGUGAGUGGGUAACCUCAACAAACAAUCGUCUUUAUGUCGGUUGGUUUGGUGUACUGAUGAUCCCAACACUGUUGGCGGCAACCAUCUGCUUCAUCGUUGCUUUCGUAGCAGCACCCCCUGUCGAUAUCGACGGUAUCCGUGAACCCGUUGCUGGUUCACUCAUGUAUGGUAACAACAUCAUCUCUGGUGCAGUUGUCCCAUCCUCCAACGCAAUC
JCVI_SCAF_1096627405323/1322-1808            CGGGACACCACCUCAAAACACUCCUAACACAGGGGUUGACAAGGACGGGAAACCGUAGUAUUAUAAAUAAGUCAGUAAGUCAAGAAAUGAACACAUUUCUUAACUGUU...CUUAA.CACCC..CU..................CAAACCAAGACCUCU..A....GGGUG.UAU.A..AAC..A.CGUCUUUCAU...A.UCCUUGC.CUUAGGG.UG..................GCGAGGAA.AUAGUAACUCCACCAUUCCCUGAUGGUCUUACUUUUUAGUUCAAAACAAUGGCUAACGCUACACUUCAACAACAACAAUCUCAAUCCGCAUGGAAUAAUUUCUGCGAUUGGGUCACAAGCACUAACAACCGUCUGUAUGUCGGUUGGUUCGGAGUCCUUAUGAUUCCAACCCUGCUUGCUGCUACAAUUUGCUUCAUCGUUGCAUUCGUUGCUGCUCCUCCCGUGGACAUCGACGGCAUCCGCGAACCAGUUGCUGGUUCACUCAUGUAUGGAAACAACAUCAUCUCUGGUGCUGUCGUCCCA.........
JCVI_SCAF_1101668046479/1053-1548            CGGGACACCACCUCAAAACACUCCUAACACAGGGGUUGACAAGGACGGGAAACCGUAGUAUUAUAAAUAAGUCAGUAAGUCAAGAAAUGAACACAUUUCUUAACUGUU...CUUAA.CACCC..CU..................CAAACCAAGACCUCU..A....GGGUG.UAU.A..AAC..A.CGUCUUUCAU...A.UCCUUGC.CUUAGGG.UG..................GCGAGGAA.AUAGUAACUCCACCAUUCCCUGAUGGUCUUACUUUUUAGUUCAAAACAAUGGCUAACGCUACACUUCAACAACAACAAUCUCAAUCCGCAUGGAAUAAUUUCUGCGAUUGGGUCACAAGCACUAACAACCGUCUGUAUGUCGGUUGGUUCGGAGUCCUUAUGAUUCCAACCCUGCUUGCUGCUACAAUUUGCUUCAUCGUUGCAUUCGUUGCUGCUCCUCCCGUGGACAUCGACGGCAUCCGCGAACCAGUUGCUGGUUCACUCAUGUAUGGAAACAACAUCAUCUCUGGUGCUGUCGUCCCAUCUAGCAAC
JCVI_SCAF_1096626875644/1108-1603            UGGACCAAUUGUUCAUAAUGAUACUGAUAGAAGGGUUGACAGAUCUCUGCUGAUGAGUUAUUAUAAAUAAGUCAGCAGGUUAAGGAACCAACACAUUCCUUAACAAGU...CGUAA.CACCC..CU..................CAAACCAAGACCUAU..A....GGGUG.UCU.A..AAC..A.CGUCUUUCAU...A.UCCUUGC.CUUAGGG.UG..................GCGAGGAA.AUAGUAAAACCAUCAUCUCCCUGAUGAUCUUACUUUUUAGUUCAAAACAAUGGCUAACGCUACACUACAACAACAACAAUCUCAAUCAAUCUGGAACGAGUUCUGUGAUUGGGUCACAAGCACCAACAACCGUCUGUAUGUCGGUUGGUUCGGAGUCCUCAUGAUUCCAACCCUGCUUGCUGCUACAAUUUGCUUCAUCGUUGCAUUCGUUGCUGCUCCCCCUGUGGACAUCGACGGUAUCCGCGAACCAGUUGCUGGUUCACUCAUGUAUGGUAACAACAUCAUCUCUGGUGCUGUCGUCCCAUCUAGCAA
JCVI_SCAF_1101668040437/817-1286             CUACUAGUUGAGUAUAAUCACUCAUCUUUCAGGGGUUGACGAACACAGCACAACCUGCUAUACUAAAUAGGUUAGCAAGUUAAGGAACCAACACAUUUCUUAACGCUU...CUUAA.CACUC..CU..................CAAACCAAGACCUAU..A....GGGUG.UCU.A..AAC..A.CGUCUUUCAU...A.UCCUUGC.CUUAGGG.UG..................GCGAGGAA.AUAGUAAAACCAUCAUUUCCCUGAUGAUCUUACUUUCUUUCAAUUACAAUGGCUACAACUCUUUCUAGACAACAAACAUCCCCGUGGAAUGAUUUCUGCGAUUGGGUAACAUCAACUAACAAUCGUCUGUAUGUCGGUUGGUUUGGUGUACUGAUGAUCCCAACUCUGUUGGCGGCAACCAUCUGCUUCAUCGUUGCUUUCGUAGCAGCACCCCCCGUCGAUAUUGACGGCAUCCGUGAACCCGUAGCUGGUUCACUCAUGUAUGGAAACAACAUCAUCUCUGGUG..........................
JCVI_SCAF_1101668016070/952-1447             GUUGUUCCCAAGAGGUGUAUACAAUAAGUAGGGGCUUGACAGGGUGGGAAAACCGUAGUAUUAUAAAUAAGUCAGCAGGUUAAGGAACCAACACAUUUCUUAACAAGU...CGUAA.CACCC..CU..................CAAACCAAGACCUCU..A....GGGUG.UAU.A..AAC..A.CGUCUUUCAU...AUCUCUAUC.U.UAGGG.U...................GAUAGAGAAAUAGUAACUCCACCAUUCCCUGAUGGUCUUACUUUUUAGUUCAAAACAAUGGCUACAACUCUUUCAAGGCAACAAACCUCUCCGUGGAAUGAUUUCUGCGAGUGGGUAACUUCAACAAACAAUCGUCUUUAUGUCGGUUGGUUCGGUGUAUUGAUGAUUCCAACACUGUUAGCAGCAACUGUCUGCUUCAUUGUCGCAUUCAUCGCAGCACCACCCGUCGAUAUUGACGGUAUUCGUGAACCCGUUGCUGGUUCACUCAUGUAUGGCAACAACAUCAUUUCUGGUGCAGUUGUCCCAAGUUCAAAUGCAAUC
JCVI_SCAF_1096628023051/461-1                AUCUAUACCAACCACUCUCAGAGGUGGCACACAAGAGUUGACGAGGUUCGGGAAACCGUGUAUUAUAAAUACAUCAACGACACAGAAGUUUACAUUUCUUCACCGUUG...GACCA.CACCC......................CAAACCGAGACCUA...U.A..GGGUG.UCU.A..AAU..CACGUCUCUCAU...A.CCUCAGC.U.AAGGG.U...................GCUGAGGA.AUAGUAACUCCACCAUUUCCCUGAUGGUCUUACUUUUUUGUUUAAAACAAUGGCUCAAUCUACUCUUUCGCGCCAGCAAGGCGCAUCUACCUGGGAAGACUUUUGCUCCUGGGUAACGUCCACAAACAACCGUCUCUAUGUUGGUUGGUUUGGUGUGCUGAUGAUCCCAACUCUGUUGGCAGCAACCAUCUGCUUCAUCACUGCUUUCGUAGCAGCACCUCCCGUCGAUAUUGACGGCAUCCGUGAACCAGUCGCUGGUUCACUCAUGUACGGUAACAAC................................
JCVI_SCAF_1096627682273/255-749              AGAUGCACCCAAAACUUUAACUGUCACAGACCCCUUGACAGGGGUCUUUUUUUGUCUUAUUAUAAAUACAUCAACGACGACGAAAUGGUUACAUUUCUUAAUCCGUUG...GACCA.CACCC......................CAAACCGAGACCUA...U.A..GGGUG.UCU.A..AAU..CACGUCUCUCAU...ACCUCCAGC.U.GAGGG.U...................GCUGGAGGAAUAGUAAAACCACCAUUUCCCUGAUGGUCUUACUUUUUGUUUAAAAAAUGUCUGCUACUCUUUCGCGCCAACAAGGCGCUUCUACCUGGGAAUCUUUCUGCGAUUGGGUCACCUCCACCAACAACCGUCUGUAUGUCGGUUGGUUCGGUGUUCUGAUGAUCCCUACACUUCUCGCAGCAACCAUCUGCUUCAUCGUUGCCUUCAUCGCUGCUCCUCCUGUGGACAUCGAUGGCAUCCGUGAACCAGUUGCUGGUUCCCUCAUGUACGGAAACAACAUCAUUUCUGGUGCUGUUGUCCCUUCUUCAAACGCAA
JCVI_SCAF_1101668226855/1241-747             AGAUGCACCCAAAACUUUAAGUGUCACAGACCCCUUGACAGGGGUCUUUUUUUCUCUUAUUAUAAAUACAUCAACGACGACGAAAUGGUUACAUUUCUUAAUCCGUUG...GACCA.CACCC......................CAAACCGAGACCUA...U.A..GGGUG.UCU.A..AAU..CACGUCUCUCAU...ACCUCCAGC.U.GAGGG.U...................GCUGGAGGAAUAGUAAAACCACCAUUUCCCUGAUGGUCUUACUUUUUGUUUAAAAAAAUGUCUGCUACUCUUUCGCGCCAACAAGGCGUUUCUACCUGGGAAUCUUUCUGCGAUUGGGUCACCUCCACCAACAACCGUCUGUAUGUCGGUUGGUUCGGUGUGCUGAUGAUCCCCACACUUCUCGCAGCAACCAUCUGCUUCAUCGUUGCCUUCAUCGCUGCUCCCCCUGUGGACAUCGACGGCAUCCGUGAACCAGUUGCCGGUUCCCUCAUGUACGGAAACAACAUCAUUUCUGGUGCUGUUGUCCCUUCUUCAAACGCA
JCVI_SCAF_1096627286105/1456-1947            AACACCGACUUAACAAGGGUAUUUCUUUGUGGUAUGAUUAUAGGGUAAACAAAACUUUACAUAAAUAAAACAGUUCUUGUGUUGGUUUCAACAUAAGUGUUUAUACUU.......A.CUCCCCUUA....................AACCAAGACCUA...U.A..GGGAG.UAU.A..AAA..A.CGUCUUUCAU...ACCUGUGUC.U.AAGGG.U...................GAUACAGGAAUAGUAAAACCAUCAUUUCCCUGAUGAUCUUACUUUUAAGUACAUUACAAUGGCAACACUUUCAAGACAACAAUCACAAUCCACAUGGAAUGAUUUCUGUGACUGGGUGACCUCCACCAACAAUCGUCUCUAUGUCGGUUGGUUCGGAGUCCUGAUGAUCCCAACUCUGUUGGCGGCUACCAUCUGUUUCAUUAUUGCAUUCGUAGGUGCUCCUCCUGUGGACAUCGACGGUAUCCGUGAACCCGUUGCUGGUUCACUCAUGUAUGGCAACAACAUCAUCUCUGGUGCUGUCGUUCCUUCCUCCAAUGCAAU
JCVI_SCAF_1101667450443/388-1                AAUUCUAGAGAAAAUAUUAAAUCAGUAUCAAAGGGUUGACAGGGGUGUCAGGAUUUAGUAAUAUAAAUAAAUCAACGGGUUAAGAAACGUAAAGUUUUUUAAUCGUUC...GAACA.CUCCC..CA..................CAAACCGAGACCU....CAA..GGGAG.AAU.A..AAU..A.CGUCUCUCAU...A.CCUGCAC.UGGAGGG.UG..................GUGCAGGA.AUACUAAAACUAGUGCGUCCCCCCGUACUCAUACAUUACCCUUUUUCAAAUGUCUGCUUCAACUAUUUCACAACAACAAUCACAAUCCACUUGGCAAAAUUUCUGCGAGUGGGUUACUUCAACUAACAACCGUCUUUAUGUUGGUUGGUUCGGUGUGCUGAUGAUCCCAACUCUGUUGGCAGCAACUAUUUGCUUCAUCGUCGC............................................................................................................
JCVI_SCAF_1101667355987/352-1                UAUACACCACUAAAAUAUUUAGAAUGGUGGGGGCCUUGACAAGGAAGGGGCCCCGUGGUACUAUAAAUAAGUCAACGGGUUAAGAAACGUAACGUUUUUUAAUCUUUU...GUAAA.CUCCC..CG..................UAAACCGAGACCUC...U.A..GGGAG.UAU.A..AAUG.CACGUCUCUAAU...A.CCCACAC.UGGAGGG.UG..................GUGUGGGA.AUAUCAUAACCGUCAGUUCCCUGCUGAUUUUACUUACCCUUUAACGAAAAAAUGGCUCAAUCUACUCUGGUCCAACAACGGACCCAAUCAUCCUGGGAAGACUUUUGUUCCUGGGUCACGUCCACAAAUAACCGCCUCUAUGUUGGUUGGUUCGGUACGCUGAUGA..................................................................................................................................................
JCVI_SCAF_1096627302966/733-237              GAACUUCGGGGGUUUUUUUUAGGUAAAAAUACUCCUCCUGCCAGUAUUGACAGGAAAACCGAACCGUUGUAUUAUAAAUAAAUCGAAACGUUGCGAAACGUAACGAUA...UACUA.CUCCC..UG..................UAAACCGAGACCUC...U.A..GGGAG.UCU.A..AAU..UACGUCUCUAAU...A.CCUUCGC.CUGAGGG.UG..................GUGAAGGA.AUAUUUACUUCAGUGUCCCCUGCACUUCUACUUAACCCUUUUUUCAAAUGACAACUUUAACACGCAAACAGGGCGGUCUACUUCAAGGCUGGCCUGAGUUUUGUGAGUGGGUAACAUCAACAGACAACAGAAUCUACGUUGGUUGGUUUGGUGUUCUGAUGAUUCCUUGCCUUCUCGCUGCUGCUACAUGCUUCAUUGUUGCCUUCAUCGCUGCUCCUCCCGUAGACAUCGAUGGCAUCCGUGAGCCCGUCGCUGGUUCACUUCUAUACGGAAACAACAUUAUUUCUGGUGCUGUUGUUCCAUCUUCAAACG
JCVI_SCAF_1096626716218/255-1                CAAGCACAGUGCAACCUGUGGGCGAAGAAGGAAUAGGGUAGAAAUACUCAUUGCAGAUUUUCCACGGAUGCACUAUAAUAAAUAAAGUAACGAAACGUAAACACUUCG...UCCUA.CUCCC..CG..................CAAACCGAGACCUC...U.A..GGGAG.UCU.A..AACG.CACGUCUCUAAU...A.CCUACGC.CUGAGGG.UG..................GUGUAGGA.AUAUUCUAUCCGUCUGUCCCCCAGACCUUCCAUAACCCUUUUUUCAAAUGGCUCAAGCUACAGUCUCAC...................................................................................................................................................................................................................................................
JCVI_SCAF_1101668273469/1493-1013            ....................CAUCUAUGGCGUCCUACCUCCAAGAAGACCGUCUGGUCUUGACAAGGUUAGGAAAUGCAUAUAUAAUAGGAUACGUUGCUUAACAAAGC.GACAUCUUGACC.CCU..................CAAACCGAGACCUAU..A.G..GGUCA..UU.A..AAC..UACGUCUCUAAU...A.CCUUCAC.CUGAGGG.UG..................GUGAAGGA.AUACUUAACACACUGUCCCCUGCAGUCAUACCUAACCCUUUUUUUCAAAUGUCGAGUACAAUUCUUACCCGAGGUAGGCAGACUUCUAACUGGGAGUCUUUCUGUCAAUGGGUUACUAGCACAAACAAUCGUCUUUACGUCGGUUGGUUUGGAGUCCUUAUGAUUCCAUGCCUUCUCGCUGCUACAAUUUGCUUCAUUACUGCCUUUAUCGCUGCUCCUCCUGUGGACAUCGAUGGCAUCAGAGAACCAGUUGCUGGGUCUCUUAUGUAUGGUAACAACAUCAUCUCUGGUGCUGUUGUCCCUUCUUCUAAC
JCVI_SCAF_1096627751112/606-109              UAUGAUUAUGUCAAGCGUCUGGAUUGGGUAUAAUUUCUUACUUGACAAAAUCCUGACACCUCUGGUAUUAUACAUAUUGUUAGAAAGCGUUACGAAAUCGUAACAAUUC.AAUCUU.GCUCC..CG..................CUAACCGAGACCUA...U.G..GGAG..AAU.A..AAU..UACGUCUCUAAU...A.CCUUCAC.CUGAGGG.UG..................GUGAAGGA.AUAUUUAAUUCAGUGUCCCCUGCACUAUUACAUAACCCUUUUUUUCAAAUGACAACUCUUUCACGUUCCAAACAGCGUGGUGGACUCCUCUCAGGUUGGGAUGAGUUCUGCGAAUGGGUAACAUCAUCAAACAACAGACUUUAUGUUGGUUGGUUCGGUGUUCUUAUGAUCCCAUGCCUCCUCGCUGCUGCUACAUGCUUCAUUGUCGCCUUCAUUGCUGCACCUCCUGUAGACAUUGAUGGUAUUCGUGAACCCGUCGCUGGUUCUCUAAUGUAUGGUAACAACAUCAUCUCUGGUGCUGUUGUCCCUAGU
JCVI_SCAF_1101668737534/677-183              GUUUGGACAGAAUCUAUGAGUUACAACUUAAAGAUUUUUAAGGGCUUGACGUAUGGUGGAAACCGUAUUAAUAUAAAUACAUCAACGACGUUACGAAACGUAACAGU.....UGAA.CACCC..CU..................UCAACCGAGACCUAU..A....GGGUG.UCU.A..AAU..UACGUCUCUCAU...ACCUUUCUC.U.GAGGG.U...................GAGAAAGGAAUAUUUUACCGAGUGUCCCUGCACUACUACAUAACCCUUUUUUCAAAUGGCUCAAACACUUUCAAGACAACAAUCAACCUCUUCGUGGGAUAAUUUCUGCGAGUGGGUAACUUCUACCAAUAACCGCCUCUAUGUCGGUUGGUUCGGCGUUCUGAUGAUCCCAACUCUGUUGGCAGCAACCAUCUGUUUCGUCGUAGCAUUCGUCGCUGCUCCUCCUGUGGACAUCGAUGGCAUCCGUGAACCCGUCGCUGGUUCACUCAUGUACGGUAACAACAUCAUCUCUGGUGCAGUUGUUCCCUCUUCCAACGCAAU
JCVI_SCAF_1096628038160/608-1104             NNNNNNNNNNNNNNNNNNNNNNNNNNNNNNNNNNNNNNNNNNNNGUGUGGAACCCGUAGUACUAUAAAUACAUCAACAACGUUAAGGAAUGUAAAGUUCCUUAGUGAG...UUGAA.CACCC..CU..................UCAACCGAGACCUAU..A....GGGUG.UCU.A..AAU..CACGUCUCUCAU...ACCUUUCUC.U.GAGGG.U...................GAGAAAGGAAUAUUUUACCGAGUGUCCCUGCACUACUACAUAACCCUUUUUUCAAAUGGCUCAAACACUUUCAAGACAACAAUCAACCUCUUCGUGGGAUAAUUUCUGCGAGUGGGUAACUUCUACCAAUAACCGCCUCUAUGUCGGUUGGUUCGGCGUUCUGAUGAUCCCAACUCUGUUGGCAGCAACUAUCUGUUUCGUCGUAGCAUUCGUCGCUGCUCCUCCUGUGGACAUCGAUGGCAUCCGUGAACCCGUCGCUGGUUCACUCAUGUACGGUAACAACAUCAUCUCUGGUGCAGUUGUUCCCUCUUCCAACGCAAU
JCVI_SCAF_1096627046103/1192-696             AUCGCACGUNNAUUUUUUAUUAAGUUUAGGUAUUGUAUCCUAUGAUACUUGCCAAAUAUGUAACGUUUUGUUAAUAUAAAUAACGGAAGGGUGUUGUUUUCAACACC.....GCCA.CUGCUCUUA....................AACCAAGACCUA...U.A..GGCAG.UAU.AAUACU..U.CGUCUUUCAU...A.CCUGUAA.GUGAGGGAU...................UUACAGGAAUAAGUUUCGCAUCUACCCUUGAUGCCCUACUUAAAAACGUCUUACUAAUGACAACUUCUAACUUAACACGCAGUAGAGGUGGUAUCCUUAAGGGAUGGCCAGAGUUCUGCGAGUGGGUAACAUCAACAAACAACAGACUAUACGUUGGUUGGUUUGGUGUGUUAAUGAUCCCAUGUCUAUUAACAGCAGCUGCUUGCUUCAUUGUUGCAUUCAUUGCUGCACCUCCAGUCGAUAUCGACGGAAUCAGAGAGCCAGUAGCUGGUUCUUUAAUGUUCGGUAACAACAUCAUUUCUGGUGCUGUUGUACCUUCAU
JCVI_SCAF_1101667201221/509-11               CCUAAAACAUAAGUAAACCUAAUCAUUCUUAUUACUUUUGCUCAUGGUCUAUUGAGUAAAUAUACUCAUGUGUUGACAUGAAUUGUUACGAUAUGCUAAGAUAAAUAA...UACAA.CUGAU..CA..................CAAACCGAGACCUA...U.A..GUCAG.UCU.AAUACU..U.CGUCUCUCAU...A.CCUGUAA.GCGAGGGGU...................UUACAGGAAUAAGUUUCGCAUGUACCCUUCAUGCCCUACUUAAAAACGUCUUACUAAUGACAACCUCAAAUAUUACACGCAGACAAGGUGGUCUCCUCAAGGGAUGGCCUGAGUUCUGUGAGUGGGUAACAUCUACAGACAACAGAAUCUAUGUUGGAUGGUUUGGUGUACUCAUGAUUCCAUGCUUACUCACAGCAGCAGCAUGUUUCAUCGUUGCAUUUAUUGCAGCACCUCCUGUCGAUAUCGACGGAAUCCGUGAACCUGUAGCAGGUUCAUUCAUGUAUGGUAACAACAUCAUCUCUGGUGCAGUUGUACCAUCAU
JCVI_SCAF_1096626936052/1504-1008            CAAAUUGGAGAGAUGAUUUGACAGAUGUGUAAAGUUGUGUUAAGAUAAAUAACGAAAGGGUGUUCUUUUCAACACCUAGCAAAGGACUCGAACGUAUCGCCACCCAUU...GCAAA.CUGCU.UUA.....................ACCGAGACCUG...U.G..AGCAG.UAUAAGCAAU....AGUCUCUCAU...A.UCCAGUA.GCGAGGGGU...................UACUGGAAAUAAGUUUCGCAUCUACCCUUGGUGCCCUACUUAACGUCUUUUUAAAUGACAACCUCAAAUCUUUCACGCAGACAGACCAGUCUAUUAGCAGGCUGGCCCGAGUUUUGCGAAUGGGUAACAUCAACUGACAACAGAAUCUAUGUUGGAUGGUUUGGUGUACUCAUGAUUCCAUGUUUGCUCGCAGCAGCAGCAUGUUUCAUCGUUGCUUUCAUCGCAGCACCUCCAGUCGAUAUCGACGGAAUUAGAGAGCCAGUUGCUGGUUCUUUCAUGUAUGGUAACAACAUCAUCUCUGGUGCAGUUGUUCCAUCAUCC
JCVI_SCAF_1101667201261/207-416              AAAUACCCAUCUUUCGAGGGUUGACAAAUUCUUAACAAAACUUUAUAAUAAAUAACAUGGUGAGGAUUCCCUCACUAAGCAAUGGACUCGAAAGGAUCGCCAUCCAAU...GCAAA.CUGCUUUUA.....................ACCGAGACCUA...U.A..GGCAG.GAU.AAUACU..U.CGUCUCUCAU...A.UCCAGUA.GCGAGGGGU...................UGCUGGAAAUAAGUUUCGCAUCUACCCUUGGUG................................................................................................................................................................................................................................................................................................
JCVI_SCAF_1096627756729/766-269              AAAUACCCAUCUUUCGAGGGUUGACAAAUUCUUAACAAAACUUUAUAAUAAAUAACAUGGUGAGGAUUCCCUCACUAAGCAAUGGACUCGAAAGGAUCGCCAUCCAAU...GCAAA.CUGCUUUUA.....................ACCGAGACCUA...U.A..GGCAG.GAU.AAUACU..U.CGUCUCUCAU...A.UCCAGUA.GCGAGGGGU...................UGCUGGAAAUAAGUUUCGCAUCUACCCUUGGUGCCCUACUUAACGUCUUAUUAAAAAUGACAACCUCAAAUAUAACACGCAGAUCAGGUGGACUUCUUAAGGGAUGGCCUGAGUUCUGUGAGUGGGUUACAUCAACAAACAACAGAAUUUAUGUUGGUUGGUUUGGUGUUCUCAUGAUCCCAUGCUUGCUAACAGCAGCAGCAUGCUUCAUCGUUGCAUUUAUUGCAGCACCUCCAGUCGAUAUCGACGGAAUCAGAGAACCAGUAGCGGGUUCUUUCAUGUAUGGUAACAACAUAAUCUCAGGAGCAGUUGUACCAUCUU
JCVI_SCAF_1096627604052/1731-1238            UAUAUCAGUACCUUAUUUAUGCACGUUAAUAAUAUUUUAGAUUAAAUUGUACUGAGUUGUUACUGUUAGACUGAGUAGCGAAUGUUUUAGUUUGAACACUUAAGGCA.....UUUU.CUCCC.CUA.....................ACCGAGACCUA...U.A..GGGAG.AAU.A..AAU..UACGUCUCUCAU...A.UCCACCA.UUAAAGGGAC..................UGGUGGAA.AUAUUAAUAUCGCUCUACCCUUGAGCCCUAUUAAAUUUUUAACGUCCUAAUGACAACUCUUUCAAGAAAAGAACAACUAGGCAUCCUUACAGGAUGGCCUGAGUUCUGCAAGUGGGUCACAAACACAAACAACCGCAUCUAUGUAGGUUGGUUUGGUGUUCUAAUGAUUCCUUGCUUAUUAACAGCAGCAGCAUGUUUCAUAAUUGCAUUCAUCGCUGCACCACCUGUCGACAUCGACGGUAUUCGUGAACCAGUAGCCGGUUCUUUCUUAUAUGGAAACAACAUCAUCUCAGGAGCAGUCGUUCCCAGUUC
JCVI_SCAF_1096627760234/658-165              UAUAUCAGUACCUUAUUUAUGCAUGUUAAUAAUAUUUUGAAUUAAAUUGUGCUGGGUUGUUACUGUUAGACUGAGUAGCGAAUGUUUUAGUUUGAACACUUAAGGCA.....UUUU.CUCCC.CUA.....................ACCGAGACCUA...U.A..GGGAG.AAU.A..AAU..UACGUCUCUCAU...A.UCCACCA.UUAAAGGGAC..................UGGUGGAA.AUAUUAAUAUCGCUCUACCCUUGAGCCCUAUUAAAUUUUUAACGUCCUAAUGACAACUCUUUCAAGAAAAGAACAGAGAGGCAUCCUUACAGGAUGGCCUGAGUUCUGUGAGUGGGUCACAAGCACAAACAACAGACUAUAUGUAGGUUGGUUUGGUGUUUUAAUGAUCCCUUGCUUAUUAACAGCAGCAGCAUGUUUCAUAAUUGCAUUCAUUGCUGCACCACCAGUCGAUAUCGACGGUAUUCGUGAACCAGUAGCAGGUUCUUUAUUAUAUGGAAACAACAUCAUCUCAGGAGCAGUCGUUCCCAGUUC
JCVI_SCAF_1101667225197/122-615              UAUAUCAGUACCUUAUUUAUGCAUGUUAAUAAUAUUUUAGAUUAAAUUGUGCUGGGUUGUUACUGUUAGACUGAAUAGCGAAUGUUUUAGUUUGAACACUUAAGGCA.....UUUU.CUCCC.CUA.....................ACCGAGACCUA...U.A..GGGAG.AAU.A..AAU..UACGUCUCUCAU...A.UCCACCA.UUAAAGGGAC..................UGGUGGAA.AUAUUAAUAUCGCUCUACCCUUGAGCCCUAUUAAAUUUUUAACGUCCUAAUGACAACUCUUUCAAGAAAAGAACAGAGAGGCAUCCUUACAGGAUGGCCUGAAUUCUGUGAGUGGGUCACAAGCACAAACAACAGACUAUAUGUAGGUUGGUUUGGUGUUUUAAUGAUCCCUUGCUUAUUAACAGCAGCAGCAUGUUUCAUAAUUGCAUUCAUUGCUGCACCACCAGUCGAUAUCGACGGUAUUCGUGAACCAGUAGCAGGUUCUUUACUAUAUGGAAACAACAUCAUCUCAGGAGCAGUCGUUCCCAGUUC
JCVI_SCAF_1096627055940/573-1066             UAAGAGACUUUUUAAAACGUAAAGUUCAGAACUUGAGAGGUAUUAAAAAUCCAUAAUUGUUACUGUUAGACUGAUUAGCGAAUGUUUUAGUUUAAACACUUAAGGCA.....UUUU.CUCCC......................UAAACCGAGACCUA...C.A..GGGAG.AAU.A..AAU..UACGUCUCUCAU...A.UCCACCA.UUAAAGGGAC..................UGGUGGAA.AUAUUAAUAUCGCUCUACCCUUGAGCCCUAUUAAAUUUUUAACGUCCUAAUGACAACUCUUUCAAGAAAAGAACAGAGAGGCAUCCUUACAGGAUGGCCUGAGUUCUGUGAGUGGGUCACAAACACAAACAACAGACUAUAUGUAGGUUGGUUUGGUGUUCUAAUGAUCCCUUGCUUAUUAACAGCAGCAGCAUGUUUCAUAAUUGCAUUCAUUGCUGCACCACCAGUCGAUAUCGACGGUAUUCGUGAACCAGUAGCAGGUUCUUUACUAUAUGGAAACAACAUCAUCUCAGGAGCAGUCGUUCCCAGUUC
JCVI_SCAF_1101667199569/363-856              UAUAUCAGUACCUUAUUUAUGCUCAUUAAUAAUAUUUUAAAUUAAAUUGUGCUGGGUUGUUACUGUUAGACUGAGUAGCGAAUGUUUUAAUUUGAACACUUAAGGCA.....UUUU.CUCCC......................CAAACCGAGACCUA...U.A..GGGAG.AAU.A..AAU..UACGUCUCUCAU...A.UCCACCA.UUAAAGGGAC..................UGGUGGAA.AUAUUAAUAUCGCUCUACCCUUGAGCCCUAUUAAAUUUUUAACGUCCUAAUGACAACUCUUUCAAGAAAAGAACAGAGAGGCAUCCUUACAGGAUGGCCUGAGUUCUGUGAGUGGGUCACAAACACAAACAACAGACUAUAUGUAGGUUGGUUUGGUGUUUUAAUGAUCCCUUGCUUAUUAACAGCAGCAGCAUGUUUCAUAAUUGCAUUCAUUGCUGCACCACCAGUCGAUAUCGACGGUAUUCGUGAACCAGUAGCAGGUUCUUUACUAUAUGGAAACAACAUCAUCUCAGAGCAGUCGUUCCCAGUUCA
JCVI_SCAF_1096627055486/1678-1185            UAUAUCAGUACCUUAUUUAUGCACGUUAAUAAUAUUUUAGAUUAAAUUGUGCUGAAUUGUUACUGUUAGACUGAGUAGCGAAUGUUUUAGUUUGAACACUUAAGACA.....UUCU.CUCCC......................CAAACCGAGACCUA...C.A..GGGAG.AAU.A..AAU..UACGUCUCUCAU...A.UCCACCA.UUAAAGGGAC..................UGGUGGAA.AUAUUAAUAUCGCUCUACCCUUGAGCCCUAUUAAAUUUUUAACGUCCUAAUGACAACUCUUUCAAGAAAAGAACAGAGAGGCAUCCUUACAGGAUGGCCUGAGUUCUGUGAGUGGGUCACAAACACAAACAACAGACUAUACGUAGGUUGGUUUGGUGUUCUAAUGAUCCCUUGCUUAUUAACAGCAGCAGCAUGUUUCAUAAUUGCAUUCAUCGCUGCACCACCAGUCGAUAUCGACGGUAUUCGUGAACCAGUAGCAGGUUCUUUACUAUAUGGAAACAACAUCAUCUCAGGAGCAGUCGUUCCCAGUUC
JCVI_SCAF_1096627722016/303-1                UAUUGUAUCCUAUGAUACUUGCCAAAUAUGUAACGUUUUGUUAAUAUAAAUAACGGAAGGGUGUUGUUUUCAACACACAGCAAUGGACUCGAAAGGAUCGCCAUCCAA..UGCAAA.CUGCU...U..................U.AACCGAGACCUGU..G....AGCAG.UAU.A..AGCAAU.AGUCUCUCAU...A.UCCAGUA.GCGAGGGGU...................UACUGGAA.AUAAGUUUCGCAUCUACCCUUGGUGCCCUACUUAACGUCUUAUUAAAUGACAACCUCAAAUAUUUCACGCAGACAGAAUGGUCUCCUAGCUGGAUGGCCCGAGUUUUGUGAGUGGGUA..................................................................................................................................................................................................
JCVI_SCAF_1101668503669/473-957              AUCAUCGGUCACAUGUAGGGUGACAGAUACCAAAGUGACCGAACCUGUUGACAGAUACUUAAUAUUUCGUUAUACUAAAUAACAUGAGGUGAGGAAAUGCUCAUCUUA...AUAUA.CCCCU........................AACCGAGACCA.........CGGGG.....A.......AAAGUCUCUCAU...AUCCACCAG.UGAAGGG.A...................UUGGUGGAAAUACCAGUAUCGCUUCUCCCUUGAAGCCCUACUUAAACUUUAUUGUCCUCAUGACAACUCUUCAAAAAAGAGAACAGGGUCUCCUAUCUGGAUGGUCCGAGUUCUGCGAGUGGGUUACAAGUACUAACAACCGCAUCUAUGUUGGUUGGUUCGGUGUCUUGAUGAUCCCUUGCCUAUUAGCAGCAGCAACAUGUUUCAUCGUUGCAUUCAUCGCUGCACCUCCUGUCGAUAUCGACGGAAUCCGUGAACCAGUUGCUGGUUCAUUCAUGUAUGGUAACAACAUCAUCUCUGGUGCAGUUGUUCCAUCAUCAA
JCVI_SCAF_1101668682639/854-1342             GGUAUCCCAGUAUACAAAUGGGUCAGUUGAAAAAGUGGAUACUAUACUUGCCAAAUGCUUAACAUUCCUUUAUAAUAAAUAACAUGAGGUGAGGAAAUGCUCAUCUUA...AUAUA.CCCCU........................AACCGAGAC.UAA.......ACGGG.GAU.A.....A.C.AGUCUCUCAU...AUCCACUAG.UGAAGGG.A...................UUAGUGGAAAUAACAGUACCGAUUCUCCCUUGAAUCCUUACUUAAACUUUAUUGUCCUCAUGACAACUCUUCAAAAAAGAGAACAAGGUCUCCUAUCUGGAUGGUCCGAGUUCUGCGAGUGGGUUACAAGCACAAACAACCGCAUCUAUGUCGGUUGGUUCGGUGUCUUGAUGAUCCCUUGCCUAUUAGCUGCAGCAACAUGUUUCGUAGUUGCAUUCAUCGCAGCACCUCCUGUCGAUAUCGACGGAAUCCGUGAGCCAGUUGCUGGUUCAUUCAUGUAUGGUAACAACAUCAUUUCUGGUGCUGUUGUACCUUCUUCCA
JCVI_SCAF_1101668516185/694-1181             AUAGAUGCUAACGUAGAGAAAGCAGCAAGACAACCAAAAUAAUAACUGUCACAUAGUUCUUGACAUAACUUAACACAGCCUAUAUAAUAUUAGUGUCUUCUGACAUUA....UAAU.CCCCC...U....................AACCGAGAUC.....A....UGGGG...U.AAUAAU.....AUCUCUCAU...AUCCACUAG.UGAAGGG.A...................UUAGUGGAAAUAUCCGUAUCGCUUCUACCCUUUGAAGCCCUACUAAAUUUAAAUUGUCCUCAUGACAACUCUUCAAAAAAGGGAACAAGGUCUCCUCGCUGGAUGGCCUCAGUUCACUGAAUGGGUUACAAGCACAAACAACCGCAUCUAUGUUGGUUGGUUUGGUGUCUUGAUGAUUCCAUGUCUAUUAGCAGCAACAACAUGCUUUAUCAUAGCAUUCAUCGCUGCUCCUCCUGUCGAUAUCGACGGAAUCCGUGAACCAGUUGCUGGUUCAUUCAUGUAUGGUAACAACAUCAUUUCUGGUGCUGUUGUACCUUCAUC
JCVI_SCAF_1101668541498/566-81               UGCAUUGGAUAUUUUAGACGAGUACGAUUAUUAAACUGGCACAGAGUGCUUGACAGACGCUUAACAAUACUUUAUAAUAAAUAAAUCGGUGAGGGUUUCCUCAUCAUA....UAUU.CCCUC...U....................AACCGAGAUC.....A.C..GGGGG..UU.A.........CAUCUCUCAU...AUCCACUAG.UGAAGGG.A...................UUAGUGGAAAUAUCCGUAUCGCUUCUACCCUUUGAAGCCCUACUAAAUUUAAAUUGUCCUCAUGACAACUCUUCAAAAAAGGGAACAAGGUCUUCUAGCAGGUUGGCCUCAGUUCACUGAAUGGGUAACAUCAACAAACAACAGAAUCUAUGUUGGUUGGUUUGGUGUUCUAAUGAUCCCAUGUCUAUUAGCAGCAACAACAUGCUUUAUCAUAGCAUUCAUCGCUGCUCCUCCUGUCGAUAUCGACGGAAUCCGUGAACCAGUUGCUGGUUCAUUCAUGUAUGGUAACAACAUCAUUUCUGGUGCUGUUGUACCUUCAUC
JCVI_SCAF_1101668355240/214-1                AUAAUAUAAGAUAAUUUAAAGAGAGUUAUUAAUAAUACUUAUACUAUUUCAACUUGACAUUAAUGUAAACUUUUGUUAUAAUAAAUAAAUCGAUGGGCAUUUGCUCAC....AUCU.UCCCU..CU....................AACCGAGAUC.....A....AGGGG.GUU.A.........CAUCUCUCAU...AUCCACUAG.UGAAGGG.A...................UUAGUGGAAAUAACUGUAUCACUCUACCCUUAGAGUCCUACUUACUUU.................................................................................................................................................................................................................................................................................
JCVI_SCAF_1101668459296/511-24               CUUCCCUUACAGUUUUAAAAAGACUAUUUAUAAAGUGGCACACCCACUUGCCAAAUACUUAAUAUUUCGUUAUAAUAAAUAACAUCGGGUGAGCAUCUGCUGACCUAC...UAUUC.CCCCU........................AACCGAGAUCA.........UGGGG.UUA.A..AAU.....AUCUCUCAU...AUCCGCCAG.UAAAGGG.A...................UUGGUGGAAAUAAUCGUAUCGCUUCUACCCUUUGAAGCCCUACUAUUUAAAUUGUCCUAUUAUGACAACUCUACAAAAAAGGGAACAAGGACUCCUUUCUGGAUGGUCCGAGUUCUGCGAGUGGGUUACAAGUACUAACAACCGCAUCUAUGUUGGUUGGUUCGGUGUCUUGAUGAUCCCUUGCCUAUUAGCUGCUACUACAUGCUUCAUCAUAGCAUUCAUCGCAGCACCUCCUGUCGAUAUCGACGGAAUCCGUGAACCAGUUGCUGGUUCAUUCUUGUAUGGAAACAACAUCAUCUCUGGUGCAGUUGUUCCUUCAUC
JCVI_SCAF_1101668478872/800-316              GUAGUUACUCAUAAGAAAUUAUUACAGGUUUCAAAAGCUAUAGGACCCUUGACAAACGCUUAACAUUUCGUUAUAAUAAAUAAAUCGGUGAGGGUUUCCUCAUCACAU....AUUC.CCUCU........................AACCGAGAUCA.........CGGGG.GUU.A.........CAUCUCUCAU...AUCCACUAG.UGAAGGG.A...................UUAGUGGAAAUAUCCGUAUCGCUUCUACCCUUUGAAGCCCUACUAAAUUUAAAUUGUCCUCAUGACAACUCUUCAAAAAAGGGAACAAGGUCUCCUAGCAGGUUGGCCUCAGUUCACUGAAUGGGUAACAUCAACAAACAACAGAAUCUAUGUUGGUUGGUUUGGUGUUCUAAUGAUCCCAUGUCUAUUAGCAGCAACAACAUGCUUUAUCAUAGCAUUCAUCGCUGCACCUCCUGUCGAUAUCGACGGAAUCCGUGAACCAGUUGCUGGUUCAUUCAUGUAUGGUAACAACAUCAUUUCUGGUGCUGUUGUACCUUCAUC
JCVI_SCAF_1096627890505/1007-523             AUACAUGUAGGUAUUUAAUGGUGUCCAAUUUAAUAUCUGACCCUAGUGGUUGACACACUCUUAACAUUUUGUUAUACUAAAUAAAUCGGUGGGCAUUUGCUCACAUAU....AUUC.CCUCU........................AACCGAGAUCA.........UGGGG.GUU.A.........CAUCUCUCAU...AUCCACUAG.UGAAGGG.A...................UUAGUGGAAAUAAUCGUAUCGCUUCNNNNNNNNNNNNNNNNNNNNNNNNNNNNNNNNNNNNNNNNNNNNNNNNNNNUGCGAGUGGGUUACAAGCACAAACAACCGUAUCUAUGUUGGUUGGUUCGGUGUCUUGAUGAUCCCUUGCCUAUUAGCUGCUACUACAUGCUUUAUCAUAGCAUUCAUCGCAGCACCUCCUGUCGAUAUCGACGGAAUCCGUGAACCAGUUGCUGGUUCAUUCUUAUAUGGAAACAACAUCAUCUCUGGUGCUGUAGUUCCAUCAUCCAACGCAAUUGGAUUACACUUCUAUCCUAUCUGGGAAGC
JCVI_SCAF_1096628396232/816-1302             GGGCAUAUUAUAAAGGAGAUCCAAAUAAUCCUUACAGACAAGGANNNNNNNNNNNNNNNNNNNNNNNNNNNNNNNNNNNNNNNNNNNNNNNNNNNGGCAUUUGCUCAC....AUAA.UCCCU......................CUAACCGAGAUCA.........CGGGG.GUU.A.........CAUCUCUCAU...AUCCACCAG.UGAAGGG.A...................UUGGUGGAAAUAUUAUAUCGCUCUACCCUUUGAGCCCUAUAAACAAUUAUUGUCCUCAUGACAACUCUUCAAAAAAGGGAACAAGGUCUCCUAUCUGGAUGGUCCGAGUUCUGCGAGUGGGUUACAAGUACUAACAACCGCAUCUAUGUUGGUUGGUUCGGUGUCUUGAUGAUCCCUUGCCUAUUAGCUGCAACAACAUGCUUCAUCAUAGCAUUCAUCGCAGCACCUCCUGUCGAUAUCGACGGAAUCCGUGAACCAGUUGCUGGUUCAUUCAUGUAUGGUAACAACAUCAUCUCUGGUGCAGUUGUUCCAUCUUCAAAC
JCVI_SCAF_1096628234340/349-1                UUAAGGUAUACUAGGAUACAUAUGGUGGUCAGUUGAGGAAGUGGUCGGCAUACUUGACAAAUGCUUAACAAUUCGUUAUACUAAAUAAAUCGGUGGGCAUUUGCUCAC....AUAA.UCCCU......................CUAACCGAGAUCA.........CGGGG.GUU.A.........CAUCUCUCAU...AUCCACCAG.UGAAGGG.A...................UUGGUGGAAAUAUUAUAUCGCUUCUACCCUUUGAAGCCCUAUAAACAAUUAUUGUCCUCAUGACAACUCUUCAAAAAAGGGAACAAGGUCUCCUAUCUGGAUGGUCCGAGUUCUGCGACUGGGUAACAUCAACAAACAACCGCAUCUAUGUUGGUUGGUUCGGUGUUCUAAUGAUCCCAUGUC..........................................................................................................................................
JCVI_SCAF_1096628232739/51-533               GGACUGGACAAUCAAAUGGUGAUGAUUCUAAUGGAGAUGGUGGGGAGGGUUGACAAACGCUUAACAUUUCGUUAUACUAAAUAAAUCGGUGGGCAUAUGCUCACAU......AAUC.CCUCU........................AACCGAGAUCA.........CGGGG.GUU.A.........CAUCUCUCAU...AUCCACCAG.UGAAGGG.A...................UUGGUGGAAAUAUUAUAUCGCUCUACCCUUUGAGCCCUAUAAACAAUUAUUGUCCUCAUGACAACUCUUCAAAAAAGGGAACAAGGCCUCCUCUCUGGAUGGUCCGAGUUCUGCGAGUGGGUUACAAGUACUAACAACCGCAUCUAUGUUGGUUGGUUCGGUGUCUUGAUGAUCCCUUGCCUAUUAGCUGCAACAACAUGCUUUAUCAUAGCAUUCAUCGCAGCACCUCCUGUCGAUAUCGACGGAAUCCGUGAACCAGUAGCUGGUUCAUUCAUGUAUGGAAACAACAUCAUCUCUGGUGCUGUAGUUCCAUCAUCAAAC
JCVI_SCAF_1101667116905/537-28               GAAAUGUAAAGUGAGUAUAUAUACUUAUUGACUUUUUUGUAAAGUUUCUGUAAUAUAAAUACUCUGAGAUGCUGACAUAGUAUCCAUUAGGAAGGACUCGAAACAAUC..GUAACC.CUGAC..UACAACUGCUCU........CAAACCAAGACCUA...U.A..GGCAG.UAU.AAUACU..U.CGUCUUUCAU...A.UCCAGUA.GUGAGGGAU...................UACUGGAAAUAAGUUUCGCUUCUACCCUUGAAGCCCUACUUAACGUCUUACUAAUGACAACUCUUUCAAGAACAGGCAAAUCGACUGGUCUAUUACAAGGAUGGCCAGAGUUUUGCGAAUGGGUUACCUCAACUAACAACCGUUUAUAUGUUGGUUGGUUCGGUGUACUCAUGAUUCCAUGUUUGCUCACAGCAGCAGCAUGUUUCAUCGUAGCAUUUAUUGCUGCACCUCCAGUCGAUAUCGACGGAAUCAGAGAACCAGUAGCAGGUUCAUUCAUGUAUGGUAACAACAUCAUCUCUGGUGCUGUAGUUCCAUCUUCAA
JCVI_SCAF_1096626958699/2516-2007            GAAAUGUAAAUUGGGUAUAUAUACUUAUUGACUUUUUUGUAAAGUUUCUGUAAUAUAAAUACUCUGAGAUGCUGACAUAGUAUCCAUUAGGAAGGACUCGAAACAAUC..GUAACC.CUGAC..UACAACUGCUCU........CAAACCAAGACCUA...U.A..GGCAG.UAU.AAUACU..U.CGUCUUUCAU...A.UCCAGUA.GUGAGGGAU...................UACUGGAAAUAAGUUUCGCUUCUACCCUUGAAGCCCUACUUAACGUCUUACUAAUGACAACUCUUUCAAGAACAGGCAAAUCGACUGGUCUAUUACAAGGAUGGCCAGAGUUUUGCGAAUGGGUUACCUCAACUAACAACCGUUUAUAUGUUGGUUGGUUCGGUGUACUCAUGAUUCCAUGUUUGCUCGCUGCAGCAGCAUGUUUCAUCGUAGCAUUUAUUGCUGCACCUCCAGUCGAUAUCGACGGAAUCAGAGAACCAGUAGCAGGUUCAUUCAUGUAUGGUAACAACAUCAUCUCUGGUGCUGUAGUUCCAUCUUCAA
JCVI_SCAF_1101667102314/254-1                GAAAUGUAAAGUGAGUAUAUAUACUUAUUGACUUUUUUGUAAAGUUUCUGUAAUAUAAAUACUCUGAGAUGCUGACAUAGCAUCCAUUAGGAAGGACUCGAAACAAUC..GUAACC.CUGAC..UACAACUGCUCU........CAAACCAAGACCUA...U.A..GGCAG.UAU.AAUACU..U.CGUCUUUCAU...A.UCCAGUA.GUGAGGGAU...................UACUGGAAAUAAGUUUCGCUUCUACCCUUGAAGCCCUACUUAACGUCUUACUAAUGACAACUCUU................................................................................................................................................................................................................................................................
JCVI_SCAF_1101668543023/1248-759             UGCAUUGGAUAUUUUAGACGAGUACGAUUAUUAAACUGGCACAGAGUGCUUGACAGACGCUUAACAAUACUUUAUAAUAAAUAAAUUGAGAUGAGGGUUUCCUCAUUU...UUAUC.AUCCC..C...................CUAACCAAGACCAC........GGGGU.UAU.A.......A.UGUCU.UCUU...AUCCACUAG.UGAAGGG.A...................UUAGUGGAAAUAUCCGUAUCGCUUCUACCCUUUGAAGCCCUACUAAAUUUAAAUUGUCCUCAUGACAACUCUUCAAAAAAGGGAACAAGGUCUCCUAGCAGGUUGGCCUCAGUUCACUGAAUGGGUAACAUCAACAAACAACAGAAUCUAUGUUGGUUGGUUUGGUGUUCUAAUGAUCCCAUGUCUAUUAGCAGCAACAACAUGCUUUAUUAUAGCAUUCAUCGCUGCACCUCCUGUCGAUAUCGACGGAAUCCGUGAACCAGUUGCUGGUUCAUUCAUGUAUGGUAACAACAUCAUUUCUGGUGCUGUUGUACCUUCAUC
JCVI_SCAF_1096627160490/1048-1443            UUAUGUGGAUGACCAUGAUGUAUUUUAUGAUGGAUGAGUAGCAAUUUAUACUUGACAAAUCCUUAACAAAAGUUUAUAAUAAAUAAAUUGAGAUGGGAUUUCCCCAUC..AGUUUA.UCCCC..CU....................AACCAAGACC.....A.U..GGGGU.UAU.A.......A.UGUCU.UCUU...AUCCACUAG.UGAAGGG.A...................UUAGUGGAAAUACCGUAUCGCUUCUACCCUUUGAAGCCCUACUUUUUAAAUUGUCCUAUUAUGACAACUCUUCAAAAAAGGGAACAAGGCUUACUUACAGGUUGGUCUGAGUUCUGUGACUGGGUAACAUCCACUAACAACCGCAUCUAUGUUGGUUGGUUCGGUGUCUUGAUGGUUCCUUGUCUUUUAGCUGCUACUACAUGCUUUAUCGUAGCAUUCAUCGCAGC..............................................................................................
JCVI_SCAF_1101668283203/535-1024             UUAAGGUGUAUUGUGAUACAUGAGUACCAGUAAAUAAACUGGUCUAGUCACUUGACAAACACUUAACAAAAGUAUAUAAUAAAUAACUUCGGUGAGCAUAUGCUCAUC..GUAUCA.UCCCC..CU....................AACCAAGACC.....A.U..GGGGU.UAU.A.......A.UGUCU.UCUU...AUCCACUAG.UGAAGGG.A...................UUAGUGGAAAUACCGUAUCGCUUCUACCCUUUGAAGCCCUACUAAACUUAUUGUCCUCAUGACAACUCUUCAAAAAAGGGACCAAGGCCUCCUUACUGGAUGGUCUGAGUUCUGUGACUGGGUUACAUCCACUAACAACCGCAUCUAUGUUGGUUGGUUUGGUGUCUUGAUGAUCCCAUGUCUUCUCGCUGCUACAACUUGCUUUAUCGUAGCAUUCAUCGCAGCACCUCCUGUCGAUAUCGACGGAAUCAGAGAACCAGUUGCUGGUUCACUUAUGUUCGGUAACAACAUCAUCUCUGGUGCUGUUGUACCUUCAUCCAA
JCVI_SCAF_1101668511277/897-1385             UAUUGGAAGUCAAGUCUUUGUUCAUCCACCCUUUAUAGUUAAAAAUUUAUUUAUGGGACUUGACAAAACUUUACAAUACAUAUAUAAUAUGUGUGUCUUCGGACAUAC....UUUA.AUCCC..C...................CUAACCAAGACCAA........GGGGU.UAU.A.......A.UGUCU.UCUU...AUCCACUAG.UGAAGGG.A...................UUAGUGGAAAUACCGUAUCGCUUCUACCCUUUGAAGCCCUACUAAUUUAAAUUGUCCUAUUAUGACAACUCUUCAAAAAAGGGAACAAGGCUUACUAUCAGGUUGGUCUGAGUUCUGUGACUGGGUUACAUCCACUAACAACCGCAUCUAUGUUGGUUGGUUUGGUGUCUUGAUGAUCCCAUGUCUUUUAGCUGCUACUACAUGCUUUAUCAUAGCAUUCAUCGCAGCACCUCCUGUCGAUAUCGACGGAAUUAGAGAACCAGUUGCUGGUGCUCUUACAUAUGGAAACAACAUCAUUUCUGGUGCUGUCGUUCCAUCAUC
JCVI_SCAF_1101668523685/721-1209             UCUGGCGGGUCUUGAAGGUUCGACUCCUUCCCUCACAGUUAAAAAUUUAUUUAUAGGACUUGACAAAACUUUACAAUACAUAUAUAAUAUGUGUGUCUUCGGACAUAC....UUUA.AUCCC..C...................CUAACCAAGACCAC........GGGGU.UAU.A.......A.UGUCU.UCUU...AUCCACUAG.UGAAGGG.A...................UUAGUGGAAAUACCGUAUCGCUUCUACCCUUUGAAGCCCUACUAAUUUAAAUUGUCCUAUUAUGACAACUCUUCAAAAAAGGGAACAAGGCUUACUAUCAGGUUGGUCUGAGUUCUGUGACUGGGUUACAUCCACUAACAACCGCAUCUAUGUUGGUUGGUUUGGUGUCUUGAUGAUCCCAUGUCUUUUAGCUGCUACUACAUGCUUUAUCAUAGCAUUCAUCGCAGCACCUCCUGUCGAUAUCGACGGAAUCCGUGAACCAGUAGCUGGUUCAUUCUUAUAUGGAAACAACAUCAUUUCUGGUGCUGUAGUUCCAUCUUC
JCVI_SCAF_1096627113251/792-303              UUAAUGUAUGGUAUAAUACGUAGGUACCAGUAAAUAAAGUGGUCUAGUCACUUGACAAACUCUUAACAAAAGUAUAUAAUAAAUAACUUCGGUGAGCAUAUGCUCAUC...AUAUC.AUCCC..C...................CUAACCAAGACCAC........GGGGU.UAU.A.......A.UGUCU.UCUU...AUCCACUAG.UGAAGGG.A...................UUAGUGGAAAUAUCGUAUCGCUUCUACCCUUUGAAGCCCUACUACUUUAAAUUGUCCUCAUGACAACUCUUCAAAAAAGGGAACAAGGCCUCCUCACUGGAUGGUCCGAGUUCUGCGAGUGGGUUACAAGCACAAACAACCGUAUCUAUGUUGGUUGGUUCGGUGUCUUGAUGAUCCCUUGCCUAUUAGCUGCUACUACAUGCUUUAUCAUAGCAUUCAUCGCAGCACCUCCUGUCGAUAUCGACGGAAUCAGAGAACCAGUUUCUGGUGCUCUUACAUAUGGUAACAACAUCAUCUCUGGUGCUGUAGUUCCAUCAUCCA
JCVI_SCAF_1096627888393/1052-1541            GAAGUAGCUAAGGCAGCAAAGAAACCAAAAUAAAAAUUGGCACAAUAUUAUUGACAAAUGCUUAACAAAAGUAUAUAAUAAAUAUAUUGUGAUGAGGAUUUCCUCAUC...UGUUU.AUCCC..C...................CUAACCAAGACCAC........GGGGU.UAU.A.......A.UGUCU.UCUU...AUCCACUAG.UGAAGGG.A...................UUAGUGGAAAUAUCGUAUCGCUCUACCCUUUGAGCCCUACUAAACUUAUUGUCCUCAUGACAACUCUUCAAAAAAGAGAACAGGGUCUCCUUACUGGAUGGUCCGAGUUCUGCGAGUGGGUUACAAGCACAAACAACCGUAUCUAUGUUGGUUGGUUCGGUGUCUUGAUGAUCCCUUGCCUAUUAGCAGCAACAACAUGCUUUAUCAUAGCAUUCAUCGCUGCUCCUCCUGUCGAUAUCGACGGAAUCCGUGAACCAGUUGCUGGUUCAUUCUUAUAUGGAAACAACAUCAUCUCUGGUGCUGUAGUUCCAUCAUCCAACG
JCVI_SCAF_1101668685064/834-1310             GAAGUAGAUAAGGCAGCGAAGAAACCAAAAUAAAAAUUGGCACAAUAUUCUUGACAAAUGCUUAACAAAAGUAUAUAAUAAAUAUAUUGUGAUGAGGAUUUCCUCAUC...UGUUU.AUCCC..C...................CUAACCAAGACCAC........GGGGU.UAU.A.......A.UGUCU.UCUU...AUCCACUAG.UGAAGGG.A...................UUAGUGGAAAUAUCGUAUCGCUCUACCCUUUGAGCCCUACUAAACUUAUUGUCCUCAUGACAACUCUUCAAAAAAGAGAACAGGGUCUCCUUACUGGAUGGUCCGAGUUCUGCGAGUGGGUUACAAGCACAAACAACCGUAUCUAUGUUGGUUGGUUCGGUGUCUUGAUGAUCCCUUGCCUAUUAGCAGCAACAACAUGUUUCAUUGUUGCAUUCAUCGCUGCUCCUCCUGUCGAUAUCGACGGAAUCCGUGAACCAGUUGCUGGUUCAUUCAUGUAUGGUAACAACAUCAUUUCUGGUGCUGUUGUA.............
JCVI_SCAF_1101668536575/1433-1623            UUAAGGUAUUGUGUAAUACAUGAGUACCAGUAAAUAAACUGGUCUAGUUACUUGACAAACCCUUAACAAAAGUAUAUAAUAAAUAACUUCGGUGAGCAUAUGCUCAUC...GUAUC.AUCCC..C...................CAAACCAAGACCAA........GGGGU.UAU.A.......A.UGUCUUUU.U...AUCCACCAG.UGAAGGG.A...................UUGGUGGAAAUAUCGUAUCGCU...........................................................................................................................................................................................................................................................................................................
JCVI_SCAF_1096627618648/215-715              AAAUAAAACAUCCUAACACUUGACACGUAUGUAAAGUUUUGUUAUAAUAAAUAACGAAAGGUGGUGUUUUCCACACAUUACAAAGGACUCGAAAGGAUCGUAACCCUGC.GUACAA.CUGCUCUUA....................AACCGAGACCUA...U.A..GGCAG.UCU.AAUACU..U.CGUCUCUCAU...AUCCAUCAG.UGAAGGG.A...................UUGAUGGAAAUAUAAGUUUCGCUCUACCCUUUGAGCCCUACUUAUUCAACGUCCUAAUGACAACUUCAAAUUUAACACGCAGACAAGGCGGACUCCUACAGGGAUGGCCAGAGUUCUGUGAGUGGGUAACAUCAACAAACAACAGACUUUACGUUGGUUGGUUCGGUGUGCUCAUGAUUCCAUGCUUACUCACAGCAGCAGCAUGCUUCAUUGUUGCAUUCAUUGCAGCACCUCCAGUCGAUAUCGACGGAAUCAGAGAACCUGUAGCAGGUGCUCUAAUGUACGGUAACAACAUCAUCUCUGGUGCAGUUGUUCCUUCAU
JCVI_SCAF_1096627769958/1021-521             NNNNNNNNNNNNNNNNNNNNNNNNNNNUAUGUAAAGUUAUGUUAUAAUAAAUAACGAAAGGUGGUGUUUUCCACACAUUACAAAGGACUCGAAAGGAUCGUAACCCUGC.GUACAA.CUGCUCUUA....................AACCGAGACCUA...U.A..GGCAG.UCU.AAUACU..U.CGUCUCUCAU...AUCCAUCAG.UGAAGAG.A...................UUGAUGGAAAUAUAAGUUUCGCUCUACCCUUUGAGCCCUACUUAUUCAACGUCCUAAUGACAACUUCAAAUUUAACACGCAGACAAGGCGGACUCCUACAGGGAUGGCCUGAGUUCUGUGAGUGGGUAACAUCAACUAACAACAGAUUAUAUGUUGGUUGGUUCGGUGUACUCAUGAUUCCAUGCUUACUCACAGCAGCAGCAUGCUUCAUUGUUGCAUUCAUUGCAGCACCUCCAGUCGAUAUCGACGGAAUCAGAGAACCUGUAGCAGGUGCUCUAAUGUAUGGUAACAACAUCAUCUCUGGUGCAGUUGUUCCUUCAU
JCVI_SCAF_1101667258422/564-807              CUCAAAAAAUUUACCUACUUGCCAUAGAUGUAAAGAUUUGUUAAUAUAAAUAACACAGGUGAUGUCUUCAUUGCCUGACACAAAGGACUCGAAAGGAUCGUAACCCUGC.GUAAAA.CUGCU...U..................U.AACCGAGACCUAU..G....AGCAG.UAU.A..AGCAAU.AGUCUCUCAU...AUCCGAAAG.UGAAGGG.A...................UUUUCGGAAAUAAGUUUCGCAUCUAACCCUUGAUGCCCUACUUACAAACGUCUUACUAAUGACAAC...............................................................................................................................................................................................................................................................
JCVI_SCAF_1096626963113/549-1047             AUGAGUAUUGGCAAUAGUUGACACAUAUGUAAAGUUAUGUUAUAAUAAAUAACGAAAGGUGGUGUUUUCCACACAUUACUAGGGACUCGAACGGAUCGCCCUCCCUUG...UAGAA.CUGCUCCUA....................AACCGAGACCUA...U.A..GGCAG.UAU.AAUACU..U.CGUCUCUCAU...AUCCGAAAG.UGAAGGG.A...................UUUUCGGAAAUAAGUAUCGCAUCUAACCCUUGGUGCCCUACUUACAAACGUCUUACUAAUGACAACUUCAAACAUUACACGCAGACAAAACGGUCUUCUAGCAGGUUGGCCUGAGUUCUGUGAAUGGGUAACAUCAACAGACAACAGAAUCUACGUUGGAUGGUUCGGUGUACUCAUGAUCCCAUGUUUGCUCGCAGCAGCAGCAUGCUUCAUCGUUGCUUUCAUCGCAGCACCUCCUGUCGAUAUCGACGGAAUCAGAGAACCAGUUGCGGGUUCUUUCUUAUAUGGAAACAACAUCAUCUCAGGUGCAGUUGUUCCUUC
JCVI_SCAF_1096626111347/60-558               AAUAAAACUGGCACAAGGUGCUUGACAAAACUUAACAUUAGCCUAUAUAAUAAUAACUGUGGUGCUUUCCACACAUUACUGGGGACUCGAACGGAUCGCCCUCCCUUG...UAGAA.CUGCUCUUA....................AACCGAGACCUA...U.A..GGCAG.UCU.AAUACU..U.CGUCUCUCAU...AUCCGAAAG.UGAAGGG.A...................UUUUCGGAAAUAAGUAUCGCAUCUAACCCUUGGUGCCCUACUUAAAACGUCCUACUAAUGACAACUUCAAAUAUUACACGCAGACAAAACGGUCUUCUACAGGGAUGGCCUGAGUUCUGUGAAUGGGUAACAUCAACAGACAACAGAAUCUACGUUGGAUGGUUCGGUGUACUCAUGAUCCCAUGUUUGCUCGCAGCAGCAGCAUGCUUCAUCGUUGCAUUCAUUGCAGCACCUCCAGUCGAUAUCGACGGAAUCAGAGAACCAGUUGCGGGUUCUUUCUUAUAUGGUAACAACAUCAUCUCUGGUGCAGUUGUUCCAUCA
JCVI_SCAF_1096627754377/332-1                UGAGUACUGGGAAUAGUUGACAAAUAUGUAAAGUUUUGUUAUAAUAAAUAACGAAAGGUGGUGUUUUCCACACAUUACUAGGGACUCGAACGGAUCGCCCUCCCUCAG...UAGAA.CUGCUCUUA....................AACCGAGACCUA...U.A..GGCAG.UAU.AAUACU..U.CGUCUCUCAU...AUCCGAAAG.UGAAGGG.A...................UUUUCGGAAAUAAGUAUCGCAUCUAACCCUUGGUGCCCUACUUACAAACGUCUUACUAAUGACAACUUCAAAUUUAACACGCAGAUCAGGUGGUAUCCUAGCAGGAUGGCCUGAGUUCUGCGAAUGGGUAACCUCAACUAACAACAGAAUUUAC.......................................................................................................................................................................
JCVI_SCAF_1101668288475/697-199              UGAAUAUUGGCAAUAGUUGACAUAUAUGUAAAGUUUUGUUAUAAUAAAUAACGAAAGGUGGUGUUUUCCACAUAUUACUAGGGACUCGAACGGAUCGCCCUCCCUCAG...UAGAA.CUGCUCUUA....................AACCGAGACCUA...U.A..GGCAG.UAU.AAUACU..U.CGUCUCUCAU...AUCCGAAAG.UGAAGGG.A...................UUUUCGGAAAUAAGUAUCGCAUCUAACCCUUGGUGCCCUACUUACAAACGUCUUACUAAUGACAACUUCAAAUCUAUCACGCAGACAAAACGGUCUUCUAGCAGGUUGGCCUGAGUUCUGUGAAUGGGUAACAUCAACAGACAACAGAAUCUAUGUUGGAUGGUUCGGUGUACUCAUGAUCCCAUGUUUGCUCGCAGCAGCAGCAUGCUUUAUCGUUGCAUUCAUUGCAGCACCUCCAGUCGAUAUCGACGGAAUCAGAGAACCAGUUGCGGGUUCUUUCUUAUAUGGUAACAACAUCAUCUCUGGUGCAGUUGUUCCAUC
JCVI_SCAF_1096626984839/1279-1778            ACUCUUCGUGGUAAUAAUGAAGAUGAUGAUGAAAGAAGAAUUUGAUUCUUGACUUAAAUGUAAAGUUGUGUUAAAAUAAAUAACGGAAGGAUGUUGUUUUCAACAUAU...UCCUA.CUGCU...C..................CCAACCGAGACCUAC..GUA..GGCAG.UAU.AAUACU..U.CGUCUCUCAU...AUCCGAAAG.UGAAGGG.A...................UUUUCGGAAAUAAGUAUCGCAUCUAACCCUUGGUGCCCUACUUACAAACGUCUUACUAAUGACAACUCUAUCUAGAAGGCAGGGUGGUCUCCUACAGGGAUGGCCAGAGUUCUGCGAAUGGGUAACAUCAACUAACAACAGAUUAUAUGUUGGUUGGUUCGGUGUACUCAUGAUUCCAUGUCUGCUAACAGCUGCAGCAUGUUUCGUAGUAGCAUUUAUUGCUGCACCUCCAGUCGACAUCGACGGAAUCAGAGAGCCUGUAGCAGGUGCUCUAAUGUAUGGUAACAACAUCAUUUCUGGUGCUGUUGUACCUUCAUCCAA
JCVI_SCAF_1096627569467/649-1145             AUGAUGGGUGAAGAAUUUGAAGCUUGACAAAACUUAACAUUAGCCUAUAUACUAUUACAUGUGGUGAUAUCCACACCAUUUUCAGACUCGAAAGUAUCGCCCUCUGAG...AACAA.CUGCU.UUA.....................ACCGAGACCUA...U.G..AGCAG.UAU.A..AGCA.UUAGUCUCUCAU...AUCCAUCAG.UGAAGGG.A...................UUGGUGGAAAUAUAGUUUCGCUCUACCCUUUGAGCCCUACUAUUAAAUCGUCCUCAUGACAACUCUUUCAAGACAACGCAGUGCGGGUCUCCUAAAAGGAUGGCCAGAGUUCUGCGAGUGGGUUACAUCCACAAACACAGACUUUACGUUGGUUGGGUUCGGUGUACUCAUGAUCCCAUGCUUGCUAACAGCAGCAGCAUGNNNNNNNNNNNNNNNNNNNNNNNNNNNNNNNNNNNNNNNNNNNNNNNNNNNUGCGGGUUCUUUCUUGUAUGGUAACAACAUCAUCUCUGGUGCUGUAGUUCCAUCAUCAAACGCAAUAGG
JCVI_SCAF_1101668277535/866-1364             ACAAUAAUUAAACUGGCAUAAGGUGCUUGACAAAACUUAACACUAGCCUAUAUAAUAAUAACUGUGGUGAAAUCCACACUUUUUCAGACUCGAAAGAAUCGCCCUCUG..AGACAA.CUGCU..CU..................UAAACCGAGACCU....A.C..AGCAG.UCUAA..AAC..UUCGUCUCUCAU...AUCCACUAG.UGAAGGG.A...................UUAGUGGAAAUAUAGUAUCGCUCUACCCUUUGAGCCCUACUUAUUUUAAAUGUCCUCAUGACAACUCUUUCAAAACAACGCAGUACAGGUCUUCUAAAGGGAUGGCCAGAAUUCUGUGAGUGGGUAACAUCAACAGACAACAGAAUUUAUGUUGGUUGGUUCGGUGUACUCAUGAUUCCAUGUUUGCUCGCAGCAGCAGCAUGCUUCAUCGUUGCUUUCAUAGCAGCACCUCCAGUCGAUAUCGACGGAAUCAGAGAACCAGUAGCGGGUUCUUUCAUGUAUGGUAACAACAUCAUCUCUGGUGCAGUUGUUCCAUCUUCA
JCVI_SCAF_1096627044725/29-524               UAUUUAGCAAAUCAAAACUUAAGAAAAAUACAAACUGUAUCACCGUAUACUUGACUUAUUGUAAAGAUAUGUUAAUAUAAAUAACGUUAGGUGUUUCUUUUAACACAU...AUUUG.CUCCC..GC..................U.AACCAAGACCUAU.......GGGAG.AAU.A..AAU..UACGUCUUUCAU...A.UCGUUAA.GUGAAGG.GA..................UUGAUGGAAAUAUAGUAUCGCUCUACCCUUUGAGCCCUACUUAUAAACGUCUUACUAAUGACAACUCUUUCAAAUACACGCAGUCGGCGGUCUCCUAGCAGGGUGGCCUGAGUUUUGCGAGUGGGUUACAUCAACAAACAACCGAAUCUAUGUUGGUUGGUUCGGUGUUCUCAUGAUUCCAUGCUUACUCACAGCAGCAGCAUGUUUUAUCGUUGCUUUCAUAGCAGCACCUCCAGUCGAUAUCGACGGAAUCAGAGAGCCAGUUGCUGGUUCUUUAAUGUAUGGUAACAACAUCAUCUCUGGUGCAGUUGUUCCAUCAUC
JCVI_SCAF_1096628005240/1354-1722            UAUUUAGCAAGAUGUUUUAUGAAGAAAAAAUUAAUUUUUGUAUAGGGGUUGACAAGAGUGUAAAGUUCUGUUAAGAUAAAUAACGAAAGGUGAUGAUUUUAAUCAUCAG.UGUUUG.CUCCC..GU..................U.AACCGAGACCU....A.U..GGGAGGGUA.A..AAU..A.CGUCUCUCAU...AUCCACCAG.UGAAGGG.A...................UUGGUGGAAAUAAAGUAUCGCUCUACCCUUUGAGCCCUACUUACUUUUUACGUCCUCAUGACAACUAUAGCAAAAAGGGAACAAGGCAUCUUACAGGGAUGGCCUCAGUUCUGCGAAUGGGUAACAUCAACAAACAACAGAAUCUACGUUGGUUGGUUCGGUGUACUCAUGAUCCCAUGCUUGCUCGCAGCA.................................................................................................................................
JCVI_SCAF_1096628009532/1240-1737            UAUUUAGCAAGAUAUUUUAUAAAGAAAAAAUUAAUUUUUGUAUAGGGGUUGACAAGAGUGUAAAGUUCUGUUAAGAUAAAUAACGAAAGGUGAUGAUUUUAAUCAUCAG.UGUUUG.CUCCC..GU..................U.AACCGAGACCU....A.U..GGGAGGGUA.A..AAU..A.CGUCUCUCAU...AUCCACCAG.UGAAGGG.A...................UUGGUGGAAAUAAAGUAUCGCUCUACCCUUUGAGCCCUACUUACUUUUUACGUCCUCAUGACAACUAUAGCAAAAAGGGAACAAGGCAUCUUACAGGGAUGGCCUCAGUUCUGCGAAUGGGUAACAUCAACAAACAACAGAAUCUACGUUGGUUGGUUCGGUGUACUCAUGAUCCCAUGCUUGCUCGCAGCAGCCGCAUGUUUCAUCGUUGCAUUCAUUGCAGCACCUCCUGUCGAUAUCGACGGAAUCAGAGAGCCUGUAGCAGGUUCAUUCUUAUAUGGUAACAACAUCAUCUCAGGUGCAGUUGUACCAUCAUCAAAC
JCVI_SCAF_1101668723508/509-15               AAAUAUAUUAAUAAAUCAUUUGAUAUUCUAGACGAGUACUGGCAAUAGCUUGACAAGACUGUAAAGUUAUGUUAAUAUAAAUAACGAAAGGUGAAGCAAUUCACCCCA....GUUU.UUCCC..GU..................U.AACCGAGACCU....A.U..GGGAA.GUA.A..AAU..UACGUCUCUCAU...AUCCACCAG.UGAAGGG.A...................UUGGUGGAAAUAAAGUAUCGCUCUACCCUUUGAGCCCUACUUAUUUUUUUACGUCCUCAUGACAACUAUAGCAAAAAGGGAACAAGGCAUCUUACAGGGAUGGCCUCAGUUCUGCGAAUGGGUAACAUCAACAAACAACAGAAUCUAUGUUGGUUGGUUCGGUGUGCUCAUGAUCCCAUGCUUGCUCGCAGCAGCCGCAUGUUUCAUCGUUGCAUUCAUUGCAGCACCUCCUGUCGAUAUCGACGGAAUCAGAGAGCCUGUAGCAGGUUCAUUCUUAUAUGGUAACAACAUCAUCUCAGGUGCAGUUGUUCCUUCAUCAAA
JCVI_SCAF_1096626722011/1286-791             ACAGCAAAGGACUCAAAAGGAAUGACGGUGAGAGCGACAAGGUAUAAGGGUUGACAAGACUGUAAAGUUAUGUUAAUAUAAAUAACGAAAGGUGAAGCAAUUCGCCCA...AGUUU.UUCCC..GU..................U.AACCGAGACCU....A.U..GGGAA.GUA.A..AAU..UACGUCUCUCAU...AUCCACCAG.UGAAGGG.A...................UUGGUGGAAAUAUAGUUUCGCUCUACCCUUUGAGCCCUACUAUUCUUAAUCGUCCUCAUGACAACUAUAGCAAAAAGGGAACAAGGCAUCUUACAGGGAUGGCCUCAGUUCUGCGAAUGGGUAACAUCAACUAACAACAGAAUUUAUGUUGGUUGGUUCGGUGUACUCAUGAUCCCAUGCUUGCUCGCAGCAGCAGCAUGUUUCAUCGUUGCAUUCAUUGCAGCACCUCCUGUCGAUAUCGACGGAAUUAGAGAGCCUGUAGCAGGUUCAUUCUUAUAUGGUAACAACAUCAUCUCAGGUGCAGUUGUACCAUCCUCAAAC
JCVI_SCAF_1101668730926/488-983              GUUCAAAGAAGAAAGGAAAUAAUUAAAAGACACUUCAAAAAGAAAAAAGGUUGACAAGACUGUAAAGUUAUGUUAAUAUAAAUAACGAAAGGUGAAGCAAUUCGCCCA...AGUUU.UUCCC..GU..................U.AACCGAGACCU....A.U..GGGAA.GUA.A..AAU..UACGUCUCUCAU...AUCCACCAG.UGAAGGG.A...................UUGGUGGAAAUAUAGUUUCGCUCUACCCUUUGAGCCCUACUAUUCUUAAUCGUCCUCAUGACAACUAUAGCAAAAAGGGAACAAGGCAUCUUACAGGGAUGGCCUCAGUUCUGCGAAUGGGUAACUUCAACUAACAACAGAAUCUAUGUUGGUUGGUUCGGUGUACUCAUGAUCCCAUGCUUGCUCGCAGCAGCAGCAUGUUUCAUCGUUGCAUUCAUUGCAGCACCUCCUGUCGAUAUCGACGGAAUCAGAGAACCUGUAGCAGGUUCAUUCUUAUAUGGAAACAACAUCAUCUCAGGUGCAGUUGUUCCAUCCUCAAAC
JCVI_SCAF_1101668715312/244-737              AAGUAUCUCAAUAGAACGUUUGAUGUAUUAGACGAGUACUGGCAAUAGCUUGACAAGACUGUAAAGUUAUGUUAAUAUAAAUAAACAAAGGUAAAGUAUUUACCGAA.....GUUU.UUCCC..GU..................U.AACCGAGACCU....A.U..GGGAA.GUA.A..AAU..UACGUCUCUCAU...AUCCACCAG.UGAAGGG.A...................UUGGUGGAAAUAUAAUAUCGCUCUACCCUUUGAGCCCUACUUAUUUUUUAACGUCCUCAUGACAACAAUAGCAAAAAGGGAACAAGGCAUCUUACAGGGAUGGCCUCAGUUCUGCGAAUGGGUAACAUCAACAAACAACAGAAUCUACGUUGGUUGGUUCGGUGUGCUCAUGAUCACAUGCUUGCUCGCAGCAGCCGCAUGUUUCAUCGUUGCAUUCAUUGCACCACCUCCUGUCGAUAUCGACGGAAUCAGAGAGCCUGUAGCAGGUUCAUUCUUAUAUGGUAACAACAUCAUCUCAAGUGCAGUUGUUCCUUCAUCAAA
JCVI_SCAF_1101667349428/765-272              AAUAUAUUAAUAAAUCAUUUGAUAUUCUAGACGAGUACUGGCAAUAACUUGACAAGACUGUAAAGUUAUGUUAAUAUAAAUAAACAAAGGUAAAGAGAUUUACCGAA.....GUUU.UUCCC..GU..................U.AACCGAGACCU....A.U..GGGAA.GUA.A..AAU..UACGUCUCUCAU...AUCCACCAG.UGAAGGG.A...................UUGGUGGAAAUAUAGUAUCGCUCUACCCUUUGAGCCCUACUUAUUUUUUAACGUCCUCAUGACAACUAUAGCAAAAAGGGAACAAGGCAUCUUACAGGGAUGGCCUCAGUUCUGCGAAUGGGUAACAUCAACAAACAACAGAAUCUAUGUUGGUUGGUUCGGUGUACUCAUGAUCCCAUGCUUGCUCGCAGCAGCAGCAUGUUUCAUCGUUGCAUUCAUUGCAGCACCUCCUGUCGAUAUCGACGGAAUCAGAGAGCCUGUAGCAGGUUCAUUCUUAUAUGGUAACAACAUCAUCUCAGGUGCAGUUGUACCAUCCUCAAA
JCVI_SCAF_1101668736635/814-1307             ACAAGGGCAAGAGUAAAUCCAAAUGAUAUAAUUGGUUCAAUCUAAAGGUUGACAAGACUGUAAAGUUAUGUUAAUAUAAAUAAACAAAGGUAAAGAGAUUUACCGAA.....GUUU.UUCCC..GU..................U.AACCGAGACCU....A.U..GGGAA.GUA.A..AAU..UACGUCUCUCAU...AUCCACCAG.UGAAGGG.A...................UUGGUGGAAAUAUAGUUUCGCUCUACCCUUUGAGCCCUACUAUUCUUAAUCGUCCUCAUGACAACUAUAGCAAAAAGGGAACAAGGCAUCUUACAGGGAUGGCCUCAGUUCUGCGAAUGGGUAACAUCAACUAACAACAGAAUUUAUGUUGGUUGGUUCGGUGUACUCAUGAUCCCAUGCUUGCUCGCAGCAGCCGCAUGUUUCAUCGUUGCAUUCAUUGCAGCACCUCCUGUCGAUAUCGACGGAAUCAGAGAACCAGUUGCUGGUUCAUUCUUAUAUGGUAACAACAUCAUCUCAGGUGCAGUUGUACCAUCCUCAAAC
JCVI_SCAF_1096627999758/990-1483             UCUAAACACUUUAAAAAAACCUGUAAAAAUAAAAAAACUGUUUAGAGGUUGACAAGACUGUAAAGUUAUGUUAAUAUAAAUAAACAAAGGUAAAGAGAUUUACCGAA.....GUUU.UUCCC..GU..................U.AACCGAGACCU....A.U..GGGAA.GUA.A..AAU..UACGUCUCUCAU...AUCCACCAG.UGAAGGG.A...................UUGGUGGAAAUAUAGUUUCGCUCUACCCUUUGAGCCCUACUAUUCUUAAUCGUCCUCAUGACAACUAUAGCAAAAAGGGAACAAGGCAUCUUACAGGGAUGGCCUCAGUUCUGCGAAUGGGUAACAUCAACUAACAACAGAAUUUACGUUGGUUGGUUCGGUGUACUCAUGAUCCCAUGCUUGCUCGCAGCAGCAGCAUGUUUCAUCGUUGCAUUCAUUGCAGCACCUCCUGUCGAUAUCGACGGAAUCAGAGAACCUGUAGCAGGUUCAUUCUUAUAUGGUAACAACAUCAUCUCAGGUGCAGUUGUACCAUCCUCAAAC
JCVI_SCAF_1096628004431/1218-1711            CCAAAAACUAAGUUAUAUGAUAGGUUAAAAAAGAAUAUUAGAAAGGACUUGACAAGACUGUAAAGUUAUGUUAAUAUAAAUAAACAAAGGUAAAGAGAUUUACCGAA.....GUUU.UUCCC..GU..................U.AACCGAGACCU....A.U..GGGAA.GUA.A..AAU..UACGUCUCUCAU...AUCCACCAG.UGAAGGG.A...................UUGGUGGAAAUAAAGUAUCGCUCUACCCUUUGAGCCCUACUUAUUUUUUUACGUCCUCAUGACAACAAUAGCAAAAAGGGAACAAGGCAUCUUACAGGGAUGGCCUCAGUUCUGCGAAUGGGUAACAUCAACUAACAACAGAAUCUAUGUUGGUUGGUUCGGUGUACUCAUGAUCCCAUGCUUGCUCGCAGCAGCAGCAUGUUUCAUCGUUGCAUUCAUUGCAGCACCUCCUGUCGAUAUCGACGGAAUCAGAGAGCCUGUAGCAGGUUCAUUCUUAUAUGGUAACAACAUCAUCUCAGGUGCAGUUGUUCCAUCCUCAAA
JCVI_SCAF_1096628013145/59-552               AAAGAAAACAGUAUCAAGACACUUUAAAAAAAUAAAACGUAAAAAGGGUUGACAAAACUGUAAAGUUAUGUUAAUAUAAAUAAACAAAGGUAAAGAGAUUUACCGAU.....GUUU.UUCCC..GU..................U.AACCGAGACCU....A.U..GGGAA.GUA.A..AAU..UACGUCUCUCAU...AUCCACCAG.UGAAGGG.A...................UUGGUGGAAAUAAAGUAUCGCUCUACCCUUUGAGCCCUACUUAUUUUUUUACGUCCUCAUGACAACAAUAGCAAAAAGGGAACAAGGCAUCUUACAGGGAUGGCCUCAGUUCUGCGAAUGGGUAACAUCAACAAAUAACAGAAUUUAUGUUGGUUGGUUUGGUGUGCUCAUGAUUCCAUGCUUGCUCGCAGCAGCCGCAUGUUUCAUCGUUGCAUUCAUUGCAGCACCUCCUGUCGAUAUCGACGGAAUCAGAGAACCUGUAGCAGGUUCAUUCUUAUAUGGUAACAACAUCAUCUCAGGUGCAGUUGUUCCUUCAUCAAA
JCVI_SCAF_1096628009689/627-1120             CAAACAAAGUUUGGUGAUGGAGUUGUAACUUCGACGAAUAUUGAUUAGUUGACAAGACUGUAAAGAUAUGUUAAUAUAAAUAAACAAAGGUAAAGAGAUUUACCGAA.....GUUU.UUCCC..GU..................U.AACCGAGACCU....A.U..GGGAA.GUA.A..AAU..UACGUCUCUCAU...AUCCACCAG.UGAAGGG.A...................UUGGUGGAAAUAUAGUUNNNNNNNNNNNNNNNNNNNNNNNNNNNNNNNNNNNNNNNNNNNNNNNNNNNCAGGUUCAUUCUUAUAUGGUAACAACAUCAUCUCAGGUGCAGUUGUACCAUCCUCAAACGCAAUCGGUCUACACUUCUACCCAAUGUGGGAAGCGGCAACAGUAGAUGAGUGGUUGUACAAUGGUGGUCCUUACCAGUUAAUUAUUUUCCACUUCCUUAUUGGAAUCUCUGCUUACAUGGGCAGACAGUGGGAACUAUCAUACAGAUUAGGUAUGAGACCUUGGAUUUGCGUUGCAUAUUCCGCACCAGUAUC
JCVI_SCAF_1101668728652/1262-766             GGACAGACGAAAUUUGGUGAUGGUGUCAUAACUUCAACGAAUAUUGAUUAGUUGACAAAAAUGUAAAGUUAUGUUAAUAUAAAUAACGAAAGGUGAAGCAAUUCAUCU..CAGUUU.UUCCC..GU..................U.AACCGAGACCU....A.U..GGGAA.GUA.A..AAU..UACGUCUCUCAU...AUCCACCAG.UGAAGGG.A...................UUGGUGGAAAUAAAGUAUCGCUCUACCCUUUGAGCCCUACUUAUUUUUUUACGUCCUCAUGACAACUAUAGCAAAAAGGGAACAAGGCAUCUUACAGGGAUGGCCUCAGUUCUGCGAAUGGGUAACAUCAACAAACAACAGAAUUUAUGUUGGUUGGUUCGGUGUACUCAUGAUCCCAUGCUUGCUCGCAGCAGCAGCAUGUUUCAUCGUUGCAUUUAUUGCAGCACCUCCUGUCGAUAUCGACGGAAUUAGAGAGCCUGUAGCAGGUUCAUUCUUAUAUGGUAACAACAUCAUCUCAGGUGCAGUUGUUCCUUCAUCAAA
JCVI_SCAF_1096626122918/1011-546             ................................AAACUGGCAUAGGAGGCUUGACUUAAUUGUAAAGUUUUGUUAUGAUAAAUAAUCGAAGGUGUUGUUUUCAACACCUA.UAAAUC.UUCCC..GU..................U.AACCGAGACCU....A.U..GGGAA.GUA.A..AAU..UACGUCUCUCAU...AUCCACUAG.UGAAGGG.A...................UUAGUGGAAAUACAGUAUCGCUCUACCCUUUGAGCCCUACUUAUUUAACGUCCUCAUGACAACUCUUUCAAGGAGCAAACAAGGUGGUCUAUUAAAAGGCUGGCCUGAGUUUUGCGAGUGGGUAACUAGCACUGAAAACCGCAUUUAUGUUGGUUGGUUUGGUGUUCUAAUGAUCCCAUGCUUAUUAGCAGCAGCUACAUGUUUCAUCAUUGCAUUCAUCGCUGCACCUCCAGUCGAUAUCGACGGAAUUAGAGAACCAGUUGCGGGUUCUUUCAUGUAUGGUAACAACAUCAUCUCUGGUGCUGUAGUUCCAUCAUCAAA
JCVI_SCAF_1101667222016/345-838              UCCUAUUAAAAGUUGAGUAUAAAUACUUAUCUUUUUUCCUUGACAUAUUUGUUUAGAUAUCUUAAUAUAAAUACAUCAAAUGGUGAGGGUUUCCUCACCUUUUCUA......UGUG.CACCC..GC..................UUAACCGAGACCUAU.......GGGUG.GUU.A..AAU..UACGUCUCUAAU...AUCCUGUAG.UGAAGGG.A...................UUACAGGAAAUAUAGUAUCGCUCUACCCUUUGAGCCCUACUUAUUUUUAACGUCCUCAUGACAACUCUUUCAAGAACAGGCAGACAAGGUGGUCUUUUACAAGGCUGGCCAGAGUUCUGCGAGUGGGUAACAUCUACAAACAACAGACUUUAUGUUGGUUGGUUCGGUGUACUCAUGAUCCCAUGUUUGCUCACAGCAGCAGCAUGUUUCGUAGUUGCAUUUAUUGCAGCACCUCCUGUCGAUAUCGACGGAAUUAGAGAACCAGUUGCGGGUGCUCUAAUGUAUGGUAACAACAUCAUCUCUGGUGCAGUUGUUCCUUCA
JCVI_SCAF_1096627863713/1256-760             CUGGAACAAAAUUCAGUAAAGAUUUUCCCGUCAGAACUAGAUUGAAAUAAAACUUGACAAAACUUUACAAAUCAUAUAUACUAGGAGUGUCUUGAAUCAAAGACAUAU....ACCU.CUCCCCUUA....................AACCGAGACCUA...U.A..GGGAG.UUU.A..AAU..UACGUCUCUCAU...AUCCACCAG.UGAAGGG.A...................UUGGUGGAAAUAUAGUUUCGCUCUACCCUUUGAGCCCUACUAUUCUUAAACGUCCUCAUGACAACUAUAGCAAAAAGGGAACAAGGCAUCUUACAGGGAUGNNNNNNNNNNNNNNNNNNNNNNNNNNNNNNNNNNNNNNNNNNNNNNNNNNNUUAUGUUGGUUGUUCGGUGUACUCAUGAUCCCAUGCUUGCUCGCAGCAGCAGCAUGUUUCAUCGUUGCAUUUAUUGCAGCACCUCCAGUCGAUAUCGACGGAAUCAGAGAGCCUGUAGCAGGUUCAUUCUUAUAUGGUAACAACAUCAUCUCUGGUGCGGUUGUUCCAU
JCVI_SCAF_1096627730548/1012-517             GCUGUACCUGCAGCAAAAGAGGUCUGGUCAGAUAGGUUGCCAACAGCACCCACACUUGGNNNNNNNNNNNNNNNNNNNNNNNNNNNNNNNNNNNNNNNNNNNNNNNNN...NNUUG.CACCC..GU..................U.AACCGAGACCU....A.U..GGGUG.GAU.A..AAU..UACGUCUCUCAU...AUCCUGUAG.UGAAGGG.A...................UUACAGGAAAUAUAGUAUCGCUCUACCCUUUGAGCCCUACUUAUUUUAACGUCCUAAUGACAACUCUUUCAAGACAACGCAGUGGCGGUUUGCUAAAAGGCUGGCCAGAAUUCUGCGAGUGGGUAACAUCAACAGACAACAGAUUAUAUGUUGGUUGGUUCGGUGUACUCAUGAUUCCAUGCUUACUCACAGCAGCAGCAUGUUUUAUCGUUGCAUUCAUUGCAGCACCUCCUGUCGAUAUCGACGGAAUCAGAGAACCUGUAGCAGGUGCUCUAAUGUAUGGUAACAACAUCAUCUCUGGUGCGGUUGUUCCUUCUUCAA
JCVI_SCAF_1096627596685/1163-1658            UAUUUAGCAAUCCAAAACUUAAAGAAAAUACAAACUGUAUCACCGUAUACUUGACUUAUUGUAAAGAUAUGUUAAUAUAAAUAACGUUAAGUGUUCUUUUGAACAUAU...AUUUG.CACCC..GU..................U.AACCGAGACCU....A.U..GGGUG.GAU.A..AAU..UACGUCUCUCAU...AUCCAUCAG.UGAAGGG.A...................UUGAUGGAAAUAUAGUAUCGCUCUACCCUUUGAGCCCUACUUAUAAACGUCUUACUAAUGACAACUCUUUCAAAUACACGCAGACAAGGCGGUCUUCUAGCAGGAUGGCCUGAGUUUUGCGAGUGGGUUACAUCUACAGACAACAGAAUUUACGUUGGAUGGUUCGGUGUUCUCAUGAUUCCAUGCUUACUCACAGCAGCAGCAUGUUUCAUCGUUGCAUUUAUUGCAGCACCUCCUGUCGAUAUCGACGGAAUCAGAGAGCCAGUUGCUGGUUCUUUAAUGUAUGGUAACAACAUCAUCUCUGGUGCAGUUGUUCCAUCA
JCVI_SCAF_1096627321943/587-93               AUUUAGUAAUAAAUUUUGGCAAAAAAAUGCAAACUGUAUCACCUUAUACUUGACAAAUGCUUAACAAAAGUUUAUAAUAAAUAACAUAGUGAGGAAACCCUCACCAUU....UUUG.CACCC..GU..................U.AACCGAGACCU....A.U..GGGUG.GAU.A..AAU..UACGUCUCUCAU...AUCCAUCAG.UGAAGGG.A...................UUGAUGGAAAUAUAGUAUCGCUCUACCCUUUGAGCCCUACUUAACAAACGUCUUACUAAUGACAACUUCUAAUUUAACACGCAGUAGAGGUGGUAUCCUAAAGGGAUGGCCAGAGUUCUGCGAGUGGGUAACAUCAACAAACAACAGAUUAUAUGUUGGUUGGUUCGGUGUACUCAUGAUUCCAUGCUUGCUAACAGCAGCAGCAUGCUUCAUCGUUGCAUUCAUUGCAGCACCUCCUGUCGAUAUCGACGGAAUCAGAGAGCCUGUAGCAGGUGCUCUAAUGUAUGGUAACAACAUCAUCUCUGGUGCAGUUGUUCCUUC
JCVI_SCAF_1096627315747/1960-1466            AUUUAGUAAUAAAUUUCGGCAAAAAAAUGUAAACGGUAUCACCGUAUACUUGACAAAUACUUAACAAAAGUUUAUAAUAAAUAACAUAGUGAGGAAACCCUCACCAUU....UUUG.CACCC..GU..................U.AACCGAGACCU....A.U..GGGUG.GAU.A..AAU..UACGUCUCUCAU...AUCCAUCAG.UGAAGGG.A...................UUGAUGGAAAUAUAGUAUCGCUCUACCCUUUGAGCCCUACUUAACAAACGUCUUACUAAUGACAACUUCUAAUUUAACACGCAGUAGAGGUGGUAUCCUAAAGGGAUGGCCAGAGUUCUGCGAGUGGGUAACAUCAACAAACAACAGAUUAUAUGUUGGUUGGUUUGGUGUACUCAUGAUUCCAUGCUUGCUAACAGCAGCAGCAUGCUUCAUCGUUGCAUUCAUUGCAGCACCUCCUGUCGAUAUCGACGGAAUCAGAGAACCUGUAGCAGGUGCUCUAAUGUAUGGUAACAACAUCAUCUCUGGUGCAGUUGUUCCUUC
JCVI_SCAF_1096627626344/801-307              AUUUAGUAAUAAAUUUCGGCAAAAAAACGUAAACGGUAUCACCGUAUACUUGACAAAUGCUUAACAAAACUUUAUAAUAAAUAACAUAGUGAGGAAACCCUCACCAUU....UUUG.CACCC..GU..................U.AACCGAGACCU....A.U..GGGUG.AAU.A..AAU..UACGUCUCUCAU...AUCCUGUAG.UGAAGGG.A...................UUACAGGAAAUAUAGUAUCGCUCUACCCUUUGAGCCCUACUUAUUUUAACGUCCUAAUGACAACUCUUUCAAGACAACGCAGUGGCGGUUUGCUAAAAGGCUGGCCAGAAUUCUGCGAGUGGGUAACAUCAACAGACAACAGAUUAUAUGUUGGUUGGUUCGGUGUACUCAUGAUUCCAUGCUUACUCACAGCAGCAGCAUGUUUUAUCGUUGCAUUCAUUGCAGCACCUCCUGUCGAUAUCGACGGAAUCAGAGAACCUGUAGCAGGUGCUCUAAUGUAUGGAAACAACAUCAUCUCAGGUGCAGUUGUUCCUUCAUCUA
JCVI_SCAF_1096627767613/299-1                AUUUAGCAAUAAAUUUUGGCAAAAAAAAGCAAAUUGUAUUACCUUAUACUUGACAAAUACUUAACAAAACUUUAUAAUAAAUAACAUAGUGAGGAAACCCUCACCAUU....UUUG.CACCC..GU..................U.AACCGAGACCU....A.U..GGGUG.AAU.A..AAU..UACGUCUCUCAU...AUCCUGUAG.UGAAGGG.A...................UUACAGGAAAUAUAGUAUCGCUCUACCCUUUGAGCCCUACUUAACAAACGUCUUACUAAUGACAACUUCUAAUUUAACACGCAGUAGAGGUGGUAUCCUAAAGGGAUGGCCAGAGUUCUGCGAGU....................................................................................................................................................................................................
JCVI_SCAF_1101667226368/417-1                AUUUAGCAAUAAAUUUUGGCAAAAAAAAGCAAAUUGUAUUACCUUAUACUUGACAAAUACUUAACAAAACUUUAUAAUAAAUAACAUAGUGAGGAAACCCUCACCAUU....UUUG.CACCC..GU..................U.AACCGAGACCU....A.U..GGGUG.AAU.A..AAU..UACGUCUCUCAU...AUCCUGUAG.UGAAGGG.A...................UUACAGGAAAUAUAGUAUCGCUCUACCCUUUGAGCCCUACUUAACAAACGUCUUACUAAUGACAACUUCUAAUUUAACACGCAGUAGAGGUGGUAUCCUAAAGGGAUGGCCAGAGUUCUGCGAGUGGGUAACAUCAACAGACAACAGAUUAUAUGUUGGUUGGUUUGGUGUACUCAUGAUUCCAUGCUUACUCACAGCAGCAGCAUGUUUUAUCGUUGCAUUCAUUGCAGCACCUCCUGUCGA..............................................................................
JCVI_SCAF_1096626176586/259-746              AUUUAGUAAUAAAUUUUGGCAAAAAAACGUAAACUGUAUCACCUUAUACUUGACAAAUGCUUAACAAAACUUUAUAAUAAAUAACAUAGUGAGGAAACCCUCACCAUA....UUUG.CACCC..GU..................U.AACCGAGACCU....A.U..GGGUG.GAU.A..AAU..UACGUCUCUCAU...AUCCUGUAG.UGAAGGG.A...................UUACAGGAAAUAUAGUAUCGCUCUACCCUUUGAGCCCUACUUAUUUUAACGUCCUAAUGACAACUCUUUCAAGACAACGCAGUGGCGGUUUGCUAAAAGGCUGGCCAGAAUUCUGCGAGUGGGUAACAUCAACAGACAACAGAUUAUAUGUUGGUUGGUUCGGUGUACUCAUGAUUCCAUGCUUACUCACAGCAGCAGCAUGUUUUAUUGUUGCAUUUAUUGCAGCACCUCCUGUCGAUAUCGACGGAAUCAGAGAACCUGUAGCAGGUGCUCUAAUGUAUGGUAACAACAUCAUCUCUGGUGCGGUUGUUCCU.......
JCVI_SCAF_1096627316135/912-1406             AUUUAGUAAUAAAUUUCGGCAAAAAAACGUAAAUUGUAUCACCGUAUACUUGACAAAUGCUUAACAAAACUUUAUAAUAAAUAACAUAGUGAGGAAACCCUCACCAUA....UUUG.CACCC..GU..................U.AACCGAGACCU....A.U..GGGUG.GAU.A..AAU..UACGUCUCUCAU...AUCCUGUAG.UGAAGGG.A...................UUACAGGAAAUAUAGUAUCGCUCUACCCUUUGAGCCCUACUUAUUUUAACGUCCUAAUGACAACUCUUUCAAGACAACGCAGUGGCGGUUUGCUAAAAGGCUGGCCAGAAUUCUGCGAGUGGGUAACAUCAACAGACAACAGAUUAUAUGUUGGUUGGUUCGGUGUACUCAUGAUUCCAUGCUUACUCACAGCAGCAGCAUGUUUUAUCGUUGCAUUUAUUGCAGCACCUCCUGUCGAUAUCGACGGAAUCAGAGAACCUGUAGCAGGUGCUCUAAUGUAUGGCAACAACAUCAUCUCUGGUGCAGUUGUUCCUUCUUCAA
JCVI_SCAF_1101668182803/898-1392             UUAAUUUUACUACGUAAAGAUUAGAAAAGGUAAAAUGUAGUCCAUUACACUUGACAAACGCUUACAUUUCUUUAUAAUAAAUAACAUAGUGAGGAUUUCCUCACCAUU....UUUG.CACCC..GU..................U.AACCGAGACCU....A.U..GGGUG.GGU.A..AAU..UACGUCUCUCAU...AUCCUGUAG.UGAAGGG.A...................UUACAGGAAAUAUAGUAUCGCUCUACCCUUUGAGCCCUACUUAUUUUAACGUCCUAAUGACAACUCUUUCAAGACAACGCAGUGGCGGUUUGCUAAAAGGCUGGCCAGAAUUCUGCGAGUGGGUAACAUCAACAGACAACAGAUUAUAUGUUGGUUGGUUCGGUGUACUCAUGAUUCCAUGCUUACUCACAGCAGCAGCAUGUUUUAUCGUUGCAUUUAUUGCAGCACCUCCUGUCGAUAUCGACGGAAUCAGAGAACCUGUAGCAGGUGCUCUAAUGUAUGGUAACAACAUCAUCUCUGGUGCGGUUGUUCCUUCUUCAA
JCVI_SCAF_1101668180624/1094-600             AAUUUUAUUACAUAAAGAUUAAGAAAAGGUAAAAUGUAGUCUAUUACACUUGACAAAUUCUUAACAAAACUUUAUAAUAAAUAACAUAGUGAGGGUUUCCUCACCAUU....UUUA.CACCC..GU..................U.AACCGAGACCU....A.U..GGGUG.GAU.A..AAU..UACGUCUCUCAU...AUCCUGUAG.UGAAGGG.A...................UUACAGGAAAUAUAGUAUCGCUCUACCCUUUGAGCCCUACUUAUUUUAACGUCCUAAUGACAACUCUUUCAAGACAACGCAGUGGCGGUUUGCUAAAAGGCUGGCCAGAAUUCUGCGAGUGGGUAACAUCAACAGACAACAGAUUAUAUGUUGGUUGGUUCGGUGUACUCAUGAUUCCAUGCUUACUCACAGCAGCAGCAUGUUUUAUCGUUGCAUUUAUUGCAGCACCUCCUGUCGAUAUCGACGGAAUCAGAGAACCUGUAGCAGGUGCUCUAAUGUAUGGUAACAACAUCAUCUCUGGUGCGGUUGUUCCUUCUUCAA
JCVI_SCAF_1096626984236/1019-525             AUUUAGUAAUAAAUUUUGGCAAAAAAACGUAAACUGUAUCACCUUAUACUUGACAAAUGCUUAACAAAACUUUAUAAUAAAUAACAUAGUGAGGAAACCCUCACCAUU....UUUG.CACCC..GU..................U.AACCGAGACCU....A.U..GGGUG.GAU.A..AAU..UACGUCUCUCAU...AUCCUGUAG.UGAAGGG.A...................UUACAGGAAAUAUAGUAUCGCUCUACCCUUUGAGCCCUACUUAUUUUAACGUCCUAAUGACAACUCUUUCAAGACAACGCAGUGGCGGUUUGCUAAAAGGCUGGCCAGAAUUCUGCGAGUGGGUAACAUCAACAGACAACAGAUUAUAUGUUGGUUGGUUCGGUGUACUCAUGAUUCCAUGCUUACUCACAGCAGCAGCAUGUUUUAUCGUUGCAUUUAUUGCAGCACCUCCUGUCGAUAUCGACGGAAUCAGAGAACCUGUAGCAGGUGCUCUAAUGUAUGGUAACAACAUCAUCUCUGGUGCAGUUGUUCCUUCUUCAA
JCVI_SCAF_1096627551591/343-837              AAUUUUAUUACAUAAAGAUUAAGAAAAGGUAAAGUGUAGUCCAUUACACUUGACAAACCCUUAACAAAACUUUAUAAUAAAUAACAUAGUGAGGAUUUCCUCACCAUU....UUUG.CACCC..GU..................U.AACCGAGACCU....A.U..GGGUG.GAU.A..AAU..UACGUCUCUCAU...AUCCUGUAG.UGAAGGG.A...................UUACAGGAAAUAUAGUAUCGCUCUACCCUUUGAGCCCUACUUAUUUUAACGUCCUAAUGACAACUCUUUCAAGACAACGCAGUGGCGGUUUGCUAAAAGGCUGGCCAGAAUUCUGCGAGUGGGUAACAUCAACAGACAACAGAUUAUACGUUGGUUGGUUCGGUGUACUCAUGAUUCCAUGCUUACUCACAGCAGCAGCAUGUUUUAUCGUUGCAUUCAUUGCAGCACCUCCUGUCGAUAUCGACGGAAUCAGAGAACCUGUAGCAGGUGCUCUAAUGUAUGGUAACAACAUCAUCUCUGGUGCGGUUGUUCCUUCUUCAA
JCVI_SCAF_1101667099554/68-562               AUUUAGCAAUAAAUUUUGGCAAAAAAACGUAAACUGUAUCACCUUAUACUUGACAAAUGCUUAACAAAACUUUAUAAUAAAUAACAUAGUGAGGAAACCCUCACCAUU....UUUG.CACCC..GU..................U.AACCGAGACCU....A.U..GGGUG.GAU.A..AAU..UACGUCUCUCAU...AUCCUGUAG.UGAAGGG.A...................UUACAGGAAAUAUAGUAUCGCUCUACCCUUUGAGCCCUACUUAUUUUAACGUCCUAAUGACAACUCUUUCAAGACAACGCAGUGGCGGUUUGCUAAAAGGCUGGCCAGAAUUCUGCGAGUGGGUAACAUCAACAGACAACAGAUUAUAUGUUGGUUGGUUCGGUGUACUCAUGAUCCCAUGCUUACUCACAGCAGCAGCAUGUUUUAUCGUUGCAUUUAUUGCAGCACCUCCUGUCGAUAUCGACGGAAUCAGAGAACCUGUAGCAGGUGCUCUAAUGUAUGGUAACAACAUCAUCUCUGGUGCAGUUGUUCCUUCUUCAA
JCVI_SCAF_1101668228317/1166-1556            AUUUAGUAAUAAAUUUCGGCAAAAAAACGUAAAUUGUAUCACCGUAUACUUGACAAAUGCUUAACAAAACUUUAUAAUAAAUAACAUAGUGAGGAUUUCCUCACCAUU....UUUG.CACCC..GU..................U.AACCGAGACCU....A.U..GGGUG.GAU.A..AAU..UACGUCUCUCAU...AUCCUGUAG.UGAAGGG.A...................UUACAGGAAAUAUAGUAUCGCUCUACCCUUUGAGCCCUACUUAUUUUAACGUCCUAAUGACAACUCUUUCAAGACAACGCAGUGGCGGUUUGCUAAAAGGCUGGCCAGAAUUCUGCGAGUGGGUAACAUCAACAGACAACAGAUUAUAUGUUGGUUGGUUCGGUGUACUCAUGAUUCCAUGCUUACUCACAGCAGCAGCAUGUUUUAUCGUUGCAUU........................................................................................................
JCVI_SCAF_1101667126431/103-597              AUUUAGUAAUAAAUUUCGGCAAAAAAACGUAAAUUGUAUCACCGUAUACUUGACAAAUGCUUAACAAAACUUUAUAAUAAAUAACAUAGUGAGGAAACCCUCACCAUU....UUUG.CACCC..GU..................U.AACCGAGACCU....A.U..GGGUG.GAU.A..AAU..UACGUCUCUCAU...AUCCUGUAG.UGAAGGG.A...................UUACAGGAAAUAUAGUAUCGCUCUACCCUUUGAGCCCUACUUAUUUUAACGUCCUAAUGACAACUCUUUCAAGACAACGCAGUGGCGGUUUGCUAAAAGGCUGGCCAGAAUUCUGCGAGUGGGUAACAUCAACAGACAACAGAUUAUAUGUUGGUUGGUUCGGUGUACUCAUGAUUCCAUGCUUACUCACAGCAGCAGCAUGUUUUAUCGUUGCAUUCAUUGCAGCACCUCCUGUCGAUAUCGACGGAAUCAGAGAACCUGUAGCAGGUGCUCUAAUGUAUGGUAACAACAUCAUCUCUGGUGCGGUUGUUCCUUCUUCAA
JCVI_SCAF_1096627608448/821-327              AUUUAGUAAUAAAUUUCGGCAAAAAAACGUAAACUGUAUCACCGUAUACUUGACAAAUGCUUAACAAAACUUUAUAAUAAAUAACAUAGUGAGGAAACCCUCACCAUU....UUUG.CACCC..GU..................U.AACCGAGACCU....A.U..GGGUG.GAU.A..AAU..UACGUCUCUCAU...AUCCUGUAG.UGAAGGG.A...................UUACAGGAAAUAUAGUAUCGCUCUACCCUUUGAGCCCUACUUAUUUUAACGUCCUAAUGACAACUCUUUCAAGACAACGCAGUGGCGGUUUGCUAAAAGGCUGGCCAGAAUUCUGCGAGUGGGUAACAUCAACAGACAACAGAUUAUAUGUUGGUUGGUUCGGUGUACUCAUGAUUCCAUGCUUACUCACAGCAGCAGCAUGUUUUAUCGUUGCAUUCAUUGCAGCACCUCCUGUCGAUAUCGACGGAAUCAGAGAACCUGUAGCAGGUGCUCUAAUGUAUGGUAACAACAUCAUCUCUGGUGCGGUUGUUCCUUCUUCAA
JCVI_SCAF_1096626984912/1941-1447            AUUUAGUAAUAAAUUUCGGCAAAAAAACGUAAACUGUAUCACCUUAUACUUGACAAAUGCUUAACAAAACUUUAUAAUAAAUAACAUAGUGAGGAAACCCUCACCAUU....UUUG.CACCC..GU..................U.AACCGAGACCU....A.U..GGGUG.GAU.A..AAU..UACGUCUCUCAU...AUCCUGUAG.UGAAGGG.A...................UUACAGGAAAUAUAGUAUCGCUCUACCCUUUGAGCCCUACUUAUUUUAACGUCCUAAUGACAACUCUUUCAAGACAACGCAGUGGCGGUUUGCUAAAAGGCUGGCCAGAAUUCUGCGAGUGGGUAACAUCAACAGACAACAGAUUAUAUGUUGGUUGGUUCGGUGUACUCAUGAUUCCAUGCUUGCUCACAGCAGCAGCAUGUUUUAUCGUUGCAUUCAUUGCAGCACCUCCUGUCGAUAUUGACGGAAUCAGAGAGCCUGUAGCAGGUGCUCUAAUGUAUGGUAACAACAUCAUCUCAGGUGCGGUUGUUCCUUCUUCAA
JCVI_SCAF_1101667122650/1-386                ................................................ACUUGACAAUGCUUAACAAAACUUUAUAAUAAAUAACAUAGUGAGGAAACCCUCACCAUU....UUUG.CACCC..GU..................U.AACCGAGACCU....A.U..GGGUG.GAU.A..AAU..UACGUCUCUCAU...AUCCUGUAG.UGAAGGG.A...................UUACAGGAAAUAUAGUAUCGCUCUACCCUUUGAGCCCUACUUAUUUUAACGUCCUAAUGACAACUCUUUCAAGACAACGCAGUGGCGGUUUGCUAAAAGGCUGGCCAGAAUUCUGCGAGUGGGUAACAUCAACAGACAACAGAUUAUAUGUUGGUUGGUUCGGUGUACUCAUGAUCCCAUGCUUACUCACAGCAGCAGCAUGUUUUAUCGUUGCAUUUAUUGCAGCACCUCCUGUCGAUAUCGACGGAAUCAGAGAACCU.............................................................
JCVI_SCAF_1096627536554/373-867              AUUUAGUAAUAAAUUUCGGCAAAAAAACGUAAACUGUAUCACCUUAUACUUGACAAAUGCUUAACAAAACUUUAUAAUAAAUAACAUAGUGAGGAAAUCCUCACCAUU....UUUG.CACCC..GU..................U.AACCGAGACCU....A.U..GGGUG.GAU.A..AAU..UACGUCUCUCAU...AUCCUGUAG.UGAAGGG.A...................UUACAGGAAAUAUAGUAUCGCUCUACCCUUUGAGCCCUACUUAUUUUAACGUCCUAAUGACAACUCUUUCAAGACAACGCAGUGGCGGUUUGCUAAAAGGCUGGCCAGAAUUCUGCGAGUGGGUAACAUCAACAGACAACANNNNNNNNNNNNNNNNNNNNNNNNNNNNNNNNNNNNNNNNNNNNNNNNNNNUUCCUUCUUCAAACGCUAUCGGGUCUACACUUCUACCCAAUCUGGGAAGCAGCAACAGUAGACGAGUGGUUAUACAACGGUGGCCCUUAUCAGUUAGUAAUCUUCCACUUCCUAAUCGGAAUCUCUGCC
JCVI_SCAF_1096626984647/582-88               AAUUUUAUUACAUAAAGAUUAAGAAAAGGUAAAAUGUAGUCUAUUACACUUGACAAAUUCUUAACAAAACUUUAUAAUAAAUAACAUAGUGAGGAAACCCUCACCAUU....UUUG.CACCC..GU..................U.AACCGAGACCU....A.U..GGGUG.GAU.A..AAU..UACGUCUCUCAU...AUCCUGUAG.UGAAGGG.A...................UUACAGGAAAUAUAGUAUCGCUCUACCCUUUGAGCCCUACUUAUUUUAACGUCCUAAUGACAACUCUUUCAAGACAACGCAGUGGCGGUUUGCUAAAAGGCUGGCCAGAAUUCUGCGAGUGGGUAACAUCAACAGACAACAGAUUAUAUGUUGGUUGGUUCGGUGUACUCAUGAUUCCAUGCUUACUCACAGCAGCAGCAUGUUUUAUCGUUGCAUUUAUUGCAGCACCUCCUGUCGAUAUCGACGGAAUCAGAGAACCUGUAGCAGGUGCUCUAAUGUAUGGUAACAACAUCAUCUCUGGUGCGGUUGUUCCUUCUUCAA
JCVI_SCAF_1096627050473/2958-3452            AAUUUUACUACGUAAAGAUUAAGAAAAGGUAAAAUAUAGUCCAUUACACUUGACAAACGCUUAACAUUUCUUUAUAAUAAAUAACAUAGUGAGGAUUUCCUCACCAUU....UUUG.CACCC..GU..................U.AACCGAGACCU....A.U..GGGUG.GAU.A..AAU..UACGUCUCUCAU...AUCCUGUAG.UGAAGGG.A...................UUACAGGAAAUAUAGUAUCGCUCUACCCUUUGAGCCCUACUUAUUUUAACGUCCUAAUGACAACUCUUUCAAGACAACGCAGUGGCGGUUUGCUAAAAGGCUGGCCAGAAUUCUGCGAGUGGGUAACAUCAACAGACAACAGAUUAUACGUUGGUUGGUUCGGUGUACUCAUGAUUCCAUGCUUACUCACAGCAGCAGCAUGUUUUAUCGUUGCAUUCAUUGCAGCACCUCCUGUCGAUAUCGACGGAAUCAGAGAACCUGUAGCAGGUGCUCUAAUGUAUGGUAACAACAUCAUCUCUGGUGCGGUUGUUCCUUCUUCAA
JCVI_SCAF_1096627542854/1224-1719            AUUUAGUAAUAAAUUUCGGCAAAAAAACGUAAACUGUAUCACCGUAUACUUGACAAAUGCUUAAUAAAACUUUAUAAUAAAUAACAUAGUGAGGAAACCCUCACCCAU...UUUUG.CACCC..GU..................U.AACCGAGACCU....A.U..GGGUG.GAU.A..AAU..UACGUCUCUCAU...AUCCUGUAG.UGAAGGG.A...................UUACAGGAAAUAUAGUAUCGCUCUACCCUUUGAGCCCUACUUAUUUUAACGUCCUAAUGACAACUCUUUCAAGACAACGCAGUGGCGGUUUGCUAAAAGGCUGGCCAGAAUUCUGCGAGUGGGUAACAUCAACAGACAACAGAUUAUAUGUUGGUUGGUUUGGUGUACUCAUGAUUCCAUGCUUACUCACAGCAGCAGCAUGUUUUAUCGUUGCAUUUAUUGCAGCACCUCCUGUCGAUAUCGACGGAAUCAGAGAACCUGUAGCAGGUGCUCUAAUGUAUGGUAACAACAUCAUCUCUGGUGCGGUUGUUCCUUCUUCAA
JCVI_SCAF_1096627746705/1216-1714            ACUGGGUUCUUCUUUAAAAUGAGUAAAAAUACUUAUCUUUUUAGCUUGACAUAAUUGUUAAGAUAUCUUAAUAUAAAUACAUCAAAUGGUGAGGGAUUCCUCACCUUUUCUAUGUG.CACCC..GU..................U.AACCGAGACCU....A.U..GGGUG.GAU.A..AAU..UACGUCUCUCAU...AUCCUGUAG.UGAAGGG.A...................UUACAGGAAAUAAAGUAUCGCUCUACCCUUUGAGCCCUACUUAAAACGUCUUACUAAUGACAACUAUUUCAAGAAAACGCAGUGGCGGUCUCCUAGCAGGUUGGCCAGAGUUCUGCGAGUGGGUAACAUCAACAGACAACAGACUAUAUGUUGGUUGGUUCGGUGUACUCAUGAUUCCAUGCUUACUCACAGCAGCAGCAUGUUUUAUCGUAGCAUUUAUAGCUGCGCCACCUGUAGAUAUUGACGGCAUCAGAGAGCCUGUAGCAGGUGCUCUAAUGUACGGAAACAACAUCAUCUCAGGUGCAGUUGUUCCUUCAUCAA
JCVI_SCAF_1101668182082/803-1301             AACAUCCGUUUAAAAAAAAUAAGUAUUAAUACUUAUCUUUAUAGCUUGACAUAAUUGUUAAGAUAUCUUAAUAUAAAUACAUCAAAUGGUGAGGGUUCCCUCACCUUUUCUAUGUG.CACCC..GU..................U.AACCGAGACCU....A.U..GGGUG.GAU.A..AAU..UACGUCUCUCAU...AUCCUGUAG.UGAAGGG.A...................UUACAGGAAAUAAAGUAUCGCUCUACCCUUUGAGCCCUACUUAAAACGUCUUACUAAUGACAACUAUUUCAAGAACAGGCAGAUCAACAGGUCUCCUAAAAGGAUGGCCAGAGUUCUGCGAAUGGGUUACAUCAACAGACAACAGACUAUAUGUUGGUUGGUUCGGUGUACUCAUGAUUCCAUGCUUGCUAACAGCAGCAGCAUGCUUUAUCGUUGCUUUUAUAGCAGCACCACCUGUAGAUAUUGACGGCAUCAGAGAACCUGUAGCAGGUGCUCUAAUGUAUGGAAACAAUAUCAUCUCAGGUGCAGUUGUUCCUUCAU
JCVI_SCAF_1101668232856/436-1                GAAGCAUCGUAUUAAAAAAUGAGUAAAAAUACUUAUCUUUUUAGCUUGACAUAAUUGUUAAGAUAUCUUAAUAUAAAUACAUCAAAUGGUGAGGGAACCCUCACCUUUUCUAUGUG.CACCC..GU..................U.AACCGAGACCU....A.U..GGGUG.GAU.A..AAU..UACGUCUCUCAU...AUCCUGUAG.UGAAGGG.A...................UUACAGGAAAUAAAGUAUCGCUCUACCCUUUGAGCCCUACUUAAAACGUCUUACUAAUGACAACUAUUUCAAGAAAACGCAGUGGCGGUCUCCUAGCAGGUUGGCCAGAGUUCUGCGAGUGGGUAACAUCAACAGACAACAGAUUAUAUGUUGGUUGGUUCGGUGUACUCAUGAUUCCAUGCUUACUCACAGCAGCAGCAUGUUUUAUCGUAGCAUUUAUAGCUGCGCCACCUGUAGAUAUUGACGGCAUCAGAGAGC...............................................................
JCVI_SCAF_1101668181423/449-943              AUGGGAGAAAUCUGAUUGGAGAAAAGAGUUAGAAAGUAUAAUUUGAUACUUGACAAAUCCUUAACAUUUCUUUAUAAUAAAUAAGUUAGUGAGGAAAUCCUCACCAUU....CUUG.CACCC..GU..................U.AACCGAGACCU....A.U..GGGUG.GGU.A..AAU..UACGUCUCUCAU...AUCCACUAG.UGAAGGG.A...................UUAGUGGAAAUAUAGUAUCGCUCUACCCUUUGAGCCCUACUUAAAAACGUCCUAAUAAUGGCAACUCUUUCAAGACAAGGCAGACAAGGCGGUCUACUUCAAGGCUGGCCUGAGUUCUGCGAGUGGGUUACAUCAACAGAAAACAGAAUUUAUGUUGGAUGGUUCGGUGUACUCAUGAUCCCAUGCUUGCUAACAGCAGCAGCAUGUUUUAUCGUUGCUUUCAUAGCAGCACCUCCAGUCGAUAUCGACGGAAUCCGUGAACCAGUUGCUGGUUCUUUCAUGUAUGGUAACAACAUCAUCUCUGGUGCAGUUGUUCCAUCA
JCVI_SCAF_1096626958514/1045-551             AAUUUUAUUACAUAAUGAUUAAGAAAAAAUAAAGUGUAGUUGAUUACACUUGACAAAUGCUUAACAAAACUUUAUAAUAAAUAGAACAGUGAGGAAAUCCUCACCAUU....UUUG.CACCC..GU..................U.AACCGAGACCU....A.U..GGGUG.GAU.A..AAU..UACGUCUCUCAU...AUCCACUAG.UGAAGGG.A...................UUAGUGGAAAUAUAGUAUCGCUCUACCCUUUGAGCCCUACUUAUUUUAUCGUCCUAAUGACAACUCUUUCAAGACAAGGCAGACAAGGUGGACUCCUACAAGGAUGGCCUGAGUUCUGCGAAUGGGUAACAUCAACAAACAACAGAAUUUAUGUUGGUUGGUUCGGUGUACUCAUGAUUCCAUGCUUGCUAACAGCAGCAGCAUGUUUCGUAGUUGCAUUUAUUGCAGCACCUCCAGUCGAUAUCGACGGAAUCAGAGAACCUGUAGCAGGUGCUCUAAUGUAUGGAAACAACAUCAUCUCAGGUGCAGUUGUUCCUUCAU
JCVI_SCAF_1096627775462/743-1237             AUUUAGUAAUAAAUUUUGGCAAAAAAAUGCAAAUUGUAUCACCUUAUACUUGACAAAUGCUUAACAAAAGUUUAUAAUAAAUAACAUAGUGAGGAAACCCUCACCAUU....UUUG.CACCC..GU..................U.AACCGAGACCU....A.U..GGGUG.GAU.A..AAU..UACGUCUCUCAU...AUCCACUAG.UGAAGGG.A...................UUAGUGGAAAUAUAGUAUCGCUCUACCCUUUGAGCCCUACUUAACAAACGUCUUACUAAUGACAACUUCUAAUUUAACACGCAGUAGAGGUGGUAUCCUAAAGGGAUGGCCAGAGUUCUGCGAGUGGGUAACAUCAACAGACAACAGAUUAUAUGUUGGUUGGUUCGGUGUACUCAUGAUCCCAUGCUUGCUAACAGCAGCAGCAUGCUUCAUCGUUGCAUUCAUUGCAGCACCUCCUGUCGAUAUCGACGGAAUCAGAGAGCCUGUAGCAGGUGCUCUAAUGUAUGGAAACAACAUCAUCUCAGGUGCAGUUGUUCCUUC
JCVI_SCAF_1096627632630/156-530              NNUUUUAUUACACAAAUAUUAAGAAAAGGUAAAGUGUAGUCUAUUACGCUUGACAAACUCUUAACAAAACUUUAUAAUAAAUAACAUAGGGAGGGAAUCCUCACCAUU....UUUA.CACCC...G..................UUAACCGAGACCUA...U....GGGGG.GAU.A..AAU..UACGUCUCUCAU...AUCCUGUAG.UGAAGGG.A...................UUACAGGAAAUAUAGUAUCGCUCUACCCUUUGAGCCCUACUUAUUUUAACGUCCUAAUGACAACUCUUUCAAGACAACGCAGUGGUGGUUUGCUAAAAGGCUGGCCAGAAUUCUGCGAGUGGGUAACAUCAACAGACAACAGAUUAUAUGUUGGUUGGUUCGGUGUACUCAUGAUUCCAUGCUUACUCACAGCAGCAGCAU........................................................................................................................
JCVI_SCAF_1101668227572/1063-1477            UGCAUACAGGGUAAAGUAGAGGAGCAUUCUUAUUGAGUAGAAUUACUCAUUGACAUAAUUGUAAAGAAAUCGUAAUAUAAAUAACUGGAGGUGUUGUUUUCAACACUU...UCCUG.CACCC..GU..................U.AACCGAGACCU....A.U..GGGUG.GAU.A..AAU..UACGUCUCUCAU...AUCCAUCAG.UGAAGGG.A...................UUGAUGGAAAUAAAGUAUCGCACUACCCUUUGUGCCCUACUUAAACUACGUCCUAAUGACAACUCUUUCAAGACAAGGCAGACAAGGUGGUCUCUUACAGGGAUGGCCUGAGUUUUGCGAAUGGGUAACCUCUACAAACAACAGACUUUAUGUUGGUUGGUUUGGUGUACUCAUGAUUCCAUGCUUGCUAACAGCAGCAGCAUGCUUCAUCGUUGCAUUUAUUGCAGCACCUCCAGUCGA.................................................................................
JCVI_SCAF_1101667101678/599-878              AUGGGAGAAAUCUGAUUGGAGAAAAGAGUUAGAAAGUAUAAUUUGAUACUUGACAAAUCCUUAACAUUUCUUUAUAAUAAAUAAAUCAGUGAGGAAAUCCUCACCAUU....CUUG.CACCC...G..................UUAACCGAGACCUA...U....GGGUG.GUU.A..AAU..UACGUCUCUCAU...AUCCAGUAG.UGAAGGG.A...................UUACUGGAAAUAUAGUUUCGCUCUACCCUUUGAGCCCUACUAUUCUUACGUCCUAAUGACAACAAUCUCAAAAAGGCAAGGCGGUCUACUUCAAGGCUGGCCUGAG.......................................................................................................................................................................................................................
JCVI_SCAF_1101668730427/138-635              CCAGUGCGAAGGUUAAUCCAAAAGAUAUUAUUGGUUCAAUCUAGGGGUUGACACGAAGUGUAAAGUUGUGUUAAGAUAAAUAACGAAAGGUGAUGUUUUUAAUCAUCAA.AGUUUG.CUCCC..GC..................U.AACCGAGACCUAU.......GGGAG.GGU.A..AAU..UACGUCUCUCAU...AUCCACCAG.UGAAGGG.A...................UUGGUGGAAAUAUAGUUUCGCUCUACCCUUUGAGCCCUACUAUUCUUAAACGUCCUCAUGACAACUAUAGCAAAAAGGGAACAAGGCAUCUUAAAAGGAUGGCCUCAGUUCUGCGAAUGGGUAACUUCAACUAACAACAGAAUUUACGUUGGUUGGUUCGGUGUACUCAUGAUCCCAUGCUUGCUCGCAGCAGCAGCAUGUUUUAUCGUUGCAUUCAUUGCAGCACCUCCAGUCGAUAUCGACGGAAUCAGAGAGCCUGUAGCAGGUUCAUUCUUAUAUGGUAACAACAUCAUCUCUGGUGCAGUUGUACCAUCAUCCAAC
JCVI_SCAF_1101667353824/1-386                ...............................................................................................GUUUG.................CUCCC...G..................UUAACCGAGACCUA...U....GGGAG.GGU.A..AAA..UACGUCUCUCAU...AUCCACCAG.UGAAGGG.A...................UUGGUGGAAAUAAAGUAUC..GCUCUACCCUUUGAGCCCUACUUACUUUUUACGUCCUCAUGACAACUAUAGCAAAAAGGGAACAAGGCAUCUUACAGGGAUGGCCUCAGUUCUGCGAAUGGGUAACAUCAACAAACAACAGAAUCUACGUUGGUUGGUUCGGUGUACUCAUGAUCCCAUGCUUGCUCGCAGCAGCAGCAUGUUUCAUCGUUGCAUUCAUUGCAGCACCUCCUGUCGAUAUCGACGGAAUCAGAGAGCCUGUAGCAGGUUCAUUCUUAUAUGGUAACAACAUCAUCUCAGGUGCAGUUGUACCAUCAUCAA
JCVI_SCAF_1101668727855/882-1153             GACGAACCAAUAGUAAGAAGAAGGAAAAAGAAAAAUUAAAAAGGGUUGACACAAAGUGUAAAGUUGUGUUAAGAUAAAUAACGAAAGGUGAUGUUUUUAUUCAUCAAU...GUUUG.CUCCC...G..................CUAACCGAGACCUA...U....GGGAG.GGU.A..AAU..UACGUCUCUCAU...AUCCACCAG.UGAAGGG.A...................UUGGUGGAAAUAUAGUAUCGCUCUACCCUUUGAGCCCUACUUAUUUUUUAACGUCCUCAUGACAACUAUAGCAAAAAGGGAACAAGGCAUCUACAAG................................................................................................................................................................................................................................
JCVI_SCAF_1096628002645/201-697              ACAGAUAUAUGCAUAAAGUUUUUGAUGUUUUGGAUGAGUAUUGGCAAUAGCUUGACAAGAGUGUAAAGUUCUGUUAAGAUAAAUAACGAAAGAUGGUCGUUUGAUCAG...AUUUG.CUCCC..GU..................UUAACCGAGACCU....A.U..GGGAG.GAU.A..AAA..UACGUCUCUCAU...AUCCACCAG.UGAAGGG.A...................UUGGUGGAAAUAAAGUAUCGCACUACCCUUUGUGCCCUACUUACUUUUUACGUCCUCAUGACAACUUUACAAAAAAGGGAACAAGGUGCCUUAUUACAAGGUUGGCCUCAGUUCUGCGAAUGGGUAACUUCAACUGACAACAGAAUCUAUGUUGGUUGGUUCGGUGUACUCAUGAUCCCAUGCUUGCUCGCAGCAGCAGCAUGUUUUAUCGUUGCAUUCAUUGCAGCACCUCCUGUCGACAUCGACGGAAUCAGAGAACCAGUUGCGGGUUCUUUCUUAUAUGGUAACAACAUCAUCUCUGGUGCAGUUGUUCCAUCUUCA
JCVI_SCAF_1101667585598/7-502                UAUUUAGCAAAUGAAAACUUAAGAAAAAUACAAACUGUAUCACCGUAUACUUGACUUAUUGUAAAGAUAUGUUAAUAUAAAUAACGUUAGGUGUUUCUUUUAACACAU...AUUUG.CUCCC..GC..................UUAACCAAGACCUAU.......GGGAG.GAU.A..AAU..UACGUCU.UAAU...AUCGUUAAG.UGAAGGG.A...................UUUAACGAAAUAUAGUAUCGCUCUACCCUUUGAGCCCUACUUAUAAACGUCUUACUAAUGACAACUCUUUCAAAUACACGCAGACAGGGUGGUCUCCUACAAGGGUGGCCUGAGUUUUGCGAGUGGGUUACAUCAACAGACAACAGAAUUUACGUUGGAUGGUUCGGUGUUCUCAUGAUUCCAUGCUUACUCACAGCAGCAGCAUGUUUUAUCGUUGCUUUCAUAGCAGCACCUCCAGUCGAUAUCGACGGAAUCAGAGAGCCAGUUGCUGGUUCUUUAAUGUAUGGUAACAACAUCAUCUCUGGUGCAGUUGUUCCAUCA
JCVI_SCAF_1096627050228/1654-1159            UAUUUAGCAAAUCAAAACUUAAGAAAAAUACAAACUGUAUCACCGUAUACUUGACUUAUUGUAAAGAUAUGUUAAUAUAAAUAACGUUAGGUGUUCUUUUUAACACAU...AUUUG.CUCCC..GC..................UUAACCAAGACCUAU.......GGGAG.GAU.A..AAU..UACGUCU.UAAU...AUCGUUAAG.UGAAGGG.A...................UUUAACGAAAUAUAGUAUCGCUCUACCCUUUGAGCCCUACUUAUAAACGUCUUACUAAUGACAACUCUUUCAAAUACACGCAGACAGGGUGGUCUCCUACAAGGGUGGCCUGAGUUUUGCGAGUGGGUUACAUCAACAGACAACAGAAUUUACGUUGGAUGGUUCGGUGUUCUCAUGAUUCCAUGCUUACUCACAGCAGCAGCAUGUUUUAUCGUUGCUUUCAUAGCAGCACCUCCAGUCGAUAUCGACGGAAUCAGAGAGCCAGUUGCUGGUUCUUUAAUGUAUGGUAACAACAUCAUCUCUGGUGCAGUUGUUCCAUCA
JCVI_SCAF_1096627026548/1950-1455            UAUUUAGCAAAUCAAAACUUAAGAAAAAUACAAACUGUAUCACCGUAUACUUGACAUUAUGUAAAGAUAUGUUAAUAUAAAUAACGUUAGGUGUUUCUUUAAACACAU...AUUUG.CUCCC..GC..................U.AACCAAGACCUAU.......GGGAG.GAU.A..AAU..UACGUCUUUCAU...AUCGUUAAG.UGAAGGG.A...................UUUAACGAAAUAUAGUAUCGCUCUACCCUUUGAGCCCUACUUAUAAACGUCUUACUAAUGACAACUCUUUCAAAUACACGCAGACAGGGUGGUCUCCUACAAGGGUGGCCUGAGUUUUGCGAGUGGGUUACAUCAACAGACAACAGAAUUUACGUUGGAUGGUUCGGUGUUCUCAUGAUUCCAUGCUUACUCACAGCAGCAGCAUGUUUUAUCGUUGCUUUCAUAGCAGCACCUCCAGUCGAUAUCGACGGAAUCAGAGAGCCAGUUGCUGGUUCUUUAAUGUAUGGUAACAACAUCAUCUCUGGUGCAGUUGUUCCAUCA
JCVI_SCAF_1096627054082/1194-1689            UAUUUAGCAAAUGAAAACUUAAGAAAAAUACAAACUGUAUCACCGUAUACUUGACAUAAUGUAAAGAUAUGUUAAUAUAAAUAACGUUAGGUGUUUUCUUUAACACAU...AUUUG.CUCCC..GC..................U.AACCAAGACCUAU.......GGGAG.GAU.A..AAU..UACGUCUUUCAU...AUCGUUAAG.UGAAGGG.A...................UUUAACGAAAUAUAGUAUCGCUCUACCCUUUGAGCCCUACUUAUAAACGUCUUACUAAUGACAACUCUUUCAAAUACACGCAGACAGGGUGGUCUCCUACAAGGGUGGCCUGAGUUUUGCGAGUGGGUUACAUCUACAAACAACCGCAUCUAUGUUGGUUGGUUCGGUGUUCUCAUGAUUCCAUGCUUACUCACAGCAGCAGCAUGUUUUAUCGUUGCUUUCAUAGCAGCACCUCCAGUCGAUAUCGACGGAAUCAGAGAGCCUGUAGCAGGUUCUUUCAUGUAUGGUAACAAUAUCAUCUCUGGUGCAAUUGUUCCAUCA
JCVI_SCAF_1101668201319/1220-725             UAUUUAGCAAAUGAAAACUUAAGAAAAAUACAAACUGUAUCACCGUAUACUUGACAUAAUGUAAAGAUAUGUUAAUAUAAAUAACGUUAGGUGUUUCUUUUAACACAU...AUUUG.CUCCC..GC..................U.AACCAAGACCUAU.......GGGAG.GAU.A..AAU..UACGUCUUUCAU...AUCGUUAAG.UGAAGGG.A...................UUUAACGAAAUAUAGUAUCGCUCUACCCUUUGAGCCCUACUUAUAAACGUCUUACUAAUGACAACUCUUUCAAAUACACGCAGACAGGGUGGUCUCCUACAAGGGUGGCUGAGUUUUGCGAGUGGGUUACAUCUACAAACAACCGCAUCUAUGUUGGUUGGUUCGGUGUUCUCAUGAUUCCAUGCUUACUCACAGCAGCAGCAUGUUUCAUCGUUGCAUUUAUUGCAGCACCUCCUGUCGAUAUCGACGGAAUCAGAGAGCCAGUUGCUGGUUCUUUAAUGUAUGGUAACAACAUCAUCUCUGGUGCAGUUGUUCCAUCAU
JCVI_SCAF_1101668320141/1505-1010            UAUUUAGCAAAUCAAAACUUAAGAAAAAUACAAACUGUAUCACCGUAUACUUGACAUAAUGUAAAGAUAUGUUAAUAUAAAUAACGUUAGGUGUUUCUUUUAACACAU...AUUUG.CUCCC..GC..................U.AACCAAGACCUAU.......GGGAG.GAU.A..AAU..UACGUCUUUCAU...AUCGUUAAG.UGAAGGG.A...................UUUAACGAAAUAUAGUAUCGCUCUACCCUUUGAGCCCUACUUAUAAACGUCUUACUAAUGACAACUCUUUCAAAUACACGCAGACAGGGUGGUCUCCUACAAGGGUGGCCUGAGUUUUGCGAGUGGGUUACAUCUACAAACAACCGCAUCUAUGUUGGUUGGUUCGGUGUUCUCAUGAUUCCAUGCUUACUCACAGCAGCAGCAUGUUUUAUCGUUGCUUUCAUAGCAGCACCUCCAGUCGAUAUCGACGGAAUCAGAGAGCCUGUAGCAGGUUCUUUCAUGUAUGGUAACAACAUCAUCUCUGGUGCAAUUGUUCCAUCA
JCVI_SCAF_1101667142490/861-366              UAUUUAGCAAAUCAAAACUUAAGAAAAAUACGAACUGUAUCACCGUAUACUUGACUUAUUGUAAAGAUAUGUUAAUAUAAAUAACGUUAGGUGUUUCUUUUAACACAU...AUUUG.CUCCC..GC..................U.AACCAAGACCUAU.......GGGAG.GAU.A..AAU..UACGUCUUUCAU...AUCGUUAAG.UGAAGGG.A...................UUUAACGAAAUAUAGUAUCGCUCUACCCUUUGAGCCCUACUUAUAAACGUCUUACUAAUGACAACUCUUUCAAAUACACGCAGACAGGGUGGUCUCCUACAAGGGUGGCCUGAGUUUUGCGAGUGGGUUACAUCAACAGACAACAGAAUUUACGUUGGAUGGUUCGGUGUUCUCAUGAUUCCAUGCUUACUCACAGCAGCAGCAUGUUUUAUCGUUGCAUUUAUUGCAGCACCUCCAGUCGAUAUCGACGGAAUCAGAGAGCCAGUUGCUGGUUCUUUAAUGUAUGGUAACAACAUCAUCUCUGGUGCAGUUGUUCCAUCA
JCVI_SCAF_1096626930282/696-1191             UAUUUAGCAAAUCAAAACUUAAGAAAAAUACAAACUGUAUCACCGUAUACUUGACUUAUUGUAAAGAUAUGUUAAUAUAAAUAACGUUAGGUGUUUCUUUUAACACAU...AUUUG.CUCCC..GC..................U.AACCAAGACCUAU.......GGGAG.GAU.A..AAU..UACGUCUUUCAU...AUCGUUAAG.UGAAGGG.A...................UUUAACGAAAUAUAGUAUCGCUCUACCCUUUGAGCCCUACUUAUAAACGUCUUACUAAUGACAACUCUUUCAAAUACACGCAGACAGGGUGGUCUCCUACAAGGGUGGCCUGAGUUUUGCGAGUGGGUUACAUCAACAGACAACAGAAUUUACGUUGGAUGGUUCGGUGUUCUCAUGAUUCCAUGCUUACUCACAGCAGCAGCAUGUUUUAUCGUUGCUUUCAUAGCAGCACCUCCAGUCGAUAUCGACGGAAUCAGAGAGCCAGUUGCUGGUUCUUUAAUGUAUGGUAACAACAUCAUCUCUGGUGCAGUUGUUCCAUCA
JCVI_SCAF_1096626994968/529-1024             AGAUCGUUCAAUAAAAGACUACUGUAAAAGAAUUUGGGGAAAAGAUUUGACAAGUGUGUAAAGUUGUGUUAAGAUAAAUAACGAAAGGUGAUGUUUUUAUUACCUUAU...AUGUG.CUCCC..GC..................U.AACCAAGACCUAU.......GGGAG.GAU.A..AAU..UACGUCUUUCAU...AUCCAUCAG.UGAAGGG.A...................UUGAUGGAAAUAAAGUAUCGCUCUACCCUUUGAGCCCUACUUAACUAACGUCCUAAUGACAACUUCAAAUAUUACACGCAGACAGAGUGGUCUCCUAGCAGGAUGGCCAGAGUUCUGUGAGUGGGUAACAUCAACAGACAACAGAUUAUAUGUUGGUUGGUUCGGUGUACUCAUGAUCCCAUGCUUGCUCACAGCAGCAGCAUGCUUCAUCGUUGCAUUUAUUGCAGCACCUCCUGUCGAUAUCGACGGAAUUAGAGAACCUGUAGCAGGUUCAUUCUUAUAUGGUAACAACAUCAUCUCUGGUGCUGUAGUUCCAUCUUC
JCVI_SCAF_1101667130594/377-1                CAUACGUAAAGAACUUGCAACAAAAAAAUCAAAUUGGAGAGAUGAUUUGACGGAUGUGUAAAGUUGUGUUAAGAUAAAUAACGGAAGGGUGUUUCUUUCAACACCAUU...GUUUG.CUCCC..GC..................U.AACCAAGACCUAU.......GGGAG.GAU.A..AAU..UACGUCUUUCAU...AUCCAUCAG.UGAAGGG.A...................UUGAUGGAAAUAUAGUAUCGCUCUACCCUUUGAGCCCUACUUAAAAAACGUCCUAAUGACAACUCUUUCAAGACAAGGCAGACAAGGCGGUCUUCUAGCAGGAUGGCCUGAGUUCUGUGAAUGGGUAACAUCUACAAACAACAGACUUUAUGUUGGUUGGUUUGGUGUACUCAUGAUUCCAUGCUUACUCACAGCAGCAGCA.......................................................................................................................
JCVI_SCAF_1096627710961/823-328              UAUUCAAGAAAAAAUGAGUAGACAGAAAUCAAACUGGAAGGAUGAUUUGACGACUCUGUAAAGUUGUGUUAAGAUAAAUAACGGAAGGGUGUUUCUUUCAACACCAUU...GUUUG.CUCCC..GC..................U.AACCAAGACCUAU.......GGGAG.GAU.A..AAU..UACGUCUUUCAU...AUCCAUCAG.UGAAGGG.A...................UUGAUGGAAAUAUAGUAUCGCUCUACCCUUUGAGCCCUACUUAAAAAACGUCCUAAUGACAACUCUUUCAAGACAAGGCAGACAAGGCGGUCUUCUAGCAGGAUGGCCUGAGUUCUGUGAAUGGGUAACAUCUACAAACAACAGACUUUAUGUUGGUUGGUUCGGUGUACUCAUGAUUCCAUGCUUACUCACAGCAGCAGCAUGUUUCAUCGUUGCUUUCAUAGCAGCACCUCCAGUCGAUAUCGACGGAAUCAGAGAACCUGUAGCAGGUGCUCUAAUGUAUGGUAACAACAUCAUCUCUGGUGCAGUUGUUCCAUCUUC
JCVI_SCAF_1101667333165/1-451                .............................................UUUGACGGAAGUGUAAAGUUGUGUUAAGAUAAAUAACGGAAGGGUGUUUCUUUCAACACCAUU...GUUUG.CUCCC..GC..................U.AACCAAGACCUAU.......GGGAG.GAU.A..AAU..UACGUCUUUCAU...AUCCAUCAG.UGAAGGG.A...................UUGAUGGAAAUAUAGUAUCGCUCUACCCUUUGAGCCCUACUUAAAAAACGUCCUAAUGACAACUCUUUCAAGACAAGGCAGACAAGGCGGUCUCUUACAAGGAUGGCCUGAGUUCUGUGAAUGGGUAACAUCUACAAACAACAGACUUUAUGUUGGUUGGUUUGGUGUACUCAUGAUUCCAUGCUUACUCACAGCAGCAGCAUGUUUCAUCGUUGCUUUCAUAGCAGCACCUCCAGUCGAUAUCGACGGAAUCAGAGAACCUGUAGCAGGUGCUCUAAUGUAUGGUAACAACAUCAUCUCUGGUGCAGUUGUUCCAUCUUC
JCVI_SCAF_1096627707988/1518-1023            UAUUCAAGAAAAAAUGAGUAGACAGAAAUCAAACUGGAAGGAUGAUUUGACGGAAGUGUAAAGUUGUGUUAAGAUAAAUAACGGAAGGGUGUUUCUUUCAACACCAUU...GUUUG.CUCCC..GC..................U.AACCAAGACCUAU.......GGGAG.GAU.A..AAU..UACGUCUUUCAU...AUCCAUCAG.UGAAGGG.A...................UUGAUGGAAAUAUAGUAUCGCUCUACCCUUUGAGCCCUACUUAAAAAACGUCCUAAUGACAACUCUUUCAAGACAAGGCAGACAAGGCGGUCUCUUACAAGGAUGGCCUGAGUUCUGUGAAUGGGUAACAUCUACAAACAACAGACUUUAUGUUGGUUGGUUUGGUGUACUCAUGAUUCCAUGCUUACUCACAGCAGCAGCAUGUUUCAUCGUUGCUUUCAUAGCAGCACCUCCAGUCGAUAUCGACGGAAUCAGAGAACCUGUAGCAGGUGCUCUAAUGUAUGGUAACAACAUCAUCUCUGGUGCAGUUGUUCCAUCUUC
JCVI_SCAF_1096627838011/1384-889             UAUUCAAGAGAAAAUGAGUAGACAGAAAUCAAACUGGAAGGAUGAUUUGACGAAAGUGUAAAGUUGUAUUAAGAUAAAUAACGGAAGGGUGUUUCUUUCAACACCAUU...GUUUG.CUCCC..GC..................U.AACCAAGACCUAU.......GGGAG.GAU.A..AAU..UACGUCUUUCAU...AUCCAUCAG.UGAAGGG.A...................UUGAUGGAAAUAUAGUAUCGCUCUACCCUUUGAGCCCUACUUAAAAAACGUCCUAAUGACAACUCUUUCAAGACAAGGCAGACAAGCGGUCUUCUAGCAGAUGGCCUGAGUUCUGUGAAUGGGUAACAUCUACAAACAACAGACUUUAUGUUGGUUGGGUUUGGUGUACUCAUGAUUCCAUGCUUACUCACAGCAGCAGCAUGUUUCAUCGUUGCUUUCAUAGCAGCACCUCCAGUCGAUAUCGACGAAUCAGAGACCUGUAGCNNNNNNNNNNNNNNNNNNNNNNNNNNNNNNNNNNNNNNNNNNNNNNNNNNNACACUU
JCVI_SCAF_1101667142929/819-324              CAUACGUAAAGAACUUGCAACAAAAAAAUCAAAUUGGAGAGAUGAUUUGACGGAAGUGUAAAGUUGUGUUAAGAUAAAUAACGGAAGGGUGUUUCUUUCAACACCAUU...GUUUG.CUCCC..GC..................U.AACCAAGACCUAU.......GGGAG.GAU.A..AAU..UACGUCUUUCAU...AUCCAUCAG.UGAAGGG.A...................UUGAUGGAAAUAUAGUAUCGCUCUACCCUUUGAGCCCUACUUAAAAAACGUCCUAAUGACAACUCUUUCAAGACAAGGCAGACAAGGCGGUCUUCUAGCAGGAUGGCCCGAGUUCUGUGAAUGGGUAACAUCUACAAACAACAGACUUUAUGUUGGUUGGUUUGGUGUACUCAUGAUUCCAUGCUUACUCACAGCAGCAGCAUGUUUCAUCGUUGCUUUUAUAGCAGCACCUCCAGUCGAUAUCGACGGAAUCAGAGAACCUGUAGCAGGUGCUCUAAUGUAUGGUAACAACAUCAUCUCUGGUGCAGUUGUUCCAUCUUC
JCVI_SCAF_1101667224709/155-650              UAUACGUAAAGAACUUGCAACAAAAAAAUCAAAUUGGAGAGAUGAUUUGACAGAUGUGUAAAGUUGUGUUAAGAUAAAUAACGGAAGGGUGUUUCUUUCAACACCAUU...GUUUG.CUCCC..GC..................U.AACCAAGACCUAU.......GGGAG.GAU.A..AAU..UACGUCUUUCAU...AUCCAUCAG.UGAAGGG.A...................UUGAUGGAAAUAUAGUAUCGCUCUACCCUUUGAGCCCUACUUAAAAAACGUCCUAAUGACAACUCUUUCAAGACAAGGCAGACAAGGCGGUCUCUUACAAGGAUGGCCUGAGUUCUGUGAAUGGGUAACAUCUACAAACAACAGACUUUAUGUUGGUUGGUUUGGUGUACUCAUGAUUCCAUGCUUACUCACAGCAGCAGCAUGUUUCAUCGUUGCAUUCAUUGCAGCACCUCCAGUCGAUAUCGACGGAAUCAGAGAACCUGUAGCAGGUGCUCUAAUGUAUGGUAACAACAUCAUCUCUGGUGCAGUUGUUCCAUCUUC
JCVI_SCAF_1096627710197/298-793              AAGAGGCAUACAACGUGGAAAAUAUUAUUCUGGAUUUAGAUAAUAGUUGACCUAAGUGUAAAGUUGUGUUAAGAUAAAUAACGGAAGGGUGUUUCUUUCAACACCAUU...GUUUG.CUCCC..GC..................U.AACCAAGACCUAU.......GGGAG.GAU.A..AAU..UACGUCUUUCAU...AUCCAUCAG.UGAAGGG.A...................UUGAUGGAAAUAUAGUAUCGCUCUACCCUUUGAGCCCUACUUAAAAAACGUCCUAAUGACAACUCUUUCAAGACAAGGCAGACAAGGCGGUCUUCUAGCAGGAUGGCCUGAGUUCUGUGAAUGGGUAACAUCUACAAACAACAGACUUUAUGUUGGUUGGUUUGGUGUACUCAUGAUUCCAUGCUUACUCACAGCAGCAGCAUGUUUCAUCGUUGCUUUCAUAGCAGCACCUCCAGUCGAUAUCGACGGAAUCAGAGAACCUGUAGCAGGUGCUCUAAUGUAUGGUAACAACAUCAUCUCUGGUGCAGUUGUUCCAUCUUC
JCVI_SCAF_1096627741804/1400-905             CAUACGUAAAGAACUUGCAACAAAAAAAUCAAAUUGGAGAGACGAUUUGACGACUCUGUAAAGUUGUGUUAAGAUAAAUAACGGAAGGGUGUUGUUUUCAACACCGAU...AUUUG.CUCCC..GC..................U.AACCAAGACCUAU.......GGGAG.GAU.A..AAU..UACGUCUUUCAU...AUCCAUCAG.UGAAGGG.A...................UUGAUGGAAAUAUAGUAUCGCUCUACCCUUUGAGCCCUACUUAAAAAACGUCCUAAUGACAACUCUUUCAAGACAAGGCAGACAAGGCGGUCUUCUAGCAGGAUGGCCUGAGUUCUGUGAAUGGGUAACAUCUACAAACAACAGACUUUAUGUUGGUUGGUUCGGUGUACUCAUGAUUCCAUGCUUACUCACAGCAGCAGCAUGUUUCAUCGUUGCUUUCAUAGCAGCACCUCCAGUCGAUAUCGACGGAAUCAGAGAACCUGUAGCAGGUGCUCUAAUGUAUGGUAACAACAUCAUCUCUGGUGCAGUUGUUCCAUCUUC
JCVI_SCAF_1101668285781/1574-1079            CAUACGUAAAGAACUUGCAACAAAAAAAUCAAAUUGGAGAGAUGAUUUGACAGAUGUGUAAAGUUGUGUUAAGAUAAAUAACGGAAGGGUGUUGUUUUCAACACCAAU...AUUUG.CUCCC..GC..................U.AACCAAGACCUAU.......GGGAG.GAU.A..AAU..UACGUCUUUCAU...AUCCAUCAG.UGAAGGG.A...................UUGAUGGAAAUAAAGUAUCGCACUACCCUUUGUGCCCUACUUAAACUACGUCCUAAUGACAACUCUUUCAAGACAAGGCAGACAAGGCGGUCUUCUAGCAGGAUGGCCUGAGUUCUGUGAGUGGGUAACAUCUACAAACAACAGACUUUAUGUUGGUUGGUUCGGUGUACUCAUGAUUCCAUGCUUACUCACAGCAGCAGCAUGUUUCAUCGUUGCUUUCAUAGCAGCACCUCCAGUCGAUAUCGACGGAAUCAGAGAACCUGUAGCAGGUGCUCUAAUGUAUGGUAACAACAUCAUCUCUGGUGCAGUUGUUCCAUCUUC
JCVI_SCAF_1101668299507/1458-985             ......................GCAAAGAACUAAACCAAGAAAGAAUUGACAUAAGUGUAAAGUUGUGUUAAGAUAAAUAACGGAAGGGUGUUUUUUUCAACACCAAU...AUUUG.CUCCC..GC..................U.AACCAAGACCUAU.......GGGAG.GAU.A..AAU..UACGUCUUUCAU...AUCCAUCAG.UGAAGGG.A...................UUGAUGGAAAUAUAGUAUCGCUCUACCCUUUGAGCCCUACUUAAAAAACGUCCUAAUGACAACUCUUUCAAGACAAGGCAGACAAGGCGGUCUUCUAGCAGGAUGGCCUGAGUUCUGUGAAUGGGUAACAUCUACAAACAACAGACUUUAUGUUGGUUGGUUUGGUGUACUCAUGAUUCCAUGCUUACUCACAGCAGCAGCAUGUUUCAUCGUUGCAUUCAUAGCAGCACCUCCAGUCGAUAUCGACGGAAUCAGAGAACCUGUAGCAGGUGCUCUAAUGUAUGGUAACAACAUCAUCUCUGGUGCAGUUGUUCCAUCUUC
JCVI_SCAF_1096626932606/415-1                CAUACGUAAAGAACUUGCAACAAAAAAAUCAAAUUGGAGAGAUGAUUUGACGGAUGUGUAAAGUUGUGUUAAGAUAAAUAACGGAAGGGUGUUUCUUUCAACACCAAU...AUUUG.CUCCC..GC..................U.AACCAAGACCUAU.......GGGAG.GAU.A..AAU..UACGUCUUUCAU...AUCCAUCAG.UGAAGGG.A...................UUGAUGGAAAUAUAGUAUCGCUCUACCCUUUGAGCCCUACUUAAAAAACGUCCUAAUGACAACUCUUUCAAGACAAGGCAGACAAGGCGGUCUUCUAGCAGGAUGGCCUGAGUUCUGUGAAUGGGUAACAUCUACAAACAACAGACUUUAUGUUGGUUGGUUUGGUGUGCUCAUGAUUCCAUGCUUACUCACAGCAGCAGCAUGUUUCAUCGUUGCUUUCAUAGCAGCACCUCCAGUCGA.................................................................................
JCVI_SCAF_1096627767996/559-1054             UAUUCAAGAAAAAAUGAGUAGACAGAAAUCAAACUGGAAGGAUGAUUUGACGACUCUGUAAAGUUGUGUUAAGAUAAAUAACGGAAGGGUGUUGUUUUCAACACCAAU...AUUUG.CUCCC..GC..................U.AACCAAGACCUAU.......GGGAG.GAU.A..AAU..UACGUCUUUCAU...AUCCAUCAG.UGAAGGG.A...................UUGAUGGAAAUAUAGUAUCGCUCUACCCUUUGAGCCCUACUUAAAAAACGUCCUAAUGACAACUCUUUCAAGACAAGGCAGACAAGGCGGUCUUCUAGCAGAUGGCCUGAGUUCUGUGAAUGGGUAANNNNNNNNNNNNNNNNNNNNNNNNNNNNNNNNNNNNNNNNNNNNNNNNNNNUAUCGACGGAAUCAGAGAACCUGUAGCAGGUGCUCUAAUGUAUGGUAACAACAUCAUCUCUGGUGCAGUUGUUCCCAGUUCAAACGCAAUCGGUCUACAUUUCUACCCAAUUUGGGAAGCAGCAACUGUAGACGAGUGGUUAU
JCVI_SCAF_1101667209554/287-1                CAUACGUAAAGAACUCGCAACAAAAAAAUCAAAUUGGAGAGAUGAUUUGACAGAUGUGUAAAGUUGUGUUAAGAUAAAUAACGGAAGGGUGUUGUUUUCAACACCAAU...AUUUG.CUCCC...G..................CUAACCAAGACCUA...U....GGGAG.GAU.A..AAU..UACGUCU.UUAU...AUCCAUCAG.UGAAGGG.A...................UUGAUGGAAAUAUAGUAUCGCUCUACCCUUUGAGCCCUACUUAAAAAACGUCCUAAUGACAACUCUUUCAAGACAAGGCAGACAAGGCGGUCUUCUAGCAGGAUGGCCUGAGU................................................................................................................................................................................................................
JCVI_SCAF_1101667132249/202-1                UUUUCGUUGUCAUGAUGUCUGGUAUGAUAGAGGAAUAAAAUAUAAUUUGACACAGGUGUAAAGUUGUGUUAAGAUAAAUAACGAAAGGUGACUUCUUUAGUUACCAUU...GUUUG.CUCCC...G..................CUAACCAAGACCUA...U....GGGAG.GAU.A..AAU..UACGUCUUUCAU...AUCCAUCAG.UGAAGGG.A...................UUGAUGGAAAUAUAGUAUCGCUCUACC......................................................................................................................................................................................................................................................................................................
JCVI_SCAF_1101667225521/223-430              AUUAUGUCAAAACUGCAAGUAAGAUUAAAAAAUUAGCAAAAGGUAUUUGACAAGAGUGUAAAGUUGUGUUAAGAUAAAUAACGGAAGGUGACUUCUUUAGUUACCAUU...GUUUG.CUCCC...G..................CUAACCAAGACCUA...U....GGGAG.GAU.A..AAU..UACGUCUUUCAU...AUCCACCAG.UGAAGGG.A...................UUGGUGGAAAUAUAGUUUCGCUCUACCCUUUGA................................................................................................................................................................................................................................................................................................
JCVI_SCAF_1101668225210/827-1323             UCUUACAAACGUAUUGGAAGUGUUGGAUGAAUAUUGGGAAUAGAGGUUGACACGAAGUGUAAAGUUGUGUUAAGAUAAAUAACGAAAGGUGAUGUUUUUAUUACCUUA..UAUUUG.CUCCC..GC..................U.AACCAAGACCUAU.......GGGAG.GGU.A..AAU..UACGUCUUUCAU...AUCCAUCAG.UGAAGGG.A...................UUGAUGGAAAUAUAGUAUCGCUCUACCCUUUGAGCCCUACUUAAAAAAACGUCCUAAUGACAACUUCAAAUAUUACACGCAGACAGAAUGGUCUCCUAGCAGGAUGGCCAGAGUUCUGUGAGUGGGUAACAUCAACAGACAACAGAAUCUAUGUUGGAUGGUUUGGUGUACUCAUGAUUCCAUGUUUGCUCACAGCAGCAGCAUGCUUCAUCGUUGCAUUUAUUGCAGCACCUCCUGUCGAUAUCGACGGAAUUAGAGAACCUGUAGCAGGUUCAUUCUUAUAUGGUAACAACAUCAUCUCUGGUGCUGUAGUUCCAUCUU
JCVI_SCAF_1101667130225/618-122              UCUUACGAAUGUUUUAGAAGUAUUGGAUGAAUAUUGGGAAUAGAGGUUGACACGAAGUGUAAAGUUGUGUUAAGAUAAAUAACGAAAGGUGAUGUUUUUAUUACCUUA..UAUUUG.CUCCC..GC..................U.AACCAAGACCUAU.......GGGAG.GGU.A..AAU..UACGUCUUUCAU...AUCCAUCAG.UGAAGGG.A...................UUGAUGGAAAUAUAGUAUCGCUCUACCCUUUGAGCCCUACUUAAAAAAACGUCCUAAUGACAACUUCAAAUAUUACACGCAGACAGAAUGGUCUCCUAGCAGGAUGGCCAGAGUUCUGUGAGUGGGUAACAUCAACAGACAACAGAAUCUAUGUUGGAUGGUUUGGUGUACUCAUGAUUCCAUGUUUGCUCACAGCAGCAGCAUGCUUCAUCGUUGCAUUUAUUGCAGCACCUCCUGUCGAUAUCGACGGAAUUAGAGAACCUGUAGCAGGUUCAUUCUUAUAUGGUAACAACAUCAUCUCUGGUGCUGUAGUUCCAUCUU
JCVI_SCAF_1096626972338/2041-2537            AGCAAGAUCAAGUGCCACCGCAUAUAAAAGAUCUUUUAGAUAGGGGUUGACACGAAGUGUAAAGUUGUGUUAAGAUAAAUAACGAAAGGUGAUGUUUUUAUUACCUUA..UAUUUG.CUCCC..GC..................U.AACCAAGACCUAU.......GGGAG.GGU.A..AAU..UACGUCUUUCAU...AUCCUGUAG.UGAAGGG.A...................UUACAGGAAAUAAAGUAUCGCUCUACCCUUUGAGCCCUACUUAACAAACGUCCUAAUGACAACUUCAAAUAUUACACGCAGACAGAGUGGUCUCCUAGCAGGAUGGCCAGAGUUCUGUGAGUGGGUAACAUCAACAGACAACAGAUUAUAUGUUGGUUGGUUCGGUGUACUCAUGAUCCCAUGCUUGCUAACAGCAGCAGCAUGCUUCAUCGUUGCAUUUAUUGCAGCACCUCCUGUCGAUAUCGACGGAAUUAGAGAACCUGUAGCAGGUUCAUUCUUAUAUGGUAACAACAUCAUCUCUGGUGCUGUAGUUCCAUCUUC
JCVI_SCAF_1096627558561/989-493              UCUUACAAAUGUUUUAGAAGUAUUGGAUGAAUAUUGGGAAUAGGGGUUGACACGAAGUGUAAAGUUGUGUUAAGAUAAAUAACGAAAGGUGAUGUUUUUAUUACCUUA..UAUUUG.CUCCC..GC..................U.AACCAAGACCUAU.......GGGAG.GGU.A..AAU..UACGUCUUUCAU...AUCCUGUAG.UGAAGGG.A...................UUACAGGAAAUAAAGUAUCGCUCUACCCUUUGAGCCCUACUUAAAAAAACGUCCUAAUGNNNNNNNNNNNNNNNNNNNNNNNNNNNNNNNNNNNNNNNNNNNNNNNNNNNUUCAUGUUCGUAUUCCAAGCAGAGCACAACAUUCUAAUGCAUCCUUUCCAUAUGGCAGGUGUAGCAGGUAUGUUCGGAGGAUCUUUAUUCUCUGCAAUGCACGGUUCACUCGUAACUUCAUCUUUAAUUAGGGAGACAACAGAAAAUGAAUCUCAAAAUUAUGGGUAUAAGUUUGGACAAGAAGAAGAAACAUACAACAUUGUCGCUGCUC
JCVI_SCAF_1101667141403/503-907              UCUUACAAAUGUUUUAGAAGUAUUGGAUGAAUAUUGGGAAUAGGGGUUGACACGAAGUGUAAAGUUGUGUUAAGAUAAAUAACGAAAGGUGAUGUUUUUAUUACCUUA..UAUUUG.CUCCC..GC..................U.AACCAAGACCUAU.......GGGAG.GGU.A..AAU..UACGUCUUUCAU...AUCCUGUAG.UGAAGGG.A...................UUACAGGAAAUAAAGUAUCGCUCUACCCUUUGAGCCCUACUUAAAAAAACGUCCUAAUGACAACUUCAAAUAUUACACGCAGACAGAGUGGUCUCCUAGCAGGAUGGCCAGAGUUCUGUGAGUGGGUUACAUCAACAAACAACAGAAUUUAUGUUGGUUGGUUCGGUGUACUCAUGAUUCCAUGCUUGCUCACAGCAGCAGCAUGCUUCAUCGUUGCAUUUAUUGCAGC............................................................................................
JCVI_SCAF_1096627566621/1317-1813            AAGGGCAAGAGUAAAUCCAAAUGAUAUAAUCGGUUCAAUCUAGGGGUUGACACGAAGUGUAAAGUUGUGUUAAGAUAAAUAACGAAAGGUGAUGUUUUUAUUACCUUA..UAUUUG.CUCCC..GC..................U.AACCAAGACCUAU.......GGGAG.GGU.A..AAU..UACGUCUUUCAU...AUCCUGUAG.UGAAGGG.A...................UUACAGGAAAUAAAGUAUCGCUCUACCCUUUGAGCCCUACUUAAAAAACGUCCUAAUGACAACUUCAAAUAUUACACGCAGACAGAAUGGUCUCCUAGCAGGAUGGCCAGAGUUCUGUGAGUGGGUAACAUCAACAGACAACAGAUUAUAUGUUGGUUGGUUCGGUGUACUCAUGAUCCCAUGCUUGCUAACAGCAGCAGCAUGCUUCAUCGUUGCAUUUAUUGCAGCACCUCCUGUCGAUAUCGACGGAAUUAGAGAACCUGUAGCAGGUUCAUUCUUAUAUGGUAACAACAUCAUCUCUGGUGCUGUAGUUCCAUCUUC
JCVI_SCAF_1101667203478/124-619              UAUUUAGCAAAUGAAAACUUAAGAAAAAUACAAACUGUAUCACCGUAUACUUGACAUAAUGUAAAGAUAUGUUAAUAUAAAUAACGUUAGGUGUUUCUUUUAACACAU...AUUUG.CUCCC..GC..................U.AACCAAGACCUAU.......GGGAG.GAU.A..AAU..UACGUCUUUCAU...AUCCUGUAG.UGAAGGG.A...................UUACAGGAAAUAAAGUAUCGCUCUACCCUUUGAGCCCUACUUAAAAACGUCUUACUAAUGACAACUCUUUCAAAUACACGCAGACAGGGUGGUCUCCUACAAGGGUGGCCUGAGUUUUGCGAGUGGGUUACAUCUACAAACAACCGCAUCUAUGUUGGUUGGUUCGGUGUUCUCAUGAUUCCAUGCUUACUCACAGCAGCAGCAUGUUUUAUCGUUGCUUUCAUAGCAGCACCUCCAGUCGAUAUCGACGGAAUCAGAGAGCCAGUUGCUGGUUCUUUAAUGUAUGGUAACAACAUCAUCUCUGGUGCAGUUGUUCCAUCA
JCVI_SCAF_1096628273009/1482-1683            UAUUUAGCAAAUAAAAACUUAAGAAAAAUACAAACUGUAUCACCGUAUACUUGACUUAUUGUAAAGAUAUGUUAAUAUAAAUAACGUUAGGUGUUUCUUUUAACACAU...AUUUG.CUCCC..GC..................UUAACCAAGACCUAU.......GGGAG.GAU.A..AAU..UACGUCU.UAAU...A.UCGUUAAGUGAAGGGAU...................UUAACGAAAAUAUAGUAUCGCUCUAC.......................................................................................................................................................................................................................................................................................................
JCVI_SCAF_1096626929650/1-400                ................................................................................................AUCCUGACGU......ACAA.CUGCUCUUA....................AACCGAGACCUA...U.A..GGCAG.UAUAA..AAC..CUCGUCUCUCAU...AUCCACUAG.UGAAGGG.A...................UUAGUGGAAAUAUAGUAUCGCUCUACCCUUUGAGCCCUACUUAUUUUAAUGUCCUCAUGACAACUCUUUCAAGACAACGCAGUACAGGUCUCCUAAAGGGAUGGCCAGAAUUCUGCGAGUGGGUAACAUCAACAGACAACAGAAUUUAUGUUGGUUGGUUCGGUGUACUCAUGAUUCCAUGUUUGCUCGCAGCAGCAGCAUGUUUCAUCGUUGCUUUCAUCGCAGCACCUCCAGUCGAUAUCGACGGAAUCAGAGAACCAGUAGCGGGUUCUUUCAUGUAUGGUAACAACAUCAUCUCUGGUGCAGUUGUUCCUUCAUCAA
JCVI_SCAF_1101668267155/1093-598             AAACUGGCAUAAGGUACUUGACAAAACUUAACAUUAGCCUAUAUACUAAUAACUGUGGUGUUUUCCACACAUACAAAAGGACUCGAAAGAAUCGCCAUCCUGACGU......ACAA.CUGCUCUUA....................AACCGAGACCUA...U.A..GGCAG.UAUAA..AAC..CUCGUCUCUCAU...AUCCACUAG.UGAAGGG.A...................UUAGUGGAAAUAUAGUAUCGCUCUACCCUUUGAGCCCUACUUAUUUUAAUGUCCUCAUGACAACUCUUUCAAGACAACGCAGUACAGGUCUCCUAAAGGGAUGGCCAGAAUUCUGCGAGUGGGUAACAUCAACAGACAACAGAAUUUACGUUGGAUGGUUCGGUGUUCUCAUGAUUCCAUGCUUACUCACAGCAGCAGCAUGUUUUAUCGUUGCUUUCAUAGCAGCACCUCCAGUCGAUAUCGACGGAAUCAGAGAGCCAGUUGCUGGUUCUUUAAUGUAUGGUAACAACAUCAUCUCUGGUGCAGUUGUUCCAUCAUCAA
JCVI_SCAF_1096626951160/999-1411             CGGAAAUAUUUCACGAAAAAGCUUGACAAACUUGUAAAGUUUUGUUACUAUAAAUAGAUCAGUUGGGAAACCAACACAUUACGAAGGACCCGAAAGAUCGUCACCCUGA.GUACAA.CUGCUCUUA....................AACCGAGACCUA...U.A..GGCAG.UAU.A..AGUA.UUAGUCUCUCAU...AUCCUGUAG.UGAAGGG.A...................UUACAGGAAAUAUAGUAUCGCUCUACCCUUUGAGCCCUACUUAUUUUAACGUCCUCAUGACAACUUCAAACAUAACACGCAGACAAGGUGGACUCCUACAAGGAUGGCCUGAGUUCUGUGAAUGGGUAACAUCAACUGACAACAGAAUCUAUGUUGGAUGGUUCGGUGUCCUAAUGAUCCCAUGUUUACUAACAGCAGCUGCAUGCUUUAUCGUAGCAUUCAUCGCUGCACCU........................................................................................
JCVI_SCAF_1101667104108/826-326              CGGAAAUAUUUCACGAAAAAGCUUGACAAACUUGUAAAGUUUUGUUACUAUAAAUAAAUCAGUUGGGAAACCAACACAUUACGAAGGACCCGAAAGAUCGUCACCCUGA.GUACAA.CUGCUCUUA....................AACCGAGACCUA...U.A..GGCAG.UAU.A..AGUA.UUAGUCUCUCAU...AUCCUGUAG.UGAAGGG.A...................UUACAGGAAAUAUAGUAUCGCUCUACCCUUUGAGCCCUACUUAUUUUAACGUCCUCAUGACAACUUCAAACAUAACACGCAGACAAGGUGGACUCCUACAAGGAUGGCCUGAGUUCUGUGAAUGGGUAACAUCAACUGACAACAGAAUCUAUGUUGGAUGGUUCGGUGUCCUAAUGAUCCCAUGUUUACUAACAGCAGCUGCAUGCUUUAUCGUAGCAUUCAUCGCUGCACCUCCAGUAGACAUUGAUGGAAUCAGAGAACCUGUAGCAGGUUCAUUCAUGUAUGGUAACAACAUCAUCUCAGGUGCAGUUGUACCAUCUU
JCVI_SCAF_1096627560839/826-326              CGGAAAUAUUUCACGAAAAAGCUUGACAAACUUGUAAAGUUUUGUUACUAUAAAUAAAUUAGUUGGGAAACCAACACAUUACGAAGGACCCGAAAGAUCGUCACCCUGA.GUACAA.CUGCUCUUA....................AACCGAGACCUA...U.A..GGCAG.UAU.A..AGUA.UUAGUCUCUCAU...AUCCUGUAG.UGAAGGG.A...................UUACAGGAAAUAUAGUAUCGCUCUACCCUUUGAGCCCUACUUAUUUUAACGUCCUCAUGACAACUUCAAACAUAACACGCAGACAAGGUGGACUCCUACAAGGAUGGCCUGAGUUCUGUGAAUGGGUAACAUCAACAGACAACAGAAUUUAUGUUGGAUGGUUCGGUGUCCUAAUGAUCCCAUGUUUACUAACAGCAGCUGCAUGCUUUAUCGUAGCAUUCAUCGCUGCACCUCCAGUAGACAUUGAUGGAAUCAGAGAACCUGUAGCAGGUUCAUUCAUGUAUGGUAACAACAUCAUCUCAGGUGCAGUUGUACCAUCUU
JCVI_SCAF_1096626307653/1-460                ..................................UGAUCAUUAAUAGCUUGACAAGAAGUGUAAAGUUGUGUUAAGAUAAAUAACGAAAGAUGGUCGUUUGAUCAUA.....UUCA.CUCCCCGUA....................AACCGAGACCUA...U.A..GGGAG.GAU.A..AAU..UACGUCUCUCAU...A.CCCACAG.UGAAGGG.A...................UUGUGGGA.AUAUAAGUUUCGCUCUACCCUUAGAGCCCUACUUACUUUUAACGUCCUCAUGACAACAAUAGCAAAAAGAGAACAAGGCAUCUUACAGGGAUGGCCUCAGUUCUGCGAAUGGGUAACAUCAACAAACAACAGAAUCUAUGUUGGUUGGUUCGGUGUACUCAUGAUCCCAUGCUUGCUCGCAGCAGCAGCAUGUUUCAUCGUUGCAUUUAUUGCAGCACCUCCUGUCGAUAUCGACGGAAUCAGAGAACCUGUAGCAGGUUCAUUCUUAUAUGGAAACAACAUCAUCUCAGGUGCAGUUGUUCCAUCCUCAAA
JCVI_SCAF_1096627056996/1010-512             ACACACUAUGAGUCUGUAGCCUAUUUAGACAGUUUAAGAAUUGACACGCUUGCCAUUUCUGUAAAGUUCUGUUACUAUAAAUAACGAAAGGUGUUCUUUUUAACACAA..UAUUCG.CUCCCCCUC....................AACCGAGACCUA...U.A..GGGAG.GAU.A..AAU..UACGUCUCUCAU...AUCCACUAG.UGAAGGG.A...................UUAGUGGAAAUAUUAAUAUCGCUCUACCCUUGAGCCCUAUUAAUUCUUAUCGUCCUCAUGACAACUCUUACAAGAAGAGAACAAGGCAGCUUUUUAAAAGGUUGGCCUCAGUUCUGCGAGUGGGUUACAAGCACAAACAACCGCAUCUAUGUUGGUUGGUUCGGUGUCUUGAUGAUCCCUUGCCUAUUAGCUGCAGCAGCAUGUUUCAUUGUUGCUUUCAUCGCAGCACCACCCGUUGAUAUAGACGGAAUCCGUGAACCAGUAGCUGGAUCUUUCUUAUAUGGUAACAACAUCAUUUCAGGAGCAGUCGUUCCAAGUUCC
JCVI_SCAF_1096627065901/1053-1549            ACUAAUUAUAUCAGUACCUUACAUAGGCACGUUAUUAAUAUUUUUUGAUUCAAGGUUGUUACUGUUAGACUGAUAUGCGAAUGUUUUAGUUAUAAACACCUAGUGGUA..CAUUCU.CUCCC......................CAAACCGAGACCUA...U.A..GGGAG.AAU.A..AAU..UAUGUCUCUCAU...AUCCACCAG.UGAAGGG.A...................UUGGUGGAAAUAUUAAUAUCGCUCUACCCUUGAGCCCUAUUAAUUUUUUACGUCCUCAUGACAACUCUUUCAAGAAAAGAACAAGGUAGCAUCCUUAAGGGAUGGCCUGAGUUCUGCAAGUGGGUUACAGAUACAAACAAUCGCAUCUAUGUAGGUUGGUUUGGUGUCUAAUGAUUCCUUGCUUAUUAGCAGCAGCAGCCUGCUUCAUAAUUGCAUUCAUUGCUGCACCACCCGUCGAUAUUGACGGUAUUCGUGAACCAGUAGCUGGUUCUUUCUUAUAUGGAAACAACAUCAUCUCAGGAGCAGUCGUUCCUAGCUCAA
JCVI_SCAF_1096627263771/1474-979             UAAUGCAUUAGAUGUUUUAGAUGAGUAUGAUUAUUAAAAUAAUAUAAAAUACUUGACAAAACUUUACAGAACAUAUAUAAUAUACGUGUCUUCAAUCGAAGAUAAUUA...AAAUA.CUCCC......................CAAACCGAGACCUA...C.A..GGGAG.AAU.A..AAU..UACGUCUCUCAU...AUCCGUAAG.UGAAGGG.A...................UUUACGGAAAUAUAAGUUUCGCUCUACCCUUUGAGCCCUACUUAAGACAUAACGUCCUCAUGACAACUUUACAAAAAAGGGAACAAGGCUUACUAUCAGGUUGGUCUGAGUUCUGCGAGUGGGUUACAAGCACAAACAACCGUAUCUAUGUUGGUUGGUUUGGAGUCUUGAUGAUCCCUUGCCUAUUAGCUGCUACAACUUGCUUUAUCAUAGCAUUCAUCGCAGCACCUCCUGUCGAUAUCGACGGAAUCCGUGAACCAGUUGCUGGUUCAUUUAUGUAUGGAAACAACAUCAUCUCUGGUGCUGUAGUUCCAUCUUCAA
JCVI_SCAF_1101668346464/855-354              ACUAAGUAAUAAUACUCAUUGACAUAUAUGUAAAGAUUUGUUAAUAUAAAUAACACAGGUGAUGUUUUCAUUGCCUGACACAAAGGACUCGAAAGGAUCGUAACCGUGC.GUACAA.CUGCU..CU..................CAAACCAAGACCUAU..A....GGCAG.UAU.AAUACU..U.CGUCUUUCAU...A.UCCGAAAGUAAAGGGAU...................UUUCGGAAAUAAGUUUCGCUUCUAACCCUUGAAGCCCUACUUACAAACGUCUUACUAAUGACAACUCUUUCAAAACAAGGCAGAGGCGGUCUCCUACAGGGAUGGCCAGAGUUCUGCGAAUGGGUAACUUCAACAAACAACAGAAUCUAUGUUGGUUGGUUCGGAGUACUCAUGAUUCCAUGCUUACUCGCAGCAGCAGCAUGUUUCAUCGUUGCUUUCAUAGCAGCACCUCCAGUCGAUAUCGACGGAAUCAGAGAACCAGUAGCUGGUUCAUUCAUGUAUGGUAACAACAUCAUUUCUGGUGCUGUAGUUCCAUCUUCC
JCVI_SCAF_1096626225851/210-702              UAUAUAUACUUAUUGACUUUUUUGUAAAGUUUCUGUAAUAUAAAUACUCGGAGAUGCUAACAUAGCAUCCAUUAGGAAGGACUCGAAAUUAUCGUAAACCUGACUA......CAAA.CUGCU..CU..................CAAACCAAGACCUAU..A....GGCAG.UAU.AAUACU..U.CGUCUUUUAU.....CCAGUAG.U.GAGGG.A...................UUACUGGAAAUAAAUAUCGCUCUACCCUAGAGCCCUAUUUAAACGUCUUACUAAUGACAACUCUUUCAAAACAACGUAGUACUGGUCUCCUACAGGGAUGGCCAGAGUUCUGCGAGUGGGUUACAUCAACAAACAAUAGAAUCUAUGUUGGUUGGUUCGGUGUACUCAUGAUCCCAUGCUUGCUAACAGCAGCAGCAUGUUUCAUCGUUGCAUUCAUUGCAGCACCUCCAGUCGAUAUCGACGGAAUCAGAGAACCAGUUGCUGGUUCAUUCAUGUAUGGUAACAACAUCAUCUCUGGUGCUGUAGUUCCAUCUUCAAACG
JCVI_SCAF_1096627595241/1-395                ....................................................................................................CUCCUUUG....AAGA.CUGCU..CU..................CAAACCAAGACCUAU..A....GGCAG.UAU.AAUACU..U.CGUCUUUUAU.....CCAGUAG.U.GAGGG.A...................UUACUGGAAAUAAGUUUCGCAUCUACCCUUGAUGCCCUACUUACAAACGUCUUAUUAAAUGACAACUCUUUCAACUCAAACCCGCAGUAAAGGUCUCCUAGCAGGUUGGCCUGAGUUCUGCGAAUGGGUAACAUCAACAAACAACAAACUAUAUGUUGGUUGGUUUGGUGUCCUUAUGAUCCCAUGCUUGCUAACAGCAGCAGCAUGCUUCAUCGUUGCAUUCAUUGCAGCACCUCCUGUCGAUAUCGACGGAAUCAGAGAACCCGUGGCAGGUUCUUUCAUGUAUGGUAACAACAUCAUUUCUGGUGCAGUUGUUCCAUC
JCVI_SCAF_1096627551456/1505-1013            UCCAGAAUCUAAAAAAAGAAAGACUAAGAUAUUAAAUCAACCAAAUGGUUGACGGGAUUGUAAAGUUUUGUUAUAAUAAAUAACGAAAGGGUGUUGCUUUCAACAC......UUAA.CUGCU..CU..................CAAACCAAGACCUAU..A....GGCAG.UAU.AAUACU..U.CGUCUUUUAU.....CCAGUAG.U.GAGGG.A...................UUACUGGAAAUAAGUUUCGCAUCUUCCCUGAUGCCCUACUUAAAAACGUCUUACUAAUGACAACUUCUAAUUUAACACGCAGUAGAGGUGGUCUCCUUAAAGGUUGGCCAGAGUUCUGCGAGUGGGUAACAUCUACAGACAACAGAAUAUAUGUUGGUUGGUUCGGUGUUCUCAUGAUCCCAUGUUUGCUAACAGCAGCAGCAUGUUUUGUAGUAGCAUUUAUUGCUGCUCCUCCAGUCGAUAUCGACGGAAUCAGAGAGCCUGUAGCAGGUUCAUUUAUGUAUGGUAACAACAUCAUCUCUGGUGCAGUUGUUCCAUCAU
JCVI_SCAF_1096627748636/99-606               GGAAUGGAAUGUAACUCUUGACAAAGUGUUGAAACGCAUAUAUAAUAAGUAGAUCGUGAAGUUUUGUAACUUCCUCGAUCUUUUUUUACAAAGGACCCGAAAUUAUCG...UCACC.CUGCG..UACAAACUGCUCG.......CAAACCAAGACCUA...U.A..GGCAG.UAU.AAUACU..U.CGUCUUUC.U...A.UCCAGUA.GUGAGGGAU...................UACUGGAA.AUAAGUUUCGCAUCUACCCUUGAUGCCCUACUUAACGUCUUACUAAUGACAACUCUUUCAACUCAAUCCCGCAGAUCAGGUGGUCUCCUAGCAGGGUGGCCAGAAUUCUGUGAGUGGGUAACAUCAACAAACAACAGACUUUAUGUUGGUUGGUUUGGUGUUUUAAUGAUUCCCUGCUUGCUAACAGCAGCAGCGUGUUUCAUCGUAGCAUUCAUCGCUGCUCCUCCUGUGGACAUCGAUGGAAUCAGAGAACCAGUUGCGGGUUCUUUUAUGUAUGGUAACAACAUCAUCUCAGGUGCUGUAGUUCCAUCU
JCVI_SCAF_1096627716232/375-873              UAUUAUAAGAAAUUCUAAUAACUGUUAUUACUUUUUCUCAUAAGGUAAUGAGUAAAUAUACUCAUGUGUUGACAUAUAUUGUUACGAUAUGCUAAGAUAAAUAAACUU...ACACA.CUGCU...C..................CCAACCGAGACCUAC..GUA..GGCAG.UAUAA..UACA.U.CGUCUCUCAU...A.UCCUGUA.GUGAGGGAU...................UACAGGAA.AUAAGUUUCGCAAGUACCCUUCUUGCCCUACUUACAAUCGUCUUACUAAUGACAACCUCAAAUAUAACUCGCAGAGGUGGUCUCCUAAAGGGAUGGCCAGAAUUCUGCGAAUGGGUAACAUCAACUGACAACAGAAUCUACGUUGGUUGGUUCGGUGUACUCAUGAUUCCAUGCUUACUCACAGCAGCAGCAUGUUUCAUCGUUGCAUUCAUUGCAGCACCUCCUGUCGAUAUCGACGGAAUCAGAGAACCAGUAGCGGGUUCUUUCUUGUAUGGUAACAACAUCAUCUCUGGUGCAGUUGUACCAUCUUCA
JCVI_SCAF_1096627526776/566-1062             CUUAUCUUCCUGAGAGUUGACAUUUAUGUAAAGUUGUGUUAAGAUAAAUAACGAUAGUGAGAUCUUGAUCUCAACACAUUUCAUAGGACUCGAAAGAUCGCCCUCCUC...UGAAGACUGCU..CU..................CAAACCAAGACCUAU..A....GGCAG.UAU.AAUACC..U.CGUCU.UC.U...A.UCCAGUA.GUGAGGGAU...................UACUGGAA.AUAAGUUUCGCAUGUACCCUUCAUGCCCUACUUACAAACGUCNNNNNNNNNNNNNNNNNNNNNNNNNNNNNNNNNNNNNNNNNNNNNNNNNNNCCUCUAAUUUAUCUCGUAGAUCGGGUGAAAUCCUAACAGGAUGGUCCGAUUUCUGCGAAUGGGUAACAUCAACUAACAACAGAAUUUAUGUUGGUUGGUUCGGUGUACUCAUGAUCCCAUGCUUACUCACUGCAGCAGCAUGUUUCAUCGUUGCAUUCAUUGCAGCACCUCCUGUCGAUAUCGACGGAAUCAGAGAACCCGUGGCAGGUUCUUUCAUGU
JCVI_SCAF_1096627041526/261-1                UUGAGUAUUCUUACUCAUUGACAUAAUUGUAAAGAAAUCGUAAUAUAAAUAACGUUAGGUGUUGUUUUCAACACCGUCUACCAUGGACUCGAAAGUAUCGUAACCCAUC.GUACAA.CUGCU..CC..................C.AACCAAGACCUUU..GUA..GGCAG.UAU.AAUACU..U.CGUCUUUCAU...A.UCCAGUA.GUGAGGGAU...................UACUGGGAAAUAAGUUUCGCAUCUUCCCUGAUGCCCUACUUAACGUCUUACUAAUGACAACUCUUUCAAAACAACGCAGC.................................................................................................................................................................................................................................................
JCVI_SCAF_1096627055819/2105-1607            AGUAUUCUUACUCAUUGACAUAAUUGUAAAGAAAUCGUAAUAUAAAUAACGUUGAGUGUUGUUUUCAACACCAACCCACCAUGGACUCGAAGGUAUCGUAACCCAUUG...UGCAA.CUGCUCUCA....................AACCAAGACCUAU..U.A..GGCAG.UAU.AAUACU..U.CGUCUUUCAU...A.UCCAGUA.GUGAGGGAU...................UACUGGAA.AUAAGUUUCGCAUCUACCCUUGAUGCCCUACUUAACGUCUUACUAAUGACAACUCUUUCAAAACAACGCAGUACAGGACUACUACAAGGGUGGCCUGAGUUCUGUGAGUGGGUUACAUCAACAAACAACAGAAUUUAUGUUGGUUGGUUUGGUGUUCUCAUGAUCCCAUGCUUGCUCACAGCAGCAGCAUGCUUCAUCGUUGCAUUCAUUGCAGCACCUCCUGUCGACAUCGACGGAAUCAGAGAACCAGUAGCGGGUUCUUUCAUGUAUGGUAACAACAUCAUCUCUGGUGCAGUUGUUCCUUCAUCAAAC
JCVI_SCAF_1096627785158/262-1                UCUAACUGGAGAGAUGACUUGACAGAAGUGUAACGUUCUGUUAAGAUAAAUAACACAGGUGAUGUUUUCAUUGCCUGACACAAAGGACUCGAAAGGAUCGUAACCCUG..CGUAAA.CUGCU..CU..................CAAACCAAGACCUAU..A....GGCAG.UAU.AAUACU..U.CGUCUUUCAU...A.UCCUGUA.GCGAGGGGU...................UACAGGAA.AUAAGUUUCGCAUCUCCCCUGAUGCCCUACUUAAACGUCUUACUAAUGACAACCUCAAAUAUUACACGCAGACAA.............................................................................................................................................................................................................................................
JCVI_SCAF_1096627557851/243-1                AUUGUAUCCUAUGAUACUUGCCAAAUAUGUAACGUUUUGUUAAUAUAAAUAACGGAAGGGUGUUGUUUUCAACACAUAGCAAAGGACUCGAAAGGAUCGCCAUCCAUU...GCAAA.CUGCU..CU..................CAAACCAAGACCUAC..A....GGCAG.UAU.AAUACU..U.CGUCUUU..U...A.UCCAGUA.GCGAGGGGU...................UACUGGAA.AUAAGUUUCGCAUCUACCCUUGGUGCCCUACUUAACGUCUUAUUAAAUGACAACCUCAA.............................................................................................................................................................................................................................................................
JCVI_SCAF_1101668271280/845-1341             UAUUUAUUACAAUUUUUUAUUAAGUUUAAGUAUUGUAUCCUAUGAUACUUGACAGAAUUGUAAAGUUCUGUUACUAUAAAUAACGGAAGGGUGUUGCUUUCAACACC.....GUCA.CUGCUCCCA.....................ACCAAGACCUC...U.GUAGGCAG.UAU.AAUACU..U.CGUCUUUCAU...A.UCCAGUA.GUGAGGGAU...................UACUGGAA.AUAAGUUUCGCAUCUACCCUUGAUGCCCUACUUAAAAACGUCUUACUAAUGACAACUUCUAACUUAACACGCAGUAGAGGUGGUAUCCUAAAGGGAUGGCCAGAGUUCUGCGAGUGGGUAACAUCAACAAACAACAGACUAUAUGUUGGUUGGUUUGGUGUUCUCAUGAUUCCAUGUCUGCUAACAGCAGCAGCAUGUUUCGUAGUAGCAUUUAUUGCUGCACCUCCAGUCGAUAUCGACGGAAUCAGAGAGCCAGUAGCUGGUUCUUUAAUGUAUGGUAACAACAUCAUUUCUGGUGCUGUUGUACCUUCA
JCVI_SCAF_1096627760811/1419-1708            CAUUAUAAGAAAGCAGUUAAAGUAAAAAGAUUAUUUUCUAGGAAAAAAACUUGACGGAAGUGUAAACUUGUGUUAAGAUAAAUAACGAAAGGGUGUUGCUUUCAACAC...CAUAA.CUGCU..CC..................C.AACCAAGACCUCU..GUA..GGCAG.UAU.AAUACU..U.CGUCUUUC.U...A.UCCAGUA.GUGAGGGAU...................UACUGGAA.AUAAGUUUCGCAUCUACCCUUGAUGCCCUACUUAAAAACGUCUUACUAAUGACAACUUCUAAUUUAACACGCAGUAGAGGUGGUAUCCUAAAGGGAUGGCCAGA................................................................................................................................................................................................................
JCVI_SCAF_1096627593034/1289-1563            GAGUAUUCUUACUCAUUGACAUAAUUGUAAAGAAAUCGUAAUAUAAAUAACGUUAGGUGUUGUUUUCCACACCAACCCACCAUGGACUCGAAGGUAUCGUAACCCAUU..GUGCAA.CUGCU..CU..................CAAACCAAGACCUAU..A....GGCAG.UAU.AAUACU..U.CGUCUUUCAU...A.UCCAGUA.GUGAGGGAU...................UACUGGAA.AUAAGUUUCGCAUCUACCCUUGAUGCCCUACUUAACGUCUUACUAAUGACAACUCUUUCAAAACAACGCAGUACAGGACUACUACAAG................................................................................................................................................................................................................................
JCVI_SCAF_1096627560201/734-240              AUUAUAAGAAGGCAGUCAAAACAAAAAAAUUAUUUUCUAGAAAAAAGACUUGACUUUAUGUAAAGUUUUGUUAUAAUAAAUAACGAAAGGGUGUUGCUUUCAACAC......CUAA.CUGCU..CU..................CAAACCAAGACCUAU..A....GGCAG.UAU.AAUACU..U.CGUCUUUCAU...A.UCCAGUA.GUGAGGGAU...................UACUGGAA.AUAAGUUUCGCAUCUUCCCUGAUGCCCUACUUAAAAACGUCUUACUAAUGACAACUUCUAAUUUAACACGCAGUAGAGGUGGUCUCCUUAAGGGUUGGCCAGAGUUCUGCGAGUGGGUAACAUCUACAGACAACAGAAUAUAUGUUGGUUGGUUCGGUGUACUCAUGAUUCCAUGUCUGCUAACAGCAGCAGCAUGCUUCGUAGUAGCAUUCAUUGCUGCUCCUCCAGUCGAUAUCGACGGAAUCAGAGAGCCUGUAGCAGGUUCAUUUAUGUAUGGUAACAACAUCAUCUCUGGUGCAGUUGUUCCAUCAU
JCVI_SCAF_1096627705536/1337-1830            UGGUAUCCAGACACUUUAAGAAAGCGAUCAGAAAAAAUAAUAAAAAAACUUGACUUUAUGUAAACUUUUGUUAUAAUAAAUAACGAAAGGGUGUUGCUUUCAACAC......CUAA.CUGCU..CU..................CAAACCAAGACCUAU..A....GGCAG.UAU.AAUACU..U.CGUCUUUC.U...A.UCCAGUA.GUGAGGGAU...................UACUGGAA.AUAAGUUUCGCAUCUUCCCUGAUGCCCUACUUAAAACGUCUUACUAAUGACAACUUCUAAUUUAACACGCAGUAGAGGUGGUCUCCUUAAGGGUUGGCCAGAGUUCUGCGAGUGGGUAACAUCAACAAACAACAGACUAUAUGUUGGUUGGUUUGGUGUCCUUAUGAUUCCAUGUCUGCUAACAGCAGCAGCAUGUUUCAUCGUAGCAUUCAUUGCUGCACCUCCAGUCGAUAUCGACGGAAUCAGAGAGCCUGUAGCAGGUUCUUUAAUGUAUGGUAACAACAUCAUCUCUGGUGCUGUAGUUCCAUCUUC
JCVI_SCAF_1101668208180/663-1157             AAUAGAGUAUUUGAUGUUUUGGAUGAAUACUGGCAAUAAAUUUUUUUCUUGACAAGAGUGUAAAGAUGUGUUAAGAUAAAUAACGAAAGGGUGUUGCUUUCAACAC......CUAA.CUGCU..CU..................CAAACCAAGACCUAU..A....GGCAG.UAU.AAUACU..U.CGUCUUUCAU...A.UCCAGUA.GUGAGGGAU...................UACUGGAA.AUAAGUUUCGCAUCUUCCCUGAUGCCCUACUUAAAAACGUCUUACUAAUGACAACUUCUAAUUUAACACGCAGUAGAGGUGGUCUCCUUAAGGGUUGGCCAGAGUUCUGCGAGUGGGUAACAUCUACAGACAACAGAAUAUAUGUUGGUUGGUUCGGUGUACUCAUGAUUCCAUGUCUGCUAACAGCAGCAGCAUGUUUUGUAGUAGCAUUCAUUGCUGCUCCUCCAGUCGAUAUCGACGGAAUCAGAGAGCCUGUAGCAGGUUCAUUUAUGUAUGGUAACAACAUCAUCUCUGGUGCAGUUGUUCCAUCAU
JCVI_SCAF_1096627543309/52-545               UGGUAUCUAAACAUUUUAAGAAAGCGAUCAGAAAAAAUAAAAAAUAAACUUGACUUUAUGUAAAGUUUUGUUAUAAUAAAUAACGAAAGGGUGUUGCUUUCAACAC......CUAA.CUGCU..CU..................CAAACCAAGACCUAU..A....GGCAG.UAU.AAUACU..U.CGUCUUUC.U...A.UCCAGUA.GUGAGGGAU...................UACUGGAA.AUAAGUUUCGCAUCUUCCCUGAUGCCCUACUUAAAAACGUCUUACUAAUGACAACUUCUAAUUUAACACGCAGUAGAGGUGGUCUCCUUAAGGGUUGGCCAGAGUUCUGCGAGUGGGUAACAUCUACAGACAACAGAAUCUAUGUUGGUUGGUUUGGUGUUCUCAUGAUUCCAUGUUUGCUCACAGCAGCAGCAUGUUUCGUAGUAGCAUUCAUUGCUGCUCCUCCUGUCGAUAUCGACGGAAUCAGAGAGCCUGUAGCAGGUUCAUUUAUGUAUGGUAACAACAUCAUCUCUGGUGCUGUAGUUCCAUCAU
JCVI_SCAF_1096627714386/682-189              ACUUCAAGAAAGCAGUCAGAACAAAAAAAAUAUUUUCUAAGAAAAAAACUUGACUUUAUGUAAAGUUUUGUUAUAAUAAAUAACGAAAGGGUGUUGCUUUCAACAC......CUAA.CUGCU..CU..................CAAACCAAGACCUAU..A....GGCAG.UAU.AAUACU..U.CGUCUUUC.U...A.UCCAGUA.GUGAGGGAU...................UACUGGAA.AUAAGUUUCGCAUCUUCCCUGAUGCCCUACUUAAAAACGUCUUACUAAUGACAACUUCUAAUUUAACACGCAGUAGAGGUGGUCUCCUUAAAGGUUGGCCAGAGUUCUGCGAGUGGGUAACAUCUACAGACAACAGAAUAUAUGUUGGUUGGUUCGGUGUACUCAUGAUUCCAUGUCUGCUAACAGCAGCAGCAUGCUUUGUAGUAGCAUUCAUUGCUGCUCCUCCAGUCGAUAUCGACGGAAUCAGAGAGCCUGUAGCAGGUUCAUUUAUGUAUGGUAACAACAUCAUCUCUGGUGCAGUUGUUCCAUCAU
JCVI_SCAF_1096627758463/264-758              UCCAGAAAAGAAAAAAAGAAAAUCAAGAAUAUUAUCUCAACCAAAUGGUUGACGGGAUUGUAAAGUUUUGUUAUAAUAAAUAACGAAAGGGUGUUGCUUUCAACAC......CUAA.CUGCU..CU..................CAAACCAAGACCUAU..A....GGCAG.UAU.AAUACU..U.CGUCUUUCAU...A.UCCAGUA.GUGAGGGAU...................UACUGGAA.AUAAGUUUCGCAUCUUCCCUGAUGCCCUACUUAAAAACGUCUUACUAAUGACAACUUCUAAUUUAACACGCAGUAGAGGUGGUCUCCUUAAGGGUUGGCCAGAGUUCUGCGAGUGGGUAACAUCUACAGACAACAGAAUAUAUGUUGGUUGGUUCGGUGUACUCAUGAUUCCUUGCUUGCUCACAGCAGCAGCUUGUUUCGUAGUAGCAUUCAUUGCUGCUCCUCCAGUCGAUAUCGACGGAAUCAGAGAGCCUGUAGCAGGUUCAUUUAUGUAUGGUAACAACAUCAUCUCUGGUGCAGUUGUUCCAUCAU
JCVI_SCAF_1096627382162/2221-2715            AAUAGAGUAUUUGAUGUUUUGGAUGAAUACUGGCAAUAAAUUUUUUUCUUGACAAGAGUGUAAAGAUGUGUUAAGAUAAAUAACGAAAGGGUGUUGCUUUCAACAC......CUAA.CUGCU..CU..................CAAACCAAGACCUAU..A....GGCAG.UAU.AAUACU..U.CGUCUUUCAU...A.UCCAGUA.GUGAGGGAU...................UACUGGAA.AUAAGUUUCGCAUCUUCCCUGAUGCCCUACUUAAAAACGUCUUACUAAUGACAACUUCUAAUUUAACACGCAGUAGAGGUGGUCUCCUUAAGGGUUGGCCAGAGUUCUGCGAGUGGGUAACAUCUACAGACAACAGAAUAUAUGUUGGUUGGUUCGGUGUACUCAUGAUUCCAUGUCUGCUAACAGCAGCAGCAUGUUUUGUAGUAGCAUUUAUUGCUGCUCCUCCAGUCGAUAUCGACGGAAUCAGAGAGCCUGUAGCAGGUUCAUUUAUGUAUGGUAACAACAUCAUCUCAGGUGCAGUUGUUCCAUCAU
JCVI_SCAF_1096626980834/1559-2054            UAUUUAUUACAUUCUUAAAUUAACUUUAGGUAUUGUAUCCUAUGAUACUUGCCAUUAAUGUAAACAUUUGUUAACAUAAAUAACGGAAGGGUGUUGCUUUCAACACC.....GACA.CUGCU..CU..................CAAACCAAGACCUAU..A....GGCAG.UAU.AAUACU..U.CGUCUUUCAU...A.UCCAGUA.GUGAGGGAU...................UACUGGAA.AUAAGUUUCGCAUCUACCCUUGAUGCCCUACUUAAAAACGUCUUACUAAUGACAACUUCAAAUCUAACACGCAGACAAGGUGGAAUCCUACAGGGAUGGCCUGAGUUCUGUGAGUGGGUAACAUCAACAAACAACAGACUUUAUGUUGGUUGGUUUGGUGUUCUAAUGAUCCCAUGUCUAUUAACAGCAGCUGCAUGCUUCAUCGUUGCAUUUAUCGCUGCACCUCCAGUCGAUAUCGACGGAAUCAGAGAGCCAGUUGCUGGUUCUUUAAUGUAUGGAAACAACAUCAUUUCUGGUGCAGUUGUUCCAUCA
JCVI_SCAF_1101668291157/1523-1792            GACAUUAUAAGAAAGCAGUUAAAACAAAAAAAUUAUUUUCUAGGAAAAAAACUUGACUUUAUGUAAAGUUUUGUUAUAAUAAAUAACGAAAGGGUGUUGCUUUCAACA..CCAUAA.CUGCU..CU..................CAAACCAAGACCUAU..A....GGCAG.UAU.AAUACU..U.CGUCUUUCAU...A.UCCAGUA.GUGAGGGAU...................UACUGGAA.AUAAGUUUCGCAUCUUCCCUGAUGCCCUACUUAAAAACGUCUUACUAAUGACAACUUCUAAUUUAACACGCAGUAGAAGUGGU.....................................................................................................................................................................................................................................
JCVI_SCAF_1096627389395/3908-3417            UUUGGGCUUGACAAAAUGUUGAAAUGCAUAUAUAGUAUGGAAGUUACGUUAAGAAAUGUAAACUUAACCUUGCAAUGGACUCGAAAGGAUCGCCAUCCACUUGCACAA.........CUGCU..CU..................CAAACCAAGACCUAU..A....GGCAG.UAU.AAUACU..U.CGUCUUUC.U...A.UCCAGUA.GUGAGGGAU...................UACUGGAA.AUAAGUUUCGCAUCUACCCUUGAUGCCCUACUUAAACGUCUUAUUAAUGACAACUCUUUCAAGAACAGGCAAAUCGACUGGUCUCUUAGCAGGCUGGCCCGAGUUUUGCGAGUGGGUUACAUCCACUAACAACCGCCUAUACGUAGGUUGGUUUGGUGUAUUGAUGAUUCCAUGUUUGCUAACAGCAGCAGCAUGCUUCAUCGUUGCUUUCAUAGCAGCACCUCCUGUCGACAUCGACGGAAUCAGAGAGCCUGUAGCAGGUUCUUUCUUGUAUGGUAACAACAUCAUUUCUGGUGCUGUUGUCCCAUCAUC
JCVI_SCAF_1096627602047/528-31               AAUUUAGUAAAGACUUCCCCGUAAGGACAACUCUUGAAUAGGGGUUGACACAUAGUGUAAAGUUGUGUUAAGAUAAAUAACGAAAGGUGAUAACUUUUGUUAUCAAAC...GCACA.CUGCU..CG..................CAAACCGAGACCUA...U.A..GGCAG.UAUAA..UACA.U.CGUCUCUCAU...A.UCCUGUA.GUGAGGGAU...................UACAGGAA.AUAAGUUUCGCAUCUACCCUUGAUGCCCUACUUAACAAUCGUCUUACUAAUGACAACUCUAUCUAAUACACGCAGACAGGGUGGUCUCCUUCAGGGAUGGCCAGAAUUCUGCGAGUGGGUAACAUCAACUAACAACAGAAUCUAUGUUGGUUGGUUCGGUGUACUCAUGAUUCCAUGCUUACUCACAGCAGCAGCAUGUUUCAUUGUUGCAUUCAUUGCAGCACCUCCUGUCGAUAUCGACGGAAUCAGAGAACCAGUAGCAGGUUCUUUCAUGUAUGGUAACAACAUCAUCUCAGGUGCAGUUGUUCCAUC
JCVI_SCAF_1101668202738/664-1161             ACUCAAACAACUUUUAGUAGAUUAAAAAAAUUUAGAAAAAAAAGUUGACAAGAAGUGUAAAGUUGUGUUAAGAUAAAUAACGAAAGGUGAUAACUUUUGUUAUCAAAC...GCACA.CUGCU..CG..................CAAACCGAGACCUA...U.A..GGCAG.UAUAA..UACA.U.CGUCUCUCAU...A.UCCUGUA.GUGAGGGAU...................UACAGGAA.AUAAGUUUCGCAUCUACCCUUGAUGCCCUACUUAACAAUCGUCUUACUAAUGACAACUCUAUCUAAUACACGCAGACAGAGUGGUCUCCUUCAGGGAUGGCCAGAAUUCUGCGAGUGGGUAACAUCAACAAACAACAGAAUCUAUGUUGGUUGGUUCGGUGUACUCAUGAUUCCAUGCUUACUCACAGCAGCAGCAUGCUUCAUUGUUGCAUUCAUUGCAGCACCUCCUGUCGAUAUCGACGGAAUCAGAGAACCAGUAGCAGGUUCUUUCAUGUAUGGUAACAACAUCAUCUCAGGUGCAGUUGUACCAUC
JCVI_SCAF_1096627737735/821-327              CAAAAAAGACCUUGCGAAGAAUCAUAUGCUUAAAGANNNNNNNNNNNNNNNNNNNNNNNNNNNNNNNNNNNNNNNNNNNNNNNNNNNAGGGUGUUGCUUUCAACACC.....AUAA.CUCCU..CG..................CAAACCGAGACCUA...U.A..GGGAG.UAUAA..AACA.U.CGUCUCUU.U...A.UCCAGUA.GUGAGGGAU...................UACUGGAA.AUAAGUUUCGCAUCUUCCCUGAUGCCCUACUUAAAAACGUCUUACUAAUGACAACUUCUAAUUUAACACGCAGUAGAGGUGGUCUCCUUAAGGGUUGGCCAGAGUUCUGCGAGUGGGUAACAUCAACAAACAACAGAAUCUACGUUGGUUGGUUUGGUGUCCUAAUGAUUCCAUGCUUACUCACAGCAGCAGCAUGUUUCAUCGUUGCAUUUAUUGCAGCACCUCCAGUCGAUAUCGACGGAAUCAGAGAGCCUGUAGCAGGUUCUUUCAUGUAUGGAAACAACAUCAUCUCAGGUGCAGUUGUUCCUUCAU
JCVI_SCAF_1096627782477/810-1303             UAUUUAGUGUCUUUUAAUAGUUAACAAUAGGUAAUGUAUCCUAUGAUACUUGACACAAUUGUAAAGUUCUGUUACUAUAAAUAACGGAAGGUGUUCUUUUUAACACAU...UUCAG.CUCCC..GC..................U.AACCAAGACCUAU.......GGGAG.GAU.A..AAU..UACGUCUUUU.U...A.CCUGUAA.GUGAGGGAU...................UUACAGGA.AUAAGUUUCGCAUCUACCCUUGAUGCCCUACUUAAAAACGUCUUACUAAUGACAACUUCAAAUCUAACACGCAGACAAGGUGGUAUCCUAAAGGGAUGGCCUGAGUUCUGUGAGUGGGUAACAUCAACAAACAACAGAUUAUAUGUUGGUUGGUUCGGUGUUCUAAUGAUCCCAUGUCUAUUAACAGCAGCUGCAUGCUUCAUCGUUGCAUUCAUUGCUGCACCUCCAGUCGAUAUCGACGGUAUUCGUGAGCCAGUAGCUGGUUCUUUAAUGUAUGGUAACAACAUCAUCUCAGGAGCAGUCGUUCCAUCA
JCVI_SCAF_1101667107204/547-54               UUAUUUAUUACAAUCUUUUAUUAAGAAUAGGUAUUGUAUCUUAUGAUACUUGCCAUUAAUGUAAACAUUUGUUAACAUAAAUAACGGAAGGUGUUUCUUUUAACACAU...UUCAG.CUCCC..GC..................U.AACCAAGACCUAU.......GGGAG.GAU.A..AAU..UACGUCUUUU.U...A.CCUGUAA.GUGAGGGAU...................UUACAGGA.AUAAGUUUCGCAUCUACCCUUGAUGCCCUACUUAAAAACGUCUUACUAAUGACAACUUCUAACUUAACACGCAGUAGAGGUGGUAUCCUAAAGGGAUGGCCAGAGUUCUGCGAGUGGGUAACAUCAACAAACAACAGACUAUAUGUUGGUUGGUUUGGUGUCCUCAUGAUUCCAUGUCUGCUAACAGCUGCAGCAUGUUUUAUCGUAGCAUUUAUUGCUGCACCUCCAGUCGAUAUCGACGGAAUCAGAGAGCCUGUAGCAGGUUCUUUAAUGUAUGGUAACAACAUCAUUUCUGGUGCUGUUGUACCUUCA
JCVI_SCAF_1096626954123/960-1453             UUAUUUAUUACAAUCUUUUAUUAAGAAUAGGUAUUGUAUCCUAUGAUACUUGCCAUUAAUGUAAACAUUUGUUAACAUAAAUAACGGAAGGUGUUCUUUUUAACACAU...UUCAG.CUCCC..GC..................U.AACCAAGACCUAU.......GGGAG.GAU.A..AAU..UACGUCUUUU.U...A.CCUGUAA.GUGAGGGAU...................UUACAGGA.AUAAGUUUCGCAUCUACCCUUGAUGCCCUACUUAAAAACGUCUUACUAAUGACAACUUCUAACUUAACACGCAGUAGAGGUGGUAUCCUUAAGGGAUGGCCAGAGUUCUGCGAGUGGGUAACAUCAACAAACAACAGACUAUAUGUUGGUUGGUUUGGUGUGUUAAUGAUCCCAUGUUUAUUAACAGCAGCUGCUUGCUUCAUUGUUGCAUUCAUCGCUGCACCUCCAGUCGAUAUCGACGGAAUCAGAGAGCCAGUUGCUGGUUCUUUAAUGUUUGGUAACAACAUCAUUUCUGGUGCUGUUGUACCUUCA
JCVI_SCAF_1096626960853/2-496                UUAUUUAUUACAAUCUUAAAUUAACUUUAGGUAUUGUAUCCUAUGAUACUUGCCAUUAAUGUAAACAUUUGUUAACAUAAAUAACGGAAGGUGUUCUUUUUAACACAU...UUCAG.CUCCC..GC..................UUAACCAAGACCUAU.......GGGAG.GAU.A..AAU..UACGUCUUUU.U...A.CCUGUAA.GUGAGGGAU...................UUACAGGA.AUAAGUUUCGCAUCUACCCUUGAUGCCCUACUUAAAAACGUCUUACUAAUGACAACUUCUAAUUUAACACGCAGUAGAGGUGGUAUCCUACAGGGAUGGCCAGAGUUCUGCGAGUGGGUAACAUCAACAAACAACAGAUUUUAUGUUGGUUGGUUUGGUGUUCUCAUGAUUCCAUGUCUGCUAACAGCUGCAGCAUGUUUCAUCGUUGCUUUCAUAGCAGCACCUCCAGUCGAUAUCGACGGAAUCAGAGAGCCAGUUGCUGGUUCUUUAAUGUAUGGUAAUAACAUCAUCUCUGGUGCAGUUGUUCCAUCA
JCVI_SCAF_1096627724170/1471-978             UAUUUAUUACAAUUUUUUUAUUAAGUUUAGGUAUUGUAUCCUAUGAUACUUGACAUAUAUGUAAAGUUUUGUUAAUAUAAAUAACGGAAGGUGUUUCUUUUAACACAU...UUCAG.CUCCC..GC..................U.AACCAAGACCUAU.......GGGAG.GAU.A..AAU..UACGUCUUUU.U...A.CCUGUAA.GUGAGGGAU...................UUACAGGA.AUAAGUUUCGCAUCUACCCUUGAUGCCCUACUUAAAAACGUCUUACUAAUGACAACUUCUAACUUAACACGCAGUAGAGGUGGUAUCCUUAAGGGAUGGCCAGAGUUCUGCGAGUGGGUAACAUCAACAAACAACAGACUAUACGUUGGUUGGUUUGGUGUCCUCAUGAUUCCAUGUCUGCUAACAGCCGCAGCAUGUUUCGUAGUAGCAUUUAUUGCUGCACCUCCAGUCGAUAUCGACGGAAUCAGAGAGCCAGUAGCUGGUUCUUUAAUGUAUGGUAACAACAUCAUUUCUGGUGCUGUUGUACCUUCA
JCVI_SCAF_1096626930686/486-980              UUAUUUAUUACAAUUUUUUAUUAAGUCUAGGUAUUGUAUCCUAUGAUACUUGACAGAAUUGUAAAGUUCUGUUACCAUAAAUAACGGAAGGUGUUUCUUUUAACACAU...UUCAG.CUCCC..GC..................UUAACCAAGACCUAU.......GGGAG.GAU.A..AAU..UACGUCUUUU.U...A.CCUGUAA.GUGAGGGAU...................UUACAGGA.AUAAGUUUCGCAUCUACCCUUGAUGCCCUACUUAAAAACGUCUUACUAAUGACAACUUCUAACUUAACACGCAGUAGAGGUGGUAUCCUAAAGGGAUGGCCAGAGUUCUGCGAGUGGGUAACAUCAACUAACAACAGACUAUAUGUUGGUUGGUUCGGUGUCCUCAUGAUUCCAUGUCUGCUAACAGCUGCAGCAUGUUUCGUAGUAGCAUUUAUUGCUGCACCUCCAGUCGAUAUCGACGGAAUCAGAGAGCCUGUAGCAGGUUCUUUAAUGUAUGGUAACAACAUCAUUUCUGGUGCUGUUGUACCUUCA
JCVI_SCAF_1096627597054/1079-586             UUAUUUAUUACAAUUUUUUAUUAAGUUUAGGUAUUGUAUCCUAUGAUACUUGCCAUUUAUGUAAAGUUUUGUUAAUAUAAAUAACGGAAGGUGUUUCUUUUAACACAU...UUCAG.CUCCC..GC..................U.AACCAAGACCUAU.......GGGAG.GAU.A..AAU..UACGUCUUUU.U...A.CCUGUAA.GUGAGGGAU...................UUACAGGA.AUAAGUUUCGCAUCUACCCUUGAUGCCCUACUUAAAAACGUCUUACUAAUGACAACUUCUAACUUAACACNNNNNNNNNNNNNNNNNNNNNNNNNNNNNNNNNNNNNNNNNNNNNNNNNNNUCGCUGCACCUCCAGUCGAUAUCGACGGAAUCAGAGAGCCAGUUGCUGGUUCUUUAAUGUUUGGUAACAACAUCAUUUCUGGUGCUGUUGUACCUUCAUCCAACGCAAUCGGUUUACACUUCUACCCAAUCUGGGAAGCAGCAACCGUAGAUGAGUGGCUCUACAAUGGUGGCCCUUAUCAGUUGGUAAUC
JCVI_SCAF_1096626981244/1296-1790            UUAUUUAUUACAAUCUUUUAUUAAGAAUAGGUAUUGUAUCCUAUGAUACUUGCCAUUUAUGUAAACAUUUGUUAACAUAAAUAACGGAAGGUGUUCUUUUUAACACAU...UUCAG.CUCCC..GC..................UUAACCAAGACCUAU.......GGGAG.GAU.A..AAU..UACGUCUUUU.U...A.CCUGUAA.GUGAGGGAU...................UUACAGGA.AUAAGUUUCGCAUCUACCCUUGAUGCCCUACUUAAAAACGUCUUACUAAUGACAACUUCUAACUUAACACGCAGUAGAGGUGGUAUCCUUAAGGGAUGGCCAGAGUUCUGCGAGUGGGUAACAUCAACAAACAACAGAUUAUAUGUUGGUUGGUUCGGUGUACUCAUGAUUCCAUGUCUGCUAACAGCUGCAGCAUGUUUUAUCGUAGCAUUUAUUGCUGCACCUCCAGUCGAUAUCGACGGAAUCAGAGAGCCAGUUGCUGGUUCUUUAAUGUAUGGUAACAACAUCAUUUCUGGUGCUGUUGUACCUUCA
JCVI_SCAF_1096627055616/48-539               AUUAUAUUAAAACCGUAGACAAAAUUAAAAAGAUGGCAAGAAAUAGUUGACAGAAAGUGUAAAGUUGUGUUAAGAUAAAUAACGAAAGAUGGUCGUUUGAUCAUAU......UCUG.CUCCC..GC..................UUAACCAAGACCUAU.......GGGAG.GAU.A..AAU..UACGUCUUUU.U...A.CCUGCAA.GUGAGGGAU...................UUGCAGGA.AUAAGUUUCGCUCUACCCUAGAGCCCUACUUAAAAACGUCUUACUAAUGACAACUCUAUCUAAAAGGCAGGGUGGUCUCCUUCAGGGAUGGCCAGAGUUCUGCGAAUGGGUAACAUCAACUAACAACAGAAUCUAUGUUGGAUGGUUCGGUGUACUCAUGAUUCCAUGCUUACUCACAGCAGCAGCAUGUUUCAUCGUUGCAUUUAUUGCAGCACCUCCAGUCGAUAUCGACGGAAUCAGAGAACCAGUAGCAGGUUCUUUCAUGUAUGGUAACAACAUCAUCUCAGGUGCAGUUGUUCCAUCAUCCAACGC
JCVI_SCAF_1101668271599/884-1376             AAAGUGUUUGAUGUUUUAGAUGAAUAUUGGCAAUAAAUUUUUUUCUUGACAGAAGUGUAAAGUUGUGUUAAGAUAAAUAACGAAAGGUGAUAACUUUUGUUAUCAAUA....UUUG.CUCCC..GC..................U.AACCAAGACCUAU.......GGGAG.GAU.A..AAU..UACGUCUUUU.U...A.CCUGCAA.GUGAGGGAU...................UUGCAGGA.AUAAGUUUCGCAUCUACCCUUGAUGCCCUACUUACAAACGUCUUACUAAUGACAACUUCUAACUUAACACGCAGUAGAGGUGGUAUCCUAAAGGGAUGGCCAGAGUUCUGCGAAUGGGUAACAUCAACAGACAACAGAAUUUAUGUUGGUUGGUUUGGUGUCCUAAUGAUUCCAUGUCUGUUAACAGCUGCAGCAUGUUUCAUCGUUGCAUUCAUUGCAGCACCUCCUGUCGAUAUCGACGGAAUCAGAGAGCCUGUAGCAGGUUCUUUCUUGUAUGGUAACAACAUCAUCUCAGGUGCAGUUGUUCCUUCA
JCVI_SCAF_1101668315155/589-97               GUUCCAAGUCAAGAAGUGACUUAUUAUUUUGGAUAAAAUUUUUUCUUGACAAGAGUGUAAAGUUGUGUUAAGAUAAAUAACGAAAGGUGAUAACUUUUGUUAUCAAUA....UUUG.CUCCC..GC..................U.AACCAAGACCUAU.......GGGAG.GAU.A..AAU..UACGUCUUUU.U...A.CCUGCAA.GUGAGGGAU...................UUGCAGGA.AUAAGUUUCGCACUACCCUAGUGCCCUACUUAAAAACGUCUUACUAAUGACAACUUCAAAUAUAACACGCAGUAGAAGUGGUCUCCUACAGGGAUGGCCAGAGUUCUGCGAAUGGGUAACAUCAACAAACAACAGAAUCUACGUUGGUUGGUUCGGUGUACUCAUGAUUCCAUGUUUGCUCACAGCAGCUGCAUGUUUCAUCGUUGCAUUUAUCGCAGCACCUCCAGUCGAUAUCGACGGAAUCAGAGAGCCUGUAGCAGGUUCUUUCAUGUAUGGCAACAACAUCAUCUCAGGUGCAGUUGUUCCUUCAUC
JCVI_SCAF_1101667138541/627-135              AGAGUAUUUGAUGUUUUGGAUGAAUAUUGGCAAUAAAUUUUUUCCUUGACAAGAGUGUAAAGUUGUGUUAAGAUAAAUAACGAAAGGUGAUAACUUUUGUUAUCAAUA....UUUG.CUCCC..GC..................U.AACCAAGACCUAU.......GGGAG.GAU.A..AAU..UACGUCUUUU.U...A.CCUGCAA.GUGAGGGAU...................UUGCAGGA.AUAAGUUUCGCACUACCCUAGUGCCCUACUUACAAACGUCUUACUAAUGACAACUCUUUCAACAAAAAGUCGCAAGAGCACAGGUCUCCUACAGGGAUGGCCAGAGUUCUGCGAAUGGGUAACAUCAACAAACAACAGAAUCUACGUUGGUUGGUUCGGUGUUCUCAUGAUUCCAUGUUUGCUCACAGCAGCUGCAUGUUUCAUCGUUGCAUUUAUCGCAGCACCUCCAGUCGAUAUCGACGGAAUCAGAGAGCCUGUAGCAGGUUCUUUCUUGUAUGGAAACAACAUCAUCUCAGGUGCAGUUGUUCCUUC
JCVI_SCAF_1101667211228/805-313              AGAGUAUUUGAUGUUUUGGAUGAAUAUUGGCAAUAAAUUUUUUUCUUGACAAGAGUGUAAAGUUGUGUUAAGAUAAAUAACGAAAGGUGAUAACUUUUGUUAUCAAUA....UUUG.CUCCC..GC..................U.AACCAAGACCUAU.......GGGAG.GAU.A..AAU..UACGUCUUUU.U...A.CCUGCAA.GUGAGGGAU...................UUGCAGGA.AUAAGUUUCGCACUACCCUAGUGCCCUACUUAAAAACGUCUUACUAAUGACAACUUCAAAUAUAACACGCAGUAGAAGUGGUCUCCUACAGGGAUGGCCAGAGUUCUGCGAAUGGGUAACAUCAACAAACAACAGAAUCUACGUUGGUUGGUUCGGUGUUCUCAUGAUUCCAUGCUUACUCACAGCAGCAGCAUGUUUCAUCGUUGCAUUUAUCGCAGCACCUCCAGUCGAUAUCGACGGAAUUAGAGAGCCUGUAGCAGGUUCUUUCAUGUAUGGAAACAACAUCAUCUCAGGUGCAGUUGUUCCUUCAUC
JCVI_SCAF_1101668303290/1372-880             AAAACAAUCAUAAGACAUUUUAAAAAAAAGAAGUAAAUUUUUUUCUUGACAAGAGUGUAAAGUUGUGUUAAGAUAAAUAACGAAAGGUGAUAACUUUUGUUAUCAAUA....UUUG.CUCCC..GC..................U.AACCAAGACCUAU.......GGGAG.GAU.A..AAU..UACGUCUUUU.U...A.CCUGCAA.GUGAGGGAU...................UUGCAGGA.AUAAGUUUCGCACUACCCUAGUGCCCUACUUACAAACGUCUUACUAAUGACAACUCUUUCAACAAAAAGUCGCAAGAGCACAGGUCUCCUACAGGGAUGGCCAGAGUUCUGCGAAUGGGUAACAUCAACAAACAACAGAAUCUACGUUGGUUGGUUUGGUGUUCUCAUGAUUCCAUGUUUGCUCACAGCAGCUGCAUGUUUCAUCGUUGCAUUUAUCGCAGCACCUCCAGUCGAUAUCGACGGAAUCAGAGAGCCUGUAGCAGGUUCUUUCAUGUAUGGCAACAACAUCAUCUCAGGUGCAGUUGUUCCUUC
JCVI_SCAF_1101667218481/594-1032             GUUCCAAGUCAAGAAGUGACUUAUUAUUUUGGAUAAAUUUUUUUCUUGACAAGAGUGUAAAGUUGUGUUAAGAUAAAUAACGAAAGGUGAUAACUUUUGUUAUCAAUA....UUUG.CUCCC..GC..................U.AACCAAGACCUAU.......GGGAG.GAU.A..AAU..UACGUCUUUU.U...A.CCUGCAA.GUGAGGGAU...................UUGCAGGA.AUAAGUUUCGCACUACCCUAGUGCCCUACUUACAAACGUCUUACUAAUGACAACUCUUUCAACAAAAAGUCGCAAGAGCACAGGUCUCCUACAGGGAUGGCCAGAGUUCUGCGAAUGGGUAACAUCAACAAACAACAGAAUCUACGUUGGUUGGUUCGGUGUUCUCAUGAUUCCAUGCUUACUCACAGCAGCAGCAUGUUUCAUCGUUGCAUUUAUCGCAGCACCUCCAGUCGAUAUCGACGGAUCAGAGAGCCUGUA......................................................
JCVI_SCAF_1096627769584/1303-811             GUUCCAAGUCAAGAAGUGACUUAUUAUUUUGGAUAAAUUUUUUUCUUGACAAGAGUGUAAAGAUGUGUUAAGAUAAAUAACGAAAGGUGAUAACUUUUGUUAUCAAUA....UUUG.CUCCC..GC..................U.AACCAAGACCUAU.......GGGAG.GAU.A..AAU..UACGUCUUUU.U...A.CCUGCAA.GUGAGGGAU...................UUGCAGGA.AUAAGUUUCGCACUACCCUAGUGCCCUACUUAAAAACGUCUUACUAAUGACAACUUCAAAUAUAACACGCAGUAGAAGUGGUCUCCUACAGGGAUGGCCAGAGUUCUGCGAAUGGGUAACAUCAACAAACAACAGAAUCUACGUUGGUUGGUUCGGUGUACUCAUGAUUCCAUGCUUACUCACAGCAGCAGCAUGUUUCAUCGUUGCAUUUAUCGCAGCACCUCCAGUCGAUAUCGACGGAAUUAGAGAGCCUGUAGCAGGUUCUUUCAUGUAUGGAAACAACAUCAUCUCAGGUGCAGUUGUUCCUUCAUC
JCVI_SCAF_1101667135048/563-854              AGAGUAUUUGAUGUUUUGGAUGAAUAUUGGCAAUAAUUUUUUUUCUUGACAAGAGUGUAAAGUUGUGUUAAGAUAAAUAACGAAAGGUGAUAACUUUUGUUAUCAAUA....UUUG.CUCCC..GC..................U.AACCAAGACCUAU.......GGGAG.GAU.A..AAU..UACGUCUUUU.U...A.CCUGCAA.GUGAGGGAU...................UUGCAGGA.AUAAGUUUCGCUCUACCCUAGAGCCCUACUUAAAAACGUCCUACUAAUGACAACUUCAAAUAUUACACGCAGACAGAAUGGUCUCCUACAGGGAUGGCCUGAGUUCUGUGA.........................................................................................................................................................................................................
JCVI_SCAF_1096626942091/383-875              AGAGUAUUUGAUGUUUUGGAUGAAUAUUGGCAAUAAAUUUUUUUCUUGACAAGAGUGUAAAGUUGUGUUAAGAUAAAUAACGAAAGGUGAUAACUUUUGUUAUCAAUA....UUUG.CUCCC..GC..................U.AACCAAGACCUAU.......GGGAG.GAU.A..AAU..UACGUCUUUU.U...A.CCUGCAA.GUGAGGGAU...................UUGCAGGA.AUAAGUUUCGCUCUACCCUAGAGCCCUACUUAAAAACGUCCUACUAAUGACAACUUCAAAUAUUACACGCAGACAGAAUGGUCUCCUAGCAGGAUGGCCUGAGUUCUGUGAGUGGGUAACAUCUACAAACAACAGAAUAUAUGUUGGUUGGUUCGGUGUACUCAUGAUCCCAUGUUUGCUCACAGCAGCAGCAUGCUUCAUCGUUGCGUUUAUUGCAGCACCUCCAGUCGAUAUCGACGGAAUUAGAGAACCUGUAGCAGGUUCUUUCUUGUAUGGUAACAACAUCAUCUCUGGUGCAGUUGUUCCAUCAUC
JCVI_SCAF_1096627047791/1849-2192            AAAGUGUUUGAUGUUUUAGACGAAUAUUGGCAAUAAAUUUUUUUCUUGACAGAAGUGUAAAGUUGUGUUAAGAUAAAUAACGAAAGGUGAUAACUUUUGUUAUCAAUA....UUUG.CUCCC..GC..................U.AACCAAGACCUAU.......GGGAG.GAU.A..AAU..UACGUCUUUU.U...A.CCUGCAA.GUGAGGGAU...................UUGCAGGA.AUAAGUUUCGCUCUACCCUAGAGCCCUACUUAAAAACGUCCUACUAAUGACAACUUCAAAUAUUACACGCAGACAAAAUGGUCUCCUACAGGGAUGGCCUGAGUUCUGUGAGUGGGUAACAUCUACAAACAACAGAAUAUAUGUUGGUUGGUUCGGUGUACUC.....................................................................................................................................................
JCVI_SCAF_1096626967995/562-1054             AAAAGAUGGUACUUUUGAUCCAAAAGCAAAACAAAUAAAACAAAGUUGACAUAAGUGUAAAGUUGUGUUAAGAUAAAUAACGAAAGGUGAUAACUUUUGUUAUCAAUA....UUUG.CUCCC..GC..................U.AACCAAGACCUAU.......GGGAG.GAU.A..AAU..UACGUCUUUU.U...A.CCUGCAA.GUGAGGGAU...................UUGCAGGA.AUAAGUUUCGCUCUACCCUAGAGCCCUACUUAAAAACGUCCUACUAAUGACAACUUCAAACAUUACACGCAGACAGAAUGGUCUCCUAGCAGGUUGGCCUGAGUUCUGUGAGUGGGUAACAUCUACAAACAACAGAAUAUAUGUUGGAUGGUUCGGUGUACUCAUGAUCCCAUGUCUGCUUACAGCAGCAGCAUGCUUCAUUGUUGCAUUCAUUGCAGCACCUCCAGUCGAUAUCGACGGAAUUAGAGAGCCUGUAGCAGGUUCUUUCUUGUAUGGUAACAACAUCAUCUCUGGUGCAGUUGUUCCAUCUUC
JCVI_SCAF_1096626997884/2189-1697            AGAGUAUUUGAUGUUUUGGAUGAAUAUUGGCAAUAAAUUUUUUUCUUGACAAGAGUGUAAAGUUGUGUUAAGAUAAAUAACGAAAGGUGAUAACUUUUGUUAUCAAUA....UUUG.CUCCC..GC..................U.AACCAAGACCUAU.......GGGAG.GAU.A..AAU..UACGUCUUUU.U...A.CCUGCAA.GUGAGGGAU...................UUGCAGGA.AUAAGUUUCGCUCUACCCUAGAGCCCUACUUAAAAACGUCCUACUAAUGACAACUUCAAAUAUUACACGCAGACAGAAUGGUCUUCUACAGGGAUGGCCUGAGUUCUGUGAGUGGGUAACAUCUACAAACAACAGAAUAUAUGUUGGUUGGUUCGGUGUACUCAUGAUCCCAUGUUUGCUCACAGCAGCAGCAUGCUUCAUCGUUGCGUUUAUUGCAGCACCUCCUGUCGAUAUCGACGGAAUUAGAGAGCCUGUAGCAGGUUCUUUCAUGUAUGGUAACAACAUCAUCUCUGGUGCAGUUGUUCCAUCAUC
JCVI_SCAF_1096626978634/1024-532             AGAGUAUUUGAUGUUUUGGAUGAAUAUUGGCAAUAAAUUUUUUUCUUGACAAGAGUGUAAAGUUGUGUUAAGAUAAAUAACGAAAGGUGAUAACUUUUGUUAUCAAUA....UUUG.CUCCC..GC..................U.AACCAAGACCUAU.......GGGAG.GAU.A..AAU..UACGUCUUUU.U...A.CCUGCAA.GUGAGGGAU...................UUGCAGGA.AUAAGUUUCGCUCUACCCUAGAGCCCUACUUAAAAACGUCCUACUAAUGACAACUUCAAAUAUUACACGCAGACAGAAUGGUCUCCUAGCUGGUUGGCCUGAGUUCUGUGAGUGGGUCACAUCUACAAACAACAGAAUAUAUGUUGGAUGGUUUGGUGUACUCAUGAUCCCAUGUCUGCUUACAGCAGCAGCAUGCUUCAUCGUUGCAUUUAUUGCAGCACCUCCAGUCGAUAUCGACGGAAUUAGAGAGCCUGUAGCAGGUUCUUUCAUGUAUGGUAACAACAUCAUCUCUGGUGCAGUUGUUCCAUCUUC
JCVI_SCAF_1096627572272/1441-949             AGAGUAUUUGAUGUUUUGGAUGAAUAUUGGCAAUAAAUUUUUUUCUUGACAAGAGUGUAAAGUUGUGUUAAGAUAAAUAACGAAAGGUGAUAACUUUUGUUAUCAAUA....UUUG.CUCCC..GC..................U.AACCAAGACCUAU.......GGGAG.GAU.A..AAU..UACGUCUUUU.U...A.CCUGCAA.GUGAGGGAU...................UUGCAGGA.AUAAGUUUCGCUCUACCCUAGAGCCCUACUUAAAAACGUCCUACUAAUGACAACUUCAAAUAUAACACGCAGACAGAAUGGUCUUCUACAGGGAUGGCCAGAGUUCUGUGAGUGGGUAACAUCAACAAACAACAGAAUUUAUGUUGGUUGGUUCGGUGUACUCAUGAUUCCAUGUUUGCUCACAGCAGCUGCAUGUUUCAUCGUUGCAUUUAUCGCAGCACCUCCAGUCGAUAUCGACGGAAUCAGAGAGCCUGUANNNNNNNNNNNNNNNNNNNNNNNNNNNNNNNNNNNNNNNNNNNNNNNNNNNGUCUA
JCVI_SCAF_1101668284553/747-255              AGGGUAUUCGAUGUUUUAGACGAAUAUUGGCAAUAAAUUUUUUUCUUGACAAGAGUGUAAAGUUGUGUUAAGAUAAAUAACGAAAGGUGAUAACUUUUGUUAUCAGUG....UUUG.CUCCC..GC..................U.AACCAAGACCUAU.......GGGAG.GAU.A..AAU..UACGUCUUUU.U...A.CCUGCAA.GUGAGGGAU...................UUGCAGGA.AUAAGUUUCGCACUACCCUAGUGCCCUACUUACAAACGUCUUACUAAUGACAACUCUUUCAAAACAAGGCAGAGGUGGUCUCCUACAGGGAUGGCCAGAGUUCUGCGAAUGGGUAACAUCAACAAACAACAGAAUCUACGUUGGUUGGUUCGGUGUACUCAUGAUUCCAUGCUUACUCACAGCAGCAGCAUGUUUCAUCGUUGCAUUUAUCGCAGCACCUCCAGUCGAUAUCGACGGAAUCAGAGAGCCUGUAGCAGGUUCUUUCUUGUAUGGUAACAACAUCAUCUCAGGUGCAGUUGUUCCUUCAUCUAA
JCVI_SCAF_1101668296868/483-1                AAAGUAUUUGAUGUUUUAGACGAAUAUUGGCAAUAAAUUUUUUUCUUGACAAGAGUGUAAAGUUGUGUUAAGAUAAAUAACGAAAGGUGAUAACUUUUGUUAUCAGUG....UUUG.CUCCC..GC..................U.AACCAAGACCUAU.......GGGAG.GAU.A..AAU..UACGUCUUUU.U...A.CCUGCAA.GUGAGGGAU...................UUGCAGGA.AUAAGUUUCGCACUACCCUAGUGCCCUACUUAACAAACGUCUUACUAAUGACAACUCUUUCAAAACAAGGCAGAGGUGGUCUCCUACAGGGAUGGCCAGAGUUCUGCGAAUGGGUAACAUCAACUAACAACAGAAUUUACGUUGGUUGGUUCGGUGUACUCAUGAUUCCAUGCUUACUCACAGCAGCAGCAUGUUUCAUCGUUGCAUUUAUCGCAGCACCUCCAGUCGAUAUCGACGGAAUUAGAGAGCCUGUAGCAGGUUCUUUCAUGUAUGGUAACAACAUCAUCUCAGGUGCGGUGUCC..........
JCVI_SCAF_1096627058848/591-1083             AAAGUAUUUGACGUUUUAGAUGAAUAUUGGCAAUAAAUUUUUUUCUUGACAAGAGUGUAAAGUUGUGUUAAGAUAAAUAACGAAAGGUGAUAACUUUUGUUAUCAGUG....UUUG.CUCCC..GC..................U.AACCAAGACCUAU.......GGGAG.GAU.A..AAU..UACGUCUUUU.U...A.CCUGCAA.GUGAGGGAU...................UUGCAGGA.AUAAGUUUCGCACUACCCUAGUGCCCUACUUACAAACGUCUUACUAAUGACAACUCUUUCAAAACAAGGCAGAGGUGGUCUCCUACAGGGAUGGCCAGAGUUCUGCGAAUGGGUAACAUCAACUAACAACAGAAUCUACGUUGGAUGGUUUGGUGUACUCAUGAUUCCAUGCUUACUCACAGCAGCAGCAUGUUUCAUCGUUGCAUUUAUCGCAGCACCUCCAGUCGAUAUCGACGGAAUCAGAGAGCCUGUAGCAGGUUCUUUCAUGUAUGGUAACAACAUCAUCUCAGGUGCAGUUGUUCCUUCAUCAAA
JCVI_SCAF_1096627382288/3064-2572            AAAGUAUUUGACGUUUUAGACGAAUAUUGGCAAUAAAUUUUUUUCUUGACAAGAGUGUAAAGUUGUGUUAAGAUAAAUAACGAAAGGUGAUAACUUUUGUUAUCAGUG....UUUG.CUCCC..GC..................U.AACCAAGACCUAU.......GGGAG.GAU.A..AAU..UACGUCUUUU.U...A.CCUGCAA.GUGAGGGAU...................UUGCAGGA.AUAAGUUUCGCACUACCCUAGUGCCCUACUUACAAACGUCUUACUAAUGACAACUCUUUCAAAACAAGGCAGAGGUGGUCUCCUACAGGGAUGGCCAGAGUUCUGCGAAUGGGUAACAUCAACAAACAACAGAAUCUACGUUGGUUGGUUCGGUGUACUCAUGAUUCCAUGCUUACUCACAGCAGCAGCAUGUUUCAUCGUUGCAUUUAUCGCAGCACCUCCAGUCGAUAUCGACGGAAUCAGAGAGCCUGUAGCAGGUUCUUUCUUGUAUGGUAACAACAUCAUCUCAGUGCAGUUGUUCCUUCAUCUAAC
JCVI_SCAF_1101667222949/265-757              AGGGUAUUCGAUGUUUUAGACGAAUAUUGGCAAUAAAUUUUUUUCUUGACAAGAGUGUAAAGUUGUGUUAAGAUAAAUAACGAAAGGUGAUAACUUUUGUUAUCAGUG....UUUG.CUCCC..GC..................U.AACCAAGACCUAU.......GGGAG.GAU.A..AAU..UACGUCUUUU.U...A.CCUGCGA.GUGAGGGAU...................UUGCAGGA.AUAAGUUUCGCACUACCCUAGUGCCCUACUUACAAACGUCUUACUAAUGACAACUCUUUCAAAACAAGGCAGAGGUGGUCUCCUACAGGGAUGGCCAGAGUUCUGCGAAUGGGUAACAUCAACAAACAACAGAAUCUACGUUGGUUGGUUCGGUGUACUCAUGAUUCCAUGCUUACUCACAGCAGCAGCAUGUUUCAUCGUUGCAUUUAUUGCAGCACCUCCAGUCGAUAUCGACGGAAUCAGAGAGCCUGUAGCAGGUUCUUUCUUGUAUGGUAACAACAUCAUCUCAGGUGCAGUUGUUCCUUCAUCUAA
JCVI_SCAF_1096627764980/736-241              GUUGAUUCGGACGAUUUUAAGAGAAAUAUUAAAUAAGUAUUAAUACUUAUUGACUCAAGUGUAAAGUUCUGUUAAGAUAAAUAACGAAAGGUGUUCUUUUUAACACAU...AUUUG.CUCCC..CU..................UCAACCAAGACCUAU..A....GGGAG.GAU.A..AAU..UACGUCUUUU.U...A.CCUGCAA.GUGAGGGAU...................UUGCAGGA.AUAAGUUUCGCACUACCCUAGUGCCCUACUUAACAAACGUCUUACUAAUGACAACUCUUUCAAAACAGCGCAGUGGUGGUCUUCUAGCAGGUUGGCCAGAGUUCUGCGAGUGGGUAACAUCAACAAACAACAGAAUCUAUGUUGGUUGGUUCGGUGUUCUCAUGAUUCCAUGCUUACUCACAGCAGCAGCAUGUUUCAUCGUUGCAUUCAUUGCAGCACCUCCUGUCGAUAUCGACGGAAUUAGAGAACCUGUAGCAGGUUCUUUCUUGUAUGGUAACAACAUCAUCUCAGGUGCAGUUGUUCCAUCAUCCA
JCVI_SCAF_1096627771283/1077-1572            UGAUGUAUCAUUUAAAAAGAAGAAAAAAGAAGAUAAGUAAUAAUACUUAUUGACUCAAGUGUAAAGUUCUGUUAAGAUAAAUAACGAAAGGUGUUCUUUUUAACACAU...AUUUG.CUCCC..CU..................UCAACCAAGACCUAU..A....GGGAG.GAU.A..AAU..UACGUCUUUU.U...A.CCUGCAA.GUGAGGGAU...................UUGCAGGA.AUAAGUUUCGCACUACCCUAGUGCCCUACUUAACAAACGUCUUACUAAUGACAACUCUUUCAAAACAGCGCAGUGGUGGUCUUCUAGCAGGUUGGCCAGAGUUCUGCGAGUGGGUAACAUCAACAAACAACAGAAUCUAUGUUGGUUGGUUCGGUGUUCUCAUGAUUCCAUGCUUGUUUACAGCAGCUGCAUGUUUCAUCGUUGCAUUCAUUGCAGCACCUCCUGUCGAUAUCGACGGAAUUAGAGAGCCUGUAGCAGGUUCUUUCUUGUAUGGUAACAACAUCAUCUCAGGUGCAGUUGUUCCAUCAUCCA
JCVI_SCAF_1101668298883/1069-1564            GACAAUCAACAAAAUAAAGAAGAUGGCAAGAAAUAAGUAAUUGUACUUAUUGACUCAAGUGUAAAGUUCUGUUAAGAUAAAUAACGAAAGGUGUUCUUUUUAACACAU...AUUUG.CUCCC..CU..................UCAACCAAGACCUAU..A....GGGAG.GAU.A..AAU..UACGUCUUUU.U...A.CCUGCAA.GUGAGGGAU...................UUGCAGGA.AUAAGUUUCGCACUACCCUAGUGCCCUACUUAACAAACGUCUUACUAAUGACAACUCUUUCAAAACAGCGCAGUGGUGGUCUCCUAGCAGGUUGGCCAGAGUUCUGCGAGUGGGUAACAUCAACAAACAACAGAAUCUAUGUUGGUUGGUUCGGUGUGCUCAUGAUUCCAUGUUUGCUCACAGCAGCAGCAUGUUUCAUCGUUGCAUUCAUUGCAGCACCUCCUGUCGAUAUCGACGGAAUUAGAGAGCCUGUAGCAGGUUCUUUCUUGUAUGGUAACAACAUCAUCUCAGGUGCAGUUGUUCCAUCAUCCA
JCVI_SCAF_1096627171064/1334-1829            GACACACUAUAGUCUAAAGACUAUUUAGACACUUAGAAGAUUGACCUGCUUGCCAGUUAUGUAAAGUUCUGUUACUAUAAAUAACGGAAGGUGUUCUUUUUAACACAU...AUCUG.CUCCC..GC..................U.AACCAAGACCUAU.......GGGAG.GAU.A..AAU..UACGUCUUUCAU...A.UCCGAAA.GUGAGGGAU...................UUUCGGAAAUAAGUUUCGCUUCUACCCUUGAAGCCCUACUUACAAAACGUCUUACUAAUGACAACUCUAUCAAAACAAGGCAGAGGUAGUCUCCUACAGGGAUGGCCAGAGUUCUGCCAGUGGGUUACAUCAACAAACAACAGAAUCUAUGUUGGUUGGUUUGGUGUUCUCAUGAUUCCAUGCUUGCUCGCUGCAGCAGCUUGUUUCAUCGUUGCGUUCAUCGCAGCACCUCCUGUCGAUAUCGACGGUAUUCGCGAACCUGUAGCUGGAUCAUUCUUAUAUGGAAACAACAUCAUCUCAGAGCAGUCGUUCCUAGCUCAA
JCVI_SCAF_1096627999423/1271-778             AAAUAUAUUAACAAAUCAUUUGAUAUUCUAGAUGAGUAUUGGCAAUAGCUUGACAAGAGUGUAAAGUUAUGUUAAUAUAAAUAACGAAAGGUGAAUAACUUCACUA......AUCA.CUCCC..CU..................CCAACCAAGACCUAU..A....GGGAG.UAU.A..AAU..UACGUCU.UCAU...A.UCCGUAA.GUGAGGGAU...................UUACGGAAAUAAGUUUCGCAUCUUCCCUGAUGCCCUACUUAAAAACGUCUUACUAAUGACAACUCUAUCAAAACAACGCAGCGGUGCCCUUCUACAAGGUUGGCCACAGUUCUGCGAAUGGGUAACAUCAACUAACAACAGAAUCUACGUUGGUUGGUUCGGUGUGCUCAUGAUUCCAUGCUUACUCGCAGCAGCAGCAUGUUUCAUCGUUGCNNNNNNNNNNNNNNNNNNNNNNNNNNNNNNNNNNNNNNNNNNNNNNNNNNNUAUACCCAUUCGGUCAGGGUUCAUUCUCAGACGGUAUGCCUCUAGGAAUUUCUGGAA
JCVI_SCAF_1096627972420/1076-1569            CAGCAAAGGACUCAAAAGGAAUGACGGUGAGGGCGACAAGGUAUAAGGGUUGACAAGACUGUAAAGUUAUGUUAAUAUAAAUAACGAAAGGUGAACAACUUCACCA......AUCA.CUCCC..CU..................CCAACCAAGACCUAU..A....GGGAG.UAU.A..AAU..UACGUCUUUCAU...A.UCCAGUA.GUGAGGGAU...................UGCUGGAA.AUAAGUUUCGCUUCUACCCUUGAAGCCCUACUUAAAAAACGUCUUACUAAUGACAACUCUAUCAAAACAAGGUAAACAGCAAAGUUUACUAGCAGGCUGGCCACAGUUCUGCGAAUGGGUAACAUCAACAAACAACAGAAUUUAUGUUGGUUGGUUCGGUGUACUCAUGAUCCCAUGCUUGCUCGCAGCAGCCGCAUGUUUCAUCGUUGCAUUCAUUGCAGCACCUCCUGUCGAUAUCGACGGAAUCAGAGAGCCUGUAGCAGGUUCAUUCUUAUAUGGUAACAACAUCAUCUCAGGUGCAGUUGUUCCAUC
JCVI_SCAF_1101668733431/512-1006             GAAAGAAAACGGUAUCAAAAUUUUUUAAAGAAAGGAAAAGAAAAACCAGUUGACAAGAGUGUAAAGUUAUGUUAAUAUAAAUAACGAAAGGUGAACAACUUCACCA......AUCA.CUCCC..CU..................CCAACCAAGACCUAU..A....GGGAG.UAU.A..AAU..UACGUCUUUCAU...A.UCCGAAA.GUGAGGGAU...................UUUCGGAAAUAAGUUUUCGCAUCUUCCCUGAUGCAUUACUUAAAACGUCUUACUAAUGACAACUCUAUCAAAACAACGCAGCGGUGCCCUUCUACAAGGUUGGCCACAGUUCUGCGAAUGGGUAACAUCAACUAACAACAGAAUCUACGUUGGUUGGUUCGGUGUACUCAUGAUUCCAUGCUUACUCGCAGCAGCAGCAUGUUUCAUCGUUGCAUUUAUUGCAGCACCUCCUGUCGAUAUCGACGGAAUCAGAGAGCCUGUAGCAGUUCAUUCUUAUAUGGUAACAACAUCAUCUCACGUGCAGUUGUACCAUCAUCAAAC
JCVI_SCAF_1096627171368/1075-582             ACAAACAAAAUUUGGAGAUGGAGUGAUUACUUCGACUAAUAUUGAUUAGUUGACAAGAGUGUAAAGUUAUGUUAAUAUAAAUAACGAAAGGUGAAUAACUUCACUA......AUCA.CUCCC..CU..................CCAACCAAGACCUAU..A....GGGAG.UAU.A..AAU..UACGUCUUUCAU...A.UCCGAAA.GUGAGGGAU...................UUUCGGAA.AUAAGUUUCGCAUCUUCCCUGAUGCCCUACUUAAAAACGUCUUACUAAUGACAACUCUAUCAAAACAACGCAGCGGUGCCCUUCUACAAGGUUGGCCACAGUUCUGCGAAUGGGUAACAUCAACAAACAACAGAAUCUACGUUGGUUGGUUCGGUGUCCUAAUGAUUCCAUGCUUGCUCGCAGCAGCUGCAUGUUUCAUCGUUGCAUUCAUUGCAGCACCUCCUGUCGAUAUCGACGGAAUCAGAGAGCCUGUAGCAGGUUCAUUCUUAUAUGGUAACAACAUCAUCUCAGGUGCAGUUGUACCAUCAUCAA
JCVI_SCAF_1101667350638/673-178              CACACUAUAGUCUAAAGACUAUUUAGACACUUAGAAAAUUGACCCGCUUGCCAAUUAUGUAAAGUUCUGUUACUAUAAAUAACGGAAGGUGUUCUUUUUAACACAUAU...AUCUG.CUCCCCUUA....................AACCAAGACCUA...U.A..GGGAG.GAU.A..AAU..UACGUCUUU.AU...A.UCCGUAA.GUGAGGGAU...................UUACGGAA.AUAUGUUUCGCAUCUACCCUUGAUGCCCUACAUAACAAUCGUCUUACUAAUGACAACUCUAUCAAAACAAGGCAGAGGUAGUCUCCUACAGGGAUGGCCAGAGUUCUGCCAGUGGGUUACAUCAACAAACAACAGAAUCUAUGUUGGUUGGUUUGGUGUUCUCAUGAUUCCAUGCUUACUCGCUGCAGCAGCAUGUUUCAUCGUUGCGUUCAUCGCAGCACCACCUGUCGAUAUCGACGGUAUUCGCGAACCUGUAGCUGGAUCAUUCUUAUAUGGAAACAACAUCAUCUCAGGAGCAGUCGUUCCUAGCUC
JCVI_SCAF_1096627170071/1451-1947            CACACUAUAGUCUAAAGACUAUUUAGACACUUAAAAGAUUGACCCACUUGCCAGUUAUGUAAAGUUCUGUUACUAUAAAUAACGGAAGGUGUUCUUUUUAACACAUAU...AUCUG.CUCCCCUUA....................AACCAAGACCUA...U.A..GGGAG.GAU.A..AAU..UACGUCUUUCAU...A.UCCGAAA.GUGAGGGAU...................UUUCGGAA.AUAAGUUUCGCAUCUACCCUUGAUGCCCUACUUAAAAACGUCUUACUAAUGACAACUCUAUCAAAACAAGGCAGAGGUAGUCUCCUACAGGGAUGGCCAGAGUUCUGCCAGUGGGUUACAUCAACAAACAACAGAAUCUAUGUUGGUUGGUUUGGUGUUCUCAUGAUUCCAUGUUUGCUCGCUGCAGCAGCAUGUUUUAUCGUUGCUUUCAUAGCAGCACCACCUGUCGAUAUCGACGGUAUUCGCGAACCUGUAGCUGGAUCAUUCUUAUAUGGAAACAACAUCAUCUCAGGAGCAGUCGUCCCAAGCUCA
JCVI_SCAF_1096627765614/709-1205             CACACUAUAGUCUAAAGACUAUUUAGACACUUAGAAGAUUGACCCGCUUGCCAGUUAUGUAAAGUUCUGUUACUAUAAAUAACGGAAGGUGUUCUUUUUAACACAUAU...AUCUG.CUCCCCUUA....................AACCAAGACCUA...U.A..GGGAG.GAU.A..AAU..UACGUCUUUCAU...A.UCCGAAA.GUGAGGGAU...................UUUCGGAA.AUAAGUUUCGCAUCUACCCUUGAUGCCCUACUUACAAAACGUCUUACUAAUGACAACUCUAUCAAAACAAGGCAGAGGUAGUCUCCUACAGGGAUGGCCAGAGUUCUGCCAGUGGGUUACAUCAACAAACAACAGAAUCUAUGUUGGUUGGUUUGGUGUUCUCAUGAUUCCAUGCUUGCUCGCUGCAGCAGCAUGUUUCAUCGUUGCUUUCAUCGCAGCACCACCUGUCGAUAUCGACGGUAUUCGCGAACCUGUAGCUGGAUCUUUCUUAUAUGGUAACAACAUCAUUUCUGGAGCAGUCGUUCCAAGUUC
JCVI_SCAF_1096627162087/1057-1553            CACACUAUAGUCUAAAGACUAUUUAGACACUUAGAAGAUUGACCCGCUUGCCAGUUAUGUAAAGUUCUGUUACUAUAAAUAACGGAAGGUGUUCUUUUUAACACAUAU...AUCUG.CUCCCCUUA....................AACCAAGACCUA...U.A..GGGAG.GAU.A..AAU..UACGUCUUUCAU...A.UCCGAAA.GUGAGGGAU...................UUUCGGAA.AUAAGUUUCGCAUCUACCCUUGAUGCCCUACUUACAAAACGUCUUACUAAUGACAACUCUAUCAAAACAAGGCAGAGGUAGUCUCCUACAGGGAUGGCCAGAGUUCUGCCAGUGGGUUACAUCAACAAACAACAGAAUCUAUGUUGGUUGGUUUGGUGUUCUCAUGAUUCCAUGUUUGCUCGCUGCAGCAGCAUGUUUCAUCGUUGCUUUCAUAGCAGCACCUCCUGUCGAUAUCGACGGUAUUCGCGAACCUGUAGCUGGAUCUUUCUUAUAUGGAAACAACAUCAUCUCAGGAGCAGUCGUCCCAAGCUC
JCVI_SCAF_1096627705999/1053-560             UCAGACCGUUCAAUAAAAGACUACUGCGAAAGAAUUUGGGAUAAGGGGUUGACAUGAAGUGUAAAGUUGUGUUAAGAUAAAUAACCGAAGGUGGUGAUUUUACCACAU...UCUUG.CUCCC..GC..................U.AACCAAGACCUAU.......GGGAG.GAU.A..AAU..UACGUCUUU.AU...A.UCCAGUA.GUGAGGGAU...................UACUGGAA.AUAAGUUUNNNNNNNNNNNNNNNNNNNNNNNNNNNNNNNNNNNNNNNNNNNNNNNNNNNUUCUCAGCAAUGCACGGUUCUUUAGUUACAUCUUCUUUAAUCAGAGAAACAACUGAGCAAGAGUCUCAGAACUACGGAUACAAGUUCGGACAAGAAGAAGAAACAUACAACAUUGUAGCUGCACACGGUUACUUUGGUCGUCUUAUCUUCCAGUAUGCUUCUUUCAACAACUCAAGAAGUCUUCACUUCUUCCUAGCAGUAUUCCCAGUAGUAUGCGUAUGGUUAACAUCCAUGGGUAUAUGUACAAUGGCAU
JCVI_SCAF_1101667353653/391-884              ACUACACACUAUAAUUCUGGCUUAUUUAGACAGUUAAAAAUUAGGACGCUUGCCAAUUAUGUAAAGUUCUGUUACUAUAAAUAACGAAAGGUGUUCUUUUUAACACAU...AUCUG.CUCCC..GC..................U.AACCAAGACCUAU.......GGGAG.GAU.A..AAU..UACGUCU.UCAU...A.UCCGAAA.GUGAGGGAU...................UUUCGGAA.AUAAGUUUCGCAUCUACCCUUGAUGCCCUACUUACAAAACGUCUUACUAAUGACAACUCUAUCAAAACAAGGCAGAGGUAGUCUCCUACAGGGAUGGCCAGAGUUCUGCCAGUGGGUAACAUCAACAAACAACAGAAUCUAUGUUGGUUGGUUUGGUGUACUCAUGAUUCCAUGCUUGCUCGCAGCAGCAGCUUGUUUCAUCGUUGCGUUCAUCGCAGCACCACCUGUCGAUAUCGACGGCAUUCGCGAACCUGUAGCUGGAUCAUUUUUAUAUGGAAACAACAUCAUCUCAGGAGCAGUCGUUCCUAGCUC
JCVI_SCAF_1096628002965/360-1                GACACACUAUAGUCUAAAGACUAUUUAGACACUUAGAAGAUUGACCCGCUUGCCAGUUAUGUAAAGUUCUGUUACUAUAAAUAACGGAAGGUGUUCUUUUUAACACAU..AUCUUG.CUCCC..GC..................U.AACCAAGACCUAU.......GGGAG.GAU.A..AAU..UACGUCUUU.AU...A.UCCGUAA.GUGAGGGAU...................UUACGGAA.AUAUGUUUCGCAUCUACCCUUGAUGCCCUACAUAACAAUCGUCUUACUAAUGACAACUCUAUCAAAACAAGGCAGAGGUAGUCUCCUACAGGGAUGGCCAGAGUUCUGCCAGUGGGUUACAUCAACAAACAACAGAAUCUAUGUUGGUUGGUUUGGUGUUCUCAUGAUUCCAUGCUG.......................................................................................................................................
JCVI_SCAF_1096628011544/1-436                ...........................................................UGUAAAGUUCUGUUACUAUAAAUAACGGAAGGUGUUCUUUUUAACACAU..AUCUUG.CUCCC..GC..................U.AACCAAGACCUAU.......GGGAG.GAU.A..AAU..UACGUCUUU.AU...A.UCCGUAA.GUGAGGGAU...................UUACGGAA.AUAUGUUUCGCAUCUACCCUUGAUGCCCUACAUAACAAUCGUCUUACUAAUGACAACUCUAUCAAAACAAGGCAGAGGUAGUCUCCUACAGGGAUGGCCAGAGUUCUGCCAGUGGGUUACAUCAACAAACAACAGAAUCUAUGUUGGUUGGUUUGGUGUUCUCAUGAUUCCAUGCUUACUCGCUGCAGCAGCAUGUUUCAUCGUUGCGUUCAUCGCAGCACCACCUGUCGAUAUCGACGGUAUUCGCGAACCUGUAGCUGGAUCAUUCUUAUAUGGAAACAACAUCAUCUCAGGAGCAGUCGUUCCUAGCUC
JCVI_SCAF_1101668704329/1-418                .............................................................................UAAAUAACGGAAGGUGUUCUUUUUAACACAU..AUCUUG.CUCCC..GC..................U.AACCAAGACCUAU.......GGGAG.GAU.A..AAU..UACGUCUUU.AU...A.UCCGAAA.GUGAGGGAU...................UUUCGGAA.AUAAGUUUCGCUUCUACCCUUGAAGCCCUACUUAAAAAACGUCUUACUAAUGACAACUCUAUCAAAACAAGGCAGAAGUGGUCUCCUACAGGGAUGGCCAGAGUUCUGCCAGUGGGUUACAUCAACAAACAACAGAAUCUAUGUUGGUUGGUUUGGUGUUCUCAUGAUUCCAUGCUUGCUCGCUGCAGCAGCAUGUUUUAUCGUUGCUUUCAUCGCAGCACCACCUGUCGAUAUCGACGGUAUUCGCGAACCUGUAGCUGGAUCAUUCUUAUAUGGAAACAACAUCAUCUCAGGAGCAGUCGUUCCUAGCUC
JCVI_SCAF_1096627088370/1019-525             GACACACUAUAGUCUAAGGACUAUUUAGACACUUAGAAGAUUGACCCGCUUGCCAGUUAUGUAAAGUUCUGUUACUAUAAAUAACGGAAGGUGUUCUUUUUAACACAU...AUCUG.CUCCC..GC..................U.AACCAAGACCUAU.......GGGAG.GAU.A..AAU..UACGUCUUUCAU...A.UCCACCA.GUGAGGGAU...................UGGUGGAA.AUAUGUUUCGCAUCUACCCUUGAUGCCCUACAUAACAAACGUCUUACUAAUGACAACUCUUUCAAAACAAGGCAGAGGUAGUCUCCUACAGGGAUGGCCAGAGUUCUGCCAGUGGGUUACAUCAACAAACAACAGAAUCUACGUUGGUUGGUUUGGUGUUCUCAUGAUUCCAUGUUUGCUCGCUGCAGCAGCAUGUUUCAUCGUUGCUUUCAUAGCAGCACCUCCUGUCGAUAUCGACGGUAUUCGCGAACCUGUAGCUGGAUCAUUCUUAUAUGGAAACAACAUCAUCUCAGGAGCAGUCGUCCCAAGUUC
JCVI_SCAF_1096626958669/400-894              AUUCUUACGAAUGUUUUAGAAGUAUUGGAUGAAUAUUGGGAAUAAAUUUGACAAGUGUGUAAAGUUGUGUUAAGAUAAAUAACGAAAGGUGAUGCUUUUAUCACCUCA..UAUGUG.CUCCC..GC..................U.AACCAAGACCUAU.......GGGAG.GAU.A..AAU..UACGUCUUU.AU...A.UCCUGUA.GUGAGGGAU...................UACAGGAA.AUAAGUUUCGCAUCUACCCUUGAUGCCCUACUUAAAAACGUCUUACUAAUGACAACUUCAAAUAUUACACGCAGACAGAAUGGUCUCCUAGCAGGAUGGCCAGAGUUCUGUGAGUGGGUAACAUCAACAGACAACAGAAUCUAUGUUGGUUGGUUUGGUGUACUCAUGAUUCCAUGUUUGCUCACAGCAGCAGCAUGCUUCAUCGUUGCAUUUAUUGCAGCACCUCCUGUCGAUAUCGACGGAAUUAGAGAACCUGUAGCAGGUUCAUUCUUAUAUGGUAACAACAUCAUCUCUGGUGCUGUAGUUCCAUCU
JCVI_SCAF_1096627731752/591-98               UCAGACCGUUCAAUAAAAGAUUACUGUGAAAGAAUUUGGGAUAAGGGGUUGACAUGAAGUGUAAAGUUGUGUUAAGAUAAAUAACCGAAGGUGGUGAUUUUACCACAA...UCUUG.CUCCC..GU..................U.AACCAAGACCU....A.U..GGGAG.GAU.A..AAU..UACGUCU.UAAU...A.UCCAGUA.GUGAGGGAU...................UACUGGAA.AUAAGUUUCGCAUCUACCCUUGAUGCCCUACUUACAAACGUCUUACUAAUGACAACUCUAUCUAAUACACGCAGACAGGGUGGUCUCCUUCAGGGAUGGCCAGAGUUCUGCCAAUGGGUUACAUCUACAAACAACCGCAUCUAUGUUGGUUGGUUCGGUGUUCUCAUGAUCCCAUGCUUGCUAACAGCAGCAGCAUGCUUCAUCGUUGCAUUUAUUGCAGCACCUCCUGUCGAUAUCGACGGAAUCAGAGAACCAGUUGCGGGUUCUUUCAUGUAUGGUAACAACAUCAUCUCUGGUGCAGUUGUUCCUUCA
JCVI_SCAF_1096626938383/1132-1625            CAAAAACAAUCAUAAAACACUUUAAAAAAAAGAAAUAAAAUUUUUGUUGACAAGAGUGUAAAGUUGUGUUAAGAUAAAUAACGAAAGGUGACUUUCUUGUCUCCGAAU...AUCUG.CUCCC..GC..................U.AACCAAGACCUAU.......GGGAG.GAU.A..AAU..UACGUCU.UCAU...A.UCCAGUA.GUGAGGGAU...................UACUGGAA.AUAAGUUUCGCAUCUACCCUUGAUGCCCUACUUACAAACGUCUUACUAAUGACAACUUCUAACUUAACACGCAGUAGAGGUGGUAUCCUAAAGGGAUGGCCUGAGUUCUGCGAAUGGGUAACAUCAACAGACAACAGAAUCUAUGUUGGUUGGUUCGGUGUACUCAUGAUUCCAUGCUUACUCACAGCAGCAGCAUGUUUCAUCGUUGCAUUUAUUGCAGCACCUCCUGUCGAUAUCGACGGAAUUAGAGAGCCUGUAGCAGGUUCUUUCAUGUAUGGUAACAACAUCAUCUCUGGUGCAGUUGUUCCUUCA
JCVI_SCAF_1101668210846/1165-672             CAAAAACAAUCAUAAAACACUUUAAAAAAAAGAAAUAAAAUUUUUGUUGACAAGAGUGUAAAGUUGUGUUAAGAUAAAUAACGAAAGGUGACUUUCUUGUCUCCGAAU...AUCUG.CUCCC..GC..................U.AACCAAGACCUAU.......GGGAG.GAU.A..AAU..UACGUCU.UCAU...A.UCCAGUA.GUGAGGGAU...................UACUGGAA.AUAAGUUUCGCAUCUACCCUUGAUGCCCUACUUACAAACGUCUUACUAAUGACAACUUCUAACUUAACACGCAGUAGAGGUGGUAUCCUAAAGGGGAUGGCCUGAGUUCUGCGAAUGGGUAACAUCAACAGACAACAGAAUCUAUGUUGGUUGGGUUCGGUGUACUCAUGAUUCCAUGCUUACUCACAGCAGCAGCAUGUUUCAUCGUUGCAUUUAUUGCAGCACCUCCUGUCGAUAUCGACGGAAUCAGAGAGCCUGUAGCAGGUUCUUUCAUGUAUGGUAACAACAUCAUCUCUGGUGCAGUUGUUCCUU
JCVI_SCAF_1101668693828/736-1231             AAAACAUUCGAUGCUUUAGAUGAAUUUUGGCAGUAACAUUUAAUACUUGACAAAACUGUAAACUUUUGUUAACAUAUAUAAAUGGAUGGGUGUUUUUUCUUAACACCA....CCUA.CUCCCCCUA....................AACCAAGACCUA...U.A..GGGAG.UAU.A..AAU..UACGUCUUUCAU...A.UCCAGUA.GUGAGGGAU...................UACUGGAA.AUAAGUUUCGCAUCUUCCCUGAUGCCCUACUUACAAAACGUCUUACUAAUGACAACUCUAUCAAAAACAGGCAGAUCAGGUAGCCUUCUACAAGGCUGGCCUCAGUUCUGCGAAUGGGUAACAUCAACAAACAACAGAAUCUAUGUUGGUUGGUUCGGUGUCCUAAUGAUUCCAUGCUUACUCGCAGCAGCCGCAUGUUUCAUCGUUGCAUUUAUUGCAGCACCUCCUGUCGAUAUCGACGGAAUUAGAGAGCCUGUAGCAGGUUCAUUCUUAUAUGGUAACAACAUCAUCUCAGGUGCAGUUGUUCCUUCA
JCVI_SCAF_1096627169396/211-706              ACAAAAAUUAACGAAACCCAAAGAAAAUCUUAAGAAAUUUUCGAGGGGGUUGACUUUUCCGUAACAUUUCUUUAUAAUAAAUAGAUUCGUGGGCAUCUGCUCACAAUA....CUUA.CUCCCCUUA....................AACCAAGACCUA...U.A..GGGAG.GAU.A..AAU..UACGUCUUUCAU...A.UCCAGUA.GUGAGGGAU...................UACUGGAA.AUAAGUUUCGCUCUACCCUAGAGCCCUACUUACAAACGUCCUACUAAUGACAACUCUAUCAAGAAGAGAACAAGGCAGCAUAAUCAAAGGCUGGCCUCAGUUCUGCGAAUGGGUAACAUCAACUAACAACAGAAUCUACGUUGGUUGGUUCGGUGUACUCAUGAUCCCAUGCUUGCUCGCAGCAGCAGCAUGUUUCGUAGUUGCGUUCAUCGCAGCACCUCCAGUCGAUAUCGACGGAAUCAGAGAACCUGUAGCAGGUUCAUUAAUGUAUGGUAACAACAUCAUCUCUGGUGCAGUUGUUCCAUCAUCAAA
JCVI_SCAF_1101667211999/671-179              AAAGUAUUCGAUGUUUUGGAUGAAUAUUGGCAAUAAAAUUUUUUCUUGACAAGAGUGUAAAGUUGUGUUAAGAUAAAUAACGAAAGGUGAUAACUUUUGUUAUCAAUA....UUUG.CUCCC..GC..................U.AACCAAGACCUAU.......GGGAG.GAU.A..AAU..UACGUCU.UCAU...A.UCCAGUA.GUGAGGGAU...................UACUGGAA.AUAAGUUUCGCACUACCCUAGUGCCCUACUUACAAAACGUCUUACUAAUGACAACUUCUAACAUAACACGCAGUAGAGGUGGUCUCCUACAGGGAUGGCCAGAGUUCUGCGAAUGGGUAACAUCAACAAACAACAGAAUUUAUGUUGGUUGGUUUGGUGUCCUAAUGAUUCCAUGCUUACUCACAGCAGCAGCAUGUUUCAUCGUUGCAUUUAUUGCAGCACCUCCAGUCGAUAUCGACGGAAUUAGAGAGCCUGUAGCAGGUUCUUUUAUGUAUGGUAACAACAUCAUCUCAGGUGCAGUUGUUCCUUCAU
JCVI_SCAF_1101667531418/77-571               AAUGCGCAAACAUUACAAUGCUCAUCUGUAUGGAUAAGUAUCACAUUUGACAGAAGUGUAAAGUUGUGUUAAGAUAAAUAACUGAAAGUGGUGAUUUUAUCACCAAUU...AUUUG.CUCCC..GC..................U.AACCAAGACCUAU.......GGGAG.GAU.A..AAU..UACGUCUUUCAU...A.UCCAGUA.GUGAGGGAU...................UACUGGAA.AUAAGUUUCACUCUACCCUAGAGUCCUACUUAAACGUCUUACUAAUGACAGUUCUUUCAAAACAGCGCAGUACAGGUCUACUACAGGGAUGGCCUGAGUUCUGUGAGUGGGUAACUUCAACAAACAACAGAAUUUAUGUUGGUUGGUUUGGUGUACUCAUGAUCCCAUGCUUGCUCACAGCAGCAGCAUGUUUCAUUGUUGCUUUCAUAGCAGCACCUCCCGUUGAUAUCGACGGAAUCAGAGAGCCUGUAGCAGGUUCUUUCAUGUAUGGUAACAACAUCAUCUCUGGUGCAGUUGUUCCUUCAUCAAAUG
JCVI_SCAF_1096627568803/859-365              AAUGCGCAAACAUUACAAUGCUCAUUUGUAUGGAUAGGUAGCAUAUUUGACAGAAGUGUAAAGUUGUGUUAAGAUAAAUAACUGAAAGUGGUAAUUUUAUUACCAAUU...AUUUG.CUCCC..GC..................U.AACCAAGACCUAU.......GGGAG.GAU.A..AAU..UACGUCUUUCAU...A.UCCAGUA.GUGAGGGAU...................UACUGGAA.AUAAGUUUCACUCUACCCUAGAGUCCUACUUAAACGUCUUACUAAUGACAGUUCUUUCAAAACAGCGCAGUACAGGUCUACUACAGGGAUGGCCUGAGUUCUGUGAGUGGGUAACUUCAACAAACAACAGAAUCUAUGUUGGUUGGUUUGGUGUACUCAUGAUCCCAUGCUUGCUAACAGCAGCAGCAUGCUUCAUUGUUGCAUUUAUUGCAGCACCUCCCGUUGAUAUUGACGGAAUCAGAGAGCCUGUAGCAGGUUCUUUCAUGUAUGGUAACAACAUCAUCUCUGGUGCAGUUGUUCCUUCAUCUAAUG
JCVI_SCAF_1096627738885/713-219              AAUGUUGCCUUGGAACUGGGAUUGGAGUGGUGGAUAAGUAUCCUAUUUGACAAAAGUGUAAAGUUGUGUUAAGAUAAAUAACUGAAAGUGGUAAUUUUAUUACCAAUU...AUUUG.CUCCC..GC..................U.AACCAAGACCUAU.......GGGAG.GAU.A..AAU..UACGUCUUUCAU...A.UCCAGUA.GUGAGGGAU...................UACUGGAA.AUAAGUUUCACUCUACCCUAGAGUCCUACUUAAACGUCUUACUAAUGACAGUUCUUUCAAAACAGCGCAGUACAGGUCUACUACAGGGAUGGCCUGAGUUCUGUGAGUGGGUAACUUCAACAAACAACAGAAUCUAUGUUGGUUGGUUUGGUGUACUCAUGAUCCCAUGCUUGCUAACAGCAGCAGCAUGCUUCAUUGUUGCAUUUAUUGCAGCACCUCCCGUUGAUAUUGACGGAAUCAGAGAGCCUGUAGCAGGUUCUUUCAUGUAUGGUAACAACAUCAUCUCUGGUGCAGUUGUUCCUUCAUCUAAUG
JCVI_SCAF_1096626963926/1177-683             AAUGCGCAAACAUUACAACGCUCAUCUGUAUGGAUAAGUAUCAUAUUUGACAGAAGUGUAAAGUUGUGUUAAGAUAAAUAACUGAAAGUGGUAAUUUUAUUACCAAUU...AUUUG.CUCCC..GC..................U.AACCAAGACCUAU.......GGGAG.GAU.A..AAU..UACGUCUUUCAU...A.UCCAGUA.GUGAGGGAU...................UACUGGAA.AUAAGUUUCACUCUACCCUAGAGUCCUACUUAAACGUCUUACUAAUGACAGUUCUUUCAAAACAGCGCAGUACAGGUCUACUACAGGGAUGGCCUGAGUUCUGUGAGUGGGUAACUUCAACAAACAACAGAAUCUAUGUUGGUUGGUUUGGUGUACUCAUGAUCCCAUGCUUGCUAACAGCAGCAGCAUGUUUCAUUGUUGCAUUCAUUGCAGCACCUCCCGUUGAUAUUGACGGAAUCAGAGAGCCUGUAGCAGGUUCUUUCAUGUAUGGUAACAACAUCAUCUCUGGUGCAGUUGUUCCUUCAUCUAAUG
JCVI_SCAF_1096626965120/2058-1575            ...........AUUACAACGCUCAUCUGUAUGGAUAAGUAUCAUAUUUGACAGAAGUGUAAAGUUGUGUUAAGAUAAAUAACUGAAAGUGGUAAUUUUAUUACCAAUU...AUUUG.CUCCC..GC..................U.AACCAAGACCUAU.......GGGAG.GAU.A..AAU..UACGUCUUUCAU...A.UCCAGUA.GUGAGGGAU...................UACUGGAA.AUAAGUUUCACUCUACCCUAGAGUCCUACUUAAACGUCUUACUAAUGACAGUUCUUUCAAAACAGCGCAGUACAGGUCUACUACAGGGAUGGCCUGAGUUCUGUGAGUGGGUAACUUCAACAAACAACAGAAUCUAUGUUGGUUGGUUUGGUGUACUCAUGAUCCCAUGCUUGCUAACAGCAGCAGCAUGUUUCAUUGUUGCAUUCAUUGCAGCACCUCCCGUUGAUAUUGACGGAAUCAGAGAGCCUGUAGCAGGUUCUUUCAUGUAUGGUAACAACAUCAUCUCUGGUGCAGUUGUUCCUUCAUCAAAUG
JCVI_SCAF_1096627715831/810-1304             NNNNNNNNNNNNNNNNNNNNNNNNUUUGUAUGGUUGACUAGCAUAUUUGACAAGUAGUGUAAAGUUGUGUUAAGAUAAAUAACUGAAAGUGGUGAUUUUAUCACUAAU..UAUUUG.CUCCC..GC..................U.AACCAAGACCUAU.......GGGAG.GAU.A..AAU..UACGUCU.UCAU...A.UCCAGUA.GUGAGGGAU...................UACUGGAA.AUAAGUUUCACUCUACCCCUAGAGUCCUACUUAAACGUCUUACUAAUGACAGUUCUUUCAAAACAGCGCAGUACAGGUCUACUACAGGGAUGGCCUGAGUUCUGUGAGUGGGUAACUUCAACAAACAACAGAAUCUAUGUUGGUUGGUUUGGUGUACUCAUGAUCCCAUGCUUGCUAACAGCAGCAGCAUGUUUUAUUGUUGCUUUUAUAGCAGCACCUCCCGUUGAUAUUGACGGAAUCAGAGAGCCUGUAGCAGGUUCUUUCAUGUAUGGAAACAACAUCAUCUCUGGUGCAGUUGUUCCUUCAUCUAAU
JCVI_SCAF_1096627055876/2512-3005            UUAGACAUUUUAAAAAGAAAAAGAAAAAAAGAUAAUAAAUUUUUUUCUUGACAAGAGUGUAAAGUUGUGUUAAGAUAAAUAACGAAAGGUGACGCUUUUGU..CGUCAA.UAUUUG.CUCCC..GC..................U.AACCAAGACCUAU.......GGGAG.GAU.A..AAU..UACGUCU.UCAU...A.UCCAGUA.GUGAGGGAU...................UACUGGAA.AUAAGUUUCGCAUCUACCCUUGAUGCCCUACUUACAAACGUCUUACUAAUGACAACUUCUAACUUAACACGCAGUAGAGGUGGUAUCCUAAAGGGAUGGCCAGAGUUCUGCGAAUGGGUAACAUCAACAAACAACAGAAUAUAUGUUGGUUGGUUUGGUGUUCUAAUGAUUCCAUGCUUACUCACAGCAGCAGCAUGUUUCAUCGUUGCAUUUAUUGCAGCACCUCCAGUCGAUAUCGACGGAAUUAGAGAGCCUGUAGCAGGUUCUUUCAUGUAUGGUAACAACAUCAUCUCAGGUGCAGUUGUUCCUUCA
JCVI_SCAF_1096627058540/2218-2714            CUACAAGUGCAAAGGUAAAUCCAAAAGAUAUUAUCGGAUCAAUCUAGGGGUUGACAAGAGUGUAAAGUUAUGUUAAUAUAAAUAUCGAAAGAUGGUCGUUUGAUCAUA...UUCUG.CUCCCCGUA....................AACCAAGACCUC...U.A..GGGAG.GAU.A..AAU..UACGUCUUUCAU...A.UCCAGUA.GUGAGGGAU...................UACUGGAA.AUAAAUAUCGCAUCUUCCCUGAUGCCCUACUUAAAACGUCUUACUAAUGACAACUCUAUCAAAACAAGGCAGACAAGGCGCCCUAUUACAAGGAUGGCCUCAGUUCUGUGAGUGGGUUACAUCAACAAACAACAGAAUCUACGUUGGUUGGUUCGGUGUACUCAUGAUCCCAUGCUUGCUCGCAGCGGCAGCAUGUUUCAUCGUUGCAUUCAUUGCAGCACCUCCAGUCGAUAUCGACGGAAUCAGAGAACCAGUUGCGGGUUCUUUCCUAUAUGGUAACAACAUCAUCUCUGGUGCAGUUGUUCCAUCAUC
JCVI_SCAF_1101668667692/1120-1574            CAAAUCUCUUCAGUAAAAUAAAAAGAAUAAAAAAUAAGUAAUAAUACUUAUUGACAUAAGUGUAAAGAUUUGUUAAUAUAAAUAACGAAAGAUGGUCGUUUGAUCAUA...UUCUG.CUCCCCUUA....................AACCAAGACCUC...U.A..GGGAG.GAU.A..AAU..UACGUCUUUCAU...A.UCCAGUA.GUGAGGGAU...................UACUGGAA.AUAAAUAUCGCAUCUUCCCUGAUGCCCUAUUUAAAACGUCUUACUAAUGACAACUCUAUCAAAACAAGGCAGACAAGGCGCCCUAUUACAAGGAUGGCCUCAGUUCUGUGAGUGGGUUACAUCAACAAACAACAGAAUCUACGUUGGUUGGUUCGGUGUACUCAUGAUCCCAUGCUUGCUCGCAGCAGCAGCAUGCUUUAUCGUUGCAUUCAUUGCAGCACCUCCAGUCGAUAUCGACGGAAUCAGAGAACCAGUUGCGGGUUCUUCCUA..........................................
JCVI_SCAF_1101667205985/827-332              AUAUAUGCAUAAGGUAUUUGAUGUUUUGGAUGAAUAUUGGCAGUAGGAUUUGACAAGAAGUGUAAAGUUGUGUUAAGAUAAAUAACGAAAGAUGAUCGUUUGAUCAUA...UUCUG.CUCCCCUUA....................AACCAAGACCUA...U.A..GGGAG.GAU.A..AAU..UACGUCU.UCAU...A.UCCAGUA.GUGAGGGAU...................UACUGGAA.AUAAGUUUCGCAUCUACCCUUGAUGCCCUACUUAAAAAACGUCUUACUAAUGACAACUCUAUCAAAACAAGGCAGAGGUGGUCUCCUACAGGGAUGGCCAGAGUUCUGCGAAUGGGUAACAUCAACUAACAACAGAAUCUAUGUUGGUUGGUUCGGUGUACUCAUGAUUCCAUGCUUACUCGCAGCAGCAGCAUGUUUCAUCGUUGCAUUUAUUGCAGCACCUCCUGUCGAUAUCGACGGAAUCAGAGAACCAGUUGCUGGUUCAUUCUUAUAUGGUAACAACAUCAUCUCAGGUGCAGUUGUUCCAUCUUC
JCVI_SCAF_1096626249123/43-534               AGAAAAAGAAAAAUAAAUUAGGUAAAGAGAUUAAGUAAUAAUACUUAUUGACAUAAUUGUAAAGUUUUAAUAAGAUAAAUAACGGAAGAUGGUCGUUUGAUCAUAU......UCUG.CUCCC..GC..................UUAACCAAGACCUAU.......GGGAG.GAU.A..AAU..UACGUCU.UAAU...A.UCCAGUA.GUGAGGGAU...................UACUGGAA.AUAAGUUUCGCACUACCCUAGUGCCCUACUUAACAAACGUCUUACUAAUGACAACUCUUUCAACAAAACGCAAGAGCACAGGUCUCCUACAGGGAUGGCCAGAGUUCUGCGAAUGGGUAACAUCAACAAACAACAGAAUCUACGUUGGUUGGUUUGGUGUCCUAAUGAUUCCAUGCUUGCUCACAGCAGCUGCAUGUUUCAUCGUUGCAUUCAUUGCAGCACCUCCAGUCGAUAUCGACGGAAUCAGAGAGCCUGUAGCAGGUUCUUUCUUGUAUGGUAACAACAUCAUCUCUGGUGCUGUAGUUCCAUCUU
JCVI_SCAF_1101667106088/529-934              AAAAACAAUCAUAAGACAUUUUAAAAAAAAGAAAUAAUUUUUUUUCUUGACAAGAGUGUAAAGUUGUGUUAAGAUAAAUAACGAAAGGUGAUAACUUUUGUUAUCAAU...AUUUG.CUCCC...G..................CUAACCAAGACCUA...U....GGGAG.GAU.A..AAU..UACGUCUUUU.U...A.UCCAGUA.GUGAGGGAU...................UACUGGAA.AUAAGUUUCGCUCUACCCUAGAGCCCUACUUAAAACGUCUUACUAAUGACAACUUCAAACAUUACACGCAGACAGAAUGGUCUCCUAGCAGUUGGCCAGAGUUCUGUGAGUGGGUAACAUCUACAGACAACAGAAUAUAUGUUGGAUGGUUUGGUGUACUCAUGAUCCUCAUGUCUGCUCACAGCAGCAGCAUGCUUCAUCGUUGCGUUUAUUGCAGCACCUCC........................................................................................
JCVI_SCAF_1101668187804/1083-1575            UAUUUAGUACCUUUUAAUAGUUAAGAUUAGGUAAAGUAUCCUAUGAUACUUGCCAUAAUUGUAAAGUUCUGUUACUAUAAAUAACGGAAGGUGUUUCUUUUAACACAU....UUCA.CUCCC..GC..................U.AACCAAGACCUAU.......GGGAG.GAU.A..AAU..UACGUCU.UAAU...A.UCCAGUA.GUGAGGGAU...................UACUGGAA.AUAAGUUUCGCAUCUACCCUUGAUGCCCUACUUAAAAACGUCUUACUAAUGACAACUUCUAAUUUAACACGCAGUAGAGGUGGUCUCCUACAGGGAUGGCCAGAGUUCUGCGAGUGGGUAACAUCAACAAACAACAGACUAUAUGUUGGUUGGUUUGGUGUUCUCAUGAUUCCAUGUCUGCUAACAGCUGCAGCAUGUUUCAUCGUAGCAUUUAUUGCUGCACCUCCAGUCGAUAUCGACGGAAUCAGAGAGCCAGUAGCUGGUUCUUUAAUGUUUGGUAACAACAUCAUUUCUGGUGCUGUUGUACCUUCA
JCVI_SCAF_1096627725473/1400-908             UUAUUUAUUACAAUUUUUUAUUAAGUUUAGGUAUUGUAUCCUAUGAUACUUGACAGAAUUGUAAAGUUCUGUUACUAUAAAUAACGGAAGGUGUUUCUUUUAACACAU....UUCA.CUCCC..GC..................U.AACCAAGACCUAU.......GGGAG.GAU.A..AAU..UACGUCU.UCAU...A.UCCAGUA.GUGAGGGAU...................UGCUGGAA.AUAAGUUUCGCAUCUACCCUUGAUGCCCUACUUAAAAACGUCUUACUAAUGACAACUUCUAAUUUAACACGCAGUAGAGGUAGUCUCCUACAGGGAUGGCCAGAGUUCUGCGAGUGGGUAACAUCAACAAACAACAGACUAUAUGUUGGUUGGUUUGGUGUCCUNNNNNNNNNNNNNNNNNNNNNNNNNNNNNNNNNNNNNNNNNNNNNNNNNNNCAAACAACAGACUAUAUGUUGGUUGGUUUGGUGUCGUCAUGAUUCCAUGUCUGCUAACAGCUGCAGCAUGUUUCGUAGUAGCAUUUAUUGCUGCACC
JCVI_SCAF_1096627051824/461-953              UUAUUUAUUACAAUUUUUUAUUAAGUUUAGGUAUUGUAUCCUAUGAUACUUGACAGAAUUGUAAAGUUCUGUUACUAUAAAUAACGGAAGGUGUUUCUUUUAACACAU....UUCA.CUCCC..GC..................U.AACCAAGACCUAU.......GGGAG.GAU.A..AAU..UACGUCU.UCAU...A.UCCAGUA.GUGAGGGAU...................UACUGGAA.AUAAGUUUCGCAUCUACCCUUGAUGCCCUACUUAAAAACGUCUUACUAAUGACAACUUCUAACUUAACACGCAGUAGAGGUGGUAUCCUAAAGGGAUGGCCAGAGUUCUGCGAGUGGGUAACAUCAACAAACAACAGACUAUAUGUUGGUUGGUUUGGUGUUCUCAUGAUUCCAUGUCUGCUAACAGCUGCAGCAUGUUUCGUAGUAGCAUUUAUUGCUGCACCUCCAGUCGAUAUCGACGGAAUCAGAGAGCCAGUAGCUGGUUCUUUAAUGUUUGGUAACAACAUCAUUUCUGGUGCUGUUGUGCCUUCA
JCVI_SCAF_1096627719197/492-984              UUAUUUAGACAGGGAAAACAUUAAGAUUAGGUAUUGUAUCCUAUGAUACUUGACAGAAUUGUAAAGUUCUGUUACUAUAAAUAACGAAAGGUGUUUCUUUUAACACAU....UUCA.CUCCC..GC..................U.AACCAAGACCUAU.......GGGAG.GAU.A..AAU..UACGUCU.UCAU...A.UCCAGUA.GUGAGGGAU...................UACUGGAA.AUAAGUUUCGCAUCUACCCUUGAUGCCCUACUUAAAAACGUCUUACUAAUGACAACUUCUAACUUAACACGCAGUAGAGGUGGUAUCCUAAAGGGAUGGCCAGAGUUCUGCGAGUGGGUAACAUCAACAAACAACAGACUAUAUGUUGGUUGGUUUGGUGUCCUCAUGAUUCCANNNNNNNNNNNNNNNNNNNNNNNNNNNNNNNNNNNNNNNNNNNNNNNNNNNCGAUGAGUGGCUUUACAACGGUGGGCCAUACCAGUUGGUUAUCUUCCACUUCCUCAUCGGUGUAUCUGCAUACAUGGGAAGACAGUG
JCVI_SCAF_1096627775356/414-1                UAUUUAUUACAAUUUUUUUAUUAAGUUUAGGUAUUGUAUCCUAUGAUACUUGACAUAUAUGUAAAGUUUUGUUAAUAUAAAUAACGGAAGGUGUUUCUUUUAACACAU....UUCA.CUCCC..GC..................U.AACCAAGACCUAU.......GGGAG.GAU.A..AAU..UACGUCU.UCAU...A.UCCAGUA.GUGAGGGAU...................UACUGGAA.AUAAGUUUCGCAUCUACCCUUGAUGCCCUACUUAAAAACGUCUUACUAAUGACAACUUCUAACUUAACACGCAGUAGAGGUGGUAUCCUAAAGGGAUGGCCAGAGUUCUGCGAGUGGGUAACAUCAACAAACAACAGACUAUAUGUUGGUUGGUUUGGUGUCCUCAUGAUUCCAUGUCUGCUAACAGCAGCAGCAUGUUUCGUAGUAGCAUUUAUUGCUGCACCUCCAGUCGA...............................................................................
JCVI_SCAF_1101668297370/989-1481             UUAUUUAGACAUGGAAAACAUUAAGAUUAGGUAUUGUAUCUUAUGAUACUUGACAUAAUUGUAAAGUUCUGUUACUAUAAAUAACGGAAGGUGUUUCUUUUAACACAU....UUCA.CUCCC..GC..................U.AACCAAGACCUAU.......GGGAG.GAU.A..AAU..UACGUCU.UCAU...A.UCCUGUA.GUGAGGGAU...................UACAGGAA.AUAAGUUUCGCAUCUACCCUUGAUGCCCUACUUAAAAACGUCUUACUAAUGACAACUUCUAACUUAACACGCAGUAGAGGUGGUAUCCUAAAGGGAUGGCCAGAGUUCUGCGAGUGGGUAACAUCAACAAACAACAGACUAUAUGUUGGUUGGUUUGGUGUCCUCAUGAUUCCAUGUCUGCUAACAGCUGCAGCAUGUUUCGUAGUAGCAUUUAUUGCUGCACCUCCAGUCGAUAUCGACGGAAUCAGAGAGCCUGUAGCAGGUUCUUUAAUGUUUGGUAACAACAUCAUUUCUGGUGCUGUUGUACCUUCA
JCVI_SCAF_1096626248335/234-1                GAAUCGUAAGUGGAUUAAGGCAAUGUCAAGGAAUAAGUAAUAAUACUUAUUGACAAUUUUGUAAACUUUUAAUAAGAUAAAUAACGGAAGAUGUUCUUUUGAACACAU...AACUG.CUCCC..GC..................UUAACCAAGACCUA.....U..GGGAG.GAU.A..AAU..UACGUCU.UAAU...A.UCCAGUA.GUGAGGGAU...................UACUGGAA.AUAAGUUUCGCACUACCCUAGUGCCCUACUUAACAAACGUCUUACUAAUGA.....................................................................................................................................................................................................................................................................
JCVI_SCAF_1096627044404/854-360              ACAAUAAACAAAAUAAAAUCAAUGAAAAAGAAAUAAGUAUUAAUACUUAUUGACCCAAGUGUAAAGUUCUGUUAAGAUAAAUAACGAAAGGUGUUCUUUUUAACACAU..AUUCUG.CUCCC..GC..................U.AACCAAGACCUAU.......GGGAG.GAU.A..AAU..UACGUCUUU.AU...A.UCCAGUA.GUGAGGGAU...................UACUGGAA.AUAAGUUUCGCACUACCCUAGUGCCCUACUUAAAACGUCUUACUAAUGACAACUCUUUCAAAACAGCGCAGUGGUGGUCUUCUAGCAGGUUGGCCCGAGUUCUGCGAGUGGGUAACAUCUACAAACAACAGAAUCUAUGUUGGUUGGUUCGGUGUUCUCAUGAUUCCAUGCUUGCUCACAGCAGCUGCAUGCUUCAUCGUUGCAUUCAUUGCAGCACCUCCUGUCGAUAUCGACGGAAUUAGAGAACCAGUAGCAGGUUCUUUCUUGUAUGGUAACAACAUCAUCUCAGGUGCAGUUGUUCCAUCAUCCAAC
JCVI_SCAF_1096627057497/623-1117             ACAAUAAACAAAAUAAAAUCAAUGAAAAAGAAAUAAGUAUUAAUACUUAUUGACCCAAGUGUAAAGUUCUGUUAAGAUAAAUAACGAAAGGUGUUCUUUUUAACACAU..AUUCUG.CUCCC..GC..................U.AACCAAGACCUAU.......GGGAG.GAU.A..AAU..UACGUCUUU.AU...A.UCCAGUA.GUGAGGGAU...................UACUGGAA.AUAAGUUUCGCACUACCCUAGUGCCCUACUUAAAAACGUCUUACUAAUGACAACUCUUUCAAAACAGCGCAGUGGUGGUCUUCUAGCAGGUUGGCCAGAGUUCUGCGAGUGGGUAACAUCAACAAACAACAGAAUCUAUGUUGGUUGGUUCGGUGUUCUCAUGAUUCCAUGCUUGCUCACAGCAGCUGCAUGCUUCAUCGUUGCAUUCAUUGCAGCACCUCCUGUCGAUAUCGACGGAAUCAGAGAGCCUGUAGCAGGUUCUUUCCUAUAUGGUAACAACAUCAUCUCAGGUGCAGUUGUUCCAUCAUCCAA
JCVI_SCAF_1096627710339/113-606              UUGGGUUUGAUCGUGACGAACCGAUAGUAAGAAGAAAAAAGAAAAGAGUUGACAAUUAGUGUAAAGUUGUGUUAAGAUAAAUAACGGAAGGUGUUCUUUUUAACACAU...AACUG.CUCCC..GC..................U.AACCAAGACCUAU.......GGGAG.GAU.A..AAU..UACGUCU.UCAU...A.UCCAGUA.GUGAGGGAU...................UACUGGAA.AUAAGUUUCGCAUCUACCCUUGAUGCCCUACUUACAAACGUCUUACUAAUGACAACUCUAUCUAAUACACGCAGACAGGGUGGUCUCCUUCAGGGAUGGCCAGAAUUCUGCGAGUGGGUCACAUCAACAAACAACAGAAUCUAUGUUGGUUGGUUCGGUGUACUCAUGAUUCCAUGCUUACUCACAGCAGCAGCAUGUUUCAUUGUUGCAUUCAUUGCAGCACCUCCUGUCGAUAUCGACGGAAUCAGAGAACCAGUAGCGGGUUCUUUCAUGUAUGGUAACAACAUCAUCUCUGGUGCAGUUGUUCCAUCA
JCVI_SCAF_1096627722063/369-1                AAUUAUUAAGUCUUGAUGAACCAAUAGUGAGAAGAAAAAAGAAAAGAGUUGACAGAUAGUGUAAAGUUGUGUUAAGAUAAAUAACGAAAGGUGUUCUUUUUAACACAU...AACUG.CUCCC..GC..................U.AACCAAGACCUAU.......GGGAG.GAU.A..AAU..UACGUCU.UCAU...A.UCCAGUA.GUGAGGGAU...................UACUGGAA.AUAAGUUUCGCAUCUACCCUUGAUGCCCUACUUACAAACGUCUUACUAAUGACAACUCUAUCUAAAAGGCAGAGUGGUCUCCUUCAGGGAUGGCCAGAGUUCUGCGAAUGGGUAACAUCAACUAACAACAGAAUCUAUGUUGGUUGGUUCGGUGUACUCAUGAUUCCAUGCUUACUCACAGCAGCAG.............................................................................................................................
JCVI_SCAF_1101668232687/1107-614             ACAAAAUUUAGUAAAGACUUCCCCGUAAGAACAACUCUUGAAUAGGGGUUGACACAUAGUGUAAAGUUGUGUUAAGAUAAAUAACGGAAGGUGUUCUUUUUAACACAU...AACUG.CUCCC..GC..................U.AACCAAGACCUAU.......GGGAG.GAU.A..AAU..UACGUCU.UCAU...A.UCCAGUA.GUGAGGGAU...................UACUGGAA.AUAAGUUUCGCAUCUACCCUUGAUGCCCUACUUACAAACGUCUUACUAAUGACAACUCUAUCUAAUACACGCAGACAGGGUGGUCUCCUUCAGGGAUGGCCAGAAUUCUGCGAGUGGGUAACAUCAACAAACAACAGAAUCUAUGUUGGUUGGUUCGGUGUACUCAUGAUUCCAUGCUUACUCACAGCAGCAGCAUGUUUCAUUGUUGCAUUCAUUGCAGCACCUCCUGUCGAUAUCGACGGAAUCAGAGAACCAGUAGCAGGUUCUUUCAUGUAUGGUAACAACAUCAUCUCAGGUGCAGUUGUACCAUCA
JCVI_SCAF_1096627043198/295-788              ACAAAAUUUAGUAAAGACUUCCCCGUAAGAACAACUCUUGAAUAGGGGUUGACACAUAGUGUAAAGUUGUGUUAAGAUAAAUAACGGAAGGUGUUCUUUUUAACACAU...AUCUG.CUCCC..GC..................U.AACCAAGACCUAU.......GGGAG.GAU.A..AAU..UACGUCU.UAAU...A.UCCAGUA.GUGAGGGAU...................UACUGGAA.AUAAGUUUCGCAUCUACCCUUGAUGCCCUACUUACAAACGUCUUACUAAUGACAACUCUAUCUAAAAGGCAGGGUGGUCUCCUUCAGGGAUGGCCAGAGUUCUGCGAAUGGGUAACAUCAACUAAUAACAGAAUCUAUGUUGGUUGGUUCGGUGUACUCAUGAUUCCAUGCUUACUCACAGCAGCAGCAUGUUUCAUCGUUGCAUUCAUUGCAGCACCUCCAGUCGAUAUCGACGGAAUCAGAGAACCAGUAGCAGGUUCUUUCAUGUAUGGUAACAACAUCAUCUCAGGUGCAGUUGUUCCAUCAUCCAAC
JCVI_SCAF_1096627744946/1414-1825            ACAAGAGCAAGAGUAAAUCCAAAAGAUAUUAUCGGUUCAAUCUAGGGGUUGACACAUAGUGUAAAGUUGUGUUAAGAUAAAUAACGGAAGGUGUUCUUUUUAACACAA...UACAA.CUCCC..GC..................U.AACCAAGACCUAU.......GGGAG.GAU.A..AAU..UACGUCU.UAAU...A.UCCAGUA.GUGAGGGAU...................UACUGGAA.AUAAGUUUCGCAUCUACCCUUGAUGCCCUACUUACAAACGUCUUACUAAUGACAACUCUAUCUAAAAGGCAGGGUGGUCUCCUUCAGGGAUGGCCAGAGUUCUGCGAAUGGGUAACAUCAACUAACAACAGAAUCUAUGUUGGUUGGUUCGGUGUACUCAUGAUUCCAUGCUUACUCACAGCAGCAGCAUGUUUCAUCGUUGCAUUCAUUGCAGCACCUCCAGUCGAUAU..................................................................................
JCVI_SCAF_1101667214905/356-849              UAUUUAGUACCUUUGAAUAGUUAAGAGUAGGUAAUGUAUCCUAUGAUACUUGACACAAUUGUAAAGUUCUGUUACUAUAAAUAACGGAAGGUGUUCUUUUUAACACAU...UUCAG.CUCCC..GC..................U.AACCAAGACCUAU.......GGGAG.GAU.A..AAU..UACGUCU.UCAU...A.UCCAGUA.GUGAGGGAU...................UACUGGAA.AUAAGUUUCGCACUUUCCCUAGUGCCCUACUUAACGUCUUAUUAAAUGACAACCUCAAAUAUUUCACGCAGACAGAAUGGUCUCCUACAGGGAUGGCCCGAGUUUUGCGAAUGGGUAACAUCAACAAACAACAGAUUAUAUGUUGGUUGGUUCGGUGUUCUCAUGAUUCCAUGCUUACUCGCAGCAGCAGCAUGUUUCAUCAUAGCAUUUAUUGCUGCACCACCAGUCGAUAUCGACGGUAUUCGUGAACCAGUAGCAGGUUCUUUCUUAUAUGGAAACAACAUCAUCUCAGAGCAGUCGUCCCAAGCUCAA
JCVI_SCAF_1096627317941/1041-548             UAUUUAGUACCCUUUAAUAGUUAAGAAUAGGUAAUGUAUCCUAUGAUACUUGACACAAUUGUAAAGUUCUGUUACUAUAAAUAACGGAAGGUGUUCUUUUUAACACAU...UUCAG.CUCCC..GC..................U.AACCAAGACCUAU.......GGGAG.GAU.A..AAU..UACGUCU.UCAU...A.UCCAGUA.GUGAGGGAU...................UACUGGAA.AUAAGUUUCGCAUCUACCCUUGAUGCCCUACUUAAAAACGUCUUACUAAUGACAACUCUUUCAAAACAAGGCAGAGGUGGUCUCCUACAGGGAUGGCCAGAGUUCUGCGAAUGGGUAACUUCAACAAACAACAGACUAUACGUUGGUUGGUUUGGUGUAUUAAUGAUCCCAUGUCUAUUAACAGCAGCUGCAUGCUUCAUCGUUGCAUUCAUCGCUGCACCUCCAGUCGAUAUCGACGGUAUUCGUGAGCCAGUAGCUGGUUCUUUAAUGUAUGGUAACAACAUCAUCUCAGGAGCAGUCGUUCCAUCAUCA
JCVI_SCAF_1096627963947/579-86               UUGGAUUUGAUCGUGAUGAUGUUUCAUUCAGAAGAAAAAAGAAAAGAGUUGACAGAUAGUGUAAAGUUGUGUUAAGAUAAAUAACGGAAGGUGUUCUUUUUAACACAA...UACAG.CUCCC..GC..................U.AACCAAGACCUAU.......GGGAG.GAU.A..AAU..UACGUCU.UCAU...A.UCCAGUA.GUGAGGGAU...................UACUGGAA.AUAAGUUUCGCAUCUACCCUUGAUGCCCUACUUACAAACGUCUUACUAAUGACAACUCUAUCUAAAAGGCAGAGUGGUCUCCUUCAGGGAUGGCCAGAGUUCUGCGAAUGGGUAACAUCAACUAACAACAGAAUCUAUGUUGGUUGGUUCGGUGUACUCAUGAUUCCAUGCUUACUCACAGCAGCAGCAUGUUUCAUCGUUGCAUUCAUUGCAGCACCUCCAGUCGAUAUCGACGGAAUCAGAGAACCAGUAGCAGGUUCUUUCAUGUAUGGUAACAACAUCAUCUCAGGUGCAGUUGUUCCUUCAUCCAAC
JCVI_SCAF_1101668311345/1066-1520            ACAAGAGCAAGAGUAAAUCCAAAAGAUAUAAUCGGUUCAAUCUAGGGGUUGACGCAUAGUGUAAAGUUGUGUUAAGAUAAAUAACGGAAGGUGUUCUUUUUAACACAU...UACAG.CUCCC..GC..................U.AACCAAGACCUAU.......GGGAG.GAU.A..AAU..UACGUCU.UCAU...A.UCCAGUA.GUGAGGGAU...................UACUGGAA.AUAAGUUUCGCAUCUACCCUUGAUGCCCUACUUACAAACGUCUUACUAAUGACAACUCUAUCUAAUACACGCAGACAGGGUGGUCUCCUUCAGGGAUGGCCAGAAUUCUGCGAGUGGGUAACGUCAACAAACAACAGAAUCUAUGUUGGUUGGUUUGGUGUACUCAUGAUUCCAUGCUUACUCACAGCAGCAGCAUGUUUCAUUGUUGCAUUCAUUGCAGCACCUCCUGUCGAUAUCGACGGAAUCAGAGAACCAGUAGCAGGUUCUUUCAUG.......................................
JCVI_SCAF_1101668290907/1298-1791            UUAUUUAGACAGGGAAAACAUUAAGAUUAGGUAUUGUAUCCUAUGAUACUUGACAGAAUUGUAAAGUUCUGUUACUAUAAAUAACGGAAGGUGUUCUUUUUAACACAU...AUCUG.CUCCC..GC..................U.AACCAAGACCUAU.......GGGAG.GAU.A..AAU..UACGUCUUU.AU...A.UCCUGUA.GUGAGGGAU...................UACAGGAA.AUAAGUUUCGCAUCUACCCUUGAUGCCCUACUUAAAAACGUCUUACUAAUGACAACUUCUAACUUAACACGCAGUAGAGGUGGUAUCCUAAAGGGAUGGCCAGAGUUCUGCGAGUGGGUAACAUCAACAAACAACAGACUAUAUGUUGGUUGGUUUGGUGUCCUCAUGAUUCCAUGUCUGCUAACAGCUGCAGCAUGUUUCGUAGUAGCAUUUAUUGCUGCACCUCCAGUCGAUAUCGACGGAAUCAGAGAGCCUGUAGCAGGUUCUUUAAUGUUUGGUAACAACAUCAUUUCUGGUGCUGUUGUACCUUCA
JCVI_SCAF_1096627055378/863-370              UUAUUUAGACAGGGAAAACAUUAAGAUUAGGUAUUGUAUCCUAUGAUACUUGACAGAAUUGUAAAGUUCUGUUACUAUAAAUAACGGAAGGUGUUCUUUUUAACACAU...AUCUG.CUCCC..GC..................U.AACCAAGACCUAU.......GGGAG.GAU.A..AAU..UACGUCU.UCAU...A.UCCUGUA.GUGAGGGAU...................UACAGGAA.AUAAGUUUCGCAUCUACCCUUGAUGCCCUACUUAAAAACGUCUUACUAAUGACAACUCUUUCAAAACAAGGCAGAGGUGGUCUCCUACAAGGGUGGCCAGAGUUCUGCGAAUGGGUAACUUCAACAAACAACAGACUAUACGUUGGUUGGUUUGGUGUAUUAAUGAUCCCAUGUCUAUUAACAGCAGCUGCAUGCUUUAUCGUUGCAUUCAUCGCUGCACCCCCAGUCGAUAUCGACGGUAUUCGUGAGCCAGUAGCUGGUUCUUUAAUGUAUGGUAACAACAUCAUCUCAGGAGCAGUCGUUCCAUCAUCC
JCVI_SCAF_1101668223745/1634-1140            ACACUCUUCGUGGUAAUGAUGAAGGUUGUGAUGAAUGAAGAAUUUGAAGCUUGACAAUAUAUAAAGUUGUGUUAAGAUAAAUAACGGAAGGUGUUCUUUUGAACACAU...UACUG.CUCCC..GC..................UUAACCAAGACCUAU.......GGGAG.GAU.A..AAU..UACGUCU.UCAU...A.UCCUGUA.GUGAGGGAU...................UACAGGAA.AUAAGUUUCGCAUCUACCCUUGAUGCCCUACUUACAAACGUCCUAAUAAUGGCAACUCUUUCAAGACAACGCAGUGGCGGUCUCCUAAAAGGAUGGCCCGAGUUCUGCGAGUGGGUUACAUCAACAGAAAACAGAAUCUAUGUUGGAUGGUUCGGUGUACUCAUGAUUCCAUGUCUGCUAACAGCUGCAGCAUGUUUCAUCGUAGCAUUUAUUGCUGCACCUCCAGUCGAUAUCGACGGAAUCCGUGAACCAGUUGCUGGUUCUUUCAUGUAUGGUAACAACAUCAUCUCUGGUGCUGUAGUUCCAUCUUCC
JCVI_SCAF_1096627304898/808-1302             ACACUCUUCGUGGUAAUGAUGAAGGUUGUGAUGAAUGAAGAAUUUGAAGCUUGACAAUAUAUAAAGUUGUGUUAAGAUAAAUAACGGAAGGUGUUCUUUUGAACACAU...UACUG.CUCCC..GC..................UUAACCAAGACCUAU.......GGGAG.GAU.A..AAU..UACGUCU.UCAU...A.UCCUGUA.GUGAGGGAU...................UACAGGAA.AUAAGUUUCGCAUCUACCCUUGAUGCCCUACUUACAAACGUCCUAAUAAUGGCAACUCUUUCAAGACAACGCAGUGGCGGUCUCCUAAAAGGAUGGCCCGAGUUCUGCGAGUGGGUUACAUCAACAGAAAACAGAAUCUAUGUUGGAUGGUUCGGUGUACUCAUGAUUCCAUGUCUGCUAACAGCUGCAGCAUGUUUCAUCGUUGCUUUCAUAGCAGCACCUCCUGUCGACAUCGACGGAAUCAGAGAACCAGUUGCGGGUUCUUUCAUGUAUGGUAACAACAUCAUCUCUGGUGCUGUAGUUCCAUCUUCC
JCVI_SCAF_1096626973470/974-1468             UAUUUAUUACAAUUUGAUGGUUCAAUAUAGGUAUUGUAUACUAUGAUACUUGCCAUAAAUGUAAAGUUCUGUUACUAUAAAUAACGGAAGGUGUUCUUUUGAACACAU...UACUG.CUCCC..GU..................UUAACCAAGACCU....A.U..GGGAG.GAU.A..AAU..UACGUCU.UCAU...A.UCCUGUA.GUGAGGGAU...................UACAGGAA.AUAAGUUUCGCAUCUACCCUUGAUGCCCUACUUACAAACGUCCUAAUAAUGGCAACUCUUUCAAGACAAGGCAGACAAGGCGGUCUUCUAGCUGGAUGGCCCGAGUUCUGCGAGUGGGUAACAUCAACUGAAAACAGAAUUUAUGUUGGAUGGUUCGGUGUUCUCAUGAUUCCAUGUUUGCUAACAGCUGCAGCAUGUUUUAUCGUAGCAUUUAUUGCUGCACCUCCUGUCGAUAUCGACGGAAUCAGAGAGCCAGUUGCUGGUUCUUUCAUGUAUGGUAACAACAUCAUCUCUGGUGCAGUUGUUCCAUCU
JCVI_SCAF_1096627046483/2213-2489            UCAGACCGUUCAAUAAAAGACUACUGCGAAAGAAUUUGGGAUAAGGGGUUGACAUGAAGUGUAAAGUUGUGUUAAGAUAAAUAACCGAAGGUGGUGAUUUUACCACAU...UCUUG.CUCCC...G..................CUAACCAAGACCUA...U....GGGAG.GAU.A..AAU..UACGUCU.UUAU...A.UCCAGUA.GUGAGGGAU...................UACUGGAA.AUAAGUUUCGCAUCUACCCUUGAUGCCCUACUUACAAAACGUCUUACUAAUGACAACUUCUAACUUAACACGCAGUAGAGGUAGUAUCCUAAAGG.........................................................................................................................................................................................................................
JCVI_SCAF_1101668294065/1280-1534            ACAAAAUUUAGUAAAGACUUCCCCGUAAGGACAACUCUUGAAUAGGGGUUGACACAUAGUGUAAAGUUGUGUUAAGAUAAAUAACGGAAGGUGUUCUUUUUAACACAA...UACAG.CUCCC...G..................CUAACCAAGACCUA...U....GGGAG.GAU.A..AAU..UACGUCU.UAAU...A.UCCAGUA.GUGAGGGAU...................UACUGGAA.AUAAGUUUCGCAUCUACCCUUGAUGCCCUACUUACAAACGUCUUACUAAUGACAACUCUAUCUAAAAGGCAGG...............................................................................................................................................................................................................................................
JCVI_SCAF_1096627055630/2152-1768            ................................................................................................UCUG.................CUCCC...G..................CUAACCAAGACCUA...U....GGGAG.GAU.A..AAU..UACGUCU.UAAU...A.UCCAGUA.GUGAGGGAU...................UACUGGAA.AUAAGUUUCGCACUACCCUAGUGCCCUACUUACAAACGUCUUACUAAUGACAACUCUUUCAACAAAACGCAAGAGCACAGGUCUCCUACAGGGAUGGCCAGAGUUCUGCGAAUGGGUAACAUCAACAAACAACAGAAUCUACGUUGGUUGGUUUGGUGUCCUAAUGAUUCCAUGCUUGCUCACAGCAGCUGCAUGUUUCAUCGUUGCAUUCAUUGCAGCACCUCCAGUCGAUAUCGACGGAAUCAGAGAGCCUGUAGCAGGUUCUUUCUUGUAUGGUAACAACAUCAUCUCUGGUGCUGUAGUUCCAUCUUC
JCVI_SCAF_1096627047491/691-1070             GUGCGUAAACACUAUAAUUCAAAUUUGUAUGGUUGAUUAGCAUAUUUGACAGAUAGUGUAAAGUUGUGUUAAGAUAAAUAACUGAAAGUGGUGAUUUUAUCACUAAUU...AUUUG.CUCCC...G..................CUAACCAAGACCUA...U....GGGAG.GAU.A..AAU..UACGUCU.UAAU...A.UCCAGUA.GUGAGGGAU...................UACUGGAA.AUAAGUUUCACUCUACCCUAGAGUCCUACUUAAACGUCUUACUAAUGACAGUUCUUUCAAAACAGCGCAGUACAGGUGUACUACAGGGAUGGCCUGAGUUAUGUGAGUGGGUAACUUCAACAAACAACAGAAUUUAUGUUGGUUGGUUUGGUGUACUCAUGAUCCCAUGCUUGCUAACAGCAGCAGCAUGUUUUAUUG..................................................................................................................
JCVI_SCAF_1101668295461/432-1                AGAAUCGUAAGUGGAUUAAGGCAAUGUCAAGGAAUAAGUAAUAAUACUUAUUGACAUAAUUGUAAAGUUUUAAUAAGAUAAAUAACGAAAGAUGGUCGUUUGAUCAUA...UUCUG.CUCCC..GC..................U.AACCAAGACCUAU.......GGGAG.GAU.A..AAU..UACGUCU.UAAU...A.UCCAGUA.GUGAGGGAU...................UACUGGAA.AUAAGUUUCGCACUACCCUAGUGCCCUACUUACAAACGUCUUACUAAUGACAACUCUUUCAACAAAACGCAAGAGCACAGGUCUCCUACAGGGAUGGCCAGAGUUCUGCGAAUGGGUAACAUCAACAAACAACAGAAUCUACGUUGGUUGGUUCGGUGUCCUAAUGAUUCCAUGCUUACUCACAGCAGCAGCAUGUUUCAUCGUUGCAUUCAUUGCAGCACCUCCAGUCGAUAUCGACGGAAUCAGAGAG..............................................................
JCVI_SCAF_1096627730061/1099-604             ACGAACAGACUAAAAAUGAUUGGAGAAAAGAUUUAGGUAAUAAUACUUAUUGACCUAAGUGUAAAGUUCUGUUAAGAUAAAUAACGAAAGAUGUUCUUUUGAACAUAU..AUUCUG.CUCCC..GU..................UUAACCAAGACCU....A.U..GGGAG.GAU.A..AAU..UACGUCUUU.AU...A.UCCAGUA.GUGAGGGAU...................UACUGGAA.AUAAGUUUCGCACUACCCUAGUGCCCUACUUAACAAACGUCUUACUAAUGACAACUCUUUCAAAACAGCGCAGUGGUGGUCUCCUAGCAGGUUGGCCAGAGUUCUGCGAGUGGGUAACAUCAACAAACAACAGAAUCUAUGUUGGUUGGUUCGGUGUACUCAUGAUUCCUUGUUUGCUCACAGCAGCAGCUUGUUUCAUCGUUGCAUUCAUUGCAGCACCUCCUGUCGAUAUCGACGGAAUUAGAGAACCUGUAGCAGGUUCUUUCAUGUAUGGUAACAACAUCAUCUCAGGUGCAGUUGUUCCAUCAUCCA
JCVI_SCAF_1096627596052/811-1305             UCAAUAAACAGAAGACCAUCAAUAAAAUUAAAAAGAUGGCAAGAAAAGCUUGACAAGAGUGUAAAGUUCUGUUAAGAUAAAUAACGAAAGGUGUUCUUUUGAACAUAU...AUUUG.CUCCC..GU..................UUAACCAAGACCU....A.U..GGGAG.GAU.A..AAU..UACGUCUUU.AU...A.UCCAGUA.GUGAGGGAU...................UACUGGAA.AUAAGUUUCGCAUCUACCCUUGGUGCCCUACUUAACAAACGUCUUACUAAUGACAACUCUUUCAAAACAGCGCAGUGCUGGCCUUCUAAAGGGAUGGCCUGAGUUCUGCGAGUGGGUUACAUCAACUGAAAACAGAAUUUAUGUUGGAUGGUUCGGUGUACUCAUGAUUCCUUGCUUGCUCACAGCAGCAGCUUGUUUCAUCGUUGCUUUCAUAGCAGCACCUCCUGUCGAUAUCGACGGAAUCAGAGAACCAGUUGCGGGUUCUUUCAUGUAUGGUAACAACAUCAUCUCUGGUGCAGUUGUUCCUUCAUC
JCVI_SCAF_1101667218504/786-291              UAUUUAGCAAAUGAAAACUUAAGAAAAAUACAAACUGUAUCACCGUAUACUUGACAUAAUGUAAAGAUAUGUUAAUAUAAAUAACGUUAGGUGUUCUUUUGAACAUAU...AUUUG.CUCCC..CU..................UCAACCAAGACCUAU..A....GGGAG.GAU.A..AAU..UACGUCU.UCAU...A.UCCAGUA.GUGAGGGAU...................UACUGGAA.AUAAGUUUCGCAUCUACCCUUGAUGCCCUACUUACAAACGUCUUACUAAUGACAACUCUAUCUAAUACACGCAGACAGGGUGGUCUCCUUCAGGGAUGGCCAGAGUUCUGCGAGUGGGUAACAUCAACUAACAACAGAAUCUACGUUGGAUGGUUCGGUGUUCUCAUGAUUCCAUGCUUACUCACAGCAGCAGCAUGUUUCAUCGUUGCUUUCAUAGCAGCACCUCCAGUCGAUAUCGACGGAAUCAGAGAGCCUGUAGCAGGUUCUUUCAUGUAUGGUAACAACAUCAUCUCUGGUGCAGUUGUUCCAUCA
JCVI_SCAF_1096627745463/1069-1564            GACAAUCAAUAGAAUAAAGAAGAUGGCAAGGAAUAAGUAGUUAUACUUAUUGACUUAAGUGUAAAGUUCUGUUAAGAUAAAUAACGAAAGAUGUUCUUUUGAACAUAU...AUUUG.CUCCC..CU..................UCAACCAAGACCUAU..A....GGGAG.GAU.A..AAU..UACGUCUUU.AU...A.UCCAGUA.GUGAGGGAU...................UACUGGAA.AUAAGUUUCGCAUCUACCCUUGGUGCCCUACUUAACAAACGUCUUACUAAUGACAACUCUUUCAAAACAGCGCAGUGGUGGUCUUCUAGCAGGUUGGCCAGAGUUCUGCGAGUGGGUAACAUCAACAAACAACAGAAUCUAUGUUGGUUGGUUCGGUGUUCUCAUGAUUCCUUGCUUGCUCACAGCAGCAGCUUGUUUCAUUGUUGCAUUCAUUGCAGCACCUCCUGUCGAUAUCGACGGAAUCAGAGAGCCUGUAGCAGGUUCUUUCUUGUAUGGUAACAACAUCAUCUCAGGUGCAGUUGUUCCAUCAUC
JCVI_SCAF_1096627773919/592-96               AAGAAAUUGAGUGAUUUUAAGAGAAAUAUUAAAUAAGUAUUAAUGCUUAUUGACUUUUGUGUAAAGAUUUGUUAAUAUAAAUAACGAAAGAUGUUCUUUUGAACAUAU..AUUCUG.CUCCC..CU..................UCAACCAAGACCUAU..A....GGGAG.GAU.A..AAU..UACGUCU.UCAU...A.UCCAGUA.GUGAGGGAU...................UACUGGAA.AUAAGUUUCGCAUCUACCCUUGGUGCCCUACUUAACAAACGUCUUACUAAUGACAACUCUUUCAAAACAGCGCAGUGGUGGUCUCCUAGCAGGUUGGCCAGAGUUCUGCGAGUGGGUAACAUCAACAAACAACAGAAUCUAUGUUGGUUGGUUCGGUGUUCUCAUGAUUCCUUGCUUGCUCACAGCAGCAGCUUGUUUCAUCGUUGCAUUCAUUGCAGCACCUCCUGUCGAUAUCGACGGAAUCAGAGAGCCUGUAGCAGGUUCUUUCUUGUAUGGUAACAACAUCAUCUCAGGUGCAGUUGUACCAUCAUC
JCVI_SCAF_1096626952722/1704-1210            AUAGAGUAUUUGAUGUUUUGGAUGAAUAUUGGCAAUAAAAUUUUUUCUUGACAAGUGUGUAAAGUUGUGUUAAGAUAAAUAACGGAAGGUUACUCUUUUGUAACUGAA..UAUCUG.CUCCC..GC..................U.AACCAAGACCUAU.......GGGAG.GAU.A..AAU..UACGUCUUUU.U...A.UCCAGUA.GUGAGGGAU...................UACUGGAA.AUAAGUUUCGCUCUACCCUAGAGCCCUACUUAAAACGUCUUACUAAUGACAACUUCAAAAAUUACACGCAGACAGAAUGGUCUCCUAGCAGGUUGGCCCGAGUUCUGUGAGUGGGUAACAUCUACAGACAACAGAAUAUAUGUUGGUUGGGUUUGGUGUACUCAUGAUUCCAUGUCUGCUUACAGCAGCAGCAUGCUUCAUCGUUGCGUUCAUUGCAGCACCUCCAGUCGAUAUCGACGGAAUUAGAGAGCCUGUAGCAGGUUCUUUCAUGUAUGGUAACAACAUCAUCUCUGGUGCAGUUGUUCCAUCAUC
JCVI_SCAF_1096626991215/1-460                ...................................AACAUCGACUAGUUGACAAGAGUGUAAAGUUGUGUUAAGAUAAAUAGCGAAAGGUUACUCUCUUGUAUCCUAA..UAUCUG.CUCCC..GC..................U.AACCAAGACCUAU.......GGGAG.GAU.A..AAU..UACGUCU.UCAU...A.UCCAGUA.GUGAGGGAU...................UACUGGAA.AUAAGUUUAGCUCUACCCUAGAGCCCUACUUACAAACGUCCUAAUAAUGGCAACUCUUUCAAGACAAGGCAGACAAGGUGGUCUACUAAAAGGCUGGCCCGAGUUCUGCGAGUGGGUAACAUCAACCGAAAACAGAAUUUAUGUUGGAUGGUUCGGUGUACUCAUGAUUCCAUGCUUGCUCACAGCAGCAGCAUGUUUUAUUGUAGCAUUUAUUGCUGCUCCUCCCGUCGAUAUUGACGGAAUCCGUGAACCUGUUGCAGGUUCAUUCAUGUAUGGUAACAACAUCAUCUCUGGUGCUGUAGUUCCAUCUUC
JCVI_SCAF_1096626949868/1313-816             UUAUAUCAAAACAGUUAGUAAGAUCAAAAAAAUGGCAAAAGGUGUUUGACAAGAGUGUAAAGUUGUGUUAAGAUAAAUAACGAAAGGUGAUAACUUUUGUUAUCAAAC...CCACA.CUCCU..CG..................CAAACCGAGACCUA...U.A..GGGAG.UAU.AAUACU..U.CGUCUCUCAU...A.UCCAGUA.GUGAGGGAU...................UACUGGAA.AUAAGUUUCGCAUCUACCCUUGAUGCCCUACUUACAAACGUCCUAAUGACAACUCUUUCAAGAACAGGCAAAUCGACUGGUCUCUUAGCAGGCUGGCCCGAGUUUUGCGAAUGGGUUACAUCUACUAACAACAGACUAUAUGUUGGUUGGUUCGGUGUACUCAUGAUCCCAUGCUUGCUAACAGCAGCAGCAUGUUUCAUCGUUGCUUUCAUAGCAGCACCUCCUGUCGAUAUCGACGGAAUCAGAGAACCAGUAGCAGGUUCUUUCAUGUAUGGUAACAACAUCAUCUCUGGUGCUGUAGUUCCAUCAUCC
JCVI_SCAF_1096627043739/824-327              CAAAGGCAAGAAAACUUAAAAACUUGAUGGGAAAAAAAUAAUUCUUGACAAAAAGUGUAAAGUUGUGUUAAGAUAAAUAACGAAAGGUGAUAACUUUUGUUAUCAAAC...CCACA.CUCCU..CG..................CAAACCGAGACCUA...U.A..GGGAG.UAU.AAUACU..U.CGUCUCUAAU...A.UCCAGUA.GUGAGGGAU...................UACUGGAA.AUAAGUUUCGCAUCUACCCUUGAUGCCCUACUUAAAAACGUCUUACUAAUGACAACUCUAUCUAAAAGGCAGGGUGGUCUCCUUCAGGGAUGGCCAGAGUUCUGCGAAUGGGUAACAUCAACUAACAACAGAAUCUAUGUUGGUUGGUUCGGUGUACUCAUGAUCCCAUGCUUACUCACAGCAGCAGCAUGUUUCAUCGUUGCAUUCAUUGCAGCACCUCCAGUCGAUAUCGACGGAAUCAGAGAACCAGUAGCAGGUUCUUUCAUGUAUGGUAACAACAUCAUCUCAGGUGCAGUUGUUCCAUCAUCCAAC
JCVI_SCAF_1096627172387/1128-1623            AUACCCUCCAAUGCGCAAACAUUAUAAUCUAAAUUUAUUUGGUUGACAAAAAGUGUAAAGUUGUGUUAAGAUAAAUAACAUGAGGUGAUGUCUUUAACCAUCAAUAUU...ACAUA.CUCCC..CU..................UCAACCAAGACCUAU..A....GGGAG.UCU.A..AAU..UACGUCU.UCAU...A.UCCAGUA.GUGAGGGAU...................UACUGGAA.AUAAGUUUCGCACUACCCUAGUGCCCUACUUAAAAUCGUCCUACUAAUGACAACUCUUUCAAAUACACGCAGACAAGGUAUCCUACAGGGAUGGCCUCAGUUCUGUGAGUGGGUAACAUCAACAAACAACAGAAUCUAUGUUGGUUGGUUUGGUGUACUCAUGAUUCCAUGCUUGCUCGCAGCAGCAGCAUGCUUCGUUGUUGCAUUUAUUGCAGCACCACCUGUAGACAUUGAUGGCAUCAGAGAGCCAGUUGCAGGUUCACUUCUCUAUGGUAACAACAUCAUUUCUGGUGCUGUUGUACCUUCAUCAAA
JCVI_SCAF_1096627710828/115-608              AAAACUAUUGCAGGACAUUUUAAAAAAAAGAAAUAAAUUUUUUUCUUGACAAGAGUGUAAAGUUGUGUUAAGAUAAAUAACGGAAGGUGAUAACUUUUCAUAUCAAUA....UCUG.CUCCC..GC..................U.AACCAAGACCUAU.......GGGAG.GAU.A..AAU..UACGUCG.UCAU...A.UCCAGUA.GUGAGGG.AG..................UACUGGAAAUAAGUUUCGCAUCUACCCUUGAUGCCCUACUUACGAACGUCUUACUAAUGACAACUUCUAAUUUAACACGCAGUACAGGUGGUAUCCUAGAGGGAUGGGCCUGAGUUCUGCGAAUGGGUAACAUCANNNNNNNNNNNNNNNNNNNNNNNNNNNNNNNNNNNNNNNNNNNNNNNNNNNGAAUUUCUGCUUAUAUGGGCAGACAGUGGGAACUAUCAUACAGAUUAGGUAUGAGACCAUGGAUUUGCGUAGCAUACAGUGCUCCAGUAUCUGCAGCAUUUGCAGUAUUCUUAGUAUACCCAUUCGGUCAGGGAU
JCVI_SCAF_1101667097099/607-114              AAUAAGGGAAACUUAUAAUAUUCAUUAAGUAUUGUAAUAUUUGAAUAGUCUUGACAAGGUAACAUUUCUUCAUAUAUAAUAAUAGUCGGUGAGGAUACCCUCACCAU.....AAUG.CUCCC..GC..................U.AACCAAGACCUAU.......GGGAG.GAU.A..AAU..UACGUCUUUCAU...A.UCCAGUA.GCGAGGGGU...................UACUGGAAAUAAGUUUCGCAUCUACCCUUGGUGCCCUACUUAAAAAUCGUCUUACUAAUGACAACCUCAAAUCUAACACGCAGCAGACAGGGUGGUCUCCUACAAGGAUGGCCAGAGUUCUGCGAGUGGGUAACAUCUACAAACAACAGACUAUAUGUUGGUUGGUUCGGUGUACUCAUGAUCCCAUGCUUGCUAACAGCAGCAGCAUGUUUCAUCGUAGCAUUCAUUGCUGCACCUCCAGUCGAUAUCGACGGAAUCAGAGAACCAGUAGCGGGUUCUUUCUUGUAUGGUAACAACAUCAUUUCUGGUGCUGUAGUACCA
JCVI_SCAF_1101667124924/327-749              AAUAAGGGAAACUUAUAAUAUUCAUUAAGUAUUGUAAUAUUUGAAUAGUCUUGACAAGGUAACAUUUCUUCAUAUAUAAUAAUAGUCGGUGAGGAUACCCUCACCAU.....AAUG.CUCCC..GC..................U.AACCAAGACCUAU.......GGGAG.GAU.A..AAU..UACGUCUUUCAU...A.UCCAGUA.GCGAGGGGU...................UACUGGAAAUAAGUUUCGCAUCUACCCUUGGUGCCCUACUUAAAAAUCGUCUUACUAAUGACAACCUCAAAUCUAACACGCAGCAGACAGGGUGGUCUCCUACAAGGAUGGCCAGAGUUCUGCGAGUGGGUAACAUCUACAAACAACAGACUAUAUGUUGGUUGGUUCGGUGUACUCAUGAUCCCAUGCUUGCUAACAGCAGCAGCAUGUUUCAUCGUAGCAUUCAUUGCUGCACCUCCAGUCGAUAUCG.......................................................................
JCVI_SCAF_1096627718236/1205-711             UCAUACGUAAAGAACUUGCAACAAAAAAAUCAAAUUGGAGAGAUGAUUUGACAGAAGUGUAAAGUUGUGUUAAGAUAAAUAACGACAGGUGUUUCUUUUAACACAUAU...AUUUG.CUCCC..GC..................U.AACCAAGACCUAU.......GGGAG.GAU.A..AAU..UACGUCU.UCAU...A.UCCAGUA.GCGAGGGGU...................UACUGGAAAUAAGUUUCGCAUCUACCCUUGGUGCCCUACUUAACGUCUUUUUAAAUGACAACCUCAAACAUUACACGCAGACAGAAUGGUCUCUUAGCUGGAUGGCCCGAGUUUUGCGAGUNNNNNNNNNNNNNNNNNNNNNNNNNNNNNNNNNNNNNNNNNNNNNNNNNNNCUCAGGUGCUGUCGUUCCAUCAUCAAACGCAAUCGGUUUACACUUCUACCCAAUUUGGGAAGCAGCAACCGUAGACGAAUGGUUAUACAACGGUGGCCCAUACCAGUUGAUAAUCUUCCACUUCCUAAUAGGAAUCUCUGCCUACAUGG
JCVI_SCAF_1096627305863/331-825              UUUAGCAAAUCAAUACUUAAGGAAACUACAAACUGUAUCACCGUAUACUUGACUUAUUGUAAAGUUAUGUUAAUAUAAAUAACGACAGGUGUUCUUUUUAACACAUAU...AUCUG.CUCCC..GC..................U.AACCAAGACCUAU.......GGGAG.GAU.A..AAU..UACGUCU.UCAU...A.UCCAGUA.GCGAGGGAU...................UACUGGAAAUAAGUUUCGCAUCUACCCUUGAUGCCCUACUUAACGUCUUAUUAAAUGACAACUCUAAACACAACUACACGCAGACAAGGUGGUCUCCUACAGGGAUGGCCUGAGUUCUGUGAGUGGGUAACAUCAACUAACAACAGAAUCUAUGUUGGAUGGUUCGGUGUUCUCAUGAUUCCAUGUUUGCUCACAGCAGCAGCAUGUUUCAUUGUUGCUUUCAUAGCAGCACCUCCAGUCGAUAUCGACGGAAUCAGAGAGCCUGUAGCAGGUUCUUUAAUGUAUGGUAACAACAUCAUCUCUGGUGCAGUUGUUCCAUCA
JCVI_SCAF_1101667543230/169-577              UUUAGCAAUUCAAAACUUAAAGAAAAUACAAACUGUAUCACCGUAUACUUGACUUAUUGUAAAGUUAUGUUAAUAUAAAUAACGACAGGUGUUCUUUUUAACACAUAU...AUCUG.CUCCC..GC..................U.AACCAAGACCUAU.......GGGAG.GAU.A..AAU..UACGUCU.UCAU...A.UCCAGUA.GCGAGGGAU...................UACUGGAAAUAAGUUUCGCAUCUACCCUUGAUGCCCUACUUAACGUCUUAUUAAAUGACAACUCUAAACACAACUACACGCAGACAAGGUGGUCUCCUACAGGGAUGGCCUGAGUUCUGUGAGUGGGUAACAUCAACUAACAACAGAAUCUAUGUUGGAUGGUUCGGUGUUCUCAUGAUUCCAUGUUUGCUCACAGCAGCAGCAUGUUUCAUUGUUGCUUUCAUAGCAGCACCUC......................................................................................
JCVI_SCAF_1096627003584/1377-883             UUUAGCAAUUCAAAACUUAAAGAAAAUACAAACUGUAUCACCGUAUACUUGACUUAUUGUAAAGUUAUGUUAAUAUAAAUAACGACAGGUGUUCUUUUUAACACAUAU...AUCUG.CUCCC..GC..................U.AACCAAGACCUAU.......GGGAG.GAU.A..AAU..UACGUCU.UCAU...A.UCCAGUA.GCGAGGGAU...................UACUGGAAAUAAGUUUCGCAUCUACCCUUGAUGCCCUACUUAACGUCUUAUUAAAUGACAACUCUAAACACAACUACACGCAGACAAGGUGGUCUCCUACAGGGAUGGCCUGAGUUCUGUGAGUGGGUAACAUCAACUAACAACAGAAUCUAUGUUGGAUGGUUCGGUGUUCUCAUGAUUCCAUGUUUGCUCACAGCAGCAGCAUGUUUCAUUGUUGCUUUCAUAGCAGCACCUCCAGUCGAUAUCGACGGAAUCAGAGAGCCUGUAGCAGGUUCUUUAAUGUAUGGUAACAACAUCAUCUCUGGUGCAGUUGUUCCAUCA
JCVI_SCAF_1096626250697/926-433              AUACGUAAAGAACUUGCAACAAAAAAAUCAAAUUGGAGAGAUGAUUUGACAGAAGUGUAAAGUUGUGUUAAGAUAAAUAACGGAAGGUGAUGAUUUUAUACAUCAGUA....UUUG.CUCCC..GC..................U.AACCAAGACCUAU.......GGGAG.GAU.A..AAU..UACGUCU.UCAU...A.UCCAGUA.GCGAGGGGU...................UACUGGAAAUAAGUUUCGCAUCUACCCUUGGUGCCCUACUUAACGUCUUAUUAAAUGACAACCUCAAACAUUACACGCAGACAGAAUGGUCUCCUACAUGGAUGGCCCGAGUUUUGUGAGUGGGUAACUUCAACAAACAACAGAAUUUAUGUUGGUUGGUUCGGAGUGCUCAUGAUUCCAUGCUUACUCACAGCAGCAGCAUGUUUCAUCGUUGCUUUCAUAGCAGCACCUCCAGUCGAUAUCGACGGAAUCAGAGAGCCUGUAGCAGGUUCUUUCAUGUAUGGUAACAACAUCAUCUCUGGUGCAGUUGUUCCAUCAUCA
JCVI_SCAF_1096627720223/1-442                ....................................................GAGUGUAAAGUUGUGUUAAGAUAAAUAACGGAAGGUGAUGAUUUUAUACAUCAGUA....UUUG.CUCCC..GC..................U.AACCAAGACCUAU.......GGGAG.GAU.A..AAU..UACGUCU.UCAU...A.UCCAGUA.GCGAGGGGU...................UACUGGAAAUAAGUUUCGCAUCUACCCUUGGUGCCCUACUUACGUCUUAUUAAAUGACAACCUCAAACAUUACACGCAGACAGAAUGGUAUCCUAGCAGGAUGGCCCGAGUUUUGCGAGUGGGUAACUUCAACAAACAACAGAAUCUAUGUUGGUUGGUUCGGAGUACUCAUGAUUCCAUGCUUACUCACAGCAGCAGCAUGUUUCAUUGUUGCAUUUAUUGCAGCACCUCCAGUCGAUAUCGACGGAAUCAGAGAACCAGUAGCAGGUUCUUUCUUGUAUGGUAACAACAUCAUCUCAGGUGCAGUUGUUCCAUCAUCAA
JCVI_SCAF_1096628022640/875-1372             AGACAUAAGCAAACCUAAUGAUAGUCAUCACUUUUACUCAUAGUAUUAUAAGUAAAUAUACUCAUGUGUUGACACAUAUGUUACGAUAUGCUAAGAUAAAUAAUCUUA....CACA.CUGCUCCCA.....................ACCGAGACCUA...U.GUAGGCAG.UAUAA..UACA.U.CGUCUCUCAU...A.UCCUGUA.GUGAGGGAU...................UACAGGAA.AUAAGUUUCGCAAGUACCCUUCUUGCCCUACUUACAAUCGUCUUACUAAUGACAACCUCAAAUCUAACUCGCAGAGGUGGUAUCCUAAAGGGAUGGCCUGAGUUUUGCGAAUGGGUAACAUCAACUGACAACAGAAUUUACGUUGGUUGGUUCGGUGUACUCAUGAUCCCAUGCUUACUCACAGCAGCAGCAUGUUUCAUCGUUGCUUUUAUAGCAGCACCUCCAGUCGAUAUCGACGGAAUCAGAGAACCAGUAGCGGGUUCUUUCUUAUAUGGUAACAACAUCAUCUCUGGUGCUGUAGUUCCAUCUUCA
JCVI_SCAF_1101668693837/918-1414             ACAAAAUUUAACGAAACCCAAAGAAAAUCUUAAGAAAUUUCUAAGGGGGUUGACUUUUCCGUAACAUUUCUUUAUAAUAAAUAGAUUCGUGGGCAUCUGCUCACAAUA....CCUA.CUCCCCUUA....................AACCAAGACCUA...U.A..GGGAG.GAU.A..AAU..UACGUCUUUCAU...A.UCCGAAA.GUGAGGGAU...................UUUCGGAAAUAAGUUUCGCUCUACCCUAGAGCCCUACUUACAAACGUCCUACUAAUGACAACUCUAUCAAGAAGAGAACAAGGCAGCAUAAUCAAAGGCUGGCCUCAGUUCUGCGAAUGGGUUACAUCAACAAACAACAGAAUCUACGUUGGUUGGUUCGGUGUACUCAUGAUCCCAUGCUUGCUCGCAGCAGCAGCAUGUUUCGUAGUUGCGUUCAUCGCAGCACCUCCUGUCGAUAUCGACGGAAUCAGAGAACCUGUAGCAGGUUCAUUAAUGUAUGGUAACAACAUCAUCUCUGGUGCAGUUGUUCCAUCAUCAAAC
JCVI_SCAF_1096627054839/2-501                UAAAACAUAAGCACAUCUAUAAUUCUAUUACUUUUACUCAUAAGGCAUUGAGUAAAUAUACUCAUGUGUUGACAUAUAAUGUUACGAUAUGCUAAGAUAAAUAAACUU...ACACA.CUGCU...C..................CCAACCGAGACCUAC..GUA..GGCAG.UAUAA..UACA.U.CGUCUCUCAU...A.UCCAGUA.GCGAGGGGU...................UGCUGGAAAUAAGUUUCGCAUCUACCCUUGAUGCCCUACUUACAAACGUCUUAUUAAAUGACAACCUCAAAUCUAACACGUAGAUCAGGUGGUAUCCUAAAGGGAUGGCCUGAGUUCUGCGAAUGGGUAACAUCAACUGACAACAGAAUCUAUGUUGGUUGGUUUGGUGUACUUAUGAUCCCAUGCUUACUUACAGCAGCAGCAUGUUUCAUCGUUGCAUUCAUUGCAGCACCUCCUGUCGAUAUCGACGGAAUCCGUGAACCUGUAGCAGGUUCCUUCUUGUAUGGUAACAACAUCAUCUCUGGUGCAGUUGUACCAUCA
JCVI_SCAF_1096627675232/435-931              UCAAGCAUCAGCAGCACCAGAUCAACGAACUCAAAGAACACAUGAUAGGCUCUUGACAGGAUUUGCUGACAAUGUUAUGAUAAAUAAACAUUAAGGAAUGUAACGUUUC.UUAAGA.CUCCC..GU..................U.AACCGAGACCU....A.U..GGGAG.GAU.A..AAU..UACGUCUCUCAU...A.CCCACAC.UGGAGGG.UG..................GUGUGGGA.AUAAUGUAUCAUCCAGUUCCCCCUGGAUUUUUCUUACCCUUUAACGAAAAUGACUGCUACACUUUCUCGUCAACAAACCCAAUCGAAUACUUGGGAACAGUUCUGCCAGUGGGUCNNNNNNNNNNNNNNNNNNNNNNNNNNNNNNNNNNNNNNNNNNNNNNNNNNNUACAUGCUCGUCUUCCAAGCAGAACACAAUAUCCUUAUGCAUCCGUUCCAUAUGCUUGGGGUUGCUGGGGUAUUUGGUGGCUCUCUGUUUAGUGCUAUGCACGGAAGUCUGGUUACGUCUUCCCUUGUCCGCGAGACGACAGAGCA
JCVI_SCAF_1096627025173/2492-2985            GAUAUAAUGUCUAGGACACUUAGGUAAUUGGACCUAUUGACAGGAUUUUCUAACAGUGUUAUGAUAAAUACAUCAUCAAGUUAAGAAAUGUAACAUUCCUUAACGA.....CUGUG.CUCCC..GU..................U.AACCGAGACCU....A.U..GGGAG.GGU.A..AAU..CACGUCUCUCAU...A.UCCACAC.UAGAGGG.UG..................GUGUGGGUGAGAUUUAUAAAUACAUAAAAAGUAUCAAUAUAGAUGAAAACUUUUAGAGAGUUCAUAUUAGAGUGUGAGUUAGUUGAAGGUAAGGUAGAGUGGGAUAAUCCAAAAAGACCACUUCAAUCUGGACUAACUCCAAGAGAAAAAAAUAGGGCAGUUAGAAAAAGAUUAGGUGUUGAAAAUCCUGAUAAACCAUCAUUCUAUAAAGGUGGUCCAAGUGAAAGAGAUUAUGAAAGAUAUGGAAAACUAAAAACAGCACACGACACAGAAAAAGAUAAGAAAGUUCCUGACGAAAAAAGACAUAAGUUCAAAUCAGUA
JCVI_SCAF_1096627103424/828-333              AAUACUGUUUAUUGUUUAUGAUGAUACAUUUCAAGACUUGACACGGACGGGAAACCGUAGUAUUAUAAAUACAUCAACGACAAGGGAAUGUUAAGUUCCUUUAAGUUG...UACAA.CACCC..UG..................UAAACCGAGACCUC...U.A..GGGUG.UCU.A..AAC..A.CGUCUCUAAU...ACCUCAGGC.G.GAGGG.U...................GUCUGAGGAAUAUUCAUACUAGUGUUCCCCGCACUCAUACCUAACCCUUUUUCAAAUGGCUAAUUCAAUUCUUACGCGUCAACAAGGCGCAUCCACUUGGGAUAAUUUCUGCGAGUGGGUAACUUCAACUAACAACCGUCUGUAUGUCGGUUGGUUCGGUGUGCUGAUGAUCCCAACUCUGUUGGCAGCAACCAUCUGCUUCAUUACUGCAUUCGUUGCAGCACCUCCUGUCGAUAUUGACGGCAUCCGUGAACCAGUUGCUGGUUCCCUGAUGUACGGAAACAACAUCAUUUCUGGUGCAGUUGUACCUUCUUCUAAUGC
JCVI_SCAF_1096627980844/1053-1548            UCUUCGGGACAUACCCAAACUAAAUCCCAAGAGGGGUUGACAGAUACGGGAAACCGAAGUAUACUAAAUAAAUCAACGAGUUAAGAAAUGUAACGUUUUUUAAUCUCU...UGUAA.CACUCCGUA....................AACCGAGACCUC...U.A..GGGUG.UAU.A..AAC..A.CGUCUCUAAU...ACCUCAGGC.G.GAGGG.U...................GUCUGAGGAAUAUUCAUACUAGUGUUCCCCGCACUCAUAACUACCCUUUUUCAAAAACAAUGGCUAAUUCUGUAAUUUCGCGCCAGCAAGGCGCAUCUACCUGGGAGGAUUUUUGCUCCUGGGUGACCAGCACCAACAAUCGUCUUUAUGUUGGUUGGUUCGGUGUUCUCAUGAUCCCAACCCUGCUGGCUGCUACAAUCUGCUUCAUCACUGCCUUUGUGGCAGCACCUCCCGUCGAUAUUGACGGUAUCCGCGAACCAGUUGCUGGUUCACUCAUGUACGGCAACAACAUCAUCUCUGGUGCAGUUGUCCCUUCUUCCA
JCVI_SCAF_1101668686991/702-1201             CCUAUUUAUAAAGUGGCACAGGUACUUGCCAAAUACUUAACAUAAGUAUAUAAUAAAUAACUUGGGUGGCAAGGACUUGUUCCCCCUAUUCAGUGGUCCCUAACAGGAA.UACUCC.ACCCC.AUU...........AAUACCCCAAACCGAGACCAA...G.G..GGGGU.....A.........AGUCUCUCAU...AUCCACCAG.UAAAGGG.A...................UUGGUGGAAAUAAUCGUAUCGCUUCUACCCUUUGAAGCCCUACUUUUUAAAUUGUCCUAUUAUGACACUCUACAAAAAAGGGAACAAGGACUCCUUUCUGGAUGGUCCGAGUUCUGCGAGUGGGUCACAAGUACUAACAACCGCAUCUAUGUUGGUUGGUUCGGUGUCUUGAUGGUUCCUUGCCUAUUAGCUGCUACUACAUGUUUCAUUGUAGCAUUCAUUGCAGCACCUCCUGUCGAUAUCGACGGAAUCAGAGAGCCAGUUGCUGGAUCUCUUAUGUUUGGUAACAACAUCAUCUCUGGUGCAGUUGUUCCUUCAUCA
JCVI_SCAF_1096627074648/763-1255             AGUCACAUGAAUGAGUAUAAUUACUUAUCUUUGACUGCUUUACAAAUCUUAGCAUCUUUGCUAUAAUAAAUAAAUCAACUGGGUGAGGGUUUCCUCACCUUUUCUA......UGUG.CUCCC..CG..................CAAACCGAGACCUA...U.A..GGGAG.GUU.A..AAC..G.AGUCUCUCAU...ACCUUUUCC.U.GAGGG.U...................GGAAAAGGAAUAUUUAAUUCAGUGUCCCCUGCACUAUUACAUAACCCUUAAUUCAAAUGACAACUCUUUCACGUUCUAAACAACGCGGUGGACUCCUCUCAGGUUGGGAUGAGUUCUGCGAAUGGGUGACCUCAACUAACAACAGACUUUAUGUUGGUUGGUUUGGUACACUCAUGAUUCCUUGCUUGCUCACUGCAGCAGCAUGCUUCAUUGUUGCAUUCAUUGCAGCACCUCCAGUCGAUAUCGACGGAAUUCGCGAACCUGUAGCAGGUUCACUCAUGUAUGGUAACAACAUCAUUUCUGGUGCUGUUGUUCCUAGUU
JCVI_SCAF_1101668147882/517-1025             UUCCAAGACGAUCUUAAAAAGUUUGGCAUAGACGCUUGACACCCUCCCAAAAUCGUAGUAUACUAAAUAAGUCAACAGGUUAAGGAAUGUAACAACUCUUUAACUUUU...GUGAC.UUGCU....GAAAAGGGACUAAAACUCCUCACCGAGGC.UA........AGCAA.GUA.A..AAU..A.CGCCUCUCAU...AUCUCAGUC.U.GAGGG.U...................GACUGAGAAAUAAGUACCUCCACCAUUUCCCUGAUGGAUCUACUUACUUACUAAAACAAUGACUGCUACACUUUCACGCCGUCAAGGCACUUCUGCCUGGGAACAGUUCUGCUCCUGGGUUACCUCAACCGACAACCGUCUUUAUGUUGGUUGGUUUGGCGUUCUGAUGAUUCCUUGCUUGCUUGCUGCAACCAUUUGCUUCAUCAUCGCCUUCGUUGGUGCUCCCCCUGUGGACAUCGACGGUAUCCGUGAACCCGUUGCUGGUUCACUCAUGUACGGAAACAACAUCAUCUCUGGUGCUGUUAUCCCUUCGUCCAAUGC
JCVI_SCAF_1096627018250/751-240              UGACUUGGGCAUUAGUGGUAUUUAUUCUACGGAUUUAUUUAGGACUUGACAGAAUUUUGAGGGUGUGCUAGUAUAAAUACAUCGACAGGUCAGGAAACCCUGACAGUU....GUUC.UUGCU....GAAACGGGACGAUAACUCCUUACCGAGAC.UA........UGCAA.GUA.A..AAU..A.CGUCUCUUAUGCUACCUUUCUC.UUGAGGG.UA..................GAGAAAGG.AAAUCAAGUAAAGUCCAAUCCCUAUGGACAUUUCUUAUUUUCUUUUAAUUCUUAUGACUGCUACAAUCGCUACACGUUCUAAUACUAAUCUGUGGGACGAUUUCUGUUCCUGGGUUACCUCAACUAACAACCGUCUUUAUGUGGGAUGGUUUGGAGUUCUGAUGAUUCCUUGUCUAUUGGUUGCAACGACGGUAUUUAUUAUCGCUUUCAUUGCAAAUCCACCUGUAGAUAUUGACGGUAUUAGGGAACCAGUUUCUGGUUCUCUGAUGUACGGCAACAACAUCUAGAUGGUGUCACUUACGAGUAAUCGUA
#=GC SS_cons                                 .....................................................................................................................<<<<<..<<..................___.__________...>.>..>>>>>.,,,.,..,,,,.,.,,,,,,,,,,...,.<<<<<<<..______._...................>>>>>>>:::::.....................................................................................................................................................................................................................................................................................................................
#=GC SS_cons_1                               ......................................................................................................................................................<<<<<................................>>>>>..............................................................................................................................................................................................................................................................................................................................................................................
#=GC R2R_LABEL                               ---------------------------------------------------------------------------------------------------------------------.........1..................2...........3..4.....................5...6.....................7.8.....9...................0............---------------------------------------------------------------------------------------------------------------------------------------------------------------------------------------------------------------------------------------------------------------------------------------------------------------------
#=GC SUBFAM_pknot_R2R_LABEL                  ------------------------------------------------------------------------------------------------------------------------------------------------------.....--------------------------------.....------------------------------------------------------------------------------------------------------------------------------------------------------------------------------------------------------------------------------------------------------------------------------------------------------------------------------------------------------------------------------
#=GF R2R ignore_ss_except_for_pairs _1 outline
#=GF R2R var_backbone_range 1 2
#=GF R2R var_backbone_range 3 4
#=GF R2R var_backbone_range 5 6
#=GF R2R var_backbone_range 7 8
#=GF R2R var_backbone_range 9 0

#=GF SUBFAM_PERL_PRED pknot return 1;
#=GF SUBFAM_pknot_R2R no5
#=GF SUBFAM_pknot_R2R set_dir pos0 -180 f
#=GF SUBFAM_pknot_R2R outline_nuc allpairs
//
