# Supplementary material for: R2R - software to speed the depiction of aesthetic consensus RNA secondary structures
Source: BMC Bioinformatics. 2011 Jan 4;12:3. doi: 10.1186/1471-2105-12-3 (PMC3023696; doi:10.1186/1471-2105-12-3)
Supplement: Additional file 1 — Source code and example input and output files. C++ and Perl source code is provided. Installation and usage instructions are given in the user manual (Additional file 2), which is also a part of this archive. Example input files for R2R are included in the "demo" subdirectory of this archive, and R2R's raw output on these examples in PDF and SVG format is supplied in the "demo/output-pdf" and "demo/output-svg" subdirectories. Files can be retrieved from the tgz archive file using programs such as WinZip (Windows), StuffIt Expander (Mac) or the tar/gzip commands (UNIX). [file 1471-2105-12-3-S1.TGZ › R2R-1.0.1/demo/104/potC.r2r_meta.solver-cache]

0
bounds=1000;obj:t1=v6;t2=#;t3=/ t1,t2;t4=#;t5=- t1,t4;t6=* t5,t5;t7=v5;t8=- t7,t4;t9=* t8,t8;t10=+ t6,t9;t11=sqrt t10;t12=/ t5,t11;t13=#;t14=* t12,t13;t15=/ t8,t11;t16=- t14,t15;t17=#;t18=v7;t19=/ t18,t2;t20=#;t21=v0;t22=+ t20,t21;t23=#;t24=+ t22,t23;t25=/ t19,t24;t26=#;t27=* t25,t26;t28=#;t29=/ t27,t28;t30=sin t29;t31=/ t17,t30;t32=* t16,t31;t33=/ t18,t2;t34=* t33,t26;t35=/ t34,t28;t36=cos t35;t37=* t32,t36;t38=+ t3,t37;t39=- t4,t38;t40=- t39,t4;t41=+ t38,t40;t42=v3;t43=- t41,t42;t44=* t43,t43;t45=/ t7,t2;t46=* t15,t13;t47=+ t12,t46;t48=* t47,t31;t49=* t48,t36;t50=+ t45,t49;t51=- t4,t50;t52=+ t50,t51;t53=v2;t54=- t52,t53;t55=* t54,t54;t56=+ t44,t55;t57=sqrt t56;t58=v4;t59=- t57,t58;t60=- t57,t58;t61=* t59,t60;t62=#;t63=/ t18,t62;t64=#;t65=* t63,t64;t66=/ t65,t28;t67=cos t66;t68=* t39,t67;t69=sin t66;t70=* t51,t69;t71=- t68,t70;t72=+ t38,t71;t73=- t72,t42;t74=* t73,t73;t75=* t39,t69;t76=* t51,t67;t77=+ t75,t76;t78=+ t50,t77;t79=- t78,t53;t80=* t79,t79;t81=+ t74,t80;t82=sqrt t81;t83=- t82,t58;t84=- t82,t58;t85=* t83,t84;t86=+ t61,t85;t87=* t18,t2;t88=/ t87,t62;t89=* t88,t64;t90=/ t89,t28;t91=cos t90;t92=* t39,t91;t93=sin t90;t94=* t51,t93;t95=- t92,t94;t96=+ t38,t95;t97=- t96,t42;t98=* t97,t97;t99=* t39,t93;t100=* t51,t91;t101=+ t99,t100;t102=+ t50,t101;t103=- t102,t53;t104=* t103,t103;t105=+ t98,t104;t106=sqrt t105;t107=- t106,t58;t108=- t106,t58;t109=* t107,t108;t110=+ t86,t109;t111=#;t112=* t18,t111;t113=/ t112,t62;t114=* t113,t64;t115=/ t114,t28;t116=cos t115;t117=* t39,t116;t118=sin t115;t119=* t51,t118;t120=- t117,t119;t121=+ t38,t120;t122=- t121,t42;t123=* t122,t122;t124=* t39,t118;t125=* t51,t116;t126=+ t124,t125;t127=+ t50,t126;t128=- t127,t53;t129=* t128,t128;t130=+ t123,t129;t131=sqrt t130;t132=- t131,t58;t133=- t131,t58;t134=* t132,t133;t135=+ t110,t134;t136=#;t137=* t18,t136;t138=/ t137,t62;t139=* t138,t64;t140=/ t139,t28;t141=cos t140;t142=* t39,t141;t143=sin t140;t144=* t51,t143;t145=- t142,t144;t146=+ t38,t145;t147=- t146,t42;t148=* t147,t147;t149=* t39,t143;t150=* t51,t141;t151=+ t149,t150;t152=+ t50,t151;t153=- t152,t53;t154=* t153,t153;t155=+ t148,t154;t156=sqrt t155;t157=- t156,t58;t158=- t156,t58;t159=* t157,t158;t160=+ t135,t159;t161=#;t162=* t18,t161;t163=/ t162,t62;t164=* t163,t64;t165=/ t164,t28;t166=cos t165;t167=* t39,t166;t168=sin t165;t169=* t51,t168;t170=- t167,t169;t171=+ t38,t170;t172=- t171,t42;t173=* t172,t172;t174=* t39,t168;t175=* t51,t166;t176=+ t174,t175;t177=+ t50,t176;t178=- t177,t53;t179=* t178,t178;t180=+ t173,t179;t181=sqrt t180;t182=- t181,t58;t183=- t181,t58;t184=* t182,t183;t185=+ t160,t184;t186=* t18,t20;t187=/ t186,t62;t188=* t187,t64;t189=/ t188,t28;t190=cos t189;t191=* t39,t190;t192=sin t189;t193=* t51,t192;t194=- t191,t193;t195=+ t38,t194;t196=- t195,t42;t197=* t196,t196;t198=* t39,t192;t199=* t51,t190;t200=+ t198,t199;t201=+ t50,t200;t202=- t201,t53;t203=* t202,t202;t204=+ t197,t203;t205=sqrt t204;t206=- t205,t58;t207=- t205,t58;t208=* t206,t207;t209=+ t185,t208;t210=#;t211=* t18,t210;t212=/ t211,t62;t213=* t212,t64;t214=/ t213,t28;t215=cos t214;t216=* t39,t215;t217=sin t214;t218=* t51,t217;t219=- t216,t218;t220=+ t38,t219;t221=- t220,t42;t222=* t221,t221;t223=* t39,t217;t224=* t51,t215;t225=+ t223,t224;t226=+ t50,t225;t227=- t226,t53;t228=* t227,t227;t229=+ t222,t228;t230=sqrt t229;t231=- t230,t58;t232=- t230,t58;t233=* t231,t232;t234=+ t209,t233;t235=#;t236=* t18,t235;t237=/ t236,t62;t238=* t237,t64;t239=/ t238,t28;t240=cos t239;t241=* t39,t240;t242=sin t239;t243=* t51,t242;t244=- t241,t243;t245=+ t38,t244;t246=- t245,t42;t247=* t246,t246;t248=* t39,t242;t249=* t51,t240;t250=+ t248,t249;t251=+ t50,t250;t252=- t251,t53;t253=* t252,t252;t254=+ t247,t253;t255=sqrt t254;t256=- t255,t58;t257=- t255,t58;t258=* t256,t257;t259=+ t234,t258;t260=#;t261=* t18,t260;t262=/ t261,t62;t263=* t262,t64;t264=/ t263,t28;t265=cos t264;t266=* t39,t265;t267=sin t264;t268=* t51,t267;t269=- t266,t268;t270=+ t38,t269;t271=- t270,t42;t272=* t271,t271;t273=* t39,t267;t274=* t51,t265;t275=+ t273,t274;t276=+ t50,t275;t277=- t276,t53;t278=* t277,t277;t279=+ t272,t278;t280=sqrt t279;t281=- t280,t58;t282=- t280,t58;t283=* t281,t282;t284=+ t259,t283;t285=* t18,t62;t286=/ t285,t62;t287=* t286,t64;t288=/ t287,t28;t289=cos t288;t290=* t39,t289;t291=sin t288;t292=* t51,t291;t293=- t290,t292;t294=+ t38,t293;t295=- t294,t42;t296=* t295,t295;t297=* t39,t291;t298=* t51,t289;t299=+ t297,t298;t300=+ t50,t299;t301=- t300,t53;t302=* t301,t301;t303=+ t296,t302;t304=sqrt t303;t305=- t304,t58;t306=- t304,t58;t307=* t305,t306;t308=+ t284,t307;t309=#;t310=+ t1,t309;t311=#;t312=+ t310,t311;t313=/ t312,t2;t314=- t311,t310;t315=* t314,t314;t316=+ t7,t311;t317=- t4,t316;t318=* t317,t317;t319=+ t315,t318;t320=sqrt t319;t321=/ t314,t320;t322=* t321,t13;t323=/ t317,t320;t324=- t322,t323;t325=v8;t326=/ t325,t2;t327=v1;t328=+ t327,t23;t329=/ t326,t328;t330=* t329,t26;t331=/ t330,t28;t332=sin t331;t333=/ t17,t332;t334=* t324,t333;t335=/ t325,t2;t336=* t335,t26;t337=/ t336,t28;t338=cos t337;t339=* t334,t338;t340=+ t313,t339;t341=- t310,t340;t342=- t341,t4;t343=+ t340,t342;t344=- t343,t42;t345=* t344,t344;t346=/ t316,t2;t347=* t323,t13;t348=+ t321,t347;t349=* t348,t333;t350=* t349,t338;t351=+ t346,t350;t352=- t316,t351;t353=+ t351,t352;t354=- t353,t53;t355=* t354,t354;t356=+ t345,t355;t357=sqrt t356;t358=- t357,t58;t359=- t357,t58;t360=* t358,t359;t361=+ t308,t360;t362=/ t325,t136;t363=* t362,t64;t364=/ t363,t28;t365=cos t364;t366=* t341,t365;t367=sin t364;t368=* t352,t367;t369=- t366,t368;t370=+ t340,t369;t371=- t370,t42;t372=* t371,t371;t373=* t341,t367;t374=* t352,t365;t375=+ t373,t374;t376=+ t351,t375;t377=- t376,t53;t378=* t377,t377;t379=+ t372,t378;t380=sqrt t379;t381=- t380,t58;t382=- t380,t58;t383=* t381,t382;t384=+ t361,t383;t385=* t325,t2;t386=/ t385,t136;t387=* t386,t64;t388=/ t387,t28;t389=cos t388;t390=* t341,t389;t391=sin t388;t392=* t352,t391;t393=- t390,t392;t394=+ t340,t393;t395=- t394,t42;t396=* t395,t395;t397=* t341,t391;t398=* t352,t389;t399=+ t397,t398;t400=+ t351,t399;t401=- t400,t53;t402=* t401,t401;t403=+ t396,t402;t404=sqrt t403;t405=- t404,t58;t406=- t404,t58;t407=* t405,t406;t408=+ t384,t407;t409=* t325,t111;t410=/ t409,t136;t411=* t410,t64;t412=/ t411,t28;t413=cos t412;t414=* t341,t413;t415=sin t412;t416=* t352,t415;t417=- t414,t416;t418=+ t340,t417;t419=- t418,t42;t420=* t419,t419;t421=* t341,t415;t422=* t352,t413;t423=+ t421,t422;t424=+ t351,t423;t425=- t424,t53;t426=* t425,t425;t427=+ t420,t426;t428=sqrt t427;t429=- t428,t58;t430=- t428,t58;t431=* t429,t430;t432=+ t408,t431;t433=* t325,t136;t434=/ t433,t136;t435=* t434,t64;t436=/ t435,t28;t437=cos t436;t438=* t341,t437;t439=sin t436;t440=* t352,t439;t441=- t438,t440;t442=+ t340,t441;t443=- t442,t42;t444=* t443,t443;t445=* t341,t439;t446=* t352,t437;t447=+ t445,t446;t448=+ t351,t447;t449=- t448,t53;t450=* t449,t449;t451=+ t444,t450;t452=sqrt t451;t453=- t452,t58;t454=- t452,t58;t455=* t453,t454;t0=+ t432,t455;ineqlist2:ineq>=,1:0,;ineq>=,1:1,;nonlinineqlist2:nonlinineq:==,t1=#;t2=v7;t3=#;t4=/ t2,t3;t5=#;t6=v0;t7=+ t5,t6;t8=#;t9=+ t7,t8;t10=/ t4,t9;t11=#;t12=* t10,t11;t13=#;t14=/ t12,t13;t15=sin t14;t16=/ t1,t15;t19=- t18,t17;t20=* t19,t19;t22=- t21,t17;t23=* t22,t22;t24=+ t20,t23;t25=sqrt t24;t26=/ t25,t3;t27=/ t2,t3;t28=* t27,t11;t29=/ t28,t13;t30=sin t29;t31=/ t26,t30;t0=- t16,t31;nonlinineq:==,t1=#;t2=v8;t3=#;t4=/ t2,t3;t5=v1;t6=#;t7=+ t5,t6;t8=/ t4,t7;t9=#;t10=* t8,t9;t11=#;t12=/ t10,t11;t13=sin t12;t14=/ t1,t13;t17=- t16,t15;t18=* t17,t17;t21=- t20,t19;t22=* t21,t21;t23=+ t18,t22;t24=sqrt t23;t25=/ t24,t3;t26=/ t2,t3;t27=* t26,t9;t28=/ t27,t11;t29=sin t28;t30=/ t25,t29;t0=- t14,t30;
42	2	2	-0.259181	0	0.259181	-0.518362	-2.3272687310302e-11	90	90	2	0	4.48965921697616e-11	0.0525	6	1	3.14159265358979	180	10	3.1415926535	3	4	5	7	8	9	7.63242066885947e-12	0.17	1	1	1e-06	0.0525	2	6	1	3.14159265358979	180	1e-06	0.0525	2	1	3.14159265358979	180
9	2.62722356307499	1.17049779997086	-0.238531513919396	0.0873960930907096	0.253882809980883	-0.325921249919829	0.325929350678058	229.698759039833	57.130392697168
