# Supplementary material for: R2R - software to speed the depiction of aesthetic consensus RNA secondary structures
Source: BMC Bioinformatics. 2011 Jan 4;12:3. doi: 10.1186/1471-2105-12-3 (PMC3023696; doi:10.1186/1471-2105-12-3)
Supplement: Additional file 1 — Source code and example input and output files. C++ and Perl source code is provided. Installation and usage instructions are given in the user manual (Additional file 2), which is also a part of this archive. Example input files for R2R are included in the "demo" subdirectory of this archive, and R2R's raw output on these examples in PDF and SVG format is supplied in the "demo/output-pdf" and "demo/output-svg" subdirectories. Files can be retrieved from the tgz archive file using programs such as WinZip (Windows), StuffIt Expander (Mac) or the tar/gzip commands (UNIX). [file 1471-2105-12-3-S1.TGZ › R2R-1.0.1/demo/104/potC.sto]

# STOCKHOLM 1.0
JCVI_SCAF_1101667512334/507-41               AAAAUUAAUGUUAAAAUAAAUGGAAGAAAAUUAUCUGAAUUAAAAGAAGAAGAGGUUCCACACAUCCUUUCCCCUUUUAAUAAUAAGGACUAAUUUUCAUUAUAUAGUGCUCAUA.ACC..UUCCCAA....UUAGAUGAUUUACCCC...AUCUAAU.A.....UG...UUAUGAGCACU.UAUAAAUGACUUCUAAAAAUAUUAAUAUCUGGUUUCUUUCCUCUUUCUUAAUUUCAUUCAUAGUAUUAAUUCCCAUUAUUACUGUCUUCACUAGUUUUUUUGAAAGCACAUCUAAUUAUUAUGAAAUUUUAAAAAAUACUUUUUUAGUAGAAUAUAUUAUAAAUUCUUUAAUUUUGCUGAUAUCAGUAUUGGUACUUACAUUCUUACUAGGAACUGGAACAGCAUACCUAGUUUCUUUUUAUAAAUUUCCAGGUAGUGACUUUUUUAAAUGGGCAUUAAUAUUAUCUUUUGCAGUGCCUCCAUAU
JCVI_SCAF_1096627239868/603-1069             AAAAUUAAUGUUAAAAUAAAUGGAAGAAAAUUAUCUGAAUUAAAAGAAGAAGAGGUUCCACACAUCCUUUCCCCUUUUAAUAAUAAGGACUAAUUUUCAUUAUAUAGUGCUCAUA.ACC..UUCCCAA....UUAGAUGAUUUACCCC...AUCUAAU.A.....UG...UUAUGAGCACU.UACAGAUGACUUACAAAAAUUUUAAUAUUUGGUAUCUUUUAUCUUUCUUAAUUUCUUUUAUAGUAUUAAUUCCCAAUUAUUACUGUAUUCACUAGUUUUUUUGAAAAUACAUCCAAUUAUUAUGAAAUUUAAAAAAUACUUUUUUAAUAGAGUAUAUUUUGAACUCAUUAUUUUUGCUGAUAUCAGUAUUGGUUCUUACAUUCUUACUAGGAACUGGAACAGCAUACCUAGUUUCAUUUUAUAAAUUUCCAGGCAGUGACUUUUUUAAAUGGGCAUUAAUACUAUCUUUUGCAGUCCCUCCUUAU
JCVI_SCAF_1101668037411/656-1120             AAAAAAUCAAUAGAAAAAUAAAUAAUAGAAAAUUAUCAGAUAUUGAAGAUAAAGAGGUUGCACAUAUCCUCUCUCCCUUUAAUACAUAAUUUUCUUUUUAAUGAUUGUGCUCAUA.G....CUCUUCG.....AAAGGUAUUUACCCUA..CC....UAAUUUAA.....CUAUGAGCACU.AAAAAUUUAAAAUGCAAGUAAUUCAAUUAAACAAACACUUAAAAAAUAAUAGGAAUAAGAUGAUAGAAACGAAAAAAAUGUUCAAGUAUAGUUUUAAAAACAAGAAAAUUGGUAAAUGGGUUGAUGUUAGUACUGAUGAUAUAUUCAAAGGUAAAAAAGUAAUACUAUUUUCAUUACCAGGUGCAUUUACACCAGUAUGUUCUGAAAAACAGUUACCAGGAUUUGAAGAAAAUUAUGAUAAAUUGUUAGGCUUAGGUAUUAAUGAAAUUUAUUGCAUUAGUGUUAAUGAUGGCUUUGUCAUGAAU
JCVI_SCAF_1101667035129/646-182              AAAAGAUCAAUAGAAAAAUAAAUAAUAGAAAAUUAUCAGAUAUUGAAGAUAAAGAGGUUGCACAUAUCCUCUCUCCUUUUAAUACAUAAUUUUCUUUUUAAUGAUUGUGCUCAUA.G....CUCUAUA.....AAAGGUAUUUACCCUA..CC....UAAUUUAA.....CUAUGAGCACU.AAAAAAUUCAAAUGCAAGUAAUUCGAUUAAACAAACACUUAAAAAAUAACAGGAAUAGAAUGAUAGAAGGAAAAAAAUGUUCAAAUGUAGUUUUGAAAACAAGAAAAAUUGGAAAGUGGGUUGAUGUAAGUACUGAUGAAAUAUUCAAAGGUAAAAAAGUAAUACUAUUUUCAUUACCAGGUGCGUUUACACCAGUAUGUUCUGAAAAACAGUUACCAGGAUUUGAAGAAAAUUAUGACAAAUUGUUAGGCUUAGGCAUUAAUGAAGUUUAUUGUAUUAGCGUUAAUGACGGUUUUGUAAUGAAU
JCVI_SCAF_1101667013937/185-649              AAAAAAUCAAUAGAAAAAUAAAUAAUAGAAAAUUAUCAGAUAUUGAAGAUAAAGAGGUUACACAUAUCCUCUCUCCUUUUAAUACUUAAUUUUCUUUUUAAUGAUUGUGCUCAUA.G....CUUUACA.....AAAGGUAUUUACCCUA..CC....UAAUUUAA.....CUAUGAGCACU.AAAAAAUUCAAAUGCAAGUAAUUCAAUUAAACAAACACUUAAAAAAUAACAGGAAUAGAAUGAUAGAAGGAAAAAAAUGUUCAAAUGUAGUUUUGAAAACAAGAAAAAUUGGAAAAUGGGUUGAUGUAAGUACUGAUGAAAUAUUCAAAGGUAAAAAAGUAAUACUAUUUUCAUUACCAGGUGCAUUUACACCAGUAUGUUCUGAAAAGCAGUUACCAGGAUUUGAAGAAAAUUAUGACAAAUUGUUAGGCCUAGGAAUUAAUGAGAUUUAUUGUAUUAGUGUUAAUGAUGGCUUUGUGAUGAAU
JCVI_SCAF_1101668026636/1297-833             AAAAGAUCAAUAGAAAAAUAAAUAAUAGAAAAUUAUCAGAUAUUGAAGAUAAAGAGGUUGCACAUAUCCUCUCUCCUUUUGAUACAUAAUUUUCUUUUUAAUGAUUGUGCUCAUA.G....CUCUACA.....AAAGGUAUUUACCCUA..CC....UAAUUUAA.....CUAUGAGCACU.AAAAAAUUCAAAUGCAAGUAAUUCAAUUAAACAAACAUUUAAAAAACAACAGGAAUAGAAUGAUAGAAGGAAAAAAAUGUUCAAAUGUAGUUUUGAAAACAAGAAAAAUUGGAAAGUGGGUUGAUGUAAGUACCGAUGAAAUAUUCAAAGGUAAAAAAGUAAUACUAUUUUCAUUACCAGGUGCAUUUACACCAGUAUGUUCUGAAAAGCAGUUACCAGGAUUUGAAGAAAAUUAUGAUAAAUUGUUAGGCCUAGGUAUUAAUGAAAUUUAUUGUAUUAGUGUUAAUGAUGGCUUUGUGAUGAAU
JCVI_SCAF_1101668041109/1093-629             AAAAAAUUAAUAGAAAAAUAAAUAAUAGAAAAUUAUCAGAUAUUAAAGAUAAAGAGGUUGCACAUAUCCUCUCUCCCUUUAAUACAUAAUUUUCUUUUUAAUGAUUGUGCUCAUA.G....CUCUACA.....AAAGGUAUUUACCCUA..CC....UAAUUUAA.....CUAUGAGCACU.AAAAAAUUCAAAUGCAAGUAAUUCAAUUAAACAAACAUUUAAAAAAUAAUAGGAAUAGAAUGAUAGAAGGAAAAAAAUGUUCAAAUGUAGUUUUGAAAACAAGAAAAAUUGGAAAAUGGGUUGAUGUUAGUACUGACGAUAUAUUCAAAGAUAAAAAAGUAAUACUAUUUUCAUUACCAGGUGCAUUUACACCAGUAUGUUCUGAAAAGCAGUUACCAGGAUUUGAAGAAAAUUAUGAUAAAUUAUUAGGUUUGGGUAUUAAUGAAGUUUAUUGUAUUAGUGUUAAUGAUGGCUUUGUCAUGAAU
JCVI_SCAF_1101668698884/265-730              AAAUAUCAAAAAAAAAAUAAACAAUAGAAAAUUAUCAGAUAUUAAAGACGACGAGGUUUCAUACAUCCUUUCUCCGUUUAAUAUAAAUUGUUAGUUUUCUAAUAAAAUGCUCACAGUUA.........AUAAUUAGGAUUUUUACCCUU..UCCUAAU.A.....AA...CUGUGAGCAUU.CAAUAAUUCAGUAUAAAAAAAAUUUUAAUACAUUAUAAAUCAAAUAUGCUUAGGAAUUUAAAUAUUUGGUUUAUAUCAUCAUUAUUUAUAUCGAUAGCUGUUUUAAUUCCAAUAAUCACUGUUUUUUUUAGCUUUUUUGAAAAUACAUCUAAUUAUUACGAAAUUUUAAAAAAAACUUUUCUUUUAGAAUAUAUAUUUAAUUCAGCAGUUUUAUUAAUAAGCGUUUUAAUUUUAACUUUUUUAAUUGGUACGAUGUCAGCGUAUCUAGUAUCAUUUUACGAAUUUCCACUUAGUAAUUUUUUUAA
JCVI_SCAF_1101667002397/518-49               AAAAAAAAUAAAUAAUCGAAAAUUAUCUGAUAUUAGUGAGGAAGAGGCUGCACAUAUCUUUUCACCAUUUAAUAAUAAUGAUGACUAAUUUUCUUAUUUAACAAUUGUGCCUAUA.AUC..CUCUCUU....CUAGGAUUCUUACCCUU..UCCUUAAAAA....GA...UUAUAGGCAUA.AAAAAAAUUUAGAAGCAAAAAGUGGAAGUUAUCAGAAAUUAAUAAUUUAGAAUAUCUUUCCAAUAAUUAGUUAAGAAAAUAACAAAUUUAUAGAUAAAUUUAUAAAAUUAGCAGUCGUUUCCUCUCCCAAAUUGGUUCGAUGUUAAUGUUAGCUUCUCCCAGCGAUGGGAGAAGUUUCUUAAAAUAAGAUAUUAGAGUAUUAUAAGUUAUGGGAAUAAAAAAUAUUAACAUUUGGUACAUAAGCUCUUUAUUAAUAUCUAUAAUUGUAGCUAUUCCAAUAUUUACCGUUUUUAGUAGUUUUUUUG
JCVI_SCAF_1101668530459/623-1092             UUAGAAAAAAAAUAAAUAACAGAAAAUUAUCAGAUAUUAAAAAAGAAGAGGCUCUAGACAUCCUCACUCCUUUUAAAUAAUGAUAUAUUUUUCUUUAUAAGACGGGGUGCUCGCAAUCU..UUCUCCA....UUAGGAUUCUUACCCUU..UCCUAAU.C.....UGA..UCGUGAGCACC.UUAAAGAUUUUCAAAUUAUUUAAAACUAUCGAACUGGGUUAUCUAUUAAAUAUACAAAAAAGUCACGUAUUAUUAGUUUUUUAUUCUAUUACUAAAUUCAUACAAUGUAGGGAUAUUAUAACUUUUUUAAUAAUAUAUUAUAACUUGAUUAUGUUAAAAAAAUUAAAUUGGUGGUUUAUUUUAUCUCUAUUUGUGUCCAUUGGGGUGUUAAUUCCAAUAAUUACUGUUUCAAUUAGUUUUUUUGAAGAUACAUCAAAUUACUAUCAAAUCUUAAAAAAUACGUUUCUUUUAGAAUAUAUUUUAAA
JCVI_SCAF_1096627913997/1629-1158            AAAAAUCAAAAGAAAAAUAAAUAAUAGAAAGUUAUCAGAUAUUAAAGCUGAAGAGGUCGCACAUAUCCUAUCUCCGUUUAAUAUUAAAAGUUAAUUUUCUUUUUUAAUGCCCACUAU..CUUUCUUUU....UUAGGAUUCUUACCCUU..UUCUAAAAA.AUGA.....UUGUGGGCAUG.CAAAAAUUUAAGUAUUAAUAAUUUUUUUAUUACAUUAUAAAAUCAAAUAUGUUUAGAAAUUUAAAUAUUUGGUUUUUUUCUUCUAUAUUAAUUUCAAUAGCUGUUUCUAUUCCAAUAAUUACUGUUUUUUUUAGUUUUUUUGAAAGUACUUCAAAUUAUUACGAAAUUUUAAAAAAAACUUUUCUUAUGGAAUAUAUUUUUAAUUCAUUUGUUUUGUUAAUAAGUGUUUUAAUUUUAACUUUUUUAAUAGGUACUAUGUCAGCAUAUUUAGUAUCUUUUUAUAAAUUUCCACUCAGUAAUUUUUU
JCVI_SCAF_1101667385554/319-791              AAAAAUCAAAAGAAAAAUAAAUAAUAGAAAAUUAUCAGAUAUUAAAGAUGUAGAGGUCAUGCAUAUUCUUUCUCCAUUUAAUAUUAAAUAUUAAUUUUCUUUUAUAAUGCCCACGAU.CUGUUGAAUU....UUAGGAUUUUUACCCUU..UCCUAAACA.AUUA.....UUGUGGGCAUU.GACAAAUUUCAGUAUUAAAAGAUUUUUUAUUACAUUAUAAAAUCAAAUAUAUGUUUAGAAAUUUAAAUAUUUGGUUUUUUGCAUCUUUUUUGAUUUCGAUUACAGUAGCAAUCCCAAUUGUUACAGUUUUUUCAAGUUUUUUUGAAGAUACUUCAAAUUAUUUUGAAAUUCUUAAACAAACUUUUUUUAUUGAAUAUAUAUUAAAUUCAUUAACUCUUUUGAUUGGUGUUUUAUUUUUAACAUUUAUUUUUGGAGUAGGUUCAGCAUAUCUAGUUUCUUUUUAUGAAUUUCCUGGUGCAAAAUUU
JCVI_SCAF_1096626860626/784-321              AUGAAUGUGAAAAUAAAUGGUAGAAAAUUAUCAGAUAUUAGUGAGGAAGAGUUUUUAAAAACACUUACUCCGUUUAAAUAUUGACAUAUUUUUCUUUUUAAUGAUUGUGCUCAAAGUAA........A....UCAGGAUUCUUACCCUU..UCCUAUAUU.....AG...CUUUGAGCACU.AAAAAAUUCAGAAAGAUGCUUAUUAAAAAUGAUUAAAGAUUUCAAAAUUCCAUAUGUAAUUUUCAAAACUAGAGAAGGUGACACUUCAGAAACAGAAGGAGCCUGUGCAAUCGGAGGAAAAUGGGUAGAUAAAUCAACAGAUGAUUUCUUUAAAGGUAAAAGAGUUGUUUUAUUUAGUCUACCUGGAGCAUUUACACCAACUUGCUCUUCACAACAAUUACCUGGAUUUGUAAAAAACUAUGAAACAAUUAAAAAACUUGGUAUUGAUGAAGUAUAUUGCUGUUCAGUUAAUGACUCAUAUGUAA
JCVI_SCAF_1096626663908/1022-554             AAAAAAUUAAAAGAAAAAUAAAUAAUAGAAAAUUAUCAGAACUUAACAAAGACGAGGCUCUAGACAUCCUCACUCCUUUUAAAUGAUGAUAUAUUUUUUUCUAGACAUGCCCACG.UCA..CCCUUCC.....UAGGAUAUUUACCCUU..UCCUA.G.A.AAU.UG...UCGUGGGCAUU.AAAAAAUUAUGAUUGAAGGAUUUCAAAUUCCAAAAGUAACUUUUAGAGUUAGAGAGGGUGACACUUCAGAUAAUGAAAUUGCAUGUGCGAUUGGUGGUAAGUGGACUAAUAAGUCUAGUGAUGAUUUUUUUAAAAAUAAAAGAGUAAUUUUAUUUAGUUUACCUGGUGCCUUUACACCAACGUGUUCUUCACAACAAUUGCCUGGUUUUGAAAAAAACGCUACAGAAUUAAAAAAAUUAGGUAUAGAUGAAAUAUAUUGUUGUUCAGUUAAUGACUCGUAUGUAAUGAACGCAUGGGCUAAAAAA
JCVI_SCAF_1101668477367/607-138              GAAAGAAUUGAAAGAAAAAUAAAUAAUAGAAAAUUAUCUGAGAUUGAAAAAGACGAGGCUCUAGACAUCCUCACUCCUUUUAAACGAUGAUAUAUUUCUUAUAGAGGUGCCCACG.UCA..CUCUCCU....UUAGGAUCUUUACCCUU..UCCUAAA.A.AU..UG...UCGUGGGCAUU.UUAAAAUUAUGAUAGAAGGAUUUAAAAUACCCCUAGUAACUUUUAGAGUCAGAGAAGGUGAUUCAUCGGAAAACGAAGACUCAUGCGCAAUUGGAGGAAAGUGGACAAACAAGUCUACUGAUGAUUUUUUUAAAAAUAAAAGAGUAAUUUUAUUUAGUUUACCUGGUGCUUUUACACCCACAUGUUCAUCACAACAGCUGCCAGGUUUUGAAAAAAACGCCAGUAAGUUAAAAGAAUUAGGUAUAGAUGAAGUUUAUUGUUGUUCAGUUAAUGACUCUUACGUAAUGAACGCAUGGGCUAAAAAA
JCVI_SCAF_1096627910193/1693-1224            AAAAUUAAAAGAAAAAUAAAUAAUAGAAAAUUAUCUGAGAUUGAAAAAGACGAGGCUCUAGACAUCCUCACUCCUUUUAAACGAUGAUAUAUUUCUUUUUAGACAAGUGCCCACU.UCA..CUCUCCU....UUAGGAUUUUUACCCUU..UCCUAAA.A.AU..UG...UAGUGGGCAUU.AAAAAUUAUGAUAGAAGGAUUUAAAAUACCUCAGGUAACUUUUAGAAUUAGAGAAGGUGAUACUUCGGAUAAUGAAGUUGCAUGUGCAAUUGGAGGAAAGUGGACAAGCAAGACUACAGAUGAUUUUUUUAAAAAUAAAAGAGUAAUUUUAUUUAGUUUGCCUGGCGCUUUUACGCCAACUUGCUCUUCUCAACAAUUACCUGGAUUUGAGAAUAAUGCCGAUGAAUUGAAAAAGUUAGGCAUUGAUGAAAUUUAUUGCUGCUCAGUGAAUGACUCAUAUGUGAUGAAUGCUUGGGCAAAAAAGA
JCVI_SCAF_1096627347580/485-16               UGAAAAAAUUGAGAAAAAAAUAAAUAAUAGAAAAUUAUCUGAGAUUGAAAAAGACGAGGCUCUAGACAUCCUCACUCCUUUUAAACGAUGAUAUAUUUCUUUAAAUAUGCCCACG.UCA..CUCUCCU....CUAGGAUCUUUACCCUU..UCCUAGA.A.AC..UG...UCGUGGGCAUU.AAUAAUUUCUUAUCUGUAAUAUUACUUUAACUUUAGAUAAUUUUAUUAUUUUAUAUAUAAUAAGCCUAUAAUGUUAAAAAACUUUAAUAUUUGGGUUAUUUCAUCGUUAUUUGUUUCUAUAGGUGUAUUAAUUCCAAUUAUAACAGUUUUUUUUAGUUUUUUUGAGGAAACUUCUAACUAUUACCAAAUACUAAAAGAUACUUUUUUGUUUGAGUAUAUUUUUAAUUCUUUCACAUUAUUGGUAAGUGUUUUGUUUCUUACUUUUUUAAUAGGAACCGCUUGUGCAUAUUUAGUGUCAUUUUAUA
JCVI_SCAF_1096627328274/924-1209             AAAAAUUGAAAGAAAAAUAAAUAAUAGAAAAUUAUCUGAGAUUGAAAAGACGAGGCUCUAGACAUCCUCACUCCUUUUAAACGAUGAUAUAUUUCUUUUUA.AAUGAUGCCCACG.UCA..CUCUCCC.....UAGGAUUUUUACCCUU..UCCUA.G.A.AAU.UG...UCGUGGGCAUU.AAAAGAUUAUGAUUGAAGGAUUUAAAUUACCACAAGUAAAUUUUAGAAUUAGAGAAGGUGACACUUCGGAUAAUGAAAUUGCUUGUGCAAUUGGAGGAAAGUGGACCAAUAAGUCUACUGAUG......................................................................................................................................................................................
JCVI_SCAF_1101668435226/789-320              AAAAUUAAUAAAAGAAUAAAUAAUAGAAAAUUAUCAGAGAUUGAAAAAGACGAGGCUCUAGACAUCCUCACUCCUUUUAAAUAAUGAUAUAUUUCUUUUUA.GAUGGUGCCCACG.UCA..CUCUCCU....CUAGGAUCUUUACCCUU..UCCUAGA.A.GU..UG...UCGUGGGCAUUUAAUUACUUAGAAAAAUUCAAAAUUUUUUAAAAAUUGAUAAGUAAAUCAAUUAUUUUAUAUUUCUCUGAUUUAUAUAAGCAAUUAUAAGCAAAAUCUAAAGAUAUAAUAUAAUUACUAAUAAUAUAUUAUAUUAAAUAUAUGUUUAAAAAUUUAAAUUUAUGGUUUUUUGUAUCAAUCUUAGUUUCGUUUUCUGUUUUAAUACCAAUAAUAACAGUUUCAAUAAGCUUUUUUGAGGACACAUCAAAUUAUUAUGAAAUUUUAAAAAACACUUUUCUUGCAGAAUAUAUUAUUAAUUCAUCUAUCUU
JCVI_SCAF_1101668420392/279-1                AAAAUUAAAAGAAAAAUAAAUAAUAGAAAAUUAUCAGAACUUAAUAAAGACGAGGCUCUAGACAUCCUCACUCCUUUUAAAUGAUGAUAUAUUUUUUUCUA.GACAGUGCCCACG.UCA..UUCUCCU....UUAGGAUAAUUACCCUU..UCCUA.A.A.UAU.UG...UCGUGGGCAUU.AAAAAUUAUGAUUGAAGGAUUUAAAAUACCAAAUGUAACUUUUAGAAUUAGAGAGGGUGAUACCUCAAAUAAUGAUAUUGCGUGUGCGAUUGGUGGAAAGUGGACUAAUAAGUCU..............................................................................................................................................................................................
JCVI_SCAF_1096627337314/2806-2982            AAAAUUAAAAGAAAAAUAAAUAAUAGAAAAUUAUCAGAACUUAAUAAAGACGAGGCUCUAGACAUCCUCACUCCUUUUAAAUGAUGAUAUAUUUUUUUCUAGACAUGUGCCCACG.UCA..CUCUCCU....CUAGGAUAUUUACCCUU..UCCUAGA.A.AU..UG...UCGUGGGCAUU.AAAAAAUUAUGA.....................................................................................................................................................................................................................................................................................................
JCVI_SCAF_1096627963680/102-571              AAAAUUAAAAGAAAAAUAAAUAAUAGAAAAUUAUCAGAACUUAAUAAAGACGAGGCUCUAGACAUCCUCACUCCUUUUAAAUGAUGAUAUAUUUUUUUCUAGAUAUGUGCUCACG.UCA..CUCUCCU....CUAGGAUAUUUACCCUU..UCCUAGA.A.AU..UG...UCGUGGGCACU.AAAAAAUUAUGAUUGAAGGAUUUAAAAUUCCGAAAGUAACUUUUAGAGUUAGAGAGGGUGACACCUCAGAUAAUGAAAUUGCGUGUGCGAUUGGUGGUAAGUGGACAAACAAGUCUACAGAUGAUUUUUUUAAAAACAAAAGAGUAAUUUUAUUUAGUUUACCUGGUGCCUUUACACCAACGUGUUCUUCACAACAAUUACCUGGAUUUGAAAAGCACGCUACAGAAUUAAAAAAAUUAGGUAUAGAUGAAAUUUAUUGUUGUUCAGUUAAUGACUCGUAUGUAAUGAACGCAUGGGCUAAAAAG
JCVI_SCAF_1101668361177/469-1                AAAAUUAAAAGAAAAAUAAAUAAUAGAAAAUUAUCAGAACUUAAUAAAGACGAGGCUCUAGACAUCCUCACUCCUUUUAAAUGAUGAUAUAUUUUUUUCUAGAUAUGUGCUCACG.UCA..CUCUCCU....CUAGGAUAUUUACCCUU..UCCUAGA.A.AU..UG...UCGUGGGCACU.AAAAAAUUAUGAUUGAAGGAUUUAAAAUUCCAAAAGUAACUUUUAGAGUUAGAGAGGGUGACACCUCAGAUAAUGAAAUUGCAUGUGCGAUUGGUGGUAAGUGGACAAAUAAGUCUACUGAUGAUUUUUUUAAAAACAAAAGAGUGAUUUUAUUUAGUUUACCAGGUGCCUUUACACCAACGUGUUCUUCACAACAAUUACCUGGAUUUGAAAAGCACGCUACAGAAUUAAAAAAAUUAGGUAUAGAUGAAAUUUACUGUUGUUCAGUUAAUGACUCGUAUGUAAUGAACGCAUGGGCUAAAAA.
JCVI_SCAF_1101667343497/605-137              AAAAAAUUGAAAGAAAAAUAAAUAAUAGAAAAUUAUCUGAGAUUGAAAAAGACGAGGCUCUAGACAUCCUCACUCCUUUUAAACGAUGAUAUAUUUCUUUUUAGAUGUGCCCACG.UCA..CUCUCCC.....UAGGAUCUUUACCCUU..UCCUA.G.A.AAC.UG...UCGUGGGCAUU.AAAAAAUUAUGAUUGAAGGAUUUAAAAUACCACAAGUAAAUUUUAGAAUUAGAGAAGGUGACACUUCGGAUAAUGAAAUUGCUUGUGCAAUUGGAGGAAAGUGGACGAAUAAGUCUACUGAUGAUUUUUUUAAAAACAAAAGAGUGAUUUUGUUUAGUUUACCCGGUGCUUUUACACCGACAUGUUCUUCCCAACAAUUACCUGGAUUUGAGAAAAAUGCUGAUGAAUUGAAAAAACUAGGCAUCGAUGAGAUUUAUUGUUGCUCAGUAAAUGACUCAUAUGUAAUGAAUGCUUGGGCUAAAAAG
JCVI_SCAF_1096627325638/1687-1218            AAAUUAAAAGAAAAAUAAAUAAUAGAAAAUUAUCAGAGAUUGAAAAAGACGAGGCUCUAGACAUCCUCACUCCUUUUAAAUGAUGAUAUAUUUCUUUUUAGACGGGGUGCCCACG.UCA..CUCUCCU....CUAGGAUCUUUACCCUU..UCCUAGA.A.GU..CG...UCGUGGGCAUU.AAAAAAAUAUGAUUGAAGGUUUUAAAAUACCAAAAGUAACUUUUAGAAUUAGAGAAGGUGAUACUUCGGAUAAUGAAAUUGCAUGUGCAAUUGGAGGAAAGUGGACUAAUAGGUCAACUGAUGAUUUUUUUAAAAAUAAAAGAGUAAUUUUAUUUAGCUUACCUGGUGCUUUUACACCAACGUGUUCCUCGCAACAAUUACCUGGAUUUGAAAAAAAUGCAGACGAAUUAAAAAAAUUAGGUAUUAAUGAAAUAUAUUGUUGUUCGGUAAACGACUCUUACGUAAUGAAUGCUUGGGCAAAAAAG
JCVI_SCAF_1096628256610/299-1                AAAGAUUAAAAGAAAAAUAAAUAAUAGAAAAUUAUCUGAGAUUGAAAAAGACGAGGCUCUAGACAUCCUCACUCCUUUUAAAUGAUGAUAUAUUUCUUUUAAAACAGUGCCCGCG.UCA..CUCUCCU....UUAGAAUCUUUACCCUU..UUCUAAA.A.AU..UG...UCGUGGGCAUU.AAAAAAAUAUGAUUGAAGGAUUUAAAAUACCUCAAGUAACUUUUAGAAUUAGAGAAGGUGACACUUCGGACAACGAAAUUGCAUGUGCAAUUGGUGGAAAGUGGAAGAAUAAAACCCACUGAUGAUUUUUUAAA...........................................................................................................................................................................
JCVI_SCAF_1101668329984/691-222              AAAAAUUAAAAGAAGAAUAAAUAAUAGAAAAUUAUCAGAGAUUAAAAAAGACGAGGCUCUAGACAUCCUCACUCCUUUUAAAUGAUGAUAUAUUUCUUUUUAGAUGGUGCUCACG.UCA..CUCUCCC.....UAGGAUCUUUACCCUU..UCCUA.GAU.AAA.UG...UCGUGGGCACU.AAAAAAUUAUGAUUGAAGGAUUUAAAAUACCACAAGUAAAUUUUAGAAUUAGAGAAGGUGACACUUCAGAUAAUGACAUUGCAUGUGCAAUUGGUGGAAAGUGGACAAAUAAGUCUACUGAUGAUUUUUUUAAAAAUAAAAGAGUUAUUUUAUUUAGUUUACCUGGUGCUUUCACACCAACAUGUUCCUCACAACAAUUACCAGGAUUUGAAAAAAAUGCUGAUGAAUUAAAAAAAUUAGGCAUUGAUGAAAUUUAUUGUUGCUCAGUAAAUGACUCUUACGUAAUGAAUGCUUGGGCAAAAAAG
JCVI_SCAF_1096627072684/2005-1538            AAAAUUGAAAGAAAAAUAAAUAAUAGAAAAUUAUCUGAGAUUGAAAAAGACGAGGCUCUAGACAUCCUCACUCCUUUUAAACGAUGAUAUAUUUCUUUUUA.GACGGUGCCCACG.UCA..CUCUCCC.....UAGGAUCUUUACCCUU..UCCUA.G.A.AAC.UG...UCGUGGGCAUU.AAAAUUAUACUCCAUAUAAUAUUACUUUAGUUUUAGAUAAAUUUUUUAUUUUAUAUAUAAUAAGACCAUAAUGUUAAAAAACUUUAAUAUUUGGCUUAUAUCAUCGUUACUAGUUUCUAUAAGUGUAUUAAUUCCGAUCACAACAGUUUUUUUUAGUUUUUUUGAGGAAACUUCAAAUUAUUACCAAAUACUUAAAGAUACUUUUCUACUAGAGUAUAUUUUUAAUUCUUUCAUAUUGUUAGUAAGUGUCUUGUUGCUAACGUUUAUUAUAGGAACUACUUGCGCAUAUUUAGUAUCUUUUUAUA
JCVI_SCAF_1096627095442/403-1                AAAAAUUGAAAGAAAAAUAAAUAAUAGAAAAUUAUCUGAGAUUGAAAAAGAAGAGGCUCUAGACAUCCUCACUCCUUUUAAACGAUGAUAUAUUUCUUGUUAGAUGGUGCCCACG..CA..CUCUCCC.....UAGGAUCUUUACCCUU..UCCUA.G.A.AAC.UG...UCGUGGGCACU.AAAAAAUUAUGAUUGAAGGAUUUAAAAUACCACAAGUAAAUUUUAGAAUUAGAGAAGGUGACACUUCGGAUAAUGAAAUUGCUUGUGCAAUUGGAGGAAAGUGGACCAAUAAGUCUACUGAUGAUUUUUUUAAAAACAAAAGAGUGAUUUUGUUCAGUUUACCUGGUGCUUUUACACCAACUUGCUCUUCCCAACAAUUACCUGGAUUUGAGAAAAAUGCUGAUGAAUAAAAAAGUUAGG.................................................................
JCVI_SCAF_1096627788803/547-1015             AAAAAUUAAAAGAAAAAUAAAUAAUAGAAAAUUAUCUGAGAUUGAAAAAGACGAGGCUCUAGACAUCCUCACUCCUUUUAAACGAUGAUAUAUUUCUUUUUAAAUGGUGCCCACG.UCA..CUCUCCC.....UAGGAUCUUUACCCUU..UCCUA.G.A.AAC.UG...UCGUGGGCAUU.AAAAAAUUAUGAUUGAAGGAUUUAAAAUACCGCAAGUAAAUUUUAGAAUUAGAGAAGGUGACACUUCGGAUAAUGAAAUUGCCUGUGCAAUUGGGGGAAAGUGGACGAAUAAGUCUACUGAUGAUUUUUUUAAAAACAAAAGAGUGAUUUUGUUUAGUUUACCUGGUGCUUUUACACCGACAUGUUCUUCCCAACAAUUACCUGGAUUUGAGAAAAAUGCUGAUGAAUUGAAAAACUAGGAAUCGAUGAAAUUUAUUGUUGCUCAGUAAAUGACUCAUAUGUAAUGAANNNNNNNNNNNNNNNNN
JCVI_SCAF_1101667278325/168-1                AAAAAUUGAAAGAAAAAUAAAUAAUAGAAAAUUAUCUGAGAUUGAAAAAGACGAGGCUCUAGACAUCCUCACUCCUUUUAAACGAUGAUAUAUUUCUUUUUAAAUGGUGCCCACG.UCA..CUCUCCC.....UAGGAUCUUUACCCUU..UCCUA.G.A.AAC.UG...UCGUGGGCAU..AAAAA............................................................................................................................................................................................................................................................................................................
JCVI_SCAF_1096627841184/1412-1613            AAAAAUUGAAAGAAAAAUAAAUAAUAGAAAAUUAUCUGAGAUUGAAAAAGACGAGGCUCUAGACAUCCUCACUCCUUUUAAACGAUGAUAUAUUUCUUUUUAGAUGGUGCCCACG.UCA..CUCUCCC.....UAGGAUCUUUACCCUU..UCCUA.GAA.AA..UG...UCGUGGGCAUU.AAAAAAUUAUGAUUGAAGGAUUUAAAAUACCACAAGUA...........................................................................................................................................................................................................................................................................
JCVI_SCAF_1096627099136/1504-1036            AAAAAUUAAAAGAAGAAUAAAUAAUAGAAAAUUAUCAGAGAUUGAAAAAGACGAGGCUCUAGACAUCCUCACUCCUUUUAAAUGAUGAUAUAUUUCUUUUUAGAUGGUGCCCACG.UCA..CUCUCCC.....UAGGAUCUUUACCCUU..UCCUA.G.A.AAU.UG...UCGUGGGCAUU.AAAAAAUUAUGAUUGAAAGAUUUAAAAUACCACAAGUUAAUUUUAGAAUUAGAGAAGGUGACACUUCGGAUAAUGAAAUUGCUUGUGCUAUUGGAGGAAAGUGGACCAAUAAGUCUACUGAUGAUUUUUUUAAAAAUAAAAGAGUGAUUUUGUUUAGUUUACCUGGUGCUUUUACACCGACUUGUUCUUCUCAACAAUUACCUGGAUUUGAAAAAAAUGCUGAUGAAUUAAAAAAUUUAGGUAUUGAUGAAAUUUAUUGUUGCUCAGUAAAUGACUCAUAUGUGAUGAAUGCUUGGGCUAAAAAG
JCVI_SCAF_1101668687970/1033-565             AAAAAUUGAAAGGAAAAUAAAUAAUAGAAAAUUAUCUGAGAUUGAAAAAGACGAGGCUCUAGACAUCCUCACUCCUUUUAAACGAUGAUAUAUUUCUUUUUAGAUGGUGCCCACG.UCA..CUCUCCC.....UAGGAUCUUUACCCUU..UCCUA.G.A.AAC.UG...UCGUGGGCAUU.AAAAAAUUAUGAUUGAAGGAUUUAAAAUACCACAAGUAAAUUUUAGAAUUAGAGAAGGUGAUACUUCGGAUAAUGAAAUUGCUUGUGCAAUUGGUGGAAAGUGGACGAAUAAGUCUACUGAUGAUUUUUUUAAAAACAAAAGAGUGAUUUUGUUUAGUUUGCCUGGUGCUUUUACACCGACAUGUUCUUCCCAACAAUUACCUGGAUUUGAGAAAAAUGCUGAUGAAUUGAAAAAACUAGGUAUCGAUGAAAUUUAUUGUUGCUCAGUAAAUGACUCAUAUGUAAUGAAUGCUUGGGCCAAAAAG
JCVI_SCAF_1096627131098/2271-1803            AAAAAAUUGAAAGAAAAAUAAAUAAUAGAAAAUUAUCUGAGAUUGAAAAAGACGAGGCUCUAGACAUCCUCACUCCUUUUAAACGAUGAUAUAUUUCUUUUAGAUGGUGCCCACG.UCA..CUCUCCC.....UAGGAUCUUUACCCUU..UCCUA.G.A.AAC.UG...UCGUGGGCAUU.AAAAAUUAUGAUUGAAGGAUUUAAAAUACCACAAGUAAAUUUUAGAAUUAGAGAAGGUGACACUUCAGAUAACGAAAUUGCUUGUGCAAUUGGAGGAAAGUGGACCAAUAAGUCUACUGAUGAUUUUUUUAAAAAUAAACGAGUGAUUUUGUUUAGUUUACCCGGUGCUUUUACACCGACUUGUUCUUCUCAACAAUUACCUGGAUUUGAAAAAAAGGCUGAUGAAUUAAAAAAGUUAGGUAUUGAUGAAAUUUAUUGUUGCUCAGUAAAUGAUUCAUAUGUGAUGAAUGCUUGGGCCAAAAAGA
JCVI_SCAF_1096627161299/546-1014             AAAAAUACAGAGAAGGAUAAAUAAUAGAAAGUUAUCAGAGAUUGAAAAAGACGAGGCUCUAGACAUCCUCACUCCUUUUAAAUGAUGAUAUAUUUCUUUUUAGAUGGUGCCCACG.UCA..CUCUCCC.....UAGGAUCUUUACCCUU..UCCUA.G.A.AAC.UG...UCGUGGGCAUU.AAAAAAUUAUGAUUGAAGGAUUUAAAAUACCACAAGUAAAUUUUAGAAUUAGAGAAGGUGACACUUCAGAUAAUGAAAUUGCUUGUGCUAUUGGAGGAAAGUGGACCAAUAAGUCUACUGAUGAUUUUUUUAAAAACAAAAGAGUGAUUUUGUUUAGUUUACCUGGUGCUUUUACACCGACUUGUUCUUCUCAACAAUUACCUGGAUUUGAAAAAAAAGCUGAUGAAUUAAAAAAAUUAGGUAUUGAUGAAAUUUAUUGUUGCUCAGUAAAUGACUCGUAUGUGAUGAAUGCAUGGGCCAAAAAG
JCVI_SCAF_1101667288740/901-433              AAAAAUUAAAAGAAAAAUAAAUAAUAGAAAAUUAUCUGAGAUUGAAAAAGACGAGGCUCUAGACAUCCUCACUCCUUUUAAACGAUGAUAUAUUUCUUUUUAGACGGUGCCCACG.UCA..CUCUCCC.....UAGGAUCUUUACCCUU..UCCUA.G.A.AAC.UG...UCGUGGGCAUU.AAAAAAUUAUGAUUGAAGGAUUUAAAAUACCACAAGUAAAUUUUAGAAUUAGAGAAGGUGACACUUCGGAUAAUGAAAUUGCUUGUGCUAUUGGAGGAAAGUGGACUAAUAAGUCUACUGAUGAUUUUUUUAAAAACAAAAGAGUGAUUUUGUUCAGUUUACCUGGUGCUUUUACCCCGACUUGUUCUUCUCAACAAUUACCUGGUUUUGAAAAAAAUGCUGAUGAAUUAAAAAAGUUAGGUAUUGAUGAAAUAUAUUGUUGCUCAGUAAAUGACUCUUAUGUAAUGAAUGCUUGGGCUAAAAAA
JCVI_SCAF_1096627100744/1834-1366            AAAAAUUGAAAGAAAAAUAAAUAAUAGAAAAUUAUCUGAGAUUGAAAAAGACGAGGCUCUAGACAUCCUCACUCCUUUUAAAUGAUGAUAUAUUUCUUUUUAGACGGUGCCCACG.UCA..CUCUCCC.....UAGGAUCUUUACCCUU..UCCUA.G.A.AAC.UG...UCGUGGGCAUU.AAAAAAUUAUGAUUGAAGGAUUUAAAAUACCACAAGUAAAUUUUAGAAUUAGAGAAGGUGACACUUCGGAUAAUGAAAUUGCUUGUGCAAUUGGAGGAAAGUGGACGAAUAAGUCUACUGAUGAUUUUUUUAAAAACAAAAGAGUGAUUUUGUUUAGUUUACCUGGUGCUUUUACACCGACAUGUUCUUCCCAACAAUUACCUGGAUUUGAGAAAAAUGCUGAUGAAUUGAAAAAACUAGGCAUCGAUGAAAUUUAUUGUUGCUCAGUAAAUGACUCAUAUGUAAUGAAUGCUUGGGCCAAAAAG
JCVI_SCAF_1101668403979/663-968              AAAAAUUAAAAGAAAAAUAAAUAAUAGAAAAUUAUCAGAGAUUGAAAAAGACGAGGCUCUAGACAUCCUCACUCCUUUUAAAUGAUGAUAUAUUUCUUUUUAGACGGUGCCCACG.UCA..CUCUCCC.....UAGGAUCUUUACCCUU..UCCUA.G.A.AAC.UG...UCGUGGGCAUU.AAAAAAUUAUGAUUGAAGGAUUUAAAAUACCACAAGUAAAUUUUAGAAUUAGAGAAGGUGACACUUCAGAUAAUGAUAUUGCUUGUGCAAUUGGAGGAAAGUGGACCUAAUAAGUCUACUGAUGAUUUUUUAAAAACAAAAG...................................................................................................................................................................
JCVI_SCAF_1096627072641/1698-1230            AAAAAUUAAAAGAAAAAUAAAUAAUAGAAAAUUAUCAGAGAUUGAAAAAGACGAGGCUCUAGACAUCCUCACUCCUUUUAAAUGAUGAUAUAUUUCUUUUUAGACGGUGCCCACG.UCA..CUCUCCC.....UAGGAUCUUUACCCUU..UCCUA.G.A.AAC.UG...UCGUGGGCAUU.AAAAAAUUAUGAUUGAAGGAUUUAAAAUACCACAAGUAAAUUUUAGAAUUAGAGAAGGUGACACUUCGGAUAAUGAAAUUGCUUGUGCUAUUGGAGGAAAGUGGACCAAUAAGUCUACUGAUGAUUUUUUUAAAAACAAAAGAGUGAUUUUGUUCAGUUUACCCGGUGCUUUUACACCGACUUGUUCUUCUCAACAAUUACCUGGAUUUGAAAAAAAAGCUGAUGAAUUAAAAAAAUUAGGUAUUGAUGAAAUAUAUUGUUGCUCAGUAAAUGACUCUUAUGUGAUGAAUGCAUGGGCCAAAAAA
JCVI_SCAF_1096627841344/1269-801             AAAAAUUAAAAGAAGAAUAAAUAAUAGAAAAUUAUCAGAGAUUGAAAAAGACGAGGCUCUAGACAUCCUCACUCCUUUUAAAUGAUGAUAUAUUUCUUUUUAGACGGUGCCCACG.UCA..CUCUCCC.....UAGGAUCUUUACCCUU..UCCUA.G.A.AAC.UG...UCGUGGGCAUU.AAAAAAUUAUGAUUGAAGGAUUUAAAAUACCACAAGUAAAUUUUAGAAUUAGAGAAGGUGACACUUCAGAUAAUGAAAUUGCUUGUGCAAUUGGAGGAAAGUGGACCAAUAAGUCUACUGAUGAUUUUUUUAAAAACAAAAGAGUGAUUUUGUUUAGUUUACCUGGUGCUUUUACACCAACAUGUUCUUCUCAACAAUUACCUGGAUUUGAGAAAAAUGCUGAUGAAUUAAAAAAGUUAGGUAUUGAUGAAAUUUAUUGUUGCUCAGUAAAUGNNNNNNNNNNNNNNNNNNNNNNNNNNNNNNNN
JCVI_SCAF_1101668734904/1627-1159            AAAAAUUCAGAGUAAAAUAAAUAAUAGAAAAUUAUCAGAGAUUGAAAAAGACGAGGCUCUAGACAUCCUCACUCCUUUUAAAUAAUGAUAUAUUUCUUUUUAGACGGUGCCCACG.UCA..CUCUCCC.....UAGGAUCUUUACCCUU..UCCUA.G.A.AAC.UG...UCGUGGGCAUU.GAAAUUAUACUCCAUAUAAUAUUACUUUAAUUUUAGAUAAAUUUUUUAUUUUAUAUAUAAUAAGACCAUAAUGUUAAAAAACUUUAAUAUUUGGCUUAUAUCAUCUUUACUAGUUUCUAUAAGUGUAUUAAUUCCGAUCACAACAGUUUUUUUUAGUUUUUUUGAGGAAACUUCAAAUUAUUACCAAAUACUUAAAGAAACUUUUUUACUAGAGUAUAUUUUUAAUUCUUUCACAUUGUUAGUAAGUGUUUUGUUACUAACAUUUAUUAUAGGAACUGCUUGCGCAUAUUUAGUAUCUUUUUAUA
JCVI_SCAF_1096626946579/556-1024             AAAAUUAAAAAAAAAAUAAAUAAUAGAAAAUUAUCUGAGAUUAAAAAAGAAGAGGCUCUAGACAUCCUCACUCCUUUUAAAUGAUGAUAUAUUUCUUUUUA.GACGGUGCCCACG.UCA..CUCUCCU....UUAGAAUCUUUACCCUU..UUCUA.A.A.AAU.UG...UCGUGGGCAUU.AAAAAAAUAUGAUUGAAGGAUUUAAAAUACCUCAAGUAACUUUUAGAAUUAGAGAAGGUGAUACUUCGGAUAAUGAAAUUGCAUGUGCAAUUGGUGGGAAGUGGACAAAUAAAUCUACUGAUGAUUUUUUUAAAAAUAAAAGAGUAAUUUUAUUUAGUUUACCUGGUGCAUUUACACCAACAUGCUCCUCUCAACAAUUACCUGGAUUUGAAAAAAAUGCUGAUGAAUUAAAAAAACUUGGCAUUGACGAAAUUUAUUGUUGUUCAGUAAAUGACUCAUACGUUAUGAAUGCUUGGGCAAAAAAA
JCVI_SCAF_1101668429312/915-447              AAAAUUAAAAGAAAAAUAAAUAAUAGAAAAUUAUCUGAGAUUGAAAAAGACGAGGCUCUAGACAUCCUCACUCCUUUUAAAUGAUGAUAUAUUUCUUUUUA.GACGGUGCCCACG.UCA..CUCUCCU....UUAGAAUCUUUACCCUU..UUCUA.A.A.AAU.UG...UCGUGGGCAUU.AAAAAAAUAUGAUUGAAGGUUUUAAAAUACCAAAAGUAACUUUUAGAAUUAGAGAAGGUGACACUUCGGAUAAUGAAAUUGCAUGUGCAAUUGGAGGAAAGUGGACUAAUAGGUCAACUGAUGAUUUUUUUAAAAAUAAAAGAGUAAUUUUAUUUAGCUUACCCGGUGCUUUUACACCAACGUGUUCCUCGCAACAAUUACCUGGAUUUGAAAAAAAUGCAGAUGAAUUAAAAAAACUUGGCAUUGACGAAAUUUAUUGUUGUUCGGUAAACGACUCUUACGUGAUGAAUGCUUGGGCCAAAAAG
JCVI_SCAF_1096627855974/582-114              AAAAAUGCAGAGUAAAAUAAAUAAUAGAAAAUUAUCAGAGAUUGAAAAAGACGAGGCUCUAGACAUCCUCACUCCUUUUAAAUGAUGAUAUAUUUCUUUUUAGAAGGUGCCCACG.UCA..CUCUCCU....CUAGGAUCUUUACCCUU..UCCUAGA....AA.UG...UCGUGGGCAUU.AAAAAAAUAUGAUUGAAGGAUUUAAAAUUCCACAAGUAACUUUUAGAAUUAGAGAAGGUGAUACUUCGGAUAAUGAAAUUGCGUGCGCAAUUGGAGGAAAGUGGACAAAUAAGUCUACUGAUGAUUUUUUUAAGAAUAAAAGAGUAAUUUUAUUUAGUUUGCCUGGAGCUUUUACUCCAACUUGUUCCUCUCAACAAUUACCUGGAUUCGAAAAAAAUGCUGAAGAAUUAAAAAAAUUAGGCAUUGAUGAAAUAUAUUGUUGUUCAGUAAAUGACUCUUACGUAAUGAAUGCAUGGGCAAAAAAG
JCVI_SCAF_1101668574907/1-412                ..........................................................CUAGACAUCCUCACUCCUUUUAAAUGAUGAUAUGCUUCUUUUUAGAUGAUGCCCACG.UCA..CUCUCCU....UUAGAAUCUUUACCCUU..UUCUAAA.A.AU..UG...UCGUGGGCAUU.AAAAAAAUAUGAUUGAAGGAUUUAAAAUACCUCAAGUAACUUUUAGAAUUAGAGAAGGUGAUACUUCAGAUAAUGAAAUUGCAUGUGCAAUUGGUGGGAAAUGGAUAAAUAAAUCUACUGAUGAUUUUUUCAAAAAUAAAAGAGUAAUUUUAUUUAGUUUGCCUGGCGCAUUUACCCCAACAUGUUCCUCUCAACAAUUACCUGGAUUUGAAAAAAAUGCUGAUGAAUUAAAAAAACUUGGCAUUGACGAAAUUUAUUGUUGUUCAGUAAAUGACUCAUACGUCAUGAAUGCUUGGGCAAAAAAA
JCVI_SCAF_1096627779946/308-777              AAAAAUUAAAAGAAAAAUAAAUAAUAGAAAAUUAUCUGAGAUUGAAAAAGACGAGGCCCUAGACAUCCUCACUCCUUUUAAAUGAUGAUAUAUUUCUUUUUAUAAGAUGCCCACG.UCA..CUCUCCU....UUAGGAUCUUUACCCUU..UCCUAAA.A.AU..UG...UCGUGGGCAUG.AAAAAAUAUGAUUGAAGGAUUUAAAAUACCUCAGGUAACUUUUAGGAUUAGAGAAGGUGACACUUCGGAUAAUGAGGUGACGUGCGCAAUUGGUGGAAAGUGGACUAAUAAGUCUACAGAUGAUUUUUUUAAAAAUAAAAGAGUAAUUUUGUUUAGUUUGCCUGGGGCUUUUACACCAACAUGUUCUUCUCAACAAUUACCUGGAUUUGAAAAUAAUGCUGACAAAUUUAAACAAUUUGGCAUUGACGAAAUUUAUUGUUGCUCAGUAAAUGACUCAUAUGUGAUGAAUGCUUGGGCAAAAAAAA
JCVI_SCAF_1096627331178/1398-930             AAAAAUUAAUAAAAAAAUAAAUAAUAGAAAGUUAUCAGAGCUUGAAAAAGACGAGGCCCUAGACAUCCUCACUCCUUUUAAAUGAUGAUAUAUUUCUUUUUAGAUAGUGCCCACG.UCA..CUCUCCU....CUAGGAUCUUUACCCUU..UCCUAGA.A.AU..UG...UCGUG.GCAUU.UAAAACUAAAUUUCUACCUUAUAUCACUUUAUCUUUAGAUAUAUUUAUUUAUUUAUAUAAUAAGCUACAAAAUGUUAAAAAAUAUUAAUAUUUGGCUUAUAUCGUCAUUCUUAAUUUCUAUAGCAGUAUUAAUUCCUAUUAUAACAGUGUUUUUUAGUUUUUUUGAGGAGACUUCUAAUUAUUACCAAAUACUAAAAGAUACUUUUCUUGUAGAGUAUAUUUUUAAUUCUUUCACAUUAUUAAUCUGUGUUUUGCUUCUUACUUUUUUAAUAGGAACUGCUUGCGCAUAUAUAGUCUCAUUUUAU
JCVI_SCAF_1096627174886/1516-1910            AAAAUUCAGAAUAAAAUAAAUAAUAGAAAAUUAUCAGAGAUUGAAAAAGACGAGGCUCUAGACAUCCUCACUCCUUUUAAAUAAUGAUAUAUUUCUUUUUA.GACUGUGCCCACG.UCA..CUCUCCU....CUAGGAUCUUUACCCUU..UCCUAGA.A.AU..UG...UCGUGGGCAUU.AAAAAUAUCUUAUCUUUACAACAUUUCUUUAACUUUAGAAAAAUUUUUUUUUUAAUAUAAUAGCCAAUAAUGUUAAAAAACUUUAAUAUUUGGCUUAUAUCAUCGUUAUUAGUUUCUAUAGGUGUAUUAAUUCCAAUAGUAACAGUUUUUUUUAGUUUUUUUGAGGAGACUUCUAAUUAUUACCAAAUAUUAAAAAAUACAUUUCUUUUAGAGUAUAUUUUUAACUCUUUA..........................................................................
JCVI_SCAF_1101668270954/30-504               AAAGAUUAAAAGAAAAAUAAAUAAUAGAAAAUUAUCUGAGAUUGAAAAAGACGAGGCUCUAGACAUCCUCACUCCUUUUAAAUGAUGAUAUAUUUCUUUUUAGACGGUGCCCACG.UCACACUCUCCU....UUAGGAUCUUUACCCUU..UCCUAAAAA.UAAUUG...UCGUGGGCAUU.AAAAAAAUAUGAUUGAAGGAUUUAAAAUACCCCAAGUAACUUUUAGAAUUAGAGAAGGUGAUACUUCGGAUAAUGAAAUUGCAUGUGCAAUUGGUGGGAAGUGGACAAAUAAAUCUACUGAUGAUUUUUUUAAAAAUAAAAGAGUAAUUUUAUUUAGUUUACCUGGUGCAUUUACACCAACAUGCUCCUCUCAACAAUUACCUGGAUUUGAAAAAAAUGCUGAUGAAUUAAAAAAACUUGGCGUUGACGAAAUUUAUUGUUGUUCAGUAAAUGACUCAUACGUCAUGAAUGCUUGGGCAAAAAAG
JCVI_SCAF_1101668590969/1044-1513            AAAAAUUAAAAGAAAAAUAAAUAAUAGAAAAUUAUCUGAGAUUGAAAAAGACGAGGCUCUAGACAUCCUCACUCCUUUUAAAUGAUGAUAUAUUUCUUUUUAGACAGUGCCCACG.UCA..CUCUCCU....CUAGGAUCUUUACCCUU..UCCUAGA.A.GU..CG...UCGUGGGCAUU.AAAAAAAUAUGAUUGAAGGUUUUAAAAUACCAAAAGUAACUUUUAGAAUUAGAGAAGGUGACACUUCGGAUAGUGAAAUUGCAUGUGCAAUUGGAGGAAAGUGGACUAAUAGGUCAACUGAUGAUUUUUUUAAAAAUAAAAGAGUAAUUUUAUUUAGCUUACCCGGUGCUUUUACACCAACGUGUUCCUCGCAACAAUUACCUGGAUUUGAAAAAAAUGCAGAUGAAUUAAAAAAAUUAGGCAUUAAUGAAAUAUAUUGUUGUUCGGUAAACGACUCUUACGUGAUGAAUGCUUGGGCCAAAAAG
JCVI_SCAF_1101668455117/176-1                AAAAAUUAAAAGAAAAAUAAAUAAUAGAAAAUUAUCUGAGAUUGAAAAAGACGAGGCUCUAGACAUCCUCACUCCUUUUAAAUGAUGAUAUAUUUCUUUUUAGACGGUGCCCACG.UCA..CUCUCCU....AUAGGAUCUUUACCCUU..UCCUAGA.A.GU..CG...UCGUGGGCAUU.AAAAAAAUAUG......................................................................................................................................................................................................................................................................................................
JCVI_SCAF_1096627072716/1025-556             AAAAAUUAAAAGAAAAAUAAAUAAUAGAAAAUUAUCUGAGAUUGAAAAAGACGAGGCUCUAGACAUCCUCACUCCUUUUAAAUGAUGAUAUAUUUCUUUUUAGACGGUGCCCACG.UCA..CUCUCCU....CUAGGAUCUUUACCCUU..UCCUAGA.A.GU..CG...UCGUGGGCAUU.AAAAAAAUAUGAUUGAAGGUUUUAAAAUACCAAAAGUAACUUUUAGAAUUAGAGAAGGUGACACUUCGGAUAAUGAAAUUGCAUGUGCAAUAGGCGGUAAGUGGAUAAAUAAAUCUACUGAUGAUUUUUUUAAAAAUAAAAGAGUAAUUUUAUUUAGCUUACCCGGUGCUUUUACACCAACGUGUUCCUCGCAACAAUUACCUGGAUUUGAAAAAAAUGCAGAUGAAUUAAAAAAAUUAGGCAUUAAUGAAAUAUAUUGUUGUUCGGUAAACGACUCUUACGUUAUGAACGCUUGGGCCAAAAAG
JCVI_SCAF_1096627318085/225-694              AAAAAUUAAAAGAAAAAUAAAUAAUAGAAAAUUAUCUGAGAUUGAAAAAGACGAGGCUCUAGACAUCCUCACUCCUUUUAAAUGAUGAUAUAUUUCUUUUUAGACGGUGCCCACG.UCA..CUCUCCU....CUAGGAUCUUUACCCUU..UCCUAGA.A.GU..CG...UCGUGGGCAUU.AAAAAAAUAUGAUUGAAGGUUUUAAAAUACCAAAAGUAACUUUUAGAAUUAGAGAAGGUGACACUUCUGAUAAUGAAAUUGCGUGUGCAAUUGGAGGAAAGUGGACUAAUAGGUCAACUGAUGAUUUUUUUAAAAAUAAAAGAGUAAUUUUAUUUAGCUUACCCGGUGCUUUUACACCAACGUGUUCCUCGCAACAAUUACCUGGAUUUGAAAAAAAUGCAGAUGAAUUAAAAAAAUUAGGCAUUAAUGAAAUAUAUUGUUGUUCGGUAAACGACUCUUACGUAAUGAAUGCUUGGGCCAAAAAG
JCVI_SCAF_1101667344869/764-937              AAAAAUUAAAAGAAAAAUAAAUAAUAGAAAAUUAUCUGAGAUUGAAAAAGACGAGGCUCUAGACAUCCUCACUCCUUUUAAAUGAUGAUAUAUUUCUUUUUAGACGGUGCCCACG.UCA..CUCUCCU....CUAGGAUCUUUACCCUU..UCCUAGA.A.GU..CG...UCGUGGGCAUU.AAAAAAUAU........................................................................................................................................................................................................................................................................................................
JCVI_SCAF_1096628036144/1739-1270            AAAAAUUAAAAGAAAAAUAAAUAAUAGAAAAUUAUCAGAGAUUGAAAAAGACGAGGCUCUAGACAUCCUCACUCCUUUUAAAUGAUGAUAUAUUUCUUUUUAGACGGUGCCCACG.UCA..CUCUCCU....CUAGGAUCUUUACCCUU..UCCUAGA.A.GU..CG...UCGUGGGCAUU.AAAAAAACAUGAUUGAAGGUUUUAAAAUACCAAAAGUAACUUUUAGAAUUAGAGAAGGUGACACUUCGGAUAAUGAAAUUGCUUGUGCAAUUGGAGGAAAGUGGACUAAUAGGUCAACUGAUGAUUUUUUUAAAAAUAAAAGAGUAAUUUUAUUUAGCUUACCUGGUGCUUUUACACCAACGUGUUCCUCUCAACAAUUACCUGGAUUUGAAAAAAAUGCAGAUGAAUUAAAAAAAUUAGGUAUUAAUGAGAUAUAUUGUUGUUCGGUAAACGACUCUUACGUAAUGAAUGCUUGGGCAAAAAAG
JCVI_SCAF_1096627105346/1466-1935            AAAAAUUAAAAGAAAAAUAAAUAAUAGAAAAUUAUCUGAGAUUGAAAAAGACGAGGCUCUAGACAUCCUCACUCCUUUUAAAUGAUGAUAUAUUUCUUUUUAGACGGUGCCCACG.UCA..CUCUCCU....CUAGGAUCUUUACCCUU..UCCUAGA.A.GU..CG...UCGUGGGCAUU.AAAAAAAAAUAUGAUUGAAGGAUUUAAAAUACCGAAAGUAACUUUUAGAAUUAGAGAAGGUGACACUUCUGAUAAUGAAAUUGCAUGUGCAAUUGGAGGAAAGUGGACUAAUAGAUCAACUGAUGAUUUUUUUAAAAAUAAAAGAGUAAUUUUAUUUAGCUUACCUGGUGCUUUUACACCAACGUGUUCCUCUCAACAAUUACCUGGAUUUGAAAAAAAUGCAGAUGAAUUAAAAAAAUUAGGCAUUAAUGAAAUAUAUUGUUGUUCGGUAAACGACUCUACUUACGUAAUGAAUGCUUGGGCAA
JCVI_SCAF_1101668282680/697-228              AAAAAUUAAAAGAAAAAUAAAUAAUAGAAAAUUAUCUGAGAUUGAAAAAGACGAGGCUCUAGACAUCCUCACUCCUUUUAAAUGAUGAUAUAUUUCUUUUUAGACGGUGCCCACG.UCA..CUCUCCU....CUAGGAUCUUUACCCUU..UCCUAGA.A.GU..CG...UCGUGGGCAUU.AAAAAAAUAUGAUUGAAGGAUUUAAAAUACCGAAAGUAACUUUUAGAAUUAGAGAAGGUGACACUUCUGAUAAUGAAAUUGCAUGUGCAAUUGGAGGAAAGUGGACUAAUAGAUCAACUGAUGAUUUUUUUAAAAAUAAAAGAGUAAUUUUAUUUAGCUUACCUGGUGCUUUUACACCAACGUGUUCCUCUCAACAAUUACCUGGAUUUGAAAAAAAUGCAGAUGAAUUAAAAAAAUUAGGCAUUAAUGAAAUAUAUUGUUGUUCGGUAAACGACUCUUAUGUGAUGAAUGCUUGGGCAAAAAAA
JCVI_SCAF_1096628399615/905-1374             AAAAAUUAAAAGAAAAAUAAAUAAUAGAAAAUUAUCUGAGAUUGAAAAAGACGAGGCUCUAGACAUCCUCACUCCUUUUAAAUGAUGAUAUAUUUCUUUUUAGACGGUGCCCACG.UCA..CUCUCCU....CUAGGAUCUUUACCCUU..UCCUAGA.A.GU..CG...UCGUGGGCAUU.AAAAAAAUAUGAUUGAAGGUUUUAAAAUACCAAAAGUAAUUUUUAGAAUUAGAGAAGGUGAUACUUCGGAUAAUGAAAUUGCAUGUGCAAUUGGAGGAAAGUGGACUAAUAGGUCAACUGAUGAUUUUUUUAAAAAUAAAAGAGUAAUUUUAUUUAGCUUGCCUGGUGCUUUUACACCAACGUGUUCAUCGCAACAAUUACCUGGAUUUGAAAAAAAUGCAGACGAAUUAAAAAAAUUAGGUAUUAAUGAAAUAUAUUGUUGUUCGGUAAACGACUCUUACGUAAUGAAUGCUUGGGCAAAAAAG
JCVI_SCAF_1096627992131/125-594              AAAAAUUAAAAGAAAAAUAAAUAAUAGAAAAUUAUCUGAGAUUGAAAAAGACGAGGCUCUAGACAUCCUCACUCCUUUUAAAUGAUGAUAUAUUUCUUUUUAGACGGUGCCCACG.UCA..CUCUCCU....CUAGGAUCUUUACCCUU..UCCUAGA.A.GU..CG...UCGUGGGCAUU.AAAAAAAUAUGAUUGAAGGAUUUAAAAUACCGAAAGUAACUUUUAGAAUUAGAGAAGGUGACACUUCUGAUAAUGAAAUUGCAUGUGCAAUUGGAGGAAAGUGGACUAAUAGAUCAACUGAUGAUUUUUUUAAAAAUAAAAGAGUAAUUUUAUUUAGCUUACCUGGUGCUUUUACACCGACGUGUUCCUCUCAACAAUUACCUGGAUUUGAAAAAAAUGCAGAUGAAUUAAAAAAAUUAGGCAUUAAUGAAAUAUAUUGUUGUUCGGUAAACGACUCCUACGUAAUGAAUGCUUGGGCAAAAAAG
JCVI_SCAF_1101668430573/775-306              AAAAAUUAAAAGAAAAAUAAAUAAUAGAAAAUUAUCUGAGAUUGAAAAAGACGAGGCUCUAGACAUCCUCACUCCUUUUAAAUGAUGAUAUAUUUCUUUUUAGACGGUGCCCACG.UCA..CUCUCCU....CUAGGAUCUUUACCCUU..UCCUAGA.A.GU..CG...UCGUGGGCAUU.AAAAAAAUAUGAUUGAAGGAUUUAAAAUACCAAAAGUAACUUUUAGAAUUAGAGAAGGUGACACUUCUGAUAAUGAAAUUGCAUGUGCAAUUGGAGGAAAGUGGACUAAUAGAUCAACUGAUGAUUUUUUUAAAAAUAAAAGAGUAAUUUUAUUUAGCUUACCUGGUGCUUUUACACCAACGUGUUCCUCUCAACAAUUACCUGGAUUUGAAAAAAAUGCAGAUGAAUUAAAAAAAUUAGGCAUUAAUGAAAUAUAUUGUUGUUCGGUAAACGACUCUUACGUAAUGAAUGCUUGGGCAAAAAAG
JCVI_SCAF_1096627701009/409-878              AAAAAUUAAAAGAAAAAUAAAUAAUAGAAAAUUAUCUGAGAUUGAAAAAGACGAGGCUCUAGACAUCCUCACUCCUUUUAAAUGAUGAUAUAUUUCUUUUUAGACGGUGCCCACG.UCA..CUCUCCU....CUAGGAUCUUUACCCUU..UCCUAGA.A.GU..CG...UCGUGGGCAUU.AAAAAAAUAUGAUUGAAGGAUUUAAAAUACCAAAAGUAACUUUUAGAAUUAGAGAAGGUGACACUUCUGAUAAUGAAAUUGCAUGUGCAAUUGGAGGAAAGUGGACUAAUAGAUCAACUGAUGAUUUUUUUAAAAAUAAAAGAGUAAUUUUAUUUAGCUUACCUGGNNNNNNNNNNNNNNNNNNNNNNNNNNNNNNNNNNNNNNNNNNNNNNNNNNNAGUAAUACCUGAUGGAUCAGGACUUUUUACAAAAUAUAUGGGUAUGUUGAUCUCUAAAGACCAUGAUGGAUUUGGCCAAAGAAGCUGG
JCVI_SCAF_1101667273902/569-745              AAAAAUUAAAAGAAAAAUAAAUAAUAGAAAAUUAUCUGAGAUUGAAAAAGACGAGGCUCUAGACAUCCUCACUCCUUUUAAAUGAUGAUAUAUUUCUUUUUAGACGGUGCCCACG.UCA..CUCUCCU....CUAGGAUCUUUACCCUU..UCCUAGA.A.GU..CG...UCGUGGGCAUU.AAAAAAAUAUGA.....................................................................................................................................................................................................................................................................................................
JCVI_SCAF_1101668259161/661-1130             AAAGAUUAAAAGAAAAAUAAAUAAUAGAAAAUUAUCUGAGAUUGAAAAAGACGAGGCUCUAGACAUCCUCACUCCUUUUAAAUGAUGAUAUAUUUCUUUUUAGACGGUGCCCACG.UCA..CUCUCCU....CUAGGAUCUUUACCCUU..UCCUAGA.A.GU..CG...UCGUGGGCAUU.AAAAAAAUAUGAUUGAAGGUUUUAAAAUACCAAAAGUAACUUUUAGAAUUAGAGAAGGUGAUACUUCGGAUAAUGAAAUUGCAUGUGCAAUUGGAGGAAAGUGGACUAAUAGGUCAACUGAUGAUUUUUUUAAAAAUAAAAGAGUAAUUUUAUUUAGCUUGCCUGGUGCUUUUACACCAACGUGUUCCUCGCAACAAUUACCUGGAUUUGAAAAAAAUGCAGACGAAUUAAAAAAAUUAGGUAUUAAUGAAAUAUAUUGUUGUUCGGUAAACGACUCUUACGUAAUGAAUGCUUGGGCAAAAAAG
JCVI_SCAF_1101667192012/1-421                .................................................GACGAGGCUCUAGACAUCCUCACUCCUUUUAAAUGAUGAUAUAUUUCUUUUUAGACGGUGCCCACG.UCA..CUCUCCU....CUAGGAUCUUUACCCUU..UCCUAGA.A.GU..CG...UCGUGGGCAUU.AAAAAAAUAUGAUUGAAGGAUUUAAAAUACCGAAAGUAACUUUUAGAAUUAGAGAAGGUGACACUUCUGAUAAUGAAAUUGCAUGUGCAAUUGGAGGAAAGUGGACUAAUAGAUCAACUGAUGAUUUUUUUAAAAAUAAAAGAGUAAUUUUAUUUAGCUUACCUGGUGCUUUUACACCAACGUGUUCCUCGCAACAAUUACCUGGAUUUGAAAAAAAUGCAGACGAAUUAAAAAAAUUAGGUAUUAAUGAAAUAUAUUGUUGUUCGGUAAACGACUCUUACGUAAUGAAUGCUUGGGCAAAAAAG
JCVI_SCAF_1101668718540/845-1305             AAAAAUCAAGAGUAAAAUAAAUAAUAGAAAAUUAUCAGAGAUUGAAAAAGACGAGGCUCUAGACAUCCUCACUCCUUUUAAAUAAUGAUAUAUUUCUUUUUAAAUGGUGCCCACG.UCA..CUCUCCU....CUAGGAUCUUUACCCUU..UCCUAGA.A.AC..UG...UCGUGGGCAUU.AAAAUUUCUUCUUACACACAAUAUUAUUUUAAUUUUAGAUAAAUUUUUUAUUUACUAUAUAAUAAGCUCAUUAUGUUAAAAAACUUCAAUGUUUGGCUUAUAUCAUCGUUAUUAGUUUCAAUAAGUGUACUAAUUCCAAUUAUAACAGUUUUUUUUAGUUUUUUUGAGGAGACUUCUAAUUAUUACCAAAUAUUAAAGGAUACUUUUCUAUUUGAGUAUAUUUUUAAUUCUUUCUCAUUGUUAAUUUGUGUUUUGUUUCUUACUUUUUUAAUUGGAACUUUUUGUGCAUAUCUAGU.........
JCVI_SCAF_1101668480152/134-603              AAAAAUGCAGAGUAAAAUAAAUAAUAGAAAAUUAUCAGAGAUUGAAAAAGACGAGGCUCUAGACAUCCUCACUCCUUUUAAAUUAUGAUAUAUUUCUUUAUAGACGGUGCCCACG.UCA..CUCUCCU....CUAGGAUCCUUACCCUU..UCCUAGA.U.AU..UG...UCGUGGGCAUU.AAAAAUUUAUUCUCAACACAAUAUCACUUUAACUUUAGAAAUAUAUAUUUUUAUAUAAUAUGACUUUUAAUGUUAAAAAACUUUAAUAUUUGGGUUAUAUCAUCAUUAUUCGUAUCUAUAGGCGUAUUAAUUCCAAUACUAACAGUUUUUUUUAGUUUUUUUGAGGAGACUUCAAAUUAUUACCAAAUAUUAAAAGAUACUUUUCUGUUUGAGUAUAUUUUUAACUCUUUCUCAUUAUUGAUAUGUGUUUUACUUCUUACUUUUUUAAUAGGAACAGCCUGCGCAUAUUUAGUUUCAUUUUAUAA
JCVI_SCAF_1101668353387/922-453              AAAAAUUAAAAGAAAAAUAAAUAAUAGAAAAUUAUCAGAGAUUGAAAAAGACGAGGCUCUAGACAUCCUCACUCCUUUUAAAUGAUGAUAUAUUUCUUUUUAGACUGUGCCCACG.UCA..CUCUCCU....CUAGGAUCUUUACCCUU..UCCUAGA.A.AA..UG...UCGUGGGCAUU.AAAAAAUUAUGAUCAAAGGAUUUAAAAUACCCCAAGUAAAUUUUAGAAUUAGAGAAGGUGACACUUCAGAUAAUGAAAUUGCAUGUGCAAUCGGUGGAAAGUGGACAAAUAUGUCUACUGAUGAUUUUUUUAAAAACAAAAGAGUAAUUUUAUUUAGUUUACCUGGAGCUUUUACACCAACAUGCUCUUCUCAACAAUUACCUGGAUUUGAGAAAAAUGCUGAUGAAUUGAAAAAAUUAGGUAUUGAUGAAAUUUAUUGUUGUUCUGUAAAUGACUCUUACGUUAUGAAUGCGUGGGCAAAAAAG
JCVI_SCAF_1096628155684/513-44               AAAAAUUAAAAGAAAAAUAAAUAAUAGAAAAUUAUCUGAAAUUGAAAAAGACGAGGCCCUAGACAUCCUCACUCCUUUUAAAUGAUGAUAUAUUUCUUUUUAGACGGUGCCCACG.UCA..CUCUCCU....CUAGGAUUAUUACCCUU..UCCUAGA.A.AU..UG...UCGUGGGCAUU.AAAAAAAUAUGAUUGAAGGAUUUAAAAUACCCCAAGUAACUUUUAGAAUAAGAGAAGGUGACACCUCAGAUAAUGAAAUUGCAUGUGCAAUUGGAGGAAAGUGGAUAAAUAAGUCUACAGAUGAUUUUUUUAAAAAUAAAAGAGUAAUUUUAUUUAGUUUACCUGGCGCUUUUACACCAACGUGUUCCUCUCAACAAUUACCUGGGUUUGAACAAAAUGCUAAUGAAUUAAAAAAACUAGGUAUUGAUGAAAUUUAUUGUUGCUCAGUAAAUGACUCAUACGUAAUGAAUGCUUGGGCUAAAAAG
JCVI_SCAF_1096627325938/1990-1521            AAAAAUUAAAAGAAAAAUAAAUAAUAGAAAAUUAUCAGAACUUAAUAAAGACGAGGCUCUAGACAUCCUCACUCCUUUUAAAUGACGAUAUAUUUUUUUCUAGACGGUGCCCACG.UCA..CUCUCCU....UUAGGAUAUUUACCCUU..UCCUAAA.A.AU..UG...UCGUGGGCAUU.UAAAAAUUAUGAUUGAAGGAUUUAAAAUUCCAAAAGUAACUUUUAGAGUUAGAGAGGGUGAUACCUCAGACAAUGAAAUUGCAUGUGCGAUUGGUGGAAAGUGGACAAACAAGUCUACUGAUGAUUUUUUUAAAAACAAAAGAGUAAUUUUAUUUAGUUUACCUGGUGCCUUUACACCAACGUGUUCUUCACAACAAUUACCUGGAUUUGAAAAACAAGCUACAGAAUUAAAAAAAUUAGGUAUAGAUGAAAUUUAUUGUUGUUCAGUUAAUGACUCGUAUGUAAUGAACGCAUGGGCUAAAAAG
JCVI_SCAF_1096627180704/2273-2742            AAAAAUUAAAAGAAAAAUAAAUAAUAGAAAAUUAUCAGAACUUAAUAAAGACGAGGUUCUAGACAUCCUCACUCCUUUUAAAUGAUGAUAUAUUUUUUUCUAGCCGGUGCCCACG.UCA..CUCUCCU....UUAGGAUAUUUACCCUU..UCCUAAA.A.AU..UG...UCGUGGGCAUU.AAAAAAUUAUGAUUGAAGGAUUUAAAAUUCCAAAAGUAACUUUUAGAGUUAGAGAGGGUGAUACCUCAGACAAUGAAAUUGCAUGUGCGAUUGGCGGAAAGUGGAUAAAUAAGUCUACUGAUGAUUUUUUUAAAAACAAAAGAGUAAUUUUAUUUAGUUUACCUGGUGCUUUCACACCAACUUGUUCCUCACAACAAUUACCUGGAUUCGAAAAAAACGCUGCCGAAUUAAAAAAACUAGGUAUUGACGAAAUUUAUUGCUGCUCAGUAAACGACUCAUAUGUGAUGAAUGCUUGGGCAAAAAAA
JCVI_SCAF_1096627248519/1445-1914            AAAAAUUAAAAGAAAAAUAAAUAAUAGAAAAUUAUCUGAGAUUGAAAAAGACGAGGCUCUAGACAUCCUCACUCCUUUUAAAUGAUGAUAUAUUUCUUUUUAGAUGGUGCCCACG.UCA..CUCUCCU....UUAGGAUCUUUACCCUU..UCCUAAA.A.AU..UG...UCGUGGGCAUU.AAAAAAAUAUGAUUGAAGGAUUUAAAAUACCUAAAGUAACUUUUAGAAUUAGAGAAGGUGAUACUUCAGAUAAUGAAAUUGCAUGUGCAAUUGGUGGUAAGUGGAUAAAUAAAUCUACUGAUGAUUUUUUUAAAAAUAAAAGAGUAAUUUUAUUUAGUUUACCUGGUGCAUUUACCCCAACAUGUUCCUCUCAACAAUUACCUGGAUUUGAAAAAAAUGCUGAUAAAUUAAAAAAACUCGGCAUUGACGAAAUUUAUUGUUGCUCAGUAAAUGACUCAUACGUUAUGAAUGCUUGGGCUAAAAAG
JCVI_SCAF_1101668226220/1127-1507            AAAGAUUAAAAGAAAAAUAAAUAAUAGAAAAUUAUCUGAGAUUGAAAAAGACGAGGCUCUAGACAUCCUCACUCCUUUUAAAUGAUGAUAUAUUUCUUUUUAGAUGGUGCCCACG.UCA..CUCUCCU....UUAGGAUCUUUACCCUU..UCCUAAA.A.AU..UG...UCGUGGGCAUU.AAAAAAAUAUGAUUGAAGGAUUUAAAAUACCCCAAGUAACUUUUAGAAUUAGAGAAGGUGAUACUUCGGACAACGAAAUAGCAUGUGCAAUUGGUGGUAAGUGGACAAAUAAAUCUACUGAUGAUUUUUUUAAAAAUAAAAGAGUAAUUUUAUUUAGUUUACCUGGUGCAUUCACACCAACAUGCUCCUCUCAACAAUUACCUGGAUUGAAAAAAA.........................................................................................
JCVI_SCAF_1101668376505/1033-564             AAAAAUUAAAAGAAAAAUAAAUAAUAGAAAAUUAUCAGAACUUAAUAAAGACGAGGCUUUAGACAUCCUCACUCCUUUUAAAUGAUGAUAUAUUUUUUUCUAGACGGUGCCCACG.UCA..CUCUCCU....UUAGGAUAUUUACCCUU..UCCUA.A.A.AAU.UG...UCGUGGGCAUU.AAAAAAAUUAUGAUUGAAGGAUUUAAAAUUCCAAAAGUAACUUUUAAAGUUAGAGAGGGUGACACCUCAGAUAAUGAAAUUGCAUGUGCAAUUGGUGGAAAGUGGACAAACAAGUCUACUGAUGAUUUUUUUAAAAACAAAAGAGUAAUUUUAUUUAGUUUACCUGGUGCUUUUACACCAACGUGUUCUUCACAACAAUUACCUGGAUUUGAAAAACAUGCUACAGAAUUAAAAAAAUUAGGUAUAGAUGAAAUUUAUUGUUGUUCAGUAAACGACUCAUAUGUGAUGAAUGCUUGGGCAAAAAA
JCVI_SCAF_1096628171252/290-760              AAAGAUUAAAAGAAAAAUAAAUAAUAGAAAAUUAUCUGAGAUUGAAAAAGACGAGGCUCUAGACAUCCUCACUCCUUUUAAAUGAUGAUAUAUUUCUUUUUAGACGGUGCCCACG.UCA..CUCUCCU....UUAGGAUCUUUACCCUU..UCCUAAA.A.AUU.UG...UCGUGGGCAUU.AAAAAAAUAUGAUUGAAGGAUUUAAAAUACCACAAGUAACUUUUAGAAUUAGAGAAGGUGACACUUCAGAUAAUGAAAUUGCAUGUGCAAUUGGAGGAAAGUGGACAAAUAUGUCUACAGAUGAUUUUUUUAAAAAUAAAAGAGUUAUUUUAUUUAGUUUACCUGGUGCUUUUACACCAACUUGUUCCUCUCAACAAUUACCUGGGUUUGAACAAAAUGCUAAUGAAUUAAAAAAACUAGGUAUUGAUGAAAUUUAUUGUUGCUCAGUAAAUGACUCUUACGUAAUGAAUGCUUGGGCUAAAAAG
JCVI_SCAF_1096627566413/789-317              AAAGAUUAAAAGAAAAAUAAAUAAUAGAAAAUUAUCUGAGAUUGAAAAAGACGAGGCUCUAGACAUCCUCACUCCUUUUAAAUGAUGAUAUAUUUCUUUUUAGACGGUGCCCACG.UCA..CUCUCCU....UUAGGAUCUUUACCCUU..UCCUAAAAAUAAU.UG...UCGUGGGCAUU.AAAAAAAUAUGAUUGAAGGAUUUAAAAUACCCCAAGUAACUUUUAGAAUUAGAGAAGGUGAUACUUCGAAUAAUGAAAUUGCAUGUGCAAUUGGUGGGAAGUGGACAAAUAAAUCUACUGAUGAUUUUUUUAAAAAUAAAAGAGUAAUUUUAUUUAGUUUACCUGGUGCAUUUACACCAACAUGCUCCUCUCAACAAUUACCUGGAUUUGAAAAAAAUGCUGAUGAAUUAAAAAAACUUGGCAUUGACGAAAUUUAUUGUUGUUCAGUAAAUGACUCAUACGUCAUGAAUGCUUGGGCAAAAAAA
JCVI_SCAF_1096627782036/1633-1231            ...................................................................CCUCACUCCUUUUAAUGAUGAUAUAUUUCUUUUUAGACGGUGCCCACG.UCA..CUCUCCU....UUAGGAUCUUUACCCUU..UCCUA.A.A.AAU.UG...UCGUGGGCAUU.AAAAAAAUAUGAUUGAAGGAUUUAAAAUACCCCAAGUAACUUUUAGAAUUAGAGAAGGUGAUACUUCGGAUAAUGAAAUUACAUGUGCAAUUGGUGGGAAGUGGACAAAUAAAUCUACUGAUGAUUUUUUUAAAAAUAAAAGAGUAAUUUUAUUUAGUUUACCUGGUGCAUUUACACCAACAUGCUCCUCUCAACAAUUACCUGGAUUUGAAAAAAAUGCUGAUGAAUUAAAAAAACUUGGCAUUGACGAAAUUUAUUGUUGUUCAGUAAAUGACUCAUACGUCAUGAAUGCUUGGGCAAAAAAA
JCVI_SCAF_1101668365470/1023-1226            AAAGAUUAAAAGAAAAAUAAAUAAUAGAAAAUUAUCUGAGAUUGAAAAAGACGAGGCUCUAGACAUCCUCACUCCUUUUAAAUGAUGAUAUAUUUCUUUUUAGACGGUGCCCACG.UCA..CUCUCCU....UUAGGAUCUUUACCCUU..UCCUA.A.A.AAU.UG...UCGUGGGCAUU.AAAAAAAUUAUGAUUGAAGGAUUUAAAAUACCUCAAGUA..........................................................................................................................................................................................................................................................................
JCVI_SCAF_1101667100719/525-940              AAAGAUUAAAAGAAAAAUAAAUAAUAGAAAAUUAUCUGAGAUUGAAAAAGAAGAGGCUCUAGACAUCCUCACUCCUUUUAAAUGAUGAUAUAUUUCUUUUUAGACGGUGCCCACG.UCA..CUCUCCU....UUAGGAUCUUUACCCUU..UCCUA.A.A.AAU.UG...UCGUGGGCAUU.AAAAAAUAUGAUUGAAGGAUUUAAAAUACCCCAAGUAACUUUUAGAAUUAGAGAAGGUGAUACUUCGGAUAAUGAAAUUGCAUGUGCAAUUGGUGGGAAGUGGACAAAUAAAUCUACUGAUGAUUUUUUUAAAAAUAAAAGAGUAAUUUUAUUUAGUUUACCUGGUGCAUUUACACCAACAUGCUCCUCUCAACAAUUACCUGGAUUUGAAAAAAAUGCUGAUGAAUUAAAAAAACUUGGCAUUGACGAAA......................................................
JCVI_SCAF_1101668425195/166-635              AAAGAUUAAAAGAAAAAUAAAUAAUAGAAAAUUAUCUGAGAUUGAAAAAGACGAGGCUCUAGACAUCCUCACUCCUUUUAAAUGAUGAUAUAUUUCUUUUUAGACGGUGCCCACG.UCA..CUCUCCU....UUAGGAUCUUUACCCUU..UCCUA.A.A.AAU.UG...UCGUGGGCAUU.AAAAAAAUAUGAUUGAAGGAUUUAAAAUACCCCAAGUAACUUUUAGAAUUAGAGAAGGUGAUACUUCGGAUAAUGAAAUUGCAUGUGCAAUUGGUGGGAAGUGGACAAAUAAAUCUACUGAUGAUUUUUUUAAAAAUAAAAGAGUAAUUUUAUUUAGUUUACCUGGUGCAUUUACACCAACAUGCUCCUCUCAACAAUUACCUGGAUUUGAAAAAAAUGCCGAUGAAUUAAAAAAACUUGGUAUUGACGAAAUUUAUUGUUGUUCAGUAAAUGACUCAUACGUAAUGAAUGCUUGGGCAAAAAAA
JCVI_SCAF_1096627253543/1281-1749            AAAGAUUAAAAGAAAAAUAAAUAAUAGAAAAUUAUCUGAGAUUAAAAAAGACGAGGCUCUAGACAUCCUCACUCCUUUUAAAUGAUGAUAUAUUUCUUUUUAGACGGUGCCCACG.UCA..CUCUCCU.....UAGGAUCUUUACCCUU..UCCUA.A.A.AAU.UG...UCGUGGGCAUU.AAAAAAAUAUGAUAGAAGGAUUUAAAAUACCUCAAGUAACUUUUAGAAUUAGAGAAGGUGAUACUUCGGAUAAUGAAAUUGCAUGUGCAAUUGGUGGUAAGUGGAUAAAUAAGUCUACUGACGAUUUUUUUAAAAAUAAAAGAGUAAUUUUAUUUAGUUUACCUGGUGCAUUUACCCCUACAUGCUCCUCUCAACAAUUACCUGGAUUUGAAAAAAAUGCAGAUGAAUUAAAAAAACUUGGCAUUGACGAAAUUUAUUGUUGUUCAGUAAAUGACUCAUACGUGAUGAAUGCUUGGGCAAAAAAA
JCVI_SCAF_1101668498086/448-920              AAAGAUUAAAAGAAAAAUAAAUAAUAGAAAAUUAUCUGAGAUUGAAAAAGACGAGGCUCUAGACAUCCUCACUCCUUUUAAAUGAUGAUAUAUUUCUUUUUAGACGGUGCCCACG.UCA..CUCUCCU....UUAGGAUCUUUACCCUU..UCCUAAAAAUAAU.UG...UCGUGGGCAUU.AAAAAAAUAUGAUUGAAGGAUUUAAAAUACCCCAAGUAACUUUUAGAAUUAGAGAAGGUGAUACUUCGGAUAAUGAAAUUGCAUGUGCAAUUGGUGGGAAGUGGACAAAUAAAUCUUCUAAUGAUUUUUUUAAAAAUAAAAGAGUAAUUUUAUUUAGUUUACCUGGUGCAUUUACACCAACAUGCUCCUCUCAACAAUUACCUGGAUUUGAAAAAAAUGCUGAUGAAUUAAAAAAACUUGGCAUUGACGAAAUUUAUUGUUGUUCAGUAAAUGACUCAUACGUCAUGAAUGCUUGGGCAAAAAAA
JCVI_SCAF_1096627856650/777-308              AAAAAUUAAAAGAAAAAUAAAUAAUAGAAAAUUAUCUGAGAUUGAAAAAGACGAGGCUCUAGACAUCCUCACUCCUUUUAAAUGAUGAUAUAUUUCUUUUUAGACGGUGCCCACG.UCA..CUCUCCU....UUAGGAUCUUUACCCUU..UCCUA.A.A.AAU.UG...UCGUGGGCAUU.AAAAAAAUAUGAUUGAAGGAUUUAAAAUACCCCAAGUAACUUUUAGAAUUAGAGAAGGCGAUACUUCGGAUAAUGAAGUUGCAUGUGCAAUUGGUGGGAAGUGGACAAAUAAGUCUACUGAUGAUUUUUUUAAAAAUAAAAGAGUAAUUUUAUUUAGUUUACCUGGUGCAUUUACCCCAACAUGCUCCUCUCAACAAUUACCUGGAUUUGAAAAAAAAGCAGAUGAAUUAAAAAAACUUGGUAUUGACGAAAUUUAUUGUUGUUCAGUAAACGACUCAUACGUGAUGAAUGCUUGGGCAAAAAAA
JCVI_SCAF_1101668738454/1458-986             AAAGAUUAAAAGAAAAAUAAAUAAUAGAAAAUUAUCUGAGAUUGAAAAAGACGAGGCUCUAGACAUCCUCACUCCUUUUAAAUGAUGAUAUAUUUCUUUUUAGACGGUGCCCACG.UCA..CUCUCCU....UUAGGAUCUUUACCCUU..UCCUAAAAAUAAU.UG...UCGUGGGCAUU.AAAAAAAUAUGAUUGAAGGAUUUAAAAUACCUCAAGUAACUUUUAGAAUUAGAGAAGGUGAUACUUCGGAUAAUGAAAUUGAAUGUGCAAUUGGUGGGAAGUGGACAAAUAAAUCUACUGAUGAUUUUUUUAAAAAUAAAAGAGUAAUUUUAUUUAGUUUACCUGGUGCAUUUACCCCAACAUGUUCCUCUCAACAAUUACCUGGAUUUGAAAAAAAUGCUGAUGAAUUAAAAAAACUUGGCAUUGACGAAAUUUAUUGUUGUUCAGUAAAUGACUCAUACGUCAUGAAUGCUUGGGCAAAAAAA
JCVI_SCAF_1096627567281/1462-993             AAAGAUUAAAAGAAAAAUAAAUAAUAGAAAAUUAUCUGAGAUUGAAAAAGACGAGGCUCUAGACAUCCUCACUCCUUUUAAAUGAUGAUAUAUUUCUUUUUAGACGGUGCCCACG.UCA..CUCUCCU....UUAGGAUCUUUACCCUU..UCCUA.A.A.AAU.UG...UCGUGGGCAUU.AAAAAAAUAUGAUUGAAGGAUUUAAAAUACCCCAAGUAACUUUUAGAAUUAGAGAAGGUGAUACUUCGAAUAAUGAAAUUGCAUGUGCAAUUGGUGGGAAGUGGAUAAAUAAAUCUACUGAUGAUUUUUUUAAAAAUAAAAGAGUAAUUUUAUUUAGUUUACCUGGUGCAUUUACACCAACAUGCUCCUCUCAACAAUUACCUGGAUUUGAAAAAAAUGCUGAUGAAUUAAAAAAACUUGGCAUUGACGAAAUUUAUUGUUGUUCAGUAAAUGACUCAUACGUCAUGAAUGCGUGGGCAAAAAAA
JCVI_SCAF_1101668219540/554-85               AAAGAUUAAAAGAAAAAUAAAUAAUAGAAAAUUAUCUGAGAUUGAAAAAGAAGAGGCUCUAGACAUCCUCACUCCUUUUAAAUGAUGAUAUAUUUCUUUUUAGACGGUGCCCACG.UCA..CUCUCCU....UUAGGAUCUUUACCCUU..UCCUA.A.A.AAU.UG...UCGUGGGCAUU.AAAAAAAUAUGAUUGAAGGAUUUAAAAUACCCCAAGUAACUUUUAGAAUUAGAGAAGGUGAUACUUCGGAUAAUGAAAUUGCAUGUGCAAUUGGUGGGAAGUGGACAAAUAAAUCUACUGAUGAUUUUUUUAAAAAUAAAAGAGUAAUUUUAUUUAGUUUACCUGGUGCAUUUACACCAACAUGCUCCUCUCAACAAUUACCUGGAUUUGAAAAAAAUGCUGAUGAAUUAAAAAAACUUGGCAUUGACGAAAUUUAUUGUUGUUCAGUAAAUGACUCAUACGUUAUGAAUGCUUGGGCAAAAAAA
JCVI_SCAF_1101668290024/1306-1531            AAAGAUUAAAAGAAAAAUAAAUAAUAGAAAAUUAUCUGAGAUUGAAAAAGAAGAGGCUCUAGACAUCCUCACUCCUUUUAAAUGAUGAUAUAUUUCUUUUUAUACGGUGCCCACG.UCA..CUCUCCU....UUAGGAUCUUUACCCUU..UCCUAAA.A.AU..UG...UCGUGGGCAUU.AAAAAAAUAUGAUUGAAGGAUUUAAAAUACCCCAAGUAACUUUUAGAAUUAGAGAAGGCGA....................................................................................................................................................................................................................................................
JCVI_SCAF_1096627834566/173-1                AAAGAUUAAAAGAAAAAUAAAUAAUAGAAAAUUAUCUGAGAUUGAAAAAGACGAGGCUCUAGACAUCCUCACUCCUUUUAAAUGAUGAUAUAUUUCUUUUUAAACAGUGCCCACG.UCA..CUCUCCU....UUAGGAUCUUUACCCUU..UCCUAAA.A.AU..UG...UCGUGGGCAUU.AAAAAAAU.........................................................................................................................................................................................................................................................................................................
JCVI_SCAF_1101668371053/948-1147             AAAGAUUAAAAGAAAAAUAAAUAAUAGAAAAUUAUCUGAGAUUGAAAAAGACGAGGCUCUAGACAUCCUCACUCCUUUUAAAUGAUGAUAUAUUUCUUUUUAGACAGUGCCCACG.UCA..CUCUCCU....UUAGGAUCUUUACCCUU..UCCUAAA.A.AU..UG...UCGUGGGCAUU.AAAAAAAUAUGAUUGAAGGAUUUAAAAUACCCCAA..............................................................................................................................................................................................................................................................................
JCVI_SCAF_1096627039410/1352-1821            AAAGAUUAAAAGAAAAAUAAAUAAUAGAAAAUUAUCUGAGAUUAAAAAAGACGAGGCUCUAGACAUCCUCACUCCUUUUAAAUGACGAUAUGUUUCUUUUUAGAAAGUGCCCACG.UCA..CUCUCCU....UUAGGAUCUUUACCCUU..UCCUAGA.A.AU..UG...UCGUGGGCAUU.AAAAAAAUAUGAUAGAAGGAUUUAAAAUACCUAAAGUAACUUUUAGAAUUAGAGAAGGUGAUACUUCGGAUAAUGAAAUGCAUGUGCAAUUGGUGGGAAAUGGAUAAAUAAAUCUACUGAUGAUUUUUUCAAAAGUAAAAGAGUAAUUUUAUUUAGUUUACCUGGUGCAUUUACCCCAACAUGUUCCUCUCAACAAUUACCUGGAUUUGAAAAAAAUGCUAAUGAAUUAAAAAAACUUGGCAUUGACGAAAUUUAUUGUUGUUCAGUAAAUGACUCAUACGUGAUGAAUGCUUGGGCAAAAAAAA
JCVI_SCAF_1096627790331/1549-1080            AAAAAUUAAGAGAAAAAUAAAUAAUAGAAAAUUAUCUGAGAUUGAAAAAGAAGAGGCUCUAGACAUCCUCACUCCUUUUAAAUGAUGAUAUAUUUCUUUUUAGAAAGUGCCCACG.UCA..CUCUCCU....CUAGGAUCUUUACCCUU..UCCUAGA.A.AU..UG...UCGUGGGCAUU.AAAAAACUAUGAUUGAAGGAUUUAAAAUACCGCAAGUAAAUUUUAGAAUUAGAGAAGGUGAUACUACGGAUGAUGAAAUUGCUUGUGCAAUUGGAGGUAAGUGGACAAAUAAGUCCACUGACGAUUUUUUUAAAAACAAAAGAGUGAUUUUGUUUAGUUUACCUGGUGCCUUUACACCAACAUGUUCCUCUCAACAAUUACCUGGAUUUGAGAAAAAUGCUGAUGAAUUAAAAAAAUUAGGUAUUGAUGAAAUUUAUUGUUGUUCGGUAAAUGACUCUUACGUAAUGAAUGCUUGGGCAAAAAAA
JCVI_SCAF_1096627996692/463-1                GAAAAUGCAGAGUAAAAUAAAUAAUAGAAAAUUAUCAGAAAUUGAAAAAGACGAGGCCCUAGACAUCCUCACUCCUUUUAAAUAAUGAUAUAUUUCUUUUUAGACAGUGCCCACG.UCA..CUCUCCU....CUAGGAUCUUUACCCUU..UCCUAGA.A.AU..UG...UCGUGGGCAUU.AAAAAUUUCCUCUCUACACAAUAUUUCUUUAACUUUAGAAAAAUUUUUUUUUUUAUAUAAUAAGCCUAUAAAUGUUAAAAAAUUUUAAUAUUUGGGUUAUAUCAUCCUUAUUAGUUUCUAUAAGUGUUUUAAUUCCAAUUAUAACUGUUUUUUUUAGUUUUUUUGAAGAGACUUCUAAUUAUUAUCAAAUAUUAAAAGAUACUUUUCUGUUUGAGUAUAUUUUUAAUUCUUUUACAUUGUUGAUAUUUGUUUUAUUUCUUACUUUUUUAAUAGGAACAGCUAGCGCAUAUUUAGUCUC.......
JCVI_SCAF_1096626992844/251-720              AAAAAUUAAAAGAAAAAUAAAUAAUAGAAAAUUAUCUGAGAUUAAAAAAGACGAGGCUCUAGACAUCCUCACUCCUUUUAAAUGAUGAUAUAUUUCUUUUUAGACAGUGCCCACG.UCA..CUCUCCU....CUAGGAUCUUUACCCUU..UCCUAGA.A.AU..UG...UCGUGGGCAUU.AAAAAAAUAUGAUUGAAGGAUUUAAAAUACCACAAGUAAUUUUUAGAAUAAGAGAAGGUGACACUUCAGAUAAUGAAAUCGCGUGUGCAAUUGGAGGAAAGUGGACAAAUAAGUCUACAGAUGAUUUUUUUAAAAAUAAAAGAGUUAUUUUAUUUAGUUUACCUGGUGCUUUUACACCAACUUGUUCCUCUCAACAAUUACCUGGGUUUGAACAUAAUGCUAAUAAAUUAAAAAAACUAGGUAUUGAUGAAAUUUAUUGUUGCUCAGUAAAUGACUCGUACGUAAUGAAUGCUUGGGCUAAAAAG
JCVI_SCAF_1101668507005/905-436              AAAAAUGCAGAGUAAAAUAAAUAAUAGAAAAUUAUCAGAGAUUGAAAAAGACGAGGCCCUAGACAUCCUCACUCCUUUUAAAUGAUGAUAUAUUUCUUUUUAGACGGUGCCCACG.UCA..CUCUCCU....CUAGGAUCUUUACCCUU..UCCUAGA.A.AU..UG...UCGUGGGCAUU.AAAAAAAUAUGAUCGAAGGAUUUAAAAUACCUCAGGUAACAUUUAGAAUUAGAGAAGGUGAUACUUCGGAUAAUGAAAUUGCAUGUGCAAUUGGAGGAAAGUGGACAAACAAGUCUACUGAUGAUUUUUUUAAAAAUAAGAGAGUAAUUUUAUUUAGUUUACCUGGCGCUUUUACCCCAACUUGUUCCUCUCAACAAUUACCUGGAUUUGAAAAAAACGCUGAUGAAUUAAAAAAACUAGGUAUCGAUGAAAUUUAUUGUUGUUCAGUAAAUGACUCUUACGUAAUGAAUGCUUGGGCAAAAAAG
JCVI_SCAF_1101668513320/497-28               AAAAAUUAAAAGAAAAAUAAAUAAUAGAAAAUUAUCAGAGAUUGAAAAAGACGAGGCUCUAGACAUCCUCACUCCUUUUAAAUAAUGAUAUAUUUCUUUUUAGACGGUGCCCACG.UCA..CUCUCCU....CUAGGAUCUUUACCCUU..UCCUAGA.A.AC..UG...UCGUGGGCAUU.AAAAAAUUCUUCUAUGCUAAAAUAUAACUUUAAUUUUAGAUAAUUUUUUUAAUUUAUAUAUAAUAAACCUAUAAUGUUAAAAAACUUUAAUAUUUGGUUUAUAUCAUCGUUAUUCGUUUCCAUUGGUGUAUUAAUUCCAAUAAUAACAGUUUUUUUUAGUUUUUUUGAGGAAACUUCUAACUAUUAUGAAAUUUUAAAAGAUACUUUUUUGCUUGAGUAUAUUUUUAAUUCGUUCACAUUAUUGAUAUGUGUUUUGCUUCUUACAUUUUUGAUAGGAACAUCUUGUGCAUAUUUAGUAUCAUUUU
JCVI_SCAF_1096627169596/697-228              AAAAAUGCAGAGUAAAAUAAAUAAUAGAAAAUUAUCAGAGAUUGAAAAAGACGAGGCUCUAGACAUCCUCACUCCUUUUAAAUAAUGAUAUAUUUCUUUUUAGACGGUGCCCACG.UCA..CUCUCCU....CUAGGAUCUUUACCCUU..UCCUAGA.A.AC..UG...UCGUGGGCAUU.AAAAAUUUCAUCUCUACAGAAUAUUACUUUAAUUUUAGAUAAUUUUUUUAUUUUAUAUAUAAUAAGCCUGUAAUGUUAAAAAACUUUAAUAUUUGGGUUAUAUCAUCGUUAUUUGUUUCUAUUGGUGUAUUAAUUCCAAUUAUAACAGUUUUUUUUAGUUUUUUUGAGGAAACUUCUAACUACUACCAAAUAUUAAAAGAUACCUUUCUGAUUGAGUAUAUUUUUAAUUCGUUCACAUUAUUGAUAUGUGUUUUAUUUCUUACUUUUUUAAUAGGAACCGCUUGUGCGUAUUUAGUAUCAUUUUA
JCVI_SCAF_1096627998679/1046-577             AAAAAUGCAGAGUAAAAUAAAUAAUAGAAAAUUAUCAGAGAUUGAAAAAGACGAGGCUCUAGACAUCCUCACUCCUUUUAAAUAAUGAUAUAUUUCUUUUUAGACGGUGCCCACG.UCA..CUCUCCU....CUAGGAUCUUUACCCUU..UCCUAGA.A.AC..UG...UCGUGGGCAUU.AAAAAUUNNNNNNNNNNNNNNNNNNNNNNNNNNNNNNNNNNNNNNNNNNNNNNNNNNNAAUAUAAUUUUUUUUAUAUAAUAAGCCCAGAAAUGUUAAAAAACUUUAAUAUUUGGCUUAUAUCAUCAUUGUUAGUCUCUGUCGGAGUAUUAAUUCCAAUUAUAACAGUUUUUUUCAGUUUUUUUGAAGAGACCUCUAAUUAUUACCAAAUAUUAAAAGAUACUUUUCUUGUAGAGUAUAUUUUUAAUUCAUUCACACUAUUGGUUUGUGUAUUGCUUCUUACUUUUUUAAUAGGAACGGCUUGCGC
JCVI_SCAF_1101668584466/500-971              AAAAAUGCAGAGUAAAAUAAAUAAUAGAAAAUUAUCAGAGAUUGAAAAAGACGAGGCUCUAGACAUCCUCACUCCUUUUAAAUAAUGAUAUAUUUCUUUUUAGACGGUGCCCACG.UCA..CUCUCCU....CUAGGAUCUUUACCCUU..UCCUAGAAA.AAU.UG...UCGUGGGCAUU.AAAAUUCAUUUCCUACACAAUAUUACUUUAUCUUUCGAAAUAUAUUUUUUUUUAUAUAAUAAGUUCCGUAAUGUUAAAAAACUUUAAUAUUUGGGCUGUAUCAUCAUUGUUAGUCUCUAUAGGUGUGCUUAUUCCAAUUAUAACAGUUUUUUUCAGUUUUUUUGAAGAGACUUCUAAUUAUUACCAAAUAUUAAAAGAUACUUUUUUAUUUGAAUAUAUUUUUAACUCCUUCAUUUUAUUAAUAUUUGUUUUGGCUUUGACCUUUAUAAUAGGUACCACAUGUGCAUAUCUGGUUUCUUUCUAUA
JCVI_SCAF_1101668690257/1-462                ........AGAGUAAGAUAAAUAAUAGAAAAUUAUCAGACAUUGAAAAAGAUGAGGCUCUAGACAUCCUCUCUCCUUUUAAAUAAUGAUAUAUUUCUUUUUAGACGGUGCCCACG.UCA..CUCUCCU....CUAGGAUCUUUACCCUU..UCCUAGA.A.AC..UG...UCGUGGGCAUU.AAAAUUUAUUUUUUUACAAAAUUACUUUAAUUUUAGAUAAUUUUUUUAUUUUAUAUAUAAUAAGCCUAAAAUGUUAAAAAACUUUAAUAUUUGGCUUUUAUCAUCACUACUAGUUUCCAUAAGUGUAUUAAUUCCAAUUAUAACAGUUUUUUUCAGUUUUUUUGAAGAAACUUCUAAUUAUUACCAAAUAUUAAAAGAUACUUUUCUGUUUGAGUAUAUUUUUAAUUCUUUCAUGUUAUUGAUAUGUGUUUUACUUCUUACUUUUUUAAUAGGAACUGCGUGCGCAUAUUUAGUCUCAUUUUAUA
JCVI_SCAF_1101668533625/871-1340             AAAAAAUGCAGAGUAAAAUAAAUAAUAGAAAAUUAUCAGAAAUUGAAAAAGACGAGGCCCUAGACAUCCUCACUCCUUUUAAAUAAUGAUAUAUUUCUUUUAGACGGUGCCCACG.UCA..CUCUCCU....CUAGGAUCUUUACCCUU..UCCUAGA.A.AU..UG...UCGUGGGCAUU.AAGAUUUACUCUUCGCACAAUACCAGUUUAUCUUUAGAAAUAUAUUUUUUUUUAUAUAAUAAGCCCAAUAAUGUUAAAAAACUUUAAUAUUUGGGUUAUAUCAUCAUUAAUAGUUUCUAUUGGUGUAUUAGUUCCAAUAAUAACAGUUUUUUUUAGUUUUUUUGAGGAAACUUCUAACUAUUACCAAUUACUAAAAGAUACUUUUUUAUUAGAGUAUAUUUUCAAUUCGUUCACAUUAUUAAUAUGUGUAUUGCUUAUUACUUUUUUAAUAGGAGUCUCUUGUGCAUAUUUAGUAUCAUUUUAUA
JCVI_SCAF_1096627330646/1-448                ......................AAUAGAAAAUUAUCAGAGAUUGAAAAAGACGAGGCUCUAGACAUCCUCACUCCUUUUAAAUGAUGAUAUAUUUCUUAUUAGACGGUGCCCACG.UCA..CUCUCCU....CUAGGAUCUUUACCCUU..UCCUAGA.U.AU..UG...UCGUGGGCAUU.AAAAUUAUACUCCACUUAAUAUUACUUUAGUUUUAGAUAAAUUUUUUAUUUUAUAUAUAAUAAUCCUACAAUGUUAAAAAACUUUAAUAUUUGGGUUAUAUCAUCAUUAUUUGUUUCCAUUAGUGUAUUAAUUCCAAUUAUAACAGUUUUUUUUAGUUUUUUUGAAGAGACUUCUAAUUAUUACCAAAUAUUAAAAGAUACUUUUCUGUUUGAGUACAUUUUUAACUCUUUCACACUAUUAGUAUGUGUUUUAAUUCUUACUUUUUUAAUAGGAACAGCUUGCGCAUAUUUAGUCUCAUUUUAUA
JCVI_SCAF_1101668664340/291-1                AAAAAAUGCAGAGUAAAAUAAAUAAUAGAAAAUUAUCAGAAAUUGAAAAAGACGAGGCUCUAGACAUCCUCACUCCUUUUAAAUAAUGAUAUAUUUCUUUUAGACGGUGCCCACG.UCA..CUCUCCU....CUAGGAUCUUUACCCUU..UCCUAGA.A.AU..UG...UCGUGGGCAUU.AAAUUAUUAUUCAUAGAAUAUCACUUUAAUUUUAGAUAAAUUUUUUUAUUUUAUAUAUAAUAAAACCACAAUGUUAAAAAACUUUAAUAUUUGGGUUAUAUCAUCGUUAUUAGUUUCUAUAAGUGU...................................................................................................................................................................................
JCVI_SCAF_1101668529877/1199-730             AAAAAUGCAGAGUAAAAUAAAUAAUAGAAAAUUAUCAGAGAUUAAAAAAGACGAGGCUCUAGACAUCCUCACUCCUUUUAAAUAAUGAUAUAUUUCUUUUUAGACGGUGCCCACG.UCA..CUCUCCU....CUAGGAUCUUUACCCUU..UCCUAGA.A.AU..UG...UCGUGGGCAUU.AAAAUUAUUCUCAGUUCAAAAUCACUUUAAUUUUAGAUAAAUUUUUUAUUUUAUAUAUAAUAAGUCCAUAAUGUUAAAAAACUUUAAUAUUUGGUUUAUGUCAUCGCUAUUAGUUUCUAUAGGUGUAUUAAUUCCGAUCACAACAGUUUUUUUUAGUUUUUUUGAGGAAACUUCAAAUUAUUACCAAAUACUUAAAGAUACAUUUUUACUAGAGUAUAUUUUUAAUUCUUUCACAUUAUUAAUAAGUGUUUUAAUACUAACAUUUAUUAUUGGUACUACUUGUGCAUAUUUAGUAUCUUUUUAUA
JCVI_SCAF_1101668495371/235-1                AAAAAUGCAGAGUAAAAUAAAUAAUAGAAAAUUAUCAGAGAUUGAAAAAGACGAGGCUCUAGACAUCCUCACUCCUUUUAAAUAAUGAUAUAUUUCUUUUUAGACGGUGCCCACG.UCA..CUCUCCU....CUAGGAUUUUUACCCUU..UCCUAGA.A.AU..UG...UCGUGGGCAUU.AAAAUUUCUUCUACGCACAAUAUCACUUUAAUUUUAGAUAAAUUUUUUAUUUUAUAUAUAAUAAGCCCAU...........................................................................................................................................................................................................................................
JCVI_SCAF_1101668658199/290-760              AAAAAUCAAAAGAAAAAUAAAUAAUAGAAAAUUAUCUGAGAUUGAAAAAGACGAGGCCCUAGACAUCCUCACUCCUUUUAAAUGAUGAUAUAUUUCUUUUUAAACGGUGCCCAUG.GUA..CUCUCCU....UUAGGAUCUUUACCCUU..UCCUAAA.A.AAA.UG...UCAUGGGCAUU.AAAAAAAUAUGAUUGAAGGAUUUAAAAUACCACAAGUAACAUUUAGAAUUAGAGAAGGCGACACUUCGGAUAAUGAAAUUGCAUGUGCAAUUGGAGGAAAGUGGACAAACAAGUCUACAGAUGAUUUUUUUAAAAAUAAAAGAGUAAUUUUAUUUAGUUUACCUGGCGCUUUUACACCAACCUGUUCCUCUCAACAAUUACCCGGAUUUGAAAAAAAUGCUGAUGAAUUAAAAAAGCUCGGCAUAGAUGAAAUUUAUUGUUGUUCAGUAAAUGACUCUUACGUAAUGAAUGCUUGGGCAAAAAAG
JCVI_SCAF_1096626321794/306-1                AAAAUCAAAAAUAGAAUGAAUAAUAGAAAAUUAUCAGAUAUUAAAGACGAUGAGGUUGUACAUAUCCUUUCCCCGUUUAAAUAUUGAAAAUUUUCUUAUUAAAAUUGUGCUCAUUAUCU..CUCUCCA.....UAGGAUUUUUACCCUU..UCCUA.U....U..AGCGAUAUUGGGCACA.AACAAAUAUCAUCAUUUCAAAUUUCAGAUAAUAUAUAACCUAUAUGUUUAAAAAUUUAAAUAUAUGGUUUGUAAGUUCAUUUUUCAUUUCAUUACUUGUUAUAAUCCCAAUUGCUACAGUUUCUCUGAGUUUUUUGAGGAU....................................................................................................................................................................
JCVI_SCAF_1101667337990/674-205              AAAUCAAAAAUAAAAUGAAUAAUAGAAAAUUAUCAGAUAUUAAAGACGAUGAGGUUGUACAUAUCCUUUCCCCGUUUAAAUAUUGAAAAUUUUCUUAUCUAAAAUUGUGCUCAUUAUCU..CUCUCCA.....UAGGAUUUUUACCCUU..UCCUA.U....U..AGCGAUAUUGGGCACA.AACAAAUAUCAUCAUUUCAAAUUUAAUAUAAUAUAUAGUCUAUAUGUUUAAAAAUUUAAAUAUAUGGGUUGUAAGUUCUUUUUUAAUUUCAUUACUUGUUAUUAUUCCAAUUACUACUGUUUCUCUCAGUUUUUUUGAGGAAACGUCCAGAUAUUUUACAAUUCUUAAAGAAACUUUUUUAUUAGAAUACAUAACAAAUUCAUUAAUUCUUUUAAUUGGAGUAUUAAUUUUAACUUUUAUUUUAGGAGUUGGAUCUGCUUAUACAGUUUCUUUUUAUAAAUUCCCGGGAGCAAAUUUUUUUAAGU
JCVI_SCAF_1096627982342/1034-560             CUGGUUGGAAGUAACAUCGGCNNNNNNNNNNNNNNNNNNNNNNNNNNNNNNNNNNNNNNNNNNNNNNNNNNNUCUUUAAGUAUUGACAUAUUUCUUUUUAAUGAUUGUGCUCAAA.GCAUUGUCUCCGCAGACUAGGAUUCUUACCCUU..UCCUACUUA.....AG...CUUUGGGCACA.AAAACCCACAUUUGUAAAUCAUAAAAAAGUAAACUUUUGUAAAAAGUAUUUUUGUAUUAUAAAACCAAUUAUGUUUAAGAACUUAAAUAUUUGGUUUUUCUCAUCAUUGUUGGUGUCCAUUGUAGUAUUGAUACCGAUUGGUACUGUUUUUUUUAGUUUUUUUGAGGACACAUCAAAUUAUUAUCAAAUUUUAAAAGAAACGUUUUUAAUUGAGUACAUAAUAAAUUCUUCAGUUUUACUAGUAAGCGUUUUAAUAGGGACAUUUUUAAUAGGAACUGGAUCAGCAUACUUAGUAUCUUUUUACA
JCVI_SCAF_1096627484529/1259-1728            AUCAAAAGUAAAAUAAAUAAUAGAAAAUUGUCAGAUAUUAAAGAUGAAGAUGUUGCUGAUCUCAUCUCUCCCUUUAAAUAUUGAUAUAUUUUUCUUUUUAAUGAUUGUGCUCAAGGUCU..UUCUCC......UAGGAUCUUUACCCUU..UCCUA.AAU.AAU.GG...UUUUGGGCACA.AAAAAAAUAUUUUAUUAUGAUUAAAGGAUUUAAAAUUCCAAAUGUUGUUUUUAAAGUAAGAGAAGGUGACACUUCACUAAGUGAAGAAUUUUGUGCUAUUGGUGGAAAAUGGGUUGAUAAAACUACUGAUGACUAUUUUAAAAAUAAAAGAGUUGUUAUUUUUAGUUUACCAGGCGCAUUCACUCCAACUUGUUCUUCUCAACAAUUGCCUGGAUUUGAAAAAUGUCAUUCUAAAUUAAAAGAUUUAGGAAUUGAUAAAGUUUAUUGCUGUUCUGUUAACGAUUCAUAUGUAAUGAAUGCUUGGG
JCVI_SCAF_1101668686095/491-959              AUGAAUAGUAAAAUAAAUAAUAGAAAAUUAUCAGAUAUAAAUAAUGAAGAGGUUUUAGAUAUCCUUACCCCAUUUAAAUAUUGAUAUAUUUUUCUUUUUAAUGAUUGUGCUCAAA.GCU..UUCUCC......UAGGAUCUUUACCCUU..UCCUA.AUA.AUC.AG...UUUUGGGCACA.AAAAAAUUAUGAAUUUAUUAUGAUCAAAGGAUUUAAAAUACCAAAAGUAGUAUUUAGAGUAAGAGAAGGCGAUAGUUCUAACGAUGAAGCAAUUUGUGCAAUUGGUGGUAAGUGGAUUAAUAAAUCUACGGAUGACUAUUUUAAAGGUAAAAGAGUAAUAAUAUUUAGUUUACCUGGCGCAUUCACACCAACAUGUUCAUCUCAACAAUUACCAGGGUUUGAAAAAAAUGCAGCUAAAUUAAAAGAAUUGGGUAUAGAUGAAAUAUAUUGCUGCUCAGUAAAUGAUUCUUAUGUGAUGAAUGCUU
JCVI_SCAF_1101668465438/375-844              AUGAAAAGUAAAAUAAAUAAUAGAAAAUUAUCAGAUAUAAAAGACGAAGAGGUUUUAAAUAUCCUCACUCCGUUUAAAUAAUGAUAUAUUUUUCUUUUUAAUGAUUGUGCUCAAA.UCU..UUCUCCU.....UAGGAUCUUUACCCUU..UCCUAUA.A.AUU.AG...UUUUGGGCACA.AAAAAAAUUUUUAAAAAUUUGUUAUGAUUAAAGGAUUUAAAAUACCAAAAGUAAUUUUUAGAGUGAGAGAGGGAGACAUCUCUAAUGAUGAAGAAAUUUGUGCGAUUGGUGGUAAAUGGAUUGAUAAAACUAGUGAUGAUUAUUUUAAAGGUAAAAGAGUAAUUUUAUUCAGUUUACCAGGUGCCUUUACUCCUACGUGCUCUUCAAAACAAUUGCCAGGAUUUGAGAAGAAUGGCUCUAAAUUUAAAGAUUUAGGAAUUGAUGAAAUAUAUUGCUGUUCAGUAAAUGACUCAUAUGUGAUGAAU
JCVI_SCAF_1096627348752/437-905              AUGAAAGGUAAAAUAAAUGAUAGAAAAUUAUCCGAUAUGAAUAACGACGAGGUUUCAAGUAUCCUUUCCCCGUUUGAAUAUUGAUAUAUUUUUCUUUUUAAUGAUUGUGCUCAAA.UCU..UUCUCC......UAGGAUCUUUACCCUU..UCCUA.AUA.AUU.AG...UUUUGGGCACA.AAAAAAUUAUGAAUUUAUAAUGAUCAAAGGAUUUAAAAUACCAAAAGUAAUAUUUAGAGUAAGAGAAGGUGAUACUUCCGACAAUGAAGCAAUUUGUGCAAUUGGCGGUAAGUGGAUUAAUAAAUCUACAGAUGACUAUUUUAAAGGUAAGAGAGUAAUUUUAUUUAGUCUACCUGGUGCAUUCACACCAACAUGUUCUUCUCAACAAUUGCCAGGGUUUGAAAAAAAUGCUGCUAAAUUUAAGGAUUUAGGAAUAGAUGAAAUUUAUUGUUGUUCGGUUAAUGACUCUUAUGUGAUGAAUGCUU
JCVI_SCAF_1101668323967/1307-839             AUGAAGAGUCAAAUAAAUAAUAGAAAAUUAUCCGAUAUGAAUAACGAUGAGGUUUUAAGUAUCCUUUCCCCGUUUAAAUAUUGAUAUAUUUUUCUUUUUAAUGAUUGUGCUCAAA.UCU..UUCUCC......UAGGAUCUUUACCCUU..UCCUA.AUA.AUU.AG...UUUUGGGCACA.AAAAAAAUUAUGAAUUUAUUAUGAUCAAAGGAUUUAAAAUACCAAAAGUAAUAUUUAGAGUAAGAGAAGGUGAUACUUCUGACAAUGAAUUAAUUUGCGCGAUCGGUGGUAAGUGGAUUGACAAAUCUACAGAUGACUAUUUUAAAGGUAAAAGAGUAAUUUUGUUUAGCCUACCUGGCGCAUUUACACCAACGUGUUCAUCCCAACAAUUACCUGGAUUUGAAAAAAAUGCUUCUAAAUUCAAAGAUUUGGGAAUAGAUGAAAUAUAUUGUUGUUCAGUCAAUGAUUCUUACGUAAUGAAUGCU
JCVI_SCAF_1096627084081/1686-1218            AUGAAAAGUAAAAUAAAUAAUAGAAAAUUAUCAGAUAUAAAUGAUGAAGAGGUUUUAAAUAUCCUUACCCCGUUUAAAUAUUGAUAUAUUUUUCUUUUUAAUGAUUGUGCUCAAA.UCU..UUCUCC......UAGGAUCUUUACCCUU..UCCUA.AUA.AUU.AG...UUUUGGGCACA.AAAAAAUUAUGAGUUUAUUAUGAUCGAAGGAUUUAAAAUACCAAAAGUAAUAUUUAGAGUGAGAGAGGGUGAUACUUCUAAUGAUGAAGCAAUUUGUGCGAUCGGUGGAAAGUGGAUUGAUAAAUCUACAGAUGACUAUUUUAAAGGUAAGAGAGUAAUUUUAUUUAGCCUACCUGGCGCAUUCACACCAACAUGUUCAUCUCAACAAUUGCCAGGGUUUGAAAAAAAUGCCUCUAAAUUUAAAGAUUUAGGAAUAGAUGAAAUAUAUUGUUGUUCAGUUAAUGACUCUUAUGUGAUGAAUGCUU
JCVI_SCAF_1101667303053/590-122              AUGAAAGGUAAAAUAAAUGAUAGAAAAUUAUCCGAUAUGAAUAACGAUGAGGUUUUAAGUAUCCUUUCCCCGUUUAAAUAUUGAUAUAUUUUUCUUUUUAAUGAUUGUGCUCAAA.UCU..UUCUCC......UAGGAUCUUUACCCUU..UCCUA.AUA.AUU.AG...UUUUGGGCACA.AAAAAAAUUAUGAAUUUAUUAUGAUCAAAGGAUUUAAAAUACCAAAAGUAAUAUUUAGAGUAAGAGAAGGUGACACUUCUGACAAUGAAGCAAUUUGUGCAAUUGGUGGUAAAUGGAUUGAUAAAUCUACGGAUGACUACUUUAAAGGUAAGAGAGUAAUUUUAUUCAGUCUUCCUGGUGCAUUCACUCCAACAUGUUCAUCCCAACAAUUACCUGGGUUUGAAAAAAAUGCUACUAAAUUUAAAGAUUUGGGAAUUGAUGAAAUAUAUUGUUGUUCGGUUAAUGACUCUUAUGUGAUGAAUGCU
JCVI_SCAF_1101668356818/856-1112             AUGAAAAGUAAAAUAAAUAAUAGAAAAUUAUCAGAUAUAAAAAACGAAGAGGUUUUAAGUAUCCUUACCCCGUUUAAAUAUUGAUAUAUUUUUCUUUUUAAUGAUUGUGCUCAAA.UCU..UUCUCC......UAGGAUCUUUACCCUU..UCCUA.AUA.AUU.AG...UUUUGGGCACA.AAAAAAUAUAAGAACUUAUUAUGAUUAAAGGAUUUAAAAUACCAAAAGUAAUUUUUAGAGUAAGGGAGGGUGACACCUCUAAUGAUGAAGAAA....................................................................................................................................................................................................................
JCVI_SCAF_1096627101375/929-1397             AUGAAAGGUAAAAUAAAUGACAGAAAAUUAUCCGAUAUGAAUAACGACGAGGUUUCAAGUAUCCUUUCCCCGUUUGAAUAUUGACAUAUUUUUCUUUUUAAUGAUUGUGCUCAAA.UCU..UUCUCC......UAGGAUCUUUACCCUU..UCCUA.AUA.AUU.AG...UUUUGGGCACA.AAAAAAUUAUGAAUUUAUAAUGAUCAAAGGAUUUAAAAUACCAAAAGUAAUAUUUAGAGUAAGAGAAGGUGAUACUUCCGACAAUGAAGCAAUUUGUGCAAUUGGCGGUAAGUGGAUUAAUAAAUCUACAGAUGACUAUUUUAAAGGUAAAAGAGUAAUUUUAUUUAGUCUACCUGGCGCAUUCACACCAACAUGUUCUUCUCAACAAUUGCCUGGGUUUGAAAAAAAUGCUACUAAAUUUAAAGAUUUGGGAAUUGAUGAAAUAUACUGUUGUUCAGUCAAUGACUCUUAUGUGAUGAAUGCUU
JCVI_SCAF_1096627912514/1347-1568            AUGAAGAGUCAAAUAAAUAAUAGAAAAUUAUCAGAUAUAAAUGAAGAAGAGGUUUUAAAUAUCCUUACCCCGUUUAAAUAUUGAUAUAUUUUUCUUUUUAAUGAUUGUGCUCAAA.UCU..UUCUCC......UAGGAUCUUUACCCUU..UCCUA.AUA.AUU.AG...UUUUGGGCACA.AAAAAAAUUAUGAAUUUAUUAUGAUCAAAGGAUUUAAAAUACCAAAAGUAAUAUUUAG.......................................................................................................................................................................................................................................................
JCVI_SCAF_1101668538228/1394-926             AUGAAAGGUAAAAUAAAUGAUAGAAAAUUAUCCGAUAUGAAUAACGACGAGGUUUCAAGUAUCCUUUCCCCGUUUGAAUAUUGAUAUAUUUUUCUUUUUAAUGAUUGUGCUCAAA.UCU..UUCUCC......UAGGAUCUUUACCCUU..UCCUA.AUA.AUU.AG...UUUUGGGCACA.AAAAAAAUUAUGAAUUUAUUAUGAUAAAAGGAUUUAAAAUACCAAAAGUAAUAUUUAGAGUAAGAGAGGGUGAUACCUCCGACAAUGAAGCAAUUUGUGCAAUUGGUGGUAAAUGGAUUGAUAAAUCUACAGAUGACUAUUUUAAAGGUAAGAGAGUAAUUUUAUUCAGCCUUCCUGGUGCAUUCACUCCAACAUGUUCAUCUCAACAAUUACCUGGGUUUGAAAAAAAUGCUACUAAAUUUAAAGAUUUGGGAAUAGAUGAAAUAUAUUGUUGUUCGGUUAAUGAUUCUUAUGUGAUGAAUGCU
JCVI_SCAF_1096627131838/301-769              AUGAAAGGUAAAAUAAAUGAUAGAAAAUUAUCCGAUAUGAAUAACGAUGAGGUUUCAAGUAUCCUUUCCCCGUUUGAAUAUUGAUAUAUUUUUCUUUUUAAUGAUUGUGCUCAAA.UCU..UUCUCC......UAGGAUCUUUACCCUU..UCCUA.AUA.AUU.AG...UUUUGGGCACA.AAAAAAAUUAUGAAUUUAUUAUGAUCAAAGGAUUUAAAAUACCAAAAGUAAUAUUUAGAGUAAGAGAAGGCGACACCUCUGACAAUGAAGAAAUUUGUGCGAUUGGUGGUAAGUGGAUUGAUAAAUCUACGGAUGACUAUUUUAAAGGUAAGAGAGUAAUUUUAUUUAGCCUACCUGGUGCAUUCACACCAACAUGUUCGUCCCAACAAUUACCUGGGUUUGAAAAAAAUGCCAAUAAAUUUAAAGAUUUGGGAAUAGAUGAAAUAUACUGUUGUUCAGUAAAUGACUCUUAUGUGAUGAACGCU
JCVI_SCAF_1101668710754/1542-1737            AUGAAGAGUCAAAUAAAUAAUAGAAAAUUAUCAGAUAUAAAUGAAGAAGAGGUUUUAAAUAUCCUUACCCCGUUUAAAUAUUGAUAUAUUUUUCUUUUUAAUGAUUGUGCUCAAA.UCU..UUCUCC......UAGGAUCUUUACCCUU..UCCUA.AUA.AUU.AG...UUUUGGGCACA.AAAAAAAUAUGAAUUUAUUAUGAUCAAAGGAU.................................................................................................................................................................................................................................................................................
JCVI_SCAF_1096627902609/1-406                ..............................................................CCUCACCCCGUUUAAAUAUUGAUAUAUUUUUCUUUUUAAUGAUUGUGCUCAAA.UCU..UUCUCC......UAGGAUCUUUACCCUU..UCCUAA..U.AUU.AG...UUUUGGGCACA.AAAAAUUUUUAAUUUAUUAUGAUCAAAGAAUUUAAAAUACCAAAAGUAAUGUUUAGAAUAAGAGAAGGUGAUACUUCUGACGAUGAAAAAGUUUGUGCAAUUGGUGGUAAGUGGAUUGAUAAAUCUACGGAUGAUUAUUUUAAAGGUAAAAGAGUAAUUUUAUUUAGUUUACCAGGCGCAUUCACACCAACAUGUUCGUCUCAACAAUUGCCAGGGUUUGAAAAAAAUGCUGCUAAACUUAGAGAUUUAGGAAUAGAUGAAAUAUAUUGCUGUUCGGGCAAUGACUCUUAUGUGAUGAAUGCUUG
JCVI_SCAF_1096627153683/1-453                ................AUAAUAGAAAAUUAUCAGAUAUAAAAGACGAAGAGGUUUUAAAUAUCCUUACCCCGUUUAAAUAUUGAUUAAAUUUUCUUUUUAAAGAUUGUGCUCAAA.UCU..UUCUCCU.....UAGGAUCUUUACCCUU..UCCUA.A.A.CUU.AG...UUUUGAGCACU.AAAAAAUCUAAAACAGUUUUAAAUUGAUUAUUAAUACUUCAUUACUCAAUUACUAUAAAAUUUGAAAAAUCAAAAGAAAUUGUUAGUAAAUUAAUACUUCAAAGGGUAUCUUAUAUUAUAAAUCAAUCAUCAUGCAAAAAAGUCUUAAUAUUUGGUUAUUGACAUCUUUAGUAAUAUCAAUUGGUGUAUUAAUACCAAUAGCUACUGUUUUUUUUAGCUUUUUUGAAGAGACUUCAAAUUACUAUAAAAUUCUAAAAGAUACUUUUCUUUUUGAGUAUAUUUUUAAUUCCUUUGUAUUACUUGUU
JCVI_SCAF_1096627372012/734-266              AUGAAAAGUGAAAUAAAUAAUAGAAAAUUAUCAGAUAUAAAAGACGAAGAGGUUUUAAAUAUCCUUACCCCGUUUAAAUAUUGAUUAAAUUUUCUUUUUUAAGAUUGUGCUCAAA.UCU..UUCUCCU.....UAGGAUCUUUACCCUU..UCCUA.A.A.CUU.AG...UUUUGAGCACU.AAAAAAUUUUAAAUAAUUCUGGAUAAUUCAUCCAUAUAUCUUUACUCGAUUAUAUUAAAAUAAAAAAAAAUCGAUAAAAAUUGUUAGUAAAUUAAAACCUCAAGGUGUAUCUUAUAUUAUAUAUCUAUCAUCAUGCAAAAAAGUAUUAAUAUCUGGUUAUUGACAUCUUUAGUAAUUUCUAUCGGUGUAUUAAUACCAAUCCUUACAGUUUUUUUUAGUUUUUUUGAGGAAACUUCAAAUUAUUAUGAAAUUCUCAAAGAUACUUUUCUUUUUGAAUAUAUUUUUAAUUCUUUUGUAUUACUUGU
JCVI_SCAF_1096627331539/2758-2290            AUGAAAAGUGAAAUAAAUAAUAGAAAAUUAUCAGAUAUAAAAGACGAAGAGGUUUUAAAUAUCCUUACCCCGUUUAAAUAUUGAUUAAAUUUUCUUUUUGAAGAUUGUGCUCAAA.UCU..UUCUCCU.....UAGGAUCUUUACCCUU..UCCUA.A.A.CUU.AG...UUUUGAGCACU.AAAAAAUCCUAAAAAUCAUUAAUUUUUGCCUUUUGUUAGCAUAUUUAUAUAAAAAAAGGUAUUUUGUACUAUAACCCACUUAUGUUUAAGAGUUCUAAUAUUUGGUUUCUGUCUUCUUUACUCGUAUCUUUAGGAGUAUUAAUUCCAAUUGUUACAGUUUUUUUUAGUUUUUUUGAAACAACAUCAAAUUAUUAUGAAAUUCUAAAGAAUACAUUUCUAAUAGAAUAUAUUUUUAACUCAUUUGUUUUAUUAGUAAGUGUUUUAAUUUUAACUUUUUUAAUUGGCACUUUAACUGCUUAUUUAGU
JCVI_SCAF_1096627107251/333-1                AUGAAAAGUAAAAUAAAUAAUAGAAAAUUGUCAGAUAUUAAAGAAGAUGAGGUUUUAAAUAUCCUUACUCCGUUUAAAUUUUGAUAUAUUUUUCUUUUUUAAGAUUGUGCUCAAA.UCU..UUCUCCU.....UAGGAUCUUUACCCUU..UCCUA.A.A.CUU.AG...UUUUGAGCACU.AAAAAUUAUAAACAAUUUCUUGUAAAUCACCUAUAUUUAUUUACUCAAUUAUAUUUAAAUCAAAAAAUUGAGAAAAAUUGUUAGUAAAUUAAAACCUCAAGAGGUAUCUUAUAUUAAAUAUCUGUCAUCAUGCAAAAAAUUUUUAAUGUUUGGUUAUUAACUUCUUUAG........................................................................................................................................
JCVI_SCAF_1096627328443/1804-2271            AUGAAAAGUGAAAUAAAUAAUAGAAAAUUAUCAGAUAUAAAAGACGAAGAGGUUUUAAAUAUCCUUACCCCGUUUAAAUAUUGAUUAAAUUUUCUUUUUUAAGAUUGUGCUCAAA.UCU..UUCUCCU.....UAGGAUCUUUACCCUU..UCCUA.A.A.CUU.AG...UUUUGAGCACU.AAAAAAACUAAAUUAUCUUAAGUUGAUCAUUUAUAUCUCAACAUACAAUUACGAUAAAUUACAUAAAAGUCUAUAGAAAUUGUUAGUAAAUUAACACUUCAAAGGGUAUCUUAUAUUAUUAUUCUAUCAUCAUGCAAAAAACUUUAAAUAUCUGGUUGUUGACUUCUUUAGUAAUUUCAAUUGGUGUAUUAAUACCAAUCCUUACAGUUUUUUUUAGUUUUUUUGAAGAAACUUCAAAUUAUUAUGAAAUUCUCAAAGACACUUUUCUUUUUGAAUAUAUUUUUAAUUCUUUUGUAUUACUUGU.
JCVI_SCAF_1101668425231/1051-583             AUGAAAAGUAAAAUAAAUAAUAGAAAAUUAUCAGAUAUUAAAGAAGAUGAGGUUUUAAAUAUCCUUACUCCGUUUAAAUUUUGAUAUAUUUUUCUUUUUUAAGAUUGUGCUCAAA.UCU..UUCUCCU.....UAGGAUCUUUACCCUU..UCCUA.A.A.CUU.AG...UUUUGAGCACU.AAAAAUUUUUAACAAUUUCGUAUAAAUCACCAAUAUAUAUUCACUCAAUUAUAUUAAAAUUAAAAAAAAUUGAGAAAAAUUGUUAGUAAAUUAAAACCUCAAGGGGUAUUCUAUAUUAAAUAUCUGCAAUCAUGCAAAAAACUUUUAAUAUCUGGUUAUUAACUUCUUUAGUAAUUUCAAUUGGUGUAUUGAUACCAAUCCUUACAGUUUCUUUUAGUUUUUUUGAAGAAACUUCAAAUUACUAUGAAAUUCUCAAAGAUACUUUUCUUUUUGAAUAUAUUUUUAAUUCUUUCGUCCUACUUGUA
JCVI_SCAF_1096627163365/2946-3414            AUGAAAAGUAAAAUAAAUAAUAGAAAAUUAUCAGAUAUUAAAGAAGAAGAGGUUUUAAAUAUCCUUACCCCGUUUAAAUUUUGAUAUAUUUUUCUUUUUUAAGAUUGUGCUCAAA.UCU..UUCUCCU.....UAGGAUCUUUACCCUU..UCCUA.A.A.CUU.AG...UUUUGAGCACU.AAAAAUCAAAAAAAUCGAUAGUUUUUGUCCUUUUGUUAGUAAAUUUAUAUAAAAAAAGGUAUUUUAUAUUAUAACCCAUCUAUGUUUAAGAGUUCUAAUAUUUGGUUUCUAUCCUCAAUGCUAGUUUCUCUUGGUGUAUUAAUUCCAAUUGUUACAGUUUUUUUUAGUUUUUUUGAAACAACAUCAAAUUAUUAUGAAAUUUUAAAAAAUACUUUUUUAGUAGAAUAUAUUUUUAAUUCAUUUGUUCUUUUAGUAUGUGUUUUAGUUCUCACAUUUUUAAUUGGUACUUUUUCAGCUUAUUUGGU
JCVI_SCAF_1101668562326/536-68               GAAUGAAAAGUGAAAUAAAUAAUAGAAAAUUAUCAGAUAUAAAAGACGAAGAGGUUUUAAAUAUCCUUACCCCGUUUAAAUAUUGAUAUAUUUUUCUUUUUAGAUUGUGCUCAAA.UCU..UUCUCCU.....UAGGAUCUUUACCCUU..UCCUA.A.A.CUU.AG...UUUUGAGCACU.AAAAAAUCCGAAAAAAUUUUUCAUAAAUCACAUAUAUUUCUAUAAUCGAUUACAUUAAAUCGAGAAAAAUUGUUAGUAAAUUAUAACCUCAAGAGGUAUCUUAUAUUAUAUAUCUAUCAUCAUGCAAAAAAGUUUUAAUAUCUGGUUAUUAACAUCUUUAGUAAUUUCUAUUGGUGUGUUGAUACCAAUCCUUACAGUUUUUUUUAGUUUUUUUGAAGAAACUUCAAAUUACUAUGAAAUUCUCAAAGAUACUUUUCUUUUUGAAUAUAUUUUUAAUUCUUUUGUAUUACUUGUUAGUGUUUUAU
JCVI_SCAF_1101667231885/296-1                GAAUGAAAAGUGAAAUAAAUAAUAGAAAAUUAUCAGAUAUAAAAGAUGAAGAGGUUUUAAAUAUCCUUACCCCGUUUAAAUAUUGAUAUAUUUUUCUUUUUAGAUUGUGCUCAAA.UCU..UUCUCCU.....UAGGAUCUUUACCCUU..UCCUA.A.A.CUU.AG...UUUUGAGCACU.AAAAAAUCUAAAUUAUCUUAAGUUGAUUAUUUAUAUUUCAACAUACAAUUACGAUAAAUUCCAUAAAAGUCGAUAGAAAUUGUUAGUAAAUUAAUACUUCAAAGGGUACUCUUAUAUUAUUAUUCAAUCAUC.............................................................................................................................................................................
JCVI_SCAF_1101668667072/1101-1333            AAUUGAAAGUGUAAUAAAUAAUAGAAAAUUAUCAGAUAUUAAAGACGAAGACGUUAAUGACGUCAUCUCUCCGUUUAAAUUUUGAUAUAUUUUCCUUUUAAUGAUUGUGCUCAGA.UCU.UUUCUCCU....UCAGGAUCUUUACCCUU..UCCUAAGCA.AUA.AG...GUCUGGGCGCA.AAAAAACUUAAUUUAAUAUGAUUAAAGGUUUUAAAAUACCAAAAGUAGAAUUUAGAAUAAGAGAA................................................................................................................................................................................................................................................
JCVI_SCAF_1096627838700/634-1106             AAAAUUAAAAGCAAAAUAAAUAAUAGAAAAUUAUCAGAUCUUAAAGACGAAGACGUUAUUGAUGUCAUCUCUCCUUUUAAAAUUUGAUAUUUUCCUUUUAAUGAUUGUGCUCAGAUCUU..UUCUCCU....UCAGGAUCUUUACCCUU..UCCUAAGCA.ACA.AG...UUUUGGGCACA.AAAAAACAAAAUUUUUUAAAAUGAUUGAAGGAUUUAAAAUACCACACGUAGUUUUUAAAAUUAGAGANNNNNNNNNNNNNNNNNNNNNNNNNNNNNNNNNNNNNNNNNNNNNNNNNNNAUGGUUUUGGUCAAAGAAGCUGGAGAUAUAUGGCUAUAAUUAACGACGGAGUGGUUGAAAAAUGGUGGCAAGAACCUGGUAUUAAUAACUCAGGAUCUGAUGAUGAUCCGUAUGUAGAGACAACACCAGAAAACACUAUAAAAUAUCUUUCUGAAUCAAAGUAAACUUAUACCAAAAAUUCUUUUUU
JCVI_SCAF_1096627166035/665-193              AAUCAAUAGCAAAAUAAAUAACAGAAAAUUGUCAGAUAUUAAAGACGAAGACGUUAUCGAAGUCAUCUCUCCGUUUAAAAUUUGAUAUAUUUUCCUUUUAAUGAUUGUGCUCAGAUCUU..UUCUCCU....UCAGGAUCUUUACCCUU..UCCUAAGCA.UUA.AG...GUUUGGGCACA.AAAAAAAUUUUUUUUUUAAAAUGAUUGAGGGAUUUAAAAUACCACACGUAGUUUUUAAAAUUAGAGAAGGUGACAGUUCUUUAAGUGAAGAUUUAUGUGCAAUUGGUGGUAAAUGGAUUACCAAAUCUACUGAAGAAUAUUUUAAAGGUAAAAGAGUUAUUUUGUUUAGUUUACCUGGAGCUUUUACACCAACAUGUUCUUCACAACAAUUACCAGGCUUUGAAAAAAAUGCUGCUAAAUUAAAAGAGCUAGGAAUAGAAGAGAUAUAUUGUUGUUCAGUUAAUGACUCCUAUGUGAUGAAUGCU
JCVI_SCAF_1101668473132/1287-846             ..............................GUCAGAUAUUAAAGACGAAGACGUUAUAGAUGUCAUCUCUCCUUUUAAAAUUUGAUAUAUUUUCCUUUUAAUGAUUGUGCUCAGA.CCU..UUCUCCU....UCAGGAUCUUUACCCUU..UCCUAAGAC.ACA.AG...GUUUGGGCACU.AAAAAGAAGUUUUUUAAGUUAUGAUUGUUAAAAGAAUUCAAAAAACUCAAUAAAUUAUAACUUUCUGUAUCAAAGUAAGUCUAUAUUAAAAGUUUUUUUUUAUAUUAUAAAUCAUUAAUGUUUAGAAAUUUAAAUGUAUGGGUUUUAUCUUCAUUGUUAGUUUCAAUAGGUGUUUUAAUUCCAAUUAUCACAGUUUUUUUUAGUUUUUUUGAGGAAACUUCAAAUUAUUAUCAGAUUUUAAAAGAUACUUUUUUAAUGGAAUAUAUUUUCAAUUCCAUAGUGCUAUUAAUAUGCGUUUUAAUACU
JCVI_SCAF_1101668708390/345-814              AAAUUAAUAAGAGAAUAAAUAAUAGAAAAUUAUCAGACAUUAAAAAAGAAGAGGCUCUAGACAUCCUCACUCCUUUUAAAUAAUGAUACAUUUUUCUUUUAAGAAUGUGCUCACU.UUC.UUUCUCCA....UUAGGAUCUUUACCCUU..UCCUAAUUU.....GA...UUGUGGGCACU.CUUAAUUUCUAAAUUAUUAAAUUAAUAAAUCAAUUAAAUUACUUUAUUAUAAAAAAAGUACACUAUUGCUCAGUUUUUUUGUGUUUAAUUACUAUAAGUCUUGCAAGAGUACAAAGAGUUAUAUUUGAUAUAUUGUGUUUUAAAUUAUGUUUAAAAAUUUAAGUUUAUGGUUUUUUCUAUCUUUUCUAGUAUCAAUAGGAGUUUUAAUUCCAAUAAUUACAGUAUCAAUUAGCUUUUUUGAAAAUACAUCAAAUUAUUAUGAAAUUUUAAAAGAAACUUUUUUAGUAGAAUAUAUUUUAAACUCC
#=GC SS_cons                                 ....................................................................................................:::::<<<<<<<<<<.-<<..------......<<<<<___________..>>>>>...-.---.>>-...>>>>>>>>>>.:::::............................................................................................................................................................................................................................................................................................................
#=GC R2R_LABEL                               ------------------------------------------------------------------------------------------------------................j........1....2.......................3.......4......................------------------------------------------------------------------------------------------------------------------------------------------------------------------------------------------------------------------------------------------------------------------------------------------------------------
#=GF R2R var_backbone_range 1 2
#=GF R2R var_backbone_range 3 4
#=GF R2R multistem_junction_bulgecircley_solver j s0 0 m s1 90 m
//
