# Supplementary material for: R2R - software to speed the depiction of aesthetic consensus RNA secondary structures
Source: BMC Bioinformatics. 2011 Jan 4;12:3. doi: 10.1186/1471-2105-12-3 (PMC3023696; doi:10.1186/1471-2105-12-3)
Supplement: Additional file 1 — Source code and example input and output files. C++ and Perl source code is provided. Installation and usage instructions are given in the user manual (Additional file 2), which is also a part of this archive. Example input files for R2R are included in the "demo" subdirectory of this archive, and R2R's raw output on these examples in PDF and SVG format is supplied in the "demo/output-pdf" and "demo/output-svg" subdirectories. Files can be retrieved from the tgz archive file using programs such as WinZip (Windows), StuffIt Expander (Mac) or the tar/gzip commands (UNIX). [file 1471-2105-12-3-S1.TGZ › R2R-1.0.1/demo/104/psaA.sto]

# STOCKHOLM 1.0
NZ_AANO01000001.1/318295-319084              GCGUGCCUCGGAUCCGUAAAAAAUGAUGCCGAAUGUAUCCCCAAAUCCGCCGGGAAUUGGAUAAAGAAAGCGCAGCAUCGCGCCACCGAUGAGUGAUAGGGAGCUUGGGUCAGAGCCCUGUUCCAGACAGGGGUGGCGCCGGAUUGAACCUUUGUUACUUACCCCCCAAGGGGCUUGAAACUCGCCCUUAUACUUCCGCCAGCGGUCCCCUCAUC.GGGGCCC.CA.GCUCCAGUGCUGGCAGCGGCUUUCGG.UCUUUUCCGAA..GCCACUCCGCACUGGUGCCCAU.GGUUCCAAGGAUCUCG.AUCCACGGAACC.GUGAGGCCCACCGGCCUGGCCUUUC.GGCCCGGUCCGGAGGGGUGGACCUCCACCUCGAC.UCCGUCCCUCGAGGAACGUCUCGAUGACCAUUAGCCCACCAGAGCGUGGGAAAACGGCGAAGGCCCAGGUCGACCAGGUGAACAACCCGGCCACCUUCGAGCUGUUCGGCAAGCCCGGGCAUUUCGAUCGCACCCUCGCCAAAGGUCCCAAAACCACCACCUGGGUUUGGAACCUCCACGCCAACGCUCACGACUUCGACAGCCACACGAGCGAUCUCGAAGAGGUCUCCCGGAAGAUCUUCAGCGCUCACUUCGGCCAUCUGGCCGUCAUCUUCAUCUGGCUGAGCGGCGCCUUCUACCACGGUGCCCGCUUCUCCAACUACACCGGCUGGCUGGCCGACCCCCUGCACGUCAAACCAAGUGCCCAGGUGGUCUGGCCCAUUUUCGGCCAGGAAAUCCUCAACGCCGAUGUGGGUGCCG
NC_005071.1/1864751-1863976                  GCAGUGUUGGAUUAGUUGAUUGAUUUAUGUUAAUUAGCGUUGAAAAUUUGCUUCUUUUGGAGUUGUAAACUUACGUGUAUUAAUGAUCCGCUUCUGUCAGUGGCCCUUCUGCAGACGCCAGGCCCCCACUGAUUAGCGAGCGGAUAGAACAUUUGUUACUUGCUGUCGUAGUGAGUGGUGCUCAGCUUUAUGCUGCUUGAAGCGGUCCCCUUGUA.GGGGCCC.AUAGCUCCAGUGU.....G.AGUCUGAGU.UUCG.ACUUUCG.ACUU....GUGCUGGCGCCCGGUAUCAGCA.CCACUUCG.GUGG.UGGUGUCUCCGGGGCC..CCGGCAAGCC.CAUG..GGCCUG.UCGAAGGGGUGGACCUCCACCUCGAU.CCCGUCCCUCGAGGAACCUCUCGAUGACCAUCAGCCCACCAGAGCGUGGGGAAAAAGCGAAGCCCAUUUACGAUCAACCAGUCGACCGGGACCACGUUCCAGCCGACUUUGAAAAAUUCGAACAACCCGGAUUUUUCUCGAAAAGCCUCGCUAAAGGACCAAACUCCACAACCUGGAUUUGGAACCUCCACGCUGACGCCCACGACUUCGAUACCCACAUUGGGGAUCUGGAAGAAACCAGCCGGAAGAUCUUUUCGGCGCACUUCGGCCAUUUGGCCAUAGUGUUUAUCUGGAUGAGCGGUGCCUUCUUCCACGGUGCCCGCUUCUCCAACUACUCCGGCUGGCUAGCCGACCCCACGCACGUGAAAGCAAGUGCGCAGGUCGUUUGGCCAAUCGUCGGUCAAGAAAUCAUGAAUGCUG
NC_008820.1/2067134-2066359                  GCAGUGUUGGAUUAGUUGAUUGAUUUAUGUUAAUUAGCGUUGAAAAUACGCUUCUUUUGCAGUUGUAAACUUACGUGUAUUAAUGAUCCGCUUCUGUCAGUGGCCCUUCUGCAGACGCCAGGCCCCCACUGAUUAGCGACCGGAUAGAACAUUUGUUACUUGCUGUCGUAGUGAGUGGUGCUCAGCUUUAUGCUUCUCGAAGCGGUCCCCUUGUA.GGGGCCC.AUAGCUCCAGUGU.....G.AGUCUGAGU.UUCG.ACUUUUG.ACUU....GUGCUGGCGCCCGGUAUCAGCA.CCACUUCG.GUGG.UGGUGUCUCCGGGGCC..CCGGCAAGCC.CUUG..GGCCUG.UCGAAGGGGUGGCCCUCCACCUCGAU.CCCGUCCCUCGAGGAACCUCUCGAUGACCAUUAGCCCACCAGAGCGUGGGGAAAAAGCGAAGCCUAUUUACGAUCAACCAGUCGACCGGGACCACGUUCCAGCCGACUUCGAAAAAUUCGAACAACCCGGAUUUUUCUCGAAAAGCCUCGCUAAGGGACCAAACUCCACAACCUGGAUUUGGAACCUCCACGCUGACGCCCACGACUUCGAUACCCACAUUGGGGAUCUGGAAGAAACCAGCCGGAAGAUCUUUUCGGCGCACUUCGGCCAUUUGGCCAUAGUGUUUAUUUGGUUAAGCGGUGCCUUCUUCCACGGUGCCCGCUUCUCCAACUACUCCGGCUGGCUAGCCGACCCCACGCACGUGAAAGCCAGUGCGCAGGUCGUUUGGCCAAUUGUCGGUCAAGAAAUCAUGAAUGCAG
JCVI_SCAF_1101668672762/601-1372             CAGAGCUGUGGAGGAAAUCUGAAUAAGUGACAAACAAGCCCUCUAAAUAAAGAGAUUUUUGUUGAUUUUUGGCUGGAUCUGAGCAGUUUUGGUUGAUAACGAGCCUUGUGCAGACACCAGUGAGCGACAGGCCCUCAACGGGAUUUAACCUUUGUAACUCGCCGACCGUUCUGCCCACGUCCCGCUCCUAUGCUCUACGCAGCGGUCUCCUCUUU.GGGGCCC.UA.GCCUCAGUAC.....A.GCAAAGGAG.UUC..CGACUCU.UGCGCA..GUGCUGUCGCCCG..GAUCAUG.CACCCUUGUGGAG.CGUGGCC..CGGGGCC..CCAGCGGAC..CUCG...GUUCG.CUGGAGGGGUGGCCCUCCACCUCGAAUCCCGUCCCUCGAGGAACGACUCGAUGACCAUCAGCCCACCGGAGCGUGGGAGUGACGCAAAAAGCCAGGUCGAGAAGGUUGACAAUCCCGCAACCUUCGAGCUGUUCGGUAAGCCCGGACACUUUGACCGCGCUCUAGCGAAGGGUCCCAAAACCACAACCUGGGUUUGGAACCUUCACGCCAACGCUCACGACUUCGACGCUCACACGAGUGACCUGCAAGAGGUCUCUCGGCGGAUUUUCUCCGCACACUUCGGCCAUCUGGCCGUGAUCUUUAUCUGGCUGAGCGGCGCCUUCUUCCACGGUGCCCGCUUCUCCAACUAUUCCGGCUGGCUUGCUGAUCCCACCCACGUCAAGCCAAGUGCUCAGCAGGUCUGGGCCAUUUUCGGCCAGGAAAUUCUCAACGGUGACAUGGGUGCCG
NC_008319.1/402196-402959                    CUUCUCAGGUCUAGGGCGCUGACUGAGUAUUAAUUAGAGAAAGAAAAUAAGCGGGUUGUUGAUAGUUUUUUGUCUUGAUUGGGAGGUUCUCGCUGACACCACCUGCAAACCAGACUCCAGUUGCAGACUGGUUCGCCGACGGAUUGAACCUUUGUAACUCGAUGAUGGUUUAGGCCCUCUCAUGACUCUAUGCUCAAAUCAGCGGUCCCCUCUUU.GGGGCCC.AAAGCACCAGU.......GACGGUCAGGG.UUU..UC.CUGGUCUGA......GCUGGCGCCCG.....GCUAAAGCCUUCG.GGCUAUGGC.....CGGGGCC..CCGGCGAACU.GUCC..GGUUCU.CCGGAGGGGUGGCCCUCCACCUCGAU.CCCGUCCCUCGAGGAACGACUCGAUGACCAUUAGCCCACCAGAGCGUGGGAGCACCGCGAAGAGCCAAGUCGAAAAGGUUGACAAUCCAGCAACCUUUGAAUUGUUCGGCAAGCCCGGACAUUUCGACCGAGCUCUCGCGAAAGGCCCCAAGACCACAACCUGGGUCUGGAACCUCCACGCCAACGCUCACGAUUUCGAUAGUCACACGAGUGACCUUGAAGAGGUUUCUCGGAAGAUCUUUAGUGCUCACUUCGGCCAUUUGGCCGUGAUCUUCAUCUGGCUAAGCGGCGCCUUCUUCCACGGAGCCCGCUUCUCCAACUUCUCCGGCUGGCUCGCCGAUCCCACCCACGUGAAGCCAAGUGCUCAGGUGGUGUGGCCCGUGUUUGGCCAGGAGAUUCUCAAUGGCGACAUGGGUGCCG
JCVI_SCAF_1101667380532/806-36               CAGCCUCAUGGCGUCUUCACCAGUUUUUGUCAACCAAGUUCUGUAAUCGGUCUUUUUUGUGUAGUUAAUGCGUCUGAAUCUUCCAGAUUUCAAUGAUUGCGAGCGAUUGGCAGACCCCUGUUCCUGACUGGUCCAUGGCGGGAUUGAACCUUUGUAACUCACUGUCCGGAAACGUCGUCAUCAGCCCCUAUGCUUCCGCCAGCGGUCCCCUUUUU.GGGGCCC.CA.GCUUCAGUGC.....AGCAAAGGGGU.UUCG.GCUCCCAA..GC....GGUCUGACGCCCUGUCACGGUU...UCCCUGCGG...AGCUGUGCCCGGGGCC..CCGACGGAU..UCCG...GUCCG.UCGCAGGGGUGGCCCUCCACCUCGAUACCCGUCCCUCGAGGAACGACUCGAUGACCAUCAGCCCACCAGAGCGUGGGAGUGACGCGAAAAGCCAGGUCGAGAAGGUUGACAAUCCAGCAACCUUUGAACUGUUCGGCAAGCCCGGACAUUUCGACCGCGCUCUCGCGAAGGGUCCCAAAACCACUUCCUGGGUUUGGAACCUUCACGCCAACGCUCACGACUUCGACGCUCACACGAGUGACCUGCAAGAGGUCUCUCGGCGGAUCUUCUCCGCUCACUUCGGCCAUCUGGCCGUCAUCUUUAUCUGGUUAAGCGGUGCCUUCUUCCAUGGCGCCCGUUUCUCCAACUACUCCGGCUGGCUUGCCGACCCCACCCACGUGAAGCCCAGCGCUCAGGUGGUGUGGCCGGUGUUCGGCCAGGAAAUCCUCAACGGUGAUGUUGGUGCCG
JCVI_SCAF_1096627759113/88-858               CAACUUGCUGGCGCCUCCACCAGUUUUUGUCAACCAGCUCGUGUAAUCGGUCUUUUUUGUGUAGUUAAUGCGUCUGAAUCUUCCGGAUUUCAAUGAUUGUGACUGAUUGGCAGACCCCUGUUGCUGACUGGCCCGUGGCGGGAUUGAACCUUUGUAACUCACUGUCCAGAAUCGUCGUCUUCAGCUCCUAUGCUUCCGCCAGCGGUCCCCUUUUU.GGGGCCC.CA.GCUUCAGUGC.....UGCCAAGGGGU.UUCG.GCUCCCAA..GC....GGACUGACGCCCUGUCACGGUU...CCCCCGCGG...AGCUGUGCCCGGGGCC..CCGGCGGAU..UCCG...GUCCG.UCGGAGGGGUGGCCCUCCACCUCGAUACCCGUCCCUCGAGGAACGACUCGAUGACCAUCAGCCCACCAGAGCGUGGGAGUGACGCGAAAAGCCAGGUCGAGAAGGUUGACAAUCCAGCAACCUUCGAACUGUUCGGCAAGCCCGGACAUUUCGACCGCGCUCUCGCGAAGGGUCCCAAAACCACUUCCUGGGUUUGGAACCUUCACGCCAACGCUCACGACUUUGACGCUCACACGAGUGACCUUCAGGAGGUCUCUCGGCGGAUCUUCUCCGCCCACUUCGGCCAUCUGGCCGUCAUCUUUAUCUGGUUGAGCGGUGCCUUCUUCCACGGCGCCCGUUUCUCCAACUACUCCGGCUGGCUUGCCGAUCCCACCCACGUGAAGCCCAGCGCUCAGUGGUGUGGCCGGUCUUCGGCCAGGAAAUCCUCAACGGCGAUGUCGGUGCCNN
NZ_AATZ01000002.1/703645-704416              ACGGGCGGGACGCCAUUGAAAAGAGUUGUUGUUAAACAGGGUGAUUAAUUGCACUGAAUUGUGUGAAACAAUUGCUUCUUUUCUCGAUUUAGCUUGCUUAUUGGGGUUCUACAGAGCCCUGUCACUGACUGGUGAACAGCAGGAUUGAACCUUUGUAACUCAGGCGGGGAAUGGUCAUCGUCUGCCCCUAUGCUUUUUUCAGCGGUCCCCUCUUU.GGGGCCC.CU.GCUUCAGUGC.....AGUAAAGGGGU.UUCG.GCUUCCU.UUAAG...GCAUUGACGCCCGGCCACG...ACUCCCUUGCGGAGC...UGUGCUCGGGGCC..CCGACGAGC..UUCG...GUUCG.CCGGAGGGGUGGCCCACCACCUCGAU.CCCGUCCCUCGAGGAACGACUCGAUGACCAUCAGCCCACCUGAACGUGGGAGUGACGCGAAGAGCCAGGUCGAAAAGGUUGACAAUCCAGCAACCUUUGAAUUGUUCGGCAAGCCCGGACAUUUCGACCGAGCCCUCGCAAAGGGUCCCAAAACCACAACCUGGGUUUGGAACCUUCACGCCAACGCUCACGAUUUCGACGCUCAUACGAGUGACCUUCAAGAGGUCUCUCGGCGAAUCUUCUCAGCCCAUUUCGGCCAUCUGGCCGUCAUUUUCAUCUGGCUGAGCGGCGCCUUCUUCCACGGCGCACGCUUCUCCAACUAUUCCGGUUGGCUUGCAGAUCCCACCCUCGUGAAGCCCAGUGCUCAAGUGGUGUGGCCGAUCUUUGGCCAGGAAAUCCUGAAUGGUGACAUGGGUGCCG
NC_007513.1/1900251-1899479                  GGGUGGGACGCCAUUGAAAAGAGUUGUUGUUAAACAGGCCGAUUAAUUGGUCUGAAUUGUGUAAAACAAUCCCUUCUUUUUUUCGAUUUUGCUUGGUUGUUGGGGUUCUGCAGAGUCCUGUUGCUGACUGCUUAACAGCAGGAUUGAACCUUUGUAACUCAUGUGGCGGAAUGGUCAUCGUCCGCCCCUAUGCUUUUUUCAGCGGUCCCCUCUUUUGGGGCCC.UA.GCUUCAGUGC.....AGUAAAGGGGU.UUCG.GCUUCCU.UUAAA...GCAUUGACGCCCGGCCAUG..G.CUCCCUUGCGGAG.C..UGUGUUCGGGGCC..CCGACGAGC..UUCG...GUUCG.UCGGAGGGGUGGCCCACCACCUCGAU.CCCGUCCCUCGAGGAACGACUCGAUGACCAUCAGCCCACCUGAACGUGGGAGUGACGCGAAGAGCCAGGUCGAAAAGGUUGACAAUCCUGCAACCUUUGAAUUGUUCGGCAAGCCCGGACAUUUCGACCGAGCCCUCGCAAAGGGUCCCAAAACCACAACCUGGGUUUGGAACCUUCACGCCAACGCUCACGAUUUCGACGCUCAUACGAGUGACCUUCAAGAGGUCUCUCGGCGAAUCUUCUCAGCUCAUUUCGGCCAUUUGGCCGUCAUUUUCAUCUGGCUGAGCGGCGCCUUCUUCCACGGCGCUCGCUUCUCCAACUAUUCCGGUUGGCUAGCUGAUCCCACCCACGUGAAGCCAAGUGCUCAGGUGGUGUGGCCGAUCUUUGGCCAGGAAAUCCUGAACGGUGACAUGGGUGCCG
JCVI_SCAF_1101668660072/1-767                .....CGCCCUUCAGCGGCAGAGUUUUAGUUAUUUAGGAAGGAAAUAUUCGUGAAAUUGUAUUGCUUACUGCCUGAGAUCUUUGUUGUUUCGCUGAUUCUCAGCCUUCUGCAGACGCCUGUCGCUGACUGGCUCGCCACGGGAUUGAACCUUUGUAACUCAGGGCCCUUUAACCCCCUUCUCCGCCCCUAUGCUUCCGCCAGCGGUCCCCUCUUU.GGGGCCC.CA.GCUUCAGUGC.....AGACAAGGGGU.UUCG.ACCUCCUC...GCU..GUGCUGGCGCCCG..AACUCUG.AUUCCUUGCGAAU.CCGUGUU..CGGGGCC..CCGAUUGGC..UUCG...GCCCU.UCGGAGGGGUGGCCCACCACCUCGAAACCCGUCCCUCGAGGAACGACUCGAUGACCAUCAGCCCACCUGAGCGUGGGAGUGACGCGAAAAGCCAGGUCGAGAAGGUUGACAAUCCAGCAACCUUCGAGCUGUUCGGCAAGCCCGGACACUUCGACCGAGCUCUCGCGAAAGGUCCCAAAACCACCACCUGGGUUUGGAACCUUCACGCCAACGCUCACGACUUCGACGCUCACACGAGCGACCUUCAAGAGGUCUCUCGGCGGAUCUUCUCCGCCCAUUUCGGCCACCUGGCCGUCAUCUUCAUCUGGCUCAGCGGUGCCUUCUUCCAUGGCGCGCGCUUCUCCAACUAUUCCGGUUGGCUUGCUGACCCCACCCAUGUGAAGCCAAGCGCCCAGCAGGUCUGGGCCGUCUUCGGCCAAGAAGUCCUCAACGGCGACAUGGGUGCCG
JCVI_SCAF_1101668664310/430-1                CAAUCCGCCCUUCAGCGGCAGAGUUUUAGUUAUUUAGGAAGGAAAUAUGCGUGAAAUUGUAUUGCUUACUGCCUGAGAUCUUUGUUGUUUCGCUGAUUCUCAGCCUUCUGCAGACGCCUGUCGCUGACUGGCUCGCCACGGGAUUGAACCUUUGUAACUCAGGGCCCUUUAACCCCCUUCUCCGCCCCUAUGCUUCCGCCAGCGGUCCCCUCUUU.GGGGCCC.CA.GCUUCAGUGC.....AGACAAGGGGU.UUCG.AC.CUCU.UGCU....GUACUGACGCCCG..AACACCG.AUUCCUUGUGAAU.CCUUGUU..CGGGGCC..CCGAUUGGC..UUCG...GCCUU.UCGGAGGGGUGGCCCACCACCUCGAAACCCGUCCCUCGAGGAACGACUCGAUGACCAUCAGCCCACCUGAGCGUGGGAGUGACGCGAAAAGCCAGGUCGAGAAGGU.....................................................................................................................................................................................................................................................................................................................................................
JCVI_SCAF_1101668663170/599-1                CAAUCCGCCCUUCAGCGGCAGAGUUUUAGUUAUUUAGGAAGGAAAUAUGCGUGAAAUUGUAUUGCUUACUGCCUGAGAUCUUUGUUGUUUCGCUGAUUCUCAGCCUUCUGCAGACGCCUGUCGCUGACUGGCUCGCCACGGGAUUGAACCUUUGUAACUCAGGGCCCUUUAACCCCCCUCUCCGCCCCUAUGCUUCCGCCAGCGGUCCCCUCUUU.GGGGCCC.CA.GCUUCAGUGC.....AGACAAGGGGU.UUCG.AC.CUCU.UGCU....GUACUGACGCCCG..AACACCG.AUUCCUUGUGAAU.CCUUGUU..CGGGGCC..CCGAUUGGC..UUCG...GCCCU.UCGGAGGGGUGGCCCACCACCUCGAAACCCGUCCCUCGAGGAACGACUCGAUGACCAUCAGCCCACCUGAGCGUGGGAGUGACGCGAAAAGCCAGGUCGAGAAGGUUGACAAUCCAGCAACCUUCGAACUGUUCGGCAAGCCCGGACACUUCGACCGAGCUCUCGCGAAAGGUCCCAAAACCACCACCUGGGUUUGGAACCUUCACGCCAACGCUCACGACUUCGACGCUCACACGAGCGACCUUCAAGAGGUCUCUCGGCGGAUCUUCUCCGCC............................................................................................................................................................................
JCVI_SCAF_1096627369725/1562-791             CAAUCCGCCCUUCACUGUCAGAGUUUUAGUUAUUUAGGAAGGGAAUAUGCGUGAAAUUGUAUUGCUUACUGCCUGAGAUCUUUGUUGUUUCGCUGAUUCUCAGCCUUCUGCAGACGCCUGUCGCUGACUGGCUCGCCACGGGAUUGAACCUUUGUAACUCAGGGCCCUUUAACCCCCUUCUCCGCCCCUAUGCUUCCGCCAGCGGUCCCCUCUUU.GGGGCCC.CA.GCUUCAGUGC.....AGACAAGGGGU.UUCG.AC.CUCUUCGCC....GUACUGACGCCCG..AACACCG.AUUCCUUGCGAAU.CCUUGUU..CGGGGCC..CCGAUUGGC..UUCG...GCCCU.UCGGAGGGGUGGCCCACCACCUCGAAACCCGUCCCUCGAGGAACGACUCGAUGACCAUCAGCCCACCUGAGCGUGGGAGUGACGCGAAAAGCCAGGUCGAGAAGGUUGACAAUCCAGCAACCUUCGAGCUGUUCGGCAAGCCCGGACACUUCGAUCGAGCUCUCGCGAAAGGUCCCAAAACCACCACCUGGGUUUGGAACCUUCACGCCAACGCUCACGACUUCGACGCUCACACGAGCGACCUUCAAGAGGUCUCUCGGCGGAUCUUCUCCGCCCAUUUCGGCCACCUGGCCGUCAUCUUCAUCUGGCUCAGCGGUGCCUUCUUUCAUGGCGCCCGCUUCUCCAACUAUUCCGGUUGGCUUGCUGAUCCCACCCAUGUGAAGCCAAGCGCCCAGCAGGUCUGGGCCGUCUUCGGCCAAGAAGUCCUCAACGGCGACAUGGGUGCCG
JCVI_SCAF_1096627967060/1-650                .........................................................................................................................CGCUGACUGGCUCGCCACGGGAUUGAACCUUUGUAACUCAGGGCCCUUUAACCCCCUUCUCCGCCCCUAUGCUUCCGCCAGCGGUCCCCUCUUU.GGGGCCC.CA.GCUUCAGUGC.....AGACAAGGGGU.UUCG.AC.CUCU.UGCC....GUACUGACGCCCG..AACGCCG.AUUCCUUGCGAAU.CCUUGUU..CGGGGCC..CCGAUUGGC..UUCG...GCCCU.UCGGAGGGGUGGCCCACCACCUCGAAACCCGUCCCUCGAGGAACGACUCGAUGACCAUCAGCCCACCUGAGCGUGGGAGUGACGCGAAAAGCCAGGUCGAGAAGGUUGACAAUCCAGCAACCUUCGAGCUGUUCGGCAAGCCCGGACACUUCGACCGANNNNNNNNNNNNNNNNNNNNNNNNNNNNNNNNNNNNNNNNNNNNNNNNNNNCCACCACCUGGCAGGUCUGCUGGGUCUCGGUUCACUGUCCUGGGCUGGUCACGUCAUCCACGUGUCUGCCCCUGUCACCAAGUUGAUGGAUGCCAUCGACGCCGGCCAACCGCUGGUACUUAAUGGCAAGACCAUCGCUUCGGCUGCAGACAUUCCGCUGCCCCACGAGUUCUUCAAUCAGGACCUGCUGGCGCAGCUGUAUCCCGGCUUCAGUGCUGGUGUCGGUGCCUUCUUCUCC
JCVI_SCAF_1096627322457/1201-430             CAAUCCGCCCUUCAGCGGCAGAGUUUUAGUUAUUUAGGAAGGAAAUAUGCGUGAAAUUGUAUUGCUUACUGCCUGAGAUCUUUGUUGUUUCGCUGAUUCUCAGCCUUCUGCAGACGCCUGUCGCUGACUGGCUCGCCACGGGAUUGAACCUUUGUAACUCAGGGCCCUUUAACCCCCUUCUCCGCCCCUAUGCUUCCGCCAGCGGUCCCCUCUUU.GGGGCCC.CA.GCUUCAGUGC.....AGACAAGGGGU.UUCG.AC.CCCUUUGCC....GUACUGACGCCCG..AACGCCG.AUUCCUUGCGAAU.CCUUGUU..CGGGGCC..CCGAUUGGC..UUCG...GCCCU.UCGGAGGGGUGGCCCACCACCUCGAAACCCGUCCCUCGAGGAACGACUCGAUGACCAUCAGCCCACCUGAGCGUGGGAGUGACGCGAAAAGCCAGGUCGAGAAGGUUGACAAUCCAGCAACCUUCGAGCUGUUCGGCAAGCCCGGACACUUCGACCGAGCUCUCGCGAAAGGUCCCAAAACCACCACCUGGGUUUGGAACCUUCACGCCAACGCUCACGACUUCGACGCUCACACGAGCGACCUUCAAGAGGUCUCUCGGCGGAUCUUCUCCGCCCAUUUCGGCCACCUGGCCGUCAUCUUCAUCUGGCUCAGCGGUGCCUUCUUCCAUGGCGCCCGCUUCUCCAACUAUUCCGGUUGGCUUGCUGACCCCACCCAUGUGAAGCCAAGUGCCCAGCAGGUCUGGGCCGUCUUCGGCCAAGAAGUCCUCAACGGCGACAUGGGUGCCG
NC_007516.1/339835-340606                    CAAUCCGCCCUUCACUGUCAGAGUUUUAGUUAUUUAGGAAGGAAAUAUGCGUGCAAUUGUAUUGCUUAGCGCUUGAGAUCUUUGUUGUUUCGCUGAUUCUCAGCCUUCUGCAGACGCCUGUCGCUGACUGGCCCGCCACGGGAUUGAACCUUUGUAACUCAGGGCCCUUUAACCCCCUUCUCCGCCCCUAUGCUUCCGCCAGCGGUCCCCUCUUA.GGGGCCC.CA.GCUUCAGUGC.....AGACAAGGGGU.UUCG.AC.CCCU.U.UGCC..GUACUGACGCCCG..AAUGCUG.AUUCCUUGUGAAU.CCGUGUU..CGGGGCC..CCGAUUGGC..UUCG...GCCCG.UCGGAGGGGUGGCCCACCACCUCGAAACCCGUCCCUCGAGGAACGACUCGAUGACCAUCAGCCCACCUGAGCGUGGGAGUGACGCGAAAAGCCAGGUCGAGAAGGUUGACAAUCCAGCAACCUUCGAGCUGUUCGGUAAGCCCGGACACUUUGACCGAGCUCUCGCGAAAGGUCCCAAAACCACCACCUGGGUUUGGAACCUUCACGCCAACGCUCACGACUUCGACGCUCACACGAGCGACCUUCAAGAGGUCUCUCGGCGGAUCUUCUCCGCCCAUUUCGGCCACCUGGCCGUCAUCUUCAUCUGGCUCAGCGGUGCCUUCUUCCAUGGCGCCCGCUUCUCCAACUAUUCCGGUUGGCUUGCUGACCCCACCCAUGUGAAGCCAAGCGCCCAGCAGGUCUGGGCCGUCUUCGGCCAAGAAGUUCUCAAUGGCGACAUGGGUGCCG
JCVI_SCAF_1096626105447/1-749                ......................GUUUUAGUUAUUUAGGAAGGAAAUAUGUGUGAAAUAGUAUUGCUUACUGCUUGAGAUCUUUGUUGUUUCGCUGAUUCGCAGCCUUCUGCAGACGCCUGUCGCUGACUGGCUCGCCAAGGGAUUGAACCUUUGUAACUCAGGGCCCUUUAACCCCCUUCUCCGCCCCUAUGCUUCCGCCAGCGGUCCCCUCCUU.GGGGCCC.CA.GCUUCAGUGC.....AGACAAGGGGU.UUCG.AC.CCUU...UCCC..UUACUGACGCCCU..AAUGCAG.AUUCCUUGCGAAU.CCGUGUU..CGGGGCC..CCGAUUGGC..UUCG...GCCCG.UCGGAGGGGUGGCCCACCACCUCGAAACCCGUCCCUCGAGGAACGACUCGAUGACCAUCAGCCCACCUGAGCGUGGGAGUGACGCGAAAAGCCAGGUCGAGAAGGUUGACAAUCCAGCAACCUUCGAGCUGUUCGGUAAGCCCGGACACUUCGACCGAGCUCUCGCGAAAGGUCCCAAAACCACCACUUGGGUUUGGAACCUUCACGCCAACGCUCACGACUUCGACGCUCACACGAGCGACCUUCAAGAGGUCUCUCGGCGGAUCUUCUCCGCCCAUUUCGGCCACUUGGCCGUCAUCUUCAUCUGGCUCAGCGGUGCCUUCUUCCAUGGCGCCCGCUUCUCCAACUAUUCCGGUUGGCUUGCUGACCCCACCCAUGUGAAGCCAAGCGCCCAGCAGGUCUGGGCCGUCUUCGGCCAAGAAGUCCUCAACGGCGACAUGGGUGCCG
JCVI_SCAF_1096627967065/443-1144             GGGCAUCAACAGGUAAGCCGGCACCAAGAAGCAGCACUGCUGCCAGCAGAACAGCCCAUAUCAACUUCAGGCCAGGGCGACGCAUCGGGCAUGAACAGAUCCUAUCAUUCUGAACAAUCCGUCCUUCACUGUCAGAGUUUUAGNNNNNNNNNNNNNNNNNNNNNNNNNNNNNNNNNNNNNNNNNNNNNNNNNNNUCCGCCAGCGGUCCCCUCUUU.GGGGCCC.CA.GCUUCAGUGC.....AGGCAAGGGGU.UUCG.AC.CCCU.UGCC....GUACUGACGCCCG..AAUCCUG.AUUCCUUGCGAAU.CCGUGUU..CGGGGCC..CCGAUUGGC..UUCG...GCCCG.UCGGAGGGGUGGCCCACCACCUCGAAACCCGUCCCUCGAGGAACGACUCGAUGACCAUCAGCCCACCUGAGCGUGGGAGUGACGCGAAAAGCCAGGUCGAGAAGGUUGACAAUCCAGCAACCUUCGAGCUGUUCGGUAAGCCCGGACACUUCGACCGAGCUCUCGCGAAAGGUCCCAAAACCACUACUUGGGUUUGGAACCUUCACGCCAACGCUCACGACUUCGACGCUCACACGAGCGACCUUCAAGAGGUCUCUCGGCGGAUUUUCUCCGCCCAUUUCGGCCACCUGGCCGUUAUCUUCAUCUGGCUCAGCGGUGCCUUCUUUCAUGGCGCCCGCUUCUCCAACUAUUCCGGUUGGCUUGCUGAUCCCACCCAUG.....................................................................
JCVI_SCAF_1096628050846/1-640                ....................................................................................................................................CAGGGCGGGAUUGAACCUUUUGUAACUCAACACCGGUAUAAGCCCUUCUUCAGACCUAUGCUUCCGCCAGCGGUCCCCUCUUU.GGGGCCC.CA.GCUUCAGUGC.....AGUCAAGGGGU.UUCG.GC.CAUU.UGAAC...GCACUGACGCCCU..GAUGCAG.CUCCUAUACGGAG.CUCCGUC..CCGGGCC..CCGGUGGAU..UUCU...GUCCG.CCAAAGGGGUGGCCCUCCACCUCGACUCCAGUCCCUCGAGGAACGACUCGAUGACCAUCAGCCCACCUGAGCGUGGGAGUGACGCGAAGAGCCAGGUCGAAAAGGUUGACAAUCCAGCAACCUUCGAACUGUUCGGCAAGCCCGGACACUUCGACCGAGCUCUCGCGAAGGGUCCCAAAACCACAUCCUGGGUUUGGAACCUCCACGCCAACGCUCACGACUUCGACGCCCACACGAGUGACCUCCAGGAGGUUUCUCGGCGGAUCUUCUCCGCACACUUCGGCCAUCUGGCCGUCAUCUUUAUUUGGUUGAGCGGUGCUUUCUUCCAUGGCGCCCGCUUCUCCAACUAUUCCGGUUGGCUUGCAGAUCCCACCCACGUGAAGCCCAGUGCUCAGGUGGUCUGGUCGAUCUUUGGCCAGGAAAUUCUCAAUGGUGAUAUGGGUGCCG
NC_005070.1/2011172-2010401                  CACCAUGGCGUGGCAGAAAACAGUUUUUAUUAGUCUGGCCGCAAAAAUGACGAAGUUUGUAUUACUUGCUUUUGUGAGAUUCUGUUUUUUCGCUGAUAAUCACACCUCCGGAGACCCCAGUUCCAGACUGGCUCGGGGCGGGAUUGAACCUUUGUAACUCAACACCUGUAUUCGCCCUUCUUCAGAUCUAUGCUUCCGCCAGUGGUCCCCUCUUU.GGGGCCC.CA.GCUUCAGUGA.....AGUCAAGGGGU.UUCG.GC.CUUU.UGAAC...GCACUGAUUCCCU..GACGCUG.CUUCAUUGCGGAG.CUGCGUC..CGGGGCC..CCGGUGGAU..UUCG...AUCCG.CCGGAGGGGUGGCCCUCCACCUCGACUCCAGUCCCUCGAGGAACGACUCGAUGACCAUCAGCCCACCUGAGCGUGGGAGUGACGCGAAGAGCCAGGUCGAAAAGGUUGACAAUCCAGCAACCUUCGAGCUGUUCGGCAAGCCCGGACACUUCGACCGCGCUCUCGCGAAGGGUCCCAAAACCACAUCCUGGGUUUGGAAUCUUCACGCCAACGCUCACGACUUCGACGCCCACACGAGCGACCUCCAGGAGGUUUCUCGGCGGAUCUUCUCCGCACACUUCGGCCAUCUGGCCGUCAUCUUUAUUUGGUUGAGCGGUGCCUUCUUCCAUGGCGCCCGCUUCUCCAACUAUUCCGGUUGGCUCGCCGAUCCCACCCACGUGAAGCCCAGUGCUCAGGUGGUGUGGCCGAUCUUUGGCCAGGAAAUUCUCAAUGGCGAUAUGGGUGCCG
JCVI_SCAF_1096626106119/846-75               CACCAUGGCGUGACAGAAAACAGUUUUUAUUAGUUUGCCUGCAAAAAUGACGACAUUUGCAUCACUUACUGCUGAGAGUUUCUGUUUUUUCGCUGAUAAUCACACCUCCGGAGACCCCAGUUCCAGACUGGCUCGGGGCGGGAUUGAACCUUUGUAACUCAACACCGGUAUUAGCCCUUCUUCAGAUCUAUGCUUCCGCCAGCGGUCCCCUCUUU.GGGGCCC.CA.GCUUCAGUG..A...AGCCAAGGGGU.UUCG.GC.CUUU.U.GAA..UGCACUGACGCCCU..GACGCUG.CUUCAUUGUGGAG.CUGUGUC..CGGGGCC..CCGGUGGAU..UUCG...AUCCG.CCGGAGGGGUGGCCCUCCACCUCGACUCCAGUCCCUCGAGGAACGACUCGAUGACCAUCAGCCCACCUGAGCGUGGGAGUGACGCGAAGAGCCAGGUCGAAAAGGUUGACAAUCCAGCAACCUUCGAGCUGUUCGGCAAGCCCGGACACUUCGACCGCGCCCUCGCGAAGGGUCCCAAAACCACAUCCUGGGUUUGGAACCUUCACGCCAACGCUCACGACUUCGACGCCCACACGAGUGACCUCCAGGAGGUUUCUCGGCGGAUCUUCUCCGCACACUUCGGCCACCUGGCCGUCAUCUUUAUCUGGCUGAGCGGCGCCUUCUUUCAUGGAGCCCGCUUCUCCAACUAUUCCGGUUGGCUCGCUGAUCCCACCCACGUGAAGCCCAGUGCUCAGGUGGUGUGGCCGAUCUUCGGCCAGGAAAUUCUCAAUGGUGAUAUGGGUGCCG
JCVI_SCAF_1096627278248/755-1526             CACCAUGGCGUGACAGAAAACAGUUUUUAUUAGUCUGGCCGCAAAAAUGACAACGUUUGCAUCACUUACCUUUGUGAGAUUCUGUUUUUUCGCUGAUAAUCACACCUCCGGAGACCCCAGUUCCAGACUGGCUCGGGGCGGGAUUGAACCUUUGUAACUCAACACCGGUAUAAGCCCUUCUUCAGAUCUAUGCUUCCGCCAGCGGUCCCCUCUUU.GGGGCCC.CA.GCUUCAGUGA.....AGACAAGGGGU.UUCG.GC.CUUU.UG.AAC..GCACUGAUGCCCU..GACGCUG.CUUCAUUACGGAG.CUGUGUC..CGGGGCC..CCGGUGGAU..UUCG...AUCCG.CCGGAGGGGUGGCCCUCCACCUCGACUCCAGUCCCUCGAGGAACGACUCGAUGACCAUCAGCCCACCUGAGCGUGGGAGUGACGCGAAGAGCCAGGUCGAAAAGGUUGACAAUCCAGCAACCUUCGAGCUGUUCGGCAAGCCCGGACACUUCGACCGCGCUCUCGCGAAGGGUCCCAAAACCACAUCCUGGGUUUGGAACCUUCACGCCAACGCUCACGACUUCGACGCCCACACGAGUGACCUCCAGGAGGUUUCUCGGCGGAUCUUCUCCGCACACUUCGGCCAUCUGGCCGUCAUCUUUAUCUGGCUGAGCGGCGCCUUCUUCCAUGGCGCCCGCUUCUCCAACUAUUCCGGUUGGCUCGCCGAUCCCACCCACGUGAAGCCCAGUGCUCAGGUGGUGUGGCCGAUCUUUGGCCAGGAAAUUCUCAAUGGCGAUAUGGGUGCCG
JCVI_SCAF_1096627080268/6258-5487            GAAGGACGCACUAUUGGGAAUGAUUUGCAUUAAAUAGAUCGAUAUGUGUCGCCUGUUUGUGUUGCUCAGCGCGCCUAAUCGGGGUCUCCUCGCUGUUGCUCGAGCUGAUGCAGAUUCCAGGUCUGGACAGGCCCGCGACCGGAUUGAACCUUUGUAACUCCCUGUCGUGUGAUGACUGCUCCCCCUCCUAUGCUUCCCGCAGCGGUCCCCUCUUU.GGGGCCC.UA.GCUCCAGUGA.....G.AGUCAGGGU.UCAUUGC.UCUGAACG.....CCACUGGCGCCCGGCCACGGUGAAG..CUUG...CUGAUCCGCGCCCGGGGCC..CCGGUAAUC..CCAUG..GAUUU.CCGGAGGGGUGUCCCACCACCUCGAU.CCCGUCCCUCGAGGAACGACUCGAUGACCAUCAGCCCACCAGAGCGUGGGAGCACCGCGAAGACUCAAGUCGAGAAGGUCGACAAUCCAGCGACCUUCGAAUUGUUCGGAAAGCCCGGACAUUUCGACCGAGCCCUCGCGAAAGGUCCCAAAACCACCACCUGGGUUUGGAACCUCCACGCCAACGCUCACGAUUUCGACAGCCACACGAGUGACCUUGAGGAGGUUUCUCGGAAGAUCUUUAGUGCUCACUUCGGCCAUCUGGCCGUGAUCUUCAUCUGGCUGAGUGGUGCCUUUUUCCAUGGCGCCCACUUCUCCAAUUUCUCCGGCUGGCUUGCCGAUCCCACCCAUGUGAAGCCAAGCGCUCAGGUGGUGUGGUCGGUUUUCGGCCAGGAAAUCCUCAACGGCGAUAUGGGUGCCG
NZ_AAOK01000002.1/133391-132619              CGGGACCAGGGAGAUUUGGUGUCGUCUGUGUUAUUUAGUGGGAUUUAUUUGCCCUUGCGUGAAUAAUUUUUAGUGUGAAUUGUACCUUUCUGUUGAUAGCGAGCUGCGUGAAGAUGUCAGGCCCAGACAGGCGCACAGCCGGAUUGAACCUUUGUAACUCAAUGGGGUCUUCUGUGCAUCUGCGCUCCUAUGCUUCCGCCAGCGGUCCCCUCUUU.GGGGCCC.AGCGCUCCAGUGG.....U.CGUCAGGGGUUUGCGCC.CCUG.GCG.....CCAUUGGCGCCCGGACGUGGUGACG..CUCUG..CGGAGCUGCGUUCGUGGCC..CCGGUGAAC..AUUU...GUUCA.UCGGAGGGGUGGCCCACCACCUCGAU.CCCGUCCCUCGAGGAACGACUCGAUGACCAUCAGCCCACCAGAGCGUGGGAGCACCGCGAAGACUCAGGUCGAAAAGGUUGACAAUCCAGCAACCUUUGAGCUGUUCGGCAAGCCCGGACACUUCGACCGUGCUCUCGCGAAAGGUCCCAAAACCACCACCUGGGUUUGGAACCUCCACGCCAAUGCUCACGAUUUCGACAGCCACACGAGUGACCUUGAGGAGGUCUCUCGGAAGAUCUUCAGUGCUCACUUCGGCCAUCUGGCCGUCAUCUUCAUCUGGCUGAGCGGCGCUUUCUUCCAUGGAGCCCGCUUCUCCAACUUCUCCGGUUGGCUUGCCGACCCCACCCACGUGAAGCCCAGCGCUCAGGUGGUGUGGCCGGUGUUCGGCCAGGAGAUCCUCAACGGCGAUAUGGGUGCCG
NC_009481.1/414550-415321                    CCGGAGUCAGGAGAUUCGGCGCAAUUUGCAUUACUUAGUGAGGCAUUUUUUCGUUUGCGUGGAUAAUUUCUUGGGCAAUUUAAAACUUUUUGUUGAUAGCGGGCGUCAUGAAAACGUCAGGCCCAGACAGGCGCGCGGCCGGAUUGAACCUUUGUAACUCCAUGGGGUCUUCUGUGCAUCUGCGCCCCUAUGCUUCCGCCAGCGGUCCCCUCUUU.GGGGCCC.AGCGCUCCAGUGG.....C.CGACAGGGG.UUUCGCU.CCUG.UCG.....CCAUUGGCGCCCGGUCGUGGUGACG..CUUCG..CGGAGCUGCGUCCGGGGCC..CCGGUGAAC..AUCU...GUUUA.UCGGAGGGGUGGCCCACCACCUCGAU.CCCGUCCCUCGAGGAACGACUCGAUGACCAUCAGCCCACCAGAGCGUGGGAGCACCGCGAAGACUCAGGUUGAAAAGGUUGACAAUCCAGCAACCUUCGAGCUGUUCGGCAAGCCCGGACACUUCGACCGAGCUCUCGCGAAAGGUCCCAAAACCACCACUUGGGUUUGGAACCUCCACGCCAAUGCUCACGAUUUCGACAGCCACACGAGUGACCUUGAGGAGGUCUCUCGGAAGAUCUUCAGUGCUCACUUCGGCCAUCUGGCCGUGAUCUUCAUCUGGCUAAGCGGUGCCUUCUUCCAUGGAGCCCGCUUCUCCAAUUUCUCCGGUUGGCUUGCUGACCCCACCCACGUGAAGCCCAGCGCUCAGGUGGUGUGGCCAGUGUUCGGCCAGGAGAUCCUCAAUGGCGAUAUGGGUGCCG
NZ_AAUA01000004.1/189257-190031              AACCCUCGAUCGCAGUCGCCGAGUUUGUGUUAGCGAAGCCUUAAAAGUGGGCGUUUGAAUAUUAUUGAUUGGUCAAAAGUGCCUGCCUGGCGAUGUUAGUCAUCCUCAGGCAGACCCCCUGCCCCGACUGGCGCGCAGACGGAUUGAACCUUUGUAACUCCCUGGGUCUUUGGGUAGGGCUCCGCCUCUAUGCUUCCGCCAGCGGUCCCCUCUUU.GGGGCCCUAAAGCUCCAGUGG.U...GG.UAAGGGGU.UUCG.GCUUC...UGAAA..ACCACUGGCGCCCGGAUGCGGCAAGG..CCAUG..CCGAGCUGCGACCGGGGCC..CCGAUGAAC..UCCG...GUUCG.UCGGAGGGGUGGCCCUCCACCUCGAU.CCCGUCCCUCGAGGAACGACUCGAUGACCAAAAGCCCACCAGAGCGUGGGAGCACUCGCAAGAGCAAAUUCGUCAAGGUCGACAACCCUGCGACCUUUGAGCUGUUCGGCAAGCCCGGACACUUCGACAGAGCUCUUGCGAAAGGUCCCAAAACCACCACCUGGGUUUGGAACCUCCACGCCAAUGCUCACGAUUUCGACUCACACACGAGUGACCUCCAAGAGGUUUCUCGCAGAAUUUUCAGUGCACACUUCGGCCACCUUGCCGUUGUGUUCAUUUGGCUGAGCGGCGCCUUCUUCCAUGGUGCCCGCUUCUCCAACUACUCCGGCUGGCUCGCCGACCCCACCCACGUGAAGCCAAGUGCUCAGGUGGUGUGGCCGGUGUUCGGUCAGGAGAUCCUCAACGGUGACAUGGGUGCCG
NZ_AANP01000005.1/107861-107086              GGCAGCGCCGCCCAGCCGCCGCUGUUUGUGUUAGUCAGGGCGAAAAGAUUCCCGUCAGCACGUGCGGAAAGAGCGCAAAGUUUCACGGGUUCGUUGUUAAUCGCUUGCCGGCAGACCCCCUGUCACGACUGGUUCGCGGCGGGAUUGAACCUUUGUAACUCCUGGGUCGGGAGAUGGAUCUUCGCCUCUAUGCUUCCGCCAGCGGUCCCCUCUUU.GGGGCCC.AAUGCUCCAGUGA.....GAGUCAGGGGU.UUCU.GU.UCCU.GGCAA...CCACUGGCGCCCGGGUGCGGUGACG..CUCUG..CUGAGCUGUGCCCGGGGCC..CCGGCGAGCC.AUUC..GGUUUG.UCGGAGGGGUGGCCCACCACCUCGAU.CCCGUCCCUCGAGGAACGACUCGAUGACCAUCAGCCCACCAGAGCGUGGGAGCACCGCGAAGAGCCAGGUCGAAAAGGUCAACAAUCCGGCGACCUUUGAACUGUUCGGCAAGCCCGGGCAUUUCGACCGAGCCCUCGCGAAAGGUCCCAAAACCACCACCUGGGUUUGGAACCUCCACGCCAACGCUCACGAUUUCGACAGCCACACGAGCGACCUUGAGGAGGUCUCUCGAAAGAUCUUCAGUGCUCAUUUCGGCCAUCUGGCCGUGAUCUUCAUCUGGCUGAGCGGCGCUUUCUUCCAUGGCGCCCGCUUCUCCAACUUCUCCGGCUGGCUCGCCGAUCCCACCCACGUGAAGCCCAGUGCUCAGGUGGUGUGGCCGGUGUUCGGCCAGGAAAUCCUCAAUGGCGACAUGGGUGCCG
JCVI_SCAF_1101668607881/614-1                GGCAGCGCCGCCCACCCGCCGCUGUUUGUGUUAUUCAGGGCGAAAAGAUUCCCGUCGGCACGUGCGAAAAGAGCGCAAGGUUUCACGCUUUCGUUGUUAAUCACUUGCCGGCAGACCCCCUGUCACGACUGGUUCGCGGCGGGAUUGAACCUUUGUAACUCCUGAGUCGGGAGAUGGAUCUUCGCCUCUAUGCUUCCGCCAGCGGUCCCCUCUUU.GGGGCCC.AAUGCUCCAGUGA.....GAGUCAGGGAU.UUCU.GU.UCCU.GGCAA...CCACUGGCGCCCGGGUGCGGUGAUG..CUCUG..CUGAGCUGUGCCCGGGGCC..CCGGCGAGCC.AUUC..GGUUUG.CCGGAGGGGUGGCCCACCACCUCGAU.CCCGUCCCUCGAGGAACGACUCGAUGACCAUCAGCCCACCAGAGCGUGGGAGCACCGCGAAGAGCCAGGUCGAAAAGGUCAACAAUCCGGCGACCUUUGAACUGUUCGGCAAGCCCGGGCAUUUCGACCGAGCCCUCGCGAAAGGUCCCAAAACCACCACCUGGGUUUGGAACCUCCACGCCAACGCUCACGAUUUCGACAGCCACACGAGCGACCUUGAGGAGGUCUCUCGGAAGAUCUUCAGUGCUCAUUCGGCCA..................................................................................................................................................................
JCVI_SCAF_1096627368091/508-1283             GGCAGCGCCGCCCACCCGCCGCUGUUUGUGUUAUUCAGGGCGAAAAGAUUCCCGUCGGCACGUGCGAAAAGAGCGCAAGGUUUCACGCUUUCGUUGUUAAUCACUUGCCGGCAGACCCCCUGUCACGACUGGUUCGCGGCGGGAUUGAACCUUUGUAACUCCUGAGUCGGGAGAUGGAUCUUCGCCUCUAUGCUUCCGCCAGCGGUCCCCUCUUU.GGGGCCC.AAUGCUCCAGUGA.....GAGUCAGGGAU.UUCU.GU.UCCU.GGCAA...CCACUGGCGCCCGGGUGCGGUGACG..CUCUG..CUGAGCUGUGCCCGGGGCC..CCGGCGAGCC.AUUC..GGUUUG.CCGGAGGGGUGGCCCACCACCUCGAU.CCCGUCCCUCGAGGAACGACUCGAUGACCAUCAGCCCACCAGAGCGUGGGAGCACCGCGAAGAGCCAGGUCGAAAAGGUCAACAAUCCGGCGACCUUUGAACUGUUCGGCAAGCCCGGGCAUUUCGACCGAGCCCUCGCGAAAGGUCCCAAAACCACCACCUGGGUUUGGAACCUCCACGCCAACGCUCACGAUUUCGACAGCCACACGAGCGACCUUGAGGAGGUCUCUCGGAAGAUCUUCAGUGCUCAUUUCGGCCAUCUGGCCGUGAUCUUCAUUUGGCUGAGCGGCGCUUUCUUCCAUGGCGCCCGCUUCUCCAACUUCUCCGGCUGGCUCGCCGAUCCCACCCACGUGAAGCCCAGUGCUCAGGUGGUGUGGCCGGUGUUCGGCCAGGAAAUCCUCAAUGGCGACAUGGGUGCCG
JCVI_SCAF_1096626596788/762-1                UUCUGAUCAAUCGGGAGGCCUAUUUCUUUUUAAUCAGUCGCAGGAAUCGUCAGAUUGUUUAUUACUGAGGUUGUGGAAAAUCAUUCGUCCAAUUGUGCGCAAGUCGCAGGCAGACACCAGUCGGUGACUGGUGCGCAACAGGAUUGAACCUUUGUAACUCAGUGGGGGAGAACGUCAUGUCUCGCAUCUAUGCUUCCGCGAGAGGUCCCCUCUUU.GGGGCCC.CAAGCACCAGUUG.....GUGAAAG.GGC.UUAG.GCCCGCUCUUC.....CAGCUGGCGCCCGGCGGUUCAG.GCG.CUUG..CGU.CUGUGCCAUCGGGGCC..CCGACGGG...CUACG...CCUG.UCGGAGGGGUGGCCCACCACCUCGAUCCCGUCCCCUCGAGGAACGACUCGAUGACCAUCAGCCCACCAGAGCGUGGGAGCAGCGCGAAGAAUCAGGUCGAAAAGGUUGACAACCCAGCAACCUUCGAACUGUUCGGCAAGCCCGGACAUUUCGACCGAUCCCUCGCCAAAGGUCCCAAAACCACUUCCUGGAUUUGGAACCUCCACGCCAACGCUCACGAUUUCGACGCUCACACGAGUGACCUGCAAGAGGUCUCUCGGCGGAUCUUCUCCGCGCACUUCGGCCACUUGGCCGUCAUCUUCAUCUGGCUAAGCGGUGCUUUCUUCCACGGCGCUCGCUUCUCCAACUAUUCCGGUUGGCUUGCUGAUCCCACCCACGUGAAGCCCAGUGCUCAGGUGGGUGGCCGAUCUCGGCCAGGAAAUACUCAAUGGUGAUAU..........
JCVI_SCAF_1096626471076/1-726                ...............................................CCCUUUAAUUGUAUUAGUCAGGGUUUGAAGAUUGUUUUCUUCCCGCUGAUUUCUAGCCUUCUUCAGACGCCAGUCGCUGACUGGCGCGCGAUGGGAUUGAACCUUUGUAACUCAUAGGCAUAGAAGGUCAUCGUGCGCGCCUAUGCUUCCGCAAGAGGUCCCCUUGUC.GGGGCCC.AA.GCACCAGUUC.....GUACAAGAGGU.UUCG.GC.CUCC..G.AUC..GAGCUGGCGCCCGGCGGUUCCG.UCU.CUAUG.AGG.C.GAGCUGUCAGGGCC..CC.GACAGGC.UCAG..GCCUAU.CGGAAGGGGUGUCCCAUCACCUCGAUCCCGUCCCCUCGAGGAACGACUCGAUGACCAUCAGCCCACCAGAGCGUGGGAGUAGCGCGAAGAAUCAGGUCGAAAAGGUCGACAAUCCAGCGACCUUCGAACUGUUCGGCAAGCCCGGACAUUUCGACCGAUCCCUCGCCAAAGGUCCCAAAACCACUUCAUGGAUUUGGAACCUCCACGCCAACGCUCACGACUUUGACGCUCACACGAGUGACCUUCAGGAGGUCUCUCGGCGGAUUUUCUCCGCACACUUCGGCCAUCUGGCCGUCAUCUUCAUCUGGCUGAGCGGUGCCUUCUUCCACGGCGCUCGCUUCUCUAACUAUUCCGGUUGGCUUGCCGAUCCCACCCACGUGAAGCCCAGUGCUCAGGUGGUGUGGCCGAUCUUCGGCCAGGAAAUUCUUAAUGGCGAUAUGGGUGCCG
#=GC SS_cons                                 ........................................................................................................................................................................................................:::[[[[[[[[[[,,.(((((((.,,,<<-<<<<<<<.<<..--<<<<<<<<<.____.>>->>>>.>>>--.>>>>>>>>>->>,<<<-<<<<<<<.<<<<_____>>>>.>>>>>>>->>>)))))..))<<<<<<<<<____.>>>>>>>.>>]]]]]]]--]]]-----<<<<<<_.________>>>>>>::::::.............................................<<<.<<<<..<<<<<...........>>>>>>>>>.>>>............................................................................................................................................................................................................................................................................................................................
#=GC SS_cons_1?                              .......................................................................................................................................................................................................................................................................................................................................................................<<<<<<<....>>>>>>>........................................................................................................................................................................................................................................................................................................................................................................................................................................
#=GC SUBFAM_LABEL_uncg1                      .............................................................................................................................................................................................................................................................xxxxxx..............................................................................................................................................................................................................................................................................................................................................................................................................................................................................................................................................................
#=GC SUBFAM_LABEL_uncg2                      ..............................................................................................................................................................................................................................................................................................................xxxxx..............................................................................................................................................................................................................................................................................................................................................................................................................................................................................................................
#=GC SUBFAM_LABEL_uncg3                      .....................................................................................................................................................................................................................................................................................................................................................xxxxx.......................................................................................................................................................................................................................................................................................................................................................................................................................................................................
#=GC SUBFAM_uncg1_R2R_LABEL                  ------------------------------------------------------------------------------------------------------------------------------------------------------------------------------------------------------------------------------------------------------------........-------------------------------------------------------------------------------------------------------------------------------------------------------------------------------------------------------------------------------------------------------------------------------------------------------------------------------------------------------------------------------------------------------------------------------------------------------------------------------------------------------------------------------------------------------------
#=GC SUBFAM_uncg2_R2R_LABEL                  -------------------------------------------------------------------------------------------------------------------------------------------------------------------------------------------------------------------------------------------------------------------------------------------------------------.......-------------------------------------------------------------------------------------------------------------------------------------------------------------------------------------------------------------------------------------------------------------------------------------------------------------------------------------------------------------------------------------------------------------------------------------------------------------------------------------------------------------
#=GC SUBFAM_cung2_R2R_LABEL                  ------------------------------------------------------------------------------------------------------------------------------------------------------------------------------------------------------------------------------------------------------------------------------------------------------------.........------------------------------------------------------------------------------------------------------------------------------------------------------------------------------------------------------------------------------------------------------------------------------------------------------------------------------------------------------------------------------------------------------------------------------------------------------------------------------------------------------------
#=GC SUBFAM_cyygn2_R2R_LABEL                 -------------------------------------------------------------------------------------------------------------------------------------------------------------------------------------------------------------------------------------------------------------------------------------------------------------.......-------------------------------------------------------------------------------------------------------------------------------------------------------------------------------------------------------------------------------------------------------------------------------------------------------------------------------------------------------------------------------------------------------------------------------------------------------------------------------------------------------------
#=GC SUBFAM_uncg3_R2R_LABEL                  --------------------------------------------------------------------------------------------------------------------------------------------------------------------------------------------------------------------------------------------------------------------------------------------------------------------------------------------------...........--------------------------------------------------------------------------------------------------------------------------------------------------------------------------------------------------------------------------------------------------------------------------------------------------------------------------------------------------------------------------------------------------------------------------------------------------------------------
#=GC SUBFAM_cung3_R2R_LABEL                  --------------------------------------------------------------------------------------------------------------------------------------------------------------------------------------------------------------------------------------------------------------------------------------------------------------------------------------------------...........--------------------------------------------------------------------------------------------------------------------------------------------------------------------------------------------------------------------------------------------------------------------------------------------------------------------------------------------------------------------------------------------------------------------------------------------------------------------
#=GC R2R_LABEL                               --------------------------------------------------------------------------------------------------------------------------------------------------------------------------------------------........................1.........2.................................................................................................................................................................nnnnnnnnnnnnnn......SSS----------------------------------------------------------------------------------------------------------------------------------------------------------------------------------------------------------------------------------------------------------------------------------------------------------------------------------------------------------------------------------------------------------
#=GC R2R_XLABEL_label                        .............................................................................................................................................................................................................................................................................................................................................................................................................n.......s...........................................................................................................................................................................................................................................................................................................................................................................................................
#=GC R2R_XLABEL_stem                         ............................................................................................................................................................................................kkkkkkkkkkkk.............................................................................................................................................................................A....................a......q...............................................................................................................................................................................................................................................................................................................................................................................................................
#=GF R2R multistem_junction_bulgey 1 J0 0 3 0 0 0 0 J1 -45 1 0 0 0 -90
#=GF R2R multistem_junction_bulgey 2 J0 0 3 0 0 0 0 J1 0 1.5 -1 0 0 -90
#=GF R2R shade_along_backbone S rgb:220,220,220

#=GF R2R ifdef R2R-paper
#=GF R2R place_explicit stem:A stem:A-- +45 1 0 0 0 +90 f
#=GF R2R place_explicit stem:a++ stem:a +45 1 0 0 0 +90 f
#=GF R2R place_explicit stem:q stem:q-- -45 1 0 0 0 -90
#=GF R2R delcol stem:k
#=GF R2R ignore_ss _1?
#=GF R2R else
#=GF R2R ignore_ss_except_for_pairs _1? outline
#=GF R2R outline_nuc n
#=GF R2R tick_label label:n NtcA site, overlapping SD
#=GF R2R endif
#=GF R2R tick_label label:s start

#=GF SUBFAM_REGEX_PRED uncg1 uncg1 [.]U[A-Z]CG[.]
#=GF SUBFAM_REGEX_PRED uncg2 uncg2 U[A-Z]CG[.]
#=GF SUBFAM_REGEX_PRED uncg3 uncg3 U[A-Z]CG[.]
#=GF SUBFAM_uncg1_R2R no5
#=GF SUBFAM_uncg2_R2R no5
#=GF SUBFAM_uncg2_R2R set_dir pos0 0
#=GF SUBFAM_uncg3_R2R no5
#=GF SUBFAM_uncg3_R2R set_dir pos0 0

#=GF SUBFAM_REGEX_PRED cung2 uncg2 CU[A-Z]G[.]
#=GF SUBFAM_REGEX_PRED cung3 uncg3 CU[A-Z]G[.]
#=GF SUBFAM_cung2_R2R no5
#=GF SUBFAM_cung2_R2R set_dir pos0 0
#=GF SUBFAM_cung3_R2R no5
#=GF SUBFAM_cung3_R2R set_dir pos0 0
#=GF SUBFAM_REGEX_PRED cyygn2 uncg2 C[CUY][CUY]G[A-Z]
#=GF SUBFAM_cyygn2_R2R no5
#=GF SUBFAM_cyygn2_R2R set_dir pos0 0

#=GF Makefile define R2R-paper 1
#=GF Makefile skeleton-with-pairbonds
//
