# Supplementary material for: R2R - software to speed the depiction of aesthetic consensus RNA secondary structures
Source: BMC Bioinformatics. 2011 Jan 4;12:3. doi: 10.1186/1471-2105-12-3 (PMC3023696; doi:10.1186/1471-2105-12-3)
Supplement: Additional file 1 — Source code and example input and output files. C++ and Perl source code is provided. Installation and usage instructions are given in the user manual (Additional file 2), which is also a part of this archive. Example input files for R2R are included in the "demo" subdirectory of this archive, and R2R's raw output on these examples in PDF and SVG format is supplied in the "demo/output-pdf" and "demo/output-svg" subdirectories. Files can be retrieved from the tgz archive file using programs such as WinZip (Windows), StuffIt Expander (Mac) or the tar/gzip commands (UNIX). [file 1471-2105-12-3-S1.TGZ › R2R-1.0.1/demo/104/psbNH.sto]

# STOCKHOLM 1.0
NC_005071.1/1943264-1943722                  UGCCCCAACCUGGCACUACCUUGCCAGGGGCGUAGCCGGGUAGAGAUUUGAUCAGAUUUCCCAGACGGGUGCUUUGAGCCAUAACGGAGCUUCGGUCUCGGAUGGUGAUUAAGCAUGCCUACUGUAAUGGUCAUAGUCCG.CAUA.CGGACUAAUCCUGUCGAGAGAUGUG.AUGGAAAACUCCUCCUCCGAGACCUACUCCCUGCUCAUUGCCAUGGUCACCAUCACCUUCGGGCUGACCGGAUACGGGCUCUACACAGCUUUUGGUCCUCCCUCAAAAGAACUCGAAGACCCCUUUGAAGAACACGAAGACUGACGAUCACAUCAAUCGACACGCUCAAGCAAUAGUUCAGCCAACUCUCCAGGCUUCAGCUCUACCGCUUCGCCGAGACAGGACUCGUGAGCGCUACCAACCCGCCAAGUCUUCCCUACGGCCCAAGACUGGCGUGUUGCACCGGCAUU
NC_008820.1/2161422-2161880                  UGCCCCAACCAGGCACUACCUUGCCAGGGGCGUAGCCGGGUAGAGAUUUGAUCAGAUUUCCCAGACGGGUGCUUUGAGCCAUAACGGAGCUUCGGUCUCGGAUGGUGAUUAAGCAUGCCUACUGUAAUGGUCAUAGUCCG.CAUA.CGGACUAAUCCUGUCGAGAGAUGUG.AUGGAAAACUCCUCCUCCGAGACCUACUCCCUGCUCAUUGCCAUGGUCACCAUCACCUUCGGGCUGACCGGAUACGGGCUCUACACAGCUUUUGGUCCUCCCUCAAAAGAACUCGAAGACCCCUUUGAAGAACACGAAGACUGACGAUUACAUCAAUCGACACGCUCAAGCAAUAGUUCAGCCAACUCUCCAGGCUUCAGCUCUACCGCUUCGCCGAGACAGGACUCGUGAGCGCUACCAACCCGCCAAGUCUUCCCUACGGCCCAAGACUGGCGUGUUGCACCGGCAUU
NZ_AAOK01000002.1/214618-215075              GUGGUUCCCCAACCAGGCACAACCUUGCCGUACUCAGAAUUAAGGGGACGGAGCAGAUCGCCCAGACGAGUGCGUUGAGCCAUAACGGCGCUUGGGUCUCGGGUGGAGUUCAGUCCCGAUACUCUAGGGGUCCCGGCCC.GGAAG..AGGCCGAUCCUGUCGAGAGAUGUG.AUGGAAAGUUCUUCGCCGGCCCUGUCCGUCGCGAUUGCCGUUCUGGCUGCCUUGCUUGGUCUCACUGGUUUCGGGGUCUAUACAGCCUUUGGUCCGCCCUCGAAACGCCUCGACGACCCCUUUGACGAUCACGAGGACUGACGGACCAACCGAACCUCCCUGAGUUCACCGGGCAUCAUUUGGAUGCUGGUCUCUCCCGUUGGCAUCGCCCAGCCACCAUCGAGGAGCCAACGCAAUCGCUGGGCCCCGGGGUUCAGCAGCUGAAUCAUCAACGCCGAGGCUGCUGAACA
NC_009481.1/340773-340316                    GUGGUACCCCAGCCAGGCACGACCUUGCCGUACUCAGAGUUCAGGGGACGGAGCAGAUCGCCCAGACGAGUGCGUUGAGCCAUAACGGCGCUUGGGUCUCGGGUGAAGUUCAGUCCGGAUACUCUAGGGGUCCCGGCCC.GGAUG..AGGCCGAUCCUGUCGAGAGAUGUG.AUGGAAAGUUCUUCGCCGGCUCUGUCCGUCGCGAUCGCUGUUUUGGCUGCUUUGCUUGGCCUCACCGGUUUCGGGGUGUACACAGCCUUCGGUCCGCCGUCGAAACGGCUUGACGAUCCCUUUGACGAUCACGAGGACUGACGGACCAAGCGAACCUCCCGGAGUUCACCGGGCCUGAGCUCGAUCCGGUUGGUUCCAUCAGGGACCGCCCAGUCCUCCGUUAACUGCCAUUGCAAGCGCUGAGCUCCGGGAUUCAGCAGCUGGAUCACGAGUGCUGAAGCGUCUGUUGA
JCVI_SCAF_1096627066797/110-568              GUGGUUCCCCAGCCGGGGACAACCUUGCCGUACUCGGAGUUGAGGGGACGGAGUAGAUCGCCCAAACGAGUGCGUUGUGCCAUAGCGGCCCUGAGGUCUCGGGUGAAGUUCAGUCCCGAUACUGUAAGGGUCCUGGCCCU.GAUA.AGGGCCGAUCCUGUCGAGAGAUGUG.AUGGAAAGCUCUUCCCCGGCGCUGUCGGUGUCGAUCGCGGUGUUAACAGCCCUGCUUGGACUGACCGGUUUUGGCGUCUACACAGCCUUCGGACCACCCUCGAAGCGUCUGGACGAUCCCUUCGAUGAUCACGACGACUGAGGGGCUAAGCGCAGCUCAUGCAGCGCUCCUGGGUUGAUUGUUGUGGACUGUUGUCCAUCCUGAAUCAACCAGCCCUGAUCGCCAGGCGACCAGGUCACCCUUGCGCUUCCAGGGUUCAGCAGCUGAACGAGAACCGCAUCUUGAACCGC
JCVI_SCAF_1096627081534/1161-1619            GUAGUUCCCCAGCCGGGGACAACCUUGCCGUACUCGGAGUUGAGGGGACGGAGCAGAUCGCCCAAACGAGUGCGUUGUGCCAUAGCGGCCCUGAGGUCUCGGGUGAAGUUCAGUCCCGAUACUGUAGGGGUCCCGGCCCU.GAUC.AGGGCCGAUCCUGUCGAGAGAUGUG.AUGGAAAGCUCUUCCCCGGCGCUGUCGGUGUCGAUCGCGGUGUUAACCGCUCUGCUUGGACUGACCGGUUUUGGCGUUUACACAGCCUUCGGACCACCCUCGAAGCGUCUGGACGAUCCCUUCGAUGAUCACGACGACUGAGGGGCUAAGCGCAGCUCUUGCAGCGCUCCUGGGUUGAUUGUUGUGGACUUUUGUCCAUCCUGAAUCAACCAGCCCUGAUCGCCAGGCGACCAGGUCACCCUUGCGCUCCCAGGGUUCAGCAGCUGAACGAGAACCGCAUCUUGAACCGC
JCVI_SCAF_1101668667375/1457-1068            .....................................................................GUGCGUUGUGCCAUAGCGGCCCUGAGGUCUCGGGUGAAGUUCAGUCCCGAUACUGUAGGGGUCCCGGCCCU.GAUC.AGGGCCGAUCCUGUCGAGAGAUGUG.AUGGAAAGCUCUUCCCCGGCGCUGUCGGUAUCGAUCGCGGUCUUAACCGCCCUGCUUGGACUGACCGGUUUUGGCGUUUACACAGCCUUCGGACCACCCUCGAAGCGCCUAGACGAUCCCUUUGACGAUCACGACGACUGAGGGGCUAAGCGCAACUCUUGCAGCGCUCCUGGGUUGAUUGUCGUGGAAUGCUGUCCAUCCUGUAUGAACCAGCCCUGAUCGCCAGGCGUCCAGGUCACCCUUGCGCUCCCUGGGUUCAACAGCUGAACAAGAACCGCAUUUUGAACAGC
JCVI_SCAF_1096627073860/1329-898             ...........................CCGUACUCGGAGUUGAGGGGACGGAGCAGAUCGCCCAAACGAGUGCGUUGUGCCAUAGCGGCCCUGAGGUCUCGGGUGAAGUUCAGUCCCGAUACUGUAGGGGUCCCGGCCCU.GAUC.AGGGCCGAUCCUGUCGAGAGAUGUG.AUGGAAAGCUCUUCCCCGGCGCUGUCGGUGUCGAUCGCGGUGUUAACCGCCCUGCUUGGACUGACCGGUUUUGGCGUUUACACAGCCUUCGGACCACCCUCGAAGCGUCUGGACGAUCCCUUCGACGAUCACGACGAUUGAGGGGCUAAGCGCAGCUCUUGCAGAGCCCCUGGGUUGAUUGUUGUGGACUGUUGUCCAUCCUGAAUAAUCCAGCCCUGAUCGCCAGGCGACCAGGUCACCCUUGCGCUCCCAGGGUUCAGCAGCUGAACGAGAACCGCAUCUUGAACAGC
JCVI_SCAF_1096628013422/382-840              GUGGUUCCCCAGCCGGGAACGACCUUGCCGUACUCGGAGUUCAGCGGACGGAGCAGAUCGCCCAAUCGAGUGCGUUGUGCCAUAGCGGCCCUGAGGUCUCGGGUGAAGUUCAGUUCCGAUACUGUAAGGGUCCCGGCCCU.GAAG.AGGGCCGAUCCUGUCGAUAGAUGUU.AUGGAAAGCUCCUCCCCGGCGCUGUCGGUAUCGAUUGCCGUGCUGACAGCCCUGUUCGGACUCACCGGUUUUGGUGUCUACACCGCCUUCGGUCCGCCGUCGAAACGGCUGGACGAUCCCUUUGACGAUCACGACGACCACUGAGACGACCGCGGAAUCAGUCGAAUUUCCCUGAUUGCCCCAGGGGGAAUCGAUACCGAAGCUCCGUCUCCCUCAAUCCACCAGCCCUCAGCUCCAGGCGUCCAGUUGAUUCUUGCGCCGCCUGGAUUGAGCACCUGCAGCACCACCGU
JCVI_SCAF_1096627950878/1184-1629            CGUGGUUCCCCAGCCGGGCACCACCUCGCCGUACUCGGAGUUGAGGGGACGGAGUAGAUCUCCCAGACGAGUGCGUUGCGCCAUGACGGGCUUGGGUCUCGGGUGAGGUUCAGUCUGGAUACUGUAGGGGCCAUGGCCCGGAA...CGGGUCGAACCUGUCGAGAGAUGUG.AUGGAAACCUCCUCCCCAGCGCUCACGGUGGCGAUCGCGGUGCUCGCCGUUCUGCUCGGGCUCACCGGUUUCGGCAUCUACAUCGCUUUCGGCCCUCCCUCCAAACGACUGGAUGACCCGUUCGACGAUCACGACGACUGAGGCAGAGGCAACAGUUCCAGGUCGGCCAGUUCACCGGGCCGAAGCACCAGCUCCCGGGUGAAGCCCCCCGCGUCAACGCGACGCAUCUGCCAGGCCGCCCCGUCCACCAGGGUCCAGCGCAGACGCGUCGCGCCCGG............
NZ_AANP01000005.1/188411-188868              CGUGGUUCCCCAGCCGGGCACCACCUUGCCGUACUCGGAAUUGAGGGGACGGAGGAGAUCUCCCAGACGAGUGCGUUGCGCCAUGACGGGCUUGGGGCUCGGGUGAGGUUCAGUCUGGAUACUGUAGGGGCCAUGGCCCGGAA...CGGGUCGAACCUGUCGAGAGAUGUG.AUGGAAACCUCCUCCCCAGCGCUCACGGUGGCGAUCGCCGUGCUCGCCGUUCUGCUCGGGCUCACCGGUUUCGGCAUCUACACAGCCUUCGGCCCCCCCUCCAAACGACUGGAUGAUCCAUUCGACGAUCACGACGACUGAGGCGCAGGCGACAGUUCCAGGUCGGCCAGUUCACCGGGCCGAAGCACCAGCUCCCGGGUGAAGCCCCCCGCUCCAGUUCGCCGCAUCUGCCAGGCCGCCCCGUCCACCAGGUUCCAGCGCACACGCUUCGCGCCCGGAUUCAACACCUG
JCVI_SCAF_1096626388708/176-1                CGUGGUUCCCCAGCCGGGCACCACCUUGCCGUACUCGGAGUUGAGGGGACGGAGGAGAUCUCCCAGACGAGUGCGUUGCGCCAUGACGGGCUUGGGUCUCGGGUGAGGUUCGGUCUGGAUACUGUAGGGGCCAUGGCCCGGAA...CGGGUCGAACCUGUCGAGAGAUGUG.AUGGAAAC..........................................................................................................................................................................................................................................................................................
JCVI_SCAF_1096627356520/1129-672             CGUGGUUCCCCAGCCGGGCACCACCUUGCCGUACUCGGAGUUGAGGGGACGGAGGAGAUCUCCCAGACGAGUGCGUUGCGCCAUGACGGGCUUGGGUCUCGGGUGAGGUUCGGUCUGGAUACUGUAGGGGCCAUGGCCCGGAA...CGGGUCGAACCUGUCGAGAGAUGUG.AUGGAAACCUCCUCCCCAGCGCUCACGGUGGCGAUCGCGGUGCUCGCCGUUCUGCUCGGGCUCACCGGUUUCGGCAUUUACACCGCUUUCGGCCCUCCCUCCAAACGACUGGAUGACCCGUUCGACGAUCACGACGACUGAGGCGGAGGCAACAGUUCCAGGUCGGCCAGUUCACCGGGCCGAAGCACCAGCUCCCGGUUGAAGCCCCCCGCGUCAACGCGACGCAUCUGCCAGCCCGCCCCGUCCACCAGGGUCCAGCGCACACGCGUCGCGCCCGGAUUCAACACCUG
JCVI_SCAF_1096627359014/1912-2369            CGUGGUUCCCCAGCCGGGCACCACCUUGCCGUACUCGGAGUUGAGGGGACGGAGGAGAUCUCCCAGACGAGUGCGUUGCGCCAUGACGGGCUUGGGUCUCGGGUGAGGUUCAGUCUGGAUACUGUAGGGGCCACGGCCCGGAA...CGGGUCGAACCUGUCGAGAGAUGUG.AUGGAAACCUCCUCCCCAGCGCUCACGGUGGCGAUCGCGGUGCUCGCCGUUCUGCUCGGGCUCACCGGUUUCGGCAUCUACACCGCUUUCGGCCCUCCCUCCAAACGACUGGAUGACCCGUUCGACGAUCACGACGACUGAGGCGGAGGCAACAGUUCCAGGUCGGCCAGUUCACCGGGCCGAAGCACCAGCUCCCGGUUGAAGCCCCCCGCGUCAACGCGACGCAUCCGCCAGCCCGCCCCGUCCACCAGGGUCCAGCGCACACGCGUCGCGCCUGGAUUCAACACCUG
JCVI_SCAF_1096627360792/4904-4447            CGUGGUUCCCCAGCCGGGCACCACCUUGCCGUACUCGGAGUUGAGGGGACGGAGGAGAUCUCCCAGACGAGUGCGUUGCGCCAUGACGGGCUUGGGUCUCGGGUGAGGUUCAGUCUGGAUACUGUAGGGGCCACGGCCCGGAA...CGGGUCGAACCUGUCGAGAGAUGUG.AUGGAAACCUCCUCCCCAGCGCUCACGGUGGCGAUCGCGGUGCUCGCCGUUCUGCUCGGGCUCACCGGUUUCGGCAUCUACACCGCUUUCGGCCCUCCCUCCAAACGACUGGAUGACCCGUUCGACGAUCACGACGACUGAGGCGGAGGCAACAGUUCCAGGUCGGCCAGUUCACCGGGCCGAAGCACCAGCUCCCGGGUGAAGCCCCCCGCGUCAACGCGACGCAUCUGCCAGGCCGCCCCGUCCACCAGGGUCCAGCGCACACGCGUCGCGCCCGGAUUCAACACCUG
JCVI_SCAF_1096627949840/589-1046             AGUGGUUCCCCAGCCGGGCACCACCUUGCCGUACUCGGAGUUGAGGGGACGGAGGAGAUCUCCCAGACGAGUGCGUUGCGCCAUGACGGGCUUGGGUCUCGGGUGAGGUUCAGUCUGGAUACUGUAGGGGCCACGGCCC.AGAAC..GGGUCGAACCUGUCGAGAGAUGUG.AUGGAAACCUCCUCCCCAGCNNNNNNNNNNNNNNNNNNNNNNNNNNNNNNNNNNNNNNNNNNNNNNNNNNNUCUGCUCGGGCUCACCGGUUUCGGCAUCUACACCGCUUUCGGCCCUCCCUCCAAACGACUGGAUGACCCGUUCGACGAUCACGACGACUGAGGCGGAGGCAACAGUUCCAGGUCGGCCAGUUCACCGGGCCGAAGCACCAGCUCCCGGGUGAAGUCCCCCGCGUCAACGCGACGCAUCUGCCAGGCCGCCCCGUCCACCAGGGUCCAACGCACACGCGU
NZ_AAUA01000004.1/95700-95243                GUGGUUCCCCAGCCAGGCACAACCUUGCCGUACUCGGAGUUGAGGGGACGGAGGAGAUCUCCCAGACGAGUGCGUUGAGCCAUAGCGGCGCUUGGUUCUCGGUUCAGGUUCGGUCUGGAUACUGUAGGGGUCCUGGUCC.UGAUA..AGGCCGAACCUGUCGAGAGAUGUG.AUGGAAACCUCCUCACCAGCACUGUCUGUUGCUAUUGCCGUUCUGGCUGUGUUGCUCGGCCUCACAGGAUUCGGCGUUUACACCGCUUUUGGCCCGCCCUCCAAGAAACUCGAUGAUCCCUUCGACGAUCACGACGACUGAUCGACGUCUCCCUCAAGCGGAGUCAGCACCACUUCCACCAGUUCUCCGGGACUGAAGACGAUCCCUUGCGCUGCACAGGCGCAACCGCGAUCGGCUGUGCCUUUGGGAUCAGCAGCUGUUUGCCAAUUAACAGCUUCCGCGAGUCGAGA
NC_008319.1/322125-321667                    GUGGUGCCCCAGCCGGGGACAACCUUGCCGUAUUCCGAAUUUAGGGGGCGGAGCAGAUCUCCCAGACGGGUGCGUUGAGCCAUGGCAGCGCUGAAGUCUCGGGUUGAAUUAAGUCUCGAUACUGUAGGGGCUCCGACCC.AUAUAG.GGGUCGAUCCUGUGGAGAGUUGUG.AUGGAAAGUUCGUCCCCAGCCAUGUCAGUGGCGAUUGCCGUGCUGGCGGCCCUGCUUGGGUUAACAGGAUUUGGGGUGUACACAGCCUUUGGGCCUCCAUCAAAAAAUCUCGACGACCCGUUCGAUGAUCACGAAGAUUGAACGUUCUCCAAAAUCAAAGUGAUGAGCUCGCCAGGUUUCACCUCCCAGAAUGUCCUUGGGUCGUUGGAUUUGGCGCAGCUCAGCCUCCAAUCAGUCCCAGGCAACCAACGCUGACGCGCUGGUCCAGGAUUGAGUAAUUCAAUUUGAAC
NZ_AATZ01000002.1/616484-616027              GUGGUGCCCCAACCGGGAACGACCUUGCCGUACUCGGAGUUCAGAGGGCGGAGGAGGUCUCCCAGACGGGUGCGUUGGGCCAUGGCGACGCUUGGGUCUCGGGUUAAAGGAAGUGCCGAUACUGUAGGGGC..CAGCUCCGGUUA.GGGGCUGGUCCUGCCGAAAGAUUGUGAUGGAAACGUCGUCCCCUGCCCUAUCUGUUGCCCUCGGCGUCAUGGCUGUUGUGCUUGGACUCACCGGCUUUGGCGUCUACCAAGCCUUCGGGCCACCGUCCAAAGAAUUGGAUGAUCCGUUUGACGAUCAUGAAGACUGACGCAGCUGUAAUUCCGCCAGUUCUCCGGGUGCAAGCAUCAUUUGAUCAACGAAUGGGUCGUGCGUCCCACGCCGAACCAGCCAAUUGUGUCCUGGUCGCCAAAGGCAACGGGCAGGGCCUGCGUUGAGGACACGACAAGUGACCCCAU.
NC_007513.1/1985886-1986343                  GUGGUGCCCCAACCGGGAACGACCUUGCCGUACUCGGAGUUCAGAGGGCGGAGGAGGUCUCCCAGACGGGUGCGUUGGGCCAUGGCGACGCUUGGGUCUCGGGUUAAAGGAAGUGCGGAUACUGUAGGGGC..CAGCUCCGGUUA.GGGGCUGGUCCUGCCGAAAGAUUGUGAUGGAAACGUCGUCCCCUGCCCUAUCUGUUGCCCUCGGCGUCAUGGCCGUUGUGCUUGGACUCACCGGCUUUGGCGUCUACCAAGCCUUCGGUCCACCGUCCAAAGAAUUGGAUGAUCCGUUUGAUGAUCACGAAGACUGACGCAGCUGCAGCGCCGCCAAUUCUCCCGGCGCAAGCACCACUUGCUCAACGAAUGGGUCAUGCGCCCCACGCCGAACCAGCCAAGGAUGUCCCGGCCGCCACAGGCAACGGGCAGGGCCAGCGUUUAAGGCGCGACAGGAAAUCCCAU.
JCVI_SCAF_1096627155346/1494-1037            GUGGUGCCCCAGCCCGGAACGACCUUGCCGUACUCGGAGUUAAGAGGGCGGAGGAGGUCUCCCAGACGAGUGCGUUGAGCCAUGGCGACGCUUGGGUCUCGGGUGUUGAAAAGUCCAGAUACUGUAGGGGC..CAGCUCCGGUUC.GGGGCUGAUCCUGUCGAGAGAUGUG.AUGGAAACCACCUCACCUGCCCUGUCGGUCGCCAUCGGCGUGCUUGCAGUUCUGUUCGGACUGACCGGAUUCGGCGUCUAUCAGUCGUUCGGUCCACCAUCAAGAGGUCUGGAUGAUCCCUUCGACGAUCACGACGACUGAAGCAACUGCAGUUCUGCCAGUUCGCCCGGGGCCAGAACCACAGCGUCCGAGAGAACGCCAUCGCGCCCCACCUUCCAGCCGUCACCGGGAAUCCAGCGACAGCGGGACGCUCCGGGGUUCAAGAGCUGCAGCCUGCAUCCGUCAGGAGC
NC_005070.1/271469-271012                    UUGUUCCCCAGCCGGGAACGACCUUGCCGUACUCGGAGUUCAGAGGGCGGAGAAGGUCUCCCAGACGGGUGCGCUGAGCCAUGGCGACGCUUUGGGUCUCGGGUGAAUUGAAGUCUAGAUACUGUAGGGGC..CGAUUCCGUUUC.GGGGUCGGUCCUGUCGAGAGAUGUG.AUGGAAACGUCGUCCCCUGCCCUCUCCGUUGCCAUCGGAGUGCUCGCCGUUCUGCUCGGCAUGACCGGUUUCGGUGUGUACCAGGCUUUCGGUCCGCCCUCCAAGGCGCUGGAUGAUCCCUUCGACGAUCACGAGGACUGAGCCAACCGCAGCUCAACCAGUUCCCCUGGUGCCAGUUCGAUCCAGUCGUCAGCGGCGACCGAUCGUCCCACUUUCCAGCCUGCUCCAGGCUGCCAGCGGCACCGGGAAGCCCCGGGAUUGAGCAGCUGCAGCACCACACCGUUGGCGUC
JCVI_SCAF_1101667407209/858-406              .....CCCCAGCCGGGGACGACCUUGCCGUACUCGGAGUUCAGAGGGCGGAGAAGGUCUCCCAGACGGGUGCGUUGAGCCAUGGCGACGCUUUGGGUCUCGGGUGAAUUGAAGUCUGGAUACUGUAGGGGC..CGAUUCCGUUUC.GGGGUCGGUCCUGUCGAGAGAUGUG.AUGGAAACGUCGUCCCCUGCCCUCUCCGUUGCUAUCGGAGUGCUCGCCGUUCUGCUCGGCAUGACCGGUUUCGGUGUGUACCAGGCCUUCGGUCCGCCGUCCAAGGCGCUGGAUGAUCCCUUCGACGAUCACGAGGACUGAGCCAACCGCAACUCAACCAGUUCCCCUGGUGCCAGUUCGACCCAGUCGUCAGCGGCGACCAAUCGACCCACCUUCCAGGCUCCUCCAGGCUGCCAGCGGCACCGGGAGGCUCCGGGAUUGAGCAGUUGCAGCAUCACGCCGUUGGCGUC
JCVI_SCAF_1096626959936/1136-1593            UUGUUCCCCAGCCGGGAACGACCUUGCCGUACUCGGAGUUCAGAGGGCGGAGAAGGUCUCCCAGACGGGUGCGUUGAGCCAUGGCGACGCUUUGGGUCUCGGGUGAAUUGAAGUCUGGAUACUGUAGGGGC..CGAUUCCGUUUC.GGGGUCGGUCCUGUCGAGAGAUGUG.AUGGAAACGUCGUCCCCUGCCCUCUCCGUUGCCAUCGGAGUGCUCGCCGUUCUGCUCGGCAUGACCGGUUUCGGUGUGUACCAGGCUUUCGGUCCGCCCUCCAAAGCGCUGGAUGAUCCCUUCGACGAUCACGAGGACUGAGCCAACCGCAGCUCAAUCAGUUCCCCUGGUUCCAGUUCGAUCCAGUCGUCAGCGGCGACGGAUCGACCCACCUUCCAGCCCUCUCCAGGCUGCCAGCGGCACCGGGAGGCUCCGGGAUUGAGUAGUUGCAGCACCACGCCGUUGGCGUC
JCVI_SCAF_1101667591879/175-632              UUGUUCCCCAGCCGGGGACGACCUUGCCGUACUCGGAGUUCAGAGGGCGGAGAAGGUCUCCCAGACGGGUGCGUUGAGCCAUGGCGACGCUUUGGGUCUCGGGUAAAUUGAAGUCUAGAUACUGUAAGUGC..CGAUUCCGUUUC.GGGGUCGGUCCUGUCGAGAGAUGUG.AUGGAAACGUCGUCCCCUGCCCUCUCCGUUGCCAUCGGAGUGCUCGCCGUUCUGCUCGGCAUGACCGGUUUCGGUGUGUACCAGGCCUUUGGGCCGCCAUCAAAGGCGCUGGAUGAUCCCUUCGACGAUCACGAGGACUGAGCCAACCGCAACUCAACCAGUUCUCCUGGCGCCAAUUCGACCCAGUCGUCAGCGGCGACGGAUCGACCCACCUUCCAGCCUUCUCCAGGCUGCCAGCGGCACCGGGAGGCUCCCGGAUUGAGCAGCUGCAGCACCACGCCGUUGGCGUC
JCVI_SCAF_1096627750156/86-543               AGUGGUGCCCCAUCCGGGAACCACCUUGCCAUACUCGGAGUUCAGUGGGCGGAGAAGGUCUCCCAGACGGGUGCGUUGUGCCAUGGCGACGCCGGGUCUCGGGUGGUUUGAAGUCUCGAUACUGUAGGGGU..CGACUCCAGUUC.GGAGUUGAUCCUGUCGAGAGAUGUG.AUGGAAACGACGUCCCCAGCCCUGUCCGUCGCCAUUGGCGUGCUCGCCGUUUUGUUCGGACUCACCGGAUUCGGCGUGUAUCAGGCCUUUGGGCCCCCAUCCAAAGCACUGGACGAUCCAUUCGACGAUCACGAGGAUUGAUCCACCACCAGUGAGACGAGUUCUCCCGGGGAGAUCACCACAGCAUCAGCGGCACUUGAAUCGACAUCCCUGCGGACACUCCAGUCCGCUCCGGGAGUCCAGCGACAACGCGCUGAUCCCGCAUUCAGCAGCUUCAGCAGGCAGACGUC
JCVI_SCAF_1096627371787/1464-1921            AGUGGUGCCCCAUCCGGGAACCACCUUGCCGUACUCGGAGUUCAGUGGGCGGAGAAGGUCUCCCAGACGGGUGCGUUGUGCCAUGGCGACGCCGGGUCUCGGGUGGUUUGAAGUCUAGAUACUGUAGGGGC..CGACUCCGGUUC.GGGGUUGAUCCUGUCGAGAGAUGUG.AUGGAAACGUCGUCCCCAGCCCUGUCCGUCGCCAUUGGCGUGCUCGCCGUUUUGUUCGGACUCACCGGAUUUGGCGUGUAUCAGGCCUUUGGCCCUCCAUCAAAAGCACUCGACGAUCCGUUCGACGAUCACGAGGACUGAUCCAGCACCAGGGAGACGAGUUCUCCUGGGGUGAUCACCACGGCUGAAGCGGCAAUUGAGUCAGCUUCCCUGCGGACCCUCCACCCCGCUCCGGGAGUCCAGCGACAUCGCGCUGAUCCUGAAUUGAGCAGCUUCAGCACGCAACCAUC
NC_007516.1/272827-272370                    AGUGGUGCCCCAUCCGGGAACCACCUUGCCGUACUCGGAGUUCAGUGGGCGGAGAAGGUCUCCCAGACGGGUGCGUUGUGCCAUGGCGACGCCGGGUCUCGGGUGGUUUGAUGUCUCGAUACUGUAGGGGC..CGACUCCGGUUC.GGGGUUGAUCCUGUCGAGAGAUGUG.AUGGAAACGUCGUCCCCAGCUCUGUCCGUCGCCAUUGGCGUGCUCGCCGUUUUGUUCGGACUCACCGGAUUUGGCGUGUACCAGGCCUUUGGGCCUCCAUCAAAAGCACUCGACGACCCGUUCGACGAUCACGAGGACUGAUCCACCACCAGGGAGACGAGUUCUCCCGGGGCGAUCACUACGGCAUCAGCGGCACUUGAAUCGACAUCCCUGCGGACACUCCAGUCCGCUCCGGGGGUCCAGCGACAACGCGCUGAUCCCGCAUUCAGCAGCUUCAGCAGGCAAACGUU
JCVI_SCAF_1096627751564/280-737              GGUGGUGCCCCAUCCGGGAACCACCUUGCCGUACUCGGAGUUCAGUGGGCGGAGAAGGUCUCCCAGACGGGUGCGUUGUGCCAUGGCGACGCCGGGUCUCGGGUGGUUUGAAGUCUCGAUACUGUAGGGGC..CGACUCCGGUAC.GGGGUUGAUCCUGUCGAGAGAUGUG.AUGGAAACGUCGUCCCCAGCCCUGUCCGUCGCCAUUGGCGUGCUCGCCGUUUUGUUCGGACUCACCGGAUUUGGCGUGUAUCAAGCCUUUGGCCCUCCAUCAAAAGCACUCGAUGACCCGUUCGACGAUCACGAGGACUGAUCCACCACCAGGGAGACGAGUUCUCCUGGGGUGAUCACCACGGCAGAAGCGGCCAUCGAGUCGGCUUCCUUGCGGACCCUCCACCCCGCUCCUGGGGUCCAGCGACAGCGCGCUGAUCCCGAAUUAAGCAGCUUCAGCACGCAACCAUC
JCVI_SCAF_1096627370986/2493-2111            ...........................................................................UUGUGCCAUGGCGACGCCGGGUCUCGGGUUGUUUGAAGUCUCGAUACUGUAGGGGC..CGACUCCGGUUC.GGGGUUGAUCCUGUCGAGAGAUGUG.AUGGAAACGUCGUCCCCAGCCCUGUCCGUCGCCAUUGGCGUGCUCGCCGUUUUGUUCGGACUCACCGGAUUUGGCGUGUAUCAGGCCUUUGGCCCUCCAUCAAAAGCACUCGACGACCCGUUCGACGAUCACGAGGACUGAUCCACCACCAGGGAGACGAGUUCUCCUGGGGUGAUCACCACGGCGGAAGCGGCCAUUGAGUCGGCUUCCCUCCGGACCCUCCACCCCGCUCCGGGGGUCCAGCGACAACGCGCUGAUCCCGAAUUGAGCAGCUUCAGCACGCAACCAUC
JCVI_SCAF_1101668657376/742-285              AGUGGUGCCCCAUCCGGGAACCACCUUGCCGUACUCGGAGUUCAGUGGGCGGAGAAGGUCUCCCAGACGGGUGCGUUGUGCCAUGGCGACGCCGGGUCUCGGGUGGUUUGAAGUCUCGAUACUGUAGGGGC..CGACUCCGGUUC.GGGGUUGAUCCUGUCGAGAGAUGUG.AUGGAAACGUCGUCCCCAGCCCUGUCCGUCGCCAUUGGCGUGCUCGCCGUUUUGUUCGGACUCACCGGAUUUGGCGUGUAUCAGGCCUUUGGCCCUCCAUCAAAAGCACUCGACGACCCGUUCGACGAUCACGAGGACUGAUCCACCACCAGGGAGACGAGUUCUCCUGGGGUGAUCACCACGGCAGAAGCGGCAAUUGAUUCGGCUUCCCUGCGGACCCUCCACCCCGCUCCGGGAGUCCAGCGACAGCGCGCUGAUCCCGAAUUGAGCAGCUUCAGCACGCAACCAUC
JCVI_SCAF_1096627612675/366-823              AGUGGUGCCCCAGCCGGGAACCACCUUGCCGUAUUCGGAGUUCAGUGGGCGGAGAAGGUCUCCCAGACGGGUGCGUUGUGCCAUGGCGACGCCGGGUCUCGGGUGGUUUGAAGUCUCGAUACUGUAGGGGC..CGACUCCGGUUC.GGGGUUGAUCCUGUCGAGAGAUGUG.AUGGAAACGUCGUCCCCAGCCCUGUCCGUCGCCAUUGGCGUGCUCGCCGUUUUGUUCGGACUCACCGGAUUUGGCGUGUAUCAGGCCUUUGGCCCUCCAUCAAAAGCACUCGACGACCCGUUCGACGAUCACGAGGACUGAUCCACCACCAGGGAGACGAGUUCUCCUGGGGUGAUCACCACGGCAGAAGCGGCCAUUGAGUCGGCUUCCCUGCGAACCCUCCACCCCGCUCCAGGAAACCAGCGACAGCGCGCUGAUCCCGAAUUGAGCAGCUUCAGCACGCAACCAUC
JCVI_SCAF_1096627369297/643-1100             AGUGGUGCCCCAUCCGGGAACCACCUUGCCGUACUCGGAGUUCAGUGGGCGGAGAAGGUCUCCCAGACGGGUGCGUUGUGCCAUGGCGACGCCGGGUCUCGGGUGGUUUGAAGUCUCGAUACUGUAGGGGC..CGACUCCGGUUC.GGGGUUGAUCCUGUCGAGAGAUGUG.AUGGAAACGUCGUCCCCAGCUCUGUCCGUCGCCAUUGGCGUGCUCGCCGUUUUGUUCGGACUCACCGGAUUUGGCGUGUAUCAGGCCUUUGGCCCUCCAUCAAAAGCACUCGACGACCCGUUCGACGAUCACGAGGACUGAUCCACCACCAGGGAGACGAGUUCUCCUGGGGUGAUCACCACGGCAGAAGCGGCCAUUGAGUCGGCUUCCCUGCGGACCCUCCACCCCGCUCCGGGAGUCCAGCGACAGCGCGCUGAUCCCGAAUUGAGCAGCUUCAGCACGCAACCAUC
JCVI_SCAF_1096627772150/361-1                AGUGGUGCCCCAUCCGGGAACCACCUUGCCGUACUCGGAGUUCAGAGGGCGGAGAAGGUCUCCCAGACGGGUGCGUUGUGCCAUGGCGACGCCGGGUCUCGGGUGGUUUGAAGUCUCGAUACUGUAGGGGC..CGACUCCGGUUC.GGGGUUGAUCCUGUCGAGAGAUGUG.AUGGAAACGUCGUCCCCAGCCCUGUCCGUCGCCAUUGGCGUGCUCGCCGUUUUGUUCGGACUAACCGGAUUUGGCGUGUAUCAAGCCUUUGGCCCUCCAUCAAAAGCACUCGACGACCCGUUCGACGAUCACGAGGACUGAUCCACCACCAGGGAGACGAGUUCUCCUGGGGUGAUCACCACGGCAGAAGCGG.................................................................................................
JCVI_SCAF_1096627507000/1546-1089            AGUGGUGCCCCAUCCGGGAACCACCUUGCCGUAUUCGGAGUUCAGUGGGCGGAGAAGGUCUCCCAGACGGGUGCGUUGUGCCAUGGCGACGCUGGGUCUCGGGUGGUUUGAAGUCUCGAUACUGUAGGGGC..CGACUCCGGUUC.GGGGUUGAUCCUGUCGAGAGAUGUG.AUGGAAACGUCGUCCCCAGCCCUGUCCGUAGCCAUCGGCGUGCUCGCCGUACUGUUUGGACUCACCGGAUUUGGUGUUUACCAGGCCUUCGGUCCGCCAUCGAAAGCCCUCGACGACCCGUUUGAUGAUCACGAGGACUGAUCCAGCACCAGAGACACCAGUUCUCCUGGGGCGAUCACCACUGCUCCUGCUGCAUUUGAGUCGUUUUCACGGCGAACACUCCAUUCGCCACCGGGGGUCCAUCGGCAGCGCGAUGAUCCCGCGUUGAUGAGCUUCAGCAAGCAUCCACC
JCVI_SCAF_1096627371491/1294-1664            AGUGGUGCCCCAUCCGGGAACCACCUUGCCGUACUCGGAGUUCAGUGGGCGGAGAAGGUCUCCCAGACGGGUGCGUUGUGCCAUGGCGACGCCGGGUCUCGGGUGGUUUGAAGUCUCGAUACUGUAGGGGC..CGACUCCGGUUC.GGGGUUGAUCCUGUCGAGAGAUGUG.AUGGAAACGUCGUCCCCAGCCCUGUCCGUCGCCAUUGGCGUGCUCGCCGUUUUAUUCGGACUCACCGGAUUUGGCGUGUAUCAGGCCUUCGGCCCUCCUUCAAAAGCACUCGACGACCCGUUCGACGAUCACGAGGACUGAUCCACCACCAGAGAGACGAGUUCUCCUGGGGUGAUCACCACGGCAGAAGCGGCAAGUGAGUC.......................................................................................
JCVI_SCAF_1101668231100/859-402              AGUGGUGCCCCAUCCCGGAACCACCUUGCCGUAUUCGGAGUUCAGUGGGCGGAGAAGGUCUCCCAGACGGGUGCGUUGUGCCAUGGCGACGCUGGGUCUCGGGUGGUUUGAAGUCUCGAUACUGUAGGGGC..CGACUCCGAUUC.GGGGUUGAUCCUGUCGAGAGAUGUG.AUGGAAACGUCGUCCCCAGCCUUGUCCGUCGCCAUUGGAGUGCUCGCCGUUUUGUUCGGACUCACCGGAUUUGGCGUGUAUCAAGCCUUUGGCCCUCCAUCAAAAGCACUCGACGACCCAUUUGACGAUCACGAGGACUGAUCCACCACGAGGGAGACCAGUUCUCCUGGGGUGAUCACCACAGCAGCAGCAGUAGCAAUUGAGUCAGCUUCCCUGCGGACAUUCCAACCCGCUCCAGGGGUCCAGCGACAGCGCGCAGAUCCCGCAUUGAGCAGCUUCAGCAGGCAACC
JCVI_SCAF_1096628059629/1269-812             GUGGUGCCCCAGCCUGGAACGACCUUGCCGUACUCGGAGUUUAGAGGGCGGAGAAGGUCUCCCAGACGGGUGCGUUGAGCCAUGGCGACGCUUGGGUCUCGGGUGGAUUGAAGUCUGGAUACUGUAGGGGC..CAACUCCAGUUC.GGGGUUGGUCCUGUCGAGAGAUGUG.AUGGAAACGUCGUCCCCUGCCCUCUCCGUCGCCAUCGGAGUGCUCGCCGUUCUGCUCGGCAUGACCGGUUUCGGGGUAUACCAGGCCUUUGGUCCACCGUCGAAGGNNNNNNNNNNNNNNNNNNNNNNNNNNNNNNNNNNNNNNNNNNNNNNNNNNNCGGUCUCCAUGCUCGCCCUCAAGAUCUCCGUUUACUCGGUUGUCUUCUUCUUCAUCGGUAUUUUCGUCUUCGGUUUCCUGGCGAGCGAUCCCAGCCGGACGCCCAGCCGAAAGGAUCUCGAAGACUGAUGGUU
JCVI_SCAF_1096626726490/166-623              GUGGUGCCCCAGCCGGGAACUACCUUGCCGUACUCGGAGUUCAGAGGGCGGAGAAGGUCUCCCAGACGGGUGCGUUGAGCCAUGGCGACGCUUGGGUCUCGGGUGGAUUGAAGUCUGGAUACUGUAGGGGC..CAACUCCAGUUC.GGGGUUGGUCCUGUCGAGAGAUGUG.AUGGAAACGUCGUCCCCUGCCCUCUCCGUCGCCAUCGGAGUGCUCGCCGUUCUGCUCGGCAUGACCGGUUUCGGGGUGUAUCAGGCCUUUGGUCCACCGUCGAAGGCCCUGGAUGAUCCCUUCGACGAUCACGAGGACUGAGCCACACGAAGCUCUGCCAGCUCUCCAGGGGCCAGCUCGACCCAGUCGUCCACGGCGACGGUGCGGCCGAUCCUCCAGCCGCUGCCUGGAGUCCAGCGGCAACGUGACGCUCCUGGAUUGAGCAGCUGCAGCACAACGCCCUCGGCGGC
#=GC SS_cons                                 ..............................................................................................................................<<<<<..<<<<<<<......>>>>>>>>>>>>................................................................................................................................................................................................................................................................................................................
#=GC R2R_LABEL                               ---------------------------------------------------------------------------------------------------------------...........a................<......>...............b.........SSS-----------------------------------------------------------------------------------------------------------------------------------------------------------------------------------------------------------------------------------------------------------------------------------------------
#=GC R2R_XLABEL_label                        .............................................................................................................................................................................s................................................................................................................................................................................................................................................................................................
#=GF R2R shade_along_backbone S rgb:230,230,230
#=GF R2R tick_label label:s start
#=GF R2R var_hairpin < >

#=GF R2R set_dir pos0 90
#=GF R2R place_explicit a a-- -45 1 0 0 0 -90
#=GF R2R place_explicit b b-- -45 1 0 0 0 -90
//
