# Supplementary material for: R2R - software to speed the depiction of aesthetic consensus RNA secondary structures
Source: BMC Bioinformatics. 2011 Jan 4;12:3. doi: 10.1186/1471-2105-12-3 (PMC3023696; doi:10.1186/1471-2105-12-3)
Supplement: Additional file 1 — Source code and example input and output files. C++ and Perl source code is provided. Installation and usage instructions are given in the user manual (Additional file 2), which is also a part of this archive. Example input files for R2R are included in the "demo" subdirectory of this archive, and R2R's raw output on these examples in PDF and SVG format is supplied in the "demo/output-pdf" and "demo/output-svg" subdirectories. Files can be retrieved from the tgz archive file using programs such as WinZip (Windows), StuffIt Expander (Mac) or the tar/gzip commands (UNIX). [file 1471-2105-12-3-S1.TGZ › R2R-1.0.1/demo/104/Pseudomon-1.sto]

# STOCKHOLM 1.0
wf3_AHAI8448_y1/1-464                        ........................................................GCGAACUAGUGGACACAGAUCGGCUGAGCGGCUCCAGAGCAUUCAUGCUCCUUAGAUGUGAUUNAGUGUUGGCAGAAA.ACC.GGGCUCUCCCUUUCCUAGCACAGCCCGGUAGUUAG.CCCCGA.GCCUC..CCUCCC.CAUA.GAUGCUCGGGGUUUUUUUU.GCCUGCGAUUUACUUGCGACGAUUAGUCAGCAGAAUCAUCGCCCCACUCGUCAUCACUCAGUUCUUCCGGCUCGCCUUCAUCCAGAUCGUCACCUACCAGAAGCUCUUCCUCUGGCGGGAACAAACACUGAUCCAAACGCGCGUAGGCUUCGUCUAUGCCCUGGCGCUUGGGCGCCGAGAACAACUGCACGGUGGACAGUUCGCCGAAGGUUUUGCGCAUAGUGGUCUGAAUUUUCAGCAGCGCAUUUUUUUGCCGCGCCGAACGCCAGCUUGUCAGACUUGCUUAACAAGACAUGGACAGGAAUCUG
NZ_AAAU03000001.1/218329-218839              AAAGCCGCCCCUUCGUGCCAGAGUCCCGUUCGCCGCUCCGACUGAACUUUUGGCGCGAUCGUGCAGUCAGACCCGGUACGAUUGGCUGAAAAGCCUCUCGAUGCUCCUU.GUUGUG.UUAAGUGUUGGCAGAUA.UUC.GGACU.......CUUCGG...GGUCCGGA.GUUGAACCCCGG.GCUUCUUCCUCCCCCACACGAAGUCCGGG..UUUUUUUUGCCCGGAAUCCUCCGCUUCCAUCUUGCCCGCCGCCCGGCGCCCGGCGCCUAAGCGCGCUCCAGGUCGGCCAGACCGGCCAUCGCGAACCGCCACAGACCGUCCGCCAGCGUCGCAGGCGACUGUGCGAACAGCGGCUGGAUCGGCGUCGCGCAGCGGCGGUCGACGAUCAGCAUGACCAGGCAGGGCGCUAUCACGCUGAGGACCAGCCGCGGCAUCCGCGGGUCCGUGGGCGCGAUGGCGGCGAUCUCGCCGACGAUCGUGGCGAGCACCUCGAACUUGGGCUGCGUUUCCUCCUGGAAGACUCUCU
NC_004578.1/373216-372699                    GGAUUCGUCAAACAUUGUAGGAAAUGUGAACUUUUCUUAAUUGCUGGAACUUAACCGUUUGGACAGGAGUCAGAGGUUCCGAUUGAUUGAAAAAUCCAUCGUGCUCUUAAGUUGUG.UUAAGUGUUGGCAGUUAUUCC.GGACC....CCACCCUAA...GGUCCGGACCUUAAGCCCCGGUACUUC.CCCUCCC.CAUGUGAAGUCCGGGGUCUUUUUUUGCCUGCGAUUUACUCCGCAGGCGCUUUGUCUUCCAGCUCCAUCCAGCCGGCCAGCACUGUGUAGGCCUCUUCCAGCCCCAUGCGUUUGGGCGCCGAAAACAACUGGAUGCUCACUGCGUCACCCCAGCCUUUGCGAAUCUCGGCCUGAACCUUGAGCAGCGUGUUCUUGGCAGCGCCGUAGGUCAGCUUGUCAGCUUUGGUCAGCAGGAUGUGCAUUGGCAUGUGGCUGGCAAUCGCCCAAUCGAGCAUCAGCAGGUCGAAGUCGGUCAUUGGAUGACGGAUGUCCAUCAUCAGGAUCAGCCCUUUCA
NC_007005.1/287665-287150                    AGGUUCGUCAAAUAUUGUAGGAAAUGUGAACUUUUCUUCACUGCUGGAACUUAACCGUUUGGACAGGAGUCAGACGUGUCGAUUGGUUGAAAAAUCGAUCGUGCUCCUA.GUUGUG.UUAAGUGUUGGCAGUUA.UCC.AGAUC....CCACCCUAA...GGUCUGGACCUUAAGCCCCGGAACUUCCCCCUCCC.CAUGCGAAGUCCGGGGUCUUUUUU.GCCUGCGAUUUACUCCGCAGGUGCCUUGUCUUCCAGUUCCAUCCAGUCGGCCAGCACGGUGUAGGCCUCUUCCAGCCCCAUGCGCUUGGGGGCCGAGAACAACUGGAUGCUCACUGCAUCGCCCCAGCCUUUGCGAAUCUCGGCCUGAACCUUGAGCAGCGUGUUCUUGGCCGCGCCGUAGGUCAGCUUGUCGGCCUUGGUCAACAGAAUGUGCAUUGGCAUGUUGCUGGCGAUGGCCCAGUCCAGCAUCAACACGUCGAAGUCGGUCAUUGGAUGACGGAUAUCCAUCAUCAGGAUCAGCCCCUUCA
NC_005773.3/299768-299253                    AGGUUCGUCAAACAUUGUAGGAAAUGUGAACUUUUCUUCAUUGCUGGAACUUAACCGUUUGGAUAGGAGUCAGAGGUCUCGAUUGGUUGAAAAAUCGAUCGUGCUCCUA.GUUGUG.UUAAGUGUUGGCAGUUA.UCC.AGAUC....CCACCCUAA...GGUCUGGACCUUAAGCCCCGGAACUUCCCCCUCCC.CAUGCGAAGUCCGGGGUCUUUUUU.GCCUGCGAUUUACUCCGCAGGCGCCUUGUCUUCCAGUUCCAUCCAGUCGGCCAGCACGGUGUAAGCCUCCUCCAGCCCCAUGCGCUUGGGAGCCGAGAACAACUGGAUGCUCACUGCAUCGCCCCAGCCUUUGCGAAUUUCGGUCUGAACCUUGAGCAGCGUGUUCUUCGCAGCGCCAUAGGUCAGCUUGUCGGCCUUGGUCAGCAGAAUGUGCAUCGGCAUGUUGCUGGCGAUGGCCCAGUCCAGCAUCAACAGGUCGAAAUCGGUCAUUGGAUGACGGAUAUCCAUCAUCAGGAUCAGACCCUUCA
NC_009434.1/135760-136273                    UGCCGAAAAAUGUCGGUAGUCGACGAAAUUUUUUUCGUUCGCGUUGAACUUACGGCGCAACGCUCCGGUCAGAGCAUGCGAAGGGUGUAAAAGCCCUUCGAUGCUCCUU.GUUGUG.UUAAGUGUUGGCAGAUC.UCU.GGACC....CCGCCCUAGC..GGUCCGGA.UUCGA.CCUCGA.ACUUCCCCCUCCC.CCAAUGAAGUUCGAGGUUUUUUUU.GCCUGGAGAAAAGUUUGCGAGCCGGAUCCUCUGCCGCGAUGCGUCCUUGCUCGCACGCCUGAAGCGCUAAAUUAUGGCAGCUCCAACCCACCCCCAGCCUUAUGCAACCCGCGCAGUCGCUCACCGAUCUGGGCCAGGUUAACUUCGAUCGCUUCGAGUUCCUCGCGGCGCUCAUCGCCCAGCAGCACCCGGACUUCCUGGUCCAGCUCUUCGGUCAGCUGAUUCAGGCGCAGUUGGCGUUGUUCGCUUUCGCGUUCCAGGCGGGUCCAUUCGCGGGUUUGGGGCAGGCCGUAGCCGUCGCCGUCGAG
NZ_AAKV01000085.1/45882-46397                AGUGCCCGGUGAGGGUGCCGUGGAAAAGUUUUUCGCGGUGCGCUGAACUUUCCCGUUUUGCCGACAGUCAGAACACACGAAUGGCUUCUUGAGCCCUUCGAUGCUCCUUUGCAGUG.UUUAGUGUUGGCAGAU..UCCUGGACC....CCGCCCUAGC..GGUCCGGA.CUUGAACCCCGA.ACUUCCCCCUCCC.CAUACGAAGCUCGGGGUUUUUUUU.GCCUGGAAUUCAGGCUUCCUCGAACGCCUCUUGUUCCUCGUCCAGCAGGCCCAGCCAUUGCGCCAGGACCAUUUGCGCCUCGUCGACGCCCUGGCGCUUGGGCGCGGAGAACAGUUGCAGGGUGGCGACGUCGCCCCAGCCUUGCUGGACUUCCCGGCGUACCUUGAGCAGGGCGUUCUUGGCCGCGCCGAAGGCCAGCUUGUCGGCCUUGGUCAUCAGUACAUGGAUCGGUAGCUGGCUGGCCUGGGCCCAAUCCAGCAUCAGUCGGUCGAAGUCGGUGAGCGGGUGGCGGAUGUCCAUCAUCAGGA
NZ_AAKW01000050.1/2292-1778                  AGUGCCCGGUGAGGGUGCCGUGGAAAAGUUUUUCGCGGUGCGCUGAACUUUCCCGUUUUGCCGACAGUCAGAACACACGAAUGGCUUCUUGAGCCCUUCGAUGCUCCUUUGCAGUG.UUUAGUGUUGGCAGAU..UCCUGGACC....CCGCCCUAGC..GGUCCGGA.CUUGAACCCCGA.ACUUC.CCCUCCC.CAUACGAAGCUCGGGGUUUUUUUU.GCCUGGAAUUCAGGCUUCCUCGAACGCCUCUUGUUCCUCAUCCAGCAGGCCCAGCCAUUGCGCCAGGACCAUUUGCGCCUCGUCGACGCCCUGGCGCUUGGGCGCGGAGAACAGUUGCAGGGUGGCGACGUCGCCCCAGCCUUGCUGGACUUCCCGGCGUACCUUGAGCAGGGCGUUCUUGGCCGCGCCGAAGGCCAGCUUGUCGGCCUUGGUCAUCAGUACAUGGAUCGGUAGCUGGCUGGCCUGGGCCCAAUCCAGCAUCAGUCGGUCGAAGUCGGUGAGCGGGUGGCGGAUGUCCAUCAUCAGGA
NZ_AAQW01000001.1/6411626-6411111            AGUGCCCGGUGAGGGUGCCGUGGAAAAGUUUUUCGCGGUGCGCUGAACUUUCCCGUUUUGCCGACAGUCAGAACACACGAAUGGCUUCUUGAGCCCUUCGAUGCUCCUUUGCAGUG.UUUAGUGUUGGCAGAU..UCCUGGACC....CCGCCCUAGC..GGUCCGGA.CUUGAACCCCGA.ACUUCCCCCUCCC.CAUACGAAGCUCGGGGUUUUUUUU.GCCUGGAAUUCAGGCUUCCUCGAACGCCUCUUGUUCCUCGUCCAGCAGGCCCAGCCAUUGCGCCAGGACCAUUUGCGCCUCGUCGACGCCCUGGCGCUUGGGCGCGGAGAACAGUUGCAGGGUGGCGACGUCGCCCCAGCCUUGCUGGACUUCCCGGCGUACCUUGAGCAGGGCGUUCUUGGCCGCGCCGAAGGCCAGCUUGUCGGCCUUGGUCAUCAGUACAUGGAUCGGUAGCUGGCUGGCCUGGGCCCAAUCCAGCAUCAGUCGGUCGAAGUCGGUCAGCGGGUGGCGGAUGUCCAUCAUCAGGA
NC_009656.1/6507917-6507402                  AGUGCCUGGGGUGGAUGCCGUGGAAAAGUUUUUCGCGGCGCGCUGAACUUUCCCGUUUUGCCGACAGUCAGAACACACGAAUGGCUGAUUGAGCCCUUCGAUGCUCCUUUGCAGUG.UUUAGUGUUGGCAGAU..UCCUGGACC....CCGCCCUAGC..GGUCCGGA.CUUGAACCCCGA.ACUUCCCCCUCCC.CAUACGAAGCUCGGGGUUUUUUUU.GCCUGGAAUUCAGGCUUCCCCGACCGGCUCUUCGUCCUCGUCCAGCAAGCCCAGCCAUUGCGCCAAGACCAUUUGCGCCUCGUCGACACCCUGGCGCUUGGGCGCGGAGAACAGCUGCAGGCUGGCGACAUCGCCCCAGCCCUGCUGGACUUCGCGGCGCACCUUGAGCAGGGCGUUCUUCGCCGCGCCGAAGGCCAGCUUGUCGGCCUUGGUCAUCAGCACAUGGAUCGGCAACUGGCUGGCCUGGGCCCAGUCCAGCAUGAGGCGGUCGAAGUCGGUCAGCGGAUGGCGGAUGUCCAUCAUCAGGA
NC_002516.2/6183737-6183222                  AGGGCCCGGGGAGGGUGCCGUGGAAAAGUUUUUCGCGGCGCGCUGAACUUUCCCGUUUUGCCGACAGUCAGAACACACGAAUGGCUUCUUGAGCCCUUCGAUGCUCCUUUGCAGUG.UUUAGUGUUGGCAGAU..UCCUGGACC....CCGCCCUAGC..GGUCCGGA.CUUGAACCCCGA.ACUUCCCCCUCCC.CAUACGAAGCUCGGGGUUUUUUUU.GCCUGGAAUUCAGGCUUCCUCGAACGCUUCUUGUUCCUCGUCCAGCAGGCCCAGCCAUUGCGCCAGGACCAUUUGCGCCUCGUCGACGCCCUGGCGCUUGGGCGCGGAGAACAGUUGCAGGGUGGCGACGUCGCCCCAGCCUUGCUGGACUUCCCGGCGUACCUUGAGCAGGGCGUUCUUGGCCGCGCCGAAGGCCAGCUUGUCGGCCUUGGUCAUCAGCACAUGGAUCGGCAACUGGCUGGCCUGUGCCCAAUCCAGCAUCAGUCGGUCGAAGUCGGUCAGCGGGUGGCGGAUGUCCAUCAUCAGGA
NC_008463.1/6456648-6456133                  AGUGCCCGGGGAGGGUGCCGUGGAAAAGUUUUUCGCGGCGCGCUGAACUUUCCCGUUUUGCCGACAGUCAGAACACACGAAUGGCUUCUUGAGCCCUUCGAUGCUCCUUUGCAGUG.UUUAGUGUUGGCAGAU..UCCUGGACC....CCGCCCUAGC..GGUCCGGA.CUUGAACCCCGA.ACUUCCCCCUCCC.CAUACGAAGCUCGGGGUUUUUUUU.GCCUGGAAUUCAGGCUUCCUCGAACGCCUCUUGGUCCUCGUCCAGCAGGCCCAGCCAUUGCGCCAGGACCAUUUGCGCCUCGUCGACGCCCUGGCGCUUGGGCGCGGAGAACAGUUGCAGGGUGGCGACGUCGCCCCAGCCUUGCUGGACUUCCCGGCGUACCUUGAGCAGGGCGUUCUUGGCCGCGCCGAAGGCCAGCUUGUCGGCCUUGGUCAUCAGUACAUGGAUCGGUAGCUGGCUGGCCUGGGCCCAAUCCAGCAUCAGUCGGUCGAAGUCGGUGAGCGGGUGGCGGAUGUCCAUCAUCAGGA
NC_007492.1/60981-60464                      CGGAUUGUUCUUGAGCUUAUUCCAAAGUUUUUUGAAAAGAAUCUGAACUAAUCUUGCGCCAGGGUACUCAGAGAUACUGAAUGGCUGGUGAAGCCCUUCGAUGCUCCUAUGUUGUG.UUAAGUGUUGGCAGAUA.UCU.GAACC....CCGCCCUAGC..GGUUCGGAACUUAAACCCCGGAACUUCUCCCUCCC.CAUAUGAAGUCCGGGGCUUUUUUU.GCCUGCGAUUUACUCAGCAGGCAAUUCAGCGCCUUUAUCCGCCAACUCCAUCCAGCCCGCCAACACAGUGUAAGCCUCUUCCAGGCCCAUGCGUUUUGGUGCGGAGAACAGCUGGAUCGUCACUUGAUCGCCCCAACCCUUACGGAUUUCCGACUGCACCUUGAGCAGCGUGUUCUUGGCUGCGCCGUAGGUCAGCUUGUCUGCCUUGGUCAGCAGAAUGUGCAUCGGCAUGCCGGCGGCAACGGCCCAGUCCAGCAUCAGCAGGUCGAAGUCGGUCAUUGGAUGACGGAUGUCCAUCAUCAGAAUCA
JCVI_SCAF_1096628074974/793-277              AUCAAAAGGUGCUUUCUUAUUGCAAAUGGUUUUUAAGAAGGCGAUGAACUUUCCGCAAACCCACCCGGUCAGAGUUCAUGAAUGGCCGCAAAGCCCUUCAAUGCUCCUUUGUUGUG.UUAAGUGUUGGCAGACA.UCU.GAACC....CCGCCCUAGC..GGUUCAGACCUUGAACCCCGA.ACUUCUCCCUCCC.CAUACGAAGCUCGGGGUUUUUUUU.GCCUGUAGAAAACUGCCGCUAGCGGCAUUCUGAUGACCCUCUCCCUCCGGGAGAGGGUGCCCGAAGGGCGGGAGAGGGAGCUUACUCGCCCAUUACGAGUCGUCCCCGGUGCGCACAGCGCACCCUACGCUUGUGCCGCUAGCGACAUUCUGAUGGCACCCGAAGGGCGGGAGAGGGUGGGGCUUGUUCCUGCUGUUCCGUAGUGGGCACCGAAUACUCCCUACGAUCUCGGUGCGCACAGCGCACCCUACUUCAGGCCUCUUCAGCGUUUUCUUCACCCUCUUCCGGCAACAGAUCCAACCAACCGG
JCVI_SCAF_1096628070897/876-360              NNNNNNNNNNNNNNNNNNNNNNNNNNNGGUUUUUAAGAAGGUGAUGAACUUUCCGCAAACCCACCCGGUCAGAGUUCAUGAAUGGCCGCAAAGCCCUUCAAUGCUCCUUUGUUGUG.UUAAGUGUUGGCAGACA.UCU.GAACC....CCGCCCUAGC..GGUUCAGACCUUGAACCCCGA.ACUUCUCCCUCCC.CAUACGAAGCUCGGGGUUUUUUUU.GCCUGUAAAAAGGCCGCUAGCGGCGAUCUGAUGACCCUCUCCCGCUUGCGGGAGACGACUGCAUGGAUGCAGGAGGUAGGGCGACGCAGGACGCCAAAGCCGAGGGUGCCCGAAGGGCGGGAGAGGGUGGGGCUUGCUCCUGUUGUUCCGUAGUGGGCACCGAAUACUCCCUGCGAUCUCGGUGCGCACAGCGCACCCUGCGCCUCAUUCCUCCUCAGCGCUUUCCUCAUCCUCUUCCGGCAACAGAUCCAGCCAACCUGCCAGCACCAUCUGCGCCUCCUCCACGCCCAUGCGCUUAGGCGCCGAGA
JCVI_SCAF_1101668316662/876-360              AUCAAACGACGCUUUCUUAUUGCAAAUGGUUUUUAAAAAAGCGAUGAACUUUCCGCCAGACAGCCAGGUCAGAGUUCGUGAAUGGCCGUUAAGCCCUUCAAUGCUCCUUUGUUGUG.UUAAGUGUUGGCAGACA.UCU.GGACC....CCGCCCUAGC..GGUUCAGACCUUGAACCCCGA.ACUUCUCCCUCCC.CAUACGAAGCUCGGGGUUUUUUUU.GCCUGAAAAAAAGCGGCCGCCAGCGGCAUUCUGCUGAGCCUCUCCCAUAUGGGAGACGACUGCGUGGAUGCAGGAGGAUGCCAAAGCCGGGGUUCCCGAAGGGCGGGAGCGGGCUUCUUUGAGGCAUCCCAACUCAAAACGGGCGUUGAACGAUCUUCUUCAGGUGCCGUAGCUGCAGCCUGACUCAGGCCUCAGUGCCUUCCUCAUCUUCUUCCGGCAGCAGGUCCAGCCAGGCGGCCAGCACCAUCUGCGCCUCUUCCACGCCCAUGCGCUUGGGCGCCGAGAACAGCUGGAUGCUGAUGCCUUCG
NC_009439.1/155382-155898                    CUGAAUCGACGCUUUCUUAUGGCAAAUGGUUUUUAAGAAGGCGAUGAACUUUCCGCGACGCCGCCCGGUCAGAGCUCAUGAAUGGCCGCAAAGCCCUUCAAUGCUCCUUUGUUGUG.UUAAGCGUUGGCAGACA.UCU.GAACC....CCGCCCUAGC..GGUUCAGACCUUAAACCCCGA.ACUUCUCCCUCCC.CAUACGAAGCUCGGGGUUUUUUUU.GCCCAAAAAAAGCUGCCGCUAGCGGCAUUCUGAUGACCCUCUCCCUCCGGGAGAGGGUGCCCGAAGGGCGGGAGAGGGCUUCUCUGAUGCGCUUUCAAGUUAGAACUGGCGGCUACAGUUCCGUAGGGUGCGCCGUGCGCACCGGAUACCCCCUAGGGUCUCGGUGCGCACAGCCCCCCCCUACUUCAGGCCUCCUCGGCGCUUUCUUCAUCCUCUUGCGGCAACAGGUCCAGCCAGCCGGCCAGUACCAUCUGUGCCUCUUCCACGCCCAUGCGCUUGGGCGCCGAGAACAGCUGGAUGCUGAUGCC
NC_004129.6/81638-82154                      CGAAAAUUUCAUCGAUUAUUGCCAAUAGUUUUUGCAACCGGCCGGAACUAAAUAGGUGAACGCCCACUCAGAGUUACUGAAUGGCUGGUGAAGCCCUUCGAUGCUCCUAUGUUGUG.UUAAGUGUUGGCAGAUA.UCU.GGACC....CCGCCCUAGC..GGUCUAGAACUUGAACCCCGA.ACUUCCCCCUCCC.CAUACGAAGUCCGGGGUUUUUUUU.GCCUGAAAACCGCCUGGGAAAUGAUCAUGCUGCGUUAAAAACGCGGCGCGAAAUGCUCAUUUACAGCCAGUAAACUCCGCUUUCGUACCGCGCUUUUGCCUUGCCUGAUCAUCCCCCAGGCAAUUUUCCCUACGUCUCUCAGGCCUCGGCUUCGGCGCCUUUGUCGGCCAGUUCCAUCCAGCCCGCCAGCACGGUGUAGGCCUCUUCCAGGCCCAUGCGCUUGGGGGCCGAGAACAGUUGGAUGGUGACGGCUUCGCCCCAGCCCUUGCGGAUCUGCGACUGCACCUUGAGCAGGGUGUUCUUGGCCG
NC_008027.1/74408-74923                      UCCGGGGUUUCAUGAAACUAUCGCAAAUAGUUUCGAGGGGCUCGGAACUAAAUCGGUGAAGCGCUACUCAGAGGUACUGAAUGGCUGGUGAAGCCUUUCGAUGCUCCUAUGUUGUG.UUAAGUGUUGGCAGAUA.UCU.GGACC....CCGCCCUAGC..GGUCCGGA.CUUGAACCCCGA.ACUUCCCCCUCCC.CAUAUGAAGUCCGGGGUUUUUUUU.GCCCGGAAUUCAGGGGUGACAUCGAUCUUUGUAGGAGCGGCUUCAGCCGCGAUCACCCGCAGCGCGGGUGCCACGUUCCGAGGUGCCUGUUUCGCGGCUGAAGCCGCUCCUACAGGUUCCAUGACGAUUCAAGCCACCGGUUUGUCUUCCAACUCCAUCCAGUCCGCCAGCACGCGGUAGGCUUCUUCCAGCCCCAGACGCUUGGGCGCCGAGAACAGCUGGAUGGUCGUGCUAUCGCCCCAGCCCUUGCGAAUCUCCGACUGCACCUUGAGCAGGGUGUUCUUGCCCGCGCCGUGGGUCAGCUUGUC
NZ_AAVY01000030.1/41120-40605                ACUACGGUUUCAUGAAACUAUCGCAAAUAGUUUUGAGGGCUCUGGAACUAAACCGGUGAAGCGGAACUCAGAGUAACUGAAUGGCUGGUGAAGCCCUUCGAUGCUCCUAUGUUGUG.UUAAGUGUUGGCAGAUA.UCU.GGACC....CCGCCCUAGC..GGUCCGGA.CUUGGACCCCGA.ACUUCCCCCUCCC.CAUACGAAGUCCGGGGUUUUUUUU.GCCCGAAAUUUGGCGUGGCGAUGCUUGCAUUAUCGCCAAAAGCCGGCCCCCACAGGGUGGGAAACCGACUUGCCGGCGAUGAAGUCGCUUCAGGCUACCGGCUUGUCUUCCAGCUCCAUCCAGCCCGCCAGCACCUUGUAGGCCUCUUCCAGCCCCAGACGCUUGGGGGCCGAGAACAGCUGGAUGGUCACGCCAUCCCCCCAACCUUUGCGGAUUUCCGACUGCACCUUGAGCAGGGUGUUCUUGCCUGCGCCGUGGGUCAGCUUGUCGGCCUUGGUCAGCAGGAUGUGCAUCGGCAUGCCGCUUGC
NC_009512.1/143934-144449                    GCUUAAGUUUCAUGAAACUAUCGCAAAUAGUUUUGUGGGCUUCGGAACUAAACCGGUGAAGCGGAACUCAGAGUAACUGAAUGGCUGGUGAAGCCCUUCGAUGCUCCUAUGUUGUG.UUAAGUGUUGGCAGAUA.UCU.GGACC....CCGCCCUAGC..GGUCCGGA.CUUGGACCCCGA.ACUUCCCCCUCCC.CAUACGAAGUCCGGGGUUUUUUUU.GCCCGGAAUUUGCCGGAUGGCUUGUACUGAGCCUCCGUAGGCGCGGGUUUACCCGCGAAUGCGAUGUCGAAUUCACCGCUGCAUUCGCGGGUAAACCCGCUCCUACGGGUCAGGCGCAAAGCAUUAAAUGACCGGCUUGUCUUCCAGUUCCAUCCAGUCUGCCAGCACUCGGUAGGCGUCUUCCACGCCCAGGCGCUUGGGUGCCGAGAACAGCUGGAUGGUCACGCCAUCCCCCCAGCCCUUGCGGAUUUCCGACUGUACUUUCAGCAGUGUGUUCUUGCCCGCGCCGUGGGUCAGCUUGUCGGCCU
NC_002947.3/130341-130856                    GCUUAAGUUUCAUGAAACUAUCGCAAAUAGUUUUAUGGGCUUCGGAACUAAACCGGUGAAGCGGAACUCAGAGUAACUGAAUGGCUGGUGAAGCCCUUCGAUGCUCCUAUGUUGUG.UUAAGUGUUGGCAGAUA.UCU.GGACC....CCGCCCUAGC..GGUCCGGA.CUUGGACCCCGA.ACUUCCCCCUCCC.CAUACGAAGUCCGGGGUUUUUUUU.GCCCGGAAUUUGCCGGGAGCGGGUUUUCUCGCGAAUGCGAUGUCGAAUACACCGCCGCAUUCGCGGGUAAACCCGGGUCAGGCGCAAACCACUAAACGACCGGCUUGUCUUCCAGUUCCAUCCAGUCCGCCAGCACACGGUAGGCGUCUUCCACGCCCAGGCGCUUGGGUGCCGAGAACAGCUGGAUGGUCACGCCAUCCCCCCAGCCCUUGCGGAUUUCCGACUGCACUUUCAGCAAUGUGUUCUUGCCGGCGCCGUGGGUCAGCUUGUCGGCCUUGGUCAGCAGGAUGUGCAUCGGCAUGCUGCUG
NZ_AAXR01000002.1/40590-40075                GCUGAAGUUUCAUGAAACUAUCGCAAAUAGUUUUCAGGGCUUCGGAACUAAACCGGUGAAGCGGAACUCAGAGUAACUGAAUGGCUGGUGAAGCCCUUCGAUGCUCCUAUGUUGUG.UUAAGUGUUGGCAGAUA.UCU.GGACC....CCGCCCUAGC..GGUCCGGA.CUUGGACCCCGA.ACUUCCCCCUCCC.CAUACGAAGUCCGGGGUUUUUUUU.GCCCGGAAUUUGCCACCAAGGUGCCCCGCUCCCACAAGAGCGGGGCAGUGCAGCUUCAGGCGACUGGCUUGUCUUCCAGCUCCAUCCAGCCCGCCAGCACCCGGUAGGCGUCUUCCACGCCCAGGCGCUUGGGUGCCGAGAACAGCUGGAUGGUCACGCCAUCGCCCCAGCCCUUGCGGAUUUCCGACUGCACCUUGAGCAAGGUGUUCUUGCCCGCGCCGUGGGUCAGCUUGUCGGCCUUGGUCAGCAGGAUGUGCAUCGGCAUGCCGCUGGCCUUGGCCCAGUCGAGCAUCAUCUUGUCGAAGUCG
#=GC SS_cons                                 ..................................................................................................................................,,,<.<<<.<<<<<......_____..-..>>>>>>>>>,,,<<<<<<<<<-<<<<<________._____>>>>>>>>>>>->>>.........................................................................................................................................................................................................................................................................................................................
#=GC R2R_LABEL                               -----------------------------------------------------------------------------------------------------.............................................................................................................................---------------------------------------------------------------------------------------------------------------------------------------------------------------------------------------------------------------------------------------------------------------------------------------------------------------
//
