# Supplementary material for: R2R - software to speed the depiction of aesthetic consensus RNA secondary structures
Source: BMC Bioinformatics. 2011 Jan 4;12:3. doi: 10.1186/1471-2105-12-3 (PMC3023696; doi:10.1186/1471-2105-12-3)
Supplement: Additional file 1 — Source code and example input and output files. C++ and Perl source code is provided. Installation and usage instructions are given in the user manual (Additional file 2), which is also a part of this archive. Example input files for R2R are included in the "demo" subdirectory of this archive, and R2R's raw output on these examples in PDF and SVG format is supplied in the "demo/output-pdf" and "demo/output-svg" subdirectories. Files can be retrieved from the tgz archive file using programs such as WinZip (Windows), StuffIt Expander (Mac) or the tar/gzip commands (UNIX). [file 1471-2105-12-3-S1.TGZ › R2R-1.0.1/demo/104/Pseudomon-2.sto]

# STOCKHOLM 1.0
NC_002516.2/883690-883197                    CCGCCGAAACAAAUGCUCAAACAUUCCCGCCGCCGGGGCGACAUCUGCUCAAAAAAUGUCCUGGCCUUUCUUCGUCGAAAGAUAUACAAUCCGGGACUGCGUACCAAACUGAAAGUCAAUCAGGCUUUACCCC.ACGACC....GGGCCC.ACA..........GAUGAAAA........GGGCUCU.ACCAU.CAGGGUUACAGCCUUCCGAUGGUUCUUCGGUCGCCACUCUUCUGAAGCAAUCCCCUGCCACGCAGGGCCGAUGGGAAGACCGGCGUCCCGCAAUACCACCCGCAGAUUGAUCAGGAUCCUGGCCUGGAAACUUUCCUGCCAAUCGAUCCUCUGAUUAGUACCUGAACUGCCAGCUUGCUCUUUUCGAAAAAAGCCGGCAUAACCAGUACGUUCCCCCGACACAAAGCUUUCUUGGCACUGUCACGGAGCGGGAACAUUUGCAAUAUACGCUGCUCCAUAAGCGUGAAAGUAAAGGAACAUAAGAAUAUGUCUAUUCAACAUCGUAC
NZ_AAKV01000120.1/2785-2291                  CCGCCGAAACAAAUGCUCAAACAUUCCCGCCGCCGGGGCGACAUCUGCUCAAAAAAUGUCCUGGCCUUUCUUCGUCGAAAGACAUACAAUCCGGGACUGCGUACCAAACUGAAAGUCAAUCAGGCUUUACCCCCACGACC....GGGCCC.ACA..........GAUGAAAA........GGGCUCU.ACCAU.CAGGGUUACAGCCUUCCGAUGGUUCUUCGGUAGCCACUCUUCUGAAGCAAUCCCCUGCCAUGCAGGGCCGAUGGGAAGACCGGCGUCCCGCAAUACCACCCGCAGAUUGAUCAGGAUCCUGGCCUGGAAACUUUCCUGCCAAUCGAUCCUCUGAUUAGUACCUGAACUGCCAGCUUGCUCUUUUCGAAAAAAGCCGGCAUAACCAGUACGUUCCCCCGACACAAAGCUUUCUUGGCACUGUCACGGAGCGGGAACAUUUGCAAUAUACGCUGCUCCAUAAGCGUGAAAGUAAAGGAACAUAAGAAUAUGUCUAUUCAACAUCGUAC
NC_009656.1/4838412-4838905                  GCCCUGAAACAAAUGCUCAAACAUUCCCGACCCCGGGACGACAUCUGCUCAAAAAAUAUCCUGGCCUUUCCCGGCCGAAAGACAUACAAUCCGAAACUGCGUACCAAACUGAAAGUCAAUCAGGCUUUACCCC.ACGACC....GGGCCC.ACA..........GAUGAAAA........GGGCUCU.ACCAU.CAGGGUUACAGCCUUCCGAUGGUUCUUCGGUCGCCACUCUUCUGAAGCAAUCCCCUGCCACGCAGGGCCGAUGGGAAGACCGGCGUCCCGCAAUACCACCCGCAGAUUGAUCAGGAUCCUGGCCAGGAAACUUUUCCGUCAGUCCAUCCUCUGAUUAGUACCUGAACUGCCAGCUUGCUCUUUUCGAAAAAAGCCGGCAUAACCAGUACGUUCCCCCGACACAAAGCUUUCUUGGCACUGUCACGGAGCGGGAACAUUUGCAAUAUACGCUGACCUACAAGCGUGAAAGUAAAGGAAAUAAGAACAUGUCCAUUCAACAUCGUACU
NC_008463.1/4773697-4774190                  CCGCCGAAACAAAUUCUCAAACAUUCCCGCCGCCGGGACGACAUCUGCUCAAAAAAUGUCCUGGCCUUUCUUCGUCGAAAGACAUACAAUCCGGGACUGCGUACCAAACUGAAAGUCAAUCAGGCUUUACCCC.ACGACC....GGGCCC.ACA..........GAUGAAAA........GGGCUCU.ACCAU.CAGGGUUACAGCCUUCCGAUGGUUCUUCGGUCGCCACUCUUCUGAAGCAAUCCCCUGCCACGCAGGGCCGAUGGGAAGACCGGCGUCCCGCAAUACCACCCGCAGAUUGAUCAGGAUCCUGGCCUGGAAACUUUCCUGCCAAUCGAUCCUCUGAUUAGUACCUGAACUGCCAGCUUGCUCUUUUCGAAAAAAGCCGGCAUAACCAGUACGUUCCCCCGACACAAAGCUUUCUUGGCACUGUCACGGAGCGGGAACAUUUGCAAUAUACGCUGCUCCAUAAGCGUGAAAGUAAAGGAACAUAAGAAUAUGUCUAUUCAACAUCGUAC
NZ_AAKW01000080.1/46659-46166                CCGCCGAAACAAAUGCUCAAACAUUCCCGCCGCAGGGGCGACAUCUGCUCAAAAAAUGUCCUGGCCUUUCUUCGUCGAAAGACAUACAAUCCGGGACUGCGUACCAAACUGAAAGUCAAUCAGGCUUUACCCCAAGA.CC....GGGCCC.ACA..........GAUGAAAA........GGGCUCU.ACCAU.CAGGGUUACAGCCUUCCGAUGGUUCUUCGGUCGCCACUCUUCUGAAGCAAUCCCCUGCCAAGCAGGGCCGAUGGGAAGACCGGCGUCCCGCAAUACCACCCGCAGAUUGAUCAGGAUCCUGGCCUGGAAACUUUCCUGCCAAUCGAUCCUCUGAUUAGUACCUGAACUGCCAGCUUGCUCUUUUCGAAAAAAGCCGGCAUAACCAGUACGUUCCCCCGACACAAAGCUUUCUUGGCACUGUCACGGAGCGGGAACAUUUGCAAUAUACGCUGCUCCAUAAGCGUGAAAGUAAAGGAACAUAAGAAUAUGUCUAUUCAACAUCGUAC
NZ_AAQW01000001.1/1453331-1452838            CCGCCGAAACAAAUGCUCAAACAUUCCCGCCGCCGGGGCGACAUCUGCUCAAAAAAUGUCCUGGCCUUUCUUCGUCGAAAGACAUACAAUCCGGGACUGCGUACCAAACUGAAAGUCAAUCAGGCUUUACCCCAAGA.CC....GGGCUC.ACA..........GAUGAAAA........GGGCUCU.ACCAU.CAGGGUUACAGCCUUCCGAUGGUUCUUCGGUCGCCACUCUUCUGAAGCAAUCCCCUGCCAAGCAGGGCCGAUGGGAAGACCGGCGUCCCGCAAUACCACCCGCAGAUUGAUCAGGAUCCUGGCCUGGAAACUUUCCUGCCAAUCGAUCCUCUGAUUAGUACCUGAACUGCCAGCUUGCUCUUUUCGAAAAAAGCCGGCAUAACCAGUACGUUCCCCCGACACAAAGCUUUCUUGGCACUGUCACGGAGCGGGAACAUUUGCAAUAUACGCUGCUCCAUAAGCGUGAAAGUAAAGGAACAUAAGAAUAUGUCUAUUCAACAUCGUAC
NC_007492.1/1846673-1846171                  CCGGAUCGGGGCAAGUUUCAAGGCCUGGGCGAUAUCUCGGGAUUUUUUUGUUCAGCGGGUUUGCCUUCUUUGGAGCGUUCGGUUAGUAUCCGCGGCGUUAGUACCAAGCUGAAAGUCAAUUCCGGU..CGA.AUACA...CCCCCACGGU..CAAGGUUCUC.UCACAG...AAGCCUUCACCGAAAAAAGCGGGA.UCG...ACC.CCUCGAUGGUUUCCAGGUAAAUCUUGCGACAACACAGCCUUUGAAUCGAAUGCAAAGGGUGUUGCGAAGACCACUUACUCUGACCGAACCAACCUGCAAAUUGAUCAGGAUCUUCACCCCGGGCCCAGAACCUCUGCCCUCGAUGUGUUGCCUGUCCUCCUAAGUACCUACCUGCCAGCCCAAGCGCGCCAACUUUUAUAGCGCUCGAACUGGCUGCCUUGUUCCAGUCGGGUUCUUCGUUCGACCAAUGGUGGUUGACGUUACUGGAACGUUUUAACGUUGCACGGUUCUUAUCCGUGUCAUUUGUAGGAAC
NC_004129.6/5126829-5127329                  ACGGUUACACAGCUGAUGCUUGAGCCUCUGGCCUCUUCUGAAAGUUUUUUCCUAGCACACUUGCAUUAUGUCGUUCAACCCAAUAGAAUCCUCGCCGUUAGUACCAAGCUGAAAGUCAAUUCUGGU..CGAACAAGU...CCCAUCGACAGCGU......CU.CCAACC...GAGCACAACGUCGAACACCAAGGA.CCG...ACCACCUCGAUGGUUUCCAGGUAAAGCUCACCCUAUCGCCCUUGAUACGAAUUCAACGGCAGUGCUCGAGCCAUUUACUCUGACCGAACCAACCUGCAAAUUGAUCAGGAUCUCCACCCUGGGCCCCGAACCUUUGCCCUUGCUGUGUUGCCUGCCCUCCUAAGUACCUACCUGCCAGCCCUAGCGCAACCAAUCAACGCGCUGCAACUGGCUGCUUUGUUCCAGUCAGGUUCUUCGUUUGACCAAUGCUGGUCGACGUUUACUGGAACGUUUUAACGUUGCACGGUUCUUAACCGUGUCAUUUGUAGGAACACCUA
NC_005773.3/4236021-4236522                  AUCCGUGACCGUGCUGAUCUACCGUAUGGUCGGGCACUGGUGAAUUUUAUUUACCGACGCUUGCAAUACUUCGAAAUGGCGGGUAGCAUCAACGCCGUUAGUACUAAGCUGAAAAUCAAUUCCGGU..CGA.CAAG....UCCCCCGACAGACACUC...CU.CCAUGC...GACGAGAAUGUUGGCAACAAGGGA.UCG...ACCACCUCGAUGGUUUCCAGACAUGAACCUUUCGCGCUGAUGCACCAUUUGGGGUGAAAGUGCAGUCAUGGCUCUCAUGGUCUGCUUCAACCAGCCUGCAAUUGAUCAGGAUCUUCACCCGGAGCGUAGAACCUUUGCUCCUGUUGUGUUGCCUGCCCUCCUAAGUACCUACCGGUCAGCCAGAGCGCCAUACGAUAAAGCGCGCUUCAACUGCCUGUCUUUGUUCCAGUCAGGUUCUCCGCCCAGCCAGGCUUUUGUAUCAAAUGUCGGCCCGCGUUUACUGGAAUCUUUAUUUAUGCACGGUAUUGUUCCGUGUU
NC_004578.1/1892215-1891714                  UCUGCGACGGUGCUGAUCUAUCGGUUGAUCGGGCACUGGUAAAUUUAUUCGAUAGCCCCCUUGCACUGCUGGUGCGGCAUCGGUAGUAUUGCCGCCGUUAGUACCAAGCUGAAAAUCAAUUCCGGU..CGA.CAAG....UCACCCGACAGACACUC...CU.CCAUGC...GACGAGAAUGUUGGCAACAAGGGA.UCG...ACCACCUCGAUGGUUUCCAGACAUGAACCUUUCGCACUGAUGCACCAUUUGGGGUGGCAGUGCAGACACGGCUCUCAUGGUCUGCUUCAACCAGCCUGCAAUUGAUCAGGAUCUUCACCCGGAGCGUAGAACCUUUGCUCCUGUUGUGUUGCCUGCCCUCCUAAGUACCUACCGGUCAGCCAGAGCGCCAUACUAUAAAGCGCGCUUCAACUGCCUGUCUUGUUCCAGUCAGGUUCUCCGCCCAGCCAGGCUUUUGUAUCAAAUGUCGGCCCGCGUUUACUGGAAUCUUUAUUUAUGCACGGUAUUGUUCCGUGUUG
NC_007005.1/4354512-4355013                  UCAGUCACCGUACUGAUUUAUCGGCUGGCCGGACACUGGUGAAGAUUUGUUCACUGCCACUUGCAAUGUCCUGAUGGGGCGAGUAAUAUCGCCGCCGUUAGUACCAAGCUGAAAAUCAAUUCCGGU..CGA.CAAG....UCCCCCGACAGACACUC...CU.CCAUGC...GACGAGAAUGUUGGCAACAAGGGA.UCG...ACCACCUCGAUGGUUUCCAGACAUGAACCUUUCGCGCUGAUUCACCAUUUGGGGUGACAGUGCAGUCAUGGCUCUCAUGCUCUGCUUCAACCAGCCUGCAAUUGAUCAGGAUCUUCACCCGGAGCGUAGAACCUUUGCUCCUGUUGUGUUGCCUGCCCUCCUAAGUACCUACCGGUCAGCCAGAGCGCCAUACGAUAAAGCGCGCUUCAACUGCCUGUCUUUGUUCCAGUCAGGUUCUCCGCCCAGCCAGGCUUUUGUAUCAAAUGUCGGCCCGCGUUUACUGGAAUCUUUAUUUUUGCACGGUAUUGUUCCGUGUU
NC_008027.1/1458408-1457926                  UUCACAGCAGCCGCUGGAAGGGACAUAAUGUUCGGCUUCGCGCAAUAAACAUCAAAAACUUGCAACCCCUGAAUCAUUCGUGUAGGGUUGCGCCCUGUUAGUACCCAGCUGAAAGUCAAUUCUGGC..CAU.UCAG....UCCU..........CGC...AG.CCCAAC...GCUGCCCC........AUC.AGGA.CCG...GCCCAUUCGAUGAUUCACUCGGCGGCUCAAGCUGCUCAAGCACGAAUCACGUUUCAGAUUGAUCAGGAUCUUCCCCGGCGCCUCGAACCCUGGCCCCGGUGUGCUGCCUGCCUUCUGUCGUACCUACCAGUCAGCCCAGCGCCACCUAUUGCAUGCGCCCCUCUGGCUGCCCUGUUCCAGUCAGGUUCUGCAUCUCCUUAAUAAAGAUGUCACUGGAACGUUUCUAUUGUGCACGGAUCAAAAGCCGUGUCUUACGCAGGAACAUCCAACAAUAUGAGUAACCAUCAACAGAUCCAGGUUGCCUUCGGCACCCUUUC
NZ_AAVY01000037.1/27578-28078                UUCACACAACGCAAAAGAAACGCCAUACUGCACGGCUUACCUGAAGAAAUGUGACAAAGCUUGCAAAGUACCCAAGCUUCCGGUAAGGUGCGCCUCGUUAGUACCAAGCUGAAAGUCAAUUCUGGC..CA..GAAGC...GUCCUUGCAGGCCUGCUCCCCC..CAAGA....GCAACA.CUGCUGAAACCAGGAC..CG...GCCCUUUCGAUGAUUCACUCACCAGCCUUGCGCUGUUCAGCACGAAUCACGUGACAGAUUGAUCAGGAUUCCAUACCGAUGGCCUAGAACCUUGGCCCCGGCAUGCUGCCUGCCCUCUGAAGUACCUACCAGUCAGCCCAAGCGCCCACUUUAUGAUUGCGCCCCCUCUGGCUGCCCUGUUCCAGUCAGGUUCGUUCGUCCCUUAAUAAAGGCGUCACUGGAACGUUUCUAUCAUGCACGGAUCAUAAUCCCCGUGUUUAAAGCAGGAACAUCCAACAAUAUGCAAACUCAUCAUCAAAUUCAGGCUGCCAUUGGCA
NZ_AAXR01000007.1/209-709                    CUCUUCACAGCAGCGAGAAUUCGCGCCAUACUGCGCGGCUCACCUGAACAAACGUAGUGCUUGCUAUACCUGUGCACUUGCGGUAAGGUGCGCCUCGUUAGUACCAAGCUGAAAGUCAAUUCUGGC..CA..CAAGC...GUCCUUG.CAGAACCGCUCCCC.CCAAGA...G.CGACCCUGCUGA.AACCAGGAC..CG...GCCCAUUCAAUGAUUCUGUCGCCAGCCUUGCGCUGUUCAAGCACGAAUCACAUGACAGAUUGAUCAGGAUCCCACCCCGACGGCCUAGAACCUUGGCCCCGGCGUGCUGCCUGCCUUCCGAAGUACCUACCAGUCAGCCCAAGCGCCCACAUUUGAUUGCGCCCCCUCUGGCUGCCCUGUUCCAGUCAGGUUCGUUCGUCCCUUAAUAAAGGCGUCACUGGAACGUUUCUAUCAUGCACGGAUCAUAUCCCCCGUGUUUAAAGCAGGAACCUCCAACAAUAUGCAAACUCAUCAUCAAAUUCAGGCUGCCAUUGGCA
NC_002947.3/1884127-1883627                  CUCUUCCCAGCAGCGAAAAUUCGCGCCAUACUGCGCGGCUCACCUGAACAAACGUAGUGCUUGCCAAACAUCUUCGCUUCCGGUAAGGUGCCCCUCGUUAGUACCAAGCUGAAAGUCAAUUCUGGC..CG..CAAGC...GUCCUUG.CAGGCUCGCUCCCC.CCAAGA...G.CGUCCCUGCUGA.AACAAGGAC..CG...GCCCAUUCAAUGAUUCCCUCGCCAGCCUUACGCUGCGCAAGCACGAAUCACAUGACAGAUUGAUCAGGAUCCCACCUCGACGGCCUAGAACCUUGGCCCCGGCGUGCUGCCUGCCUUCCGAAGUACCUACCAGUCAGCCCAAGCGCCUACAUUUGAUUGCGCCCCCUCUGGCUGCCCUGUUCCAGUCAGGUUCGUUCGUCCCUUAAUAAAGGCGUCACUGGAACGUUUCUAUCAUGCACGGAUCAUAACCCCCGUGUUUAAAGCAGGAACCUCCAACAAUAUGCAAACUCAUCAUCAGAUUCAGGCUGCCAUUGGCA
NC_009512.1/4546671-4547172                  CUCUUCCCAGCAGCGAAAAUUCGCGCCAUACUGCGCGGCUCACCUGAACAAACGUAGUGCUUGCCAAACCUCUUCGCUUCCGGUAAGGUGCCCCUCGUUAGUACCAAGCUGAAAGUCAAUUCUGGC..CG..CAAGC...GUCCUUG.CAGGCUCGCUCCCCCCCAAGA...G.CGUCCCUGCUGA.AACAAGGAC..CG...GCCCAUUCAAUGAUUCCCUCGCCAGCCUUACGCUGCGCAAGCACGAAUCACAUGACAGAUUGAUCAGGAUCCCACCUCGACGGCCUAGAACCUUGGCCCCGGCGUGCUGCCUGCCUUCCGAAGUACCUACCAGUCAGCCCAAGCGCCUACAUUUGAUUGCGCCCCCUCUGGCUGCCCUGUUCCAGUCAGGUUCGUUCGUCCCUUAAUAAAGGCGUCACUGGAACGUUUCUAUCAUGCACGGAUCAUAUCCCCCGUGUUUAAAGCAGGAACCUCCAACAAUAUGCAAACUCAUCAUCAGAUUCAGGCUGCCAUUGGCA
#=GC SS_cons                                 .................................................................................................................,,,,,,,,,,<<<..<<<<----....<<<<<<<<<<----<<<...-<.<_____...>>->>>-->>>>>>------>>>>>>>>...>>>,,,,,,,.....--............................................................................................................................................................................................................................................................................................................
#=GC R2R_LABEL                               ----------------------------------------------------------------------------------------------------................................L..........................................................R..........................--------------------------------------------------------------------------------------------------------------------------------------------------------------------------------------------------------------------------------------------------------------------------------------------------------------
#=GF R2R turn_stem_at_internal L +1 R
#=GF R2R turn_stem_at_internal R -1 L
//
