# Supplementary material for: R2R - software to speed the depiction of aesthetic consensus RNA secondary structures
Source: BMC Bioinformatics. 2011 Jan 4;12:3. doi: 10.1186/1471-2105-12-3 (PMC3023696; doi:10.1186/1471-2105-12-3)
Supplement: Additional file 1 — Source code and example input and output files. C++ and Perl source code is provided. Installation and usage instructions are given in the user manual (Additional file 2), which is also a part of this archive. Example input files for R2R are included in the "demo" subdirectory of this archive, and R2R's raw output on these examples in PDF and SVG format is supplied in the "demo/output-pdf" and "demo/output-svg" subdirectories. Files can be retrieved from the tgz archive file using programs such as WinZip (Windows), StuffIt Expander (Mac) or the tar/gzip commands (UNIX). [file 1471-2105-12-3-S1.TGZ › R2R-1.0.1/demo/104/Pseudomon-groES.sto]

# STOCKHOLM 1.0
NC_009439.1/4069923-4070438                  UCAAGCGCAACGCUGGCAUCGAACUGCCCUGUGCGAUAUCCCCCUGCGCUGCGCAAAAAAUUUCAUCCCCGCCCCUUGAAAUGCCCUUGCCCGCCCACAUGUA.GCAGUCACCGCAAGGUGCCUGCC.CCUGA..GGCAGUCCGAC.UUUCGCGGUGCG.CCCAG.CGUGCCGCGC.CCGGC.CUCGCCGGAUUUUAC.AAACCCGCCGAC.CAAGCAAGA.GUCGGCAAGUUGGCCAUUCAAUUGUUAGGAGAGAUCGACAAUGAAGCUUCGUCCUCUGCAUGACCGCGUCGUGAUCCGUCGCAGCGAAGAAGAGACCAAAACCGCAGGCGGCAUCGUGCUGCCGGGUUCGGCCGCCGAGAAGCCGAACCAAGGUGAAGUCGUUGCCGUCGGUACCGGUAAGGUUCUGGAAAACGGCGAAGUCCGUCCGCUGGCCGUCAAGGUCGGUGACAAGGUGGUAUUCGGCCCGUACUCCGGCAGCAACACCGUCAAGGUCGACGGCGAAGACCUGCUGGUCAUGGGCGAGAA....
NC_009656.1/5112707-5112194                  CGGCCGAACGUCAUCGAGGGCGAGUACGAGCGCCGCGACGAUUCGCGCCGCUGAAAAAAAUUUCACUGCCUGCCCUUGAAAUGGCUUGUGACGACCUUAUGUA.ACGGUCACCGCAAGGUCCCUGCC.AUACG..GGCAGGCUGUC.UUACGCGGCUCG.CGCGU.CGAGUCGCAACCCGGC.AACGCCGGCUUCAAC.AAACCCGCCGGA.CUUCGA....UCCGGCCGUUGGAAACC.ACUGUUUGGGAGAGUUACGACUAUGAAGCUUCGUCCUCUGCAUGAUCGCGUCGUUAUCCGUCGCAGCGAGGAAGAGACCAAGACCGCAGGCGGCAUCGUGCUGCCGGGUUCCGCCGCCGAGAAGCCGAACCGCGGUGAAGUGGUAGCCGUAGGUACCGGUCGUGUACUGGACAACGGCGAAGUGCGCGCUCUGGCAGUGAAGGUGGGCGACAAGGUGGUCUUCGGGCCGUACUCCGGCAGCAACGCCAUCAAGGUCGAUGGCGAGGAACUGCUGGUGAUGGGCGAGUCC...
NC_008463.1/5081270-5080756                  GGCCGAACGUCAUCGAGGGCGAGUACGAGCGCCGCGACGAUUCGCGCAACUGAAAAAAAUUUUCACUGCAUGCCCUUGAAAUGGCUUGUGGCGACCUUAUGUA.ACGGUCACCGCAAGGUCCCUGCC.ACAAG..GGCAGGCUGUC.UUACGCGGCUCG.CGCGU.CGAGUCGCAACCCGGC.AACGCCGGCUUCAACAAAACCCGCCGGA.CUUCGA....UCCGGCCGUUGGAAACC.ACUGUUUGGGAGAGUUACGACUAUGAAGCUUCGUCCUCUGCAUGAUCGCGUCGUUAUCCGUCGCAGCGAGGAAGAGACCAAGACCGCAGGCGGCAUCGUGCUGCCGGGUUCCGCCGCCGAGAAGCCGAACCGCGGUGAAGUGGUAGCCGUAGGUACCGGUCGUGUACUGGACAACGGCGAAGUGCGCGCUCUGGCAGUGAAGGUGGGCGACAAGGUGGUCUUCGGGCCUUACUCCGGCAGCAACGCCAUCAAGGUCGAUGGCGAGGAACUGCUGGUGAUGGGCGAGUCC...
NC_002516.2/4917716-4917202                  CGGCCGAACGUCAUCGAGGGCGAGUACGAGCGCCGCGACGAUUCGCGCAACUGAAAAAAAUUUCACUGCAUGCCCUUGAAAUGGCUUGUGGCGACCUUAUGUA.ACGGUCACCGCAAGGUCCCUGCC.ACAAG..GGCAGGCUGUC.UUACGCGGCUCG.CGCGU.CGAGUCGCAACCCGGC.AACGCCGGCUUCAACAAAACCCGCCGGA.CUUCGA....UCCGGCCGUUGGAAACC.ACUGUUUGGGAGAGUUACGACUAUGAAGCUUCGUCCUCUGCAUGAUCGCGUCGUUAUCCGUCGCAGCGAGGAAGAGACCAAGACCGCAGGCGGCAUCGUGCUGCCGGGUUCCGCCGCCGAGAAGCCGAACCGCGGUGAAGUGGUAGCCGUAGGUACCGGUCGUGUACUGGACAACGGCGAAGUGCGCGCUCUGGCAGUGAAGGUGGGCGACAAGGUGGUCUUCGGGCCUUACUCCGGCAGCAACGCCAUCAAGGUCGAUGGCGAGGAACUGCUGGUGAUGGGCGAGUCC...
#=GR NC_002516.2/4917716-4917202 EXPERIMENT  ...............................................................................................................1........................................2...........................................................................................................................................................................................................................................................................................................................................................................................
NZ_AAKV01000114.1/21575-22089                GGCCGAACGUCAUCGAGGGCGAGUACGAGCGCCGCGACGAUUCGCGCAACUGAAAAAAAAUUUCACUGCAUGCCCUUGAAAUGGCUUGUGGCGACCUUAUGUA.ACGGUCACCGCAAGGUCCCUGCC.ACAAG..GGCAGGCUGUC.UUACGCGGCUCG.CGCGU.CGAGUCGCAACCCGGC.AACGCCGGCUUCAACAAAACCCGCCGGA.CUUCGA....UCCGGCCGUUGGAAACC.ACUGUUUGGGAGAGUUACGACUAUGAAGCUUCGUCCUCUGCAUGAUCGCGUCGUUAUCCGUCGCAGCGAGGAAGAGACCAAGACCGCAGGCGGCAUCGUGCUGCCGGGUUCCGCCGCCGAGAAGCCGAACCGCGGUGAAGUGGUAGCCGUAGGUACCGGUCGUGUACUGGACAACGGCGAAGUGCGCGCUCUGGCAGUGAAGGUGGGCGACAAGGUGGUCUUCGGGCCUUACUCCGGCAGCAACGCCAUCAAGGUCGAUGGCGAGGAACUGCUGGUGAUGGGCGAGUCC...
NZ_AAKW01000074.1/184432-184946              GCCGAACGUCAUCGAGGGCGAGUACGAGCGCCGCGACGAUUCGCGCAACUGAAAAAAAAAUUUCACUGCAUGCCCUUGAAAUGGCUUGUGGCGACCUUAUGUA.ACGGUCACCGCAAGGUCCCUGCC.ACAAG..GGCAGGCUGUC.UUACGCGGCUCG.CGCGU.CGAGUCGCAACCCGGC.AACGCCGGCUUCAACAAAACCCGCCGGA.CUUCGA....UCCGGCCGUUGGAAACC.ACUGUUUGGGAGAGUUACGACUAUGAAGCUUCGUCCUCUGCAUGAUCGCGUCGUUAUCCGUCGCAGCGAGGAAGAGACCAAGACCGCAGGCGGCAUCGUGCUGCCGGGUUCCGCCGCCGAGAAGCCGAACCGCGGUGAAGUGGUAGCCGUAGGUACCGGUCGUGUACUGGACAACGGCGAAGUGCGCGCUCUGGCAGUGAAGGUGGGCGACAAGGUGGUCUUCGGGCCUUACUCCGGCAGCAACGCCAUCAAGGUCGAUGGCGAGGAACUGCUGGUGAUGGGCGAGUCC...
NC_008027.1/4774009-4773493                  GUCAUCGAGGGCGAGUACGAGCGUCGCGACAAGUAACCCGUGACCGCACCUGCAAAAAUUUUUCCAUUCAAAGCCUUGUAAUUGAUUUCACUGGCCUCAUGUA.GUGGUCACCGCAAGGUUUCCGGUGAGUU..CACCGGGCAUGACACACGGGGUUCGCUGAAGGCGGGCCCUGA.CCGGC.AACGCCGGACCGAAU.CAACCCGCCGGUGCUGA.....CACCGGCCGAUGAAAACC..ACAAUUUGGGAGAGAUCGACAAUGAAGCUUCGUCCUCUGCAUGACCGCGUCGUCAUCCGUCGCAGCGAAGAAGAAUCGAAAACCGCUGGCGGUAUCGUCCUGCCGGGUUCGGCCGCUGAAAAACCAAACCGCGGCGAAGUCGUCGCCGUUGGCACCGGUCGCAUCCUGGACAACGGCGAAGUACGCGCGCUGGCCGUGAAAGUGGGUGACAAAGUGGUUUUCGGCCCUUACUCGGGCAGCAACACCGUGAAAGUCGAUGGCGAAGACCUGCUGGUCAUGGCCGAGAACG..
NZ_AAVY01000005.1/58984-58467                CGACAAGUAGACAUCCUGGGGCCGCUUUGCGGCCCCAAGCUUUUCUGCUCGUUGAAAAAAUUUCUGUAGCAAGCCUUGUAAUUGAUCAUGCCGGCCUCAUGUAUGUGGUCACCGCAAGGUUUCUGGUGGCAA..CACCAGACAAUACACAGGUGGUUCGCCCGUCGCGGGCCACCC.CCGGC.AACGCCGGACAGCAU.CAACCCGCCGGUGUCGA.....CACCGGCCGAUGAAAACC..ACAAAUUGGGAGAGAUCGACAAUGAAGCUUCGUCCUCUGCAUGACCGCGUAGUCAUCCGUCGCAGCGAAGAAGAAUCGAAAACCGCUGGCGGUAUCGUCCUGCCGGGUUCGGCCGCUGAAAAACCAAACCGUGGCGAAGUUGUCGCCGUCGGCACCGGUCGCAUCCUGGACAACGGCGAAGUACGUGCGCUGGCCGUCAAAGUGGGUGACAAAGUGGUUUUCGGCCCUUACUCGGGCAGCAACACCGUGAAAGUCGAUGGCGAAGACCUGCUGGUAAUGAGCGAGAACG..
NZ_AAXR01000015.1/67056-67574                GACAAGUAAAACGCCCGGGGCCGCGCAAGCGGCCCCGGUUUUUUUGGUCUGACGAAAAAUUUUGUAUCUCAAGCCUUGUAAUUGAUUAUGGCGGCCUCAUGUAUGUGGUCACCGCAAGGUUUCUGGCGGCAA..CGCCAGACAUUACACAGGUGGUUCGCCCAUUGCGGGCCACCUCCCGGC.AACGCCGGACAGCAU.CAACCCGCCGGUGUCGA.....UACCGGCCGAUGAAAACC..ACAAUUUGGGAGAGAUCGACAAUGAAGCUUCGUCCUCUGCAUGACCGCGUCGUUAUCCGUCGCAGCGAAGAAGAAUCGAAAACCGCUGGCGGUAUCGUCCUGCCGGGUUCGGCCGCUGAAAAACCAAACCGCGGCGAAGUUGUUGCCGUCGGCACCGGUCGCAUCCUGGAAAACGGCGAAGUUCGCGCGCUGGCCGUGAAAGUGGGUGACAAAGUGGUUUUCGGCCCUUACUCGGGCAGCAACACCGUGAAAGUCGAUGGCGAAGACCUGUUGGUCAUGGCCGAGAACG..
NC_002947.3/1549006-1549523                  AAGUAAGAAGGACCGGGGCCGCGCAAGCGGCCCCGGUUUUUUUUUGGCCUGAUGAAAAAUUUUCUAUCUCGAGCCUUGUAAUCGGAUGUGGCGGCCUCAUGUAUGUGGUCACCGCAAGGUUUCUGGUGGCAA..CACCAGACAUUACACAGGUGGUUCGCUCACAGCGGGCCACCC.CCGGC.AACGCCGGACAGCAUCAAAACCGCCGGU.GUCGA.....ACCGGCCGAUGAAAACC..ACAAUUUGGGAGAGAUCGACAAUGAAACUUCGUCCUCUGCAUGACCGCGUAGUCAUCCGUCGCAGCGAAGAAGAAUCGAAAACCGCUGGCGGUAUCGUCCUGCCGGGUUCGGCCGCUGAAAAACCAAACCGCGGCGAAGUUGUAGCCGUCGGCACCGGUCGCGUCCUGGACAACGGCGAAGUUCGCGCGCUGGCCGUGAAAGUGGGUGACAAAGUGGUUUUCGGCCCGUACUCGGGCAGCAACACCGUGAAAGUCGAUGGCGAAGACCUGCUGGUCAUGGCCGAGAACG..
NC_009512.1/4882695-4882178                  CAAGUAAGAAGGACCGGGGCCGCGCAAGCGGCCCCGGUUUUUUUUGGCCUGAUGAAAAUUUUUCUAUCUCGAGCCUUGUAAUUGGAUGUGGCGGCCUCAUGUAUGUGGUCACCGCAAGGUUUCUGGUGGCAA..CACCAGACAUUACACAGGUGGUUCGCUCACAGCGGGCCACCC.CCGGC.AACGCCGGACAGCAUCAAAACCGCCGGU.GUCGA.....ACCGGCCGAUGAAAACC..ACAAUUUGGGAGAGAUCGACAAUGAAACUUCGUCCUCUGCAUGACCGCGUAGUCAUCCGUCGCAGCGAAGAAGAAUCGAAAACCGCUGGCGGUAUCGUCCUGCCGGGUUCGGCCGCUGAAAAACCAAACCGCGGCGAAGUUGUAGCCGUCGGCACCGGUCGCGUCCUGGACAACGGCGAAGUUCGCGCGCUGGCCGUGAAAGUGGGUGACAAAGUGGUUUUCGGCCCGUACUCGGGCAGCAACACCGUGAAAGUCGAUGGCGAAGACCUGUUGGUCAUGGCCGAGAACG..
NZ_AAAU03000004.1/179384-178872              CGCCUUGGCUUUUCCGGCCUGUACCGUCAUGGCCGACAACCGGACCGGUGGGCGGAAAAUUUUUCCAUUCCGCUCUUGAAAUGCUCUUGGGUGCCCACAUCUA.GCGGUCACCGCAAGGUUCCUGUC.GGAC...GACAGGCUAUC.UUCUGCGGUCCCGCACUGC.GGGCCGCAA.CCGGC.AAUGCCGGCUUUUAC.UAACGGGCCGAUGAUGG.....CAUCGGUUGCUGAAACGAUAGAAAACUAGGAGAGAUCGACAAUGAAGCUUCGUCCUCUGCAUGACCGCGUCGUGAUUCGUCGUAGCGAAGAAGAAACCAAGACCGCCGGCGGCAUUGUGCUGCCGGGCUCCGCUGCGGAAAAGCCGAACCGUGGCGAAGUCGUCGCUGUGGGCACUGGCCGUGUGCUGGACAACGGCGAAGUCCGUCCGCUGGCCGUGAAGGUCGGUGACAAGGUGGUGUUCGGCCCCUAUUCCGGCAGCAAUACCAUCAAGGUCGAUGGCGAAGAUCUGCUGGUGAUGGGCGAAAA....
NC_009434.1/3390064-3389549                  CGCUCGCGCGAUAACCGGCAUGCCAGCAGGCAUGCCGUUUUUCAUUUGCGGCCAUGAAAAUUUCAUCCGCGCCCCUUGAAAUGCUCUUGAACGCCCGCAUGUA.GCGGACACCGCAAGGUCGCUGUCGUGUU..CGACAGUCCGUC.UUCUGCGGCUCG.CACUG.CGGGCCGCAA.CCGGC.ACAGCCGGAUUUGCC.CAACCCGCCGAUGAAGGGU...CAUCGGCAUGGAACCACU....CUACUAGGAGAGAUCGACAAUGAAGCUUCGUCCUCUGCAUGACCGCGUCGUGAUUCGUCGCAGCGAAGAAGAAACCAAGACCGCAGGCGGCAUCGUCCUGCCGGGCUCCGCUGCCGAGAAACCGAACCGUGGCGAAGUCGUUGCUGUCGGUACCGGACGUGUGCUGGACAACGGCGAAGUGCGCGCUCCGGCCGUUAAGGUCGGCGACAAGGUGGUGUUCGGCCCGUACUCCGGCAGCAACACCGUCAAGGUCGACGGCGAAGACCUGCUGGUGAUGAGCGAGAACGAA
JCVI_SCAF_1096628077435/1137-1651            UGCUCAGCCGACAAUCCGGCAUGCCAUCAGGCAUGCCGGUUUCGUUUGUGGCCAUGAAAAUUUCAUCUGCGCCCCUUGAAAUGCACUUGAACGCCCGCAUGUA.GCGGACACCGCAAGGUCGCUGUCGUGUU..CGACAGUCCGUC.UUCUGCGGCUCG.CAUUG.CGGGCCGCAA.CCGGC.ACCGCCGGAUUUGCC.CAACCCGCCGAUGAAGAU....CAUCGGCAUGGAACAACU....CUACUAGGAGAGAUCGACAAUGAAGCUUCGUCCUCUGCAUGACCGCGUCGUGAUUCGUCGCAGCGAAGAAGAAACCAAGACCGCAGGCGGCAUCGUCCUGCCGGGCUCCGCUGCCGAGAAGCCGAACCGUGGCGAAGUCGUUGCUGUGGGUACCGGCCGCGUGCUGGACAACGGCGAAGUACGCGCCCUGGCCGUGAAGGUCGGCGACAAGGUGGUGUUCGGCCCUUAUUCGGGUAGCAACACCGUCAAGGUUGACGGCGAAGACCUGCUGGUGAUGAGCGAGAACGAA
NC_004578.1/4940572-4940062                  CGCAGCGCGGCACCUUCGGGUGCCGCGCUGGUUUUCAGGCGGUGCCUGCCGUGUAAAAAAAAUCCUGCUCAAGACUUGUAAUCAAAUUGCCCGCCCUUAUGUA.UGGGUCACCGCAAGGUUUCUGGC.CUGAAC.GCCAGACCGUA.UUCUGCGGUUCG.CGCGU.CGAACCGUAA.CCGGC.AAGUCCGGAUCC....GUAGCGGCUGGCGCAUU.....CGCCGGACGCUCAAAAA..AAACAUAAUCAGGAGAUCGACAAUGAAGCUUCGUCCUCUGCAUGACCGCGUCGUAAUCCGUCGCAGUGAAGAAGAAACGAAAACUGCCGGCGGUAUCGUUCUGCCAGGUUCGGCUGCUGAAAAGCCUAACCGCGGCGAGAUCGUUGCUGUGGGUACCGGCCGCGUGCUGGACAACGGUGAAGUGCGUGCGCUGGCUGUGAAAGUGGGUGACAAGGUUGUGUUCGGCCCUUAUUCCGGCAGCAACACAGUGAAAGUCGAUGGCGAAGACCUGCUGGUGAUGAGCGAGAACG..
NC_005773.3/4661490-4660980                  CGGCAGCGCGGCACCUUCGGGUGCCGCGCUCGUUUUGGCGUGGCAAUUGGGCUGUAAAAUUUUUUUGCUCAAGACUUGUAAUCACUUUGCUCGCCCUUAUGUA.UGGGUCACCGCAAGGUUUCUGGC.AUGAAG.GCCAGACCGUA.UUCUGCGGUUCG.CGCGU.CGAACCGUAA.CCGGC.AAGUCCGGAUUU....AAACCGGCCGGUGCACU.....CACCGGACGAUCAAAC...AAACAUAAUCAGGAGAUCGACAAUGAAGCUUCGUCCUCUGCAUGACCGCGUCGUAAUCCGUCGCAGUGAAGAAGAAACGAAAACUGCCGGCGGUAUAGUUCUGCCAGGUUCGGCUGCUGAAAAGCCUAACCGCGGCGAGAUCGUUGCUGUAGGUACCGGCCGCGUGCUGGACAACGGCGAAGUACGUGCGCUGGCUGUGAAAGUGGGUGACAAGGUUGUGUUCGGCCCUUAUUCCGGCAGCAACACAGUGAAAGUAGACGGCGAAGACCUGCUGGUGAUGAGCGAGAACGA.
NC_007005.1/4857754-4857244                  CGGCAGCGCGGCACCUCAGGGUGCCGCGUUCGUUUUGACGAGCCGGUUCGGGUGUAAAAAAUUUCUAUCCAAGACUUGUAAUCACUUUGCUCGCCCUUAUGUA.UGGGUCACCGCAAGGUUUCUGGCCUGAA..GGCCAGACCGUA.UUCUGCGGUUCG.CGCGU.CGAACCGUAA.CCGGC.AAGUCCGGAUUU....AAACCGGCCGGUGCACU.....CACCGGACGAUCAAAC...AAACAUAAUCAGGAGAUCGACAAUGAAGCUUCGUCCUCUGCAUGACCGCGUCGUCAUCCGUCGCAGUGAAGAAGAAACGAAAACUGCCGGCGGUAUCGUUCUGCCAGGUUCGGCUGCUGAAAAGCCUAACCGCGGCGAGAUCGUUGCUGUGGGUACCGGCCGCGUGCUGGACAACGGCGAAGUACGUGCGCUGGCUGUGAAAGUGGGUGACAAGGUUGUGUUCGGCCCUUAUUCCGGCAGCAACACAGUGAAAGUAGACGGCGAAGACCUGCUGGUGAUGAGCGAGAACGA.
NC_007492.1/5079098-5078585                  CGGCACCUUCGGGUGCCGUGUUCGUUUGUGGAGCUAAUUCAUGCAGCUUGCGUGAAAAUUUUUUAGCCCCCGCCCUUGUAAUAAGCUUAUGCGCCCUUAUGUA.UCGGUCACCGAAAGGUUUCCGGU.AUUUGA.ACCGGACAGAC.UUCCGCGGUUCG.CUCGA.CGAGCCGCAA.CCGGCGCAGGCCGGAUUCGUU.AAACCCGCCGG..GACUACA....CCGGCCGAUGAAAAC...CACAAUUAGGAGAGAUCGACAAUGAAGCUUCGUCCUCUGCAUGACCGCGUCGUCAUCCGUCGCAGCGAAGAAGAAAAGAAAACCGCUGGCGGUAUCGUCCUGCCAGGUUCGGCUGCUGAAAAAGCCAACCACGGUGAGAUUCUGGCUGUAGGCCCGGGCAAGGCACUGGAAAGCGGUGAAGUGCGCGCACUGUCCGUGAAGGUAGGCGACAAGGUUGUGUUCGGUCCGUACUCCGGCAGCAACACUGUGAAAGUCGACGGCGAAGACCUGCUGGUAAUGAGCGAGAACGA.
NC_004129.6/5584644-5584132                  CUCACGUCUCACGGCACCUUCGGGUGCCGUGUUCGUUUUGGCGCCAGCGAUGUAAAAAAUUUCAUCGGCCAGCCCUUGUAAUAACCUUAUGCGCCCUUAUGUA.ACGGUCACCGCAAGGUUUCUGGUGCUGA..CACCAGACAGAC.UUCCGCGGCUCG.CUUGU.CGAGCCGCAC.CCGGC.AAAGCCGGAUUUGCU..AACCCGCCGGU.AUCGAC....ACCGGCCGUUGAAAAC...CACAAUUAGGAGAGAUCGACAAUGAAGCUUCGUCCUCUGCAUGACCGCGUCGUCAUCCGUCGCAGCGAAGAAGAAUCGAAAACUGCCGGCGGUAUCGUUCUGCCUGGUUCGGCUGCUGAAAAACCUAACCGUGGCGAAAUCGUCGCUGUAGGUACCGGCCGUGUGCUGGACAACGGUGAAGUACGUGCGCUGGCCGUGAAAGUGGGUGACAAAGUGGUGUUUGGCCCGUACUCCGGCAGCAACACCGUGAAAGUCGAUGGCGAAGAUCUGCUGGUAAUGGCCGAGAACGA.
#=GC SS_cons                                 ...........................................................................................................,,,<<<____>>>,<<<<<<<_.__._>>>>>>>......,,,<<<<<<<<<<_____>>>>>>>>>>,.<<<<..___.>>>>,,,,,,,.,,,,,,<<<<<<<..._..___>>>>>>>................................................................................................................................................................................................................................................................................................................
#=GC R2R_LABEL                               --------------------------------------------------------------------------------------------------------------.1...............<......>.................2........c..d..........gh..................e...f...........[.........].............a...........b..RRRRRR......SSS---------------------------------------------------------------------------------------------------------------------------------------------------------------------------------------------------------------------------------------------------------------------------
#=GC R2R_XLABEL_label                        ............................................................................................................................................................................................................................................................r..........s............................................................................................................................................................................................................................................................................
#=GF R2R tick_label 1 TSS \n (P1)
#=GF R2R tick_label 2 TSS \n (P2)
#=GF R2R shade_along_backbone R rgb:230,230,230
#=GF R2R shade_along_backbone S rgb:230,230,230
#=GF R2R tick_label label:r SD
#=GF R2R tick_label label:s start
#=GF R2R var_backbone_range a b
#=GF R2R var_backbone_range c d
#=GF R2R var_backbone_range e f
#=GF R2R var_backbone_range g h
#=GF R2R var_term_loop < >
#=GF R2R var_hairpin [ ]
//
