# Supplementary material for: R2R - software to speed the depiction of aesthetic consensus RNA secondary structures
Source: BMC Bioinformatics. 2011 Jan 4;12:3. doi: 10.1186/1471-2105-12-3 (PMC3023696; doi:10.1186/1471-2105-12-3)
Supplement: Additional file 1 — Source code and example input and output files. C++ and Perl source code is provided. Installation and usage instructions are given in the user manual (Additional file 2), which is also a part of this archive. Example input files for R2R are included in the "demo" subdirectory of this archive, and R2R's raw output on these examples in PDF and SVG format is supplied in the "demo/output-pdf" and "demo/output-svg" subdirectories. Files can be retrieved from the tgz archive file using programs such as WinZip (Windows), StuffIt Expander (Mac) or the tar/gzip commands (UNIX). [file 1471-2105-12-3-S1.TGZ › R2R-1.0.1/demo/104/Pseudomon-Rho.sto]

# STOCKHOLM 1.0
NC_009434.1/602049-602551                    CAGCAACAUCUGAGUACGACGAAGAUCGCCUCCAAAGCCCUCGCAGAUGCGGGGGCUUUUUUCAUCUGCAGGGUGGACGCUUCGCCUGCACGGUGCUAAAUUCGGC.CACGCGACG....CUUUCUUC.CGUCGCCCUCUGCAUGCCGUCGCCGA.CGCACUUCAGCCUCAU....AAAGCAC.AACGAACCUCGUUCGUC.UC.CUGCUGCGCGGCUU.CUCAAGCUAAUCGCUUUCUACAUCCUUCCUGAUCUCUUUCUAUGAAUCUGACUGAACUCAAGCAAAAGCCCAUCACCGAACUGCUGGAAAUGGCCGAACAGAUGGGCAUCGACAACAUGGCCCGUUCGCGCAAGCAGGACGUGAUUUUCUCCCUGCUGAAAAAGCACGCGAAAAGCGGCGAGGAAAUCUCCGGUGACGGCGUGCUGGAGAUUCUCCAGGACGGUUUCGGCUUCCUGCGCUCCGCGGAUUCUUCCUAUCUGGCCGGCCCGGACGACAUCUAUGUGUCGCCCAGCCAGAU
NC_009656.1/6182487-6181988                  ACGCCAAUAUCUGAGUCGGGCCCGCGCCCCUCUGGAAAGCCCCGCGUUCCGCGGGGCUUUUUUUGCAUUCCUGUAGACGCCACGCCGGCACGGUGUUAAAUUCGGG.CUCGCGACG...UUUUUUC...CGUCGCCUUCUGCAUGCCG.UCCCGGACGCACUUC..C..UACUCGAACUUUCU.AGCGC.UCCUG.UCGCC.CC.UUGCGACACGGCUUUCCCAAGCUCGACGCUUUCUCCAAUUCCUCUUUCUGCGUACCUAUCUCUUUCCUAUGAAUCUGACCGAACUCAAGCAAAAGCCGAUUGCCGAACUGCUGGAAAUGUCCGAUGCCAUGGGCCUGGAAAACAUGGCCCGUUCGCGCAAGCAGGACAUCAUCUUCGCCCUGCUGAAGAAGCACGCGAAAAGUGGUGAAGAGAUCUCCGGCGAUGGCGUGCUGGAGAUUCUUCAGGACGGCUUCGGCUUCCUGCGCUCCGCCGACUCUUCCUACCUGGCCGGUCCCGACGACAUCUACGUGU.
NC_008463.1/6172594-6172094                  CGCCAAUAUCUGAGCCGGGCCCAGGCCUCGCUGGAAAGCCCCGCGAUUCGCGGGGCUUUUUUUUGCGUUUCUAUAGACGCCACGCGGCCACGGUGUUAAAUUCGGG.UUCGCGACG...UUUUUUC...CGUCGCCUUCUGCAUGCCG.UCCCGGACGCACUUC..C..UACUCGAACUUUCU.AGCGC.UCCUG.UCGCCCCC.UUGCGACACGGCUUUCCCAAGCUCGACGCUUUCUCCAAUUCCUCUUUCUGCGUACCUAUCUCUUUCCUAUGAAUCUGACCGAACUCAAGCAAAAGCCGAUUGCCGAACUGCUGGAAAUGUCCGAUGCCAUGGGCCUGGAAAACAUGGCCCGUUCGCGCAAGCAGGACAUCAUCUUCGCCCUGCUGAAGAAGCACGCGAAAAGUGGUGAAGAGAUCUCCGGCGAUGGCGUGCUGGAGAUUCUUCAGGACGGCUUCGGCUUCCUGCGCUCCGCCGACUCUUCCUACCUGGCCGGCCCCGACGACAUCUAUGUCU.
NZ_AAAU03000002.1/309729-309221              CUUGCGUAUCGAGAGAAAGGCCGGGAGCGCCCCGCUCGCCGCAUUCGGGGUCAUGGUUUUUGUCGCGCGAGGCUGGACGCACCUUUUUCAGGGUGUUAGAUUCGGCUCUCGCAGCGAAUCUAUCUUUAUCGCUGUCCUCCGUCAGUCGUCGCCGA.CGCACCUC.....UUUUAGAACAAGUACAGCGA.UCCGA.UCGCCUUCCCUGCGGCGCGGCUUUCCCAAGCUCAACGCUUUCUGCCCUCUUAUCGUCUUAUGAAUCUGACCGAACUCAAGCAAAAGCCUAUUACCGAACUGCUGGAAAUGGCCGAACAGAUGGGCCUGGAGAACAUGGCCCGUUCGCGCAAGCAGGAUGUGAUCUUCUCCCUGCUGAAGAAGCAUGCGAAAAGCGGCGAGGAAAUCUCCGGUGAUGGCGUGCUGGAGAUUCUUCAGGAUGGUUUCGGAUUCCUGCGCAGCGCGGAUUCCUCCUAUUUGGCCGGGCCGGACGACAUCUACGUCUCGCCGAGCCAGAUCCGCC.
JCVI_SCAF_1096628042271/1743-1243            AGCCCACCCUACACCUCUGAGGCAAGUCGCUCUGGAAGACCCUGCUUUUUGCGGGGUUUUUCGUUUUUAGGGCUAGACGCUGUUUUUUCACGGUGUUAAAUUCGAU.CCCGCUGCA...UCCUCCA...UGCAGCUCUCUGCACGCCGUCGCCGA.UUCAU.UC..C..UAUACGAAUUCGUU.CGCGA.UCCUG.UCGCCUUCUCUGCGGCGCGGCCUC.UCAAGCUAACAGCUUUCUUCUCCUCUCGAUGAUCACGUCAUUCCUAUGAAUCUGACCGAACUCAAGCAAAAGCCGAUUGCCGAACUGCUGGACAUGGCCGAACAAAUGGGCCUGGAAAACAUGGCUCGUUCGCGCAAGCAGGACAUCAUCUUCGCCCUGCUGAAAAAGCAUGCCAAAAGCGGCGAGGAAAUUUCCGGUGACGGCGUGCUGGAGAUCCUCCAGGAUGGUUUCGGCUUCCUGCGCAGUGCCGACUCUUCCUACCUGGCCGGCCCUGACGACAUCUACGUCUCGCCCAGC
JCVI_SCAF_1096628075208/934-1434             AGCUGGCUGCUUUCCUNNNNNNNNNNNNNNNNNNNNNNNNNNNNNNNNNNNNNNNNNNNNNNNNNNNUUCGGGGCUAGACGCUGUUUUUCACGUGUAAAAUUCGAC.CCCGCUGCA...UCCUCCA...UGCAGCUCUUUGCACGCCGUCGCGGA.UUCAU.UC..C..UAUACGAACUCGUU.CGCGA.UCCUG.UCGCUUCUUCUGCGGCGCGGCCUC.UCAAGCUAACAGCUUUCUUCUCCUCUCGAUGAUCACGUCAUUCCUAUGAAUCUGACCGAACUCAAGCAAAAGCCGAUUGCCGAACUGCUGGACAUGGCCGAACAGAUGGGCCUGGAAAACAUGGCUCGUUCGCGCAAGCAGGACAUCAUCUUCGCCCUGCUGAAAAAGCAUGCCAAAAGCGGCGAGGAAAUUUCCGGUGACGGCGUGCUGGAGAUCCUCCAGGACGGUUUCGGCUUCCUGCGCAGCGCCGACUCUUCCUACCUGGCCGGCCCUGACGACAUCUACGUCUCGCCCAGC
NC_009439.1/315956-316457                    CUCGACAGCAACAUCUGAGUUUCGCCGCUCUGAAGAAGCCCCGCCUUGCGCGGGGUUUUUUCGUUUUCAGGGCUAGACGCUGUUUUUUCACGGUGUUAAAUUCGGC.CUCGCUGCA....UUUCCUUA.UGCAGCCCUCUGCAUGCCGUCGCCGA.UUCAU.UC..C..UACUCGAACUCGUU.CGCGA.UCCUG.UCGCCUUCUCUGCGGCGCGGCCUC.UCAAGCUAACAGCUUUCUUCUCCUCUCGAUGAUCACGUCAUUCCUAUGAAUCUGACCGAACUCAAGCAAAAGCCGAUUGCCGAACUGCUGGACAUGGCCGAACAGAUGGGCCUGGAAAACAUGGCUCGUUCGCGCAAGCAGGACAUCAUCUUCGCCCUGCUGAAAAAGCAUGCCAAAAGCGGCGAGGAAAUUUCCGGCGACGGCGUGCUGGAGAUUCUCCAGGACGGUUUCGGCUUCCUGCGCAGCGCCGACUCCUCCUACCUGGCCGGCCCGGACGACAUUUACGUAUCGCCCAGC
NC_004578.1/5963168-5962669                  CGCGUUUCUCGACGCCAACAUCUGAAGCACUUCAAAGCCCCGCAAAUAGCGGGGUUUUUUUCGGGUGUCGUACUAGACGCCUGGAAAAUCAGGUGGUACAUUCGGC.CCCGCAACG...GCUUCUC...CGUUGCCCCCUGCUAGCCGUCGCCGA.CGC...UCU.CCU..UUCGAUUUAGUA.CGCGA.UCCUG.UCGCCUUUUCUGCGGCGCGGCCUCAUUAAGCCAAAAGCUUAAUUUCCCCCUCCAUACAUGAUUACGUCAUUCCCCAUAUGAAUCUGACUGAACUCAAGCAAAAGCCGAUUACCGAAUUGCUCGAAAUGGCCGAACAGGCUGGCAUCGAAAAUAUGGCCCGUUCGCGUAAGCAGGACGUCAUUUUUUCCCUGCUUAAACGGCACGCCAAAAGUGGCGAGGAAAUAUCCGGUGAUGGCGUGCUGGAGAUUCUCCAGGACGGCUUCGGUUUCCUGCGCUCUGCAGACGCGUCCUACCUGGCCGGCCCGGAUGACAUCUACGUCU.
NC_005773.3/330373-330872                    CGCGUUUCUCGACGCCAACAUCUGAAGCACUUCAAAGCCCCGCAAAUAGCGGGGUUUUUUUCGGGUGUCGUACUAGACGCCUGGAAAAUCAGGUGGUACAUUCGGC.CCCGCAACG...GCUUCUC...CGUUGCCCCCUGCUAGCCGUCGCCGA.CGC...UCU.CCU..UUCGAUUUAGUA.CGCGA.UCCUG.UCGCCUUUUCUGCGGCGCGGCCUCAUUAAGCCAAAAGCUUAAUUUCCCCCUCCAUACAUGAUUACGUCAUUCCCCAUAUGAACCUGACUGAACUCAAGCAAAAGCCGAUUACCGAAUUGCUCGAAAUGGCCGAACAGGCUGGCAUAGAAAAUAUGGCCCGUUCGCGCAAGCAGGACGUCAUUUUUUCCCUGCUCAAACGGCACGCCAAAAGUGGCGAGGAAAUAUCCGGUGAUGGCGUGCUGGAGAUUCUCCAGGACGGCUUCGGUUUCCUGCGCUCUGCAGACGCUUCCUACCUGGCCGGCCCGGAUGACAUCUAUGUCU.
NC_007005.1/320064-320563                    UAUCGACCUUCCUAAACCUGUUUGAGACGUUUCAAAGCCCCGCAAAAUGCGGGGUUUUUUUCGGGUGUCGUACUAGACGCCUGGAAAAUCAGGUGGUACAUUCGGC.CCCGCAACG...GCUUCUC...CGUUGCCCCCUGCUAGCCGUCGCCGA.CGC...UCU.CCU..UUCGAUUUAGUA.CGCGA.UCCUG.UCGCCUUUUCUGCGGCGCGGCCUCAUUAAGCCAAAAGCUUAAUUUCCCCCUCCAUACAUGAUUACGUCAUUCCCCAUAUGAACCUGACUGAACUCAAGCAAAAGCCGAUUACCGAAUUGCUCGAAAUGGCCGAACAGGCUGGCAUCGAGAAUAUGGCCCGUUCGCGCAAGCAGGACGUCAUUUUCUCCCUGCUCAAACGGCACGCCAAAAGUGGCGAGGAAAUAUCCGGUGAUGGCGUGCUGGAGAUUCUCCAGGACGGCUUCGGUUUCCUGCGCUCUGCAGAUGCUUCCUACCUGGCCGGCCCGGAUGACAUCUAUGUCU.
NC_007492.1/6124713-6124213                  ACAUCUAAGCGUCGCGGUAAAGAUUGUCCGCAAAAAGCCCCGCAAAUUGCGGGGCUUUUUGCGUAUUCAGGGCUAGACGCUCCGAAACUCAGGUGGUACAUUCGGC.CCCGCACUG...GUUUCUC...CACUGCCCCCUGCUAGCCGUCGCCGA.CGCAC.UC..C..UUUUCGAAUAAGUA.CGCGA.UCCUG.UCGCCUUCUCCGCGGCGCGGCCUCAUUAAGCCAAAAGCUUAAUUUCCCCCCCUCCAUAAAUGAUUACGUCAUUCCUAUAUGAAUCUGACUGAACUCAAGCAAAAGCCGAUUACCGAACUGCUCGAAUUGGCCGAACAGAUGGGCAUAGAAAAUAUGGCCCGUUCGCGCAAGCAGGACGUGAUUUUCUCCCUGCUGAAAAAGCACGCUAAAAGCGGUGAGGAAAUCUCCGGUGAUGGCGUGCUGGAGAUUCUCCAGGACGGCUUCGGCUUCCUGCGCUCCGCUGACGCUUCCUACCUCGCCGGCCCUGACGACAUCUACGUC.
NC_004129.6/6800598-6800098                  CAACAUCUAAGCGUCGAUUUUCAGUGCCCUGGAAAAGCCCCGCAAAAUGCGGGGCUUUUUCGUAAUUGAGGGCUAGACGCUCCGAAACUCAGGUGUUACAUUCGGC.CCCGCACUG...GUUUCUC...CAUUGCCCCCUGCAAGCCGUCGCCGA.CGC...UCUCC..UUUUCGAAUUAGUA.CGCGA.UCCUG.UCGCCUUCUCUGCGGCGCGGCCUCAUUAAGCCAAAAGCUUAAUUUCCCCCCUCUAUAAAUGAUUACGUCAUUCCUAUAUGAAUCUGACUGAACUCAAGCAAAAGCCGAUUACCGAACUGCUCGAAUUGGCCGAACAGAUGGGCAUAGAAAAUAUGGCCCGUUCGCGCAAGCAGGACGUGAUUUUCUCCCUGCUGAAAAAGCACGCGAAAAGCGGUGAGGAAAUCUCCGGUGAUGGCGUGCUGGAGAUCCUCCAGGACGGCUUCGGCUUCCUUCGCUCUGCUGACGCCUCCUAUCUCGCUGGCCCGGACGAUAUCUACGUCU.
JCVI_SCAF_1096626956697/1973-1474            UUCCUCGACGCGAACAUCUAAGCGUCGUCAAAAAAGCCCCGCAAAAUAGCGGGGCUUUUUCGUGAAACAGGGCUAGACGCUCCGAAAUUCAGGUGGUACAUUCGGC.CCCGCACUG...GUUUCUC...CACUGCCCCCUGCAAGCCGUCGCCGA.CGCAU.UC..C..UUUUCG.AUUAGUA.CGCGA.UCCUG.UCGCCUUCUCUGCGGCGCGGCCUCAUUAAGCCAAAAGCUUAAUUUCCCCCCUCCAUAAAUGAUUACGUCAUUCCUAUAUGAAUCUGACUGAACUCAAGCAAAAGCCGAUUACCGACCUGCUCCAAUUGGCCGAAGAAAUGGGCAUAGAAAAUAUGGCCCGUUCGCGCAAGCAGGACGUGAUUUUCUCCCUGCUCAAAAAGCACGCGAAAAGCGGCGAGGAAAUCUCCGGUGAUGGCGUGCUGGAGAUUCUCCAGGACGGCUUCGGCUUCCUCCGCUCUGCAGACGCUUCCUAUCUCGCCGGCCCAGACGAUAUUUACGUCU.
NC_010501.1/5563796-5563297                  GCCGCGUUCCUCGACGCCCACCUGUGAUGUGAAAAAGCCCCGGAAAUUCCGGGGCUUUUCUUUUCCAACCCACUAGACGUCGAAAAAAGCAAGUGUUACAUUCGGC.CUCGCACUG....UUUCUC...CAGUGCCCCCUGCACGCCGUCGCCGA.CGCACU....CCUAAUUAGAAUCUGUG.CGCGA.UCCUA.UCGCCUUC.UAGCGGCGCGGCUUCAUUAAGCCAGAAGCUUAAUCCUCCCUUCAUACAUGAUUACGUCAUUCCCCUUAUGAACCUGACUGAACUCAAGCAAAAGCCGAUUACCGAUCUGCUGGAAAUGGCCGAACAGAUGGGCAUCGAAAACAUGGCCCGUUCGCGCAAACAGGACGUGAUUUUCGCCCUGCUGAAGAAGCACGCGAAAAGCGGCGAAGAGAUCUCAGGUGACGGCGUGCUGGAGAUUCUCCAGGAUGGUUUCGGUUUCCUGCGUUCGGCUGAUGCGUCCUAUCUGGCCGGCCCUGACGACAUCUACGUCUC.
NC_008027.1/5652849-5652349                  CGGCGCAAGCAGGCGCGCCCCACGAUAUCGCCCCUUCCGGUAAAAACCUGUCGAUAUGUGUGGCUAAAACCACUAGACGUCGAAAAAAUCAAGUGUUACAUUCGGC.CUCGCACUG...ACCCUUU...CAGUGCCCUCUGCACGCCGUCGCCGA.AGCA..UC..CCUAAUUCGAAUCAGUA.CGCGA.UCUUG.UCGCCAUC.UAGCGGCGCGGCCUCAUUAAGCCAAAUGCUUACUCUCUCCCUUCUUACAUGAUUACGUCACUCCCCUUAUGAACCUGACAGAACUCAAGCAAAAGCCGAUUACCGAUCUUUUGGAAAUGGCCGAACAGAUGGGCAUCGAAAACAUGGCCCGUUCGCGCAAACAGGACGUGAUUUUCGCCCUGCUGAAAAAGCAUGCGAAAAGCGGCGAAGAGAUCUCGGGUGACGGCGUGCUGGAGAUUCUCCAGGAUGGUUUCGGUUUCCUGCGUUCGGCGGAUGCCUCCUACCUGGCCGGCCCUGACGACAUCUACGUGU.
NC_010322.1/5894989-5894490                  GGCCGCGUUCCUCGACGCCCACCUGUGAUGUGAAAAGGCCCCGCAAAUGCGGGGCUUUUCUUUUUCAGAGCACUAGACGCAGAAAAAAGCAAGUGUUACAUUCGGC.CUCGCACUG....CUUUUC...CAGUGCCCUCUACACGCCGUCGCCGA.AGCA..UC..CCUAAUUCGAAUCAGUA.CGCGA.UCCUG.UCGCCAUC.UAGCGGCGCGGCCUCAUUAAGCCAGAAGCUUAAUUCUCCCUUCUUACAUGAUUACGUCACUCCCCUUAUGAACCUGACUGAACUCAAGCAAAAGCCGAUUACCGAUCUUUUGGAAAUGGCCGAACAGAUGGGCAUCGAAAACAUGGCCCGUUCGCGCAAACAGGACGUGAUUUUCGCCCUGCUGAAGAAGCAUGCGAAAAGCGGCGAAGAGAUCUCGGGUGACGGCGUGCUGGAGAUUCUCCAGGAUGGUUUCGGUUUCCUGCGUUCGGCUGAUGCGUCCUACCUGGCCGGCCCAGACGAUAUCUACGUCUC.
NC_002947.3/5948719-5948220                  GGCCGCAUUCCUCGACGCCCACCUGUGAUGUGAAAAGGCCCCGCAAAUGCGGGGCUUUUCUUUUUCAGAGCACUAGACGCAGAAAAAAGCAAGUGUUACAUUCGGC.CUCGCACUG....CUUUUC...CAGUGCCCUCUACAUGCCGUCGCCGA.AGCA..UC..CCUAAUUCGAAUCAGUA.CGCGA.UCCUG.UCGCCAUC.CAGCGGCGCGGCCUCAUUAAGCCAGAAGCUUAAUUCUCCCUUCUUACAUGAUUACGUCAUUCCCCUUAUGAACCUGACUGAACUCAAGCAAAAGCCGAUUACCGAUCUUUUGGAAAUGGCCGAACAGAUGGGCAUCGAAAACAUGGCCCGUUCGCGCAAACAGGACGUGAUUUUCGCCCUGCUGAAGAAGCAUGCGAAAAGCGGCGAAGAGAUCUCGGGUGACGGCGUGCUGGAGAUUCUCCAGGAUGGUUUCGGUUUCCUGCGUUCGGCUGAUGCGUCCUACCUGGCCGGCCCAGACGAUAUCUAUGUCUC.
NC_009512.1/5757764-5757265                  GGCCGCAUUCCUCGACGCCCACCUGUGAUGUGAAAAGGCCCCGCAAAUGCGGGGCUUUUCUUUUUCAGAGCACUAGACGCAGAAAAAAGCAAGUGUUACAUUCGGC.CUCGCACUG....CUUUUC...CAGUGCCCUCUACAUGCCGUCGCCGA.AGCA..UC..CCUAAUUCGAAUCAGUA.CGCGA.UCCUG.UCGCCAUC.CAGCGGCGCGGCCUCAUUAAGCCAGAAGCUUAAUUCUCCCUUCUUACAUGAUUACGUCAUUCCCCUUAUGAACCUGACUGAACUCAAGCAAAAGCCGAUUACCGAUCUUUUGGAAAUGGCCGAACAGAUGGGCAUCGAAAACAUGGCCCGUUCGCGCAAACAGGACGUGAUUUUCGCCCUGCUGAAGAAGCAUGCGAAAAGCGGCGAAGAGAUCUCGGGUGACGGCGUGCUGGAGAUUCUCCAGGAUGGUUUCGGUUUCCUGCGUUCGGCUGAUGCGUCCUACCUGGCCGGCCCAGACGACAUCUAUGUCUC.
#=GC SS_cons                                 ....................................................................................................::::...---<<<<<<<.._________>>>>>>>-----,,--<<<<-<<<<<-.---------.-----------------.-<<<<<<___>>>>>>-------->>>>>>>>>.............................................................................................................................................................................................................................................................................................................
#=GC R2R_LABEL                               ----------------------------------------------------------------------------------------------------......................................................t.................................................................................------------------------------------------------------------------------------------------------------------------------------------------------------------------------------------------------------------------------------------------------------------------------------------------
#=GF R2R turn_stem_at_internal t +1 r
//
