# Supplementary material for: R2R - software to speed the depiction of aesthetic consensus RNA secondary structures
Source: BMC Bioinformatics. 2011 Jan 4;12:3. doi: 10.1186/1471-2105-12-3 (PMC3023696; doi:10.1186/1471-2105-12-3)
Supplement: Additional file 1 — Source code and example input and output files. C++ and Perl source code is provided. Installation and usage instructions are given in the user manual (Additional file 2), which is also a part of this archive. Example input files for R2R are included in the "demo" subdirectory of this archive, and R2R's raw output on these examples in PDF and SVG format is supplied in the "demo/output-pdf" and "demo/output-svg" subdirectories. Files can be retrieved from the tgz archive file using programs such as WinZip (Windows), StuffIt Expander (Mac) or the tar/gzip commands (UNIX). [file 1471-2105-12-3-S1.TGZ › R2R-1.0.1/demo/104/Pyrobac-1.sto]

# STOCKHOLM 1.0
NC_008701.1/1105003-1105465            AACUUUGUUAAUAGGGAAGUUUCCCAUGUAGCUACUCACGCUAUGAACUUAAAAGUUUUUAGCCUCGGCGCAAAGUUUUUAAAAAAGUUAUACAUAACAUACUGCCGGGACUACGCCGGAUAAGAGCGGC.UAUAU.GCCGCGCUGUGAAUCCGGCGGGGUUUUACUCUUAUUCGUGCUGUAAGUGGAAGACAUGUGAUGGCAAUUAUAGACACCUAGUCAAAGCGAUUUCGCAUCGUUGAGUUUGUGAAUACUCUAGAGAUAUGUGUAGAUCAAUCACUGACGGCAGGGAGAAAACCGCCAUGGAAAACCCCAGCCCUUUGGAACGUAAAAGAAGUUGCUGACGGGAGCGUCAUUUUGACGAUGAGAAUAGGUAAUUUUAAUCCUACGAGGUAGUGCAACUUAAUAAUUAUUAAGAAGUGUAUAAGAGGGGCAUGAGGGGCGCUGUUGUUAGUAUACAAAUUGU
NC_009073.1/138540-139002              GCUUUUGCAGACUUGGCCCUCGCCAUGUCCACGACGUGCAUCCAAUUUAAAAAAUCCUGCGUAGCGCCGUACAAGUUUAAAAACCACCGCACUAUCUCCCACUGCCGGGACUACGCCGGGCAAGGCCGGC.GCCGU.GCCGCGCUGUGACCCCGGCGGGGCGCCUCCCCUCUUCUUUAUAUACCUCCCCGUGUGUAGACGUGUGAGAGGGGCAGUGGUCAGCAUACAGGUGGCGAUUUUGAUGGCGGUGAUCUUGGCCAUAGCUCUCGCCGUGGCUGGGUACCUCAUGACUAUGUUUCAAGCCGCGGCGCGGUAUACCUACAUAGCGGUUUUACAGGCCUACGUCUAUCCCGGGGGAGGCGGGUCGUGGGUAAAGCUGUGCGUCGCCGCUGGAGGCUCCGACGCGUUGAAGAUCGAGAGCGUAGAGCUGGGGGGCGUAAAGGCGUCACGGGUAGAGGUCUACGUG
NC_003364.1/587119-587580              GAGAGGGUCCACAGCUUGUAUAAGGGGCUGCCGAGUGGCUUCACGCGGCCGGAGGGCUAGGCCGCCGGGUAAAGUUCUUAAACCUCUGGGUAGGUGGCCUUGUGCCGGGACUACGCCGGGUGAGAGCGGC.GUGU..GCCGCCCUGUGAAUCCGGCGGGGUGCCUUCCCCUCUAGUUUAUAUACCCCUAAAUAGAAUAAUAGUAUGAGGGGGGCUGUGGUGAGUAUUCAAGUGGCGGUUCUUUUAGUCUUUAUCUUGGCAAUAGCCGUGGCCUUGGCCGGCUAUUUGUAUACUACUUUUUAUUCCUCUUUGCAGUAUACCUAUAUUGCCCUUACCCAGGCGUAUAUAUAUCCCACGCCGUCGGGGGCUGAGGUAAAAAUUUGUUUUUCCGUGGGGGGCUCCGGCGGACUGACAAUAACGGGCGUGGAGCUGGACGGGAGACCAGCGGCGAGUUUUAAGGUAUAUG
NC_009376.1/650835-650374              GAUGUUUUUAAGCCUUUUGCCUCUUACAGCAAAGCGCCGCCGCGCAAGGCGGCGGGGAUUAGACCUUGCGUGAAAUUUUUAAAGUCCGGGCUGUUUCUGUAGCGCCGGGACUACGCCGGGUGAGAGCGGC.UGGC..GCCGCACUGUGGGCCCGGCGGGGUGCCUUCCCUCAAAGUUUUUAUAAAUACGCCCGAUGUGUUUUGUGAGGGGUGCGGUUGUGAGCCUACAGGUUGCUAUUCUUCUCGUCUUUAUACUAGCCAUCGCCAUAGCGCUGGCUGGCUACCUCUACUCCACCUUCUAUGCGUCUCUGCAGUAUACAUACAUCGCGUUGACCCAGGCGUAUGUCUAUCCGGCGGGCUCGGGGGCCGAGGCUAAGAUCUGCUUCUCCGUGGGGGGCUCCGGGGGCCUCUCCAUCAUUGCCGUGGAGCUAGACGGGAGGCAGGCAGAGUGGGUAAAGACAUAUGU
NC_003364.1/1079981-1080440            GGCAGAAGAAGACGAUUGAAUACCUCAAGAAGACGCUAUUACCAAGACUGAAAGAGGCGCCCAGCCAACAGUAAGUUUUUAAAACUAGGAGUAGUUUUAUACAACCGCGAC..GGGCUGUGGAGAGCCGC.GCCC..GCGGCGCCGUGAAACAGCCUGACGGUGUCUGGGGACACCCCUAUUCUCUUAGUUUUCUGAAUAAAUGGCCCACGAAGGCCAAAUUAAACCCCCCUCUGCCCUGUGUUGAAAAGUCGUAUAAAAAGGCGGAGUCCACGGCUCUUGCCAGAUUAUAUACGGCGAAAAACCACGGAGCGUGUUCCGGCCUCCCCUGGAAGAAGAGAUAGCGGGGCGCCCCCUCCUCGCCGUAGAUCCAUAUUUGGGCAUCUCCCACGUUUAUUUUCGACGCCUUGCCCUCAGGCCUGCAGCCAACUGCGGCGUAAAAUCUAUCCCUCCCCACGGCGUAUUC
NC_009073.1/482884-482426              CCACGCUGAGUUCAACAUAUCUGCAUCUCACAGAGUAUGCAAAGCCCGGCUUUAAAGCCAUUAGGCCAGGGAAAGUUUUUAAACACGCCAACAAAUAUAAACG.CCGCGAC..GGGCUGUCGAGAGCCGC.GUCU..GCGGCGCUGUGAGACGGCCUGACGGCGUCUGGGCCACUACCUCAACUUUCUAAAUAGGUGACCCACAUACGCGUAGUUGAGGGGCCCCCUGCCGCUGGCGCCAAAGUCGUAUAAGAAGGCGGAGUCUACAGCUCUGGCCAAGUUAUACAUGGCGAAGACCCAGGGCAGAUGCUCAGCCUUGGCCUGUAUAAACACGUACCUCGGGCCCCCCUCCUCGCCGUACAUCCACGUCUGUACAUCGCCCAGGUUUAUCUUAGACACCUUGCCCUCUGGCCUACAGCCAAUGGCCACAUACGCCCUGCCGCCGCCCACGGCGUAUUCAAGCCUA
NC_009376.1/634188-633727              GGAGAGGCAGAAGAAGACCAUAGAAUACUUAAAGAAGACGCUGUUGCCCAAGCUCAAGCAAGGGGAGGGGCAAUAAUCUUUUAAACACAGCAAUAGUUUAACA.CAGCGAC..AGGCUGUUGAGAGCCGCCUCAGAGGCGGCGCUGUGAGACGGCCUGACGGUGUCUGGGUACACUAUCUCUUUCUAAAAAGGUGGCCAACAAACCCCAGGUUAAACCCCCCUCUCCUCCAGGGGGCGAGGUCGUACAGAAAGGCGGAGUUGAGGGCACGGGCCAAGUUAUACAUGGCGAAGACCCACGGGCCGUGCUCCGGCCUCCCCUGGAACAAGACGUAUCUCGGCGCCCCCUCCUCGCCGUAGACCCAGACCUGCCCAUCCCCGAUGUUUAUCUUAGACGCCUUUCCCUCAGGCCUACAGCCCAUCGCGACGAACAGCUUGUCCCCACCCACGGCGUAUUGAAGCCUUAG
NC_008701.1/1584279-1584738            GGGAGAAACAGAGAAGGGUAAUUGAAUAUCUAAAGAAGACAUUGCUGCCAAAGCUAAAGGGAGAGCAACAAAGCUAAAGUUUUUAAGUCCGUAAACACAAAAAUUCUAGAU..GGGCUACAGAGAGCCGC.UUAC..GCGGCACUGUGAUGUAGCCUGACGGUGUCUGGGGACAUCCUCCUAUAGCGUUUUUGCUUCAAAUAACGGACCUCUUGGCGUGGUUCUCCGAUGCAAUAUUUCUUUGCGUCUUGUACAACGAAGUUAUACAGAAAUGUUUAAAAAUCAUAUAAUUAUGGGCGACUCUCAAGAUGCCAAACGGCUGGUAAGAAGAGGAGGGGGCUUGAGACAUCUAUUUAUCUCUUACUCCUCUAAACAAAUGGCCAACAUAUGCUAGGUUCAAAGCGCCUCUACCCCCCAGCCCGAAGUCUAAGAGAAAGGCAAGUUCUGUAGCCCUAGCUAGAUUAUA
#=GC SS_cons                           ....................................................................................................::::::::::<..<<<<<<<<-..-<<<<<<_.__.>>>>>>-..---->>>>>>>>>:::::::............................................................................................................................................................................................................................................................................................................
#=GC R2R_LABEL                         ------------------------------------------------------------------------------------------------------------......................<.....>......................------------------------------------------------------------------------------------------------------------------------------------------------------------------------------------------------------------------------------------------------------------------------------------------------------------------
#=GF R2R var_hairpin < >
#=GF R2R keep < >
//
