# Supplementary material for: R2R - software to speed the depiction of aesthetic consensus RNA secondary structures
Source: BMC Bioinformatics. 2011 Jan 4;12:3. doi: 10.1186/1471-2105-12-3 (PMC3023696; doi:10.1186/1471-2105-12-3)
Supplement: Additional file 1 — Source code and example input and output files. C++ and Perl source code is provided. Installation and usage instructions are given in the user manual (Additional file 2), which is also a part of this archive. Example input files for R2R are included in the "demo" subdirectory of this archive, and R2R's raw output on these examples in PDF and SVG format is supplied in the "demo/output-pdf" and "demo/output-svg" subdirectories. Files can be retrieved from the tgz archive file using programs such as WinZip (Windows), StuffIt Expander (Mac) or the tar/gzip commands (UNIX). [file 1471-2105-12-3-S1.TGZ › R2R-1.0.1/demo/104/radC.sto]

# STOCKHOLM 1.0
NZ_ABBN01001396.1/99750-99188                GCGUCGUCAUUCACGCACCGCAAGCAUGUGGACGAUCCAAAGUGCAAUCAGAAGGCUACGUCGAACGCAUUGGCGCAAGACGGACGCCCGCGCUUCCGUCACCCUCGCCCGAUG.U...UCGCUGAU.UC......................GUCAGC..CGCAUGCCC..AGGUGGCCG.CGAUCUUCAAGGCUAC..GGCGCGGA..UAGG.....UCCGCGCU..GAU..CGUUUUCC..UCCAACGACGCU....AUGGCGUCUUUCCUUCACCCGCAGG.GGCGUUCAGUCCCUCGGGGCUGCGCUCCUGGUUCUCCCUAGGAGUGUCCCAUGGACCAUGCAGCCAUUCGUACGCAAAUGCCGGCACUCGUGGCCGGCCAUCUUCCCCGCAACCUCCAGCGGUUCAAGUACCGCAUCUACGACAACCAGCCCUCCGUCUCAGCCCUGGGCUUCCACAUUGAUCCCGAGCCGUUUCAAGGCACCGUCAUCGCCAAGACCGGCGAUGCCAUCGUCAUCAAGGUGGCACGCACACAGUUCGCUGUGAUCGAGCGACAGCUCGCAAGCAUUGAUCCGGAGGACGGCAUGAAAGUGCAGGUCACUCCUUACGCAC
NC_003919.1/2604944-2605488                  CGGCAUCCACAACGCCGCCCAUCGCAGGCAACUGCAACGUCGUGUCGUCUGGCAUCUGAUCGAGGGCCUUUGCGCUGACGGGGAGCAGUAACCCCAAAGAUUGCGCCUCC...GAU...UCGCCG..U..........................CGGCAUUUC...CCC..A.GCAGCCA.UGACCUACCAGGCUGC..GGUGCGG...CUCG......CCGCACA..GGU..CAUC.......CCUCAUCGGGCGCGUCCUGCGUCCUUCCACGCCAACCCAC.AAGGGAUCUUCCU..CCCUU.GCG...GGCGGAAGUCCCUUGGAUUUCUCAAGGAGUCUUUCAUGGAUACCCAAGCCAUCCGCGCACAGAUGCCGACACUGGUGUGUGGCCACGUGCCCUCCAACGUCCACCGAUUCAAGUUCCAGAUCUUCGACGGCGAACCCAAGGUCUCGAUCCUGGGUCUUGCCGUCGAUCCGAAGCCCUUCGAUGGCAAGGUCAUUGCUAGGACCGACGAGGCGAUCGUUGUCAAAACGGGCCGUGCCGAGUUCGCAGUGCUCGACCGGACCCUGGUGACCGAAGUGCCCGAUGAAGGCGCCAAGGUACAUGUCG
JCVI_SCAF_1101668523961/281-1                UUUGCGGCCGUCCUUCCGGCGCCGCGGGCGAUGCGCCAGCGCAAACAGGGUUGGGCGCCGGGUCGGUUUUUCGCUCACGCGGUGUACGCAGCUUGGCGCAGGCUAUGACUCGUG.U...CCGUCGGCGUA......................GCCGAC..AACAUGCCC..AGGUAGCCC.AGACCUUCAAGGCUAC..GGUGCGU...UGCG......ACGCAC...GGU..CUGA.UUC..UUCACAACGACGUUCACC.GCGUCUUCUUCCAUCCCCCUGG.GGCAG...UGA....CUGCC.CUCGCGGGUGGUGCUGUCUCCGCUCACUUCGAGGA..................................................................................................................................................................................................................................................................................
NZ_ABDZ01000015.1/55784-55230                CAUGCGGCAUGGUCCGCUUUUUCUUUGGUGGGUGAGUCUCAGGCAAACAGGGGCGCGCUGCGCGGCGGAUUUUCGCUGCCGUAAGCCCCCGCCUUGGCGCAGGCUACGCCCAUG.U...CCGUCGGCGUU......................GCCGAC..AACAUGCCC..AGGUAGCCC.AGACCUUCAAGGCUAC..GGUGCGU...UGCG......ACGCAC...GGU..CUGAAUUUUCUCCACGACGCU....CACCGCGUUUUCUUCCAUCCCCCUGG.GGCAG...UGA....CUGCC.CUCGCCGGUGGUGCUGUCUCCGCUCACUUCGAGGACAUCACCAUGCCUGCACCUUCUUCCCCCAAGACGCUCUAUCGCAUCGACGAAUGCCCCGACCUGAUGGCCGAUGGCUGCGUCGGUGACGAGAACGGCAACCUGGUUUUCAUCUCCCUCUGGGCGCGCGAUACCGCCGUCCAGGAAUUCCUGGCCCGCCUCACCCUGGGCCGGGACGAACAGGGACUGGAUCAGUUCCACGUCAUCACCGAGCAGGGCGCGAGCAUCCCGGUCUUCGUCGGCAACGUCGAGAACCUGGAAAAGCGCAGCGCACGC
NZ_ABYM01000018.1/15619-15073                CGCUUUUUUUGUUCGGCAGACACCCCUUCGGAGCCCCCUUUGCAAACAGGGUGGCGUCGCGUGACGGUUUUUCGCUCCCGCUCACCGGCCUGUUGAAGCAGGCUACUUCCCAUG.U...CCGUCGGCGUU......................GCCGAC..AACAUGCCC..AGGUAGCCA.AGACCUUCAAGGCUAC..GGUGCGU...UGCG......ACGCACU..GGU..UGUU......CUCUUUGCCAA....GAC.GCUCACGG..GCGUUCCCUUCC.AUCCC...CUU....GGGGC.AGUGACUGCCCUCGCGGGUGGUGCUGCCUCUGUUUUCUUCGAGGACAUCACCAUGCCUGCAUCUACAUCACCCAAUGUGCUCUACCGCAUCGACGAAUGCCCCGACCUCAUGGCCGACGGCUGCAUCGGCGACGAGCACGGCAACCUCGUCUUCCUGUCCGUCUGGGCGCGCGAUACCGCCGUCCAGGAGUUCCUUGCCCGUCUGACCCUCGGUCGGUCCGAGCAGGGACUGGACCAGUUCCAUCUCGUCACCGAUCAGGCGUCGAUUCCGGUCUUCGUCGGCAAUCCCGACAACCUGGAGAAGCGCAC
NC_008344.1/108963-108409                    UCAUUCGCCCCUUACCCAGGGGCUUUUUUUUGUCUGCAUGGCUGGAAGGCGGAUGAACACUGCAUCUGUUUCAUAACAGACGAUAUUGUGUCGCUGCCCCAUCCUUAAAACAUG.U...UCGCUGGCGUA......................GCUGGC..AGCAU.CCC..AGGCAGUCA.AGGCCAUCAAGACUGC..GGCGAAC...CUACA.....GUUCGCU..GGC..UGAU......CUCAUCUCCGG.....AC.GCUCAUCGUCCAUUCCAACCCC.AAGGGACCAUUCAUCCCUAU.GGGGGUGAGGGGUUCCGUAUUAUCGGAGACUCCAUCAUGGAUCAUCAAACCAUUCGUCAACAAAUGCCUUCUCUGGUUGCCGGCCAUGUGCCAAGCAACGCACGAUCCUUUCAGUUCAACAUCUUCGACGGGAAGCCGAAGGAGAACAUGCUGGGCUUUCACGUUGAUCCGUCGCCCUUUGAGGGUAAGGUUGUCGCUACCACUGAGGACGCCAUCGUUGUCAAAAUCAGUCGAACGAAGUUCGCGGUUCUGGAUCGUACGCUCGUAACCGAGGUUCCCGAAGAGGGAGCCAAGAUCGAAGUCAUACCC
NZ_AAKW01000063.1/23123-22592                UGGAAAACCAGUGAUGUCCACCGGGGAUAGUUUUAUCCACAGGCGCUAACCUACUGAAAUCGCUUUGCUUGACGUACAUUGUCCACAAGCGUAGACCGGUAGAUGCAAGCGCUGCU...........GA...............................GGCAGCCGA..AUGUGGCCAGAAACCUGAAAGGUCAC..GCCGC.....AACC........GCGGU..GGU..UCAACC....CCCAAGUACGA....UUC.GCAUCCGGCAGCUCGUACGGUC.AC...UACCCAU......GU.GAUGGAUGCCAACUCAAUAUCGUUGCCCCUGCGGCAACCACCCUACCCAUCUGCUCAGCAGCAACCUAUCCGCUUGGCCAUUUCGCGUGCGCCAACCUGCGCCCGUCUCUUUCACUGGAAAGAGACGGGCGCUCCUACCACUGCUGCAGCCCUGAUCGCAUAUGGCUUUGCGGCAAUCCCCCUCGUGACAAUCGGCGUGACAAACGCCGAUGUCACCAGCAACAGCGCUGUAGAUGAUGGUGCCGCAGACCAAGGAAUGGACUGCGCCUGACUGACAGUCAGGCAUGCCCCGGCCAUCGCAUUGCUGCG
NZ_AAQW01000001.1/6030470-6031004            UGUGGAAAACCACUGAUGUCCACCGGGGGAUAGUUUUAUCCAUAGGCGCUAAAUCCCUGAUAUCGCGCUGCUUGACGAAUAUUGUCCACAAGCGUAGACCGGGAGUCGCA.....A...GAGCUGUCGAU......................GACAGC..A.....CCC..AGGUGGCCC.GAACCUUAAAGGUCAC..GCCGC.....UCCC........GCGGU..GGU..UCACCC....GCAAGUACGAU.....UC.GCGUCCGGCAGCUCGUACGGUC.AC...UACCCAU......GU.GAUGGAUGCCAACUCAAUAUCGUUGCCCCUGCGGCAACCACCCUACCCAUCUGCUCAGCAGCAACCUAUCCGGUUGGCCAUUUCGCGUGCGCCAACCUGCGCCCGUCUCUUUCUCCUGGAAAGAGACGGGCGCGUCUAACACUGCUGCAGCCCCCAUCGCAUUUGGCUUUGCGGCAACUUCACUCGUGACAAUCGGCGUGACAAACGCCGAUGUCACCAGCAACAGCGCUGUAGAUGAUGGUGCCGCAGACCAAGGAAUGGACUGCACCUGACUGACAGUCAGGCAUGCCCCGGUCAUCGUAUCGCUGC
NC_010501.1/5450060-5450596                  CUGUGGAAAACCACUGAUGUCCAUCGGGGGAUAGUUUUAUCCACAGGCGCUAAAUCCCCGAUAUCGCGCUGCUUGACGAAUAUUGUCCACAAGCGUAGACCGGGAGUCGC....AA...GAGCUGUCGAU......................GACAGC..AC....CCC..AGGUGACCC.GAACCUUGGAGGUCAC..GCCGC.....UCCC........GCGGU..GGU..UCACCC....GCAAGUACGAU.....UC.GCGUCCGGCAGCUCGUACGGUC.AC...UACCCAU......GU.GAUGGAUGCCAACUCAAUAUCGUUGCCCCUGCGGCAACCACCCUACCCAUCUGCUCAGCAGCAACCUAUCCGCUUGGCCAUUUCGCGUGCGCCAACCUGCGCCCGUCUCUUUCACCGGAAAGAGACGGGCGCUUCUAACACUGCUGCAGCCCUGAUCGCACAUGGCUCAGCGGCGAUUCCCCUCGUGACAAUUGGCGUGACAAACGCCGAUGCCACCAGCAACAGCGAUGUAGAUGAUGGUGCCGCAGACCAGGGAAUGGACUGCACCUGACUGACAGUCAGGCAUGCCCCGGUCAUCGCAUUGCUGCA
NC_009512.1/5156312-5156850                  GCCACUGACAGCCACCGACUUCCAAAGCACGCCAGAGGUGGAAUCUGGCGCAUUUCCAUGUGCCCUUCACCAAUUGACCCCAACCGCGGUGACCGAUAGAACGAAGGUUC......AAAGCGCUGCCUUA......................GGCAGCAC......CCC..AGAUGACCA.GAGCCUUCAAGGUCAU..GCCGC.....UAAC........CCGGU..GGU..UCAU......CCCAAAGUGCG....AUUCGCGCCCGGAGGCUCGCACGGUC.AUUCG...CC.....AGAAU.GAUGGACGCCCUCUAAACAAUCCGCCUAGUGCGGCUGUCCGCUAACCCUUUAGCCCUGCAGCAACGAACCUGCUCGGCCGACGUUUUGCGCCAACCGUUCGCCCGUCUCUUUUUCCAGAAAAGAGACGGGCGCUCCUACCACUGCUGCAGCCCUCAUCGCACAGGGCUUUGCGGCAUUUCCCCUCGUGACAAUCGGCGUGACAAACGCCGAUAUCACCAGCAACAGCGCUGUAGAUGAUGGUGCCGCAGACCAGGGAAUGGACUGCUCCAGACUGACAUUCAGGCAUGCCCCGGUCAUCGCAGUGCUGC
NC_009512.1/3339290-3339827                  CACUUGGACAAACUGGAUUAUCGCCGGUGGUGCUCAUUGGAUAGGGAACAUUGCCUCCACUGAAAAGCGCCAUUGACGCAAUAUCGGUUCGCUUGGUAAACCACUUGUGC....AA...UCGCUGGUUUU......................UCCGGC..AU....CCC..AGGUAGCCA.UAACCUUUGAGGCUAC..GUCAC.....GCAU........GUGAU..GGU..UACC.......CCGAAAUGCG....AUUCGCGUUCGGCAGCUCGCAUGGUC.ACCGU...UCC....CCGGU.GAUGAACGCUCUUUAAUCCCCCAGGUUCACUGAACCUGCGUCUUCGUUGCACCCUACUCACAUCCAUUCCAGUGCUGGGAACUCUCCCACACGGGUGGCGUUCCUCCGCACCCUCUGGAGGAUCUCAUCAUGCUGCGUUUCACAGGCACUGAACUUCACGCCGUGUUAGCCGAGGCCGGUAUCAAUGGUUGCAGACUGAUACUGGUCAAGGACCACGGUGUUUACCUCAUGUCCGAGAUCGGCGAAAGCAAACCGGACGGUGGCGGCCGCAAACGCGUGGCCUAUGCCACUGGCUGCAACCCCAACGUC
NC_007492.1/3444897-3445439                  CUGUUCAUUUUUUCAUUUUCUUAAUUCCAGUGACUGCCACCGUAUUCCGGCCAUAAAAAAUCGGGUUGCAGCGUCUUGACGCUCCCCUGUGACAGGCUUAUACAAAGGGCGUGG.U...UCGCUGUCGUU......................GACAAC....CCAGCCC..AGGUAGCUU.GAACCUUCAAGGCUAC..GCCAC.....GUUC........GUGGU..GGU..UUAC.......CCAAGUGCGA.....UCAGCGUUCGGAAGCUCGCGCGGUU.ACCGC...UUCA...GCGGU.GAUGAAUGCCCACUACCCCAUGUCUGCGGAUCACCACCGCAGACGCUCCUCUGCUGCACCGCUAUUCCCCCAAGGCGCAUCGUUCUGAUCGCCAUCGGCUUGCCGGUGGUGAGUCGUUCAUCGCUCGCCUUCACCUUACCCACCCUGACGGGGACUCACUCCCCCGUCAGGGACUGUGCGUCGCCGUUUUCCCUUGAAACAGGAGAACCACCAUGGCCCACGCCAACCAAUCCCAAGAAGUGACCACUUACUUCAACCUGCACACCAUCGGUAUCGGUUACCUCAACCGUGUUCGUGAAGUACAAGUCC
NC_010501.1/3676196-3676702                  CACUGCAUGGAUCAGCUCACCGCACCCUUCUAAAAAUCAUCAUUGACGCUACGCCAACUCGCUUGAUACACCGGACCUGCAAUCACUGGAAAUCCAGCAC..................................................................CCC..AGGUGGCCU.CAACCUUCAAGGCCAC..GUCAC.....UCCC........GUGAU..GGU..UGUC.......CCAAGGGCGA.....UUAGCGUUCGGUGGCUCGCCCGGUU.GCCGC...UCCC...GCGGU.GAUGAGCGCCCUUUCACAUCGGCCUCACUGAGCCCUGCUCCGUUGAAGCUCCUUUUCCAUUUCCGUGCUGGGAAUUCUUCCCGCAUGGGUGGCAUUCCUCCGCACUGCCUGGAGGAAAUCACCAUGUUGCGCUUCACAGGAACUGAACUUCACGCUGUGUUGGCCGAAGCCGGCAUCAAUGGUUGCAGAGUGAUACUGGUCAAGGAUCACGGUGUCUACCUUAUGUCCGAGAUCGGCGAAAGCAAACCGGAUGGCAACGGCCGUAAACGCGUGGCCUAUGCCACUGGCUGCAACCCUGAGGUCGACGAA
NC_007492.1/3469095-3469639                  UGUCAGUCAAUCCGGUCGAAAAAACAAGGCUGGCUUUCAGUAGACUCAGUUCGUCUAACGCGUUGGUUUAUCUCGUUGCUAUUCACGAACAGCUCGGCUAAACCCGAGGUACGG.A...UCGCUGUUAUC......................GACAGC..A.CUUUCCC..AGGUAGCCA.GAACCUUCAAGGCUAC..GUUAC.....UUCG........AUGAU..GGU..UCUC......CCCAAGUGCGA.....UUAGCGUUCGGUGGCUCGCACGGUG.ACCGU...UGCU...ACGGU.GAUGAACGCCUACUGCUCUCAUGAGCGCCUUUCGAGCUCUGUUCGUCAGGCAAACCUUCUUGUUUUUCUUCAACCCACCGCGGGGAAGUUCUUUCCCCCACGGGACAGGUUUCUUCGCGCUUUCAACGGAGGCACACCAUGUCCGACUCACUUACACCGGAAGCACUGAACACCCUUCGGUUGCCCAUCGUGUUCACUCCUGGCGCUUGGCAACGCGCAGUUCUGCUCGAACUCUCAGGUCCUCCUGAGAAGCUGCAGAUCGAUCGGCUGAGCCACGUAUUGCGCGCAGCCUUCGAGGCUCACCUCGCC
JCVI_SCAF_1096627186203/1266-825             ...................................................................................................C......AAGGUAUGGA...UCGCUGUUAUC......................GACAGC..ACCUU.CCC..AGGUAGCCA.GAGCCUUCAAGGCUACG.UUCAC.....UUCG........GUGAU..GGU..UCUC......CCCAAGUGCGA.....UUAGCGUUCGGUGGCUCGCACGGUG.ACCGU...UUCU...ACGGU.GAUGAACGCCUACUGCUCUUCUGAGCGCCUUUCGAGCGCUGCUCGUGAGGUAAGCCCUCUUGAUUUUCUUCAACCCACUGCGGGGAAAUCUUUCCCCGCACGGGACAGGUUUCUUCGCGUAUUCAACGGAGACAUACCAUGCCCGACUUACUUACACCGGAAACACUGAACACCCUUCGGUUGCCCAUCGUGUUCACUCCUGGCGCGUGGCAACGCGCAGUACUGCUCGAGUGUUCAGAUCACGCUGAGAAGCUGAAGGUCGAUCGGCUGAGCCACGUAUUGCGCGCAGCCUUCGAGGCUCACCUCGCC
JCVI_SCAF_1096627929620/825-293              UGUGGAAAACUACUGAUUUCCACUGGUGGAUAAUUUCAUCCACAGCCGCAGAACUCCCGAUAAUUCGAGCCUUGACCCAAAUUAUCCACAGGCGUAGAAAAGAUCGGGCA.....A...GCGCUGUCGUU......................GACAGCA.A.....CCC..AGGUAGCCA.GAACCUUUAAGGCUAC..GCCA......CACCA........UGGU..GGU..UCCC.......CCAAAGUGCG....AUUAGCGUCCGGCGGCUCGCACGGUC.ACAGC..........GAUGU.GAUGGAUGCCUACUUUUACCAGUGUGCCCAAUGCGGCAACUCACACCCCUUCGUAGCUGUCCUGCAGCAACCUAUCCGCUUGGCCAUUUCAUUGCGCCAACCUGCGCCCGUCUCUUUCUCCCGGAAAGAGACGGGCGCUCCUAUCGCUGCUGCAGCCCAACUCGUACAAGGCAUUGCGGCAUUUCCCCUCGUGACAAUCGGCGUGACAAACACCGAAUGAUCACCAGCAACAGCGAUGCAGAUGAUGGUGCCGCAACCCAGGGAAUGGACUGCACCUGACUGACAGUCAGGCACGCCCCGGUCAUCGCA
NC_007492.1/873451-873994                    UGUCCUGUCUGGCCUGGAGCACGGCGACAAAAGUGGCGACAGUCGCCACUUUUUGUACGCUUUGGCCGUGACGCUUGACCGCCUUUUCGAGUGGGUAUAACAAUUGGCGCACGG.A...UCGCUGUCGUU......................GACAGC..U.CCAGCCC..AGAUAGCCA.GAACCUUUAAGGCUAU..GCCAC.....UUGC........GUGGU..GGU..UCUC.......CCAAAGUGCG....AUUAGCAUCCGGCGGCUCGCACGGUC.ACUCC...CCA....AGAGU.GAUGGAUGCCUACUCGACUGAUCUGCCCACUGCGGCAGACGAUGGACCUUCCUCGCUGCGCUGCAGCAACCUCACCUUUCGGCACACUUCGCUGCGCCAGACUGCGCCCGUCUCUUUAUCCUGGAAAGAGACGGGCCCUCGUACCACUGCUGCAAGCCACGUCGUACAAGGCAUUGCCGCAACUCUCCUCGUGACAAUCGGCCUGACAACUCCGAUUCGUUACCAUCCGCAAUAACACAGGCACCGGUGCCGCAGCCUAAGGAAAGGCUGCACCUGACUGACAGUCAGGCAUGCCCCAGGUGUCAAUGU
NC_009512.1/3312038-3312575                  UAUUUUUUCGCCAACGACAAUCCACCGAAAGCCACCCGAUUCCGCGCGUUCAGACCGCCUGAAGACCAUGGUUGACGGGCCUUUCGCGGCGUUCUAUAGAUGAGCUGCAC.....A...CCGCUGUCGUU......................GACAGC..A.....CCC..AGGUAGCCA.GGACCUUCAAGGCUAC...GCCCG....UUU........CGGGUG..GUU..CUCC......CCCAAAGUGCG....ACUCGCGCUCGGCAGCUCGCACGGUC.ACCGU...CCCA...UCGGU.GAUGAGCGCCUUCUCGACCGAUCAGGUGUUUGCACCUCCCCUUGCGGAACUCACCAGCCGCCAGGGCCGGUGGAUGUCCGCGUUCUGCUGAACAGGAGCUCCAUCAUGACUACUGCAAGCAAUAACGCCCCCACCACCUACUUCAACCUGCACACCCAAGGCAUCGGUUACCUGAACCGUGUUCGCGAAGUCCCGGUUCGCCGCGGCCAAGCGUUCAUGGCCUGUGACAUCGCUGCCUUGCACGGUGCCUCGGACGACGUCGAGUACACCCGCUUCGACUGCAAGGUCGCCAGCGGUGAAGCCGACCGG
NC_010501.1/3637827-3638364                  UAUUUUUUCGCCGCCAACAAUCCACCGAAAGCCACCCGAUUCCGCCCGCUCAGAGCGCCUGAGGACCAGGGUUGACGGGCCUUUCAUGGCGUUUUAUAGAUGAGCUGCAC.....A...CCGCUGUCGUU......................GACAGC..A.....CCC..AGGUAGCCA.GGACCUUCAAGGCUAC...GCCCG....UUU........CGGGUG..GUU..CUCC......CCCAAAGUGCG....ACUCGCGCUCGGCAGCUCGCACGGUC.ACCGU...CCCA...UCGGU.GAUGAGCGCCUUCUCGACCGAUCAUGUGUUUGCACCUCCCCUUGCGGAACUCACCAGCCGCCAGGGCCGGUGGAUGUCCGCGUUCUGCUGAACAGGAGCUCCAUCAUGACUACUGCAAGCAAUAACGCCCCCACCACCUACUUCAACCUGCACACCCAAGGCAUCGGUUACCUGAACCGAGUUCGCGAAGUCCCGGUUCGCCGCGGCCAAGCGUUCAUGGCCUGUGACAUCGCUGCCUUGCACGGUGCCUCGGACGACGUCGAGUACACCCGCUUCGACUGCAAGGUCGCCAGCGGUGAAGCCGACCGG
NC_007086.1/2470143-2469591                  ACCACCAGCCCCUUUCGAGGGGCUUUUUUCUUGCCGUCGCGCAGGAAUAUGGGUGCGGCAACGUGCCGUUUCCUGCGAGCAGGUAGCCCACUCCAGGGCCAUCCUUUCCCCAUG.U...UCGUCGGCGUU......................GCCGAC..A.CAUGCCC..AGGCAGCCG.AGACCUUCAAGGCUGCA.AGUGCGG...GAAA......CCGCACA..GGU..CGUUUCAU..UCCAAGGACGC....GUCCGCGUCCAUCAACGCCACCCACA.AGGGA...CCUC...UCCCU.UGCG..GGCGGGGAAUCCCUUGUUUGUUCCUCAAGGAGAUUUCCCAUGGACCGUUCCCUCGUCAAAUCCAUGAUGCCUUCGCUUGUCGCAGGCCAUGUCCCUCGCAACGUGCGGUCGUUCAAGUACCGCGUGUUCGAUGAUCAGCCGCAGUCUUCGACAUUGGGCUUCGCCAUCGAUCCCCUACCCUUCGAUGGGCGCGUGGUCGUGGUGACGGACGACACCAUCGUCGUCAAGCUCAAGCCCAGCGAGUUCGCUGUGCUCGAUCCCAAACUGGUGACCGUCGUUCCCACCGAAGGCGCCAAUGUGCAU
NC_009719.1/3635295-3635846                  CCCCCAAGCCCCUUUCGAGGGGCUUUUUCUCGCCCGCAGCGCUGGAAAGCGGGUGCGAUGGGGUGCCGUUUCCUGCAAGCGGGCCGCUUACUCCCGGGCCAUUCUUGCCCCAUG.U...UCGUCGGCGUU......................CCCGAC..A.CAUGCCC..AGGCAGCCA.AGACCUUCAAGGCUGCA.AGCACGG...GAAG......CCGUGCU..GGU..CGAUGUUU..UCCACGGACGU....ACC.GCGUCCAUCCACACCACCCACA.AGGGA...CCUC...UCCCU.UGCG..GGCGGGGAAUCCCUUGUUUCUUCCUCAAGGAGAUUCCCAUGGACCGUUCCCUCAUCAAAUCCAUGAUGCCUUCGCUAGUCGCAGGCCACGUGCCCCGCAACGUGCGGUCGUUCAAGUACCGCGUGUUCGACGAUCAGCCGCAAUCUUCGACAUUGGGCUUCGCCGUCGACCCCCAGCCCUUCGACGGGAAGGUAGUCGCCAUCACCGACGAUGCCAUCGUCGUCAAGCUCAAGCCGAGCGAGUUCGCUGUGCUCGAUUCCAAGCUGGUGACCACCGUCCCCGACGAAGGCGCCAAGGUGCAUG
NZ_AAUJ01000001.1/1027207-1027758            CCCUCCGGCCCCUUUCGAGGGGCUUUUUCUUGUACGCAGCACAGGAAUGCGGGCAUGUUGCGGUGCCGUUUCCUGCGGGCAGGCCGACCACCCCGGGGCCAUGCUUACCCCAUG.U...CCGUCGGCGCU......................GCCGAC..A.CAUGCCC..AGGCAGUCG.AGACCUUCGAGGCUGCA.AGCACGG...GAAA......CCGUGCU..GGU..CGUUUCUU..CCUACGGACCU....ACC.GCGUCCAUCCACGCCACCCACA.AGGGA...CCUC...UCCCU.UGCG..GGCGGGGAAUCCCUUGUUAUUUCUCAAGGAGUUUCCCCAUGGACCGUUCCCUCAUCAAAUCCAUGAUGCCUUCGCUGGUCGCAGGCCAUGUGCCCCGUAACGUGCGAUCGUUCAAGUACCGCGUGUUCGAUGAUCAGCCGCUGUCCUCAACGCUGGGCUUUGCCAUCGACCCCCAACCCUUCGACGGCAAGGUGGUCGCUGCGACCGACGAUGCCAUCGUCGUCAAGCUCAAGCCUUCCGAGUUCGCGGUGCUCGAUCCCAGCCUGGUGACCACGGUUCCUGCCGAAGGCGCCAAGGUGCAUG
NC_008782.1/1372397-1371846                  UCCUCCAGCCCCUUUCGAGGGGCUUUUUCUUGCCCGCAGCACAGGAAAACGGUUGUGGUGCGGUGCCGUUUCCUGCGGGCAGGCAGACCGCCCCAGGGCCAUGCUUGCCCCAUG.U...UCGUCGGCGUU......................GCCGGC..A.CAUGCCC..AGGCAGUCG.AGACCUUCGAGGCUGCA.AGCGCGG...GAAA......CCGUGCU..GGU..CGUUUCUU..CCUACGGACCU....ACC.GCGUCCAUCCACGCCACCCACA.AGGGA...CCUC...UCCCU.UGCG..GGCGGGGAAUCCCUUGUUUUUCCUCAAGGAGUUUCCCCAUGGAUCGUUCCCUCAUCAAAUCCAUGAUGCCUUCGCUGGUCGCAGGCCAUGUGCCCCGCAACGUGCGGUCGUUCAAGUACCGCGUGUUCGAUGAUCAGCCGCUGUCCUCAACGCUGGGCUUCGCCAUCGACCCCCAACCCUUCGACGGCAAGGUGGUCGCCGCGACCGACGAUGCCAUCGUCGUCAAGCUCAAGCCUUCCGAGUUCGCGGUGCUCGAUCCCAGCCUGGUGACCACGGUUCCUGCCGAAGGCGCCAAGGUGCAUG
NC_010170.1/1116646-1117192                  CCCUCCAGCCCCUUCCGAGGGGCUUUUUCUUGCCCGCAGCACAGCAAUGCGGGCGUGGUGCGGUGCCGUUUCCUGCGGGCACGCCGGCCGCCCCGGGACCAUGCUUGCCCCAUG.U...UCGUCGGCGUU......................GCCGGC..A.CAUGCCC..AGGCAGUCG.AGACCUUCGAGGCUGCA.AGCGCGG...GAAG......CCGCGCU..GGU..CGUU......UCUUCCUCCGG.....AC.GUACCGCGUCCAUCCACCCACA.AGGGA...CCUU...UCCCU.UGCG..GGAGAGGAAUCCCUUGCUCUUCCUCAAGGAGAUUCCCAUGGAUCGCUCUCUCAUCAAAACCCUGAUGCCUUCGCUUGUCGCAGGCCAUGUACCCCGCAACGUGCAGUCAUUCAAGUACCGCGUGUUCGAUGAUCAGCCGCAGUUCUCGAUGCUGGGCGUCGCCAUCGAUCCCAAGCCCUUUGACGGCAAGGUGGUCGCGGUCAACGACGACGCCAUCGUCGUCAAGCUCAAGCCCAGCGAGUUCGCUGUGCUCGACCCCAACCUGGUGACCACCGUUCCCCGCGAAGGCACCAAGGUGCAUGU
sludgeOz_Contig2460/492-1038                 CCCCCAAGCCCCUUCCGAGGGGCUUUUUCUUGCCCGCAGCGAAGGAAAGCGGAUGCGGCGCGGUGCGGUUUCCUACGGGCGGACCGCUCACUCCAGGGCCAUCCUUGCCCCAUG.U...UCGUCGGCGUU......................GCCGAC..A.CAUGCCC..AGGCAGCCA.AGACCUUCGAGGCUGCA.AGCGCGG...GAAA......CCGUGCU..GGU..CGUU......UCUUCCUACGG.....AC.GUACCGCGUCCAUCCACCCACA.AGGGA...CCUC...UCCCU.UGUG..GGCAGGGAAUCCCUUGUUUUUCCUCAAGGAGAUUCCCAUGGAUCGCUCUCUCAUCAAGACCCUGAUGCCUUCGCUUGUCGCGGGUCAUGUGCCCCGCAACGUGCGGUCGAUCAAGUACCGUGUGUUCGAUGAUCAGCCGCAGCCUUCGGCGCUGGGCUUCGCCUUCGAUCCCCAGCCUUUCGACGGCAAGGUGGUCGCCGCGACGGACGAUGCCAUCGUCGUCAAGCUCAAACCCAGCGAGUUCGCGGUGCUCGACCCCAACCUGGUGACCCCGUUCCCAGCGAAGGCGCCAAGGGCAUGCCA
NC_010170.1/4560975-4560429                  ACCACCCAGCCGCUUUCGAGGGGCCUUUUCUUGUCGCGGCGCAGGAAAGCGGGUGCGGCGCGGUGCGGUUUCCUGAGCGCAGGCCGCUCACUCAAGGGCCAUCUUUACCCCAUG.U...UCGUCGGCGUU......................GCCGAC..A.CAUGCCC..AGGCAGCCA.AGACCUUCAAGGCUGCA.AGCGCGG...GAAA......CCGUGCU..GGU..UGUU......UCUUUCUACGG.....AC.GCAUCGCGCCCAUCCACCCACA.AGGGA...CCUC...UCCCU.UGCG..GGCGGGGAAUCCCUUGUUCUUCCUCAAGGAGAUUCACAUGGAUCGCUCUCUUAUCAAGACCCUGAUGCCUUCGCUGGUCGCAGGCCAUGUGCCCCGCAACGUGCGGUCGUUCAAGUACCGCGUGUUCGAUGAUCAGCCACAGUCCUCGACACUGGGCUUUGUCAUUGAUCCCCAGCCCUUCGACGGCAAGGUGGUCGCAGCCAGCGAAGACGCCAUCGUCGUCAAGCUCAAGCCCAGCGAGUUCGCGGUACUCGAUCCCAACCUGGUGACCACCGUUCCCAGCGAGGGCACCAAGGUGCAUGU
NC_002488.3/1681928-1681380                  CGCAGUGCUACCGCCUGCGGCGUUUUUAUUGCGCGACGCGAAUGAAAGCGGGGACCGCGCAGUGCGGAUUUCUGCGGACAUACCACCCGUCCCAAGGUCAUCCUGCCCCCCAUG.U...UCGUCGGCGUU......................GCCGAC..A.CAUGCCC..AGGCAGCCG.AGACCUUCGAGGCUGCA.AGCACGG...GAAG......CCGUGCU..GGU..CGUU......UCUUCCUAUGG.....AC.GCACCGCGUCCAUCCACCCACA.AGGGA...CCUC...UCCCU.UGCGGGCGGGGAAUCCCUUGUUCUUCCUCAAGGAGAUUCCCAUGGACCGUUCCCUCAUCAAAUCCAUGAUGCCUUCGCUUGUCGCAGGCCAUGUGCCCCGCAACGUGCGGUCGUUCAAGUAUCGCGUGUUCGAUGAUCAGCCGCAGUCCUCGACGCUGGGCUUCGCCAUCGACCCCCAGCCCUUCGACGGCAAGGUGGUCGCGGCCAACGACGACGCCAUCGUCGUCAAGCUCAAGCCCAGCGAGUUCGCGGUGCUCGAUCCCAACCUGGUGACUACCGUCCCCAGCGAAGGCGCCAAGGUGCAUGUCC
NC_008782.1/1499493-1498948                  CGACCAGCCCCUUUCGAGGGGCUUUUUCUUGCCCGCAGCACAGGAAACCGGGUGCGGCGAAAUGCCAUUUCAUGCAGGCGAGUAGCCCGGCCCAGGGCCAUCCUUGCGCC.AUGU....UCGUCGGCGUU......................GCCGAC...ACAUGCCC..AGGCAGCCG.AGACCUUCGAGGCUGCA.AGCGCGG...GAAA......CCGUGCU..GGU..CGUU......UCUUCCUACGG.....AC.GCUCCGCGUCCAUCCACCCACA.AGGGA...CCUC...UCCCU.UGCG..GGCGGGGAAUCCCUUGUUCUUCCUCAAGGAGAUUCCCAUGGACCGUUCCCUCAUCAAAUCCAUGAUGCCUUCGCUUGUCGCAGGCCAUGUGCCCCGCAACGUGCGGUCGUUCAAGUACCGCGUGUUCGAUGAUCAGCCGCAGUCCUCGACGCUGGGCUUCGCCAUCGAUCCCCAGCCCUUCGACGGCAAGGUGGUCGCGGCCAACGACGACGCCAUCGUCGUCAAGCUCAAGCCCAGCGAGUUCGCGGUGCUCGAUCCCAACCUGGUCACCACCGUUCCCAGCGAGGGUGCCAAGGUGCAUGU
NC_007508.1/2724146-2723601                  CGACCAGCCCCUUUCGAGGGGUUUUUUCUUGCCCGCAGCACAGGAAACCGGGUGCGGCGAAAUGCCAUUUCAUGCAGGCGAGUAGCCCGGCCCAGGGCCAUCCUUGCGCC.AUGU....UCGUCGGCGUU......................GCCGAC...ACAUGCCC..AGGCAGCCG.AGACCUUCGAGGCUGCA.AGCGCGG...GAAA......CCGUGCU..GGU..CGUU......UCUUCCUACGG.....AC.GCUCCGCGUCCAUCCACCCACA.AGGGA...CCUC...UCCCU.UGCG..GGCGGGGAAUCCCUUGUUCUUCCUCAAGGAGAUUCCCAUGGACCGUUCCCUCAUCAAAUCCAUGAUGCCUUCGCUUGUCGCAGGCCAUGUGCCCCGCAACGUGCGGUCGUUCAAGUACCGCGUGUUCGAUGAUCAGCCGCAGUCCUCGACGCUGGGCUUCGCCAUCGAUCCCCAGCCCUUCGACGGCAAGGUGGUCGCGGCCAACGACGACGCCAUCGUCGUCAAGCUCAAGCCCAGCGAGUUCGCGGUGCUCGAUCCCAACCUGGUCACCACCGUUCCCAGCGAGGGUGCCAAGGUGCAUGU
NC_007951.1/3576331-3576882                  CCAUCCAGCCCCUUUCGAGGGGCUUUUUCUUGCCCGCAGCGCAGGAAACCGGGUGCGGCGCGGUGCCGUUUCAUGCGGGUGAGCCGCCCAUUCCGAGGCCAUCCUUGCCCCAUG.U...UCGUCGGCGUU......................GCCGAC..A.CAUGCCC..AGACAGCCG.AGACCUUCAAGGCUGCA.AGUGCGG...GAAA......CCGUGCU..GGU..CUUU.......UUUCUUAUCGGACGUUCCGCGUCCAUCCACGCCACCCACA.AGGGA...UCUC...UCCCU.UGCG..GGCGGGAAUCCCUUGUCCUUCCUCAAGGAGAUUCCCAUGGACCGUUCCCUCAUCAAAUCCAUGAUGCCUUCGCUUGUCGCAGGCCAUGUGCCCCGCAACGUGCGGUCGUUCAAGUACCGCGUGUUCGAUGAUCAGCCGCAGUCCUCGACGCUGGGCUUCGCCAUCGAUCCCCAGCCCUUCGACGGCAAGGUGGUCGCGGCGACUGACGAUGCCAUCGUCGUCAAGCUCAAGCCAUCCGAGUUCGCCGUGCUCGAUCCCAACCUUGUCACCUCUGUUCCCAGCGAAGGCGCCAAGGUGCGUGUC
JCVI_SCAF_1096628044192/1807-1308            ....................................................GUGCGACGCUGUGCGAUUUCUUGCAGGCAGGCCGCCCAUUCCAGAGCCAUCCUUGCUCCAUG.U...UCGUCGGCGUU......................GCCGAC..A.CAUGCCC..UGGCAGCCG.AGACCUUCAAGGCUGCA.AGUGCGG...GAAA......CCGUGCU..GGU..CGUU......UCUUCCUAUGGACGUACC.CCGUCCGUUCACGCCACCCACA.AGGGA...CCUC...UCCCU.UGCG..GGCGGGGAAUCCCUUGUUCUUCCUCAAGGAGAUUCCCAUGGACCGUUCCCUCAUCAAAUCCAUGAUGCCUUCGCUUGUCGCGGGCCAUGUCCCUCGCAACGUGCGUUCGUUCAAAUACCGCGUAUUCGAUGAUCAGCCGCAGUCCUCGACGUUGGGCUUCGCCAUUGACCCUCAGCCCUUCAACGGCAAGGUAGUCUCCGCGACCGACGAUGCCAUCGUCGUCAAGCUCAAGCCUUCCGAGUUCGCCGUGCUCGAUCCCAACCUGGUGACCACCGUUCCCAGCGAGGGCGCCAAGGUCCAUGU
NZ_ABDZ01000015.1/60851-60291                ACACCACCUUUCGAGCCUCCACGCGGGGCUCGUUUCUUUUUGGGGAAGUCGGUGGCGGCGCAGUGCCGAUUCCCUCGCGACGCUGGCCUGCGUCUGCCGCACGCUGAUUGCAUG.U...UCGCUGGCGUU......................GCCGGCA.AGCAUGCCC..AGGCAGUCG.AGACCUUCGAGACUGC..GGUGCGG...UUCG......CCGUGCU..GGU..UGUUUUUC..CUUCCCCGGGCGCAUGUC.GCGUCCAUCCACCUCACCCCCA.AGGGAUACACC....UCCCU.UGCGGGCGGGAGUUCCUUGGAUUGCCACAAGGAGUUUCCCAAUGGAUACCCAAGCCAUCCGCGCACAGAUGCCGACGCUGGUUCGCGGCCACGUGCCUUCCAACGUCCGCAGCUUCAAGUUCAACAUCUUCGACGGCCAGCCCAAGGUUUCGACGCUGGGCUUCCACAUCGAUCCCAAACCCUUCGAGGGCAAGGUCAUCGCCACCACCGACGAGGCCAUCGUCGUCAAGACGGGGCGGGCCGAGUUCGCGGUGCUCGACAAGAAGCUCGUCACCGAGGUGCCCGACGAAGGCGCCAAGGUGCAGGUCG
NC_008782.1/2364153-2363600                  CGCAACCCAUUCGAGCCCCCACGUCGGGGCUCUUCUUUUUCGCGGAACGCGGUGCCGGCGCAUUGCCGAUUCCCAACGGACGGUCGCCGCCAUGUGCCGCACGCUGGCCGCAUG.U...UCGCUGGCGUU......................GCCGGC..AGCAUGCCC..AGGCAGUCG.AGACCUUCAAGACUGC..GGCGCGG...UUCG......CCGUGCU..GGU..UGCU......UCGUUCUCCGGGCGCACCCGCGUCCAUCCACCUCACCCUCA.AGGGAC..AGACC..UCCCU.UGC...GGGCGGGAGUCCCUUGGUUGCCACAAGGAGUCUCCCCAUGGAUACCCAAGCCAUCCGCGCACAGAUGCCGACGCUCGUUGUCGGUCAUGUGCCUUCCAACGUCCGUUCGUUCAAAUUCAACAUCUUCGACGGCCAGCCCAAGGUUUCGACGCUGGGCUUUCACAUCGACCCGAAGCCUUUCGAGGGCAAGGUCAUCGCCACCACCGACGAGGCCAUCGUCGUCAAGACGGGACGAGCCGAGUUCGCGGUGCUCGAUCGCACGCUCGUGACCGAAGUGCCCGACGAGGGCGCCAAGGUGCAGGU
NC_010170.1/1373416-1373969                  UCGCAAGCACCUGCGACGCGACGAUCCGUGAUCCCACAAUGACGUAAUACGGUGAAGAGGCAGCUCCGAUAGGCGCUAACAAUUCGCACGUCCAUAGAUCAACCUGACGACAUG.U...UUGCUGGCGUU......................GCCGGC..UGCAUGCCC..AGGCAGUCG.AGACCUUCAAGACUGC..GGUGC.....CUCGUU......GCACU..GGU..UGGUCUGUUCUACCGGCGCAU.....UCCGCGCCA.AUCACUCAACCCACA.AGGGA...CGCCC..UCCCU.UGUGGCGGGAAUCCCUUGCUUUUCCUCAAGGAGUUUCCCGUGGAUCGUUCCCUCAUCAAGUCCCUGAUGCCCUCGCUUGUCGCAGCUCACGUGCCGCGUAAUGCGCGAGGUUUCAAGUACCGCGUAUUCGACGAUCAGCCGCAAGUGUCGGCAUUCGGCUUCUCUAUCGACCCCGAUGCCUUCGACGGCAAAGUGGUCGCGACCACCGGCGAUGCCAUCAUCGUCAAGGUCAAACCUACCGAGUUCGCGGUGCUCGAUCCCAGCCUGGUGACUUCCGUCCCCGACGAAGGUGCCAGGGUGCAUGUUCAA
NZ_ABKT01000008.1/47309-47864                GCUGCUGGAUUUCGUAAUGCCGCGUGCGGUAGCCGCGCCCCCAAAGAAUGAGACGGCUACCGAUCCCGAUUGGUCGGAAAUCCCGAUCCACGUCCGUGGCAGGCUGACGCCUUGCC...CCGCCGACUGAC.....................GUCGGC..AGCAC.CCC..AGGCAGCCA.AGAUCUUCAAGGCUGC..GGCGCGA...UCCG......UCGCGCU..GGU..CGUU.....GUCCUGCUCGACGCCUCGGCGCGUCA.CUUCCUCAACCCUCA.AGGGA...UUUCC..UCCCU.UGCAG.GGCGGACGUCCCUUGGUUUCCACAAGGAGUCCAUCCAUGGAUACCCAAGCCAUCCGCGCACAGAUGCCGACGCUCGUUCGCGGCCACGUGCCUUCCAACAUCCGCACAUUCAAGUUCAACAUCUUCGACGGCCAGCCCAAGGUUUCGACGCUGGGCUUUCACAUCGACCCGAAGCCUUUCGAGGGCAAGGUCAUCGCCACCACCGACGAGGCCAUCGUCGUCAAGACGGCACGGGCCGAGUUCGCGGUGCUCGAUCGCACCCUCGUGACCGAAGUGCCCGACGAGGGCGCCAAGGUGCAGGUC
NC_003919.1/2668238-2668789                  CGGCGCGCUGGCGCCCCCCUCCCGCCGCCCCGGCGCCAUGCCCGUAAUCGGAGUGCAUGCUGGAUCGGAUUCCCGGUAGGCAACCGCGCGAUCGGCCUCCAUCCUGCGGCGCAG.GCAGCGGGGACGUUUG.....................CGUCUC..CACUUCCCA..GCACAGCCG.CGGUCUUCGAGGCUGU..GGCGCGG...GCCA......CCGCGUC..GAU..CGCU.......CCCGUCCGCA.....CC.GCAUCCGACACCGCGGACGCCC.AGCGC...CCAG...GCGCU.GGAGGAUGCACAACGUUUUCAACCCCAGGGGUCCAUCCCCUCGGGGAGUUCCGGACCUCCUUCUCAUCCACGCCGGAGGCACCAUGGAACAACCUACAUCCGAUGUGCUGGCAAGCACCAGCACACCCGCCUUCUCCGUCCAGGAGAACCGUCUGAUCUACCGCGCCAUCGAGGUGCUGGAACGCAAAUUGUUCCAGCGCGAAGCGUACAUCCCUUCGCCUGAAGCCCUGUUCGAUUACCUGCGUUUGAAGCUGGCCCGCGAGCCCAAUGAAAUCUUCGGCGCGGUCUUCCUCGACAACAAGCAUCGGG
NC_009656.1/4617808-4618345                  CAUUCGGUUCCUGGUACUCGAUCCAUUCGCGCCCACGCUUAAGGGCCUGCCACUUUAUGACGAUUGAGCAAUCCGGCCGGCGGGACAUCCCGCCAGCCCUCGAAUUCGAA.UUGGC...UCGCUGUCGUU......................GACAGC..GCC..UCCC..AAGGAGCCA.GGGUU..UAAGGCUCC..GGCGC.....GCAA........GCGCU..AAC..CCAC......CCAAGACCGCC.....ACAGCACUCGGCAGCGCGGUCG..C.AUCAC...GCAA...GUGAU.GGAG..UGCAUCCUACCCACCCACGCGGGGACCUCAUCCCCGCGGGAGAGGCCUGCGUAUUCGGAGACCUCUCAUGACCUCUCUCAACAACCACUCCAGCGCAGGCCACACUGCUGCGUACCUCAAACUCCCGAUCGUUCUCACCAACGCGGCCUGGCUGCGCCUGGUCUAUCUCGCCAACCCUGCCAGGGUCGACGAGAUGGGCACCCGGCUGGCCAGUGUCGUUCAAACCGCCUGGCAGGAGCUUUCGCUCCAGCCGACCGCGAAGCACAUCCAAUUCCACCUGUACCACAAGGAGGAAGAGGGGCA
NC_008463.1/5292463-5293000                  CAUUCGGCUCCUGGUACUUGAUCCAUUCGCGCCCACGCUCAAGGGCCUGCCGCUUUAUGACGAUUGAGCAAUCCGGCCGGCGGGAAAUCCCGCCAGCCCCCGAAUUCGAA.UUGGC...UCGCUGUCGUU......................GACAGC..GCC..UCCC..AAGGAGCCA.GGGUU..UAAGGCUCC..GGCGC.....GCAA........GCGCU..AAC..CCAC......CCAAGACCGCC.....ACAGCACUCGGCAGCGCGGUCG..C.AUCAC...GCAA...GUGAU.GGAG..UGCAUCCUACCCACCCACGCGGGGACUUCAUCCCCGCGGGAGAGGCCUGCGUAUUCGGAGACCUCUCAUGACCUCUCUCAACAACCACUCCAGCGCAGGUCACACUGCUGCGUACCUCAAACUCCCGAUCGUUCUCACCAACGCGGCCUGGCUGCGCCUGGUCUAUCUCGCCAACCCUGCCAGGGUCGACGAGAUGGGCACCCGGCUGGCCAGUGUCGUUCAAACCGCCUGGCAGGAGCUUUCUCUCCAGCCGACCGCGAAGCACAUCCAAUUCCACCUGUACCACAAGGAGGAAGAGGGGCA
NZ_AAKV01000112.1/73539-73002                CAUUCGGCUCCUGGUACUUGAUCCAUUCGCGCCCACGCUCAAGGGCCUGCCGCUUUAUGACGAUUGAGCAAUCCGGCCGGCGGGAAAUCCCGCCAGCCCCCGAAUUCGAA.UUGGC...UCGCUGUCGUU......................GACAGC..GCC..UCCC..AAGGAGCCA.GGGUU..UAAGGCUCC..GGCGC.....GCAA........GCGCU..AAC..CCAC......CCAAGACCGCC.....ACAGCACUCGGCAGCGCGGUCG..C.AUCAC...GCAA...GUGAU.GGAG..UGCAUCCUACCCACCCACGCGGGGACCUCAUCCCCGCGGGAGAGGCCUGCGUAUUCGGAGACCUCUCAUGACCUCUCUCAACAACCACUCCAGCGCAGGUCACACUGCUGCGUACCUCAAACUCCCGAUCGUUCUCACCAACGCGGCCUGGCUGCGCCUGGUCUAUCUCGCCAACCCUGCCAGGGUCGACGAGAUGGGCACCCGGCUGGCCAGUGUCGUUCAAACCGCCUGGCAGGAGCUUUCUCUCCAGCCGACCGCGAAGCACAUCCAAUUCCACCUGUACCACAAGGAGGAAGAGGGGCA
NZ_AAKW01000073.1/69253-68716                CAUCCGGCUCCUGGUACUUGAUCCAUUCGCGCCCACGCUCAAGGGCCUGCCGCUUUAUGACGAUUGAGCAAUCCGGCCGGCGGGAAAUCCCGCCAGCCCCCGAAUUCGAA.UUGGC...UCGCUGUCGUU......................GACAGC..GCC..UCCC..AAGGAGCCA.GGGUU..UAAGGCUCC..GGCGC.....GCAA........GCGCU..AAC..CCAC......CCAAGACCGCC.....ACAGCACUCGGCAGCGCGGUCG..C.AUCAC...GCAA...GUGAU.GGAG..UGCAUCCUACCCACCCACGCGGGGACCUCAUCCCCGCGGGAGAGGCCUGCGUAUUCGGAGACCUCUCAUGACCUCUCUCAACAACCACUCCAGCGCAGGUCACACUGCUGCGUACCUCAAACUCCCGAUCGUUCUCACCAACGCGGCCUGGCUGCGCCUGGUCUAUCUCGCCAACCCUGCCAGGGUCGACGAGAUGGGCACCCGGCUGGCCAGUGUCGUUCAAACCGCCUGGCAGGAGCUUUCGCUCCAGCCGACCGCGAAGCACAUCCAAUUCCACCUGUACCACAAGGAGGAAGAGGGGCA
NZ_AAQW01000001.1/958597-958060              CAUUCGGCUCCUGGUACUUGAUCCAUUCGCGCCCACGCUCAAGGGCCUGCCACUUUAUGACGAUUGAGCAAUCCGGCCGGCGGGAAAUCCCGCCAGCCCCCGAAUUCGAA.UUGGC...UCGCUGUCGUU......................GACAGC..GCC..UCCC..AAGGAGCCA.GGGUU..UAAGGCUCC..GGCGC.....GCAA........GCGCU..AAC..CCAC......CCAAGACCGCC.....ACAGCACUCGGCAGCGCGGUCG..C.AUCAC...GCAA...GUGAU.GGAG..UGCAUCCUACCCACCCACGCGGGGACCUCAUCCCCGCGGGAGAGGCCUGCGUAUUCGGAGACCUCUCAUGACCUCUCUCAACAACCACUCCAGCGCAGGUCACACUGCUGCGUACCUCAAACUCCCGAUCGUUCUCACCAACGCGGCCUGGCUGCGCCUGGUCUAUCUCGCCAACCCUGCCAGGGUCGACGAGAUGGGCACCCGGCUGGCCAGUGUCGUUCAAACCGCCUGGCAGGAGCUUUCGCUCCAGCCGACCGCGAAGCACAUCCAAUUCCACCUGUACCACAAGGAGGAAGAGGGGCA
NC_004129.6/5414083-5414617                  UACUCGCGAAAAAGACAGCCUCUGCCUUGAUGGACAAUAUUAUCAAUGGCUGAUCCCCUGUAGCACCGCUUCACCUGGCACGACGAUCUCGUCGCGCCACCCAUUCCGGA.UUGGU...UCGCUGUCGUC......................GACAGC..GCC..UCCA..AAGGAGC..CAGGGUUUCAA.GCUCC..GGCG......CGUCG........CGCU..AAC..CCAC......CCAAGAUCGCU.....UA.GCACUCGGUAGCGCGAUCA..C.AUCAC...CUA....GUGAU.GGAG..UGCUUUCAACUUUACCUACCCGCGGGGAUCUCAUCCUCGCGGACUGAGGCCUCGCUCUUUCUGGAGACCUCUGAUGUCCAUACCCUCCGCCUCAACCGAUGCAUACCUCACCCUUCCGGUUGUCCUGGACAACGCUGCAUGGAUGCGUGUGGUCUAUCUCGAAAACCCUGCCCGGGUAGCCGAAAUGAGCCAACGCCUGGCCACCGUUGUACAAACGGCGUGGCAGGAACUCAAACAGCACCCCCUGGCCAAGCCCUUCACCUUCGGCGUGUACGUAAAGCGACAUACCGGCCGCCAACGUGA
NZ_AAKW01000073.1/72857-72310                UUUCUACCAGCCGCGCUCUUCCGCCCUCGCUCUCCGCCCGCUGCAUCCUGCAUCCGCUCCCCCCUCCUGCUUGACCUUGACACUUUCGCCCCCCGCUUCGAUGAUGAGCGCGUGAU...CUGCUGACGUU......................GUCAGC..GACAUGCCCC.AUGCAGCUC.GGAUCCGAAGUGCUGC..AGCAC.....AGCCCAGC....GUGUU..GAU..CCAA......CCCAAGACCGU.....AUAGCUUCUGGUAGCACGGUCGGUC.GGCCU..........CGGUC.GAUAGAAGCUCCCUUCCGCAACCCAGCGGGGAAUCCACUUCCCCGCCAGGGCCAGUGUUUUCUCCGCACCCUCAACCUGCAGGAGAAACACCAUGUCCAAGCAAUCCACCAGCUUCGAAAUCGGCUUUGCCCUCGGCAGUGUUGUGCGUGAGUUCCGCAGAGCGCUCAGUCGCCCUCCGGUCGUAGUGCAAGCACAAGCACCGGUUGCGUCGAGUGUCCAGCGUAUCGAGCCCGCCAUGCUUGCUGGCCCGACCGCCAAAGAGCUGGAACACAUCAGCGACGUCCCGGCGAUCGUCCGGUUGAAGAAAG
NZ_AAQW01000001.1/962201-961654              UUUCUACCAGCCGCGCUCUUCCGCCCUCGCUCUCCGCCCGCUGCAUCCUGCAUCCGCUCCCCCCUCCUGCUUGACCUUGACACUUUCGCCCCCCGCUUCGAUGAUGAGCGCGUGAU...CUGCUGACGUU......................GUCAGC..GACAUGCCCC.AUGCAGCUC.GGAUCCGAAGUGCUGC..AGCACAG...CCCA......CCGUGUU..GAU..CCAA......CCCAAGACCGC.....AUAGCUUCUGGUAGCGCGGUCGGUC.GGCCU..........CGGUC.GAUAGAAGCUCCCUUCCGCAACCCAGCGGGGAAUCCACUUCCCCGCCAGGGCCAGUGUUUUCUCCGCACCCUCAACCUGCAGGAGAAACACCAUGUCCAAGCAAUCCACCAGCUUCGAAAUCGGCUUUGCCCUCGGCAGUGUUGUGCGUGAGUUCCGCAGAGCGCUCAGGCGCCCUCCGGUCGUAGUGCAAGCACAAGCACCGGUUGCGUCGAGUGUCCAGCGUAUCGAGCCCGCCAUGCUUGCUGGCCCGACCGCCAAAGAGCUGGAACACAUCAGCGACGUCCCGGCGAUCGUCCGGUUGAAGAAAG
NZ_AAKV01000112.1/77153-76605                UGACAGGGUUUCUACCAGCCGCGCUCUUCCGCCCUCGCUCUCCGCCCGCUGCAUCCGCUCCCCCUCCUGCUUGACCUUGACACUUUCGCCCCCCGCUUCGAUGAUGAACGAGUGAU...CUGCUGACGUU......................GUCAGC..GACAUGCCCCCAUGCAGCUC.GGAUCCGAAAUGCUGC..AGCACAG...CCCA......CCGUGUU..GAU..CCAA......CCCAAGACCGC.....AUAGCUUCUGGUAGCGCGGUCGGUC.GGCCU..........CGGUC.GAUAGAAGCUCCCUUCCGCAAGCCAGCGGGGAAUCCACUUCCCCGCCAGGGCCAGUGUUUUCUCCGCACCCUCAACCUGCAGGAGAAACACCAUGUCCAAGCAAUCCACCAGCUUCGAAAUCGGCUUUGCCCUCGGCAGUGUUGUGCGUGAGUUCCGCAGAGCGCUCAGUCGCCCUCCGGUCGUAGUGCAAGCACAAGCGCCGGUUGCGUUGAGCGUCCAGCGCAUCGAUCCUGCCUUCCUGGCCGGCCCGACCGCUGGCGAGCUAGAACACAUCAGCGACAUCCCAGCCAUCGUCCGGCUGAAGAAUG
NC_009656.1/4614301-4614849                  GUUUCUACCAGCCGCGCUCUUCCGCCCUCGCUCUCCGCCCGCUGUAUCCUGCAUCCGCUCCCCCUCCUGCUUGACCUUGACACUUUCGCCCCCUGCUUCGAUGAUGAACGCGUGAU...CUGCUGACGUU......................GUCAGC..GACAUGCCCCCAUGCAGCUC.GGAUCCGAAAUGCUGC..AGCACAG...CCCA......CCGUGUU..GAU..CCAA......CCCAAGACCGC....AUA.GCUUCUGGUAGCGC....GGUC.GGUCG...GCCU...CGGUC.GAUAGAAGCUCCCUUCCGCAACCCAGCGGGGAAUCCACUUCCCCGCCAGGGCCAGUGUUUUCUCCGCACCCUCAACCUGCAGGAGAAACACCAUGUCCAAGCAAUCCACCAGCUUCGAAAUCGGCUUUGCCCUCGGCAGUGUUGUGCGUGAGUUCCGCAGAGCGCUCAGGCGCCCUCCGGUCGUAGUGCAAGCACAAGCGCCGGUUGCGUUGAGCGUCCAGCGCAUCGAUCCUGCCUUCCUGGCCGGCCCGACCGCUGGCGAGCUAGAACACAUCAGCGACAUCCCAGCCAUCGUCCGGCUGAAGAAUG
NC_008463.1/5288668-5289216                  UGACAGGGUUUCUACCAGCCGCGCUCUUCCGCCCUCGCUCUCCGCCCGCUGCAUCCGCUCCCCCUCCUGCUUGACCUUGACACUUUCGCCCCCCGCUUCGAUGAUGAACGCGUGAU...CUGCUGACGUU......................GUCAGC..GACAUGCCCCCAUGCAGCUC.GGAUCCGAAAUGCUGC..AGCACAG...CCCA......CCGUGUU..GAU..CCAA......CCCAAGACCGC....AUA.GCUUCUGGUAGCGC....GGUC.GGUCG...GCCU...CGGUC.GAUAGAAGCUCCCUUCCGCAACCCAGCGGGGAAUCCACUUCCCCGCCAGGGCCAGUGUUUUCUCCGCACCCUCAACCUGCAGGAGAAACACCAUGUCCAAGCAAUCCACCAGCUUCGAAAUCGGCUUUGCCCUCGGCAGUGUUGUGCGUGAGUUCCGCAGAGCGCUCAGUCGCCCUCCGGUCGUAGUGCAAGCACAAGCGCCGGUUGCGUUGAGAGUCCAGCGCAUCGAUCCUGCCUUCCUGGCCGGCCCGACCGCUGGCGAGCUAGAACACAUCAGCGACAUCCCAGCCAUCGUCCGGCUGAAGAAGG
NC_004129.6/5410971-5411517                  GGAUCGCUUUUGAAGGUCUGAUCCAGCCGGCCUUCUCCCUCCCCCCCCUCUCUCCCUUUCAGUCCCCCUCUCCGCUUGACACAACCCCUCCCCCGCUCCGAUUAUUGAACCGUGAU...CUGCUGACGUC......................GUCAGC..AACAUGCCCC.AUGCAGCUC.GGAUCCGUAACGCUGC..AGCACG....UUAAU......CGUGU...GAU..CCUC......CUCAAGGUCGU.....UCAGCUUCUGGUAGCACGACCGGUC.GAC.....UAUCC....GUC.GAUAGAAGCACCUUCCGCCAACCCAGCGGGGAAUUCACUUCCCCGACGGGAUCAGUGUUUCUCCGCAUCGCAAACUGCAGGAGAAACACCAUGUCCACUACUAUCAGCUACCGUUUUGGUCACGCCCUCGGCACCCUAUACCGGGAAUUCCUGCGUGUGUUCAAAACACCUCACCCAGUUGAUAGCAAACCUAACCCCGUACUUGUUGAAGUUUCGGCUUUCACUCCUCUUCGCAAGGACUGGGACACGCUCUGUCGGGUUCCCGCGAUUGUCCGUAACAAAGGAGUCGACCUGAACCAUUGGUUCGAU
NC_004129.6/5412348-5412899                  ACAGCAGGAUGGUACACAGGUCGGCAAGAUGAAUUCUCGGAUGAGUCCGAGUAAAACUUGCGGAUGGUCCAUGACUUGACUUUUGGAGAAAACCUUUCCAUAUUUUCAACCAUGUA...CCGCUGACGUU......................GUCAGC..AACAUGCCC..UAGUAGUCA.CGAUCUGUGAGACUAC..GACACGA...AAAU......UCGUGUU..GAU..CAGA......CCCAAGACCGC.....CCAGCUUCCGGUAGUGCGGUUGAUC.AGUCA...AUAAU..UGACU.GAUGGAAGCCACCUCUUACUCUGCUUUACAGAACACCUAAUCCCGAGCUCUAACCCUCGCGGGGAAUACUUUCCCCCUAGGGCGAAGUGUUUCUCCGCUUUCUGACUCUGAAAAUGGAGAAUCAUCAUGAGCAACGAAAUUAAAUAUUUCGACCUUCACACCACUGGUAUCGGUUAUCUCAACCGAAUCCGUGAAGUGGCACCACGUAAAGGAAAUCCCUUCAUCGCAACAACCAUCGCCGCUCUUCAUGGGGCCAGUGACGCUGUUGAGUACUCCUACAUCGACUGUAAUGUCGUCGGUACCGAAGCG
NZ_AAKV01000112.1/59921-59374                CAGCAGUUGCCGGCGUGGGAUUGAACUUGCUAAGCGGGUAUUUACCUGAGCCCUUCAAGCCAUUGCAGCGUGUUGUUGACUUUAAAUUUCCGCCUGUCCAUCCUUUGAGCCGUGAG...CUGCUGACGUU......................GUCGGC..AUCCCUCCA....GUAGCCG.UGAUCUGCGAGGCUAC..AGCACGG...AUUA......CCGUGUA..GAU..CACUCC.....CUAGGUCGCA.....CCAGCUUCCGGAAGCGCGAUCAAUCGACC.....AUCA.....GGUUGAUGGAAGCCCCCUCCCCUGACUGACGUCUUAAAACAGCCCCGUAGGGGCAACCUCACUCUCUUGCUGCCGAAACUUUCGGUAAGCGAUACCCUGCACGCAGAACAGCUUGCUUUCUCAGCACAGCGAUUCCAUAUUCCAACAUCAAUGGAAGGUGAAGAGAUGGACGAAAACUACAUCAUCGCCCGUUCAAUUAAAGAGGCAAACAAGUUUAUUCAAACUUGGGAAGAAGCCGACAUUCAAAACCUAACCGACGAUCAAACAAAAGCAGCAGUUAGCUUUGCUAGCAAGAUCAAUUCAGAGCUUCGCG
NZ_AAKV01000112.1/76075-75525                CGAAGUUUAACCAUCGGCACCGCCCGCACUGACCUCAAGCCCCUCCGUGUGAGGGGCUUUUUCAUUCGCGGGGGCUUGACAACUGCAACAGGCCUUUUCAUUCUUUGCACCGUGAG...CUGCUGACGUU......................GUCGGCA.AUCCUCCCC..CAGUAGUCA.UGAUCUGAAAGACUAC..GACACGG...AUUU......CCGUGUA..GAU..CGAA......CCCAAGAUCGC....ACCAGCUUCCGGUAGCGCGAUCAAUC.AGCCC...AC.....AGGUU.GAUGGAAGCCCUCUCCCUCUGCUUUACCUCCCAAUACCGACCCAUGCGGGGAAUACUUUUCCCUGACGGGCAAGGUGUUUCUCCGCUUUCGCUUACGAAACUGGAGAAUCAUCAUGAGCAACAACACCCAAGCCCAAGAAGCCAAGUAUUUCGACCUGCACACCACCGGUAUCGGCUACCUCAAUCGCAUCCGCGAGGUACCGAUCCGCCGAGGUGAACCAUUCCUCGCCGUAACCGUCGCAGCCCUCCAUGGCGCGGCAGACAGCGUGGAAUACUCCUACAUCGACUGCAAAGUGGUCGGCGCCCAGG
NC_009656.1/4615560-4616109                  CGAAGUUUAACCAUCGGCACCGCCCGCACUGACCUCAAGCCCCUCCGUGUGAGGGGCUUUUUCAUUCGCGGGGGCUUGACAACUGCAACAGGCCUUUUCAUUCUUUGCACCGUGAG...CUGCUGACGUU......................GUCGGCA.AUCCUCCCC..CAGUAGUCA.UGAUCUGAAAGACUAC..GACACGG...AUUU......CCGUGUA..GAU..CGAA......CCCAAGAUCGC....ACCAGCUUCCGGUAGCGCGAUCAAUC.AACC......ACA...GGUU.GAUGGAAGCCCUCUCCCUCAGAUUUACCUCCCAAUACCGACCCAUGCGGGGAAUACUUUUCCCUGACGGGCAAGGUGUUUCUCCGCUUUCGCUUACGAAACUGGAGAACCAUCAUGAGCAACAACACCCAAGCCCAAGAAGCCAAAUAUUUCGACCUGCACACCACCGGUAUCGGCUACCUCAAUCGCAUCCGCGAAGUACCGAUCCGCCGAGGUGAACCGUUCCUCGCCGCUACUGUUGCUGCCCUCCAUGGCGCGGCAGACAGCGUGGAAUACUCCUACAUCGAUUGCAAAGUGGUCGGCGCCCAAG
NZ_AAKW01000073.1/71779-71230                AAACAUCGGAUUCUUCCCCGUCAUCAUUGACCAUGAAAGCGCCCAACACUGGGCGCUUUUUUCAUUUCAAGGGUAUUGACAUUCAUUUUUCCCCUGCCCAUCCUUUACCCCGUGAG...CUGCUGACGUU......................GUCGGCA.ACCCUCCCC..CAGUAGUCA.UGAUCUGAAAGACUAC..GACACGG...ACUU......CCGUGUA..GAU..CGAA......CCCAAGAUCGC....ACCAGCUUCCGGUAGCGCGAUCAAUC.AACCA...C......AGGUU.GAUGGAAGCCCUCUCCCUCAGAUUUACCUCCCAAUACCGACCCAUGCGGGGAAUACUUUUCCCUGACGGGCAAGGUGUUUCUCCGCUUUCGCUUACGAAACUGGAGAACCAUCAUGAGCAACAACACCCAAGCCCAAGAAGCCAAAUAUUUCGACCUGCACACCACCGGUAUCGGCUACCUCAAUCGCAUCCGCGAAGUACCGAUCCGCCGAGGUGAACCGUUCCUCGCCGUAACCGUCGCAGCCCUCCAUGGCGCGGCAGACAGCGUGGAAUACUCCUACAUCGACUGCAAAGUGGUCGGCGCCCAGG
NZ_AAQW01000001.1/961123-960574              AAACAUCGGAUUCUUCCCCGUCAUCAUUGACCAUGAAAGCGCCCAACACUGGGCGCUUUUUUCAUUUCGAGGGUAUUGACAUUCAUUUUUCCCCUGCCCAUCCUUUACCCCGUGAG...CUGCUGACGUU......................GUCGGCA.ACCCUCCCC..CAGUAGUCA.UGAUCUGAAAGACUAC..GACACGG...ACUU......CCGUGUA..GAU..CGAA......CCCAAGAUCGC....ACCAGCUUCCGGUAGCGCGAUCAAUC.AACCA...C......AGGUU.GAUGGAAGCCCUCUCCCUCAGAUUUACCUCCCAAUACCGUCCCAUGCGGGGAAUACUUUUCCCUGACGGGCAAGGUGUUUCUCCGCUUUCGCUUACGAAACUGGAGAAUCAUCAUGAGCAACAACACCCAAGCCCAAGAUGCCAAAUAUUUCGACCUGCACACCACCGGUAUCGGCUACCUCAAUCGCAUCCGCGAAGUACCGAUCCGCCGAGGUGAACCGUUCCUCGCCGUAACCGUCGCAGCCCUCCAUGGCGCGGCAGACAGCGUGGAAUACUCCUACAUCGACUGCAAAGUGGUCGGCGCCCAGG
NC_008463.1/5289921-5290473                  AAAAACAUCGGAUUCUUCCCCGUCAUCAUUGACCAUGAAAGCGCCCAACCCUGGGCGCUUUUUUCAUUUCAUGGGUAUUGACAUUCAUUUUUCCCCUGCCCAUCCUUUACCACG.UGAGCUGCUGACGUU......................GUCGGCA.ACCCUCCCC..CAGUAGUCA.UGAUCUGAAAGACUAC..GACACGG...ACUU......CCGUGUA..GAU..CGAA......CCCAAGAUCGC....ACCAGCUUCCGGUAGCGCGAUCAAUC.AACCC...AC.....AGGUU.GAUGGAAGCCCUCUCCCUCUGAUUUACCUCCCAAUACCGACCCAUGCGGGGAAUACUUUUCCCUGACGGGCAAGGUGUUUCUCCGCUUUCGCUUACGAAACUGGAGAAUCAUCAUGAGCAACAACACCCAAGCCCAAGAAGCCAAGUAUUUCGACCUGCACACCACCGGUAUCGGCUACCUCAAUCGCAUCCGCGAGGUACCGAUCCGCCGAGGUGAACCAUUCCUCGCCGUAACCGUCGCAGCCCUCCAUGGCGCGGCAGACAGCGUGGAAUACUCCUACAUCGACUGCAAAGUGGUCGGCGCCCAGG
NC_008752.1/531493-530951                    GGGCGGCCCAUCCCCCACUACCACGCGUCCCUCGGCCGUAGCCUAAAGGGAUCACCUCCUGGCCCGGAUUCUGCCUUGGCGCCCGCGCUCCGGAUGCUCACUAUCGACCGCAGGUC...GCGGAGGACUUC.....................UCCUCC.....CUUCCC..AGGCAGCCA.UGAUCUUCAAGGCUGC..GGCGC.....GCUG........GCGCC..GAU..CACA.......CCAGUCCGCU.....CC.GCAUCCGAAACGGUGGACGCCC.AGCGC...GAAA...GCGCU.GGUGGAUGCACUUCAUCGCCAACCCACGGGGUCUCCACCCCGAUGGGCGUGUAGCCCCUCUUUGUAAGAAAGUCGGAGGCUACAAAUGCCGCAACUUGCCACGUCCGAGGUGCUGCAACCCAGCACUACACCCUGCCCGGCACUCACCGUCCAGGAAAGCCGACUGGUCCAUCGCGCACUCCACGUGCUGGAGCAGCGCAUGUUCCAUCGCGAGGCAGCGAUCUCGACCCCGAGGGAGCUUUACGACUACCUGCGGCUCAAGCUCGCCGGCGAACUCCACGAGGUCUUCGGCGUUGUCUUCCUCGACUG
NC_007005.1/1657919-1657366                  UGGACCAGCUCAUUGCUUGAUACUCCCCUCCCUGACUAGCCCCUCAUUCAUUGAAGGGCUUUUUCAUUUGGAGGAUUGACAAAGGGAUCAGGCUUACAUCAUUCUGAAGCCAUGUA...CCGCUGACGUU......................GUCAGC..AACAUGCCCG.AGGUAGUCU..GGAUUUCAUGACUAC..GAUGCG....UUUUU......CGCAUU..AAU..CCAA......CCCCCAGUUCG....CAAAGCAUUCGGAAGCGCGAACGGUUGAUCAG...UUUAU..CUGGUUGAUGGAUGCACAAUGAUUCUCUCACCCCAUCGGGACCUUUCCCGUAGGGUUGGUCUCGUGCCCAGCAGGAGACCUUCAUGAAAAGCAGUAUUGCGCUGUACCAAGCAUUGAUUUCAAUCGAUGUUCCGGAAGACCGCGCCGCUGCAGUCGUCGAUGCUCUGGAGUCGGAUAUGCAAACGCAACUCGCGACAAAAGCCGACAUCGACACUCUCGAGUCUAGACUCGAACUGAAACUCACCAUUCGUAUGGCCGUCAUGCUGACUGCUGCUGUAGGCGUUAUGCUUACUGCGUUCAGAUUCAUGCAUUGAU
NC_007005.1/1658597-1658047                  AGAAGGAAGAUACUGUCGUAGAGAGCUCUGAAACAAGCAUCUCACGCUGGUCGUGGCCAAACCCGACAGCUCGUGCUUGACAAGCCUUCAAAGAAUUCACAUUCUCAAGACAUGUA...CCGCUGACGUU......................GUCAGC..AACAUGCCC..GGGUAGUCA.GGAUC.UCACGACUAC..GAUGCG....UCCCA......CGCAUU..GAU..CCCU......CCCAAAGUUCG....CAAAGCUUCCGGAGGCGCGAACGAUC.GGUGU...UUCAA..ACGCC.GAUGGAUGCACAUUAAACGCGUCACUCACCCAGCGGGGAAUCAUUCCCCUCUCGGGCGGUGUUCUCCGCAAUUUUCCCUGGAGAAACAUCAUGAGUACAGCAAGCUUUCGUUUUGGCGUUAUGGUUGGUACAGCAUUGCGUGAAUGCAUCCGUGCGGUCACUCAUAGUUCGAAUCCUGAACCAGGACGUGUGGCACCACAGCAACUCAGGAUGAUGCCUGAACCUGCGAUGUCCAACGAACAGUCGGAACAAUACCGCCUGCCGGCAUUGGCUCGAUGCAAACACGUCGAUCUUGCUGGCUGGUAUGAU
NZ_AAHW02000025.1/23198-23745                AGUGUACAGGGACGGCCGCUUACCUUCCCCAGCCCCACGGCCAUCAAUGCGUCCGCUGCCGAACGCCUAUUUCUGGUCGCGCGCCACGAUGAACUGCUUCAUGUUUAUUCCGUACG...CGGUCGAUCUU.......................UCGAC..CU.GUGCCC..AGGCAGCCGAUGGUCUUCAAGGCUGC..GCUGCGU...GUCA......UCGCAGU..GAC..UCAUCG.....CCAGUCCGCU.....UC.GCAUCGCUUGCCGCGGACGCUC.AUCCG...CAC....CGGAU.GACGA.UGCUCGUGUUCCCUCGACCGGAUGUCACUGCAUCCCGUCGGGAUGGGUGGCUGUCCUCUACCCCAAUACCAGGAGUGCUUCAUGGCUACCCCGCGCGUUUCAUCGUGCUCUACCCCGCUGACGAAUCCGCACUUCGGUGCGCUCGCCUGGCGUUAUGCCGGCAAACGACUGUCGUUGCACGUGCUUCGCAGCGUCGCUGGCUACUACAUCGGCACCGCCGAUGACGAAGGUCCCAUCUCGCGCGAGUCCGUCGAAUAUUUCCCGACGCGCGACCUCGCCGAACGCGCGCUGGUCGCCGGUUGC
NZ_AAMM02000010.1/124216-123670              GCUUGCACUGAACACAUCCCAUCGCUGACGCGAUCGAUGAGCCAUCAAUCGGCCACGUGCCGAUGCCGUUUCCCGCACGCCUGAACGCCCCGACUGCGUCAUGGUGCAUCCGUACG...CGGUCGAUCCC......................CUCGAC..CU.GUGCCC..AGGCAGCCGAUGGUCUUCAAGGCUGC..GCUGCGU...GUCA......UCGCAGU..GAC..UGCG.......CCAGUCCGCU.....UC.GCAUCGCUCGCCGCGGACGCUC.AUCCC...CAC....CGGAU.GACGA.UGCUCGUGUUCCCUCGACUGGAUGUCACUGCAUCCCGUCGGGAUGGGUGGCUGUCCUCUGCCCCUGAAAGGAGUGCUUCAUGGCUACCCCGUGUGUUUCACCGUGCUCCACCCCGCUGACGAAUCCGCACUUCGGUGCGCUCGCCUGGCGAUACACCGGCAAGCGAUUGCCGCUGCAUGUACUUCGCAGCGUCGCCGGCUACUACAUCGGCACCGCCGAUGACGAAGGUCCCAUCUCGCGCGAGUCUGUCGAGUAUUUCCCGACGCGCGAUCUCGCCGAACGCGCACUGGUCGCCGGUUGCUG
NZ_ABBN01001396.1/102354-101809              GCGCGCCUUGUACGCAAGCCAUCGCUGACGGGAUGGGUAGUCCAUCAAUCGGCCACACGCUGAUGCCGUUUCCUCCACGCGCGACCGUCCCCGCUGCGUCAUGGUGCGUCCGUA.C...AUGGUCGAUCCC.....................UCGACC..G..GUGCCC..AGGCAGCCGAUGGUCUUCAAGGCUGC..GCUGCGA...GUCA......UCGCAGU..GAC..UGCG.......CCAGUCCGCU.....UC.GCAUCGCUCGCCGCGGACGCUC.AUCCC...CAC....CGGAU.GACGA.UGCUCGUGUUCCCUCGACCGGAUGUCACUGCAUCCCAUCGGGAUGGGUGGCUGUCCUCUACCUCUCCAAAGGAGUGCUUCAUGGCUACCCCGAAUAAUUCGUCGCGCUCCACGACGCGCACGCAUCCGCAUGGUGUGCUCGCGUGGCGAUAUACCGGCAAACGACUGCCACUGCAUGUGCUUCGCAGCGUUGCCGGUUACUACAUCGGCACCGCCGAUGACGAAGGUCCCGUCUCACGCGAGUCCGUUGAGUAUUUCCCGACUCAUGAGCUGGCCAUCGGUGCCCUGGCCAGCGAUGCCUGGA
JCVI_SCAF_1096626436570/621-54               CGGCAACUCCAUGGCGGUGCCCUGCGUGGCCUGGCUGGGCGCCCGCCUGCUGCGGGCCAUGGCCUGAACAGGGAGCGGGCCGGGUUCGGUUUUGCGCACGACCGCGCGAACGGG.G...CUGUUGAUGCUUUGCCCCAAGCAUCGCUGAUCUGUCAGC..G.CCCGCCC..AGGCAGUCA.GGGUCUUCGAGGCUGCGCCGCGUGC...UCCC......GCACGCC..GAC..CCGG.......CCCGUCCGCU.....UC.GCAUCG.CCUGCGCGGACACGC.GCCCC...CCA....AGGUC.GCGGA.UGCCAUUUGUCUCACCAACCCCGUGGGUCGCCGCCUUCGCCCCGCGCGCGGCCGGGUCCACCCACGCCAUCUUCCCGGAGUUCCCAUGACCAUUGAUCAGAAACGCAUCAGCAUCAAGAACCUCAAGGUGGCCGAGUUCGCCAACGAGGAAACGCUGUGCUUCACCGCCACCGUGCUGUUCGACGGCGAGCCGGUCGCCACGGCCAGCAACGACGGGCACGGCGGUUCCACCCGCCUGCUCGCGCUCCAGGGCCAGCGCGAUCGCUUCGCCGAGGCCGAGGCGUUCGCCGCCAGCCUGCCGCC
NC_007508.1/2728005-2727468                  CCCGUGCAUGGCAUGGCUGGGCCAGCGCCUGGUGCAGUACCUGCACAAGACGGGCUCAACCGCUUCGGAUUGAUCGGCGACGCAGCCUGCGGGCCGCGCCAUUCUCCCUCC.UGCA...UUGCCGAUGGU.......................UCGGC..AGCA.GCCC....GCAGCCA.GGGUG.UCAAGGCUGC..CGCGGG....UUCCA......CCCGCGC.CAC..CCA........CCAGUUCGCC.....UCGGCAUCU.CACCGGCGAACGCUG.CCC.....ACCG.....GGG.CAUCGAUGCCUCUUUUCUCCAACCCACGGGAUGGCCGCCACGUCCCGUCGGGGGCAUGUCGCCACCCGGUCGAUUUCAGGACUUCCCAUGGACAACAUCACCAAGCAAGACCGCAUCACGCUGAAGAACCUCAAAGUGGCCGACUUCGCCAGCGAAGAAACGAUGUGCUUCAGCGCCACCGUCGUGUUCGACGGCACUCCCAUCGCCGAGGCCCGCAACGACGGCCACGGCGGCUCGACUUUCCUCCACGCGCUCAACGGCAAGGCACCGCUGCUGGCGCAGGCCGAAGCCUUCGCCAAGGGCCUGCCG
NC_007951.1/3572446-3572983                  GCCGUGCGUUGCGUGGCUUGGCCAGCGGCUGGUGCAGUGCCUGCACAAGACGGGAUCGACAGCUCCGGAUUGAUGCACGACGUCGCCAGCGGGCCACGCCAUUCUUCCUCC.UGCA...UUGCCGACGU.......................GUCGGC..AGCA.GCCA....GCAGCCG..GGGUGUCCAGGCUGC..CGUGGG....UUCUA......CCCGCGCCACC..CA.........CCAGUUCGCC.....UCGGCAUCU.CACCGGCGAACGCUG.CCC.....ACCG.....GGG.CAUCGAUGCCUCUUUUUUUCCAACCCACGGGAUGGCCGCCACGUCCCGUCGGGGGCAUGUCGCCACCCGGUCGAUUUCAGGACUUCCCAUGGAUAACAUCACCAAGCAAGACCGCAUCACGCUGAAGAACCUCAAGGUGGCCGACUUCGCCAGCGAGGAAACGAUGUGCUUCAGCGCCACCGUCGUGUUCGACGGCACUCCCAUCGCCGAGGCCCGCAACGACGGCCACGGCGGCUCGACGUUCGUCCACGCGCUCAAUGGCAAGGCGGCGCUGCUGGCGCAGGCCGAAGCCUUCGCCAAGGGCCUGCC
NC_002488.3/1690083-1689546                  CCCGUGCAUGGCAUGGCUGGGCCAGCGCUUGGUGCAGUACCUGCACAAGACGGGCUCAACCGCUUCGGAUUGAUCGGCGACGCAGCCUGCGGGCCGCGCCAUUCUCCCUCC.UGCA...UUGCCGAUGU.......................AUCGGC..AGCA.GCCC....GCAGCCA..GGGUGUCAAGGCUGC..CGCGGG....UUCCA......CCCGUGCCACC..CA.........CCAGUUCGCC.....UCGGCAUCU.CACCGGCGAACGCUG.CCC.....ACCG.....GGG.CAUCGAUGCCUCUUUUCUCCAACCCACGGGAUGGCCGCCACGUCCCGUCGGGGGCAUGUCGCCACCCGGUCGAUUUCAGGACUUCCCAUGGACAACAUCACCAAGCAAGACCGCAUCACGCUGAAGAACCUCAAGGUGGCCGACUUCGCCAGCGAGGAAACGAUGUGCUUCAGCGCCACCGUCGUGUUCGACGGCACUCCCAUCGCCGAGGCCCGCAACGACGGCCACGGCGGCUCGACGUUCCUCCACGCGCUCAACGGCAAGGCGGCGCUGCUGGCGCAGGCCGAAGCCUUCGCCAAGGGCCUGCCG
NZ_ABFH02000001.1/1099105-1098568            CCCGUGCAUGGCAUGGCUGGGCCAGCGCCUGGUGCAGUGCCUGCACAAGACGGGCUCGACCGCUUCGGAUUGAUCGGCGACGCAGCCUGCGGGCCGCGCCAUUCUCCCUCC.UGCA...UUGCCGACGUA.......................UCGGC..AGCA.GCCC....GCAGCCA..GGGUGUCAAGGCUGC..CGUGGG....UUCCC......CCCGCGCCACC..CG.........CCAGUUCGCC.....UCGGCAUCU.CACCGGCGAACGCUG.CCC.....ACCG.....GGG.CAUCGAUGCCUCUUUUCUCCAACCCACGGGAUGGCCGCCACGUCCCGUCAGGGGCAUGUCGCCACCCGGUCGAUUUCAGGAGAAUUUUAAAGUUUUUACCAUCAUUCUUGUCACUGUUACCUUUCGAACUCACAUUAAAUUCUUUCAUCUUCUAAAAAUUAAUAUUAACUAAUGUAUAAUCCUACUGUGAACAAGAAAACGCGUGCAAAAUAUGUAUUAGAAGAGAUGGAAAAGCUUUUUCCGGAUAGUAGCUCAGAGUUGAGGAACUGGGAAACAGAUUUCCAAUUUCUUCUUUGCAUCAUUUUAUCA
JCVI_SCAF_1096628063987/1411-877             GUGGGCCGACGAAAAACCGGUUCUCGCUACCGGGUGCGGGCGAAUCCGGCUGUGCUGAUUUCCCGUUUCCGGAUGACGCGGACAGUACCAGAACCGAUGCUGGCAUCCGC..UG.....UUGCCGACAUU......................GUCGGC..UUCG..CCA....GCAGCCA..G.GGUUUCAGGCUGC..CGUGGAG...CUUG......CUCCAUG..CCA..CCCG.......CCAGUUCGCC....GUC.GCAUCG.CUCGGGCGAACGCUG.CCC..AUGC........GGG.CAUCGAUGCCUCUUUCUCCAACCUACGGGAUGAGCGCUUCGUCCCGCAGGGGCGUGGCGUUUCCCGACUGAUCUCAAGGAAUGUCCAUGGAAACCAUCAUCACGCAAGACCGCAUCACCCUGAAACACCUCAAGGUCGCGGAUUUCGCCAGCGAAGAGACGCUGUGCUUCACUGCCACCGUCCUGUUCGAUGGCGUUGCCAUUGCCGAUGCCCGCAACGACGGGCACGGCGGUUCCACCUUCAUCCGCGCACUCGGCGGUCAGGCUGCACGGCUGGCCGAGGCCGAAGCCUUCGCCAGGAGCCUGCCCC
NC_008344.1/78826-78271                      ACCGGCCAAUCUCUGUGGUUACAGGGGCCGAUUCCAGGUGACGCGCUGCUGUCCGCGAUGGAUCUGCUUGUGACCGAUGAACCGGCCUCCGAACUCGCAGAAACGACUGAAUUG.U...CCGCCGUCCCA......................GACGGU..AACAAGCCC..AGGUAGCCCGCGAUCUUAAAGGCUAC..GGCGUGGC..GUAU.....GCCGCGUU..GAUUGCGCA......CCCCCGUUCCG....CACCGCAUCC.CCUGCGCGGAUACCC.ACCUG...ACACG..AAGGU.GGUGGAUGCUGAUUGUUCACUCAUUAUUCUUUAUCGUCCCCGGAGGGUUUGCCCUCUCGGGUACACGUCCUCCGAUCUUAUCUAUUGGAGGUUUGUUAUGUUCCCCACCCCUAACGUCGCCGAUUCCGGCGCGCAAUUAAGCAUUGAUCUUACCGACCAGCAGGAUGAUCGGAUUAUCCAGCAAGCCAUUGCACUCUUGGAACAUCGCGUGUUCAAGGCGGGUCCGACGCUUGAUGGCCCAAAGGCGGUUCGCGAUUAUCUGCGUUUGAAGUUGAUGGCCGAGCCCAACGAGGUCUUUGUCGCGGUAUU
NC_008782.1/1502464-1501928                  CGCCCCGCACUCGUUGCGGGGCUUUUCUUUGUCCCUGCGCACAUCAAUCGGGGCUGGACCAGAUGCCGAUUUCCAACUGACGUGGCGCGGCACCCUCACGAAGCUGUCCGCAUG.U...UCGCUGAU.UC......................GUCAGC..A.CAUGCCA....GCAGCCA..GGGUUUCA.GGCUGC..CGCGGGG...UUCU......CUCCGCGCAACC..CA.........CCAGUCCGCA.....UC.GCAUCC.AUUGCGCGGACGCGC.GUC.....CCCAA....GAC.GCUGA.UGCUUUUUUUCAACCGCGUGCGGGAGCUGCCAUCCCGUGAGGGACAGGGCCCCGCUUUUCCAAGGAGCCCAUCCAUGUCCCAGCAAGCCUCUUUCGGCCGAUUCGGUCAAUUGGCCUUGACCUACUGCGGCAAGUUCCUGCCGCUCGAAGUCCUGCACAGCGCCGCCGGCCACUACAUCGGCACGCGCGAUACCGAAGGUCCCGUCUCGCGGGAAUCUCGUGAGUACUUCCGCAGCCAUGCCGCGGCUCAACGUGCCCUCGAAAGAGGCGGCUGGUCCCAGCUCGCCAUUCCCUGAUCCAACU
NC_010170.1/1113638-1114174                  GGAACCUACUGGUUCCCCCCUAUCCCGAUUGUCCCUGCGCACAUCAAUCGGGGCUGGACCAGAUGCCGAUUUCCAACUGACGUGGCGCGGCACCCCCACGAAGCUGUCCGCGUG.U...UCGCUGAU.UC......................GUCAGC..A.CAUGCCA....GCAGCCA..GGGUUUCA.GGCUGC..CGCGGGG...UUCU......CUCCGCGCAACC..CA.........CCAGUCCGCA.....UC.GCAUCC.AUUGCGCGGACGCGC.GUU.....CCCAA....GAC.GCUGA.UGCUUUUUUUUCAACCGCGUGCGGGAGCUGCCAUCCCGUGAGGGACAGGGCCCCGCUUUUCCAAGGAGCCCAUCCAUGUCCCAGCAAGCCUCUUUCGGCCGAUUUGGUCAAUUGGCCUUGACCUACUGCGGCAAGUUCCUGCCGCUCGAAGUCCUGCACAGCGCCGCCGGCCACUACAUCGGCACGCGCGAUACCGAAGGUCCCGUUUCGCGGGAAUCUCGUGAGUACUUCCGCAGCCAUGCCGCGGCUCAACGUGCCCUCGAAAGAGGCGGCUGGUCCCAGCUCGCCAUUCCCUGAUCCAAC
NZ_AAUJ01000001.1/1024205-1024741            CGCCCCGCACUUGCUGCGGGGCUUUUCUUUGUCUCUGCGUACAUCAAUCGGGGCUGGACCAGAUGCCGAUUUCCAACUGACGUGGCGCGCCCCCCCCACGAAGCUGCCCGCAUG.C...UCGCUGAU.UC......................GUCAGC..A.CAUGCCA....GCAGCCA..GGGUUUCA.GGCUGC..CGCGGGG...UUCU......CCCCGCGCAACC..CA.........CCAGUCCGCA.....UC.GCAUCC.AUUGCGCGGACGCGC.GUC.....GCCAA....GAC.GCUGA.UGCUUUUUUUCAACCGCGUGCGGGAGCUGCCAUCCCGUGAGGGACAGGGCCCCGCUUUUCCAAGGAGCCCAUCCAUGUCCCAGCAAGCCUCUUUCGGCCGAUUCGGUCAAUUGGCCUUGACCUACUGCGGCAAGUUCCUGCCGCUCGAAGUCCUGCACAGCGCCGCCGGCCACUACAUCGGCACGCGCGAUACCGAAGGUCCCGUUUCGCGGGAAUCUCGUGAGUACUUCCGCAGCCAUGCCGCGGCUCAACGUGCCCUCGAAAGAGGCGGCUGGUCCCAGCUCGCCGUUCCCUGAUCCAACU
NC_002488.3/1689185-1688648                  CAGCCCUGCACUCGUGCGGGGCUUUUUCUUUUCCCCGCGCCCAUCAAUCGGGGCUGCGCCGGAUGCCGUUUUCCAACUGACGCCGCGCGGCCCGCGCACGAAGCUGCCCACAUG.U...UCGCUGAUUCCG.....................AUCAGC..A.CAUGCCA....GCAGCCA..GGG.UUCCAGGCUGC..CGCGGG....UCUCU......CCCGCGUUGCC..CA.........CCAGUCCGCA.....UC.GCAUCA.AUUCCGCGGACGCGC.GUCCC...C......GUGAC.GUCGA.UGCUUUUUAUCAACCGCGUGCGGGAGCUGCCAUCCCGUGAGGGACGAGGCCCCGCUUUUCCAAGGAGCCCGUCUAUGUCCCAGCAAGCCUCUUUCGGCCAACUGGCCCUGACCUACUGCGGCAAGUUCCUGCCGCUCGAAGUCCUGCAAAGCGCCGCCGGUCACUACAUCGGCACGCGCGAUACCGAAGGCCCCGUUUCGCGGGAAUCCCGCGAGUACUUCCGCAGCUAUGCCGCGGCUCAACGUGCCCUCGAAAGAGGCGGCUGGUCCCAGCUCGCCAUUCCCUGAUCCAACUGGAGGAAUC
NC_007508.1/2727107-2726572                  CAGCCCCGCACUCGAUGCGGGGUUUCUUUUUUUUCGGUGCCCAUCAAUCGGGGCUGGGCCGGAUACCGUUUUCCAACUGACGCAGAGCGGCCCGCACACGAAGCUGCCCGCAUG.U...UCGCUGAU.UC......................GUCAGC..A.CAUGCCA....GCAGCCA..GGG.UUCCAGGCUGC..CGCGGG....UCUCU......CCCGCGU.UGC..CCA........CCAGUCCGCA.....UC.GCAUCA.GGUCUGCGGACGCGC.GUCCC...C......GUGAC.GUCGA.UGCUUUUUAUCAACCGCGUGCGGGAGCUGCCAUCCCGUGAGGGACGAGGCCCCGCUUUUCCAAGGAGCCCGUCCAUGUCCCAGCAAGCCUCUUUCGGCCAACUGGCCCUGACCUACUGCGGCAAGUUCCUGCCGCUUGAAGUCCUGCAAAGCGCCGCCGGCCACUACAUCGGCACGCGCGACACCGAAGGCCCGGUUUCGCGGGAAUCCCGCGAGUACUUCCGCAGCUAUGCCGCGGCCCAGCGUGCCCUCGAAAGAGGCGGCUGGUCCCAGCUCGCCAUUCCCUGAUCCAACUGGAGGAAUC
NC_007951.1/3573344-3573879                  ACAGCCCCGCACUCGAUGCGGGGCUUCUUUUUUUCGGUGCCCAUCAAUCGGGGCUGGGCCGGAUGCCGUUUUCCAACUGACGCAGCGCGGCCCGCGCACGAAGCUGCCCGCAUG.U...UCGCUGAU.UC......................GUCAGC..A.CAUGCCA....GCAGCCA..GGGUUUCA.GGCUGC..CGCGGG....UCUCU......CCCGCGUUGCC..CA.........CCAGUCCGCA.....UC.GCAUCA.AGUCUGCGGACGCGC.GUCCC...C......GUGAC.GUCGA.UGCUUUUUAUCAACCGCGUGCGGGAGCUGCCAUCCCGUGAGGGACGAGGCCCCGCUUUUCCAAGGAGCCCGUCCAUGUCCCAGCAAGCCUCUUUCGGCCAACUGGCCCUGACCUACUGCGGCAAGUUUCUGCCGCUCGAAGUCCUGCAAAGCGCCGCCGGUCACUACAUCGGCACGCGCGAUACCGAAGGCCCCGUUUCGCGGGAAUCCCGCGAGUACUUCCGCAGCUAUGCCGCGGCUCAACGUGCCCUCGAAAGAGGCGGCUGGUCCCAGCUCGCCAUUCCCUGAUCCAACUGGAGGAAUC
JCVI_SCAF_1101667372641/555-20               ACAGCCCCGUACUCGAUGCGGGGCUUUUCUUUUCCUGUGCUCAUCAAUCGGGGCUGGGCCGAAUGCCGUUUUCCAACUGACGCGGCGCAGCCCUCGCACGAAGCUGCCUGCAUG.U...UCGCUGAU.UC......................GUCAGC..A.CAUGCCA....GCAGCCA..GGG.UUCCAGGCUGC..CGCGGG....UCUCU......CCCGCGU.CAC..CCA........CCAGUCCGCA.....UC.GCAUCA.AUUCUGCGGAUGAGC.GUCCC...C......GUGAC.GCUGA.UGCUUUUUAUCAACCGCGUGCGGGAGCUGCCAUCCCGUGAGGGACAAGGCCCCGCUUUUCCAAGGAGCCCGUCCAUGUCCCAGCAAGCCUCUUUCGGCCAGUUGGCCCUGACCUACUGCGGCAAGUUCCUGCCGCUCGAAGUCUUGCAAAGCGCCGCCGGCCACUACAUCGGCACGCGCGAUACCGAAGGUCCCGUUUCGCGGGAAUCCCGCGAGUACUUCCGCAGCUAUGCCGCGGCUCAACGCGCCCUCGAAAGAGGCGGCUGGUCCCAGCUCGCCAUUCCCUGAUCCAACUGGAGAAAUC
NC_010170.1/4563232-4562696                  CUGACAGCCCGCACUCGAUGCGGGUUUUCUGUCUCUGCGCCCAUCAAUCCGGGCUGGGCCGAAUGUCGUUUUCCAACUGACGCAGCGCGGCCCCCGGACGAAGCUGCCCGCAUG.U...UCGCUGAU.UC......................GUCAGC..A.CAUGCCA....GCAGCCA.UGGG.UUCCAGGCUGC..CGUGGG....UUCUU......CCCGCGUAACC..CG.........CCAGUCCGUA.....UC.GCAUCA.AGUCUGCGGACACGC.GUCCC...C......GUGAC.GCCGA.UGCUUUUUAUCCACCGCGUGCGGGAGCUGCCAUCCCGUGAGGGACAAGGCCCCGCUUUUCCAAGGAGCCUACCCAUGUCCCACAAAGCCUCUUUCGGCCAGUUGGCCUUGACCUAUUGCGGCAAGUUCCUGCCGCUCGAAGUCCUGCAAAGCGCCGCCGGCCACUACAUCGGCACGCGCGAUACCGAAGGUCCCGUUUCGCGGGAAUCGCACGAGUACUUCCGCAGCCAUGCGGCGGCUCAACGUGCCCUCGAAAGAGGCGGCUGGUCCCAGCUCGCCAUUCCCUGAUCCAACUGGAGGAAUC
NC_007086.1/2474804-2474265                  CAGCCCCGCACGUGUUGCGGGGCUUUCUUUUUUUCCACUUUCGCCAAUCGGGGCUGUGCCGGGUUCCGAUUCUCGGCUGACGUGGCUCGCCUCGCACAUCAAGCUGCCCGCAUGUG...UCGCUGA.UCCG......................UCAGC..ACCAUGCCA....GCAGCCA..GGGUUUCCAGGCUGC..CGCGGAG...UUU.......CUCCGCGCUACC..CG.........CCAGUCCGCC....AUC.GCAUCG.AGUCUGCGGACGCGC.GUC..CUCGU.......GAU.GCCGG.UGCUUUUUUUAACCGCUAGCGGGAGCUGCCAUCCCGUUAGGGACAGGGCCCCGCUUUUCCUAGGAGCCUAUCCAUGUCCCAGCAAGCCUCUUUCAGCCAAUUGGCUUUGAUCUAUUGCGGCAAGUUACUGCCGCUCGAAGUCCUGCAGAGCGCCGCAGGCCACUACAUCGGCACACGCAAUAGCGAGGGACCCGUUUCGCGGGAAUCUCGCGAGUACUUCCGCAGCUACGCCGCGGCUCAACGUGUCCUCGAAAGUGGCGGCUGGUCCCAGCUGGCCAAUCCCUGAUCCAACUAGAGGAGCCA
NC_007508.1/2619052-2618513                  CAGCCCCGCACUUGUUGCGGGGCUUUCUUUUUUUCCACUUUCGCCAAUCGGGGCUGUGCCGGGUUCCGAUUCUCGGCUGACGUAGCUCGCCUCGCACAUGAAGCUGCCCGCAUGUG...UCGCUGA.UCCG......................UCAGC..ACCAUGCCA....GCAGCCA..GGGUUUCCAGGCUGC..CGCGGAG...UUU.......CUCCGCGCUACC..CG.........CCAGUCCGCC....AUC.GCAUCG.AGUCUGCGGACGCGC.GUC..CUCGU.......GAU.GCCGG.UGCUUUUUUUAACCGCUAGCGGGAGCUGCCAUCCCGUUAGGGACAGGGCCCCGCUUUUCCUAGGAGCCUAUCCAUGUCCCAGCAAGCCUCUUUCAGCCAAUUGGCUUUGAUCUAUUGCGGCAAGUUACUGCCGCUCGAAGUCCUGCAGAGCGCCGCAGGCCACUACAUCGGCACACGCAAUAGCGAGGGACCCGUUUCGCGGGAAUUUCGCGAGUACUUCCGCAGCUACGCCGCGGCUCAACGUGUCCUCGAAAGUGGCGGCUGGUCCCAACUGGCCAAUCCCUGAUCCAACUAGAGGAGCCA
NC_009138.1/1993806-1994345                  GACAGCCCCGCACUUGCUGCGGGGCUUUCUUUUUCCACGUUCGCCAAUCGGGGCUGUAGCAGGUGCCGAUUUCCGGCUGACGUGGCUCGACUCGCGCACGAAGCUGCCUGCAUGUG...UCGCUGA.UCCG......................UCAGC..ACCAUGCCA....GCAGCCA..GGGUUUCCAGGCUGC....CGCGGA..UUCUC....UCCGCG..CCACC..CG.........CCAGUCCGCC....AUC.GCAUCG.AGUCUGCGGACGCGC.GUC..CUCGU.......GAC.GCCGA.UGCUUUUUCUCAACCGCAUGCGGGAGCUGCCAUCCCGUGAGGGACAAGGCCCUCGCUUCUCCAAGGAGCCCAUCCAUGUCCCAGCAAGCCUCUUUCGGCCAGUUGGCCUUGAUCCAUUGCGGCAAGUUCCUGCCGCUCGAAGUCCUGCAUAGCGCCGCCGGCCACUACAUCGGCACGCGCGAUACCGAAGGUCCCGUUUCGCGGGAAUCCAGCGAGUACUUCCGCAGCUAUGUCGCGGCUCAACGUGCCCUAGAAAGAGGCGGCUGGUCCCAGCUCGCCACGCCCUGAUCCAACUGGAGGAAU
JCVI_SCAF_1096628039386/492-1                GACAGCCCCGCACUUGCUGCGGGGCUUUCUUUUUCCACGUUCGCCAAUCGGGGCUGUAGCAGGUGCCGAUUUCCGGCUGACGUGGCUCGACUCGCGCACGAAGCUGCCUGCAUGUG...UCGCUGA.UCCG......................UCAGC..ACCAUGCCA....GCAGCCA..GGGUUUCCAGGCUGC....CGCGGA..UUCUC....UCCGCG..CCACC..CG.........CCAGUCCGCC....AUC.GCAUCG.AGUCUGCGGACGCGC.GUC..CUCGU.......GAC.GCCGA.UGCUUUUUCUCAACCGCAUGCGGGAGCUGCCAUCCCGUGAGGGACAAGGCCCUCGCUUCUCCAAGGAGCCCAUCCAUGUCCCAGCAAGCCUCUUUCGGCCAGUUGGCCUUGAUCCAUUGCGGCAAGUUCCUGCCGCUCGAAGUCCUGCAUAGCGCCGCCGGCCACUACAUCGGCACGCGCGAUACCGAAGGUCCCGUUUCGCGGGAAUCCAGCGAGUACUUCCGCAGCUAUGUCGCGGCUCAACGUGCCCUAGAA................................................
NC_007973.1/2527312-2527852                  ACAGCCCCGCACUUAUUGCGGGGCUUUCUUUUUUCCGCGUUCGCCAAUCGGGGCUGUUGCAAAUGCCGAUUUCCGGCUGACGCGGCUCGCCUCGCGCAUGAAGCUGCCCGCAUGUG...UCGCUGAU.UC......................GUCAGC..ACCAUGCCA....GCAGCCA..GAGUUUCCAGGCUGC....CGCGGA..UUCUU....UCCGCG..CUACC..CG.........CCAGUCCGCC....AUC.GCAUCG.AGUCUGCGGACGCGC.GUCAC...CC.....GUGAC.GCCGA.UGCUUUUUUCUCAACCGCGUGCGGGAGCUGCCAUCCCGUGAGGGACGAGGCCCCGCUUUUUCCAAGGAGCCCGUCCAUGUCCCAGCAAGCCUCUUUCGGCCAGUUGGCCUUGAUCCAUUGCGGCAAGUUCCUGCCGCUCGAAAUCCUGCAUAGCGCCGCCGGCCACUACAUCGGCACGCGCGAUACAGAAGGUCCCGUUUCGCGGGAAUCCUGCCAGUACUUCCGCAGCUAUGCCGCGGCUCAACGUGCCCUCGAAAGAGGCGGCUGGUCCCAGCUCGCCACACCCUGAUCCAACUGGAGGAA
NC_009138.1/2030394-2030941                  CGCCAGACGGGUCAGUCCAUCCUGCUGCAGGGACCGAUCGAAGGCGAUGCCUUGCUGUCGGCCAUGGACAUGCUGUCCGCUGAUGAACCACCCGCCACACCCGCCACCGAAAUG.C...CUGCCGACGUU......................GUCGGC..GACAUGCCC..AGGUAGCCCGCGGUCCUUGAGGCUAC..GGCGCAG...UCUU......CUGCGCU..GAC..CGCU......CCCCGUUCGCU.....CC.GCAUCC.UGGCCGCGAACAAUC.ACCUC...UGC....GUGGU.GGUGGAUGCACCUUGUUCCGUUGUUCUCAUCCCCAGGAGGGCUUGCCCUCCCAGGGCGUGCGCCCUCUGAUCUCAUCAUCCGGAGGUUCGCCAUGUCUCUCGUCGUCAAUGACUCCUGCGUGGAGUCGCUUUCCGCUGUCGCAGCCCAGCGUGAGGACUGGAUCAUCCAGCAGGCUAUCGCGCUGCUGGAGAGACGGAUCUUCAAAGUCGGACCGUGCCUCAGCCGACCGGCCGCCGUGCGGGACUACCUGCGUCUAAAACUGGUCGCUGAGCCCAACGAGGUAUUCGCAAUCGUUUUCCUGGACAGCA
NC_010170.1/4524150-4523602                  CGCCAGACCAGCCAGGCGAUCCUGCUGCAGGGGCCUAUCGAAGGCGAUGCACUGCUGUCGGCCAUGGACAUGCUGGCAGCUGAGGAUUCGGUCGUUUCACCCACUACGGAAAUG.C...CUGCCGACGUC......................GUCGGC..GACAUGCCC..AGGUAGCCCGCGGUCAUUGAGGCUAC..GGCGCAG...CACG......CUGCGCU..GAC..CGCU......ACCCGUUCGCC.....CC.GCAUCC.UGGCCGCGAACGAUC.ACCGC...UGCU...GCGGU.GAUGGAUGCACCUUGUUCCAUUCCCUGGAGGGCCUGCCCUCCAGGGGCAUGUGCGCCCUCCGAUUUCCCUGCCUGGAGGUUCGCCAUGUCUGUCGUCAUCAAUGACUCCUGCCUGGAGUCGCUUUCCGAUAUUUCUGUUCAGAACGAGGACUGGAUCGUCCAGCAAGCCAUCGUUUUGCUGGAGCGACGGGUUUUCAAAGCAGGGCCACGUCUUGAACGGCCCGCUGCGGUCAGGGACUACCUUCGCUUGAAGCUGGUCGCCGAGCCCAAUGAGAUAUUCGUCGUCGUGUUCAUGAACAGCAUGCACGA
NC_010002.1/4572248-4572796                  CGCCAGACCAGCCAGGCGAUCCUGCUGCAGGGGCCUAUCGAAGGCGAUGCACUGCUGUCGGCCAUGGACAUGCUGGCAGCUGAGGAUUCGGUCGUUUCACCCACUACGGAAAUG.C...CUGCCGACGUC......................GUCGGC..GACAUGCCC..AGGUAGCCCGCGGUCAUUGAGGCUAC..GGCGCAG...CACG......CUGCGCU..GAC..CGCU......ACCCGUUCGCC.....CC.GCAUCC.UGGCCGCGAACGAUC.ACCGC...UGCU...GCGGU.GAUGGAUGCACCUUGUUCCAUUCCCUGGAGGGCCUGCCCUCCAGGGGCAUGUGCGCCCUCCGAUUUCCCUGCCUGGAGGUUCGCCAUGUCUGUCGUCAUCAAUGACUCCUGCCUGGAGUCGCUUUCCGAUAUUUCUGUUCAGAACGAGGACUGGAUCGUCCAGCAAGCCAUCGUGUUGCUGGAGCGACGGGUUUUCAAAGCAGGGCCACGUCUUGAACGGCCCGCUGCGGUCAGGGACUACCUUCGCUUGAAGCUGGUCGCCGAGCCCAAUGAGAUAUUCGUCGUCGUGUUCAUGAACAGCAUGCACGA
NC_007086.1/2444772-2444224                  CGCCAGACCGGUCAGACCAUCCUGCUGCAGGGGCCGAUCGAGGGCGACGCCCUGCUGUCGGCCAUGGACAUUUUGUCGGCUGACGACCCGGCCGACACACCCACCACCGAAAUG.C...CUGCCGACGUU......................GUCGGC..GACAUGCCC..AGGUAGCCUGCGGUCCUUGAGGCUAC..GGCGCAG...CCCG......CUGCGCU..GAC..CGCU......ACCCGUUCGCC.....UC.GCAUCC.UGGCCGCGAACGAUC.ACCGC...AGCC...GCGGU.GGUGGAUGCAUCCUGUUCCGUUAUUCCUAUCCCCCGGAGGGCUUGCCCUUCAGGGGCGUGCGCCCUCCUAUCUCACAUCUGGAGGUUCGUCAUGCCUUUCGCCGUUAAUAACUCCUGCGUGGAGUCACUUCCUUUCGUCGCUGCGCAGCACGAGGACCGGAUCAUCCAGCAAGCCAUCGCGCUGCUGGAACAGCGUGUUUUCAAAGCCGGCCCGCGUCUCGACUGGCCAGCAGACGUUCGGGACUACCUGCGUCUGAAGCUGGUCGACGAGCCCAACGAAGUAUUCGUCGUUGUGUUCAUGGACAAUCU
NC_009719.1/3663413-3663961                  CGCCAGACCGGUCAGGCAAUCCUACUGCAAGGGCCGAUCGAGGGCGACUCCUUGCUUUCGGCCAUGGACAUGCUGUCGGCUGACGACUCGGCCGCCGCACCGACCACCGAAAUG.C...CUGCCGACGUU......................GUCGGC..GACAUGCCC..AGGUAGCCUGCGGUCCUUGAGGCUAC..GGCGCAG...UCCU......CUGCGCU..GAU..CGCU......ACCCGUUCGCC.....UC.GCAUCC.UGGCCGCGAACGAUC.ACCGC...ACCC...GCGGU.GGUGGAUGCAUCAUGUUCCGUUGUUCCCAUCCCCAGGAGGGCUUGCCCUCCCUGGGCAUGCGCCUCCGAUCUCAUCACCCGGAGGUUCGUCAUGUCUUUCGUCGUCAAUGACUCCUGCGUGGAGUCGCUUUCCGUCGUCGCAGCCCAGCACGAAGACUGGAUCAUCCAGCAAGCCAUCGCGCUGCUGGAACAGCGGGUUUUCAAAGCCGGCCCCCGGCUCGACCGGCCAGCAGCCGUGCGGGACUACCUGCGUCUGAAACUGGUCGCCGAGCCCAACGAAGUAUUCGUCGUUGUGUUCAUGGACAGCCU
NC_008782.1/1332844-1332297                  CGUGGAACCGGCAAGGCGAUCCUGCUGCAGGGUCCGAUCGAGGGCGAUGCCUUGCUGUCGGCCAUGGACAUGCUCGCCGCCGGCGAUCCCGCCGCCACACCCACAUCGGAAAUG.C...CUGCCGACGUU......................GUCGGC..GACAUGCCC..AGGUAGCCC.CGGUCUUCAAGGCUAC..GGCGCAG...UCCA......CUGCGCU..GAC..CGAA......ACCCGUUCGCC.....UC.GCAUCC.UGGCCGCGAACGGUC.ACUGC...AAUC...GCGGU.GAUGGAUGCAUCUUUUCAUUCUCAUCCCCAGGAGGGCUUGCCCUCCCAGGGCGCGCGCCCUCCGAUCUCACCGUCUGGAGGUUCGCCAUGUCUUUCGUCGUCAAUGACUCCUGCCUGGAGUCGCUUUCCGCCAUCGCUGCCCAACACGAGGACUGGAUCAUCCAGCAAGCCAUCGUGCUGCUGGAGAGACGGAUUUUCAAAGCUGGGCCGUGCCUCAGCCGACCGGCCGCUGUGCGGGACUACCUGCGUCUGAAACUGGUCGCCGAGCCCAAUGAGAUAUUCGCCGCUGUGUUCCUGGACAGCAUGCAC
NC_008782.1/1464070-1463523                  CUGCUGCAGGGGCCGAUCGAGGGCGACGCCUUGCUGUCGGCGAUGGACAUGCUGGCGGCCGAUAACCCGGCCAGCGAUGCGGCGGCCGUGGUCACCACCCCCACAUCCGAAAUG.C...CUGCCGACGUU......................GUCGGC..GACAUGCCC..AGGUAGCCC.CGGUCUUCAAGGCUAC..GGCGCAG...UCCA......CUGCGCU..GAC..CGAA......ACCCGUUCGCC.....UC.GCAUCC.UGGCCGCGAACGGUC.ACUGC...AAUC...GCGGU.GAUGGAUGCAUCUUUUCAUUCUCAUCCCCAGGAGGGCUUGCCCUCCCAGGGCGCGCGCCCUCCGAUCUCACCGUCUGGAGGUUCGCCAUGUCUUUCGUCGUCAAUGACUCCUGCCUGGAGUCGCUUUCCGCCAUCGCUGCCCAACACGAGGACUGGAUCAUCCAGCAAGCCAUCGUGCUGCUGGAGAGACGGAUUUUCAAAGCUGGGCCGUGCCUCAGCCGACCGGCCGCUGUGCGGGACUACCUGCGUCUGAAACUGGUCGCCGAGCCCAAUGAGAUAUUCGCCGCUGUGUUCCUGGACAGCAUGCAC
NC_007973.1/2567764-2568311                  CGCGAAACCGGCAAGGCGAUCCUGCUGCAGGGCCCGAUCGAGGGCGAUGCCUUGCUGUCGGCCAUGGACAUGCUCGCGGCCGGCGAUCCCGCCGCCAUACCCACAUCGGAAAUG.C...CUGCCGACGUC......................GUCGGC..GACAUGCCC..AGGUAGCCC.CGGUCUUCAAGGCUAC..GGCGCAG...UCCG......CUGCGCU..GAC..CGCA......ACCCGUUCGCC.....UC.GCAUCC.UGGCCGCGAACGAUC.ACCGC...CACC...GCGGU.GAUGGAUGCACCUUGUUCGUUCCCCAGGAGGGCUUGCCCUCCCCGGGCGCGCGCCCUCCGAUCUCACCAUUUGGAGGUUCGCCAUGUCUUUCGUCGUCAAUGACUCCUGCCUGGAGUCGCUUUCCGCCAUCGCUGCCCAGCACGAGGACUGGAUCAUCCAGCAAGCCAUUGCGCUGCUGGAGAAGCGGGUUUUCAAAGCGGGUCCGAAACUCCUCGACCCCACGGCCGUGCGCGACUACCUGCGCGUGAAGCUGGUGGCCGAGCCCAACGAAAUAUUCGUCGCUGUGUUCCUGGACAGCAUGCACCAGG
sludgeOz_Contig9137/296-844                  CGCGAAACCGGCAAGGCGAUCCUGCUGCAGGGCCCGAUCGAGGGCGAUGCCUUGCUGUCGGCCAUGGACAUGCUCGCGGCCGGCGAUCCCGCCGCCACACCCACAUCGGAAAUG.C...CUGCCGACGUC......................GUCGGC..GACAUGCCC..AGGUAGCCC.CGGUCUUCAAGGCUAC..GGCGCAG...UCCG......CUGCGCU..GAC..CACA......ACCCCGUUCGC....CUC.GCAUCC.UGGCCGCGAACGAUC.ACCGC...UGCC...GCGGU.GAUGGAUGCACCUUGUUCGUUCCCCAGGAGGGCUUGCCCUCCCAGGGCGAGUGCCCUCCGAUCUCACCGUCUGGAGGUUCGCCAUGUCUUUCGCCGUCAAUGACUCCUGCCUGGAGUCGCUUUCCGCCAUCGCUGCCCAACACGAGGACUGGAUCAUCCAGCAAGCCAUCGUGCUGCUGGAGAGACGGGUCUUCAAAGCUGGACCGUGCCUCAGNCAACCGGCCGCUGUACGGGACUACCUGCGUCUGAAACUGGUCGCUGAGCCCAAUGAGAUAUUCGCCGCUGUGUUCCUGGACAGCCUGCACCAGG
NZ_AAUJ01000001.1/1065357-1065905            CGCGAAACCGGCAAGGCGAUCCUGCUGCAGGGCCCGAUCGAGGGCGAUGCCUUGCUGUCGGCCAUGGACAUGCUCGCGGCCGGCGAUCCCGCCGCCACACCCACAUCGGAAAUG.C...CUGCCGACGUC......................GUCGGC..GACAUGCCC..AGGUAGCCC.CGGUCUUCAAGGCUAC..GGCGCAG...UCCG......CUGCGCU..GAC..CACA......ACCCCGUUCGC....CUC.GCAUCC.UGGCCGCGAACGAUC.ACCGC...UGCC...GCGGU.GAUGGAUGCACCUUGUUCGUUCCCCAGGAGGGCUUGCCCUCCCAGGGCGAGUGCCCUCCGAUCUCACCGUCUGGAGGUUCGCCAUGUCUUUCGCCGUCAAUGACUCCUGCCUGGAGUCGCUUUCCGCCAUCGCUGCCCAACACGAGGACUGGAUCAUCCAGCAAGCCAUCGUGCUGCUGGAGAGACGGGUCUUCAAAGCUGGACCGUGCCUCAGCCAACCGGCCGCUGUACGGGACUACCUGCGUCUGAAACUGGUCGCUGAGCCCAAUGAGAUAUUCGCCGCUGUGUUCCUGGACAGCCUGCACCAGG
NC_010170.1/1147988-1148534                  CGCGAAACCGGCAAGGCAAUUCUGCUUCAGGGUCCGAUCGAGGGCGAUGCCUUGCUGUCGGCCAUGGACAUGCUCGCGGCCGGCGAUCCCGCCGCCACACCCACAUCGAAAAUG.C...CUGCCGACGUC......................GUCGGC..GACAUGCCC..AGGUAGCCC.CGGUCUUCAAGGCUAC..GGCGCAG...UCCG......CUGCGCU..GAC..CGCA......ACCGUUCGCC......UC.GCAUCC.UGGUCGCGAACGAUC.ACCGC...UGCC...GCGGU.GGUGGAUGCACCUUGUUCGUUCCCCAGGAGGGCUUGCCCUCCCAGGGCGCGUGCCCUCCGAUCUCACCGUCUGGAGGUUCGCCAUGUCUUUCGUCAUCAAUGACUCCUGCCUGGAGUCGCUUUCCACCAUCGCUGCCCAACACGAGGACUGGAUCAUCCAGCAAGCCAUCGUGCUGCUGGAGAGACGGGUCUUCAAAGCUGGGCCAUGCCUCAGCCAACCGGCUGCUGUGCGGGACUACCUGCGCCUGAAGCUGGUCGCUGAGCCCAAUGAGAUAUUCGCCGCUGUGUUCCUGGACAGCAUGCACCAGG
NC_007951.1/3604861-3605408                  CGCCAGACGGGCCAGGCCAUCCUGCUGCAGGGGCCGAUCGAAGGCGAUGCCUUGCUGUCGGCGAUGGACAUGCUGUCCGCUGCCGAACCAGCCGCCACACCUACCGCCGAAAUG.C...CUGCCGACGUU......................GUCGGC..GACAUGCCC..AGGUAGUCCUCGGUCUUCAAGGCUAC..GGCGCGG...UUGC......CCGCGCU..GAC..CGAU......ACCCGUUCGCU.....CC.GCAUCC.UGGCCGCGAACAAUC.ACCGC...UGC....GCGGU.GGUGGAUGCACCUUGUUCCGUUGUUUCUAUCCCAGGAGGGCUUGCCCUCCCAGGGUGUGCGCCCUCCGAUCUCACCCUCCGGAGGUUCGCCAUGUCUUUCGUCGUCAAUGACUCCUGCAUGGAGUCGCUUUCCGCCGUCGCAGCCCAUCAUGAGGACUGGAUCAUCCAGCAGGCUAUCGCGUUGCUGGAGAGACGGAUCUUCAAAGUCGGACCGUGCCUCAGCGGACCGGCGGCCGUGCGGGAUUAUCUGCGUUUAAAACUGGUCGCUGAGCCCAAUGAAGUGUUCGCAGCCGUGUUCCUGGACAGCAU
NC_007508.1/2695005-2694458                  CUGCUGCAGGGGCCGAUCGAGGGCGACGCCUUGCUGUCGGCGAUGGACAUGCUGGCGGCCGAUAACCCGGCCAGCGAUGCGGCGGCCGUGGUCACCACCCCCACAUCCGAAAUG.C...CUGCCGACGUU......................GUCGGC..GACAUGCCC..AGGUAGCCCUCGGUCUUGGAGGCUAC..GGCUCGG...CUUG......CCGCGCU..GAC..CGCU......ACCCGUUCGCU.....UC.GCAUCC.UGGCUGCGAACAAUC.ACCGC...UGC....GCGGU.GGUGGAUGCAACUUGCUCCGCUGUUUCCAUCCCCAGGAGGGCUUGCCCUCCCAGGGUGGCGCCUUCCGUCUACAUUCUGGAGGUUCGCCAUGUCUCUCAUCGUCAAUGGCUCCUGCGUGGAGCCACGUUUUGCCCCAGCGUCCCAAUCUGAUGACCGGAUCAUCCGGCAAGCCAUCGCGCUGCUGGAACAGCGGAUCUUCAAGAAGGGGCCAUUCCUGGAUGGGCCCACCGCUGUCAAGGAUUACCUGCGCCUGAAAUUGGUCGCCGAGCCGAACGAAAUCUUCGCUGUCGUUUUCCUCAACAACAAGC
JCVI_SCAF_1096627691118/872-324              CUGUUGCAGGGGCCGAUCGAGGGCGAUGCCUUGCUCUCGGCCAUGGACCUGCUGGCGGCCGGGGAAAUGGCCAGCGACGCGCCGGGUUCGCCCGCCACCCCCACAUCCGAAAUG.C...CUGCCGACGUU......................GUCGGC..GACAUGCCC..AGGUAGCCCUCGGUCUUGAAGGCUAC..GGCGCGG...CUCG......CCGCGCU..GAC..CGCU......ACCCGUUCGCU....UUC.GCAUCC.UGGCCGCGAACAAUC.ACCGC...CGC....GCGGU.GAUGGAUGCACCUUGUUCCGCUGUUUCCAUCCCCAGGAGGGCUUGCCCUCCCAGGGUGGCGCCCUCCGCUCACUUUCUGGAGGUCCGCCAUGUCUCUCGUCGCCAACGACUCCUGCGUGGAGCCACGUUUUGCCCCCAUGUCCCAAUCCGAUGACUGGAUCAUCCGGCAAGCCAUCGCGCUGCUGGAGCAGCGGGUCUUCAAGAAGGGGCCAUCCCUGGAGAGGCCUGCCGCCGUCAAGGACUACCUGCGCCUGAAACUGGCCGCCGAGCCCAAUGAAGUCUUCGCCAUCGUGUUCCUCAACAGCAUGC
NZ_ABDZ01000015.1/36527-35979                CGCCAGUCCGGCAAGACGCUGCUGCUGCACGGCCCGGUCGAAGGAGAUGCCUUGCUGUCCGCGAUCGACCUGCUGGCGGCCGGUGCAGCGACCGAACCCGCAUCGAAGGAAAUG.C...CUGCCGAGUCU......................CUCGGC..GACAUGCCC..AGGUAGCCA.CGAUCUUCAAGGCUAC..GACGCGG...CUUGG.....CCGCGCU..GAU..CGAC.......CCCGUUCGCU.....GC.GCAUCCCUGGACGCGAACAGCC.ACUGC...GCAU...GCGGU.GGCGGAUGCCCGCUCUUCUGCCGCUUGUUCUUCAUCGUCCCCCGGAGGGUUUGUCCCUCCCGGGACAGGCGUCCUCCGACUUCAUCCCGUGGAGGUUCGCCAUGUCCUAUGUCGUCGCCGACUCGUGUCCCGAGUCGCUCAGCCUGAUCGCCGCCCAGCACGAAGACUGGAUCAUCCGCCAGGCCAUCACCUUGCUGGAGCAACGCAUCUUCAAGGCCGGUCCGAUGCUGAACAGUCCCGCCGCCGUGCGCGACUACCUGCAUCUGAAGCUGGUCGCGGAGCCCAACGAGGUCUUCUCCGUCGUGUUCC
NC_006513.1/1434950-1434398                  GGCAAGGUGAUCCUGCUGCACGGGCCGGUCGACGGCGAUGCAUUGCUCUCGGCGCUCGAUUUGCUUGCUUCGGACGAAGAGUCGACCGCCGAAUCGUCCCGACCCCCAGACAUG.C...CCGCCG.CGUCC.....................GUCGGC..GACAUGCCC..AGGUAGCUCUCGAUCUUCAAGGCUAC..GGCGCGG...CGCGA.....CCGCGCU..GAU..CGAA......ACCCCCGUUCG....CUUCGCAUCGCUUGCCGCGAACAGCC.ACCGU...ACAA...GCGGU.GGCGGAUGCCCACUCGUCGCCUGUCUCAUCCCGUCAUUCCCAGGAGGGUUUGCCCUCCCGGGGCAUUUGCCCUCCGAUCUCAUCCAUUGGAGGUUCGCCAUGUCCUGCGUCAUCGCCGAUUCCCGCUCGGAGUCGCUCACCCUGAUCGCCGCCCAGCACGAGGACUGGAUCAUCCAGCAAGCCUUCACCUUGCUGGAGAAGCGCGUUUUCAAGGCCGGUCCGUCACUGGGCAGUCCCGCCGCCGUGCGUGAUUACCUGCGCCUGAAACUGGUCGUGGAACCCAACGAGAUCUUCGCCGUCGUGUUCCUC
NC_006513.1/1513925-1513375                  GGCAAGACCCUCCUGCUGCACGGUCCCGUCGAAGGCGAUGCCUUGCUGUCGGCCAUCGACCUGCUUGCCGCCAGCAGCACGACCGCAGCCGAACCCGCCCAUUCCCCAGAUAUG.C...CCGCCGGCGUU......................GCCGGU..GACAUGCCC..AGGUAGCCAUCGAUCUUCAAGGCUGC..GGCGCGG...CUUGU.....CCGCGUU..GAU..CGAC......ACCCGUUCGCA.....UC.GCAUCCCUUGACGCGAACAGCC.ACUGC...AUCC...GCGGU.GGUGGAUGCCCGCUCGUCACCUGUUCCAUCCCCAUCGUCCCCAGGAGGGUUUGCCCUCCAGGGGCAGGCGCCCUCCGAUCUCAUCCAUUGGAGGUUCGCCAUGUCUCUCGUCAUCGCCGACUCCCGCCCGGAGUCGCUCACCCUGCUCGCCGCCCAGCACGAAGACUGGAUCAUCCGGCAGGCCAUCACCCUGCUGGAGAACCGCGUGUUCAAGGCCGGUCCGGCGCUGGGCAGUCCCGCCGCCGUGCGCGACUACCUGCGCCUGAAACUGGUCGCGGAGCCGAACGAAAUCUUCGCCGUCGUGUUUCU
NC_008782.1/2312841-2312291                  GGCAAGACCCUCCUGCUGCACGGUCCCGUCGAAGGCGAUGCCUUGCUGUCUGCCAUCGAUCUGCUCGCCGCCGGCAGCACGACCGCAGCCGAACCCACCCAUUCCCCAGACAUG.C...CCGCCGGCGUU......................GCCGGU..GACAUGCCC..AGGUAGCCAUCGAUCUUCAAGGCUGC..GGCGCGG...CUCGU.....CCGCGUU..GAU..CGAA......ACCCGUUCGCA.....UC.GCAUCCCUUGACGCGAACAGCC.ACCGC...ACCU...GCGGU.GGUGGAUGCCCGCUCGUCACCUGUUCCAUCCACAUCGUCCCCAGGAGGGUUUGCCCUCCAGGGGCAGGCGCCCUCCGAUCUCAUCCAUUGGAGGUUCGCCAUGUCUCUCGUCAUCGCCGACUCCCGCCCGGAGUCGCUCACCCUGAUCGCCGCCCAGCACGAAGACUGGAUCAUCCGGCAGGCCAUCACCCUGCUGGAGAACCGCGUGUUCAAGGCCGGUCCAGCGCUGGGCAGUCCCGCCGCCGUGCGCGACUACCUGCGCCUGAAACUGGUCGCGGAGCCGAACGAAAUCUUCGCCGUCGUGUUUCU
sludgePhrap_Contig6275/575-1054              GGCAAGACGCUCCUGCUGCACGGUCCCGUCGAAGGCGAUGCCUUGCUGUCGGCCAUCGACCUGCUCGCCGCCGGCAACACGACCGUGGCCGAACCCGCCCAUCCCCCAGACAUG.C...CCGCCGGCGUU......................GCCGGU..GACAUGCCC..AGGUAGCCAUCGAUCUUCAAGGCUGC..GGCGCGG...CUCGU.....CCGCGUU..GAU..CGAA......ACCCGUUCGCA.....UC.GCAUCCCUUGACGCGAACAGCC.ACCGC...AUCC...GCGGU.GGCGGAUGCCCGCUCGUCACCUGUUCCAUCCCCAACGUCCCCCGGAGGGUUGGCCUCCAGGGGCAGGCGCCUCCGAUCUCAUCCAUGGAGGUUCGCAUUCUCUGUCUCGGCGAAUCCGCCGGAGUCGUCACCUGAUCGCGACAAGACGAGAAGGAUAUCGGAGGCCAUACCUGUGGAAACCGGUUCAGGGCGGCCGGCUGGCAGCCGCGCGGGGCAAAACCGGCUCAAAGGCCGGCGC.......................................................................
NC_008825.1/2560790-2561340                  GGCAAGACCCUCCUGCUGCACGGCCCCGUCGAAGGCGAUGCCUUGCUGUCGGCCAUCGACCUGCUCGCUGCCGGCAGCACGACCGCAGCCGAACCUGCCCAUUCCCCAGACAUG.C...CCGCCGGCGUU......................GCCGGU..GACAUGCCC..AGGUAGCCAUCGAUCUUCAAGGCUGC..GGCGCGG...CUCGU.....CCGCGUU..GAU..CGAA......ACCCGUUCGCA.....UC.GCAUCCCUUGACGCGAACGGCC.ACCGC...AUCC...GCGGU.GGUGGAUGCCCGCUCGUCACCUGUUCCAUCCCCAUCGUCCCCAGGAGGGUUUGCCCUCCUGGGGCAGGCGCCCUCCGAUCUCAUCCAUUGGAGGUUCGCCAUGUCUCUUGUCAUCGCCGACUCCCGCCCGGAGUCGCUCACCCUGAUCGCCGCCCAGCACGAAGACUGGAUCAUCCAGCAGGCCAUCACCCUGCUGGAGAACCGCGUGUUCAAGGCCGGUCCGGCGCUGGGCAGUCCCGCCGCCGUGCGCGACUACCUGCGCCUGAAACUGGUCGCGGAGCCGAACGAAAUCUUCGCCGUCGUGUUUCU
NZ_ABKT01000008.1/90756-91306                GGCAAGACCCUCCUGCUGCACGGUCCCGUCGAAGGCGAUGCCUUGUUGUCGGCCAUCGACCUGCUCGCCGCCGGCAGCACGACCGUAGCCGAACCCGCCCAUUCCCCAGACAUG.C...CCGCCGGCGUU......................GCCGGU..GACAUGCCC..AGGUAGCCAUCGAUCUUCAAGGCUGC..GGCGCGG...CUCGU.....CCGCGUU..GAU..CGAA......ACCCGUUCGCA.....UC.GCAUCCCUUGACGCGAACAGCC.ACCGC...AUCC...GCGGU.GGUGGAUGCCCGCUCGUCACCUGUUCCAUCCCCAUCGUCCCCAGGAGGGUUUGCCCUCCAGGGGGCAGGCGCCCUCCGAUCUCAUCCAUUGGAGGUUCGCCAUGUCUCUCGUCAUCGCCGACUCCCGCCCGGAGUCGCUCACCCUGAUCGCCGCCCAGCACGAAGACUGGAUCAUCCAGCAGGCCAUCACCCUGCUGGAGAACCGCGUGUUCAAGGCCGGUCCGGCGCUGGGCAGUCCCGCCGCCGUGCGCGACUACCUGCGCCUGAAACUGGUCGCGGAGCCGAACGAAAUCUUCGCCGUCGUGUUUC
JCVI_SCAF_1096628079251/737-187              GGCAAGACCCUCCUGCUGCACGGUCCCGUCGAAGGCGAUGCCUUGCUGUCGGCCAUCGACCUGCUCGCCGCCGGCAGCACGACCGCGGCCGAACCCGCCCAUUCCCCAGACAUG.C...CCGCCGGCGUC......................GCCGGU..GACAUGCCC..AGGUAGCCAUCGAUCUUCAAGGCUGC..GGCGCGG...CUCGU.....CCGCGUU..GAU..CGAA......ACCCGUUCGCA.....UC.GCAUCCCUUGACGCGAACAGCC.ACCGC...AUCC...GCGGU.GGUGGAUGCCCGCUCGUCACCUGUUCCAUCCCCAUCGUCCCCCGGAGGGUUUGCCCUCCUGGGGCAGGCGCCCUCCGAUCUCAUCCAUUGGAGGUUCGCCAUGUCUCUUGCCAUCGCCGACUCCCGCCCGGAGUCGCUCACCCUGAUCGCCGCCCAGCACGAAGACUGGAUCAUCCAGCAGGCCAUCACCCUGCUGGAGAACCGCGUGUUCAAGGCCGGUCCGGCGCUGGGCAGUCCCGCCGCCGUGCGCGACUACCUGCGCCUGAAACUGGUCGCGGAGCCGAACGAAAUCUUCGCCGUCGUGUUUCU
NZ_ABBN01001396.1/97505-96960                AACGGGCGAAGCGAUGGCUGAGACCUGUUUCGCCCAAAGACGCGAAUACGAAACGACUCCCGCGCCGAUUCAGGCUCGACGGCAGGCUGCGAUGCUGGCAGGCUCAAGACCAUGUU...CCGCUGAC.UC......................GUCAGC..AACAUGCCC..AGGUAGCCA.UGAUCUUCAAGGCUAC..GGCGCGGUG.UUCU....CACCACGUU..GAU..CG.........CCCGUUCACA....UAAGGCAUCCAU...GGCGAACAUCC.AUCAG...CC.....CUGAU.GGAGA.UGCCACCCAGACUCCUCUUCGGAUCUCGCGAUCCAUCGUUAUCCACCCGCGCGGGGGUUCCACACCUCCCGGUCGGGUCGGUGUGUCUCCGCAUGUUCUUCAUACAGGAGAUUCACCAUGACCACGUCUUCGUCCGACAAGACUUACUUCGAUCUGCACGUGAAUGGCCUGGGUUACGUCCACCGCAUUCGCGAUGUCAAACCCCGCAAAGGCGAUGCCUUUCUCGCCUGCGACAUCGCCGCGCUCAAUGGUCCCAGCGACAAAGCGGAGUACCGCUAUUUCGACGUCCGGGUAUCCGGCGCC
NZ_ABYM01000006.1/223291-222745              UUGCUGCUGCCGGGUGCCGUCGAAGGCGAUGCCUUGCUGUCGGCCAUUGAUCUGCUGACGUCAUCGGGCGAUGAGCCGGCGAUGGCCGAAACCUUGCCCGAGAUACCCGAGAUG.C...CUGCUGACAAC......................GUCAGC..GACAUGCCC..AGGUAGCCG.CGAUCUUCAAGGCUGC..GGCGCGGU..UUCG.....ACCGCGUU..GAU..CGUU.......CCAGUUCGCA.....CC.GCAUCC.CACGCGCGAACAUCC.AUCGU...UU.....UCGAU.GGAGGAUGCCAAUCGUCCAAGCCCGAUUCCGGGCUUUCUUCAUCACGUCCCACGGGGGUCUCACCCCCACACGGGGACGGGAGCCUCCGUUUCAUUUAUCAAGGAGGUUCCCAUGAAUCCGUCCGAUACCGUCACCGACGGUGCAUCAUCAGCGCUCGUCCGGUACGCGAGCAUCCACGAAGAUCCGUUGAUCCGGCAAGCCAUCGGCGUGCUGGAGGAACGUCUCUUCAAACACGGUGCCGAGCUGACCAGUCCGGCCAGCGUGCGAGAAUAUCUAUGGCUGAAACUCGCCAGCGAAGCACUGGAGGU
NZ_ABYM01000018.1/18983-18435                CAUUCCCUCUCACCGAGAUGUACGCCGUCAGUGCCCUGAUCGACAAAGGGGGAGCGCGCAAAAACACAUUGCGGCGCGACACCCCCGCACGGCUCUUCCAUGCUUGCGGCCAUGUU...CCGCUGAU..CC.....................GUCAGC..GACAUGCCC..AGGUAGCCA.CGGUCUUCGAGGCUAC..GACGCGGU..UCCG.....ACCACGU...GAC..CGAU.......CCAGUUCGCA.....CCAGCAUCC.CAUGCGCGAACGUUC.GCCCC...UCCC...AGGGU.GAUGGAUGCACAAGCAGUACCUGGAUCGUUCGAUCCAUCAACCCGCGCGGGGGUUAUGCCUCCCCGCCGGGGUGGGUGUGUCUCCGCCUUCUUGUCCCUCAAGUCUGGAGAUUCACCAUGACCACUUCAUCCGAAAAGUCCUACUUCGACCUGCACAUCACCGGCCUCGGGUAUCUCAAUCGCAUCCGCGAAGUGAAGCCCAAGAAAGGCGAUGCCUUCCUGGCCUGCGACAUCGCAGCGCUCAAUGGUCCCAGCGAUAAGCCGGAGUACCGCCGUUUCGACGUGCGUGUAUCCGGCAGCGAAGCGCAG
ABEF01007626.1/49-595                        GACAACUGAUGCCUGAGCCCCGAUUGGGGCUCAUUUUUCUGCGAAAUGAGGGAGCACACAGAUUCCUAUUGAGGGUCGCCGACCGACACGUUGCGGUGCCACCCUGCCAGCAUGUU...CCGCUGAUGC.......................GUCAGC..GACAUGCCC..AGGUAGCCA.CGGUCUUCAAGGCUAC..GGCGCGGU..UCCG.....ACCGCGU...GAC..CCAA.......CCAGUUCGCC.....UCAGCAUCC.CCAGCGCGAACGGCC.GUCCC...UC.....GGGAU.GGUGGAUGCACAGCACUACCAGGAUCAUCCGAUCCAUCGACCCGCGCGGGGGUUAUACCUCCCCGCCAGGGUGGGUGUGUCUCCGCUUGUUUAUUCAUUACAUCUGGAGAUUCACCAUGAACCCUUCAUCUGAAAAGUCCUAUUUUGACCUGCAUAUCACCGGCCUGGGUUAUCUCAAUCGCAUUCGCGAAGUGACGCCCCGUAAAGGUGAUGCCUUUCUUGCCUGCGACAUUGCAGCGCUGAAUGGUCCGAGCGAUUCACCGGAAUACCGCCGUUUCGACGUGCGCGUUUCCGGCAGCGAGGCCCAGC
NC_010170.1/1375692-1376241                  UGCGGAGUCCUGCAUGCGCGACCCGUCAAAGUACGGCGAACGAACAAUAGGGCAACAGGCCAGUACCGAUUUUGGAUGGCCGGUCUCAUGGAGAGAUGUCACGCUACCGCCAUGUU...GCGCUGACUCCG.....................GUCAGC..AACAUGCCC..AGGUAGCCA.CGGUCUUCAAGGCUAC..GACGCGG..UUCCGU.....CCGCGU...GAU..CACA.......CCAGUUCGCA....CUCGGCAUCCCA..GCGCGAACGACC.GUCGA...GCAA...UCGAC.GGUGA.UGCCAACCUAGUUGUUGCCGGAUCUUACGAUCCAUCAACCCGCGCGGGGGUUACACACCUCCCGUACGGGGUCGGUGUGUCUCCGCUUUCUUGUCCUCAAGUCUGGAGAUUCACCAUGACCACUUCCACCGAAAAGUCCUUUUUCGACCUUCACAUCACCGGCCUCGGCUACCUCAAUCGCAUCCGCGAAGUGAAGCCGAAGAAAGGUGAACCGUUCCUGGCCUGCGAUAUCGCAGCGCUCAAUGGUCCAAGCAACGAUGUCUCGUACGUGCGUUUCGAUACACGUGUUUCGGGCACCGAUGC
sludgePhrap_Contig13626/1366-1915            CUGGUGUGGGAGGCGCCGUAGCGGCGAGGCCUGGCGCUUGCUGCCAAUGCGGACAGCCGCCGGUGCCGAUUGCCGCUCGCGCGCGUGCCGGCGUAGCGCCACGCUUGGCCCAUGUU...CCGCUGACUUCG.....................GUCAGC..AGCAUGCCC..GGGCAGUCU.CGAUCUUCAAGACUGC..GACGCGGU..UCCG.....ACCGCGUU..GAU..CAA........CCAGUUCGCU....CCG.GCAUCCCU..GCGCGAACGGCC.AUCGG...UUCUC..CCGAU.GGUGA.UGCCACCCAAGCUGUUCCUUCAACCCAUGCGGGGGUUCCACACCUUCCCCGCCUUGGGUCGGGUGUGUCUCCGCCUCUUUGUUCUCAGGAGAUUCACCAUGACCACUUCCACCGACAAGUCCUACUUCGACCUGCACAUCACCGGACUCGGGUAUCUCAAUCGCAUCCGCGAAGUGAAGCCCAAGAAAGGCGAUGCGUUCCUGGCCUGCGACAUCGCGGCGCUCAACGGCCCAGCGAUGACGUUGCCUACGUGCGUUUCGACACGCGCGUCUCGGGCUCCGAAGCGCAACACCUGGUGCGCCG
NZ_ABDZ01000015.1/58365-57815                GCUAUCGCCUGCUUCUGCGGCGAUUGAGGUGCAGGACGGGUCGCCAAUGCGGACAUCCGCCGAUACCGAUUGCCGCUCGCACAGACGCGCACCUGGCGCCACGCUUCCCGCAUGUU...CCGCUGACACCC.....................GUCAGC..AGCAUGCCC..AGGUAGCCA.CGAUCUUCAAGGCUAC..GGCGCGGU..UCCG.....ACCGCGUU..GAU..CACA.......CCAGUUCGCU.....CCGGCAUCCCA..GCGCGAACGGCC.AUCGG...UUCUC..CCGAU.GGUGA.UGCCACCCAAGCUGUUCCUCAACCCACGCGGGGGUUCCACACCUUCCCCGCCUUGGGUCGGGUGUGUCUCCGCCUCUUUGUUCUCAGGAGAUUCACCAUGACCACUUCCACCGAAAAGUCCUUCUUCGACCUGCACAUCACCGGCCUCGGGUAUCUCAAUCGCAUCCGCGAAGUGAAGCCCAAGAAAGGCGAUGCGUUCCUGGCCUGCGACAUCGCAGCGCUCAACGGCCCCAGCGAUGACGUUGCCUACGUGCGUUUCGACACGCGCGUCUCGGGCUCCGAAGCGCAGCACCUGGUGCGCCG
sludgeOz_Contig6458/698-982                  UCGGUAAAUUUCUGGAAGGUGUUCCAGUGCAUUCAACCACCGAGAAAUCGGGUUUUCUCCAUUUUCGAUUAGUCCUCGCCUCAGGCGCACCCUCGUGCCACUGUUAUCACCAUGUU...CCGCUGACUCCC.....................GUCAGC..AGCAUGCCC..AGGUAGCCA.CGAUCCUCAAGGCUAC..GACGCGG..UUCCG......CCGCGUU..GAU..CAUC.......CCAGUUCGCA.....CCGGCAUCCAU..GCGCGAACGCCC.AUCGG...CUU....CCGAU.GGGA..UGCCACCAAGCUGUCCAUCAAUCAUCACGCGCCNCCCCUCC......................................................................................................................................................................................................................................................................
NC_008825.1/2530185-2530733                  GAGUCGCCCCACGCGUUACCGCGCAUCGUCACCGAGGCCACACCAAUGCGGACAGCCGCGAGUGCCGAUUGCCGCUCGCCUGCGCACCGUCCUGGCGCCACGCUUCCGGCCAUGUU...CCGCUGACGUCC.....................GUCAGC..GACAUGCCC..AGGCAGCCA.CGAUCUUCAAGGCUGC..GACGCGGU..UCCG.....ACCGCGUU..GAU..CACU.......CCAGUUCGCA.....CCGGCAUCCAA..GCGCGAACGGCC.AUCGG...UUC....UCGAU.GGCGA.UGCCUCCAAGCUGUUCCAUCAACCCACGCGGGGGUUCCACACCUUCCCCGCCUUGGGUCGGGUGUGUCUCCGCCUCAUUGUUCCCAGGAGAUUCACCAUGACCACUUCCACCGAAAAAUCCUACUUCGAUCUGCACAUCACCGGCCUCGGGUAUCUCAAUCGCAUCCGCGAAGUGAAGCCCAAGAAAGGCGAUGCGUUCCUGGCCUGCGACAUCGCGGCUCUGAACGGUCCCAGCGAUGACGUCUCGUAUGUGCGUUUCGACACGCGCGUAUCGGGUUCGGAAGCGCAGCACCUGGUGCGCCG
NZ_ABKT01000008.1/48827-49375                CCGCCCAUCCCUGGCCCCCGCUCCGGGGGCUCUUUCUUCCCGGCAAUGCGGACAGCCGCGAGUGCCGAUUGCCGCUCGCCUGCGCGCCGUCCCGGCGCCACGCUUCCGGCCAUGUU...CCGCUGACGUCC.....................GUCAGC..GACAUGCCC..AGGCAGCCA.CGAUCUUCAAGGCUGC..GACGCGGU..UCCG.....ACCGCGUU..GAU..CACC.......CCAGUUCGCA.....CCGGCAUCCAU..GCGCGAACGGCC.AUCGG...UUC....UCGAU.GGCGA.UGCCUCCAAGCUGUUUCAUCAACCCACGCGGGGGUUCCACACCUUCCCCGCCUGGGUCGGGUGUGUCUCCGCCUCUUUGUUCCCAGGAGAUUCACCAUGACCACUUCCACCGAAAAAUCCUACUUCGAUCUGCACAUCACCGGCCUCGGGUAUCUCAAUCGCAUCCGCGAAGUGAAGCCCAAGAAAGGCGAUGCGUUCCUGGCCUGCGACAUCGCGGCCCUGAACGGUCUCAGCGAUGACGUCUCGUAUGUGCGCUUCGACACGCGCGUAUCGGGUUCGGAAGCGCAGCACCUGGUGCGCCGC
sludgeOz_Contig8211/92-640                   CGCCCAUCCCUGGCCCCCGCUCCGGGGGCCUCUUUCUUCCCGGCAAUGCGGACAGCCGCGAGUGCCGAUUGCCGCUCGCCUGCGCGCCGUCCCGGCGCCACGCUUCCGGCCAUGUU...CCGCUGACGUCC.....................GUCAGC..GACAUGCCC..AGGCAGCCA.CGAUCUUCAAGGCUGC..GACGCGGU..UCCG.....ACCGCGUU..GAU..CACA.......CCAGUUCGCA.....CCGGCAUCCAU..GCGCGAACGGCC.AUCGG...UUC....UCGAU.GGCGA.UGCCACCAAGCUGUUCCAUCAACCCACGCGGGGGUUCCACACCUUCCCCGCCUUGGGUCGGGUGUGUCUCCGCCUCAUUGUUCCCAGGAGAUUCACCAUGACCACUUCCAACGAAAAGUCCUACUUCGAUCUGCACAUCACCGGCCUCGGGUACCUCAAUCGCAUCCGCGAAGUGAAGCCCAAGAAAGGCGAUGCGUUCCUGGCCUGCGACAUCGCGGCUCUGAACGGUCCCAGCGAUGACGUCUCGUAUGUGCGUUUCGACACGCGCGUAUCGGGAUCGGAAGCGCAGCACCUGGUGCGCCG
NC_008782.1/2362635-2362087                  CGCCCAUCCCUGGCCCCCGCUCCGGGGGCCUCUUUCUUCCCGGCAAUGCGGACAGCCGCGAGUGCCAAUUACCGCUCGCAUGCGCGCCGCCCCGGCGCCACGCUUCCGCCCAUGUU...CCGCUGACGUCC.....................GUCAGC..GACAUGCCC..AGGCAGCCA.CGAUCUUCAAGGCUGC..GAUGCGGU..UCCG.....ACCGCGUU..GAU..CACC.......CCAGUUCGCA.....CCGGCAUCCAU..GCGCGAACGGCC.AUCGG...UUC....UCGAU.GGCGA.UGCCACCAAGCUGUUCCAUCAACCCACGCGGGGGUUCCACACCUUCCCCGCCUUGGGUCGGGUGUGUCUCCGCCUCAUUGUUCUCAGGAGAUUCACCAUGACCACUUCCACCGAAAAGUCCUACUUCGAUCUGCACAUCACCGGCCUCGGGUAUCUCAAUCGCAUCCGCGAAGUGAAGCCCAAGAAAGGCGAUGCGUUCCUGGCCUGCGACAUCGCGGCUCUGAACGGUCCCAGCGAUGACGUCUCGUAUGUGCGUUUCGACACGCGCGUAUCGGGUUCGGAAGCGCAGCACCUGGUGCGCCG
NC_006513.1/1470376-1469828                  CACCCCUCUGCGCGUCAGUGACGCUUCAUCACUGAAGUUCCACCAAUGCGGGCACUGACGAAUACCGAUAUCUGCUCGUGUUAACGCCAUCCUACCUCCACGCUUCCUGCCAUGUU...CCGCUGACUCCC.....................GUCAGC..AGCAUGCCC..AGGUAGCCA.CGAUCUUCAAGGCUAC..GACGCGGU..UCCG.....ACCGCGUU..GAU..CACC.......CCAGUUCGCA.....CCGGCAUCCAC..GCUCGAACGCCC.AUCGG...UUU....CCGAU.GGCGA.UGCCACGACGUUGCUCAAUCAACCCACGCGGGGGUUCCACACCUUCUCCGCCCGGGUCGGGUGUGUCUCCGCCUUUUUGUCCUUCAGGAGAUUCACCAUGACCACUCCCACCGAGAAGUCCUACUUCGAUCUGCACAUCACCGGCCUCGGGUACCUCAAUCGCAUCCGCGAGGUGAAGCCCAAGAAGGGUGACGCGUUCCUGGCUUGCGACAUCGCGGCGCUGAACGGUCCCAGCGAUGACGUCUCGUACGUGCGUUUCGAUACGCGCGUAUCGGGCUCGGAAGCGCAGCACCUGGUGCGUCG
NZ_AAMM02000010.1/119552-119005              GACGCCGCAACAUCGCCGCAUUCGGGCGUACAUUGCUCGUUCGGUAAUGCGGACAAUGGGUGCAACUCAUUUUCGCUCGCCAAACGGUGAAGAUCACGCGACGCUUGGCCCAUGUU...CCGCUG.CUCC......................GUCAGC..GACAUGCCC..AGGUCUCCA.CGAUCUUCAAGGCGAC..GCCGGAG...GUUUCCA...CUCCGUU..GAU..CGAU.......CCCGUUCGCU....UUCGGCAUCCAC..GCGCGAACGACC.AUCGG...UU.....UCGAU.GGUGA.UGCCACGAUAGUCCAUCCGGAUCUGAUGAUCCUUUCCUUUACCCACGCGGGGGUAUCACACCUCCCGUCGGGGCCGGUGUGUCUCCGCAUGUCCAUCUGGAGAUUCACCAUGACCACAUCGUCCAACGACAAGACCUACUUCGAUCUGCACGUGACCGGCCUCGGUUACGUCAAUCGCAUUCGCGAGGUCAAGCCGCGCAAAGGCGAUACGUUUCUCGCCUGCGACAUUGCCGCUCUCAACGGUCCCAGCAACGAGCCCGAGUACCGCUACUUCGACGUGCGCGUCUCGGGCGCCGAUGCGCA
NZ_AAHW02000025.1/26864-27411                UCCCGAUACGGACGCUCCAAUGUCGUGCGGUUUAUCGGAUGACCCAAUGCGAAGCAGCGUCGUGGCGGUUUUCCGCUCGCCAGAGUUUACGCCUGUACGCAAGCUUCGCGCAUGUU...CCGCUG.CUUC......................GUCAGC..GACAUGCCC..AGGUCGCCA.CGAUCUUCAAGGCGAC..GCCGGAG...AUUUCCA...CUCCGUU..GAU..CGAG.......CCCGUUCGCU....UUCGGCAUCCAC..GCGCGAACAACC.AUCGG...CC.....UCGAU.GGUGA.UGUCACGGUAGUCCAUCGGGAUCACGUCAUCCCAUUCCUCACCCACGCGGGGGUACCACACCUUCCGCGGGAAGGGUGUGUCUCCGCAUCAGUCAUCAGGAGAUUCACCAUGACCACGUCGUCCACCGAUAAGACGUACUUCGAUCUUCACGUGACCGGCCUCGGUUACGUCAAUCGCAUUCGCGAGGUCAAACCGCGCAAAGGCGAUGCAUUUCUCGCCUGCGACAUUGCCGCGCUCAACGGUCCCAGCGACGAACCCGAAUACCGCUACUUCGACGUGCGCGUCUCGGGUGCCGAUGCCCA
NC_008752.1/593392-592846                    GCAGUUCCCAAGCCCCCGCCAUGCGGGGGCUUUUCUUUUGCGCUCAAUGCGGUCACGCCGCAGCGCGCGUUCUGGCUCGCGGGUUGAGGCGGAACGCAGGACGCUCCACGCAUG.C...CUGCUGACUGAA.....................GUCAGC..GACAUGC.C..AGGCAACCUUUGGUCUUCGAGGUUGC...GCGCAGCC.GCCA....GGCUGCGU...GAC..CGAG.......CCAGUUCGCA.....UC.GCAUCCUC..GCGCGAACGGCC.ACUGG...ACC....CCGGU.GGCGA.UGCAUCCGCCUGUUCAACCCACCGCGGGGUUACGCACCUCUCCCCGCACGAUGGGGUCGGUGUGUCUCCGCUUCAUCCUAUGGAGCACCACCAUGACUACCUCGUCGUCAUCCAACGCGAAGUCCUACUUCGAUCUCCACACCUCGGGCAUCGGGUACCUAAAGAACGUCCGAGAGGUUCCGGUUCGCGGCGGCCGCCGCGCGCAGCCCUUCCUGGCUUGCAAGAUCGACGCGCUGGUCGGUCCCGCAAAGGACCCGAGCUAUCGCACCUUCGAUCUGAAGGUCUCCGGCGCCAAGGCCAAGG
NC_007086.1/2466960-2466413                  AUCUCUACCGCUGUAACUGAUGUGGCAGACGUUGGUCGCCGUGGACAAAGGGAGGCGCUCGGUUACCGAUUCAUUGCUGCUCCACACAUGAGGCCCGGCCAUGCUGCCCCCAUG.C...CUGCUGACGUU......................GUCAGC..AACAUGC.C..AGGCAACCAUCGGUCUUCGAGGUUGC..GGCGCAGU..UCCC.....ACUGCGU...GAC..CGAG.......CCAGCUCGCA.....CC.GCAUCCAU..CUGCGAGCGACC.ACCGG...CCUGU..CCGGU.GGCGGAUGCUUUCGCCUUAUCAACCCAUCGCGGGGUUACGCACCCUUCCCCGCUUGCGUGGCUUGGUGUGCCUCCGCUUUUCCCAAUGGAGAUCACCAUGAACACCACGUCCAACGAGAAAUCGUAUUUCGAUCUGCACACCUCGGGCAUCGGCUAUCUGCAACGUGCUCGUGAAGUACCCGUCAGGGGCGGCCGCCGUGCGCAGCCUUUCCUGGCAUGCACCAUCGCCGCGCUGGUCGGCCCCGCCAGGGACCCAAGCUACCGCUACUUCGAUGUCAAGGUCUCGGGUGCCGAGGCCAAGAAGCUCGU
NC_007508.1/2602246-2601699                  AUCUCUACCGCUGUAACUGAUGUGGCAGACGUUGGUCGCCGUGGACAAAGGGAGGCGCUCGGUUACCGAUUCAUUGCUGCUCCACACAUGAGGCCCGGCCAUGCUGCCCCCAUG.C...CUGCUGACGUU......................GUCAGC..AACAUGC.C..AGGCAACCAUCGGUCUUCGAGGUUGC..GGCGCAGU..UCCC.....ACUGCGU...GAC..CGAG.......CCAGUUCGCA.....CC.GCAUCCAU..CUGCGAGCGACC.ACCGG...CCUGU..UCGGU.GGCGGAUGCUUUCGCCUUAUCAACCCAUCGCGGGGUUACGCACCCUUCCCCGCUUGCGUGGCUUGGUGUGCCUCCGCUUUUCCCAAUGGAGAUCACCAUGAACACCACGUCCAACGAGAAAUCGUAUUUCGAUCUGCACACCUCGGGCAUCGGCUAUCUGCAACGUGCUCGUGAAGUACCCGUCAGGGGCGGCCGCCGUGCGCAGCCUUUCCUGGCAUGCACCAUCGCCGCGCUGGUCGGCCCCGCCAGGGACCCAAGCUACCGCUACUUCGAUGUCAAGGUCUCGGGUGCCGAGGCCAAGAAGCUCGU
NC_010688.1/2821186-2821733                  AUCUCUACCGCUGUAACUGAUGUGGCAGACGUUGGUCGCCGUGGACAAAGGGAGGCGCUCGGUUACCGAUUCAUUGCUGCUCCACACAUGAGGCCCGGCCAUGCUGCCCCCAUG.C...CUGCUGACGUU......................GUCAGC..AACAUGC.C..AGGCAACCAUCGGUCUUCGAGGUUGC..GGCGCAGU..UCCC.....ACUGCGU...GAC..CGAG.......CCAGCUCGCA.....CC.GCAUCCAU..CUGCGAGCGACC.ACCGG...CCUGU..UCGGU.GGCGGAUGCUUUCGCCUUAUCAACCCAUCGCGGGGUUACGCACCCUUCCCCGCUUGCGUGGCUUGGUGUGCCUCCGCUUUUCCCAAUGGAGAUCACCAUGAACACCACGUCCAACGAGAAAUCGUAUUUCGAUCUGCACACCUCGGGCAUCGGCUAUCUGCAACGUGCUCGUGAAGUACCCGUCAGGGGCGGCCGCCGUGCGCAGCCUUUCCUGGCAUGCACCAUCGCCGCGCUGGUCGGCCCCGCCAGGGACCCAAGCUACCGCUACUUCGAUGUCAAGGUCUCGGGUGCCGAGGCCAAGAAGCUCGU
NC_007951.1/3581210-3581755                  CCUGCGCGGCCCCAAGUGCCUGUGGCAGGCAUCGGGCGGCGUGGACAAAGGGAAACGUCUGGGUGCCGAUUGAUUGCUGUCGCGCGCGCGGAGCCCGGCCAUGCUGCCCCCAUG.C...CUGCUGACGUU......................GUCAGC..GACAUGC.C..AGGCAACCAUCGGUCAUCGAGGUUGC..GGCGCAGU..UCCC.....ACUGCGU...GAC..CGAG.......CCAGCUCGCA.....CC.GCAUCCGU..CCGCGAGCGGCC.ACCAG...UCU....CUGGU.GGCGGAUGCUUUCGCCUUAUCAACCCACCGCGGGGUUACGCACCUUCCCCGCAUGCGUGGGCCUGGUGUGUCUCCGCUUCUUCCAAUGGAGAUUCACCAUGAACACCACUUCCAACGAGAAAUCAUACUUCGACCUUCACACCUCGGGCAUCGGCUACAUCCAACGUGCCCGCGAAGUGCCUGUCCGGGGCGGCCGCCGUGCGCAGCCCUUCCUGGCAUGCACCAUCGCCGCACUGGUCGGUUCCGCCAAGGAUCCCAGUUACCGCUACUUCGACGUCAAGGUCUCGGGUGCCGAGGCCAAGAAACUGG
NC_009719.1/3636920-3637465                  CCCCACACCGGGGGCUUUCUUUUGCGCUGAGCCGGGCUGCGUGGACAAAGGGAAACGCGCGGAUGCCAAUUGAUUGCUGUCGCGCGCGCGAGGCCCGGCCAUGCUGACCCCAUG.C...CUGCUGACGCU......................GUCAGC..GACAUGC.C..AGGCAACCAUCGGUCUUCGAGGUUGC..GGCGCAGU..UUCC.....ACUGCGU...GAC..CGAG.......CCAGCUCGCA.....CC.GCAUCCAU..CCGCGAGCGGCC.ACCAG...UCC....CUGGU.GGCGGAUGCUUUCGCCUUAUCAACCCACCGCGGGGUUACGCACCUUUCCCCGCAUGCGUGGGCUCGGUGUGUCUCCGCUUUUCCCUAUGGAGAUUCACCAUGAACACCACUUCCAACGAGAAAUCGUAUUUCGACCUCCACACCUCGGGCAUCGGCUACCUCCAGCGUGUCCGUGAGGUGCCCGUCAGGGGCGGCCGCCGUGCGCAGCCCUUCCUGGCCUGCACCAUCGCCGCGCUGGUCGGCCCCGCCAGGGACCCGAGCUACCGCUACUUCGACGUCAAGGUCUCGGGUGCCGAGGCCAAGAAGCUC
NZ_AAUJ01000001.1/1029377-1029922            CCUGCGCCGCCCCAAAUGCCUGUGGCAGGCGCCGGGCGGCGCGGACAAAGGGAAGCACCCGGAUGCCGAUUGAUUGCUGCCGCGCGCGCGAGGCCCGGCCAUGCUGACCCCAUG.C...CUGCUGACGUU......................GUCAGC..GACAUGC.C..AGGCAACCAUCGGUCUUCGAGGUUGC..GGCGCAGU..UCCC.....ACUGCGU...GAC..CGAG.......CCAGCUCGCA.....CC.GCAUCCAU..CCGCGAGCGGCC.ACCAG...CCU....CUGGU.GGCGGAUGCUUUCGCCUUAUCAACCCACCGCGGGGUUACGCACCUUCCCCGCAUGCGUGGGCCGGUGUGUCUCCGCUUCAUCCCAAUGGAGAUUCACCAUGAACACCACGUCCAACGAGAAAUCGUAUUUCGACCUCCACACCUCGGGCAUCGGCUACGUCCAGCGUGUCCGUGAAGUGCCCGUCCGGGGCGGCCGCCGUGCGCAGCCUUUCCUUGCUUGCACCAUCGCCGCGCUGGUCGGCCCCGCCCGGGACCCCAGCUACCGCUACUUCGACGUCAAGGUCUCGGGUGCCGAGGCCAAGAAGCUCG
NC_010170.1/1118241-1118786                  GCCCCCACCCGGGGGCUUUCUUUUGCGCCGCGCUGGCUGAGCGGACAAAGGGAAGCGCCCGGAUGCCGAUUCAUGGCUGUCGCGCGCGCGAAGCUCCGCCAUGCUGACCCCAUG.C...CUGCUGACGUU......................GUCAGC..GACAUGC.C..AGGCGACCAUCGGUCUUCGAGGUUGC..GGCGCAGU..UCCC.....ACUGCGU...GAC..CGAG.......CCAGCUCGCA.....CC.GCAUCCAU..CCGCGAGCGGCC.ACCAG...CCU....CUGGU.GGCGGAUGCUUUCGCCUUAUCAACCCACCGCGGGGUUACGCACCUUCCCCGCAUGCGUGGGCCGGUGUGUCUCCGCUUCAUCCCAAUGGAGAUUCACCAUGAACACCACGUCCAACGAGAAAUCGUAUUUCGACCUCCACACCUCGGGCAUCGGCUACGUCCAGCGUGUCCGUGAAGUGCCCGUCCGGGGCGGCCGCCGUGCGCAGCCGUUCCUGGCUUGCACCAUCGCCGCGCUGGUCGGCCCCGCCCGGGACCCCAGCUACCGCUACUUCGACGUCAAGGUCUCGGGUGCCGAGGCCAAGAAGCUCG
NC_002488.3/1678979-1678435                  CCUGCGAGGCCCCAAGUGCCUGUGGCAAGCACCGGGCGGUGCAGACAAAGGGAAACACCCGGAUGCCGAUUGAUUGCUGCCGCGCGCGCGAGGCCCGGACAUGCUACCCCCAUG.C...CUGCUGACGUU......................GUCAGC..GACAUGC.C..AGGCAACCAUCGGUCUUCGAGGUUGC..CGCGCAGU..UCCC.....ACUGCGU...GAC..CGAG.......CCAGCUCGCA.....CC.GCAUCCAU..CCGCGAGCGGCC.ACCAG...UC.....CUGGU.GGCGGAUGCUUUCGCCUUAUCAACCCACCGCGGGGUUACGCACCUUUCCCCGCAUGCGUGGGGCCGGUGUGUCUCCGCUUCAUCCCUAUGGAGAUUCACCAUGAGCACCACGUCCAACGAGAAAUCGUAUUUCGACCUCCACACCUCGGGCAUCGGCUACAUCCAGCGUGCCCGCGAGGUUCCCGUCCGGGGCGGCCGCCGUGCGCAGCCCUUCCUGGCAUGCACCAUCGCCGCGCUGGUCGGUUCCGCCAAGGACCCCAGCUACCGCUACUUCGACGUCAAGGUCUCGGGUGCCGAGGCCAAGAAACU
NC_008782.1/1497720-1497176                  CCCCAGUUUGGGGGCUUUCUUUUGGGCGGAACCAGGCAACCCGGAAAAAAGGAAACGCCCGGAUGCCGAUUGAUUGCUGCCGCGCGCGCGAGGCCCGGCCAUGCUGACCCCAUG.C...CUGCUGACGUU......................GUCAGC..GACAUGC.C..AGGCAACCAUCGGUCUUCGAGGUUGC..CGCGCAGU..UCCC.....ACUGCGU...GAC..CGAG.......CCAGCUCGCA.....CC.GCAUCCAU..CCGCGAGCGGCC.ACCAG...UC.....CUGGU.GGCGGAUGCUUUCGCCUUAUCAACCCACCGCGGGGUUACGCACCUUUCCCCGCAUGCGUGGGGCCGGUGUGUCUCCGCUUCAUCCCUAUGGAGAUUCACCAUGAGCACCACGUCCAACGAGAAAUCGUAUUUCGACCUCCACACCUCGGGCAUCGGCUACAUCCAGCGUGCUCGCGAGGUUCCCGUCCGGGGCGGCCGCCGUGCGCAGCCCUUCCUGGCAUGCACCAUCGCCGCGCUGGUCGGUUCCGCCAAGGACCCCAGCUACCGCUACUUCGACGUCAAGGUCUCGGGUGCCGAGGCCAAGAAACU
NC_007508.1/2722373-2721829                  CCCCAGUUUGGGGGCUUUCUUUUGGGCGGAACCAGGCAACCCGGAAAAAAGGAGACGCCCGGAUGCCGAUUGAUUGCUGCCGCGCGCGCGAGGCCCGGCCAUGCUGACCCCAUG.C...CUGCUGACGUU......................GUCAGC..GACAUGC.C..AGGCAACCAUCGGUCUUCGAGGUUGC..CGCGCAGU..UCCC.....ACUGCGU...GAC..CGAG.......CCAGCUCGCA.....CC.GCAUCCAU..CCGCGAGCGGCC.ACCAG...UC.....CUGGU.GGCGGAUGCUUUCGCCUUAUCAACCCACCGCGGGGUUACGCACCUUUCCCCGCAUGCGUGGGGCCGGUGUGUCUCCGCUUCAUCCCUAUGGAGAUUCACCAUGAGCACCACGUCCAACGAGAAAUCGUAUUUCGACCUCCACACCUCGGGCAUCGGCUACAUCCAGCGUGCUCGCGAGGUUCCCGUCCGGGGCGGCCGCCGUGCGCAGCCCUUCCUGGCAUGCACCAUCGCCGCGCUGGUCGGUUCCGCCAAGGACCCCAGCUACCGCUACUUCGACGUCAAGGUCUCGGGUGCCGAGGCCAAGAAACU
NC_008782.1/1366282-1365737                  CCUGCGCGGCGCCAAGUGCCUGUGACAGGCGCCGGGUGGCGCGGACAAAGGGAAGCGCCCGGGUGCCGAUUGAUUGCUGCCGCGCGCGCGAGGCCCCGCCAUGCUGGCCCCAUG.C...CUGCUGACGUC......................GUCAGC..GACAUGC.C..AGGCAACCAUCGGUCUUCGAGGUUGC..GGCGCAGU..UCCC.....ACUGCGU...GAC..CGAG.......CCAGCUCGCA.....CC.GCAUCCUU..CCGCGAGCGGCC.ACCAG...CCU....CUGGU.GGCGGAUGCUUUCGCCUUAUCAACCCACCGCGGGGUCACGCACCUUCCCCGCAUGCGUGGGCCGGUGUGUCUCCGCUUCAUCCCAAUGGAGAUUCACCAUGAACACCACGUCCAACGAGAAAUCGUAUUUCGACCUCCACACCUCGGGCAUCGGCUACAUCCAGCGUGUCCGUGAAGUGCCCGUCCGGGGCGGCCGCCGUGCGCAGCCUUUCCUGGCUUGCACCAUCGCCGCGCUGGUCGGCCCCGCCCGGGACCCCAGCUACCGCUACUUCGACGUCAAGGUCUCGGGAGCCGAGGCCAAGAAGCUCG
NC_007973.1/2536433-2536978                  CCUGCGCGGCGCCAAGUGCCUGUGACAGGCGCCGGGUGGCGCGGACAAAGGGAAGCGCCCGGGUGCCGAUUGAUUGCUGCCGCGCGCGCGAGGCCCCGCCAUGCUGGCCCCAUG.C...CUGCUGACGUC......................GUCAGC..GACAUGC.C..AGGCAACCAUCGGUCUUCGAGGUUGC..GGCGCAGU..UCCC.....ACUGCGU...GAC..CGAG.......CCAGCUCGCA.....CC.GCAUCCUU..CCGCGAGCGGCC.ACCAG...CCU....CUGGU.GGCGGAUGCUUUCGCCUUAUCAACCCACCGCGGGGUCACGCACCUUCCCCGCAUGCGUGGGCCGGUGUGUCUCCGCUUCAUCCCAAUGGAGAUUCACCAUGAACACCACGUCCAACGAGAAAUCGUAUUUCGACCUCCACACCUCGGGCAUCGGCUACAUCCAGCGUGUCCGUGAAGUGCCCGUCCGGGGCGGCCGCCGUGCGCAGCCUUUCCUGGCAUGCACCAUCGCCGCGCUGGUCGGCCCCGCCCGGGACCCCAGCUACCGCUACUUCGACGUCAAGGUCUCGGGUGCCGAGGCCAAGAAGCUCG
JCVI_SCAF_1096628076737/1087-1632            CCCCGCACCGGGGGCUUUCUUUUGCGCUGAACCGGGCUGCGUGGACAAAGGGAAACUCCCGGAUGCCAAUUGAUUGCUGCCGCGCGCACAAGGGCCGCCCAUGCUGACCCCAUG.C...CUGCUGACGUU......................GUCAGC..GACAUGC.C..AGGCAACCAUCGGUCUUCGAGGUUGC..GGCGCAGU..UUCC.....ACUGCGU...GAC..CGAG.......CCAGCUCGCA.....CC.GCAUCCAU..ACGCGAGCGGCC.ACCAG...UCU....CUGGU.GGUGGAUGCUUUCGCCUUAUCAACCCAGCGCGGGGUUACGCACCUUUCCCCGCAUGCGUGGGCUCGGUGUGUCUCCGCUUUUCCCAAUGGAGAUUCACCAUGAACACCACGUCCAACCAGAAAUCGUAUUUCGACCUCCACACAUCGGGCAUCGGCUACAUCCAGCGUGUCCGUGAAGUGCCCGUCAGGGGCGGCCGCCGUGCGCAGCCCUUCCUGGCAUGCACCAUCGCCGCGCUGGUCGGCCCCGCCAGGGACCCCAGCUACCGCUACUUCGACGUCAAGGUCUCGGGUGCCGAGGCCAAGAAGCUC
NC_009138.1/1996081-1996626                  CCCCUUUCGAGGGGCUUUUUCUUGCGCUGAACCGGGCUGCGUGGACAAAGGGAAACACCCGGAUGCCAAUUGAUUGCUGCCGCGCGCGCAAGGGCCGCCCAUGCUGACCCCAUG.C...CUGCUGACGUU......................GUCAGC..GACAUGC.C..AGGCAAUCAUCGGUCUUCGAGGUUGC..GGCGCAGU..UUCC.....ACUGCGU...GAC..CGAG.......CCAGCUCGCA.....CC.GCAUCCAU..ACGCGAGCGGCC.ACCAG...UCU....CUGGU.GGUGGAUGCUUUCGCCUUAUCAACCCACCGCGGGGUUACGCACCUUUCCCCGCAUGCGUGGGCUCGGUGUGUCUCCGCUUUUCCCAAUGGAGAUUCACCAUGAACACCACGUCCAACGAGAAAUCGUAUUUCGACCUCCACACAUCGGGCAUCGGCUACAUCCAGCGUGUCCGUGAAGUGCCCGUCAGGGGCGGCCGCCGUGCGCAGCCCUUCCUGGCAUGCACCAUCGCCGCAUUGGUCGGCCCCGCCAGGGACCCCAGCUACCGCUACUUCGAUGUCAAGGUCUCGGGUGCCGAGGCCAAGAAGCUC
NC_010170.1/4559839-4559294                  CUCCAUUCGGAAGGAGGGCCUUUUUUCUGCCGUGGGAGAUUUCAUCAAAGGGAAACGAUCGGAUACCGAUUGAUGGCUGCCUCGCGCGCGAGGCCUGGCCAUGCUGAGCCCAUG.C...CUGCUGACGUU......................GUCAGC..GACAUGC.C..AGGCAACCAUCGGUCUUCGAGGUUGC..GGCGCAGU..UCCC.....ACUGCGU...GAC..CGAG.......CCAGCUCGCA.....CC.GCAUCCAU..CCGCGAGCGGCC.ACCAG...UCU....CUGGU.GGUGGAUGCUUUCGCCUUAUCAACCCAUCGCGGGGUUACGCACCUUUCCCCGCUGCGUGGGGCCGGUGUGUCUCCGCUUCAUCCCUAUGGAGAUUCACCAUGAGCACCACGUCCAACGAGAAAUCGUAUUUCGACCUCCACACCUCGGGCAUCGGUUACAUCCAGCGUGCCCGUGAAGUGCCUGUUCGGGGCGGCCGCCGUGCGCAGCCUUUCCUGGCAUGCACCAUCGCCGCGCUGGUCGGUUCCGCAAAGGAUCCCAGCUAUCGCUAUUUCGACGUCAAGGUCUCGGGUGCCGAGGCCAAGAAGCUG
JCVI_SCAF_1096626463033/258-804              AAGUGCCUGUGGGAAGCACCAACCGGCGCGGACACCGGCGUGGACAAAGGGAGGCGCCCGGAUGCCGAUUGAUUGCUGCCGCGCGCGCGAGGCCCAGCCAUGCUGCCCCCCAUG.C...CUGCUGACGUU......................GUCAGC..GACAUGC.C..AGGCAACCAUCGGUCUUCG.GGUUGC..CGCGCAGC..GCCC.....GCUGCGU...GAC..CGAG.......CCAGUUCGCA.....CC.GCAUCCUU..GCGCGAACGGCC.ACCGG...ACUUU..CCGGU.GGUGGAUGCUUUUGGCCUUUUCAACCCACCGCGGGGUUUCGCACCUUUCCCCGCUUGCGUGGGCUGGUGUGUCUCCGCUUUUCUUCCCUAUGGAGAUUCACCAUGAACACGUCCAACGAGAAAUCGUAUUUCGACAUCCACACCUCGGGCAUCGGCUAUCUGCAGCGUGCCCGUGAAGUGCCCGUCAAGGGCGGCCGCCGUGCGCAGCCGUUCCUCGCGUGCACCAUCGCCGCGCUGGUCGGCCCCGCCAGGGACCCGAGCUACCGCUACAUCGACGUCAAGGUCUCCGGUGCCGAGGCCAAGAAGCUG
NC_008752.1/595871-595324                    GCUGCACUUCCCAGCCCCCGCCAAGCGGGGGCUUUUUCUUUGCGGGAAUGCGGCUGCUGGUCGAUCGCGAUGAGGCUGGCUCGCCGACGCAAUCCGCAGGACGCUUCGGCUAUG.C...CUGCCGACAGAU.....................GUCGGC..GACAUGCCC...GGCAACCACCGGUCUUCGAGGUUGC...GCGCAGC..GCCCC....GCUGCGU...GGC..CGGA.......CCAGUUCGCU.....UC.GCAUCACU..UCGCGAACGGCC.UCCGG...UUCC...ACGGG.GGCGCAUGCAUUUUUCCACUCAACCCAGCGCGGGGCUUUGCACCUUUCCCCGCUCGACGGGCCGGUGUGCCCCGAUUCCAGUCCACCUCGCGGAUAGCCAUGUCCGCAGGGGCUGGCUCCGCGAUCUUUCCAGGAGCCACGCUAUGGCAGACAACUACUACGAGGCCACCGGUGUCCUCGUUCUCGACCACGUUACGCCGGUCAUUCGUGCACUGUUCAGCGAAUUCCGGCUGGAUGCCGACUAUCCCGGCAACGGCGAGGCGUACAUCGCCCUCCGGUCCGACAGUACACCCAGCUGGGACGAUCUGC
NC_003919.1/2619555-2620105                  CUUUUUUGGGCGCAUUUUCGUGUGCGCAACGGGUGCAGUGGGCGCAAUACGGUGGGCCGGCCGGUCGGGUUGUCGCUGGUACGCCGGUCGCGCAUGCGGGACGCUCACCGCAUG.C...CUGCCGAAAGAU.....................UUCGGC..GACAUGC.C..AGGCAACCUCCGGUCUUCGAGGUUGC...GCGCGG...CCCGCAAA..CUGCGU...GAC..CGAA.......CCAGUUCGCU.....UC.GCAUCC.UUCGCGCGAACGGCC.GCCGG...UUUUC..CCGGU.GGCGGAUGCUUUUCGCCAACCCAACCCACCGCGGGGUUACGCACUCUCCCCGCAUGCUGGGGUCGGUGUGUCUCAGCUUUCGUCCUAUGGAGAUCCACCAUGAAUACCCCAUCCCCAACGAAGUCGUACUUCGACCUGCACACGUCCGGCAUCGGCUACCUGCAGGAUGUCCGCGAAGUCCCCGUCCGGGGCGGCCGGCGCGCCCAGCCGUUCCUGGCCUGCAAGAUCGCAGCGCUGGUCGGAUCCGCGAAUGAUCCGGGCUACCGCUAUUUCGACAUGCGGGUCUCCGGUGCCGAGGCCAAGAAGCUG
NC_008344.1/107837-107290                    CAACCAUCGGGGGCUUGUUUCUUGGUGAUUCCAUUUGUUGCGGCCUAUACGGUCCGGUGUGAUCACACAUUGACGGUGGCGUCUCAGUGGGCAUGGUGCAACCCUUACCCCAUG.A...UUGCUGACGUU......................GUCAGC..GACAUGC.C..GGGCAACCAUUGGUCUUUAAGGUUGC..GGCGCGAC..ACCU.....GCCGCGU...GAC..CACA.......CCAGUUCGCA.....CC.GCAUCCAC..GCGCGAACGACU.GCCAG...UUUUU.UCUGGU.GGUGA.UGCAGCUGCCUUUCUCAACCCAUCGCGGGGUUACGCACCUGCCGCUUUGGGCAUGGUGUGUCUUCCGCUUCUUAUCCAAUGGAGAUUCACCAUGAACCAAGCUUCUUCCAAUACGAAGUCCUACUUUGAUCUGCAUACCUCUGGUAUUGGCUAUCUGCAGCGCGUCCGGAUAGUACCCGUGCGAGGCGGGCGUCGUGCCGAGUCUUUCCUCGCAUGCACCGUCGCCGCGCUGGUUGGUCCCGCCAAGGACUCGAUGCUGCGCUAUUUUGACCUCAAAGUCUCUGGCGCUGAUGCCAAGACACU
NC_010170.1/1370835-1371377                  CGUUAGCACAACAGGCGUACAAAAUCCAGCCCCGCCGCGCAGGACAACAAGGUUGACCCUGCACGCGGAUUGGCGCGGGACGGCAGCAUCUUCCGCUGCCAGUCUUGCGGCAUGUG...UUGCUGAUCCCG.....................AUCAGC..ACCAUGCCA....GCAGCCA..GGUCUUCA.GGCUGC..GCCGUGG...AACGA.....CCACGUA..GAC..CGAU.......CCAGUCCGCU.....UC.GCAUCG.UUUUCGCGGACGCAC.GCC..ACAGCC......GGC.GUCGA.UGCAAUUUCUUUCCUUGAAGCACUCGUCGGGCAUUUCCAUGCCGAUCAGGAGGAAGUUCUCGAAAACCUUAUCGAACAUCAUGCGUUUGAAGGUGACGCAGACCUCGAAGCCUUGUUCCUGAUCGCCUCUUGCUUCAACGAUGGCCAUAACCUUGUCGCUAUUCAGUUCGAGGGUCGCUGGUACUGCAGCAAACCAAGGCUGUUCGAUCUCGGUGGUCACGCCUGCUUCAUCAGUCGGGAGAUCAGGCUUUUCGGAAAUUCCGCUCAGGCGCUGGAACUCGCAACUGAUCUGCAUAGGGCGCU
NC_008752.1/598185-597646                    CCACGCAGGCCCCGCACUCCGGUGCGGGGCCUUUUUUUUGGCCGGAAUGCGGUCCAGGGCGGCAUCGGAUUGGCGGACCACUGCCCGGCAUCGGGGCGAGAUGCUGGAUGCAUGUG...UAGCUGACGCC......................GUCAGC..GCCAUGCCA....GCAGCCU.GGAUC.UCAGGGCUGC..CGCGGGA...CACG......UCCUGCGC.GAU..CCA........CCAGUCCGCU.....UC.GCAUCGGU..CCGCGGACGAGC.GCC..CUCGU.......GGC.GUCGA.UGCACUUUCAUCCACGUCCUGCGGGAGCCCCUGCCCGCACUGGGCUGUGGCGCCUCGCGCAUCCAGAAGGAUCUGCCCAUGCCAAAGCCAUCUGUCUUCGGCCACCUGGCCCUGCACUACGCCGGCAAGUUGCUGCCCCUGGAGGUGCUGCACAGCGCCGCCGGCCACUACAUCGGCACGCGCGACUUCGACGGUCCCGUGUCCCGUGAAUCGAUCGAGUACUUCCGCAGCGAAAAAGCUGCCCAACGCGCGCUGGAGCGCGGCGGAUGGUCCCAGUUGCCCAACCCCUGAUCCCGCGAAGGA
NC_003919.1/2603219-2603758                  CCCGCCAUGGCCCCCACUUCGGUGCGGGGCCAUUUUUUUGCCCGCAAUACGGACUGCGGCGGCAUCGGAUUCCCCUACCACUCCGAGAACUGCUGGCGAGAUGCUGCGCGCAUGUG...UUGCUGACGUC......................GUCAGC..GCCAUGCCA....GCAGCCG.GGAUCCCUG.GGCUGC..CGCGGGA...UACG......UCCCGCGC.GAU..CCA........CCAGUCCGCU.....UC.GCAUCGGU..CCGCGGACGAGC.GCC.....UUUCU....GGC.GCCGA.UGCCAUUUCAUCCACCGCCAGCGGGAACUUCCAUCCCACGCGGGCUGGACUGCCUCGCGUUUUCAAGGAGUUUGUCCAUGUCCCAGCCAUCGCGCUUCGGCCAGUUGGCCCUCGCCUAUGCCGGCAAGUUGCUGCCGCUGCAGGUGCUGCACAGCGCCGCCGGUCACUACAUCGGCACACGUGACUUCGACGGUCCAGUGUCCCGCGAAUCGAACGAGUAUUUCCGCAGCGAAGCCACUGCCAAGCGUGCGCUGGAGCGCGGUGGAUGGUCCCAAAUGUCCAAUCCCUGAUCCGCAGAAGGAG
NC_006513.1/1478055-1477510                  GCCUGUUGGUCUUUGUUUGAUCGUGAUCGGUGUCGCCCAGCCUCAAAGCGGCCCGCGUGCAAUGCGCAUUGCUCGAAGACGCCCGUGAUGCGUCGCGUCCAUGCUGCUGCCAUGCG...CUGCUGACAGCC.....................GUCAGC..ACCAUGCCC..UGGCAGCUC.CGGUCUUCAAGGCUGC..AACGCGG...UUCG......CCGCGUG..GAU..CGAA.......CCAGUCCGCU.....UC.GCAUCGCCCGCCGCGGACGAGC.GUC.....UUCAC....GAC.GCCGG.UGCUGUUCGUGUUCAGCCCUUCGGGUAUCCGCUCCCACCCCACCGCCGACCGCGCCCUGGCAAUAGACCGCUGGCAGCAACGCAUUCAUCCCUGACUUCCACUCACCAGGAGAAUUUCAUGAACCACUCUUUGCCUCAGGACGUACUUGAUCAGAUCGCGGCGGAAGAGCGGCAUUUCGCUGAUGCACCGCGGGCUUUCUUCGAAGCGUGGAAACGCGGAGCGGAAAUCGCCGGAGCCGAAUGGUUCGGCGACGGCACGCCCGAAGGCCUGCAGCGUGCGACCAGCAAGUGGGAUCUGCGCCC
NC_008825.1/2516345-2516890                  UUGUGCAAGCACAUCGCAAUAGAGGACCGGGCGCGCCCGACCCCAAUCGGGGACGCCACUGCGCCCGAUUGCUGCGUGACGCGGCUAUCUGAUAGUCCGAAGCUCACCCUCAUGCG...UUGCUGACCGUC.....................GUCAGC..GGCAUGCCC..UGGCAGUCU.CGGUCUUCAAGACUGC..AACGCGG...UUCG......CCGCGUU..GAC..CGAU.......CCAGUCCGCU.....UC.GCAUCGCCCACCGCGGACGCUC.GCCGG...C......CUGGC.GACGA.UGCACUUUUCUCAACCACCCGAGGGGAACCCCAUCCCCUGUGGGAUGCGUGCUCCCCGACCCACCAAGGAGCACGGCAUGUCUGAACCUUCCGCAUCUUCCUCUGCAACCGCAGUGCGCAGUGGUGCGCUGGCGCUGGCCUGGACCGGCAAGCGUUUGCCGCUACAGGUGCUGCGCAGCGCGGCCGGCCAGUACAUCGGCACGCAAGACGACGAAGGCCCGGUAUCGCGGGAGUCCGUCGAGUAUUUCCCCACCCACCUCGCAGCACAGCGCGCCCUGGAUACCCAUGCCUGGACGCAGCGCG
NZ_ABKT01000008.1/38251-38796                CGGCGCCCUGGUCCUUGCCUUGUCCCGUGACGCGGGCCUGCCCUAAAGCGGGCCGUCCGCGAUUCGGUUUUCCCUGCGACGGCAGCCAUGCUUCGCGCCCAUCCUCACGCCAUGCG...UUGCUGAAAGUC.....................GUCAGC..GGCAUGCCC..UGGCAGUCU.CGGUCUUCAAGACUGC..AACGCGG...UUCG......CCGCGUC..GAC..CGAU.......CCAGUCCGCU.....UC.GCAUCGCCCACCGCGGACGCUC.GCCGG...C......CUGGC.GACGA.UGCACUUUUCUCAACCACCCGAGGGGAACCCCAUCCCCUGCGGGAUGCGUGCUCCCCGCCCCACCACCAAGGAGCACGGCAUGUCUGAACCUUCCGCAUCUUCCUCUGCAACCGCAGUGCGCAGUGGUGCGCUGGCGCUGGCCUGGACCGGCAAGCGUCUGCCGCUACAGGUGCUGCGCAGCGCGGCCGGUCACUACAUCGGCACGCAAGACGACGAAGGCCCGGUAUCGCGGGAGUCCGUCGAGUAUUUCCCGACCCACCUCGCAGCACAGCGCGCCCUGGAUACCCAUGCCUGGACACAGC
NC_008782.1/2366097-2365552                  GCGCCCUGGUCUUUGCCUUGUCCCGUGACGCGGGCCAUUGCCCUAAAGCGGGCCGUCCGCGAUUCGGUUUUCCCUGCGACGGCAGCCAUGCUUCGCGCCCAUCCUCACGCCAUGCG...UUGCUGACAGUC.....................GUCAGC..GGCAUGCCC..UGGCAGUCU.CGGUCUUCAAGACUGC..AACGCGG...UUCG......CCGCGUC..GAC..CGAU.......CCAGUCCGCU.....UC.GCAUCGCCCACCGCGGACGCUC.GCCGG...C......CUGGC.GACGA.UGCACUUUUCUCAACCACCCGAGGGGAACCCCAUCCCCUGCGGGAUGCGUGCUCCCCGACCCACCAAGGAGCACGGCAUGUCUGAACCUUCCGCAUCUUCCUCUGCAACCGCAGUGCGCAGUGGUGCGCUGGCGCUGACCUGGACCGGCAAGCGUUUGCCGCUACAGGUGCUGCGCAGCGCGGCCGGCCACUACAUCGGCACACAAGACGACGAAGGCCCGGUAUCGCGGGAGUCCGUCGAGUAUUUCCCGAACCACCUCGCAGCACAGCGCGCCCUGGAUACCCAUGCCUGGACACAGCGCG
NZ_ABYM01000018.1/23485-22939                UUCACGCCAGCUUUCGCUGCGCCGACGCACCACGCUCGGCAAGCAAUCGGGCGAUCACCGCGAGCGGAUUUCGGCUCGCCAAUGCAGGCCAAGCCUCCGAACCUACACCCCAUG.C...GCGCUGACCUCC.....................GUCAGC..ACCAUGCCC..AGGCAGCUU.CGGUCUUCAAAGCUGC..GGCGCGG...UUCUU.....CCGCGUU..GAC..CGAU.......CCAGUCCGCU.....UC.GCAUCG.CUCCUGCGGACGAUC.GCCAU...GUC....CUGGC.GACGA.UGCUUCGUUCCACCCCACGGGAAUCCGCUUCAUCCCGUCGGGAUGCGGCGCUUCCCAUCCCUUCAUAGGAGAGCACCAUGUCCUUCGAUCCUGUCGCACUCAAGCCCACAGGCCCUUCGGGUCUGCUGGCGCUGGCGUAUGUGGGCAAAAGCCUGCCCUUGCAGGUGCUGCGCAGUGCCACCGGGCACUACAUCGGCACCUUCGACGACGACGGCCCCGUCUCCCGCGAGUCCGUCGAGUAUUUCCCGAGCCACGAGGCCGCUCGCCAUGCCCUGGAAACCGGCGCAUGGACGCAGCGCCAGU
NZ_ABDZ01000015.1/63534-62995                GAUACAACAUUUAUUGAAUCAUUGGGCAAUACCUGGCAGCAGCAAUCAGGGACGAGGCGGGAACCGAUUCCCCCGUGACGCAGAACGCGCCCCAGCGUGAUGCUUUGCGGCACGUG...UUGCUGACCUG......................AUCAGC...ACAUGCCA....GCAGCCU..GGGUCUUUCGGCUGC..CGCGGGA...AUCC......UCUCGUGCGACC..CA.........CCAGUCCGCU.....UC.GCAUCGACCACCGCGGACGGGC.GUU.....UCAC.....AAC.GCCGA.UGUCGUUCAUGUUCAACCCUUCGGGAGUCUUCCGCUCCCGUCAGGGCGUGGUGCUCCCGGUCUUUCAACCACCAGGAGAAAACCAUGUCCCUUUCGUUCGCAUCGGCGCCCAUGAGCGCUGAACAGGCCCGCGCCGAAUCCAUCGGCUACCAGGCCCUGGCCUUCGUCGGCAAGCGCCUGCCCCUGCAGGUGCUUUGCAGCGCAGCCGGCCACUACAUCGGCACCGCCGAUGCGGACGGCCCGGUCUCGCGCGAGUCGGUCAGCUACUUCCGCUCACUCAACGCCGCCGACCACGCCCUGAAA
JCVI_SCAF_1096628083237/289-831              CGGAACGCGGCCCUCUGAUGGCGUCUCGGGGCAUUGGAGCUUAAUCGCCAUGGCCGGGGCCCAGACCAAAGCGGAUAAGUCGAUUGCCGAUUCUUCGUCGCGCAGUUCGC..UGCA...CUGCGUUCGACU.....................GA.UGC..GGCA..AGU..CGGUAGCCU.GGGUCUGCAAGGCUAC..GGCGC.....AAUUUGCC....GCGCU..GAC..CCGC.......CCCGUUCGCC.....CC.GCAUCCUC..GUGCGAACAGCC.ACCGC...CAAC...GCGGU.GGUCGAUGCCCCGUUCGUCUCGACACUAUCCCUAUCGUCCUCGGAGCCAAGCCCUCCACGGGCGUACCUCCGGACUCUCCCAUGGAGGUCUAUGCAAUGCUCACAUCCCUCGCUCGUCUCGACCCCCCAACAGAACCGGGCUCUGCCUUGGUCCUCGCGCACGAGAACCGCCUCAUCGCCCAAGCCAUUGCCAUCCUGGAGCGCCGGUUGUUCGUCGAUGGCCCGCCGCUGUCGGAUCCUCAGAUCACCCGCGACUACCUGCGCCUGAAGCUGAUGCCGGAGCCCAGCGAAGUCUUCGUCGCCUUAUUU
#=GC SS_cons                                 ..............................................................................................................<<<<<<...--<<<<<<____.....................>>>>>>..>>>>>>,,,..,,<<<<<<_.__________>>>>>>..<<<<<<<<<.____....>>>>>>>>>..,,,..,........................................<<<....<<<.<<<<<..........>>>>>.>>>...>>>............................................................................................................................................................................................................................................................................................................
#=GC SS_cons_1                               ......................................................................................................................................................................................<<<<..........................................>>>..>.............................................................................................................................................................................................................................................................................................................................................................................................
#=GC R2R_LABEL                               --------------------------------------------------------------------------------------------------------------....-..............................................-.................7.8...............12......<.............>..............3........................4.......5.....6...............[..........]..............------------------------------------------------------------------------------------------------------------------------------------------------------------------------------------------------------------------------------------------------------------------------------------------------------------
#=GC SUBFAM_pknot_R2R_LABEL                  --------------------------------------------------------------------------------------------------------------------------------------------------------------------------------------....------------------------------------------......---------------------------------------------------------------------------------------------------------------------------------------------------------------------------------------------------------------------------------------------------------------------------------------------------------------------------------------------------------------------------------------------
#=GF R2R ignore_ss_except_for_pairs _1 outline
#=GF R2R var_backbone_range 1 2
#=GF R2R var_backbone_range 3 4
#=GF R2R var_backbone_range 5 6
#=GF R2R var_backbone_range 7 8
#=GF R2R var_hairpin < >
#=GF R2R var_hairpin [ ]

#=GF SUBFAM_PERL_PRED pknot return 1;
#=GF SUBFAM_pknot_R2R no5
#=GF SUBFAM_pknot_R2R subst_ss _1 primary
#=GF SUBFAM_pknot_R2R set_dir pos0 -180 f
#=GF SUBFAM_pknot_R2R outline_nuc all
//
