# Supplementary material for: R2R - software to speed the depiction of aesthetic consensus RNA secondary structures
Source: BMC Bioinformatics. 2011 Jan 4;12:3. doi: 10.1186/1471-2105-12-3 (PMC3023696; doi:10.1186/1471-2105-12-3)
Supplement: Additional file 1 — Source code and example input and output files. C++ and Perl source code is provided. Installation and usage instructions are given in the user manual (Additional file 2), which is also a part of this archive. Example input files for R2R are included in the "demo" subdirectory of this archive, and R2R's raw output on these examples in PDF and SVG format is supplied in the "demo/output-pdf" and "demo/output-svg" subdirectories. Files can be retrieved from the tgz archive file using programs such as WinZip (Windows), StuffIt Expander (Mac) or the tar/gzip commands (UNIX). [file 1471-2105-12-3-S1.TGZ › R2R-1.0.1/demo/104/Rhizobiales-2.sto]

# STOCKHOLM 1.0
NC_004463.1/86074-86570                  CCCCUAUUACUACGGCUAUCACCGCUGCGGCUGGGUCGCCCAGUACAACGCCUUCGGCCAGUACGUUGGCCGCGUUCGCAGCUGCUACUGAUUUGAGUACCUGAGGCCGAU....CUCACGUGGAUCCU.GCGUCC.GACACGGGCGCCUCAUCCACCCC..GUGUC..GUG.C....CCCGACCCCGCCCGGCUGUCCCC.CCGGGCGGGGUCAACCAUUUGCGGCCAGAAAAGCCCGGCUACCGCUUGGCUCAGACAAUCCUUCCGAUUGCACGUCUCGCGUGUCAGGAUACGGAUAGGCGGCUGGAGGGCGAGCGUGAAUUGGCGGGUCUCAAUUGGAUCGAUCCUGAUUGCGAUCCUGACAUCGACACAGGCAUUUCCCGAGCCGGCCUUACAGCCGCAAACAGCGCCCCAGGGCGACAGCCGCCCCGCCGUGGACCUCGAGCUCGUGAUCGCGGUCGACAUUUCCUACUCGGUGCAGCCAGAUGACCUGGCGGCUCAACGCGAAGGCU
NC_005296.1/2048080-2048583              CCGGUGCGGGGCCUUUCUCGCUUGCUUCACAAGCUCGCGCGCGAGAAAAAAUCCGCAACCGGAUUGAACGUCUGGGCGUUGUCCGCUGACCAAUCGUUGUGGGAGCGGAAACCACCUCCCUAACGAGGCCAGUC...GGCGCGAGCGCC.CAUCCACCCCU.GCGCU..GAUAUGGCUUU.UGACCCGCCCGGUUGUCCCC.CCGGGCGGGUCUUUCGUUUUCCGGCUCGAAUCGGCGGCUGAUCCGCCGUGAGCCUUCCAAUUCCCGGCAGUAUUACGAGGUUCGGUCGCACCGGCGCCCCAAGUUACCGCUGUGCUGGACAUGGUAAAUUUUUGUUAACAACAUUGUUCGUAAGCUUUGCGUCGAUUCGUAAGUUGCGUCGCGUUCCUUUUUUCCUCUCCUGGCGGACCGACCAUGGAACAGACCGACGCAGAGCGUGGGCGUGCGCUCGUCCAGCGCUGGUGCUUGCUCGCAGAACAGCGGCUCGACUACCUCACCGAGCUGUUUGAAAC
NC_011004.1/2195786-2196289              CCGGUGCAUGGCUUUUCUCGCCCGCUUCACAAGCUCGCGCGCGAGAAAAAAUCCGCAACCGGAUUGAACGUCUGGGCGUUGUCCGCUGACCAAUCGUUGUGGGAGCGGAAACCACCUCCCUAAUGAGGCCAGUC...GGCGCGAGCGCC.CAUCCACCCCU.GCGCU..GAUAUGGCUUU.UGACCCGCCCGGUUGUCCCC.CCGGGCGGGUCUUUCGUUUUCCGGCUCGAAUCGGCGGCUGAUCCGCCGUGAGCCUUCCAAUUCACCGCAGUAUUACGAGGUUCGGUCGCAGCGGCGCCCCGAGUUACCGCUGCGCUGGACAUGGUAAAUUUUUGUUAACAACAUUGUUCGUAAGCUUUGCGUCGAUUCGUAAGUUGCGUCGCGUUCCUUUUUUCCUCUCCUGGCGGACCGACCAUGGAACAGACCGACGCAGAGCGUGGGCGUGCGCUCGUCCAGCGCUGGUGCUUGCUCGCAGAACAGCGGCUCGACUACCUCACCGAGCUGUUUGAAAC
NC_009485.1/3149115-3149617              GCCGAGGGCCGCAAACAGAUCGUCAACGUUUUCGUGAACGUUCGGGAAUUUUCCGCCUCGCUUUGAACGUGCCCGGCGGCGCCCCCGACAGAACGAAUGUGGGAGCGGUGAUCC.CUCUCCCCAAA.GCUAUAUAA.GGCGCGAGCGCC.CAUCCACCCCAAGCGCCC.AUA.UGGCU...CGAGCCGUCCGGUUGUCCCC.CCGGACGGCUCUUUCAUUUGCCCCCGACGGCUUGAGUCUGAGCUCGUCCGAUGUGCCGGGGUAUAGCGGUCUCAAGCGCGGUGCUCACCGUGCAGGACAAUCCGGACGCGCCUUGAUCUCGGAGAGCAGGCGUCUGCUGAAACCCGGCUCAGAGAAUGGCUCCAUGCCGGCUCCGGGGGUGAAGGUGAAUUCGCCAAAGAACACCUGUCCUGCCUUUUCAUAGAGAUCGACUCUGACAAAAUCGAAUGGUCGGGACAGGUCCUGUGCGGCGUGACAAAGCGCCUCAAACUGUUUGGGUCUGACCCAUGUUG
NC_004463.1/3362355-3362856              GCGACGCGAUAGGCGCUGCGACAACUUUGCGCGCGGGCCGAAGGUUAAAUAAUCGAACGCCGCAUUGAACGUUCAGCCGGCUGCCACGACCAAAUUAUGUGGGAGCGGUCAUCC.CUCCCCAUC.A.GUCAUAU.CAGGCGCGAGCGCC.CAUCCACCCCAAGCGCCC.AUA.UGGCU...CGACCCGUCCGGUUGUCCCC.CCGGACGGGUCUUUUCUUUUCGGGGCAUCCGAUUCCUUGAAGCCGUGUUUGAGAUCAGCUUCCGGUAGAGCGAUCGCGCUUGCGUUCAUCGCCAUCGGUCGGCCGGCAUCCCGCACGCCCGCUAUGCUUGUGCGAAGCUUGACUCGAAAACACAGCAAAUCUCCGCACGACUACGGUCUUUGACGACGAACGAGGUGUCGUUGCUGGACAAGUCAAAACUUUUCCACAAAAUAUUCAUGUCGCGUCUAAAUUGAUUCGUGUGCGUUGCGUCCCCCGCGUCCGUAUUUUUCUCCUGACGGGCUGGUCCAUGA
NC_009445.1/2873867-2874368              GCGCCGGCGCAGCACCAGCCUGUCAACGUUUUCGUGAACGUUCCAAAAAUCCGUCCGUCACGUUGAACGUGUGCCCUGGCGGUUACGACAGAAGGUAUGUGGGAGCGGUGAUCCCCUCCCCAU..A.GCUAUAU.CAGGCGCGAGCGCC.CAUCCACCCCAAGCGCCC.AUA.UGGCU...CGAGCCGUCCGGUUGUCCCC.CCGGACGGCUCUUUCAUUUCGGGCGAAGCGAUGAAGCGAAGCCCCGCUAGCCGUCAACCGGCGUCACAUCUUCUGGUUGCCCGAUGAGAUGAGUGGUCGCGCGGGCGUUGUCGCCGCGCCGGCAGGGCUCGUAGAAGCACGGAUAAAUCUUCCGGUGGACUACGGUUUUGCCGUCGGCGAAGAUGGCGAUAGCUAGACUUUGUUAACCUUUUCCACAAAAUAUUCACGUCACGUUGCGUUGAUUCGUGCCGAGUGCGUCCGUCCCCUUUCUUGCGGGCUCCCCUAUGACACAUCGACUGGACGUGGCUUGC
NC_008435.1/2056369-2056869              CGGCGCUGGAUGAGCGGAUCGGUUUGCCGACCGCCGGCCGUGUUGAAAAAACUUCGCAACAGGUUUGAACGUUUCGCCCACGGCGCAGACCAAUGAAUGUGGGAGCGCAAACCA.CUCCCCAUC.G.GCUGUAUUC.GGCGCGAGCGCC.CAUCCACCCAA.GCGCC.AAUA.UGGCU...UGACCCGCCCGGCUGUCCCC.CCGGGCGGGUCUUUCAUUUCGGCGCCCGACGCCGCCCGCCGCUUUUCCCCGCGAAGCUGAAUUGAGGCCGGAUGCUGGUAUUUCAGCACAGUGGACAUGGUUAAACUUUUAUUAACAGAAUUCUUCGUAUCGUUUGAUUCGCUUCAGUUGCGUCCGUCUCCUUGUCACUCUCUCGCCGGACCUCAUUUUCAUGACCGAUCAAGCGGACAUUGCACGCGGGCGCACUGUGGUGGAGCGCUGGUGCGUAUUGGCUGAACAGCGCCUCGACUAUCUCACCGAAUUGUACGAGAGCGGCCGCUGGCGCCGCUUCC
NC_007406.1/2442849-2442353              GGCGCUGAUCCGUCCGCGAGAUAGAUAACCUUUCCAUACCCUUUAAAAAUUUUCAGAUCGUCUUGAACGUUUUUCCGGGGCGCGACGACAGAACAAGUGUGGGAGGCCA....AACUCCCCG..AG.GCUAUAU.CAGGCGCGAGCGCC.CAUCCACCCCA.GCGCCC.AUA.UGGCUU...GACCCGUCCGGUUGUCCCC.CCGGACGGGUCUUCUCAUUGACUGGAUGUUCGAAUGCCAAAUUUUGGCCGCGGCAGAAUGCGAAUUUGACCUGCCUGUCGUCCAGGGGAGUUCUGACGAACUGGAAACGGAACUCUCCGCCCGUAAAUAAAGCUUCGGGUAUGAGGCGUUUGGAACGAAAGAAGGAGCGUAAAAUUGAGAAUCAUCUGGAACCUUAAACUUGUCGCCGCGGCCGCCGUGAUGGCCGGACUCGUCGCAGUCCUUGGUAGCCACACCGCCUCGGCAGCUCCUUUGUCGCCAGCCGCGAUUGUUGCUCCCGCAGGUGUCACGCC
NZ_AAMY01000022.1/71616-71121            UAGAGCUUCGCUUCUAUUCCAUCUGAGUUCUUGCCAGACCAUUAAAAAAGUUUCUGGUCCUCCUUGAACGUUUUCCAGCGGUUCGGCGACAGACGGAUGUGGGAGGCA.....AACUCCCCG..AG.GCUAUAU.CAGGCGCGAGCGCC.CAUCCACCCCA.GCGCCC.AUA.UGGCUU...GACCCGUCCGGUUGUCCCC.CCGGACGGGUCUUUUCGUUUUUGUCUUUAUGACGCGGGCGUGUAUUUGUCCUGCGCUUCCUGAGUACAAGACAUUGGGGGGAACGACCAGACCGUUUCCGCGUUUUAUCCUCGCAACAUCAAGGAGAUUGCGAUGGAUUGGAAUCGUGUCGAAGGAAGCUGGAAGCAAUUAAAAGGCGCGGUCAAGGAGCAAUGGGGCAAGCUCACCGACGAUGAUCUUGAUGUCAUCAACGGCAAGCGUGAACAACUCGAGGGCAAGAUUCAGGAACGCUACGGCUACCAGAAGGAUCAAGCAAAAAAGGAAAUUGAUGA
NC_007925.1/1899501-1900003              CCGAUCGUCAGCCUCGCGGUCGCGCUGCCGGGCGCCGCAGGCGGUAAAAAAACCGCCGACGGUCUUGAACGUUUGCCCGGCGAUCCCGACCAAUAGGGGUGGGAGCGGACAUCC.CUCCCCAACGAUGCCGUAUUC.GGCGCGAGCGCC.CAUCCACCC.A.GCGCC.AAUA.UGGCUC...GACCCGCCCGGUUGUCCCCCCCGGGCGGGUCUUUCGUUUGGAGCUUGCGCGAAGCUGGCGCCGAGCGCCGCGACACGCAGCUGCCUGGGGAUACCCUCAAGCUCAACACGGUAAACUUCUGUUAACACUAUUACCAUUAUUGUUCAGUCGAUUCGUCAGGUUGCGUCGGCGUCCAGCUUCACCUCCCCUUGGACUCGCUAUUUCAUGAUCGAGCAAUCGGAUGUUACCCGCGGCCGCGCGGUGGUGGAGCGCUGGUGCAUUUUGGCUGAGCAGCGCCUGGAAUACCUCACGGAACUGUUCGAAACCGGGCGCUGGCGGCGUUAUCACAGCG
NC_007958.1/2153620-2154123              CUUCGCGCUGUGACGGGUUGCGGCACCGGCCGCAGAAAAGAUCGCGAAAAAUUCGCAACCGCGUUGAACGUUUGGCGUUGGCCCGCUGACAAAUCGUUGUGGGAGCGGAAAGCCCCUCCCCAACGAGGCUGUAUUC.GGCGCGAGCGCC.CAUCCACCCCA.GCGCCA.AUA.UGGCUU...GACCCGCCCGGUUGUCCCC.CCGGGCGGGUCAUUUCGUUUUGGCGGCGCAUCAAUCCCGCCAUCACGCAGUCCUUGCAGACCCGAUGUCGGCGCUUGAAGCCGCGCGAGGGGCGCUGAUUCGAUUCCAAUCGCAAUUCCGACUUCGUGGCACUACGGGGGCACCAAUCCGUCUGGACUUGGUAAAUUUUUGUUAACAAAAUGUCUCCUAUGCUUGCGUCGAUUCGUGAGUUGCGUGCGUCCGUUUCCCCCAUCAUCUGGCGGAUAAAAUAUGGAACUGACCGACGCAUCGCGCGGCCGCGCGAUUGUCGAGCGCUGGUGUGUGCUCGCCGA
NC_007778.1/4059794-4059291              GGCCGCCGCGAUCCCGGCCCGCUGAUCGGCGCCGAUCAGGUUCGAAAAAAAUCUGCGACGGCUUUGAACGUUCGGCCUGGUCUCGAUGACGAAUAGGUGUGGGAGCGGAAAGCCCCUCCCCAAAGAGGCUGUAUUC.GGCGCGAGCGCC.CAUCCACCCCA.GCGCC.AAUA.CGGCUU...GACCCGCCCGGCUGUCCCC.CCGGGCGGGUCAUCUCGUUUGAGCCCCAUGCGCCCGAUCCACCGUCCGCAGCCGCAGGAAGGCCCAUGGGCCCCCAUUGGCGCUGCAGCGGACGGCCGCGACCGAGUCACCGCGAUCUCAUUUUAGACUUCGUGUCAUUACGGGGGCACCGCCGCGGCUGGACAUGGUAAAUUUUUGUUAACAAACUGACUCUUAUGCUUGCGCUGAUUCGUAGUUGCGUCGCGUCCGUUUCCCCCCAUCCGACGGAUUGAUCAUGGAAGUCAACGACGCAGCAGCGCGUGGCCGCGCGAUCAUUGAGCGCUGGUGUGUGC
NC_007964.1/2918464-2917968              UCUGAUUUCAUCAGAAGCGGGGCUCUAGUUCUUGUCAGAUCGUUAAAAAAUUCCGGGCCGCCUUGAACGUUUUCCGCAGGCUCGACGACAGAAUGAAUGUGGGAGCCAAAA....CUCCCCA..AA.GCUAUAU.CAGGCGCGAGCGCC.CAUCCACCCCA.GCGCCC.AUA.UGGCUU...GACCCGCCCGGUUGUCCCC.CCGGGCGGGUCUUUUCAUUAAUCUAUCCUCUUGAUUUUGAUGCGUUGUCGCUUUGGUUGUGUCAGAUUUGAGCCAAAAAGGUUUUCGGUCAACUGCCUGUCCUGCAUUGCGUGGGUAUAGGUGUCGAUAAAUAGCGUCACCGAAUCCCAGCCGCCAAGUUGAGCCGCAGUCUUUGGAUCGACGCCAUCGCGGAGCAUCUUGGUUGCGAAGCCAUGCCGGCAGCUAUGGAACGUCAGGCGUUCGAAUCCAGCCUUUCCCAUGGCCGUUGCCGCAGCGUCGAUAUCCUCAUCCCACCAGCGCCGCAGCGUCGU
NC_007778.1/641731-641245                GCCCGUACUACGUGGCCGGCUAUCGCCACUGCGUCUGGGUGCCGCAGUACAACUACUACGGCGCCUAUAUCGGCCGGGUCCGGGCCUGCGACUGAGCCGAUCCACACG......CGUGGAGUU.GCG....UCC...GGCACGGGCGCCUCAUCCACCCCC.GUGUC..GGA.....GCA..GACCCGCCCGGUCGUCCC..CCGGGCGGGUCACUUCGUCGAUGCGCGACCAACAGUUGCAUCCGGAUUCCGCGCAUCGCGAUACCCGAUACCUUGGCCGCCCCGUCACACUGGCGUAAAGAUCGCGCGGCUAGAGGUCUUCUGGUAAGCAACGAUUGCGUGCCCGGCACGGCGGCAUGCGCUCGACGCAAACCGGCAAAUCAGCCAAACCGUUCCUGGAUUUCGUCAGCUUGCGAUCCAUCAGCGAAGCUGUCCGGCGACUCGCGCGGCCAAGACCGCGCGAUAUUCAUGUGAAGUCUGCAAUGAUCCAUCCGCGACGCUGCGCCACCAUG
NC_008435.1/126370-126861                AUUAUGGCUAUUACGACAACGGCUAUCGUCGCUGCGGCUUCGUCCGCCAAUACGACGUCUAUGGCAACUAUCUCGGCCGCGUCCGCACCUGCGACUACUGAUCGCCGCCCAACCCGUGGAGUCGCG......UCC..GGCACGGGCGCCUCAUCCACCCC..GUGUC..GAAC........CGACCCGCCCGGCUGUCCCC.CCGGGCGGGUUACUCUUGUCGACAAGACUCAGAUCGCGGCAAAACUGUCGGCGCGGGCCAUCGCCCAGGCCUCGCGGAAUCGGGUGUCGUAGGUGCCCUCGAUCAGUUCGCCCGGCCGCAGCUGCGGGUAGAGUUUUGCGAACGACAGCACCUCGGUGGUCGAGGUGCGCUGCGAGAAAUGGAUCGGCCGCAAUUGCUGCGGAUGAUCGAGUCCCGCCGCGGCGAUCAGUUCGGCCAGCGCCUGCAGCGUGGCGCGGUGAUAAUUAUAGACCCGCUCGAUCUUGUGAUGCACCACCAGCGCGCGGUUGCGG
#=GC SS_cons                             ....................................................................................................<<<<<..........>>>>>....<<.<<<<<<<.--<<<<<_______.___________.>>>>>-.>>>.>>>>>>..,<<<<<<<<<<<________.>>>>>>>>>>>............................................................................................................................................................................................................................................................................................................
#=GC R2R_LABEL                           ----------------------------------------------------------------------------------------------------....<..........>....1..2.......................................................3.4.......................................----------------------------------------------------------------------------------------------------------------------------------------------------------------------------------------------------------------------------------------------------------------------------------------------------
#=GF R2R var_backbone_range 1 2
#=GF R2R var_backbone_range 3 4
#=GF R2R var_term_loop < >
//
