# Supplementary material for: R2R - software to speed the depiction of aesthetic consensus RNA secondary structures
Source: BMC Bioinformatics. 2011 Jan 4;12:3. doi: 10.1186/1471-2105-12-3 (PMC3023696; doi:10.1186/1471-2105-12-3)
Supplement: Additional file 1 — Source code and example input and output files. C++ and Perl source code is provided. Installation and usage instructions are given in the user manual (Additional file 2), which is also a part of this archive. Example input files for R2R are included in the "demo" subdirectory of this archive, and R2R's raw output on these examples in PDF and SVG format is supplied in the "demo/output-pdf" and "demo/output-svg" subdirectories. Files can be retrieved from the tgz archive file using programs such as WinZip (Windows), StuffIt Expander (Mac) or the tar/gzip commands (UNIX). [file 1471-2105-12-3-S1.TGZ › R2R-1.0.1/demo/104/Rhodopirellula-1.sto]

# STOCKHOLM 1.0
JCVI_SCAF_1101668587780/139-650                  ACCUUAAGCGGAAUUGCUAUCUUUCUCAUCGUCGUCUUCGGUUUAUCCGCCAACUCCACAUCGCUUUGGCUAUUCUUUGCCAACAAGAGAGCCAACGGCUAACCA.G..GC.GAU..GAAC.UGG.ACCUUU.AUACAGCUGGCCUUUGUUAUGAAAAGCCUGUUUUUAUUUUGUUCACAUGUCUGUGUUGGCUGU.............AU.AAAGGC.CAGUUAUCGC.UUUCGUUAGCUCCAUCUAUGAAUAGAAAAACCUCUACUCUCAUCAUUUGUGGCACUAUUAUGCUUGCCACUUCAUUUAUUAUUGCUGUCCUCUCUUUUCAGUACAUAAAUUCCUGGCAAACACCUCCGGGCCGGUUUUUGACUUCUCUUUUCACAUUUGGUAUUAUUCCACUCUUAUUUUCAAUCUCAUUCUUUGCAUUUUCUUAUAUAAAUUCAAUCAAUAAUACUCCAGCUAACGCUAGUCUUAAAAUAUUUGAAAACGAGUAUCCAAGCUUGAAAAAAGAAGAACUCGAGCAAUUUAGAAAGUG
JCVI_SCAF_1096627145484/336-822                  GUACCCAACGUGUACUCAAUAAAUGGUCGCAUCUAUUACGAAACGCCGGCCGGUGGACUUUCCGCUUCAGACCCGUUCGCAGAUGGCAAGCAGGCCACAAAACAA.A..CG.GAU..GAAC.GCG.AGCCGG...AUUAGGCUGGUCGGCUCGCUUCGCUCGGCAACGUCAACUC.....................................CCGGCC.GCGUUAUCCU.UGACGUUAGACGACUAAGGCUUUGCGAAUUGCUUCCGUCUUGUUCUGGGUGCUUGGCGUCCUUGUCGCGGCUCUGGCCGUCGCGGCGUGGUUAUUCGCUCUUGAUGCAUUUGAUCGCGCCAAUGCGGCAACAGGAUGGCACGGCUUGCCUGCUUUGUUCAGCGGCGGCGUGGCGUGGUUUACAGCGAUCGUGAGCAGCAUUUUGUCACUCGUCUUCAUUACGCUCGGGCUGGGCGCUAGAUGGUGGUACUACAGACGAAACGAGAAACGAGAUGUCGCCUAACCACCGGCUGCAGUUGACCGGCUGC
JCVI_SCAF_1101668605391/803-1289                 GUACCCAACGUGUACUCAAUAAAUGGUCGCAUCUAUUACGAAACGCCGGCCGGUGAACUUUCCGCUUCAGACCCGUUCGCAGAUGGCAAGCAGGCCACAGAACAA.A..CG.GAU..GAAC.GCG.AGCCGG...AUUAGGCUGGUCGGCUCGCUUCGCUCGGCAACGUCAACUC.....................................CCGGCC.GCGUUAUCCU.GGACGUUAUGCGCUGCCACGAAUCACAAACGGAUGAAGAUCGACUAUCGGUGAUCGAAGCCGCACCGCGACUCAGACGUAGUAAAUUGCGGCGACCCUAUGCCGUCAACGAGAGACUUCCAUGGACGUUUUCGAUUUUGGCUAUCACGCCCGCAUUUUGACGUUCAAUCCGCGUCUGCCGCAUUACGCCAACUGCUGGACCGCGUCUUCACGUGGCGAAACGAACUUGCAGCAAGCAUUGCUGAACCUGACGUGAAAGCCGUUUCUCCCGAGUAUGAAAACGACCUUCAUGUAGACAAGUGCCACGC
soil_Contig17737/663-1144                        UCGACCUGCCCCGGUUCAUUGAGCGGCGGCGGGCUCUCGAAUGGCUACUGUCUCCAGAUUCGACUUGGGAUACGGUCUCAAUGAACACAUGAUGUUCGCUAACCA.G..GC.GUU..GCAC.GCG.AGCGGG.CGGCACCAUCGGUGU.UG.A.AAUCAGU.GUCACGCG.......................................UG.CCCGCC.GCGUGAACUU.UUGCGUUAGGUGCCCUUAUGUUUUCGCGAGAUGUUUACGGCACCCUCCGACCCAAUGGAGUACUAUCAUCACGCGGUUGAACUCACGCGUUGUGGUGAUUAUGCGAAGGGCAUUUGCGCCACUACAAUAAAGCGAUUGCGCUCAUCCCAAUGGCUCGAUGUUGAAGUAUACUGUCGCUGAUGGGUGUCGGUAUUGCCAAUUCACAUCCGUUGGCGAAGCCUGGUCGGACCUCGAAGCUGCGACUCGGAUGGCCAAAUGGCCGGGAUUUGCGCGGUAUCGAAGGUAGUGAAGCCGCACCAAGAAAUUU
sludgeOz_Contig686/130-635                       CCUUCACAACAAUUGUGGAUAACAGGCAAUGCGAGCAAUCGGACGAGUAAGCCCCACACACAUUGAUUUGGCUGUGAAUGUCCGCAAGACAAAUAGGCCGAACAG.G..GC.CAU..GCAC.CGA.AUCACC.A.UGCCUUCGGCACUUUUGUCACAGAGGCUGCUUGCGCACCCUCUGCGCCAAAAGCAGG..................U.GGUGAU.CGGUGAUGGC.GGACGUUAGGCAACCAGAAAUAUGUCUUUUCGAGUAUCACGCCCACUCAGUCAGCUGAUGCCAUCAUGCGUUGCACUCCUUGUCACAUGUAUCCUGAUGGCCUUCGUGUUUACUGCACUCGGUGACGCCACUCACGCUGAGAAGCGAACGGUUCCUCCAACUGUAUUUUUGGGUUUUCCUGAUUCCAUCACGAUUGAUUCAGUAUACAUCUAUCCAUCCUCAAUCGCCUUCCGCGCCCGCUCCGGACUGAAACCUCGCUCGAAGCUUGUCGCAGAGUUGUCGAACCUGCACGAGCGAGCGGAAUACA
JCVI_SCAF_1101668636129/1048-527                 ACAGCGUUGCAAAGCAAAUGGAAGGUAAAUAUUUUGACUUUGAAUCGCUCGACGAACUUGGGAAGAUCUUUUGAAAUGACUGCCAACUCGGAUGCCGGAUAACAA.A..UC.GGU..CAAC.CGG.AGUUGG.CUCGCCUUUCGGUUUUUCAACGUCGUUUCCUUUGUUUACAAUUCUCGGUGUGCCAACGUCAAUUCCGUUGGUC...CG.CCAACC.CGGUUACCUC.GGACGUUCGCCGAGAAGCCCUCUCCACAACAGCAGUCACCUCGAUUGGACCGUUGCGAUUGCUCGAUCAGGCACGUCAGCUCCCACCAGUGUGACUGACGUCUGUCCGCGUUCAUCGCCGACACGACCAAACUUCGACGUUGGUGGCACCUACAGGGUCGUGUUCGUCCCGUGCCUUGGGAACGAUUCGCAGCGCUAUCCUGCAAACAUGCUCUACGCUAAACUGUUUGGAAAUGGACACGCCGUUUGCGCAAAUGGACGCUCGCAGUCAAUGCCCAAGAAAACAAGACAGGACGACGCCUACUUCG
NZ_ABCE01000004.1/216749-216266                  AAGAAUUACAGUGCGGACCGAGAUUGGCUGCUACAAUUCGUCCAGUUCCUUCGGGAAUGUGGCGGCUUCAAUACACUUGGAUGACAAUGAAACGGCGGAUAACAU.A..UC.GAU..GCAC.CGA.AGUGCC.CGCUGGUGCGCGUUU.UUUG.AAUUGAUCAUCGAUCG.......................................CG.GGCACU.CAGUGAUCUC.AAACAUUGGCGGGCUGACCAACGUACUCUCAUGAUUCACCACCGAAGACGACUGCUCAUCAUCGUUCCACUGCUCGCCGCCGUUGCGUGUUUCCUCGGUUGGUACGCAUACGCUGAAUACCGCAAGGCCCAAUUCCUGCGAGAUCUGCAUCUUGUCGGCUUCAGCACUUCAAUGAUCAGCGAGCCACACGAGGAACAAAAGAAUGCCGCACAUGAUCGAGCGGAAGAAUUCGGCAUCGAUUUGUUCGCCGCAUACAAAAGUAACCUUGAAUCAGGCUUGCGUUUCCAACUUGCAUGGAUGCUUAUCA
gws2_d1_0273_1/5577-6057                         UAAAAUGUUGGACCUACAAUUUUGUAAUUUAUUCUGAUCAAUUUUAAGUUUAUGCGCAGGCUCUAUAGAUGUAUGGUAAAUAUAAACAGAUACCCGUUACAACAA.U..GG.GGU..GCAG.UAG.ACGCGG...UGAACCGCUGCGGCUUUACGGGCAAGGUUGUUAG...........................................CCGCGC.UACUGACCCC.AACCGUUGGGCUGAAAUCUAUGGCUGAAAUCGAAAGAUUGGGAAAAGACCCAUUAACAAAUCGCGAUCUGUAUUUUUUGAAUGCAAUGGACCUUGAUGAAAUUCCGGGAAGGAUGAAUUUUUCGAGUCCUAACUUUAUCUGCUUGAUAGCAUGGGAUUCUGACAGAUCAUCAGUCGAGGAGAUUUCAUCGCUUGUCGAGCCGCUAAUCAAAUAUGGUGCGUCUUACUUCUGUGCUUGGGGCAACGAUUGUGAACGUGUACAUGAUACCAUCGAUGAAAUUGACAGUUAUCCGUAUAACGAUAUAGGU
JCVI_SCAF_1101668552826/575-97                   GUUGGCGAGGCGGCAGAGGCCGGCUUCACGGAGUACGUCGUUAGUCGCUCGGCAGAGCAAUUCUUUGGUGCCUAGCUUCUCGGAGAGCAUGAUGACGGCUAACAA.G..CA.AAU..GCACACCG.ACCGCC.GAACCGCUGGUUCGCUCGCUGUCGCUCGC...............................................UC.GGCGGC.GGGUGAUUUG.CGACGUUGGGCGGCGAGGGCGGUAUUCCAUGCAAGAUGAGUCGACCUGGGUGCGCGCCGAUUUCAACGGCGUCUUCGGUGAUCUUCUCUGCCUGUCGCACUCCGACGAGGUCGCGACCGAAUCUGGCGAAGUCGUUCGCCUCCGUUCCGGCAUGCAGCUCACCGCGUUCGACGACGAUGCCGACGACCGAGGAAAGCCCGAAGGGUUUAAGGGGACAGGCUACUUUUUCUUCAUCGCCGGCCGCAGUAGAUUGCGAUCGCUGCCGUCUGGCUUCAGGCGACUCCGUCCGUUCGGACGGAGUCGCCUG
soil_XZS53285_y1/213-691                         UAUUUGCAGGUAUUGGAGGAAUUGCAGGAGAAAGUGAAGCAGCCGGUGCUGAAGAAGUUCAUUGAGCAGAAUAGGAAAACCAUAGCUGCGACGGCCGCCGAACAA.G..CG.CUU..GGAG.CGG.ACUCGC.CAUGAGCAGGCUUUCUUUGUUAAGUUGAGU..............................................GG.GCGAGC.CGCUCAAGCG.CAACGUUGGAUGCUUGGUUGGAAAUUUGAAUGAACAAGUUAGUUCUAGUUAUUAGUGUCGUUCUUCUAACGAGUUGCGGAAGGACCCCUGCAGUUAACGUGCAAGGGCCAGUAGUGGAAAAACGGAAAUCAAUUCCUUCGGUCGUUUCGCUUCCUCAAAUUGAUCUGGUGUCGAUCGGCCCUAUUGCUUCAAAAGGCCGCGUGCAGGACAACGAUUACAAUGAUCUGCCUGUAGUCAAGAAUCUGAUAGAGCACGGCAAGGAGUCGAUUCCGUAUCUGAUCAGCAAGUUAGACGACGAGACUAUAAU
wf1_AGZO10865_b2/695-181                         AACAACCUAAAAGCAUUAGAUGAAAGAAAACAAGAGUUUAAAGACGAAUCUGAAAGAUUGUAUAUUGAUGACUAUAAAAAGUAUGUAGAAGAUGUUGCACAACAA.A..CG.CAU..ACACUCUG.ACCGGC.UCACACGCGCGAUUUUUUGUUGUAGGCUAAGCAUUUUGACACGCUCAAAGUUCACGAUAAUUCCG...........UA.GCCGGC.AGGUGAUGCA.AGACGUUAAUGAAAAGAACUCAUCUACCUGGGCCGGUAUUGAAAAAAAUCAUAAAAAAAUAACAAGAAGGCAGUGAAAAACCUUUUGGUCAAUAUUGGCGUGGUGAAAACUGGGUUUUUCUACAGACUAGUUAGCUCAAUGAUAAAGGAGAUUAAAAAAUGACUUCAAUUUCGAAAAAUCUAAUUAUAAGUGGUUUUUUAGUUCUAUCUUCUGGUUGCGCAAGGAUGCCUGAUGCUUCAAUCGAAUAUUUCUUGCCGAAGACCAUGGCUAUAGUUACUGUCAAUCAAACUGUCAGUUGUGUCGAUCU
NZ_AANZ01000008.1/145750-146233                  GGACAUCUCCGAUACCGAAUACGACCAAAUCCUGAUUCACAAACCGUCAACAGUUGGCGAAAUAAUUUUCAACUUCUGGGACUAAUCGAGAACGCCGCAUAACAA.A..CG.GAU..GCAUGCGA.AGCCCA.GCUUGCAGCCGUUUU.UUUG.AAGCAAC.GAUUAUCG.......................................UC.CGGGCU.CGGUGAUCCU.GAACGUUAUCCGACUGAAUGAAUCUUGAUGGAAUUCUUACUCGUUAUUCUCGCCUCGACCACAUGUGUCACCGCGAUUCUCGCGGCAAUUGGAUAUAUCUUUCGUGCUACGCUUGGUGAAUGGUUGAUCGGUUCAAUUCGCCAAAUGUAUGCGAAGGAGCUGGAAUCGCACAAAUCGGAUUUGCGUACCGAGAGUGAAACGACGCUCGCACACCUCAAAUCGUCUCUUCAGACGGAUGGAGAGAUCGCUCUUGAACGCCUAAAGGCCGCGUUAGGUGCUGAUGCCGCUAUAGCCCAAAUUCGCUUCU
wf2_AHAA3541_b1/701-180                          CCAGCGACCGGGGGUGCAUUGCUGUUAAGCAAUUUUAUUUCCGCUUUUUCCUGGAAUCCGGUAGAUGCAGCUUGGUCAUUUCAGUUCAAGGCCGAAAACUAACAA.U..GU.AAU..GAACGCAG.ACCGCA.AGAUGUCGUCUGUUUGGCUAGUUGAUUGCCCCGAAUACACUUAUUGGUUACCGGAACUUUUUCUAUCGCAAU....CU.UGCGGC.AGGUUAUUAC.CGACGUUCGGUUUCAGAUUAAAAUUACAUAAACCACCUAAAAACACGACAACAAAACCAUGCAAAUUUUUGGCAAAUUAAUAGUGUUGUCUCUGCUAUGUCUCACUUGUUGCUCAGACCCACCAUUAUUAUCCACCCCUCUACCCAAUGAUUAUAAAUUCAAAUCAAAUGGGGGGUAUUAUGGCUAUGUCCAGACUCCAUACGGCAGCAGAAUGUCAAACUAUUUUGGGAUAUUGGAAAAUGACACAGAAUUUUGGUGUACAGAAUUUGCUUGGGAGAGAAAUUAUGUAAUAUGCAAACUUCAAGAA
JCVI_SCAF_1101668653671/629-1128                 CUGCGGGUCUCGUCCAAUCGCUUCAUCAUCAGCCGCACUCGUUCGUCUGGGUGAUCUUUUGCAAACUCUCGCAUUUCCGGUAUGCCAAACGCACGCGACGAACCA.U..GC.GAU..GCAA.CGG.AGCCGG.AAUCUCCCGGCGGUUUGACUUCUUCACUCAUGAUUUACCUUUCUGGUUGUU.........................CU.CCGGCC.CGCUGAUCGC.GGACGUUCGUCGUAUCUAAAUCCCCAGGGUGCGAACCGCACUUCAUUUUGUCACUGUCCGGCUACAUAGCUCGCUGCGUCCAGCGGCGUCCGAUCUCGGGAACCAUUCCCAAUCCCAGGGGUGUUUCACUUGCUCAAAAUCUCGUCAAUCUCCGCUAGCCGCCGCCUUGCUUCAACAAGAUCACGACAAGGGCCGGCGUAACCAAGUUGCUCGACCUUGAUGAUCUUCUUUCGCAACUGCUCGGCUUCGUCCUCUAACGCAACCUCAAUCGCUGCCACCAGACGCUCGCCGUCUUCGUUGGCGUCGU
soil_XZS56238_g1/440-1                           CCAACUACAUUUCGGUCGUUCACAUUUAUCCGGACAGGAUGAAAGCAAAUGCUGGAAGGUUGUUCGCAACAGUAUUGCACUCACUCAAGGACGGAGGCUAACCCG.G..CA.GAU..GCAC.UGG.ACGCCG.CGAUGAGCAUCAGUU.UACAUAUUCGAG.AUCACCGG.......................................CG.CGGCGC.CAGUGAUCUG.CGACGUUAGACGGCACGCCACACGCACAUCACAGCACGCUUAUGGGAUACGGAACAGACACUCUUACGCAGCUUGCUCCCAACGCACCAGCACCAGUGACCUACAUGCAGGUUUGUCAGGCCAUGUGGAAGCGACACUUUCCCGACGGCUACGGAGACCAGGAGAGAUUCUGGCAUCGUGUUUAUCAUGAUUUGACUUCGGGAGAGCGCGCUUUGCUACUCGCUAACGAGUGUUGGAGAGUCCAAAGGCGCUACCCUGGGNNN............................................
NC_005027.1/2059540-2060020                      CUCGCGAGUACCUUGCCGCACUUGACCAUUGGCUUGCCGCUGGCUCCGACGAUCCGAAGUUGCACGACGACCUCAGAUGGCUUCGGGCAGAGUAGCGACGAACCA.U..GA.GUU..GCAAA..G.AGGCCG.CGAGCUGACGUUAUU.G..A.AGUGGAGGGUCGUACG.......................................UG.CGCCCC.CGCUGAACCC.CGCCGUUCGCCGACUGAAAGGGAAAGUUGAAAUUCCUUCGCUUCCGACUUCGAUCACUUUUCAUAGCCACAGCCGUCGCUGCUAUCGGAAUAGCUGCUUCCAGACCACUUAAGCCCGCAAUCUCGAUCGAAUCACUCGCCGCCGUUCCGGCAACCGAACCGUUCACCGAGUUUCCCGGCAAAUAUCGGCAGUUCACGCUGACCGUGAAAAACGACGGCAGCCUCCCUCUUUGGCUCACACCAAACGAAAGUCCGAUUCUCGACUUCCCUUGGUUGUCCUUUGCUAACCAAGGGCAUCCAACAUAUGU
sludgeOz_Contig11279/7575-8032                   GAGACGACGAAGGGAGGCAUGGCGCUUUUUUGGAGCCUCACUCCGAAGGGUGAACGGACUCUUGUUCAAUUUCGAACCGUCAAGAGCGCAAAAGCUACCUAACCG.U..UG.CGU..CUAC.CGG.ACACGC.GGAAGUGCA...................................................................CC.GCGUGC.CGGUAACGCA.AGACGUUGGGGAUCACGAGUGCGGCAACCAACUCCGGCACCUUCAACCGCAGCGGUUCAUCCAUCACCGUGCCAUCGUCGGCGGUGUAUGCAGCUUCGCCCAAGUGCUUCGCGCAUUCGUCCAACAGCCCACGGUAAAAGUCAGCGUUUCGCGCCAUCUGCGCCGCCGUUUCCAUCCAUGCCGCGAUCCUCCGCGCUACUGCCUCCGCAAGCGUGGCGUCCAUCUCUUUGCCGCUCGUUUCUUCGUCGCACCAGCAUUGCGCCGCGAGCAUCCUUGCUUGUUCCAUGUGCUGUUCCAUGCCUGUCCU
NC_005027.1/653064-653546                        UGGUGGACACACCGGUCACGCGAUCGGAAGCUAUGGCUAUCCUCGCCAAAAAUGGCUUGUCGCGUAUUUCCGUUGACUAAGUGACAUGAUGAGAACGGAUAACAA.U..GC.AGU..GAGC.CGG.AGUGGC..UUGUCACGCGUUUU.UGCA.AUGAAAAGCUUUCUCA.......................................CC.GCGACC.AGGUUAAUGC.UAGCGUUUCCCGGCUGAACGAUGAAACCGCCACGCAGUCUCAAAAUUCUCGAUCAUGAAAUUGGUUCAGGGCGGCCGUGCGUGCCAGGUGACCUCGCCACCUGCAAUUGUGUUUGUUCACGGCGCAAGGGUGACAUGCUGUUUGCCUCGGAUGCGGACACUCCUUACCAAAUACGUGUUGGCGGACGGGACUGCCAUGCUGGGAUCGAAUACGGCUUGCUUGGCAUGCGGAUUGGCGGACGUCGGACGGUCAUUGUGCCACCUAACUUGACCUAUGAUGAACGCAAGAGAUACCCUGACCUUCCGGC
NZ_AANZ01000002.1/315281-315762                  UACUGGUACGAGUACGAAGGUAAUCGCGAGUUCCCGGAUGAAUCGACUGUGUCGUCAUUCAUUGACAAAGUUGAUAAGUGGUUCGCAAAAAAGAGCAGAUGACAA.G..AC.AAU..GCAC.CGG.AGUUGC.CGUCCGGGCCGAAUC.UG.A.AAUCAAC.GUCGCUGG.......................................CG.GCAACC.CGGUGAAUGU.GGGCGUUAGGCGAGGGAGAAUUGGGAUGCCGCUUGUGGAUUUUGACACGUUCACAGUGGAGGCGCCUGAUGGCUGGAGCGACUUCACCGAAGAGGUGGAGGCCGAAGAUCCGCUGUACACGCUCGCUCAUGAGGAUGGAGUGGGCGCUCUCCAGUUUUCUCUCGCUCUUUACACAGCCGGUCGCGUCCCGGACCCGUCGCCGGCUGAGCUGCUCGAUAUGGUCAAGGAGUUUGGCCAGAAGAAGCGUCUUGGCAAAGCGACGGCGCUCGUCUCCGAGUCGGGUCCGCCGGUGCUGGCUGCCGGAUCG
NZ_AANZ01000004.1/6770-6292                      GCACUGGGGCUGCCAUCCGUGACAUUCUUAUCGAUAUUGCGAGCGAAUCUGUCAGGAAGAUGAUUUGGCCUUAACAAUUGACGGCACGGAAUCACGGAAUCACAA.U..CC.GAU..GCAC.GCG.AGGCGG.CGACGUCCGC......GUCA.GUGGUUGAAUCACAUG.......................................CG.CCGCCC.GCAUGAUUGG.GCACGUUAGGCGCUGGAGGUCACAUCGACCUCCAGCAGAAACCGCGGUUGGCAAAUCUGCAUCGGCGUGAAACUCCGACGCAGGUUAGUCGAUUCCGCUCGCGACACAGGUGGGCGUGUCAUUUGACUCUUAAAACUUCAACCAAGAUCUCAACUUGUCCUUAAACACCGGUAAAAACCAUUCUAUAGCCAAACCGAAGAAGUCUAAAUGGGUGGCCCUCGAACAGGUUUGGGGUUGGCAUGCCUCAGCAUUAUUUCUGAGUCUUGGCGUCCGCCUUUCCGUCCAGAUUCCUCUUUGAAGCACUCGC
NC_005027.1/657990-658472                        CGAUUGAAGUCAUCUUGCGUCUGGUCGAACGACUGACGUCGCGGCAGAAUGCUGAACGGAUCCGGCAUUUGAUGGGGUUUGGUGCAUCCGACAGCGGUAUGACAA.A..GG.CAU..GAGAACGA.AGCUGU.CGACAAC.GUGUUUU.U..AAAAUGGAGCGUCAACCG.......................................CG.GUGCCU.CGGUGAUGCC.AAAUGCUAUUGGGAUGGAGCUUUCGAAUGCGACAGCCGAAACACAGCGUCAGCGUCGAGUUGCCGGAAGUUUUUGCCGAGUUCAUGCGGGAUGUGCAUCAACGAAUUGACGAUGGCGACGAGGCGGCAACCUCCAUCGAAUCUGACGACCUCCUGCAGUGUGAAUGUGUCUACGGUGGGCUCAUUGAUAUCGCCAACCGGCAAUAUGGUUUUCGUUACUUCCGUACCGAUAGCCACACUUGGGAUUUCAUCCUUCGCGCCGACGAAAUCUGUUCCAUCGCAAACGGAUCAACAACACACCUAACUCU
soil_Contig27/296-777                            CUUUGGUGGGUUUACUGUCGGCGUGCUGUUUCUGCUGGCUCUCAGUGUGGCGCACCUUUCGCGGCGCUUCUCGUAGCGACCGAUGACACUAUUGCCCCCUAACAA.C..AC.GCC..GCAC.CGG.ACGCGC.GCGCGAGCGUCUCGGCUUAUCCACCACCGAGUU...........................................GC.GCGCGC.CGGUGAGCGU.GAACGUUAGGCUGCAAUGGACUCGAACGCGACGCUUAUCGACCGAAAGCUCUUGGCCGUUUUCCCGCCGCGUGCCGUUGAAGGAGAAGUCGUCCCUCACGAAUGCGAGGAAUGCAACGAGAUGCGGCGACGACUCACUAAAGUGACGUGGCAUGACCUUUCGGUCGAGUUCGUCCGCUCGCAUGAUGGCUCGUUGCCACUGCUAUCCCGUACUGCUUACGUCGCGUUUCUGCCCGGCGUGGCUGCGUAACGCACUUGCCGAUCCGGACGGCCCGGUGGCUCAAAUGCUGAUGGUGAAUCUAUGGCAU
soil_Contig36107/1205-724                        UGCAACGGUUAUCACUUGGGGCAGUGGCCGCUUUCGGGGAGUCGAAGCUCCUCUGCGAGAUCCAAACCACGAGCUUCAUAUUGGGCAGCGUAUGCAGCCUAACAA.C..AC.GCU..GCACCCGG.ACGCGC.GCGGAAGCGCUAAUU.C..U.GAUGGAA.CGCCAUCG.......................................GC.GCGCGC.CGGUGAGCGU.GGACGUUAGCUGGCAUGAUCGCGCCCUCCCGAGAGGCAUGGACCGCUGAUGAAACCGGCGAUUUCGGCCGCGGCAUUUACGAGUCCAUACCCUCGGCAAAGCGUCCUCGGUGGGCGGCUGACCUCCUUGAUCUCUGCGCAGCAACACAUACGGCCAUUCCGGAACUCGAAGCGUUAGUCAUAAUCGCCCAGGAUCCUGCUCGCUGGCGCGAAGCUCAUGAUGCGUUCCAAAAGGUGCGCGCGCUAACGUUGAAGAAUGAACGCUCGUGGAACAAGAACAAGCGACUUCAACUCCUACUGGAUAUCGG
NC_007484.1/1206969-1207452                      GGAUCAUAUCUGGGCGGGGAUGAUGUUUACGGCUUGUGUAUACAGGCAGCUGCGCCCUUGUCGGAGGAUUCGAGCCCUGGAAACCAAAACAAAGAUGAAUAACCA.U..GC.CGUGUGAAC.CGG.AGCGGC.CGACAAUGCGGAUAU.U..G.AAAUCAGAGUUUGUGG.......................................CG.GCCGCC.CGGUUACGAC.CAUCGUUCGCGCCGCUGCGCGGCGCGAAUCGGGGAGCUGACUACGCCAAACGGCUGCCCGCGCCGCUACGCGUCGCGAACAACCAUUCGACUGACGGAACCUCCUGCAUCAUCAGACGCCGUGCGCCUAUGUAUGCAGGAGAGCCCGCCGCCCGUCAACUCCCCGAUUAGGCAAAAGUAUGGCUGAGAAGCAGUAUCAAACCAUUGAGGUGUACCGAGCUGCCGCAGAUGCACUCUAUGCGGCCAGUGAAAUGGUGCUUUUCUCAUUCGCCAAACACGACUAUGACACUAAGAACCUAAUUAUCAGG
NC_005027.1/6703140-6702657                      CUGUGGGUUGGGAAAACCUCUAUCUCAUCUUUCGGGUAUGAUGAACUGAAGGCGGCAUUACCCAGAUGCCGCACCCUGAACGACGUUUUGUAGAAGCGGUAGCCA.C..GC.GGU..GAGCACGG.AUCCGU.AGAGUCGAGUUUUAU.UG.A.AAUGGAUAAUCGUCCG.......................................CC.GCGGCC.CAGUCAUCGC.AACUGUUCACACCAGAAAUGAGACUCAUCGCACAACAAGGCGAUCGAAGGUUCUGGUUUUUGCGAUUGAAACCUCCCUACGACACGGCGAUCCCUGACUUUGGAACGCCAUUCGUCGCGAUUGUCCUGGCGUGCGAUCCAACGAUAGCGCCGGACAUUCAAGCCGCCAUCAGCGCCGAACUUGUUGCAAAAGACUGUCGGUACGUACUGGCUUGGGGCGUUGACUCAUCAUCCUGGGAUGAUUCGGUUGAUUGGGCGUUUAUAGCCACUGACCCAGAGUUCAACCCGCCAAACGACCGCAUGGUGAU
NC_005027.1/4140238-4139752                      CUGCCACCUGGAUCAGUUACUGCGACCGGUCGAUCUUAGGGAUUCUUGAUCGUCGUUGGCGUAGACGGGUAGACUGACGAUCCUUCAGGAGAAGAUGGGUAACCA.U..CU.CAU..GCGCACGG.AGUGGU.GGUGGAGACCUACUUCAAUUUCCGAUCACGCUGGCUU.......................................CC.ACUGCC.CGGUGAUGGC.GGUCGUUACCCGAUUUGCAGGCUGUUGUGACCACGCCAAUUUUGAAGCAACCAAAUCCAUAUGAUUCUCCGGCGAGUUCACUCUGCACCGUCGUGGAGACGCCGCGUCACCCUUUGCGCUACGUGAGCAUUACAGCAUUGAUCGCGCUCGCUUGCCUCAUUCCAUUUCGGCCACACCUGCUACUCGCGAUCCUCGCUUUCGCAACACUUAAUUCCGCCGCUAGCCUACCUCUCGCUCUCGCGGCUUCCGUUCGGCUCGGUAUGGUGGCGUUUUCAUCAUUCAUCCUUUUUGUUGCGACUUUGUUGGU
NC_005027.1/4139498-4139014                      GCCUGACUCCCAUGGUAUCUUGCCGGCGGUCUGUCGUUCUGGGACGCCGCCAAUCACCAAGCCUUGGUGGCGGUUCUGGUGACUCGCCCACAUCGCGGUUAACAG.U..GU.CAU..GCGC.CGG.AGCGGC.GGUGGACGCGUUUUU.CGAUUGCUUGCAAGCCUUUCU.......................................CC.GCCGCA.CGGUGAUGGC.GGACGUUCCCCGGUUGACUGAAACCACUGCUUCUCCUCGACGCGUCCCUAAUGACAAUCGUUUCUGCAUCGUUCACGUAUGACCGCGCUGAGUACCUCCGCGGAUUUCGCCGAUACCGUGUCGCAUCACUUGGAUCGAAGCGAGAUCUGCUGCUCGGAAUUGCUUCAAUCGUCGGCGGUGCCUGCUUUUACUUUGCUGGGCACGCUUACCUAGCCGUCGUCGCUCUGCUCGCUGGAGUCGUAUUGACUGCGAUGGUUGUUUUCGCCGUCAUCGUACAGCCAAUACUCGUCUACAACGCUCACCCGAA
soil_XZS92484_b1/357-1                           AAGAUAUUUUACGAGAAAUGGCAGAAGGCAAGAGGAGAUAAGAAAUAUCUGGAGCUGAAGAAGCGGCAUCGAGAGAAGUAUGAAGCAGGGGGGGACGCAUAACAA.U..CG.CGU..CAAC.CGG.AGCGCG.CGAAGCAAGUUUCUC.AUCA.UAUUUUGAACGCCCCU.......................................CG.CGCGCA.CGGUUACGCG.GGGCGUUAGGCCGGCCAGCAUUUUAAUUGAAAAGUUACAAACAGGAGUCCAUCAUGACACGAGCUUCUUGGAUCGCUCUUCUGGCAACCAUCUUUCUGUCGAGCUUCGCGGUCGCGGCGCAGCAGGACGGCAAGGUGGGUGGCCUCAGUAGANGGCCAUCAAUCCCNNNNNAAAAUGGNN...............................................................................................................................
soil_Contig38576/868-1352                        GAGGUAUCGCCGCACGGACGCAGGCGGUAGGACGCCGCUAGCGAGAAUUAUGGAUUCGUCCGCCAUUCCAGGGCAGGCCCCGCCCUGAAACGCGCGGUCGAACUA.G..CG.GUU..GCAC.CGG.AGCCCG.CGCCGCU.GAGACUUCACGUUGUUUCCAGGGCCGUCG.......................................CG.CGGGCC.CGGUGAACCU.GAUCGUUCGGCGCCAAGGUCGCGGUGACGAGCCAAUGAAAUUGCUUUACCUCCACGGAGCGCCCGCGUCUGGGAAGCGCACUAUCGCCGAGGCGGUCAUCCAACUCGCCGGGGGACGCAUGUUCGACAAUCAUGCGGCGGUGGACUUCGCCCGAACGGUGCUCGAUUUCGAUAGGCCGGGAUUCUGGGACUUGGUUCACGCUGCGCGUCUCGUCGCCCUGGGAAAAGCCGCGCAGUACGGCGCUGGAUUGGUGGUGCAUACUUCGUGCUACUCGCAUCCAGACGACCUUCCGCUUGUUGUGGACUUC
soil_Contig6927/1474-990                         CGUGUCGUCGCGACGAGGCGGCUGCGUCAACGCGAGCGCGUCGCGGCAAGGGAAUGGCUGUCGGGGCGGUUGUACGAACCCCGUGAUCUUCACGACGCCCAACUA.G..UG.GUU..GCAC.CGG.AGCGCG.CACAGCUGAGACUCUACGUU.GCUCUGGGCGCCGUCG.......................................UG.CGCGCC.CGGUGAACCU.GAUCGUUGGGCGUCAGUUCCGAAUGUGGGGGCCGCGAAGGAUGUUGGCGGCGACAAUCGGCGACGACCAGAAACAGCGCAUAGGACGCGGGCACGGGCAGCGCACGGCAGCGGUCGAAUGGCUAUCGGGCGGUACGAUGCGGGCUGGUGACGGUACGGGCAGGCCUUCCUCGAUGGCGAACGUCAGCGCUCUCGCACGAUUGCAUCCCAAGGGCCGCAGUGCCGUUGAGGCGGUUGCUGGCGGACGGGCGGCUUGGCCGAAGCAGGCGCGUGGCGCAAGGAGAAUGGCUUUCACUGCUGGUGGGGCC
soil_Contig934/329-813                           AUCGUGGUUGGCUAUGGGGUCAUGAUGCUCCCGUUUUGGGCAGGCGUCGGGUCAACGGUACGCCUGCUCGACAAAGUACUCGACACGACGACCGACGCCUAACUA.G..CA.GUU..GCAC.CGG.AGCCCG.CGCUGCGGAGACAGUCCUCUUCGGCCUUGGCCGUCG........................................CG.CGGGCC.CGGUGAACCU.UGACGUUAGGCCACUUGCGGUCGCGGGGAAAGCUUGACGUAACUACGCGAUGUAGUUACGCUGCAAGCGUGCGCUUCGAAUGGGACGAAAGCAAGCGGCAGUCGAACCUUGCUACGCACGACGUCGACUUCGCUGACCUCGAGCCCCUUUUCUCGGGCGAUACAGUGACGGUCCUCGACGACCGUUUUGACUACGGCGAAUAUCGGUUCAUCACCCUCGCGCUGCUGAAUGGGAUCGUGCUGGCGAUCGCCCACACUGAAACCGACAAGGUGAUCCGGUUCAUCUCAGCGCGGCGUGCGACAAGUUA
soil_Contig6927/1044-560                         UUGGCCGAAGCAGGCGCGUGGCGCAAGGAGAAUGGCUUUCACUGCUGGUGGGGCCCCCGCCAGCCCAGAUUGGNCCGGGGGCGCUUGCACGAUGACGCCCAACUA.G..CG.GUU..GCAC.CGG.AGCCCG.CGCGCCGGAGACAUUCGGCU.UCGGCAAGGGCCGUCG.......................................CG.CGGGCC.CGGUGAACCU.GAUCGUUCGGCGCCUCCGUGAUGUAGCGGCGGGCCGGUAUCGCGCAAACGCGGUAGUAUCGGCGAGAUCACUAUCGACGUGGCCCUGAGACGGAGCGAAGACGAAUGAAUGCAUUGCGCGCGGUAGCACUGGCGCCGUUCAUCCCGAGUGGCAAGGACUACGACGCGAGCCGGCGGUUGUUCGCCGAGCUCGGGUUCGAGGAGGAGUGGGAGAGUGGUGGUUACGCGGGGUUGCGUAACGGGGCGGCGCAGUUCAUCCUCCAGCGGUUCGACGACGAGGCGUUCGCCGCCAACUUGAUGGUGCGCAU
soil_Contig937/352-1                             GUGGUAUGCGCUGAUCGGCGUGACAGGCUUUAGCAGUAUGAUUGCAGCUGCUAUGUAUCUACGUCUUGUGAGGCGACGCUUCGCACCAACGAGGCUGCCGAACUA.G..CG.GUU..GCAC.CGG.AGCCCG.CGCAGCGGAGACACUCCGCU.UCGGUUUGCGCCGUCG.......................................CG.CGGGCC.CGGUGAACCU.UGACGUUAGGCGGCCAACCAAUUUGAACUUCGGAGGCGGAGACAAUCAUGAACCCUUCGGACUCGCUCGCAAUAACUCGGCGGGCGCGGCUAUCAAGCCCGCCAACAUCUCGCACUAUGGAAUCCCUGCGCUUCAGCCCAGGAGUGAUCCAAGCAUCAAAGCUACCCCGCGGUC.....................................................................................................................................
soil_Contig6927/459-1                            UGGGGUCGCGAGGUCCAUUUCAUCGAUCUGGCGGGUGUGUGCUGGCACGUCGGCGCGAAGUAGAGCUCAAACCCGAUGCUCGCCGUCGAGCGCGGCGCCGAACUA.G..CG.GUU..GCAC.CGG.AGCCCGCGCACCGGAGC..UUU.GUCGUUUCUUCCAGUGGGCUC.......................................GCGCGGGCC.CGGUGAACCU.GAUCGUUGGGCGUCCCAGGGUUCGGUUCAUUUCACGAAUCAAAGCAGAGUGAGAUCCGGAACUUACCAAAUCGCUGGCGGUGCGUUCGUGGGUUUGCUCGCGGGCAUCGUUCCGCUCAUCAUUGGACUCUUCUCGCUUGGGAGUAUCUGCGGACAACGCCCGGAUCCCGUGCCGUCGGUCGUCAUGUUCCCUGUGUCGGCCCUGUUGCUCUUCGCAGUUCGGGAGUCGCCGCCACUUCAUGUCGUUGCUGGGGUCCCGGCGAACUGCCGCGCUUCAUAAAA..........................
NZ_AANZ01000004.1/269523-269042                  CUCGUUGAAGACGAGGCCGCUAAAAAGGAGUUGGCGGAACGACUCCGGUUGUACCAGAACAAAAAGCCGUUCGUGGAUUCUCCGCCCGAAAAGAAGGGAUAAUAA.A..GG.CCU..G.ACGCGG.AGCCGC.CGACAGCGCG..UUU.UGCA.UGUGGAAUUUCAACCG.......................................CG.GCGGCC.CGGUUACGCC.AGUCGUUACCCCAUUCAGGACAUUAAACGGAGUACCCAUGGGUUUUAGUGUUGCACAGAUCGCAGUUCGUGGAAUUGACGCGGAUGUACUUUACGAGCGAUACGGAGUUCGACGCACUGGCGAACGCAAUGAAAUCGCCGAGCCUCCGGUAUGCGGCGCUUCGGUAUCAACCGGGUGGUAACUGCUUUACUUGAAUAACUACCCGCGACCGCACAGCGAAAUUUUGGCGGAACUUUCGUCUUUCGCCGAACUGCUAGUUUGCGAUAUCAACGAAACCUGCAUGUUGAGUUUUGCGACUGCUUGGGAU
NC_005027.1/1616709-1616228                      CAAUCCUCAAGAUCAAAAGGCUUUCAUCGACGACAUCUCGUUAGUAGAGGCCGAACAGCCAUGAAUUUGUCCACCAUUCGAUGCGAACCACUAACUGACGAACAA.A..GU.GUU..GCAC.CAA.AGCCGC.GGAGCCGAGCGGUUU.C..C.AAUUGAGACUCGUUCA.......................................CC.GCGGCU.UGGUGAACCC.UGUCGUUAUUCGACUGGGACCCUCUUGAGACAAAGUAUGAAUCGGACAUUGAUCUUCAUCGCGUCCAUUGUCGCUCCAACCAUUGCUCGGGCGGCGGACAUAGGAACGACGUACGCCUUUACACCUGAUCUCGCACUUGAAGGCAACCCAGCAAUGGCUUCUUUGGACUUUCCAGAGAUCAUCGCGUUGAACAUUGCAAUUGUCGCUGCGGUAUCUCUUAUGACGUAUUAUUGGUGGCGGCAUCCGGUUGAUUGCAAGAUGCCGUCGAACGUUGAUGACACAUGGGCAUUCGCGUCGCUCAACUACU
NZ_AAVJ01000053.1/7118-6614                      UACUAUAUGGUACUCCGUUACCUAUCAUUGAAUACGCAACAACACCCUGAUGGUGCGUUUGCGGAGUCAACUCUAAAAGUCCUAAGGAAAUUAAAGACCUAACAA.A..AG.CAU..GAAC.GGG.ACGUUU.ACUCGUGUCGCAUUUUGUAAAAGUCGGUGAUUUGGACGAUUCAAUCAGUUUGGGCUA...................GU.AAACGC.CCGUUAUGC..UAACGUUACCGCAUACUUGAUUGUCAUACUUCCCUAAUACCAAUCAUUACUUCCAGAGCUUUAGCUCUAACGCGUUUCUGUCCAAAAAUGAAUUUGUAACAUCUGAAUCCGCUAAUUCGGAUAGGUGAAUAGUCAGAUGUCAGUGUGGCUGUGGGCUUCGGUUUCAAGGAUGAAACCGCAGAGGGGCCAAGGACGGCUUUAUAGCAUCCCACAGAAGUAGCGACAUCUGAAAUUACUGCUCAUUAUUGGCUUUCUUCGUGUCCUCAGUGUUCCAAUAACAUCCGUGUUUAACGGCCAGUUAGCGAUU
JCVI_SCAF_1096627149823/111-593                  GCGCUUAUUCUACUGGCGGCACCUGCGGCUCAGCUAUACUAUCCGCAUAUCGGCAUGGAUCGACAUGACUCAUGCUGGAUCCUCCCACCAGAUGCCGGAUAACCA.A..UC.GAU..GCAC.CGG.AGCGGC.GGUAAGGUCCGGUUU.UUGA.ACACUUA.CUCGAUCA.......................................CC.GCCGCU.CGUUGAUGCU.GGUCGUUCUGUGGUAGACUGACCUUAUGAUCGACAUAGUUCAGACCCUUACCGAACUCACCGCCCUACCAGUUCACGAUCGCCUGCGUGUGGUCGAGUCGUUGUGGGACAGCAUCCCCGCAGACACUUCCGUUGAGGUUUCCCCUGAGCAGCGGGCAGAGCUGCAGCGGCGUAUCGCCGCUUACGAGCAGUCGCCCGAGCAGUUGCUCACGUGGGAUGAAGUUCUCGAUGGCCUGCGUGGUUGUCGAUAACGUUCGUGCUUCGGUAUCGCCCCGACGUCAUCGCGGAUCUCGAUACUGGGCGCAGGU
NC_005027.1/6703845-6703362                      UUGCUUUUCAAGCUCGCUGGGAAGGCUAUGAUGUUUCAGCAUUCGAUCGUGGGGUCUAGCAACGUCCCGACUCGUACGGUCGAUGACUCAAACGGCGGGUAACCA.G..GC.GAU..GAUA.CGG.AGCGGC.GGUGGCCGCCGUUUU.UGGA.GUCCUUGAGUCGCUCG.......................................CC.GCCGCC.CGCAUAUCGC.UACCGUUACCGCAGUUGAAUAUUGCUCAACAAGCCAGCACAGCGUCAUCACAAGUCUUCCGACUUCGAUCCGCACCCCGGAGACCGUGAAGGCGUUCGGGCGUUGGCCAACCGCUGUCGCUUCCAGCUCGAUGGCCGUGGGCGCGUAUGGGGUGUGUGGAUUCACGUCGAAUUUAGUGACAGUGAAGUCGAACACUUGCUUCAGCUUCCAAGGUUGAUUUCCGUGAGCUUUGGCGCGUCCAUCAGACACACGCCUGCUCUGACCGAACAUGGUUUUGCCCAGCUUGCAAAACAUCGACUGCUAAGUG
NC_005027.1/20728-20246                          GAGGGUGGAGAACCGCAUGAGGUUAUCCACGAAUCGCUGCUUGACUUCCGUCGCGACUGGUACGACCGGAUGCUCAACGAUCGACUCGAACUGACCGGAUAACCC.U..CG.GAU..GCGC.CGG.AGUGGG.GCUUGCG.GCCAUUU.UCAA.AUGGAUGACUUUUCUC.......................................UC.CCCACG.CGGUGAUCCG.CAAUGUUCGCCGUACCUACAGCAUAUUCUUUGAUGACACAGAAUUCGAAACGGCAGUCAAGACUCGUUCGAUACCAAUUACGGACAUUGAUCUUGAUUGUCGCAGUAGCGGCAGUUGCGUUGGCGAUCGCACGCCCCCUAUUUGACUGGCUGGAUUCGACUCCGCUGCCACAAGCAGUCGCUCAGUUCAACGAUCAGAUCUCGGAUACAGUCAAAGUCGAUAGCACGCUGCUCGACGAGAAUGCGGUCCUACAAGCUAUUCAAUCGACGCUGUCGCUGGGGAAUACUCCAGAGCACGUAACGACGCU
NC_005027.1/1620138-1619656                      CGACUGGUACGCUCAUUCACUGUACUUCGCAACCGAUCGGGUCAUGCCCACUCGCUCCGCGAUGCGUUUCUAUCGAAUGGUGAUUCUCAGGUGAGUGGCGAACCA.U..GC.GAU..GAAC.CGA.AGUCGC.GGAGUCGUCAUUGUU.GA.C.AAUGGAAAACCAAUCG.......................................CC.GCGACU.CGGUUAUCGC.GGUCGUUCCGCAACGAAGACCAACACUCGUGAUUGACAAUGCUCGAACUCCAAUGCCCGAGCUUGUGCUCGAAUGAUGGCGCAGACAUUGAUCAUUCGUUUCUCGAAACGAGACUUGAACUGACGUGAAGCUCGUCUGGCUCGCAAACCGCAGAUCAAAUGACGACACGCUGCCGACCGACUUGACGGCUGAUGCCGGACAUCGCCAACCGCUGCCAAUAUUGGCGGCGACUGACAACCAACGCCUGCAAUAUUGCAAUGCUCGAAGUGCCGACUGAAAAUGGCGGGACGGAUUGACCCACGGCGUG
NZ_AANZ01000008.1/146562-147042                  AAUGAAAGACGAGAUUCUUCCAAUCAUGGAAUCCUUAGAAAAUCUCUUUCGUGACAUGCUUGGCAUUAAUCAGAUGUUCGCGGACGUCACAACUUCGGAUAACAA.U..GU.CGU..GCAA.CGG.AGCACG.GCAUAAGACG...UU.UACA.AGUGGAAGCCACACUG.......................................GC.CGUGCC.CGCUGACGAC.CACCGUUAUCCGAUAGGACGCGUUCCCGUUGACUAAACACCCCAACAUGGUACCAAGUGAUAAAUGAACCUUCUCCUCUCGACCAGUGGCUCAAAGGCCAAGAUGAAUAUGUUUCCUUUGUGGAACUCGCCGACGAAGUUAUCGAUCUGACCAAGGGCGUCCUUGUCGUGAUCGAGAAGCGCCGGCCCGUCCACGAGACUUUGGACAUCGGAAAAUCUGUGUUUCCGACGGCUUGGAGUUGCGUCCGUCAGUACCUCGACCAAGUCGAAAAAACCCUUGGCAGCAUAAAGACCAAGCUUGAGCCAUC
JCVI_SCAF_1096627470609/74-556                   AUUAGUGCGCGGUCAAAGUUGCUCGGUCGCGUCUCGGUCCGAUAUACUUGCAAGACAUGCGGAAUGGUAACAGCGUUUCCGCUGCGAUCGUGGCGGCGGUAACCA.U..GC.CGU..GCAC.CGG.AACACG.GCUUGCGGCGCGAGU.U..CGAAUGGAAAACUCAAUG.......................................GC.CGUGUC.CGGUGACGGC.CAACGUUCUGGCAUUGAAGACAAUCAAACGUGCUCGUGCUCAGUGAAACGGUGCUCGUGCUCAUAAUCGAAACGGGGCAACAAUGACCGAACCAAUCUUCGACCACGAUCGACUCGACGUUUAUCGUCUCUCGAUUGAAUACACUUCUGACGCCUUUCCGGUCGCAAAAAAUCUUUCCGGCCUCCAUCGUCAUGCACGCGGUCAAUGGAUUCGCGCCGCCCAAUCUGUCCCACUGAACAUCGCUGAGGGGAACGGAAAACGAAGCCUCAAAGAUCGGGCCAGGUUUUUCGACAUUGCUCGCGGAUCA
NZ_AANZ01000002.1/311658-312142                  AAGAUGCGCCGAGAAACAUACCUAGAACGGGAUCGAAUCGAAAUCGAAAGAGAAAUGAGACGCGAGAAACUCCUUGACAUGGAACGCGAUAACACCACAUAACCA.G..CG.CGU..GCAC.AGG.AGGACG.GGUGGUGCGUUUUUU.CGUCUGCUUGCAAGUCUUUCG.......................................CC.CGUCCC.CGGUGACGCG.UACCGUUAUCCGACUAACUCGAACUGCCAAUGGGCUACGACUACACCAGCAUUCAUGUGUUCGCGGAUUCGGACGCCCCCGCAAGAACGCGUGCGCACAUCAUCGCCCAGCUUCCGGACUUCGUUUCUGGGCAGCCCGUUCCCGAGAACGAUGCGAAUCGAAGUGUAGUCGUUGGGCCAUCGGACAGAUGGAUUUUCGUAGGCGACACUUGCAGUGGGACCGAGGACGGUGAUGCCGCGGCACUUGAUAGGCUCAUACACAAAUUGUCCACCGUUGCGCCGACUUUAGCGAUUCAUAUGUCCGAUAG
JCVI_SCAF_1096627143648/774-290                  GCUACCAGGCGUUCGAAAAACUCUGGAGCGGGCAUGUGGCUUCCCAUAUUCCUUCCGACAACGGAGUGCGAUACUGAUGGUGCAACCUCCGCAAAGGCAGAACAA.U..GA.AAU..GUAC.GCG.AGGACG.GGAGUCGCGGUUAUU.GGUCUGCUUGCGAGUCAUUCG.......................................CC.CGUCCC.GCGUGAUUUG.UACCGUUCUGUGUGAAUUGGACCGUACGACUGCCGCCGCCGAAUCCUCCAUGACCGAUUUGCCCAAAAAUGACGACCUUGUUAGAGCCGCAAAUGCCGGCGACCUUCAAACGGUCAAACGAUUGAUCGACGGCGGCGCCGAUCCAAACAGUGUGGACGAACAUGGUAUGGGCCCGCUAUUGAACUUCCAUCCUGAAGUAACGCGAUGUCUGUUGGAUCACGGUGCCGAUCCGGACUUGCAACGCAACGAGAAUAUUGCGCCGGUGAUUGUCGGGGUUUGCAGCCAUUUUGACUGCCUGCGGUUGAUG
NZ_AANZ01000002.1/314501-314983                  GAUUGGAUUGAAUCGUACUGGUAUCCUGUUGCUCUGGAGAUGAUCGAGCGCGGAACAGACAGUAGCGACUCUAUCGAGAUGUGACCGCAGAAUAUCGGAUAACCA.A..GC.GGU..GAAC.GGG.AGCCGCCGAUGACGCGGGUUUU.G..A.AAUCAUA.GUUUCUUG.......................................GCGGCGGCC.CCGUUACCGC.CGCCGUUAUCUGCUAAGGAAUUGCCGUGUCGAAACGGGCGGUGAAGCAUCUAAAGAAGUAUGACGCGGAUUGCCUGGAGCAGUGCCUCCAUGUGUCGCUUACCCGUUACGUAGCAGCCCCUGAAAGCGUCGAUGCGCAGAUUGACCUCUUGGGCGCCAUGCACCAGACGAUGUGGCUCAGCAACCAAACGGACGGAUACCUCAAGGAAUUCGCAAGCUCCGCUAACGAACGAAUCGAACGUGCUUUUGAUCGAUUGCUGAAAUCGCCAUACGACGACAGAGCUCUCCGCGUCCUCAGUUAUCACACG
NC_005027.1/2058846-2059330                      CAAUGUUCGUGCGGAAGACUGAAGCAUGAAUGUUUGCUCACUCACAUCCGACAUCGACCAACAUCACCUAUCAUCAACGUCGGAUCCAAGCCGAGCGGAUAGCCA.U..GG.CGU..GCACGCGG.AGCGGC.GUUUGCGGCCGGAUU.UGAA.AUAGACAACUUUACUA.......................................UC.CCCGCC.CGGUGACGCC.GGACGUUCGUUGACAAGGAGCUUGUCCUGAAUUUCAAACGUGCUCUCGGUUCUGAAUCGCCAAAGGCACAAUGUGCUGCUGCACUGUUCCUUCGAUCGGAAGGUCCUCGUGGUGCUAUCCACCUGCGAGAUUUACUUGAUUGCUGCCAAAAUGUUUCGAUUGAUGGUCAAUCGUUGCCGCCCACCCAGGAACGACUCGUUGCCUACGGGGCACGCUCGCUUGGCACAAUUGUCCAUGCGAUCGGUUUUGACAACGAAGACGACCUCCACAAACGCAUUUCGGAUUGGCUGAUCCGCCUUACCAGCAA
NZ_ABCE01000013.1/18725-19208                    AUCCAGAUUCGCUUCGUGAAUCAACAAUUGCACCGCCGACGGUAUUUGUGGGCACGCCACCAAAACAGUGGUGGCAAUUCUGGAAGUGAACGAGCAAAAUAACAA.A..GC.CGU..GAAC.UCG.AGCACUCGUUCACGCGGCAACU.G..AAAAUCGAA.GUCUUUCG.......................................GCCGCCGCC.GGGUUACCUC.AGGCGUAAUCCAAUAAACUCAUUCGUUUCUUCAGACGUCCUGUAAUUCGACCGUUAAAAGGUUUUACUUCACAUUGAUCUGAUCGGAAAUUGAUCCAUGUCAGUCCGACCUCUCAAUUCUGUCCGUGAAACUCGUUAAAUGCAGGACAGUAAUUCAAAAGGAACAUUAACGCAGUUUCCUCAUUAGUUCCAGGAGCUUAAGUUGUAUCGCAGUGUCUGGCUGCGAUUAUGAAGGGGCAGGGCAUGUGUAUCUGGUUUGACGCAAAGACGAACUGAGAUGUCGCUAUUACGAAUUGGCAUAGGUUAAG
NC_005027.1/611284-611765                        AUCGGACGGCUGAAUUGUCAGACUCGGACGCACGAUGGAUCGAAUCUCUGUUCGCCCUUGUUCCUGACGGUGAAUCGCCGCAACUCCCGAAAAGCCAAAUAACAA.A..GC.CGU..GAAC.CGG.AGCACUCAAUCGCGCGGCAACU.G..A.AAUCAAA.GUCUUCCG.......................................UU.CGUGCC.CGGUUGCGGC.AGGCGUUAUCCGAUUGAAAUUUGAGAAGCCUCUCAAUGUCGCGCGACAACAAAUGCCGGGCAGUUACUCUAGUCGAGCUUCUUGUCGUAUUUACCAUCAUCUUCAUUUGCAUGGCCUUGCUGUUACCCGCUGUGCAGUCGGCACGAGGUGCCGCACGCCGGACUCAGUGUGCAAGUAAUAUGCGUGAGGGCGUUCACUUCUGCCCUGACUCAACCAACGGAUAUAGCUAUUUUAACAAUCUCGGCAUCUACGAUGAUCCGCUUGUGCACAACGCGACUCAUUCCUCGAUUCGAGUUAUGGAACACAA
NC_005027.1/1618173-1617692                      UUGGCUUUGCAUCAAUUCCAGCUUCGUUGUUUCGCCAUCCGGCCUGUCGUACAAUUUCACAUCAUCUGACGGUGCCCGGCCAUUCCGCCGCGCACGCAAUAACCA.A..UG.CAU..GCUG.CGG.AGUGGC.GGUGGAGACC..UAC.AACA.AGUGGAGAUCCCGUUU.......................................CC.GCCACC.CGCAGAUGCU.UCCCGUUCGUCAGUUUGCGUACCCUAGCCGCAGUCCAGAUCUAAACGAGAUUUUAUGAUUAAACACCUUUGCACCGUUCUCUGCUUUGUGUUGGCGCAAGGAAAUCCGUUGGCUGCACAAGAGCAUCCUUUUUCCGAUCCGACUAACGAUGGCGAAUGGGUGCUGAAUACAUCUGUCAGCGAUGAGUUCGAUGGGAGUGUUCUAAAUCUCGACAAGUGGGACAAUCUUGGGCUCAACGGAAAUUAUUACGGCGAGUGGAAAGGCAGAGCUCCUUCUCAAUACGAUUCCGCAAACGUCUUCGUCGGCG
NC_005027.1/1620766-1620284                      UUGGCUUUGCAUCAAUUCCAGCUUCGUUGUUUCGCCAUCCGGCCUGUCGUACAAUUUCACAUCAUCUGACGGUGCCCGGCCAUUCCGCCGCGCACGCAAUAACCA.A..UG.CAU..GCUG.CGG.AGUGGC.GGUGGAGACC..UUC.AACA.AGUGGAAAUCUGGCUU.......................................CC.GCCACCACGCAGAUGCU.UCCCGUUCGCCAACUGAAGCCUAUGCAAGCUUUCGCCGGACUCGACUUUCACGCUGGCGCACGCUACUGCAUGCACGUUCCAACGCUUCGCGACGGCGUCGCGCUAGCCUCCACAUUGGCAGAUUCCGUCGAUUUCGAACUUGCAAUUGCUCCGAUUCACGUUGCUACGAUGCCUGAGCGAGACUCAUGGAUCCGUCGUGCGUUCCGCCCAACUUCACCCGUCCGAUGGCUGGCGAAACGAGCCCACUGGACCGUUCAACUUGCCGCCCAAGAGAUCUCAGCGUUGCCCAUCCCAGUCCCAGAUCAA
NC_005027.1/6702577-6702096                      UCCCACGACUAUUUGGCACUGAUGAUUGGCAAUAGUUCGGAAAUCGAAUCCGACGUACUUUCCGCCAUCCGAAGCAAACUCAUCACGCCAUAAGAGUGCGAACCA.U..CA.CAU..GCAC.AGG.AGCGGC.GUUGGCCAGCCGAUU.UCGG.AAUCAAC.AUCACUC........................................UC.GCCGCC.CCGUGAUACG.GCACGUUCGUGCUUUUGUCCUAUGAAUUUCCCUCCCCUCGUCACGUCGGUUGCUGUUCUAUUCGCUACAGCAACACCCGUCUUUGCAGAGGAUACUGGCUUCACGGUGUCACUGACCGGAAGGGUGGCGGAGUAUCUAACCGACGCAACCGUAGUCACCUUCACCGCGGCACAGACGCCCCCGAAGAAAGGAUUUGUCGGAGUCUACGCAACAGCAAAUCAGUUUCCGCUGGAGCUUCCCGGCGAACAUUUCCGAGACCGACAUGUGCGUGUCUCUUUCAGUGACACUACCAGUGGGCGCCAGCUCU
NZ_AANZ01000008.1/147534-148016                  CCAGCUUCCUACAUGGGAGUUUUCUAUUUUGGGGCACGAAUGUGCCUGAGGACUUCAUUCCGAAGAUCGAUGUCAUUUGAGUAAGCCGAGAGGUUCGGCGAACCA.U..CG.CAU..GCAC.GGA.AGCGGC.GGUGGCCGGCGUAUU.UUAU.AAUCAAC.GUCAACUU.......................................CC.GCCGCC.CCGUGAUGCG.GGACGUUCACUGCUUAGCAGGGCGUGUCCUGAGCAUCAAUAGUAGUUCCCGAACAUGGCUCCUCUAUGCCGCCGCUACCCAGAACGUUGUCAAUUGAUGCCCAGGGGCGACUGGACCGCCUGGCUGAACUUGACGGCUAUCGGCAAAUUGCUCUUUUCGUAAUCCCCUAUCUCAGCCCGUUUUGCAACGACGAAUUCUGGGGCAGAGUCCCGCCAACCGCAAGUGUGAAGACUGACGUAAAACCGGAACAGGAUCUCCAAGGUCAUCGUGGCGGCGAACCGAUCUCGGUUUACUUAGGAUUCGAUGA
NC_005027.1/1621203-1620721                      UAAACGGCAACGUAAUCCUAAGGCUGGACACUACGAUUCAACAACGCUUGAUGCCAUUGCUCGCGUGGUGGGCGAAUCAUGACCCAACCAAACCUGGCAGAACCA.U..CG.CAU..GCAC.GGG.AGCGGC.GGUGGCCAGUCGGUU.UUGA.AGUCAAC.GUCAACUC.......................................CC.GCCGCC.CCGUGAUGCG.GGUCGUUAUUGCGACGAAUUGGUUGACUGCUCGAUUGUGCUGAACCGCUUCGCACAUGGAUGCCUUGCAUCGCGUCCUUUGGUUGAUCGCGAAUUGUUGGCAGGAAAGUGCUGGUUGGAACGCGGAGUUGAGCAUCGGCACCCGAGUUGGUUCUCAAGCUUCUUUUGUUGGGUUCACGGUUGAUCGGCAAUCACCAGUCACCCAUCAUUGCAUUCGCAACGCCACUCGAUCAUUCCAUCACAGGUCAUCUUCUCGGCUUGGUUGGCUUUGCAUCAAUUCCAGCUUCGUUGUUUCGCCAUCCGGCCUG
NC_005027.1/609427-609908                        CGUUCUCAGCGAACAGCUCCUCCUGAAAGGAUGCUUCCAACAAUCCGCAACGCGCCCGUUCCACCACCAAACCGAAACCGCCGCGCUAGCGGCUUACUUGAACCA.U..CG.CAU..GCAA.CGG.AGCGGC.GGUGGAGCGG..UCU.UAGA.AGUGGUUGCCCAACUC.......................................UC.GCCGCC.CGCUGAUGCG.UACCGUUACCGGAUGAGAUCGAAUUGAGAUAAUUAAUGCAGCGGCAAAUUUACACAUUGUUAAUAAUACUGCUUGCAGGUGUUUGCUAUGCACAAUCGCCUAUCGCGCAAGGGACUGACGAGGACAAACGUUUCGUCUCGUCCGAUCGGGUUUUCUCCUUGAAGUUGGCGGGGCUCGCUUAGAAGACGAUUGUGCCGCGCGAGAAAGUUACAAGGCCAAAUAUCACGACUGUCGUUCACCUUGAAGGCGAUGAUCAACUUAAAGGUGCGAUCGUGUACACCAAGAUUCGUCCCGACUACCCUCAAGG
JCVI_SCAF_1096627351219/1-406                    .............................................................................CGUUUCCAAGCUCAUUAGCGGAUAACAA.G..GC.GGU..CAAC.CCG.AGCGGC.GGAUCGG.GCGGAUU.CUGA.AAUCGAACGUUCUUGG.......................................CC.GCCGCC.CGGUUACGCU.GGACGUUAGCUCCCUCCACCCGUAAGCCACUCCCUCUCCGCCUCCAACGCCUCCGAGCGGCUUCUGAAAGGCCCAAGCAUCGGUCCCUCGGACGGCUCCAUAUCCGCCCCCAGUUGCCCUCGGUGUCUGGCUCAACAUGGCUUGCCCGGGUGAUUUCCAACUUCCCAAGUUCCCGCUGGUCCAGUGUCUCGUCCUCGAUGCACCAGGUCACUCCAUCCACGGCGACGACCAACUCCAUCUUGUUGGGCUCACUCAUGCGGCACCUCCUGGACGCUGUCGUCUGAGGAUAUUCUCUCGCGGCCUGUCG
NC_005027.1/656033-656515                        GCUGUUGCCGAUGACGGAUUUACGUAUCCUGACUACGCGCGAGAGAUCGGGAGGGAUUCAAUUGCGGAAUUUAUCGAGUCGCAACUUGCAUCCGGCGGAUAAUCG.U..GC.CGU..GAGC.CGG.AGCGUC.GAAGUCGCGCGGCUU.UG.A.AAUGAAAAAUCUUUUG.......................................UC.UCCACC.CGUUUACGGC.AGUCGUUUCCAGACUGGAAAAUUACGAUGCAAACGUUCGACAUACGACCGACGCUUGGAGUUGGACCAAUUCGGUUCGGAAUGACACGCGACGACGUCCGUGAAUUGAUUGGCCCACACGAUGGUGACGGAGACGAGGAACGUGAAUGGUACCUUGAAGAUCUCGCAAUCGAUUUCAAUGCGGAUGGAAAGGUUGCAUUCAUUGAACUCGCAGGAUCGGAGAACUUCCGUGCGUUGCUAGACGGCGAAUGCCUUCACGAACUGGAUGCCGAUUCCGCUGUUGCCCAUGUCAAAAAAUUGGCAUCGUU
NZ_AAIJ01000014.1/44699-45181                    GAUGAACGAUCCGAAAUUUGAGUACACGGAAGACAGACGUAGGUUCCGCGGAGACUUGAUUUCGAUGCUGCGGGAACCCCUGCCGCAAGAAUAGCCGACGAACAA.A..GC.CGU..GAAC.CGG.AGCGGC.GAAGUCGGACGGAUU.UG.A.AAUGGACAAUCUUUCG.......................................UC.GCCGCC.CGGUUACGGC.AGGCGUUAUGAGCAAUAAGGAGCCUUGAAAUGGAGCCAGAAAAAUUCGCAGAAACAGCGAAAGGGUUUACCAAAAGCCCGCUCGGUAUCAUUGCGCUAUUUAUCGUUCUUGUGUACGGGUUUGCCUCUCUUGUCGUAGGUUUCGGAAACGGCCUUGCCGAGCAUGUCGCACCGCUAAUUUAUUUUAUGGUGUUCUUUCCAGUGGUUGUGUUCGCUGGUUUCCUCUGGCUUGUAGCAAAACAUCACAACAAGCUCUAUGGGCCAUCCGAUUUUAAAGACGAGGAUAAUUUCCUAAAAGCACAAAUGGC
NC_005027.1/2064408-2064889                      UGUUCCCAGCGAACAGCUCCUCCUGAAAAGAUGCUUCCAACAAUCCGCAACGCGUCCGUUCCACCACCAAACCGAAACCGCCGCGAAAGCGGCUUACUUGAACGA.U..CC.AAU..GCAC.CCG.AGCGGC.GAAGUCGAGCGUGUU.C..A.AAUGGACAUUUUCUCG.......................................UC.GCCGCC.GGGUGAUUGG.UGAUGUUCCCCGACUGAAUGAAACGCAACCGGUGACACCUCGGGGUAUCGAUGGCACUUUCCGUCUCGCUCUAUCGUCAUGACACCGAACGACUGGAAUUCGUUUCCGUCCCCGAUCUCGAUAACCGGUGCGCAGCGGGUUUUGAAUGCUAUCGAACACGGCUGUGGGGAUCUCGCUCGUUGACGGAACGUGGUGCUUUGUUCAUGCCGACGCUUAGGGCUAGUGACCUGUACGUGACGCCCGACCAAUUCGAUGCGUUUCGCGAUGAACUUGGCAUGAUCCAUCGGAAUGCUCGUGUGAUUGCUAA
NC_005027.1/2058396-2058876                      CAUGAAUUGUUCCGCUACGACGCCGAUCAGGAUCCUGACGAUUUUUUCCGCUCCUUCGACGGAUCAAUCGCUGACUUUCUUGAGUCGUGAAGCAGCGGGGAACAA.U..CC.AAU..GAAC.CCG.AGCGGC.GAAGUCG.GGUGUUU.U..A.AAUGGACAAUUUCUCG.......................................UC.GCCGCC.GGGGGAUUGG.UGACGUUCCCCGACUGAGAAUGAUCGCGCGAAUCUCCCGACGCAAUGAUGCUAUACAUGGACGACGGAUACGAACUCGACACUGACAAGAUCGACGACACCGUUUUGGCGUUACUUGCGCUUACGAUGUGCGGCGGUGACCGUGCGUGGAAGGGCCACGACUGGGAUACACUUUCACGACUUCACGAGAAGGGCAUGAUUCACGACCCCGUAGGCAAAGCCAAAUCCGUGGCAUUAACCCCCGAGGGCAUGGAACGCUGCCAGAAAUUGUUCGACGCAAUGUUCGUGCGGAAGACUGAAGCAUGAAU
NZ_AANZ01000002.1/312420-312902                  GAAGCGGAAGAAAUAUACUUUCGUGAUUGGGUGGAAGACCAAUCAUUACUCUCCAAGCCGUUUGAUGUGUUCCACUUCCAGUUGGAGCAGAACGUCGGAUAACAA.A..AA.AAU..GCAC.CCG.AGUCGC.GAAGUCG.GGCGUUU.UGAC.AAUGAAGAAUCUCUCG.......................................UC.GCGACC.GGGUGAUUUU.AGACGUUAUCCGACCGAAACUGCAUGACGCUUGCACUGUUUGAUCAUAAAAGAAAGCGAAUCACAACGGCAUCCGUGAAUGGCGACGGUGACGUCAUCACCGGUGCGUACUACUCUGAAACGGAGCAACGCCAAGUACAUGACUCGCCAUACGACCUUGUCUUCACGAUCGACACUAAAAUUGCCUUCCCGCGGACAAAGGGCUUGCCCGCAGUGCUUCCGAUCCUCUAUCGGAUGCGAGACCCAGACUUUGAGCACUUCGCAUACCGCGUUACCGCAGAUUCGACAGUAACGAUUCUUGGAUCGGG
NC_005027.1/1618609-1618128                      CUGCUCGACGCGGUAAGGUUGCGGUUUACGGGCCAUACUUUAGCUUUGGGGCUGGGAAGAUUCGGCGAUGACACCUGGACCUGAGAUUGAAAACGUGACGAACCA.U..CC.GAU..GCAC.GGG.AGCGGC.GAAGUCAACGACAUU.G..A.AAUUGAGAAUCUUUCG.......................................UC.GCCGCC.CCGUGAUCGG.UGACGUUAUUGCGACGAAUUGGUUGACUGCUCGAUUGUGCUGAACCGCUUCGCACAUGGAUGCCUUGCAUCGCGUCCUUUGGUUGAUCGCGAAUUGUUGGCAGGAAAGUGCUGGUUGGAACGCGGAGUUGAGCAUCGGCACCCGAGUUGGUUCUCAAGCUUCUUUUGUUGGGUUCACGGUUGAUCGGCAAUCACCAGUCACCCAUCAUUGCAUUCGCAACGCCACUCGAUCAUUCCAUCACAGGUCAUCUUCUCGGCUUGGUUGGCUUUGCAUCAAUUCCAGCUUCGUUGUUUCGCCAUCCGGCCUG
NC_005027.1/1221900-1221419                      GUCGCAGAGAAACUGGGAAUGAAAUACGAUGGUGAAGUAUUACUCGACGGCUAUGAUCACAGCGAUUCCGUUUACGCCUGUCAACGAGAAUGAGACGGGGAAUCA.C..GG.AAU..UCUC.GUG.ACUCGC.CAAGCUGAGGUAAUC.G..A.AGUGGUCGAUCGCUCG.......................................CG.GCGACC.ACGUGAUCCC.AAUCGUUCCCUGACUAAGAAACGUCGCGUUUGACACUUAAGAAAAACCAACUAUCGCUUCGACGAACGGCCGUAGCAUUCGGUGUUCUCGCGAUAGCGUUUGCUUACUACCGAAACCUACCAUUCGCCGGAAUGACAAUUGGUUUUCUCGUUGGUGUCCCGUCGUUCUUUAUCGUCCUACUCGUCCGCAAAGACCAACUGCGUGGCAUUGUGCGAUGUUACGUCUACGCUGCCCUUUGCGCGGUUCUUGCCGCAGGGAUGUCACCACCGGACGUUGCACCGGCAGCGUGGGGCGGGGUGGUUGGUUG
NC_005027.1/1619691-1619210                      GACUGAAAAUGGCGGGACGGAUUGACCCACGGCGUGUUGACAGUGUUACCAUCAAGCCAACGGCGUUCGAGACUCAAAGCGUCGCCCACCGUAAAAGCGGAACCA.U..UC.GAU..GCAC.GUG.AGUCGC.CUCGUUUAGCUUUUU.G..A.AGUGGUUGAUCGUCCG.......................................UG.GCGACC.ACGUGAUCGA.UACCGUUCGUCGUGAAUGUUUGAUUCUGUUUGGCACGCAUUCGUUCUCGGCGUCCAACUGAUCGGCAACAAGUUCCCUACCGUCACUGACCCUAGCCAAGAACGACAUGGUGUGCGAUGACCAAUCCUUACGCCCCCUCGCGUGCGUCUACGGAUGUUGAACGUGACGACCGCGUGCGUCAAAUGCGCAUACAAGGUCUGGUCUUGCUGUUGAUUGGAUCAAUCGCGGGAUUUGUGGCACUCUGGUUUAUUUUCUCCGCGUUUGAUCUUCGCCGCGCUUUUCCGGACCUUACGGACCGCGGCCCCUA
NC_005027.1/1616024-1615542                      GCAUUCCCGUACUUGCUACUUUUGCCGGUCUACCUUGCUGCUACAGCGAUGUACUUCAGGGCUGAGCAUGCUCGAAUCCACACAAAGCUGAACAACGAAUAACCA.A..GC.CAU..UCAA.CGG.AGUGGC.GUGUCAG.GCGUUUU.GGCA.AUGGUUGAAUCUCUCG.......................................UC.GCCACC.CGCUGAUGGC.CAACGUUAUCCGACUGAAUCAUGACCGCAUAUGAGACCGUAGAUUGGACCCCAAUCAGCGAAACAGAUUUGCUUAAACUGAUUGCCGACGAAACCCCUCAACACAACGCAUCGGCCAAACGUCUUUGGGACGCGAUUCGCAUUCAACCAGUCAAAUGGCAACUUCACCCAUGGGGUGACCUCGGCGGUGGGUUUUGGGUCGUCGCCAUUUUCGGCCAAACGGUGGUUUGGUACAACGAUAUCGAGGAUGGGUUCAAUACCUCGCCUUGGACGACUCCGGGGCUCAUUGAUGCGUACUUCUGCGAUCA
NC_005027.1/1621808-1621326                      UGUUCCCAGCGAACAGCUCCUCCUGAAAGGAUGCUUCCAACAAUCCGCAACGCGCCCGUUCCACCACCAAACCGAAACCGCCGCGCUAGCGGCUUACUUGAACCA.U..CC.GAU..GCAC.CCG.AGUCGG.CGAGUCGGGCGUCUU.G..AAAAUGGAAGAUCUCUCG.......................................CG.CCGACC.GGGUGAUCCG.CAACGUUCUGCCACUGAAUCAUAUGACUGAACACGACCCAUUCAACGAACCGGAGACCGCCCAUCCUCGCGCACGCGAACUGAUGCGUGAGCCAUUGUUCUGGGACUGCGUUGACGAGGGUGCACCGUUUGGGAGCGACGAGGGCAGCGACGCUUACUAUGAAUGGCGGAAUUGGCGAUCCGAGAAUCCGGGUGCUCCUGUUACCGACUGCUUCGAUUGGAUUCUCGAUGGGAAUCUCGAUGCCUACAAUGAAACGCUGGCAUCGGACGCGCAGAUCGAGAUUGACUUGGCUAAUCCGGAUGAUGCG
NC_005027.1/2060103-2060587                      UUCAAGCAGUUCACGCUUGGAGUCCAUGCACGUGAUUGGCGUGGGCGUGAGGGCUAUACACAUUUAGGGUUCUUCGAAACGGCAAAUGCCGUUAGCAGGGAAGAA.U..CC.GAU..GCAC.CCG.AGUCCG.CGAGUCAGGCUGUAU.UUAC.AAUGGAAGAUCAAUCG.......................................CG.CGGACC.GGGUGAUCGUUUGGCGUCACCCGAGAUACUUCGUUGAAGGAAACCUCUGAUCGACGAUCAAAUUGAACUCAAAUCAUACUCGCAUAAACACUCAAUAGAGGCUUGGCCGGGAGUGACUGACGUUUCUGCAUCCACAGCGACUGAUUCGCUCUCGCGUGAAGAGCCGAGCGAACGCGGCGACAUCGCGGCCAGAUACCUCGUCGCUUUCUUCUUCUCGACCAACGCUUGCUUUGCCGUUUACAUGUUCACGCAGUAUUUUGUCUGGAAGACGUACGGCAAUGAGUUACACACGAUUUACAUGACGAUCGUUUUCACGAC
NZ_AANZ01000002.1/310629-311110                  CGCGAUAGAAUUGUGUGUUCUGCUUGAGGGAGGUGAGCUCUGUAUUACUGCCGACAGACUUGACAUCUCAUGCGAUCCCUGACGACCACAGUGAGCGGCGAACCA.A..AC.GAU..GCAA.CCG.AGUGGC.GAAGUCGGGCGUUUU.G..A.AGUGGAUGAUCAACCG.......................................UC.GCCACC.GGCUGAUCGU.CACCGUUAUGUGGCAUUGAAUACCACACCAUUUGGAACCUAAAUGGCAACAAGCAAUCCUCCGCCCGAUCCUCCUUUGAUCAACCUGGAUCAAGACGUCCUUGACGCGAAGGGCUUUACACUUUCGGGAAAACAGCAGUUCUCGUCGACGGUCCAUGAUUACACCGACCACCUCCUAGAACGGUCUCUUCAAUAUGGGAACGUUGACAAAGCAGACGGGCUACCCGUUGAGGUGACCCACGAUCACGUUAGGGCAUCAGCGCAAUCCCUAACGACUGCUGAUUCGCGGAUGGCGCCAAGUAAAUGGC
NC_005027.1/1625039-1624557                      GUGAUGGGACCAUUGCAGAUAUCUGUUCGAGCACGGCAUAGCGGUGAUAUGAUGGGCGAUGCCGAAAUGAGUCGCAGACCGCAACGUACUAAUUUCGGCGAACCA.U..GA.CAU..GCAC.GGG.AGCACG.GCUUGCG.GCUUUUU.CCGC.AAUGGAUAGUCAACUC.......................................UC.CGUGCC.CCGUGAUGUC.CGCCGUUCCCCGACAGACGAUACAUGAGUGUUGACAUCGCCGAAUAUCGUUUCAAGACACUCGGCGCACGCGGACAUGUCGUGCUUUCCGAAUGUGACGUGAUGUGUGACACCACAUCGUAUUUGGGACGUUGGAAAGCGACGACUCCAUACUCGGCCAUCGAACCGCACCCAAUUUCACUUUGGCAAACGCCUCCGGUCACGAUCUACUGUGGUGUUGGCUUGGGUUUCCUGACCGUGGUUCUUGGAUUCGCAGCCAUUGGCGAACUAAGGUCGAACGCAUGGCUUCCCACAUUGAUAUUCGGUUU
NC_005027.1/1625666-1625185                      GAUCUAUGCUGGUCAUCCGAUAUACUACCUGGACCUGUUGCUCGAAUUUGACCGCGAAUUCUGUCCAACGCAUGUGCAAUUUGAUGGAUAGAUUUGGCAGAACCA.U..GA.CAU..GCAC.GGG.AGAACG.GCUUGCGUGG..UUU.UUGA.AGUGGAAAGUCUGUCG.......................................UC.CGUUCC.CCGUGAUGUC.UACCGUUCGCCGACUUGAUUGAUCCUCUCUGUAGCUUGAACAUGACCACACCGCUCCACACGACUUUGCUGUUCAUGUUCUUGUGUAUUCCGAGUGCGAUCGUCGCGCAAGAACUCGACGAUCUAUUUGCUGGCUCUGCUAAAACACCGCCUUGCGAGUGUGAUCAUCACAUUUUCGCCUUAAAGGGCAUCCCCGAAUGGAUGCCAAAAGCUGCGAAAUCCGCGUUGGCGGAAGCCGUUUCUAUGGACUGGAAUGGAACCGAUGCAAUGCUUCUCUACUGCCCUACGACAAACGCCGUGAUCCAACU
NC_005027.1/610159-610640                        CUUGCGACCGACACUACCGACGCUGAUAAACGUCAAAAAGAAGUUCAUCGCGCACUGGAUCGUAUUCACAACGCGAUGGACACUUCACCAAAAGACCGGUAACCA.A..GA.CGU..GAAC.CGG.AGAACG.GCUUGCAUGG..UUU.CACA.GAUGGAAAGUCAACUG.......................................UC.CGUUCC.CGGUUACGGG.AUCCGUUACCCGACUGAUUCGACGCAAUGAUCCGUGACGCAUCUAAUGGUGACCUUGGCUGUCUCGCCGACGCUCUGGUUCGCGUUCAGCAUCUUCAUGCCGAUGCGUACCCGUCCAUUUACCGCCGCUUCACCCGCGCGGACGCCGUUUCGCACCUCGACGCAUCACUAGCAAAGCCGGACAUCACGAUCCGGGUUGCUUGCGACUCGACCAAAAUCAUCGGCCAUUACAUACUUGCAAUUGAAUCAACUUCCGAAUCGAUUUUCAAGCAUCCACAACGUUUCGCGCACCUGCACCAAAUCGAAGU
NZ_AANZ01000002.1/313291-313772                  GACUUCAAUCCGCAGCUGAUUGUGACUUAUUGCAGUCGUUGCCGUACUAUCGGCGUCGAGAAUCAAUGCGACUAGAACGUUCGAGAUCUCGAUUGUGGCGAACCA.U..CU.CGU..GCAC.CGG.AGCCGG.GUUUGCACGG..UUU.CACA.AAUGGACAAUCAACCU.......................................UC.CCGGCC.CGGUGACGGG.UACCGUUCGCCGACUGAACUGACUCUAUGAAGCAAGUACUUCCUGCCUUUGAUUUUACCUCCGCAAACGCAAUGUCGUGCGAGGAUCGAUUCACCUCUGUACUCGACACCGCGCGCUUGCUUGUUUCCCGAAACGGAUACCAGGGCUUCUCCGACUUCUCAUGUGUAUCUGCGACCGGAGCGACUGCGGACGAGCUUGUCGCACUCGAAGGAGAACUUGGAAUUUCACUUCCUACCGAGUAUCGGCAAUUCCUGAAGAUUGCUCGUUACGUCAAAAUUGAUGAUGGUUGUGAGAUUGGUGGACUGGA
NC_005027.1/2061099-2061579                      CUUGCCGGUAUACUUGUGGCUUGGGUAGCUGUCAGACCGGUGGUCAUGCCAAGUUUUUAAAGGAAUUUGCUUCGUCCUCCAAUUCUCCAAAACUGCGGGCAACCC.U..CC.CGU..GCAC.CGG.AGCCAC.ACUUGCGUGG..UUU.CACA.AAUGGAC.AUCAACUA.......................................UC.CCGGCC.CGGUGACGCG.UAUCGUUGCCCUUAACGAAUGACUGACGCAGAAAACAUUUCGCAACUAAAGGCGAUCCUCUACGGAACUGACGCUUUGGUCAACGCUGCGUUUCAAGUCUGGGCGUUUGACACUGCAGUUGCCGACGAACACGUCGAGCAAAUGGCCGGAUGGGCCGACCUCCAACAGCUAAUGUUGUCCGGCACAUUUGUAACCGAUCGCUGUCUUACAGCGAUCUCGACAUUCCACCGUCUUGAAUGCCUUGAUAUCGGUGGUACGGCAAUCACCGCAUCAGGAAUCGCCUACGCGAACAUCCCACAUGCUGUCA
NZ_AANZ01000002.1/313927-314407                  CUGCACGAAUACGCCGGAUUGAUAGAAACGUAUGCUCCCUCGUUUUCAUUGGCUGCUUGGCGUCUCGUCAACGAAUACGAACCGCCCGACGACGACGGGUAACUA.U..CC.CGU..GCAC.CGG.AGCCGG.G...AGAUGCCGUUU.CGUC.GAUGGCUGCUUUUUCC.......................................UU.CCGGCC.CGGUGACGGC.CAACGUUACCCGAUCAUGAAGCAUCACAACUGGCGCGACGAUGAAACUGCUUUUGAUGCUCGAAGAUGACCAUGAUCGCAUCCGUCGAUUCAGAGCGAUUGUUGCCCGCCAUCACCCAAACGCAGUCCUGAAGAUUGCGCGAACUGCACCUGACUUCAAAACUGAAUACUGGUCUUUAAACGACACGCCUGACUUGAUCUGUCUCGAUCACGACUUAUUCACUGACUCACCGGAUGAUCCAGAUCCCGGUGAUGGCCGCGACGUUUCUGCAUUCCUGAUUACACGGUUGGCAAAAUGUCCUGCACUA
NC_005027.1/610745-611228                        CGUUCAACGCUGUCGCUCGAAGGCUGUUUGAUUCGGCCGGUUUUUCCGCUUUCGGAUCCAAACUUGUGCUUGACAUCAAAUCGAACCAACACGACGGGGUAGCCA.U..CG.GGU..GAAC.CGG.AGAACG.CGAGCUGAGCGACUU.GGCC.GUUAGGAACUUUUCCG.......................................GG.CGUUCC.CGGUUACGCG.UAACGUUAUUUGGCGCGCAAUGGAGGCGAGCAUGAGAUUGACGAUGCCCAUCAUUAUUCCGUUGCUCGCAGCCGCCUUUGGAUGUCAGUUCUCGUCUCAUGCCCCGAAUCCGCAAUGGCUCGCUGAUUUUCAGAAGACAGACUCAAUUCUGAUUCGCAAUCACGAUCAACAACAUGUGAUCGCAGACGCGGAGGCAGUCAAUCGAUUGCGGAACGUCUACGAAAACGCAAAAUGGAAACCGUAUUGGCACACGUUGCCCGGAAACCUUGGUGAUCGGACAAUUGAUCUACAGAACGGUGAAACAAAU
NC_005027.1/1219315-1218833                      CGCCACCAUGGAGUCACUCCAUUCGAUCCGUCAACAUCAUUCGCUUACGUCUGACGGUGGAACCACCAAUGGUCUUCUUGCGACAGGACGAACGACGGUUAACGA.U..CG.CGU..GAAC.CGG.AAAACG.CAAGCGGAGCGAUUUAU..C.GUUAGAAACUUUCCGU.......................................CG.CGUUCC.CGGUUACGCG.UGACGCUAUCCGGCACGCAGACCCGCUGCUUCGUCAUCCACGCACGCGAUUCCCGACUACGAACUCACUCUGGCACUACAACGACUACGUUUGCUCUGACCCGCGGCGGCGUUGUUGCCGAUCCAGCGGCCGGCGUUCUCUGGUUGCCCAGCAUCGUUCAAUCCCCAAUCCAUGCUGACCCAACGUUCAUCUCAUGCAAGUGACUGCAACGCUCACCCGAACCCACUGCUUCGGUUUGCUCGGACGAUACCGCGACGUGCUACAAUCUGACGAUCGCAUCGUGACGCUGAGACAACGCACGUACUCC
NC_005027.1/5397282-5397765                      AUGGCUUUGAGCGCGCCGGGCAUCGGUAAUCUUCCCGUUGCCAACAAUGUUCAGGCGGCGGGUGUCGUCGAGCCAACCAUUAGCCUGCUACGAAGCGACGCACCG.U..CG.GGU..GAAU.CGG.AGAACG.CGAGCUAAACGAAUU.GGCC.GCUUAAAUCAUUAUCA.......................................CG.CGUUCU.CGGUUAGGCA.UACCGUUCGCCGACAUUUGUGGCUGGAGUCUCCAUCUUGGCACUAACGCUCAAGCAGUGGCUGAUCGACUACAUCGCAUACGCGUUUCGCUACGUGUCACUGGGUGAUGGCAUCAAUAUCUAUACCGCUGCUUCCGCUGACUGGUACGGGAACCCUGAAGACGAUGCACUUUCCGAACGGGCGGAACGGAUUGAUUGGCGGCGCGUCCCGUCGGUUCACCUCCACACACGCCAUCACGCACUCAGCUAUCUCGAUCCGUUGGGCUUUCGUUUCUACACUCCAACUAUCAUCACGACUAUGAUUCGCG
NC_005027.1/1619146-1618664                      GGUUCUCGCAAUCCUACUGUUGAUUGCAGGCUAUCGUCGGUUUGCCUAUGCUAGAACCAAAUACAGAGCGUUGACCAACACCUAGCCCAAUAUCGCGACGAACCA.U..GC.GUU..GCAC.CGA.AGCGGC.GGUGGUGCGG..UUUAGUGA.AAUGGAAGAAUCUCUC.......................................CC.GCCGCU.CGGUGAACGC.GGCCGUUCGUCAACAAGGGCAGGAUUCCGAAUCGAACCUCGCUACUUUCCAUGAACGGAUUCAAUGAGAAAAUAUCUCCGAUUUAGUACUCGAACCAUGCUGUUUGCCGCUACGGUCGUGGCGAUGGCCUUGUGCUGGAUUCGUUGGCCGAUGAUGACCGCCUCGUCGUUUGUUGCAAACCCAGACGUCCCUACGGACAGGAUCAUUGUCGAUUUCGACACCCUCGAUGAACAGAUUGAACGAAUUCGGUUUUUCGCAUCUGACGAACGCAAUUCAGGGGUCGAACUCAAGGCCUUCAACCGCACGU
NC_005027.1/16685-16203                          CCGGACUAUGUCACGGGAUGACCCGCUGUGGUUUUCCCGACAGCGUUGCCGCGUAUUUGUGUGACAUAUUCGACGAUUCGAAACUGUACAAUUGACGGCGAACCA.C..GG.GAU..GCACGCGG.AGGACU.AGAAAAC.GUGUUUU.GG.C.UGUGGUUGCCUUUCCG.......................................UU.CGUCUC.CGGUGAUGCC.CGACGUUUCCCGAGUAAAGAAAUCACAUGCAACCACUACCCUGCAUCAUUGGCCUAGACGCUGACGAACUCGCCGACAUCAAACAGCGCUACGGUGGCCCUAUGGUGUGCCACGAGCUAUUGCCGCAAAUGAUGGUUCGUGAUCGCCAGCUCUUUGUCCAACCCGCGAGUGGCGCUCGGCUCCUUCCGAUUUCGCGAAUGGUCUUUCACGGCAUCUUCGCUGACGAUCACGACUUCAUCACUGGGCUAGCUAUCUGGGCCGGUGAAUGCUUGCCGAACGCCGCGGCAAUGAUGGACUGUCGGCUCAA
JCVI_SCAF_1096627470609/1239-1646                GCGUUUCAUACGAUCCUUCGUUUUGGACGUCAUUGCUAAACCCAUUGUCGCGGAGAUUGCUCACUUGCAAUCCAACCCGGAGCCCAUCACCGGACCAGCCAACAA.U..GC.CAU..GCACGCGG.AGCACU.CGAAAGCGCG..UUU.GGGC.AGUGGUUCAUCUUCCG.......................................CU.CGUGUC.CGGUGACGGC.CAACGUUCGCCGAGUGAAUACGCUCGGCUCAAACGCCUGGGUUGGCUUUGUCGUUUUUCUUUCUCCGUUUUUUAUCCUUCUGAGCGAUGGUAUACUGAGGUACCCUCGAAAACGGAUAAAACCAUGACAAUUCAAGAAUCACUUCGUGCGUUACCGCCCGAUGAAAAACUGGCUAUCGUUACACAGCUUUGGGACGAGCUAGCGGCGUCGGCCCCGCUGACGUUGCCGGAAG...........................................................................
JCVI_SCAF_1101668308184/369-1                    GCAUCUGCAUUCCAUUCUUCCGUCGCUCAAGGCUUACUACGCGGCUGCUGAAGCCUCGUGCCCGGAGUCCACUCGUGGCAUCUGAAAUCAGCAGAGGGCUAACAA.A..UU.CAU..GCAC.GCG.ACGUGC.G.AAGA.......................................................................C.GCACGC.GCGUGAUGAA.UAGCGUUAGGCAACCAAAUGCAGCGAGAGUACGGCAGAAGGACAUGUGAUCGAUGUGGAGAACUUAUUACUGCUUAUUGCCCUGCGGUUGAAACACUCUCACGACUGAGUGAAUUAAAAAUUUCAAGCAAAGAUAGUACGCUAGAGAAAAUUAUUGAAAUCGAGGGAGUCGAUCGAGGCGUCCUCGCGGAGUACGCGGAUCAUCGUAUGUACUCUAAGUGUCA....................................................................................
gws2_g3_0002_13/1351245-1351709                  UGGGAAAAAAGAUCAUCUUGGGGACACCACUCAGGCAGAUUAAGUGCAUUUAUAGAGUGGUUUGUAAAUCCAAUUGAAAAAUUUUAGCAAAAAUGCAGCUAUCAA.G..CG.CAU..GCAGCCGG.ACUUGC.AAACCUCUACGCGCU.............................................................UU.GCAAGC.CGCUGAUGCG.AGGCGUUAGCGGACUGGUUAAUACCGAGAAGAAGAACUGAGAAUUUUGCAUAGCCUUUCAAAUCGUUAAGACCGAUGAAAGCUGGCAAACCGAACUGGGUUUGCACAACAAUUUCACCCUCGGUAACGUUUACUCUUAUGCGGCCGUCGGCAUUACGGCGCGUUUUGGAACGCAUUUAAAAAACGAUAUAGGGCCGCCCAGUAUACUGCCUGGCUUCCCAGGCACUCCAACCUUCAAUCCCAACCGGAAAUCCAACUGGUAUCUGUUCGCCGGACUCGAGAUUCGUGCAAUGCUGCACAAUAUUUUU
NC_008740.1/4271894-4271425                      AGGGACGACGAGAGCCGCAGGGGCCUGCGGUUGCGCUUCUGCGUAUUGCUGAGCAACACCCGGAAGUUUUCAAUGAGCUUCACUGACCAGAGUGAGGUGUAACCA.A..GC.CAU..GCAC.CGG.AUGCCA.AAACCUCCGCUUCGCUACGGU.......................................................UU.UGCCGC.CGGUGAUGGC.GGGCGUUUAUGUGCGCAAGAUGGAACUGGCAAGGCCCCACGUCAGUAGACACCUUCUGUAAAUAGGGUAGCCCCUGACACGAAGGUGCUCGAUGAACCACGGAGGGAUUGUAUGGAAAUCAAGUGCAUUUCAGGUUUUGCGUCCAUAACCAAAGACCCUGCGGCAAGUGCGUCUCUGUAUGAGGAUGCGCUGGGCCUGCCGCUGGAGAAGAUGGACGACUAUCGUUUCAUGGAUAAAUUCCCCGGAGCGAACCAUUUCGGAGUAUGGCCCCUUUCUAUGGCAGCUAACUCCUGUUUUGGCCAGGAGG
NC_007498.2/1618752-1619224                      GGCUAUUGGACUAUUACUGCGGUCAUGCGUGGGCGUAUGAACAUAUAUCAAAUACCACAAGGCAAGAGCUAGAAAGUUAAUAAUGUUUAAAAGUACCCCUAACAA.U..GC.CAU..AAACGCGG.ACCGCAAAAAGCUGCGCUAUGCUCCGCA.......................................................UUUUGCGUC.CGGUUAUGGC.UGGCGUUAGGCUUAAGCCAUCAAAAAGGGAUUAUGAAUACUUGGCUCAAUUCACCGGACAAGAUUAUUGCAAACCUUCGCGGGGCACCAGAGAGGAUGCAUAAGGUCGAUUCUGUUCUAGGGGAUAGGACCUUUACGCAAUUUUCAGAAGCAAUAGCCAAGAUUCUGAGGCACUCUGAAGUUGAGCAAAACUGCAUUAACCAGCUACUUCCUAGAGAGCUUGGCGCUGAUGUUUGCAUUAAUCUUUUUAGCGCAGCAGCUGAAUUUGAGACGGGCAUAAAUGUACUAAGACUAUCGAAUGCGCCUGC
NC_005027.1/20141-19660                          UCGGCGUAACGCUCGUGCUUCCGUCUGGGCCAGAUGAGAGAUUUAGGCUGCCGGUCAUCGAAAUCGAGAACGGAUUCUUGGUCGAAUGAUGAUCACGACGAACCA.U..CC.CAU..GCAA.CGG.AGCACG.CGAUCAG.GCGGCUU.GG.C.AGUGAUUAAUUAUCUC.......................................CG.CGAGCC.CGCUGAUGGG.UGACGUUCCCCGACUAACCCCAAGACCGUUGCUACAACGUUUGAAUGAUCGACGACUCCGACUCUGAGCUGGUGGGUGAUACUGUCGAGCGAAUACUGAAACUUCACGGCAACCAACUCGACAUUUACUCGAUCCCCAAGCCGCAUCAAAUUGUGCUCGCGGUCAACCAAGCACACGCUCGAAUUUCGAACGGCGGAUUCCAAUUUUUGCUCGAACGAAAGGAUGCUGACUUCGACCUCUGCACACUCAUGCCCGAAUCGCAUGCAACAAUCGGCGCUGAACAAGCACAUCGAGCAUUCUCCCGAUU
NZ_AASF01000436.1/363-1                          AUUUUCAAUGGGCUGAACCUGUUGGGGACAAGAAAAAUAUUGAACUAUUUCUCAAAUAUAGACUUGAAAUUAUGAACUCAAUAUUAAAAUAAAAAGGUAUAACAA.U..UG.GGU..GCAC.UGG.ACUGCC.AAUUCCGCUGCGCUCCA...........................................................UU.GCCUGC.CAGUGACCCA.UGACGUUAGGUAUGUAAAAAAUGGCAUCAUUUAUUGGUACAAAUAAAGAAUUCCGACGUUACAUCGGUCCAAGAUUGCGGAAUCUUGUUCAGCAGAUCACCAGGAAUCAUAAAGCUGAGAUUGCGGUUUGCGAACAUUGUGGCUCAAAAGAAGUUCUUGAGUCAGCCCAUGUUCAUGGUAGAGAUAGAAAUGAAAUCAUUGAUC.......................................................................................................
NZ_AAWN01000004.1/90481-90003                    AAAGAAAAAAUUGUGUUUGCACUAGAUGAUGCAAAUCCUGAUCUUAUCAGGCUGACAGAUGAAGAAAAGCAAAUAAUAAAAGAUAUGAGCAGCAGCGCUUAACAA.C..CG.CAU..CAACUCGG.ACUGGGAAAAGCAGCCCCGCUUCGCUAUGCUGCU.................................................UUUCCCAGC.CGGUUAUGCG.GAGCGUUAGGUUUUAAAUGUAAAAGUUAAUAUCUGCCCGGACACUUCCGGCAGAUGGUAAAGCGCCCCCCGGCCAGUAUUUUUAUGCCCUGCAAUCCAAUGUUAUUCCUUGCAAGCACCAACAAUUCCGGAGUCGGUAGAUCCCACAUUAUUGAUAACGCUUUCGAAUAUUCUCUGCUGCGACCUUUACCUCCUCCACCAACCAGUCCGGUGAAAGCACCUUUACCUCGGCUCCGAAGGACAUCACCCACGACACCACCUCCGGUUCGGACGAGGCGGUAAAGGUCAGCACAAUCCCAUCCCUUUUC
NZ_AAWN01000064.1/10549-10083                    GGUUUAAAAUAAAGGGGUAUGAAGGAAUGGAUGAAAUUACUCGUCUACUUAAAGAAUCCGUACCUUUAUCCAAACUUGAACCAUAAUGGCGGCAGCUUCUAACAA.C..CA.CAU..CAACUCGG.ACUGGC.AAUUUUGCUGUGCUCCA...........................................................UU.GCCAGC.CGGUGAUGUG.GAACGUUGGGUGCCGGAGUUACCCACGGAAAGUGGACACCUUAUUAAAUUAGGUUUAUAUACCUAAAAGGAGGUGUCAAAUGGCUGGGAAGAAAAGAAUAUAUUCGGAGUCUUAUCGGAGAGAGGCGGUCCGGUUGGCUGAUUUACCAGACCGGACCUCGGCUGACGUGGCCAGGGAACUGGGGAUUCAUGUCGGCCAGGUCUACAACUGGCGAUCUCAGUUUAAUAAGCUGGCUAAGCAUCAAUUUACGGUCGCAGACGGGACAAAUUAUUCCGUAUCAGAAAAAGAAGAGAUCCGGAGGCUUAAA
soil_XZS99204_b1/590-120                         GUCCCUCCGUCGUUAUCAAUUCGUUGAUGCCCGUCAUGACGAGAUGCCGCCUGAAUCGUUUAUUAAGCGCCUGAAGCCGUAACCGAGAGGUGAUCAGCCUAACAA.A..CC.CAU..GCAC.CGG.ACCCGU.GCAACGGGCACUUCGCUCGCUU......................................................GC.AUGGGC.CGGUGAUGGG.CGUCGUUAGACCGACAACGCAAAGCAUCUGGGGCCGGCCAAUAGAAUGAAAAUCGUUUCUACAUCUGACGUUUCGCUGGACGACCUUCGGACCCUUGCCGAGGAGGUCAGGCCAGACCUGACAGUCGGAAUCGACACCAGCCAAAUAUUCCUGUGGUCUGCUGACCCACCGUCCUUGGUCGCCCUACUCGGUGAAGCCGAAUGGUGGGUCAAGGCAAUGGCGGGCUAUGCCGCACUGUACGUUGCUGAGCUGGUCAAGGAGGCGGCCAAAGACUCAUGGCGGAACCGAAGGAAGGCGCUGGGUGUUG
soil_Contig40575/1589-1090                       AAUGAGCGGGGUUUGGAGAAUGAUGCGAAAGCGCGCUCGCUUUAUGCUGCUGAAAGGUUGAGUGAGUUAGAGAAAAGGCAAUUAAUCUCAGGGCGCACAUAACAA.A..GC.CUU..GCAG.CUG.ACGGCGCGAUAGUGUGCUUCUCAAGUAACUUCUUUCGUUCAGCUCGGAUGCUGAUCG...........................CGCGCCGC.AGCUGAAGGC.CGUCGUUAUGUGGCUUCGCGUUUCAAAAGCAAUGACCAAAAGAUCGCUCCUCAUUUGUUUGCUCUGCUUGGGUUGGUCGAUAGCAUACUCCGCACCUCUCAACGACUCCUCCCAUCUACAGCCGUCCCAUCGAGCCAUCCUGAAGAAAUGGCUGGCGCAUCGAACCUGGCUCCGACCAGCUACAGAAGAUGAUUUUAGGGAUAAAGAAGGGUUAUCCCAUCUGCGAUCGGAGAUUGGGAAGAACAUUCAUCCGUAUUAUUCAGUCGGCUAUUUCAAUAGUGAUGGAAGGAAAGAUUUUGCAGUUAUU
NC_007912.1/2333995-2334461                      CCAGAGGAUAAGCCGGCUAUCGAACUGUAUUCAAAACUUGGAGUGCAGGAAGAGGUUCUGCAUUUUGAUAUUGAGGUAAAAGGAAAUCACGGCGUCACAUAACAA.U..CG.CAU..GCAGUCGG.ACAAAU.UGCUGCGCUGCGCUUCG...........................................................CA.AUUUGC.CGCUGAUGCG.GGGCGUUAUGCAGCAAACAAUGGAUUAAGAAUCCUUUACUUGAGAAAUACUAUUAACAAGUAAGAUAAUUAAGUUACAGGAAAAGUACAUGGAAUAUAUUAAAACGCGCAAUGAACUUAGAACCGCUUUCGAAGCAACACACGAUGUUGCCGAAAGGAAAGUUCUUCGGUUUAUAGAUGGGCACUCCCGCCGCUUCAUUGAGAAAUCUCCUUUUCUAUUAAUUGGGUCUCAGGACGCAUCCGGUAAUGGUGACGUAUCUCCAAAAGGUGAUUUUCCCGGCUUUGUAAAAAUCAUAGACAAGAAUACU
gws2_d1_0290_1/1099-579                          UGGAUUUAAAAAAAUAGAAUUUUAUAGGAAUUACCAUUUUGAUCCUUAUGACAAAGAAAAGAGCGGUCUGUUAAUAGCCGUUGCGUACAAAUAGACACCGAACAA.U..GG.CAU..GAAGAUGG.ACGGGC.UAUAUCUUGCGAUUUUUCAGAUUUUUCACUUACCCUCAGCACCAUGGUUUUUAGAAAAUCUGUGGUCGUUC.....UC.GCCCGC.CACUUAUGCC.GGGCGUUAUGUGAAGAGAUAAUUGUGAAAAAUAUAGAAGAUUAUAUCGGUGGAAAACUGCCAAGUUCAUACAAACAGUUUCUAGAAAGUCAUAAUGAGCGACCCCAAAACGAUGUUGUUGUUCUAUAUUUGAUUGACGAACUUAUAGAAAGAAAUAAGACCUAUGAAACAACCAAAUAUGCACCUGGGUAUAUCAAUAUCGGUGAUGACAGCGGUGGAUCAGCUUUUUUAUUGAAACUUGGGGAAAAUGAUCCACCUGUGCAUGUUGUAGGACACGGUAGUAUGGACCCUAAAUACAUGGAGUUGGU
NC_007948.1/1988388-1988858                      AACGAGGAGGUCUUGCCAUUCCUAUGGAACAACCAAAGCAUGCGCUUUGUGCCGGGAUUUAACUCACUUGGCAUUACGACGCGUGAGCCAUAGGGAAUCUAACCA.G..CC.CAU..GCAG.CGG.ACAGUC.GAAAGCGGCGCUUUGCUUGCUU......................................................UC.UCCUGC.CGCUGAUGGG.CAACGUUGAGGCUGUAUUUUUAGUCCCGCCAGGGCGUUGAUCUGGCGCGCGACUUGCAUGUCCUGAUGCACCCAAGCUCAGGACAUCGCCAUGGCCCGCUACAGACCGGUUGACCGCUCGCCCAGGUUCAUCCCCGUUGUGCUGGAUGCGCAAAUCCAGCCCGGCAGCUUUGAGUACGCACUGGACUACCUGGUCGAUCACGAGCUUGAUCUGUCUGCCCUGCACGUGCGUUACAGUAACGACGCCACCGGCGCGCCCGCUUAUGACCCGGCAGUCCUCCUCAAGAUAGUCCUGCUGGCCUACAGCC
sludgePhrap_Contig16220/3751-3279                UCGCAUUCGUUAUGAAUAUCCCUCCGAUGAGGGGCGAGGUCACAUCUUGACUUCAACACGACGACAGCGCCGCAGUUUCCUCCGCGUAGCGGCUUCGUCCAACAA.C..GC.CAU..CAACUCGG.ACGUGC.AAAAGCGUCGCUGCGCUCUGCUU.....................................................UU.GCACGC.CGGUUAUGGC.GAACGUUGGGCGUCAAACUCUAGGAGUCCGGAUGCAGAUUGAGCGUCUUGAUCAUUUCGUUCUGACCGUGCGAGACGUAGAUACGACGACUUCGUUCUAUCAAACCGUUCUUGGCAUGGCGCCUGUUACGUUUGGUGCAGGCCGGAGAGCGCUUGUUUUCGGGCAAUCGAAGAUCAAUCUGCAUCCUGCAAAUGCGCCUCUCGCGCCUCACGCGAGCCAUCCCGUUCCCGGCUCGGCCGACUUGUGUUUCGUUACCACGGAGUCGCCCGAGUCAGUCAUCGAUCAUUUGCGCAAGUGCGGCAUCACC
NZ_AASF01002149.1/2046-2529                      CCUCUUUAACAAAAAAUUAUACCUUAGCGAUCAUGGCAAACGAAGCAUCUUUCAAUCCAAGAAAAUAAUAUUGAUAGGCUAUUUAUUAACAAAAAAAUCUAACAA.U..CA.CAU..GCAG.CGG.ACAGCA.AAAAGCAGCGCUCAUCGUACCUCGUCGCUCUGCUU.........................................UU.UUCUGC.CGCUGAUGUG.AGGCGUUAGGCGGUUAAUAUGCCUGGCGUCUAGCAUGUUAUUGAGAGGGCUCUUGGGAGAACAUAGAAUGAAAAAUGCAAAGAAGUUAGUUUAUGUGGGCAUAGCAAUGGCCUUGGUGAUAUUGACUGCAGGGUGGCGUGAAAGAGUCACGUAAGGGUUAUAAAGAAAUGCAAUUCUCUGCAUCAUGUAAGUCCUGUGAGAAGCUAGACGGCUUCGUCUCACCAAGUCAGAUUAAUGAUGAAAUUCGCAAGAUGGUGGGUAAAUACAAAGGCGUAGGGGAAGCUGAUAAUGUUGCUAUUCAAAAGUC
NZ_AASF01001610.1/553-69                         CUAGAUUACUUAAUAGGUAAGAUUGAAAAUACUGGAAAAUGUGUCCCUUGAUAGUGAAUUUAAAAAACUAUCAGCAGAGUAUAUUAACUGGUAAUCAUCUAACAA.U..CA.CAU..GCACUCGG.ACACCA.AAAAGCGCCGCUCCU.CGUU.CCUCGUCACUCUGCUU.......................................UU.UGCUGC.CGGUGAUGUG.UGGCGUUAGCUGAAAGACAAAUAUUGAUGAUCGAUGAACAAACGCAUCAGGCACCCCAAGCUCAGUCAAUUCAAGUCCAUAAUUUGUCACGCGCUUAUGCGAGAAAAUUGGUUGCCAAAUCCAAACGGGUGUAGAGUCAAAGUCCGUACCGCGCUGAAGCGGGAAAGUUGAUAGCCAUCCAAAACAGGUGGUGCAUCGAAGGCAACUCAGCCGCUGAUGCGGGGCAGAGUUGGUAGCCAUCCAAACAGGUGGCAACAUCAAAAGCACAUCAGCCGCUGAUGCGGCCAGAGUUGGUCGCCAUCCAAAA
NZ_AAXY01000001.1/44160-44638                    AAAAUUCAUGAAUCAAGUCCAAGCCCAAAUAGUGACAAUUGUAAAAUCCCAGAAGAAUGGUUUCAGGAGAAAUAGCUCAGUGACCGAGAAAUGCAAAUAUAACAA.U..CA.CAU..GCACUCGG.ACAGUA.AAAAGUGCCGCUCGUCCCUCGCACUGCUU...............................................UU.UACUGC.CGGUGAUGUG.AGGCGUUAGCUGGAUUUAUGUGGUGCCUUUUGGGUCGUUCGGCACCAGUGGCCUUGGUUCAGAUUUGGUCGCAAACCGGCGAGUUUUGGUGUUUGCCAAGGCCGUCUAAAUCGGUGGUCAGUUGGUAGCUCAGUGAUUCAGCAGUGGUGAAAGAAAGUUGAGCGUUCCGUUUGUGGGGCUGUCCGGCGCGCGCUUGGUUUUGAUCUGCUAGUCUGAUGUUCAGAUUCAUUCACCGUAUGGAGUGCGGUGUUUUUAAACGCGGUGCACCGGCAAAUUUUGGUGCAAAGCAGCAGUGGCGCAGGCCAUC
NZ_AASF01001702.1/1-475                          .....CAAGAAUGAGUAAUCAGGAUAAAAGCUUUAUUAAGGAUCUUUGUGACAACAAUAUGCCGGAGUAUUUCAAUUAGCCGAUGCACCAAAAAACGUAUAACAA.U..CA.CAU..GCACUCGG.ACACCA.AAAAGCGACGCUCGUUCCUCGCUAUGCUUU..............................................UU.UAGUGC.CGGUGAUGUG.AGACGUUAGAUUUCAGUCAUGAAUAAUAAAUGGUAUCGCGCAUCUCUAUUCUGUGGUUUUACUCCACUUAUUUCUGGCGUAAUAAUUUUUGUAAGUUGGUUAAUCACUAGAGCUAACUGGCUUGAAAUAGCUGGAAUAUUCAAUAUUGUUGCUGGGUUAGUUCUGUUCAUUUUUGGCCUAUUAUUCUUAGGUGUGUACUACUUUAAAGGAAAAAGAAACAAUAGUGUAAGUUUCAAGAAAAUGGCCACUCCUCUUGCUAUUCUUGUUUUCAAUUUCCCUGUUGCUAUGUUCGCAGUCACAACUGCAA
NZ_AASF01000597.1/254-1                          AAGGAAAAUAAGCGAAUCAAAGUAGCUUUUACUGAUUGGUUAAGCCCUGGUUUUGGGGUGAAUAUCAUGGUGGCCAAAGAAAAUUACCAUGCAAAGCCCUAACAA.U..CA.CAU..GCACUCGG.ACAUCA.AAAAGCGGCGCUACGCUCUGCUU.....................................................UU.UGAUGC.CGGUGAUGUG.AGGCGUUGGGCAACCAAGGCAUCGCCAUAGAAUAAGCCCGUGCACGGCAACAAAGAAUUAAGUUUAAAUCGGGUAGAGUUGGAGAAGC...........................................................................................................................................................................................................................
NZ_AASF01000398.1/518-41                         CAAGUAGUUUAUUCUAGGUCGAAAGAAGAUGUAAGAUGGAAUACAGAAAGUAUUGUUGGCUGCUAUAAGAAAAUGGGCUAAUUAGAAACUAUGAAAGCAUAACAA.U..CA.CAU..GCACUCGG.ACAGAAAAAAGCUGCGCUCGUUCCUCGCUCUGC..................................................UUUUUCUGC.CGGUGAUGUG.AGACGUUAUAACCAAAAAUGAACAUGGAUACAUUUCUUGAAUUACUAAAGUUAGGAAUAGUUGGCCUUAUUGCCGGUUUAUUUUCGGCCUAUAUUGCAACUCGUGAACACCGCAAUAAAAAAUGGUGGGAACUGAGAGUUGUAGCAUAUCAAUCUGUAAUUGAAGCACUGUUAGAUUUAACGCACUACUAUAAUCGGAAAUAUAAGGCAGAAAUGGAGAAUCGAGAGCUAAGUAAAGAAUACGAAGCUGAGUUAGAUAAAUUCUGGGAUGAAAGUUAUCAUAAAAUACAGGAAGGCUUCAGACAGCG
wf1_AGZO15577_g2/271-752                         UCAUUGGUACUGGCGGCACGAAGGAACCAUUUGCUGGCAUUAGCGAUCCAAUGACCUUUCGUAAAAAAUUCCAAGAACUGGAAUCAUAGAAACAGCUCCCAACAA.A..AG.CAU..CCAG.CGG.ACAGUU.AAAAGCGGCG..UUU.CGCU.ACGCUACACUCUGCUU.......................................UU.AACUGC.CGCUGAUGCU.AAGCGUUAACCAAUCGGAGUACUAAUUGAGAAUGUCCAUAUUUGACAAAGAAUCAAAGUAUCCCUCGCACAGCUACAAAAGCAUAAAUUUUGCUGGGAAAUGGCAGAAAAAGUUCAUUGAUGAGUACAUUGAUUCAAUAUUCAAAAUUGGCAUUGAUAAAACGCAUGGCAUAUUUUCAGAUUCAAAAGAAGAGCAUUUUCCUCAAUUUUUAUAUAAAUUUUACACACCCUCUAUCUAUAAUUUAGCUUGUAUUCAAAGCAAUACUGUUCAUUUUUCAUUACCAAGGAGUUUUAAUGAUCCAUUCGAU
gws2_d1_0267_32/13013-13508                      AUUAACGUUGACUGAGGCUGAAUUAGGCGCAGCAUUCAGAGCAGAGUGGAUGCAGCGUAUUUAUUCAUUGAAACUGCAUGAGUUGAGGCAUCGACCGGCGAACAA.A..AG.CGU..GGAG.CAG.ACGGCGAGAAGAUAGCGGUUUUACGUAAAGACCUUGCAGGCUUGGGGUUUAU...............................UCUGGCCGC.UGCUCACGCU.CAGCGUUCGGCAGAUAAUCGAAUAUGAUCGAAGAUAGUUCAAUAUGUCCAUGGUGCAGUUCCGAAAACCCGAAUAAUAUUGGAAUGAAAUUAACUCUGAAGAAUGAUUUCAGAUUAACCUGUUUGGCGUGCGGUAAUAAAUACGCGAAAACUGAAAAAGGGAUAGCCCGAAUUUACGGCAGCUAUAAAUUUUUCACUGCUCUGAGAUACUUAAGCAUUGUAGCUCUUAUUCUUACGACAUCAGGAAAGUUCUUUGGCUUUAAUGAUAUUCUCUUGAUAAUUGCAUUUUGUUUAAUUAUUUCGUUUUU
soil_Contig40575/935-435                         UUGUUGAAGGCGACUUUUACUGCAUGACUCUGAUACCUAGAGGCAGAAAAUAUGUUUACGAGGAUUGCGAGCGUUGAAAUGCUCAGGCCGUCCGCCACAUAACAA.A..GC.CUU..GCAG.CUG.ACGGCG.CGAUAGCAUGGUUCUCAAGUAAUCUCUUGCUUCGCCGCUUGAAUGCUGAUCG........................CG.CGCCGC.AGCUGAAGGC.CAUCGUUCGGUGUCUUCCUUGAAUCGAGUGGGUAACACUGAUUAAAUGGACCGCUGAUGAACUUCGAGAUCGUCAGCGAAAUCAGCGAUAUUGAUACCAUUGCUAUUGGCAGCAGAAUUCGAGACGUUUCGAGGCUGCGAAGGACGUAUGGCAAAGGUCGUUGGCGAAAGUUGAAAGGAAUAGCCAAAGUACGUCUUCGGAGCGGUAGAAUACGCCUGGCUGAAUUGCAUUGGUACGAAGCUCACGGCAUCGGCCGAAAAGAAAUGAAACGUAAACGGUAUCUUGAUUGAGCCAUGAGUCAGAGAAA
soil_XZS21013_g3/767-286                         CACCGCCGUAGAUGUAGUCGCGUUGACCGCACCAGAUUGCUUUUUUGGUUUCUGGACAGACCAGAUUGUAUGUUUUGCUCAUAUUGUUUUGACGCCGCCCAACCA.C..CG.CAU..GGAG.CGA.AUGGCG.GUUGGCGCGUUCAGUGUAAAUCGUGCAUCUCGCG..........................................UC.CGCCAU.CGCUCAUGC..AGACGUUAGCAUAAUAGGCGAUGAUUGCCUCAAGUUCUUCCUCCGUUGGUUCUCUCGGCGGGGCGUCAUCAGAAAGAAUCCAAAGCCCUUCCGUUUGACCACGCGAUUUAUACCACGUCACCCACAGCGCGAGGCCGAUGCUGUUGCCGUUCGGAAGUUUGCACUCGUCGAUUUUGAUGGUCGCGUAUUUUUGGUCUUCGCAGUAUUGAUAGUCCACGCCGGGGCGCGGUGUGCCUUCGUAGCAGAUGCCCCGAAUCGCGUUCAGCGUGGCGCAGUUCCAGUUAUCCCGGAGUUUGCCUGCGAAGGC
JCVI_SCAF_1096627388974/241831-241367            CAUAUGGUUGCCUGUUUCGAAUGUCACUAUCUGUGGCUCAUAUCUCAUCAAUACUGAUGACGGAGAAAAGGUCAGUGCCACAAGACUUAAAUAGUAAGCUAACAA.U..CG.CAU..GCACUCGG.ACGCAC.AUUUCGCUGCGCUCC.............................................................AU.GUGCGC.CGGUGAUGCG.AAGCGUUAACUGCAUGGAGUAGCAUGGCCAAGUUACUGAAAGUCAUUGCAUGUGUUCUUAUCGUUGUGGCUAUCACAGUUUGCGCUGUGCUUUUGUGGUUUGACCGCUCACAAGAUAUCGAUUUCGCUGUUUAUCAACCCGAUUCUUGGGUUACAUGCAAUGGAGAAAUUGAUAAGAACUCAGUUGAAUAUGAUCGACUCAAUAAGUGGUUGAAAUUAAAUAGUUCAAACUGGAAAAACUAUGUAGCAACUGCUGCUCCUGGGUACUUUUAUAAAUCAGAAAAAAUUGUGAUUUACGUACAAAAGCA
NZ_AAIJ01000025.1/10088-10552                    GCUGAAGAGCCUCGGAUUCGAGAAAAUGCUGAACGCGCUAAGGAAAAUCUGUUGAGGAUCGGCCGCUUUGAUUAUCUGGACGUUGAAUGAAAGAAUGCCCAACAA.U..GG.CAU..GCACACGG.ACGGCA.AUUCCGCUGCGCUCC.............................................................AU.UGCCGC.CGGUGAUACU.GAUCGUUAUAGAAACAAUGAAUUUACAGCAACUGGGUUUCAAUAACUGGUUUUCUGAUCAUGCAUCAACUGCGCUCCAACCAGGGCAGAGCGUGGCACGAGUCAUGACCGUUGACCGCAACGCCUACCUUGUGAAGGGUCAGGGGCAAGAAAUGCCUGCGGAACUUUCAGGCUGGUUCCGUCACACUGUUGAGUCCGAUGCUGAUCUUCCAUGCGUCGGCGACUGGGUUUGUAUCCAGUACGCACCUUCAGAACUGGCGAUCAUACAUUCUGUGUUGCCUCGUACAUCAUUCCUGCGUCGAAAGCGA
NZ_AAQF01000008.1/16683-17134                    UUCGCCAAACACUCGGAGAGCUGAUCGUAAGCCGGUCACCCAGUGGCCUCUUCGGGUCGAAAGUGGACAACCAGUGGCUGCAUCAACCACGAUAUCGCAUAACAA.C..AG.CAU..GCAG.CGG.ACGGCG.CUU.........................................................................AG.CGCCGC.CGCUGAUGUU.GGACGUUAACAUCCAACAACGUGACGCUUUCCUUGAUAUGCCUUGUAGCGUUGACCAUGAAUGCUUUCCUUACCUGACUUUUUAGGGUGGUGAAGGCGCCGGCUUUUGAAAUCGAAUUUCAAACACAAGAGAUAACCAAAUGGCGAAGUAUGAAGUAAAGCAAACCGCGGUCAGUCAGGUGCUGGCGGAUGUGCGUAGCGACAAGAUCGCCAUUCCUGAGCUCCAACGGCCUUUCGUUUGGAAGACGUCUCAGGUGCGUGACCUGGUGGACUCACUGUACAACGGCUACCCGGUGGGGUAUCUGAUA
NZ_ABCT01000001.1/166311-166762                  CGCUGACGGCUGCGACACUUAAGCCCGAUGAACUGGCACGCUUCGAGCGCCUGUUCUCCAAAAUCGGUGAGGUGCUGUGACAGUCUCCCCUUGGUCGCCUAACAA.C..AG.CAU..GCAG.CGG.ACGGCG.C.UUC........................................................................G.CGCCGC.CGCUGAUGCU.GGGCGUUAGACCUCGUUGGUGACGCCGUGGGUCCAAUAGCGCUCUUCGACAAAUCCUUCUUGCAGUCUCUCACGCUCGAUGAGUCGGUGUGGUUUGAUCAUUUCUUUCUGCCUGUCAUCUGCCCCUUGUUUUUUGUUGAAACCCUCGCCGAUCUGAGCAAGCGAACCCGUGUAGGUACACGAACUCCUGAAGACCUUGUCCGCAUCAUUGCGGACAAAACGCCUGUCAUGUCGGGAGCGCCUUGCGUACAUCACUCACAGAUCUGCAUAGCGAACCUGAUGGGUCAUGAGGCGCCGCACUUUGGUCA
NZ_AATS01000002.1/130578-130114                  GGGGAAAGAAUUGUUGACUUGUUGCAAAUCACAGGUUUUACAAAUGUUUGCAAAUUUUACCAAUCGUACUUGUUUGGCGGCUAUAUCGCAGAAAAGGCAUAACAA.A..AU.CAU..GCAC.CGG.AUUGCU.AUUCCGCUGCCGCUCC............................................................AU.AGCAAC.CCGUGAUGAU.UGGCGUUAGCCUAAAAAAGGAUGUCAUGAAGAAAUUAACAUCAAUCUUAAUUGCAGCCGUGCUCAUGUUGAUUGCUGGCUGCUCGUAUCAGGAUAUGGCGGACAAUCUGAUUCCAAAACAAGAAUCAGCGUUUGCGAAAGAUUAUCUACAUCGGCUGCAAACGAGGGAUUUCGAAUCCAUCAAGAAAUACAUUGAUCCGAGUAUCGAGGCGCAAGUUACUGAUAAUAAGCUUUUAGAGGCGGCGAAGUAUUUUCCAAGCGGAAAUUUACUAAGCACCGAGUUAAUCGGAUCUCAGGUCAAUGUAGUC
JCVI_SCAF_1096627924300/848-1338                 GUCAAAGAAGUUCGAGCGCAAGCCAUAUAGUGGGAUGCAGGGGGAUCAAGUGAGUAGUCUUUUUGAAUGUCGCUGGAUUGACGCAUGCGCGCUGCCGUCUAACAA.A..GG.GAU..GCAG.CUG.ACAGUC.AAAAGCGUCACGCCCUUUGCAUUCGCAAAGGCCGCGCCUCUU..................................UU.GUCUGC.AGCUGAUCCC.CGACGUUAGGCGGCUCUAUACAGUCAAUGCCACAGCAUAGGCACGAGGCUAAGGUUAGUUGGCGCCGAGGCGACGUUAAGUUCACCGAUCAACGUUACAGUCGCGCGCAUGAGUGGAGCUUUGAUGGCGGCGCUACCGUUUCAGCUUCCUCAUCUCCGGCCAAUGUGCGUGAACCGUACUCUGUGCCAUCCGCAGUCGAUCCAGAAGAAGCCUUGGUAGUGGCAGCAUCAAGUUGUCACAUGCUGUGCUUUCUUUCGAUCGCAGCACGAGAGGGGUACACGGUAGACAGCUAUGUGGAUGCGGCGUA
JCVI_SCAF_1101668162688/840-361                  GGAGCGAGGUUCAGGCUGCGAUUGCGAAAAUGCGGUCGUGAACAUAUGCGAUUUCAGAGCAGCACUCCUGACAUGUCCUCCAUAAACGGGUGUGGUGCCGAACCA.C..GC.CAU..GCGG.CGG.ACUCGC.GAUGAAAUCUCGCGGCGUGGUUCGCCUGAUG.............................................UC.GCGAGC.CGCUGAUCGC.CAGCGUUCGGCGAAGGAGAGUGCUCGUGGCGGAGGUGGUUUACUACGUUGCCGCGAGUGUGGAUGGCUCUAUCGCCGUGGUGGAAAACGGGGCCAAGGCCGGCCUCGCGAACCCCAUCGCCUCCAUGAGCCAGGACGAUCCGGUAUUCCUGUUCGUGCCCGGCGACCAGAAUCCAACGGUGCCGAUCGUGUCUCGUGGCCCGACGAUCCCGACUGAUCGCCCAGCGGUCACCGCCACGGAAUGGUGACCGCCGUCAUCCGCGUCCCUUCGACAUCGAGCGUGCCCACGGUGGGAUCGCCACGUCCGA
JCVI_SCAF_1101668607686/416-1                    GAUGAGCAAGAGCGGAUCAUUCUGGGGCUUGCAGCCGGAGAGGUGAUUCGAGAAGAGUUCGCUGGCUGGGUGCGAUCCAGCAUGCGGCCAUAAGAUGCCGAACAA.A..GC.CUU..GCAG.CAG.AAUCGC.GACAGCGUCUUGCGUGUUGUUCAUGGUCGAUUG...........................................GCUGCGAUC.UGCUGAAGGC.AGCCGUUCUGCCAAUAAAUCGCAGUGGCUAACCAAGUUUUCACUUUUGAGGCGGGAAUUACUAUUCGCAACUUUGGCGAACCUCCGGAGUUUCACAGCGGCAUGAGAUCCAUUCGCUCCUUUUGCCUGCCCUUCUUGCUCGUCAUCCUUGCCGUUGAGGCCGCCGGACAGGACGGCUCCCGCCUUCGUCAGGGAUUCGAACGCCUCGAUGCCGACGGGAACAGCCAACUUCGCAAACCGA...................................................................
JCVI_SCAF_1096627137814/5024-4546                ..UUCUUUAUCGAGUUUGAUGUGCGAUUCUGCCGCUCUCAGAUGUUCUUCGAGAUUGCCCCGCGGACCAGCUCCGGGGAAUGAGCAAAGACGGAAGAUGGAACAA.A..GC.CUU..GCAG.CAG.AAUCGC.GCUGACG.....UCU.UGCGGGAUUGAGAAUCUGUCG.......................................GCUGCGAUC.UGCUGAAGGC.UACCGUUCGCUGCUGACUCUCACCCCCCCUCUCCGCCUCCAACGCCUUCGACCGGAUUCUGAAGGGCCCCAGCAUCGACCCACACGACGGCCCCAUAUCCGCCCACCCGUUGCCCUCAGCGUCUGGCUCAACAUGGCUUGCCCGGGUGAUUUGCAGCCGCCCCAGUUCGCGUAGGUCGAACUCCUCGCCAUAAAUGCACCUGGCCGACCCGCCAGCAUCGACCACCUACUCCAUCUUGUUCGGCACAUUCAUGCGGCACCUCCUGAACGCUGUCUUCUGAGGAUGCUCCGCCGCGAUCUGUCGAUGA
JCVI_SCAF_1096627366631/586-1066                 AACGAAGGCCAGCCGGUCGGUGGCAGGGAACUUGAUAUUGUGGUGACCCUGGAGCCAUCGCUUUGAGGAAUCGACAGACGAAGGCCAGAGCAGGAGGCAGAACAA.A..GC.CUU..GCAG.CAG.AAUCGC.GAUGACGUCC......UGUAGAGUUGAGAAUCUGUUG.......................................GCUGCGAUC.UGCUGAAGGC.AGCCGUUCGCCCAUAGGGUCUAUGCGUCCAGUUCCACCACGCAUUCAUGUGCUUCUUGGAAGCGACUCGCCACGUGCGCUCGUGAUUCGUCGUGGCCCGUCCGAUUGCGUUGCAACCGUCCUCUGGGACAGGCAUCGCGACGAGUUUCAGCUGGGUCAAUGGCUCAAGGGCCGCAUCUACGAGCGACGCUCGGAUAUCUCCCCUGACGGCCAGUAUGCGAUCUAUUUCGCACUGAACGGCAAGUGGCAAUCCGAGUCAAAGGGGUCGUGGACCGCAAUCUCACGUGUCCCACACUUGAAGGCAAUCG
JCVI_SCAF_1096627145484/5798-6277                CCUCGCCGUCUUCGAAGAUGACACGUUCUUCUGGUAUUGGAUCGGUGACCACGAUCAAUAUGAGAAAUUUCUUGCCGAAUAGCUUGGCCCCACCGCGGCGAACCA.A..GC.GAU..GGAG.CAGCA.UCGC.GAUAGCGUCCUGCGGAGUGGAGAAUCCAAUG.............................................UC.GCGAGC.CGCUGAUCGC.GGACGUUCGGGGUAUUGAGCAGCGCUGCCUGAAUGACACGCCUACGAGUCUUUGUGACAUAGUCAUGCCUGAACUCAGCCGGUUCUACGGCAUCAUUAUCCGAAUGUAUUGUGAAGUCGGGCCGCAUCACACCCCUCACUUCCAUGCCUACCAUGGUGACGAUGAGGCUGUAUACGGACUGAACCCCAUAGAACUGCUCGCGGGCAGCCUCCCAAGACGGCAGGCUAGACUGCUAGAGGCGUGGGCCGAGUUGCGUCAGGCGGAACUGAUGCCGACUGGCAGCGGUUGCAGGCCGGAACAGAGCCCU
JCVI_SCAF_1096627362722/2840-3320                GUGCCACGUCAUCGUGAGAUCAACGAAUUCAUGGCGAAGAAGAUUUGUCGCGAGCUUGAGAUCGCUGAGCCGAGAAAGUGAACGUAAUCGGGCAAGGGAGAACAA.A..GC.CUU..GCAG.CAG.AAUCGC.AAUGGCGUCCUGCGGAGUUGAGAAUCGAUUGGCU.............................................GCGAUC.UGCUCAAGGC.GGCCGUUCGGCAACGGGAGGCCCAGAGUCAGAGCAGUUUCGGUGUCGCGCCGGUGGCAAUCACCAAGCCGAGCAAGCAUAUCGCGGUUACCUAGGCGGUCGCUGUCGCGGUAGAAUGGAGUGUGCUGUGAUGACCAGCGAGCGAUUCGCCCCGUGGGUUCCCCCGAAAUGACAACGAUCACGAUUCCACUAUCCGAUGAGCGAGCCGCCCAGUUGCGACUGUGGGCUGAGGAGGCCGGGAUGCCACCAGAGGAGUUUCUGCGGCGUCGCGUUGAGCAGCUGCUCGAUCGGCCUGACGCGCAGUUUCA
JCVI_SCAF_1096627146406/3493-3973                UAGUGCGUCUGUUGGAUGAAGGGGUAUCCAUACCCGAGCACUCCCGCGUUAUCGUGGUGGCCUCUGACCCUGGCUGAUCAAACGCGAACAGAGCCGGCCGAACAA.A..GC.CUU..GCAG.CAG.AAUCGC.GAUGACAUCUUGCGGCGUUGAGAAUCGAUUG.............................................GCUGCGAUC.UGCUGAAGGC.AAUCGUUCACCGAACCGCGGCAAUUCCCCGGUGAUACCUUGGAUUGCCGCCACAGAGCCGUCCAUUCGGUGAUGGCAGAACGUCGAUCCGCGUGGAGCAAAUCGCCGAGCAAGUGAAGUCGCUUCCGCGGAGCGAGCGGGAGGAGCUUCUGGCCUGGCUUGCCGACUUUGAACUCGGUCAGGUUGAUGCGUGGGAUGAGGAGAUCGGCCGGGAUUCCCAGCCGGGCGGUCGGAUGCAGCGCGUCCUUGAUCGUGUUCGCCGCGAUAUCGCCGAGUGGAGGACGAAGCCGCUUGGCGAAGUCAUCGAC
JCVI_SCAF_1101668135096/993-513                  GGAAGAAGGGAAAGGACAAUGGCAAGCUUUGAUGAGGCGCACAAGGGGCCCAAGCGCAAUCGCUCGAAGGGCCAUGAUCAACGGAGAAGUGGGAGGGCCUAACAA.A..GC.CUU..GCAG.CAG.AAUCGC.GAUGACGUCCUGCGGAGUUGAGAAUCGAUUG.............................................GCUGCGAUC.UGCUGAAGUC.AGCCGUUCGGCAACAGGAAGCCCAGAGCCAGAGCCAGAGCCAGAGCACUGCAGACGUGCUAGCCUUCACGACUGGGCAAGUGACAGGAUACGAGUCUUGCCCGAAGCUUGAGGAUAUUCGGCGUUUACGCGGAUCAGAUUAUGGAAGGAGUAGCUACUGCGAGUGCGCUAAAACUGGUUGUGUUCGUAGGCUUUCUAGCAAGCCUAAUCGCGGCAAUUGUUUAUGCGACUCUGGCUCUGGAGAACGCGGAUGAUUCAUUCGCUAGCCUUGACUACCUUCGGCUGAUGCUAGAGACAGACGGCUUGAA
JCVI_SCAF_1101668135096/386-1                    UUCUUGCGAUGCGCUCAGUCUCUUGCGAGUAGUGCUCUUUGCAGGCGGAUGCGAUCCGGCCGGGGCCUUCUUGAAGCGAUUCCGGAGUUACGGCAUGCCGAACAA.A..GC.CUU..GCAG.CAG.AAUCGC.GAUGACGUCUUGCCGAGUUGAGAAUCUGUUG.............................................GCUGCGAUC.UGCUGAAGGC.AGCCGUUCGGCAACAGGAAGCCCAGAGCCAGAGCAGUGUUGGCGUGACGCCAAAUGAGUGGGAUCGACGUGCGACAGCGUCGUGCGGUAUGGUCAUCAUCGUGGCUGUGAACUGCUAGAGGCAGUUGUUCGACAAAGCGAUUCGUGGCCCCCGGAGCGUGGACUGCAUGCGACUGCGAAAGUAUCACCCGUUCAUUUGGCCGGCCCUUGUGA...............................................................................................
JCVI_SCAF_1101668607686/1572-1157                .................................................................UCUGGCGAAAUCAUGGGCGAUGAAGGGGCAGGGCGAACAA.A..GC.CUU..GCAG.CAG.AAUCGC.GAUGACGUCCUGCGGUGUUGAGAAUCAACUG.............................................GCUGCGAUC.UGCUGAAGGC.AGCCGUUCUCCUACCUGUCGCGGGCCUAUAUGAAGCGACUCCGAUUGAUCACGUUUGGUUGCCUCGGAAUAACCGCCAUAUUUCUUGCCAACACGAUUAAGCGGGCAGGCGGCGUUGAGGUCGGGGACCAUUCGGCACUUCCUCUGCUCAGCGUAGUCGGGGGCGUUUUUUGUGUCGCUGUAAUCGUCGAUACCGUCUGGCAUGCGAUUAAGGGGCAGGGGCAAGCCUGCCGGCACUGCGGGCACCUGCGUCAGAUGUCUUCAUUUCGGGUCUACGCGAAGUGCCCAAGCUGCGGGGAGUGAUCCAC
JCVI_SCAF_1096627145484/4665-5145                GUCAUCGCGAAAUCAAAGAGCCUCUUGCGCGUCGAAUCAUACGACUGCUGACCGAGAGCGCGAAGGAGCGACCGCGUGGCGAUGAAAGCUGAGGAACCAGAACAA.A..GC.CUU..GCAG.CAG.AAUCGC.GAUGACGUCCUGCGGAGUUGAGAAUCUGCUG.............................................GCUGCGAUC.UGCUGAAGGC.AGCCGUUAGCUGGCUUCGCAUCGUCUCCCAGUAGUCAAUGCAAGGACGCCCAAUGCCUACUGUGCUCCGAAGUGGCUCAUACCGCGUCUACUUCUACUCGCACGAGUCCAACGAGCCCGCGCACGUCCACGUCGACCGCGAUCAAGCGUCGUGCAAGUUUUGGUUGUCCCCCGUCAGCCUGGCGAGUAAUCUUGAUCUUCGAGCCCCAGAGUUACUCGACGUCGAGCGAUUGAUCGAGGAUCACGUCGAUGCUUUGCUAAAGGAGUGGGAGGCAGUCCAUGGCGAAUCCGGGUGAGCGAAUCAUGCG
JCVI_SCAF_1096626373840/840-360                  GUCAUGAUUGAAUCCUCUCUGCCAUAUUCUAUCCCGACUGGCCAUGCUCGUCAUCGGGCUGGCUUUCUGGCGAAAUCAUGGGCGAUGAAGGGGCAGGGCGAACAA.A..GC.UUU..GCAG.CAG.AAUCGC.GAUGACGUCCUGCGGUGUUGAGAAUCAAUUG.............................................GCUGCGAUC.UGCUGAAGGC.UACCGUUCCGCAACAGGAAGCCCAGAGCCAGAGCAAUGUGCGUGUCACGCCGGGGGUGAUCGCCGAGCGGAGCGGGCCUAUUGCGGUUACCCAGGCGGUCCCUGUCGCGGUAGAAUGAGGCAUGCUGCGAUGAACAGCGAGCGAUUCGCCCCGUGGGUUCCCCUAAAUGACAACGAUCACGAUUCCGCUAUCGGAUGAGCGAGCCGCCCAGUUGCGUUUGUGGGCCGAGGAGGCCGGGUUACCGCCGGAGGAGUUUUUGCGGCGUCGCGUUGAGCAACUGCUCGAUCGGCCUGACGGUCAGUUUCAG
JCVI_SCAF_1096627362722/3666-4146                GAUGAGCAAGAGCGGAUCAUUCUGGGUCUUGCAGCCGGAGAGCUGAGUCGAGAAGACUUCGCUGGCUGGGUGCGAUCCAGAAUGCGGCCAUAAAGUGCCGAACAA.A..GC.GUU..GCAG.CAG.AAUAGC.GAUAGCGUCCUGCGGAGUUGAGAAUCGAUUG.............................................GCUGCGAUC.UGCUGAAGGC.AGCCGUUCGGUGGUAAGGGCAAUCCGAUGCGUGACACCCGAUUUGUCGCUGCUCAUCGCCGCGGCCUGUUGCCGCUUUCCGAUCACCAUCUCCUUGCUGCUUGGGCUGCUGACUGCGCGGAACAACUGCUGCCACUUUUCGAGUGUCAUAGCCGUGAUGUCUGGCCGCGACAGGCCAUCUCAAAAAAGCAGUCUGAAGGCGAUCAGCCGGAUGUCGUCGCCACAUGCUGAGCACUCGAGCGGAAACUCCUCGCCUACCCGGGCCACGAGUUUCGCCCAGGCUUGUCCGGGAGGUGUCGUGCGAGCAG
JCVI_SCAF_1096627145484/1177-1657                AUCAGGCCGGUAAGCGGAAGAUUUCUGACAUAUCCGCACGCUGACAGCGAUCUUGAGCGGUUAUUCGCCACGAUGCGUCGCGUCAGCGCCGGGAAGCUCGAACCA.A..CC.GAU..CCAA.UGG.ACUCGC.GAUGAAGCCCAGCGGCGUGGAUAAUCCUGUGG............................................GC.GCGAGC.CAUUGAUCGG.UGACGUUCUGCUGCCAUAAACCCGAUGCCGAUUCCAGGUGCAACCGAGGCGACCGUCGCAACCGAAAAGGUUCGUGACUACUUGCUCAAUUCUGAGCAUCCCGACGGUGGCGCCAAGGCGGCAUUGUUCCAGUCGCUCGGCUACGCCCGUGAUCGUUGGCAGGAGCUGGCAAGCGAUCUUUUGGCCCUUGCCACCACAUGCGAGCAAUUCGCUACCGUCCGGACGCCCUUCGGCGUAAAAUACGUCGCGAAGGGUCAAAUCGGCCGUAAAUCCCAUCGCUCGGCAGGCGUAUUGGCUGUGUGGAUAG
JCVI_SCAF_1101667177312/441-631                  GGCGUCCGCCCAGCAAAUGUCGAGGCGUGGAUGUCUCAGGCAGUCGCGGAAUCCGCAUUUCCCGGCGAGGUCGUCAUCGUGCGGUAUCGCCGGGACUGAUAACCA.C..CC.GAU..GCAA.UGG.ACUCGC.GAUGAAGCCCGGCGGUGUGGAUAAUCUUGUGA............................................UC.GCGAGC.CAUUGAUCGG.GGCCGUUCGCCCAGGUG..................................................................................................................................................................................................................................................................................................
JCVI_SCAF_1101667176249/319-563                  GAAGGGCCCACGCGUAUGUGACGAAAAGGUGGCGAGUCAUUGCAGCAGUGCUGCGGUUUUUGCCUGAGUGGAUAUACAAUCGGCUGUGACCGCAUUUGCGAACCA.A..GC.GAU..GCAA.UGG.ACUCGC.GAUGAAGUCGAGCGGUGUGGAUAGUCCCUUGG............................................UC.GCGAGC.CAUUGAUCGG.GACCGUUACGACAUUCUCUCCGCCAACCACUCCCUCUCCGCACCCAACGCCUCCGUCCUGCUGCAUUAAGG............................................................................................................................................................................................................................................
JCVI_SCAF_1096627366921/2382-1902                UACCGUGUGCACGCAGAUCGUCUGGAGGUGUUGGCCGUGGUCCAGGGAAACCGUGACGCUGCGGUGUGGCAGAGCCGCGAGUGAAAGCCCGAGCAGGCCGAACCA.A..GC.GAU..GCAG.CGG.ACUGGC.GAUGAAAUCCGGCGGUGUGGAUAAUCCCUUGG............................................UC.GCCAGU.CGCUGAUCGC.AAUCGUUCCGUUACCGAGCCGUUUCGGCCCGCACGCCAUCCGAAGAGCCGGCGGCGGUCACGGUCAAUCUCCCUGAGCGGGCGUGGUCCGCAAUGACGCGACCGGCACGACCGACAACCCGCAGUCUUCCUUGCCGAUGGAGUAGACAAUAAAGAGCUUGCCAUCGUGCUCGUGGGCAUAGGGGUACGACCAUUGCUUGCUCUUGGCCUUGCCCGGAAAACGCGGCGGCUCCGACUUGCCAUGCCGGAUCCGCCACAUCGAUGAGAGCGUCUUCGCGCCGGGCCGGCCCACCGACACGACGAGCGUG
JCVI_SCAF_1096627151317/2306-2787                GUCAAGCGGCGGGCGAUCCGCGUGGCGUGCGACCCCAGCGCCCGGGUAGAUUUACGUCUUUGGGUAAUGGAUGGCCGCUCCGACUGGAUGGUUCGCCCAGAACAA.C..GC.GAU..GCAG.CGGGACUCGC.GAUGAAGCCAGGCGGAAUGGCCGGUCGUGUUG............................................UC.GCGAGC.CGCUGAUCGC.CGCCGUUAGACGCACAGAGAUAGAGAUAACCAAAUCGAUGGAAAUGGCAGUGCCCAACAGAAUCUACCUUGCCGACAACCUAGACGUCCUUCGCACCAUCCCCGACGGGUCCGCAGAUCUGAUCUACAUCGACCCACCUUUCAACACCGGAAAACGGCAGGAGAGGCGGCGGAUGAAAGUCGUCCAUGAUGAGGAAGGCGGGGAUCGCGUUGGUUAUCAGGGCAAGCGGUACCGAACUGUCGACAUAGGGACCUCUGGUUGGGAUGACGUGUUCGACGACUUCAUUGCGUUCUUGGUGCCCCGCCUU
JCVI_SCAF_1096627006799/246-726                  GCGAAGACGGCAGAGCGGUUGUGCGCGGUCGGUCCAAGACUCAUUUCUGCAUUCAAAUCAAUGACGGAUAGCGAGUGCGACUUUGUGUUUGUCGCAGCCGAACAA.G..GC.GAU..GCAG.CAG.ACUCGC.GAUGAAGUCCGGUGGCAUGGAUAAUCGUUUGG............................................UC.GCGAGC.CGCUGAUCGC.CGACGUUAGCCGCGAGAAAGCGGAGCCAGAGUGCGUGCCGUCACGGUGUGAGGUAUAACGAUGUUCACGAGGACUAAUCCAUGAGCGACGUCGCCGUCGAACUGAUCCACACAUUUUCCGCCUUGUCGCGUGGCGAGCAGCACGCAGUGCUUCUCGAGUUGGCCCGAAUCUCUGAGGCGAACGCCGGCCCGCUCUCAGAUGAGGAACUGACGGCGGCCGGUGAGUCAGUCUUCGCCAUGUAUGACGCCGAGGAGGCCGGCCAUGGCGAAGCCGAAAAGGGGUGAGGUCUGGCUCGUAGAUAUGGGCU
JCVI_SCAF_1096627147689/1363-882                 GAUGCUGUGCGCUCUGCGUUAAAAGCGGGCCGACUCGCAGAAGCUACGGCGAUUGCAGCUGUGUUCGAGUUGCAGCCUGUGUCGCACCGCGAAACCGCAUAGCCA.A..GC.GAU..GCAA.UGG.ACUCGCGGGCAGCGUCCUGAGUAAUGGUUCAUCCAGUG.............................................GCCGCGAGC.CAUUGAUCGC.AGCCGUCAGGCCAUGGAUGCCAGAGCCACAGCCGGACUCGUGUUCGGCUGUUGCCCAGCGUGAUUGCCGUCGCGUGCCGUGCCGCAGCGUAUCCCGUGCCCCUGCCGCGAUCAGCGAUAUCCGCGUCGAUGGAUGUGUCCACGUCAAGGUAGGAUGCCGUCCUCCCAAAGAGGGCAAGCGCCUUGUUGCGAUCGCUUGCGGGCAACCCUCACGCCGAUGGAGGCAACAUGAAGCUGGAUUCACAGGUGGUCGGGAACGCGGGCCUUUAUUUCACCUGCUUCCAUCUGUCGUUGCUGGGGUGGAACGC
JCVI_SCAF_1096627147689/1950-1547                ..............................................................................GACUUUAGUGAUCGAUUUCCAGAACCA.U..CC.GAU..GCAA.UGG.ACUCGCGGGCAGCGUCCAGCGUGAUCGAUAGUCCCAAGG.............................................CCGCAAGC.CAUUGAUCGA.AAUCGUUCCGCGAGCCGGCAUUCUGAAGCGUCAGGAAACAUAUGUCCGCCCUUUGGCAGAAACGUGCUGACCUGAUCGCAGCGGGCGACGUGCGAGUAUCGGAGCACGGCUAUGACGCCCUGGCUGACGAUGGACUUGGGAUCGAUGAGAUUCUGUCCGGCGUACCUCGGGUCGUCGUGGUUGAGGAAUACCCCGAUUAACCGAAAGGCCCCGCGGCGCUCGUGCUACAGUUGGAUACAGAGGGCAGGCCUCUGCAUGCUGUGUCGGGCAUUCCUCGCGGUUACAAUAGUUCUGCCGUGCUGGUAAC
JCVI_SCAF_1096627931031/493-13                   UCAAGCGGCGGGCGAUCCGUGUUGGCGUGCGACCCCGUCGCCCCGGUAGCAUUACACGCUCCGGCAGUGGAUCGCCGCUCCGAAUGGAUGGUUCGCCCAGAACAA.C..GC.GAU..GCAG.CGG.GCUCGC.GGUGAAGCCAGG....CGGA.AUGGCUGGGCUGUUUG.......................................UC.GCGAGC.CGCUGAUCGC.UACCGUUCUGGCAAUCCGGUAUACUACAAACGGGAUUUGAGGCACGCAUGUCCACUGAUAUCUCGAUUGAAACGAUGUCCGUCGCCGAGAAGUUGCGGCUCCUUGAAAGCGUUUGGGAGAGCCUGUGUGCUCACCCCGGUGAUGUGCAGUCGCCUGAGUGGCACCGCGAAGUUCUCGAGGAUCGUAGGCGUCGGCUCGAGGACGGGCGCGCAACAGUGUCCGCAUGGACUGACGCAAAGGCCCGCUUGAUGCAGCUCGGGCGAUGAUUGUCAGCAUUUCCUCCGAUGCGGAGGCUGAUCUCGCCGAG
JCVI_SCAF_1101668236600/628-148                  GAACGGCGCCGAUUUUGAUCCGGCUACCCUUCAUGAGUGGCCUGACCUGCUCCCCGCAAUGGAAGAGCGUGCGAGGUCAUGGGAGUCCGAGGGCGUCCCGAACCA.A..GC.GAU..GAAG.CGG.ACUCGC.GAUGAAGCCAAGCGU.U....GUGGGUGAUCGCUUGG.......................................UC.GCGAGC.CGCUGAUCGC.CGCCGUUAUCCAUCAUGUGCGAUCACCUUAGAGUGCUUGAGCAGGAACUGACCGCCUUGGCAAUUCCCGAGACUUUCCGAGGCGUGGCGUGGACCGCGAACUGCCGGGAGUGGGUCUACUUUCGCUGCUACAUCGAUUUGCCAGCCGUACGUAAGCGGCUGAAGCUGGAUCCAUGCGUUGCGGACCACAUUCAUGAUGAUGCGAGGAGCGGGCGAGAGCGGGGAUUUGUCUGCACAGAGCACAACGAUGCGGUCAUUGGAGAGCUUGGGCCGUCGUGCCACUAUCCAACCGUCAGUUGACCGCAACG
JCVI_SCAF_1096627145484/3234-3713                GUUCCGCGACAUCGUGAGAUCAACGAAUUCAUGGCGAAGAAGAUCUGCCGUGAACUUGAGAUCGAUGAGCCUGGCAAAGCGAAGAAGCCCGAGCAGGGGGAACAA.G..GC.GAU..GCAG.CGG.ACGCGC.GAUAAAGUCG......GCUCUGACGGAGAGUCCAAGG.......................................UU.GCGAGC.CGCUGAUCGC.CGCCGUUCUGGCUAAAGUGAUAUGCAGUUGAUCUGGUACACUGCGAGCCGUUAAAGGAGAGUGCUAUGGCUGUCGAUAUCCAAAUCGAGACGUUGUCGGUUGCUGAGAAAGUGCAGCUUCUUGAAACCGUAUGGCAGAGCCUUUGCACGCAACCUUGUGAUGUGAGAUCGCCAGAGUGGCACCGUGAAGUGCUGGAUGAGCGCAGGCGUCGCCUUGAGGAUGGCCGGGCCACGAUUUCUGCCUGGGCUGAUGCGAAGGUCCGCUUGAUGCAACUCGGCCGAUGAUCGUCAGCAUCUCCUCGAUGCCG
JCVI_SCAF_1101668619749/945-466                  GAAUGUAGGACAGACCGGCGGAGGGCGCAAUAGCUGUCAACGAACUUCUGCCUCAGGACACUAGCGAUUCCGGCUCCGGGUGAGUCUGAAGAAAAGGGAGAACAA.A..GC.GAU..GCAG.CGG.ACUUGC.GAUAAAGUCG......GCCCUGAUGGAACGUCCAAGG.......................................UC.GCGAGC.CGCUGAUCGC.UGCCGUUGGGCAACAAAACAUAGGAGGGAAAUAUGGAGAUGUUACGUAGGGCUGUUCGGGGUGUAAGUGGAUACAACUCCGGGCUGUACCAGUCUGUAGCAAGAUUUGGUGAUUUCACAUCCACCGUGUCUAAACACGGCAUCAAAACAUGGCGUGUGCUCAAAGAGAUCCAGGAAGGAAAGCAGGGUAGCAAUCCAGCCCGCUCUAUUACGUUGAAGAAUCUAAACCACCCUGUUUUUUUGAGGCCAGGUACUAGCGAUGUAGGCACGAUAAUAAACAAUGUAAUCCGGGAGGAGUAUGGGCAAUA
JCVI_SCAF_1096627143814/2767-3246                CGGGUGAUCUACGAAGUCUCCGGCAACGACAUUCGAGUGCUUGCCGUGAUCCACGGUGCGCGAUUGCUGCCGCUGCAGCCGCCAAAGUCGGAGAAUGUUGAACAA.A..GC.GAU..GCAG.CGG.ACUCGC.GAUAAGAUCG......GUCCUGAUGGAAAGUCCAAGG.......................................UC.GCGAGC.CGCUGAUCGC.UACCGUUAGCCCAAAGAAGAACCGUUGGCGGUGAUUGCCCAAGCCGGUAUACUGACGUCCAUGAGCACUGUUGAAGAAAUCGAAGCCGCGAUCCAGAAACUUUCGCCUGAUCAGAUGGCGGCAUUUCGCGCGUGGUACGCCGAGUUUGAUGCCACCGCCUGGGAUCGUCAGAUCGCCCAAGAUGACGCUGCGGGGCGACUCGACUGGCUGAUCCAAGAGGCCCUAGAUGACUUGGACGCUGGCCGCUGCACGGAUCGAUGAAACACCGCGCAAGCCCCCGAUUCUGGCGGCUUUACAGGGCCUUGCC
JCVI_SCAF_1101668607686/1239-760                 GCCUGCCGGCACUGCGGGCACCUGCGUCAGAUGUCUUCAUUUCGGGUCUACGCGAAGUGCCCAAGCUGCGGGGAGUGAUCCACCCGCGUGUUGCACGGAGAACCA.C..GC.AAU..GCAG.CGG.ACUCGC.GAUAAGAUCG......GUCCUGAUGGAAAGUCCAAGG.......................................UC.GCGAGC.CGCUGAUCGC.UACCGUUCCGCAACAGGAAGCCCAGAGCCAGAGCAAUGUGCGUGUCACGCCGGGGGUGAUCGCCGAGCGGAGCGGGCUAUUGCGGUUACCCAGGCGGUCCCUGUCGCGGUAGAAUGAGGCAUGCUGCGAUGAACAGCGAGCGAUUCGCCCCGUGGGUUCCCCUAAAUGACAACGAUCACGAUUCCGCUAUCGGAUGAGCGAGCCGCCCAGUUGCGCCUGUGGGCCGAGGAGGCCGGGUUACCGCCGGAGGAGUUUUUGCGGCGUCGCGUUGAGCAACUGCUCGAUCGGCCUGACGGUCAGUUUCAGA
JCVI_SCAF_1096627644915/1-480                    GCAGGUGACGGCGAUAUACGGGAAGCAUUCAUUUGCCGUCUUCGAUCUCAAGUCGGGCAAGCUAUUGUCAAGAGGAAGUGACUGAUCGACUCGCACGCCGAACAA.C..GC.GAU..GCAG.CGG.ACUCGC.GAUAAAAUCG......GUCCGUAUGGAAAGUCCAAGG.......................................UC.GCGAGC.CGCUGAUCGC.GAGCGUUCCACCGCUCCUGUUGCGUGAAGCGGGAGUCAUCGCACCGAUGGUCGAGCUCCUGAUUGAAGUCGCUGUUUGGCUCGUAUGGCUUGCCGCGCGGGGCGUCGUGCUUGUUUUGGUAUCGCUGCCAUAUGGUGCUGCUGCAGGGAUAUUGGCUCGUGACGUCUCGCCUGCCGCUGUCAUUUGGCAGGCGAUCGCCCGUGCGGGCUCCCUCAUCCUUAUCGCAAUCUUGGUGGGUGUAGCGACAUGGCGCCAGUGUGCCGUCUCUGAAAUGUGGGCUGCCGCCGCGAUCGUCGGUGCCGUAGUC
JCVI_SCAF_1096627467316/1025-1504                AAAGCAUGCAGCGGACUCGCGAUAANNNNNNNNNNNNNNNNNNNNNNNNNNNNNNNNNNNNNNNNNNNNNNNNNNNUCGCUCUGGCAAGAAGCCAUGCCGAACAA.A..GC.AAU..GCAG.CGG.ACUCGC.GAUAAAAUCG......GUCCUGAUGGAAAGUCCAAGG.......................................UC.GCGAGC.CGCUGAUUGC.CAGCGUUCGGCCACUACGCUGACUUCCUCGUGUGAUUGCCGCCCGGUAUGAUGAUCGAUGGCCUCUUCCAACUGUGGAGGACAUCAUCAAUGAGCCUGACCUUAUCGCAAUUUGGCAUCGACCGCCUCGACGCACAGCAGCGGGUGGAGUUGAUUGGUCUGAUUUGGGACAGCCUUCCCGACGAUGCGCCAUACACACCUCCCGACUGGCAUAUCCAAGAAUUGGAGCGGCGAAUUGCAGCCGCUGAUGCCAAUCCUGGGGCCGCUGAACCUUGGGAGACGGUGCUGGGGCGAUUGUCGAGGAGUUC
JCVI_SCAF_1096627644915/854-1333                 UGUGGAUCGUGGGCCUGGCAUGUGGCGUUGCGUCUGCUUUCCUGCUUCAGCAGUAGCGUCUUGUUGGCAUAGGCAAUGAUCGAUGCGGUUUGCCAGUGCGAACAA.C..GC.AAU..GCAG.CGG.ACUCGC.GAUCAAAUCG......GUCCUGAUGGAAAGUCCAAGG.......................................UC.GCGAGC.CGCUGAUUGC.GAGCGUUCGGGCAAUAGCACGUCCCAUUUCGCAGCUUCCACGAGGCCUCCAAGCGAUGGCGAAUUUGGUCAAGGAUCGUGGUUUCGUGCGUACGUGGUGGCUGUACGCAGUGGGAAUCUACUUCAUCUGGUGUCAACUGGCGGGGGUAGGCUUUCUGCUAGCGCUAGCGUUCAUGGCCGAUGCGGGAAUUGGACCAGAUUAUUUCCGCAGCGUGGGAUACGUCGCGAUCGUGUUGUUCGUCGCCCCACUUCCGUUCGUGAUGGCGCUCGCAGUGGUCACUGCAGCUGUCCAUCGCGGAAUCGCGUGG
JCVI_SCAF_1101668236600/1337-858                 UCUGGCGAUCCUCGAGGGUGACACCUUCUUUUGGUAUUGGAUCGGCGACCACGACCAAUAUGAGCAACUCCUUGAUCAGUAGGUGAGCCAGAUCGCGGCGAACCA.A..GC.GAU..GCAG.CGG.ACUCGC.GAUAAAAUCG......GUGCUGAUGGAAAGUCCUUGG.......................................UC.GCGAGC.CGCUGACUGC.AAUCGUUCGGGACAGUGAGUGGCGCUGUUGGAAUGGCCAUCCUUGAAGCUUGGUCAAUGUAGCCAUGCCUGAACUCAGUCGCUUUUACGGAAUCAUCAUUCGCAUGUACUGCGAGCUGGGGCCCCAUCACUCGCCCCAUUUUCACGCGUACCAUGGCGAUGAUGAGGCCGUGUAUGGCCUUGACCCCAUAGAGUUGCUCGCUGGGAGCCUUCCUCGUCGGCAAGCUAGACUGGUGGAAGCUUGGGCCGAGUUGCAUCAGUCGGAGUUGGUUGCCGAUUGGGGCCGUUUGCAGGCCGGUUCAGAAGCC
JCVI_SCAF_1101667320291/493-860                  GUUAAAGAAGCACAGCGGCAAGAUGCUGUUGGAGACAGAAAAGUUGUCCGGCUCCAGCCACGACGGCCGAUCGCGGUAGGCGUUGUCACGCAAGAGCCAGAACAA.A..GC.GAU..GCAG.CGG.ACUCGC.GAUAAAAUCG..UUU.C..U.GAUGGUUCGCCCAAGG.......................................UC.GCGAGC.CGCUGAUCGC.CACCGUUCUGCUGCCAUAAACCCGAUGCCGAUUCCAGGUGCAACCGAGGCGACCGUCGCAACCGAAAAGGUUCGUGACUACUUGCUCAAUUCUGAGCAUCCCGACGGUGGCGCCAAGGCGGCAUUGUUCCAGUCGCUCGGCUACGCCCGUGAUCGUUGGCAGGAGCUGGCAAGCGAUCUUUUGGCCCUUGCCACC................................................................................................................
JCVI_SCAF_1096627650354/334-1                    GAAUGGUGCCGAUUUUGAUCCGGCUACCCUUCAUGACUGGCCUGACCUGCUCCCCGCGAUGGAAGAGCGGUCGAGGUCAUGGGAAGCCGAGAGCGUCCCGAACUA.A..GC.GAU..GCAG.CGG.ACUCGC.GAUGAAGCCA......AGCGGUGUGGAAAGCCCAAGG.......................................UC.GCGAGC.CGCUGAUCGC.CAACGUUCGCCUGAAAGGAUUACUGUGAUGCGUCAUCUAUUGUUGCUCGGACUUGCCUGGCUGGCUUCAUGUGUGUGCGCGUCGGCUGAGGUUCUCACCAACGGUCUGUCGAUGACCGUCGCCAGCAACGCAAUGCAGAAAGCUGGCUACAAGAAGACCGG..................................................................................................................................................
JCVI_SCAF_1096627006799/916-1397                 CUAAUGCGAAAGCUUGGCGAUCUUUCGGACGAGCUAUUGGGUCUCGUGGAAAGUCGCGUCAUAACGCUGCUUGGCCUUCCGGCCCAGCCACGAAGCGGCUAACCA.A..GC.AUU..GGAG.CCG.ACUCGC.GUUAGCGUCCAGCGGUGUAGCAGGGCUGGUUG............................................GCUGCGAGC.GGCUCAAUGC.CAACGUUAGCCCGGAUAACAGACGUUGGCAGCGGCGAGCUCAAGAGGUAUACUGACGUCCAUGAGCACAGUCGAAGAAAUCGAAGCGGCGAUUCAGCAGCUGUCGCCUGAUGACAUGGCGGCCUUCCGCGCGUGGUAUGCGGAGUUUGAUGCAGCUGCGUGGGAUCGCCAGAUCGCCGCGGACGAUGCUGCAGGUCGGCUUGAUUGGCUGGUCCAAGAAGCCCUCGACGACUUGGACGCUGGCCGUUGCACCGAUCGAUGAAGCAUCGAGCAAGCCCGCGUUUCUGGCGACACUAUCGGGCUCUGCC
JCVI_SCAF_1096627138362/2445-2878                GAUGCCGUGAGAUUCGCCCUCAAGGCGGGUCAGAUCGCAGAAGCUGCAGCGCUCGCGCGGGUUUUUCAGUUGCAGCCUGUGUCGCGGUGUGAAAGUGCAUAACAA.C..GC.GAU..GCAG.CGG.ACUCAC.GAUUCCGCCGUCUGGUUGUAGUUUCGUCAGCGGC...........................................C.GCGGGU.CGCUGAUUGC.GGUCGUUCGCGGGAAGGCGUGCACCCCAAAUGAAUGAACAGCAACGAAAAACGAUGUUGAGUCGCGUGAGAUUGAUCGCCGUUCCCAUAGCCGUCGUCUCCCGCGUUGGCUAGGUGAUGAAGGUCGCUGGUUCGCGUACGGCCGAAAGCAACGGCGGAAAUGCGGGGCCGUUCCCCAACUUUUUCCCCCGCAAAGCGACAUCUGGGUUCCCGAGGCGAAUGACUUGCCGACUUGGCCCCAAGACGUCGCCAAAUCAAAC................................................
ABEF01012645.1/229-710                           CAACUGCAACAUUAUUGGCAACACUCAGUUCCUAAAAGAAAAAAAAUAAAACAUGUGCGUUUUAAUUUAACUUUUCGGGUUAUUGGUAAUUAACUCGCCUAACAA.A..UC.GUU..GCAC.CUG.ACCAGU.CAACACACCGUUUCGCUUCGCUACACUCUGUGU...........................................UG.CCUGUC.AGGUGAACUC.AAACGUUAGGUGAAAAUAAAAAUAAUGAAAUUUCGACAAGUCUUAGAUCAUCGUUAACAUGGUUCUUCUUAAUCUAAUGCUUCUUGUUUUCGUUCUUUUGGCGGGCAUGUCCAUUGUUUGGACCACGCUGCAAACUGGUAUUUCUCCCAUGAUGAGCUCAGGCAAGGCUUGUCAAGCCAUGCUUGCUUCAAUAGAUAGGCCUGUAAAUGGUCCUUUAAUUGAUCUGGGUUCUGGUUGGGGAACGCUCGUUAUCGCUCUGGCCCGUAAGUACCCGCGUCAACAAGUGAUAGGCUACGAGCUGUCAUGG
NC_007404.1/1266432-1265974                      UUCCUCCACAACCCCCACUGCCUCACCAAGCUGAAAAGCGGCUAUCCAGGUCAUCCGCUGUAUAAGAGCGCAGACCUCCAGCCGGUGCCAUAUGAGCGCUAACAA.U..UC.AUU..CCAC.CGG.ACCUGCGCGAAAAGC....................................................................CGCGCAGGC.CGGUGAAUUC.AAACGUUAGGCCGCAUCAAGAAUCUCUUUUUCCACGAUGCGAAGAACACCAAUCGCUAGGGCUAGUGGUAUUCGCUGCUCGUAUGCGUAAACCACUGCUUUGAUUUCGUCGGCCAUUUCCCCCGCGAGUUGCGCGUGCGGUUUGCUUGCUACGGCCAUAAAGCGACGUGGGUCAGUGCGGCCAAACCCGGCAGUCGACGCGGACUCUCCACCAUCAGGCUUCGUUUUCGGCUCUAGGUUGCUCAUGCUCUAUCUCCUUUGUUGGCGUCCGCAUCCUCGUAUCCGUGCGCCCGCACAGCAUCAAGGUU
sludgePhrap_Contig5344/595-137                   AAACGAUUACCGAGCCGCGGGAGGUAGACGAAAUUUACAACGGUCUUCCAGCCGAUAAGCUGGCCGGUAUUGCCAAGCGCGACGGGAAGUGACGAUGCCGAACCC.A..UC.AUU..CCAC.CGG.ACCUGC.GCAAAAAGCC..................................................................GC.GCAGGC.CGGUGAAUUC.AGACGUUGAAGCUGUAGAAAAACACAUUUUCCAGUAGAUUCUGGACAGAAAAAUGGCGCGGGUUUUCCCGCGCCAUUUUGCUUUUGAGCUUUGAAACUGAUCGCUCUCAGCAGCCCCGUUCCCUGUAAUCAGCCGAUACUCCCCCUUCGCAACCUGCCUCUAUUGCCCAUACCCGUGAUGCGCCAGCUUCUCGAUGUUGUGCACCAUGCAGAAGAGUUUCCACUGCGUAUCGACCUUCUUCUGCCCACGUAGCGUGAAGCGGUUCAGCCUCUUGUUGUGCCGCAGGUUGCCGAACACCGGCUCGACC
JCVI_SCAF_1096627149823/1329-1780                GGUGAGAAAAUCGAGGCUAUUCGCCUUUACUGAGAGUGCACAGGCGCGGGUCUCAAGAAAGCAAUAGAACGCGUCGAGGCGUUGGCUGUGACCGGCCGCUAACAA.U..GC.CCU..GCAC.CGG.AGGUGC.CGAUCCGGGCCGCGUUUUAAGUCAACGUCGCAGG..........................................CG.GCAACC.CGGCAAUGGU.AAACGUUCGCUGGCGUUGCAUCGUCUCCAGUAGUUAAAGCAAGGACGCCCAAUGCCUACUGUGCUUCGAAGUGGCCCAUACCGCGUCUCCUUCUACUCACACGAAUCCAACGAGCCCGCGCACGUCCACGUCGACCGCGAUCAAGCGUCGUGCACGUUUUGGUUGUCCCCCGUCAGCCUGGCGAGUACUCUUGGUUUCCAAGCCCCAGAGUUACGCGACGUCGAGCGGUUGAUCGAGGAUCACGUCGAUGAUUUGCUGAAGGAGUGAGAGGCAGUU...............................
gws2_d1_0050_10/5815-5298                        CUUCAUCUUGCCCAUUUGCAAUUUGAAGUAAGAAAACAUGCCGAAAAUUAACGAAUUAUUGUACCCCGAUCGGGUCACUUUGCACCUGAAUCAAAUGCUAACCAC.G..CC.AGU..GCAC.CUG.ACGCCA.AAAUUCGAGGCGCUUUGAAAUUCAAAAGUUUUACGAAAACAGUAGCGGUUUUAUAGUUCGCCGGGACCA.......UU.UGGCGC.AGGUGACCGG.CAACGUUCGGCAUAAAACAUGACUCUUAGAGAUGACAUAAACAAGGCAGUCAAAAAAGCCCGGAUUAAAGGCUUCAACUUUGUGCGUCUAACAGCUUACGAAGAUUUGUUGGGACGAAUUGCAAAAAGAUUUAUAGAGUGGACGCAUAAACGUAAAAAUUCUCAUUAUAUCAGCAUGAUAAGAUAAAAUACUACUUGACUUUUUUUGAUAUAAGUACUACUAAAAUCACUCCUUUUAUAGGCCUAGUUCCCUAAAACUGGGGCUUUAGUGAGGAAUAGAAAACCUAUUAGUAGUAAAAUUUACAAAA
gws2_d1_0074_21/22946-23464                      UUUGAGUACUAUAUUAUUGAACGAAAGUUUCUUUGGAUUGUAUGCGAAAACCACCAUGGAACAUUGAUACAAGCUGGCAAGCAAGGAAUCGUAGGCGCCGAACAA.A..CC.AGU..GCAC.CUG.ACGCCA.AAAGCCGGGGCGUUUAGGAGAGUGUUAAGGGUAUGAAAGAUACCGGAAUUUAUUAAGUUUUGUGGUAGUU......UU.UGGCGC.AGGUGACCGG.CGGUGUUCUGCAGUGACACAAUAUUCCACUUGAAUGCCACGUCAUGGUAUGAUAUAUAAUACCAUAUGAAAAUUGUAAUUGAUACGAAUGUUUUAGUUUCGUCGUUAAGAUCCCGCCGUGGUGCAUCCUUUAAGCUCAUAUCUAUUUUACCAAAUGCAAAGUUUUCGAUCGCUAUUUCAGUGCCUAUGGUUUUUGAGUAUGAAGAUGCGUUAAAGCGACUGGAAUCCGAUGCUAUCACAGAGCAGGACAUAGGGGAUUUUGUCGAUUUUCUGUGUGAAAUUGGCCAACAUCAAGAAAUAUUUUUUCU
gws2_d1_0050_10/3284-2766                        UUUGAGUACUAUAUUAUUGAACGAAAGUUUCUUUGGAUUGUAUGCGAAAACCACCAUGGAACAUUGAUACAAGCUGGCAAGCAAGGAAUCGUAGGCGCCGAACAA.A..CC.AGU..GCAC.CUG.ACGCCA.AAAGCCGGGGCGUUUAGGAGAGUGUUAAGGGUAUGAAAGAUACCGGAAUUUAUUAAGUUUUGUGGUAGUU......UU.UGGCGC.AGGUGACCGG.CGGCGUUAGGUGAAAGUAGAGUCAUAGAGACAUGGAUAAAGAGUCACAGCUUAAGAGAGAAUUUGAUGCUGAAAAGAAUACGUUUCUAUUAAAACUUCGUUGUGAAUUAACGUGGGAUGAAGAAGCCUUUCGAAUCUUGACAUCGCUAAUGUACGAUGUUGCAAAGUCUCUACAAGGCAAGGAAGAAAUCCCAACAUGGAUUGCCCAAGGGUAUUGGUUUUGUGACACUUGGAUAAGAGAUUGGACUUCACACGAAAAUUUUCCUCGUCCUGGAAAAGAUUAUUAUCAGCGAGCUAUUGAGUUAAUU
gws2_d1_0532_1/1946-1428                         UUUGAGUACUAUAUUAUUGAACGAAAGUUUCUUUGGAUUGUAUGCGAAAACCACCAUGGAACAUUGAUACAAGCUGGCAAGCAAGGAAUCGUAGGCGCCGAACAA.A..CC.AGU..GCAC.CUG.ACGCCA.AAAGCCGGGGCGUUUAGGAGAGUGUUAAGGGUAUGAAAGAUACCGGAAUUUAUUAAGUUUUGUGGUAGUU......UU.UGGCGC.AGGUGACCGG.CGGCGUUCUGUGUGAGGGGAUAUUGCAGUAUGUUUGAAGUUGAUAGAAGCAUCGUAGUCGUGAGACCGACGUUAGCAUUCUAUGAUUGGUACAUUUCACUACCGGACUCUCCGAAAAUGACCUUCGCAGAGCUGAGAGAAUACACCCAUUCAUACAUGCUGCCGAAGAUAGAUACCAAGGAGUCGCCAUCAGGAAUAAUUCCAGACGAUCUGGCACAUGCGAUCUUUGAAUGGGAACUAAUGAUGCAUGACAUAGACGAUCAGUAUUGGCCACCAAAUAGAAACAAAGUCGACUAUCUCAUUGAAUG
#=GC SS_cons                                     .......................................................................................................--.-..<<.<<<..-<<<.<<<.-<<<<<.<<_____________.____.________________.......................................>>.>>>>>>.>>>>>>>>>>.----...............................................................................................................................................................................................................................................................................................................
#=GC R2R_LABEL                                   -----------------------------------------------------------------------------------------------------.................................<..........................................................................>...........................------------------------------------------------------------------------------------------------------------------------------------------------------------------------------------------------------------------------------------------------------------------------------------------------------------
#=GF R2R var_term_loop < > ntrange
//
