# Supplementary material for: R2R - software to speed the depiction of aesthetic consensus RNA secondary structures
Source: BMC Bioinformatics. 2011 Jan 4;12:3. doi: 10.1186/1471-2105-12-3 (PMC3023696; doi:10.1186/1471-2105-12-3)
Supplement: Additional file 1 — Source code and example input and output files. C++ and Perl source code is provided. Installation and usage instructions are given in the user manual (Additional file 2), which is also a part of this archive. Example input files for R2R are included in the "demo" subdirectory of this archive, and R2R's raw output on these examples in PDF and SVG format is supplied in the "demo/output-pdf" and "demo/output-svg" subdirectories. Files can be retrieved from the tgz archive file using programs such as WinZip (Windows), StuffIt Expander (Mac) or the tar/gzip commands (UNIX). [file 1471-2105-12-3-S1.TGZ › R2R-1.0.1/demo/104/rmf.sto]

# STOCKHOLM 1.0
NC_009656.1/2140929-2140626                  AGCGCCGGAAUCCAGGCGUCAUGACCCUGCAACAUAUGGCCCUAUCGACGAAAGCGUUAAGUCUUUAUGACAAAUCGGUCAUUCACACGCCUGAACGCUUUGGUUAGAACUCCAGUUAAUC.C.GUC.ACCGCAAC.GGU.GUC.G.GGCG...AGGGUCGUCACGCCGGCAACGACCCC...UUUCGGCGAAAGC..UUCGCCAGGCCUCCCCUG.GGGGCCAACGGGACAUAA..CAGUCAACAAGUGAGGGCAACACCCUAUGAGAAGACUUAAGCGUGAUCCGUUGGAAAGAGCCUUCUUGCGUGGUUAUCAGAACGG
NC_008463.1/2155198-2154894                  AGCGCCGGAAACCAGGCGUCAUGAGCCUGCAACAUAUGGCCCUAUCGACGAAAGCGUUAAGUCUUUAUGACAAAUCGGUCAUUCACACGCCUGAACGCUUUGGUUAGAACUCCAGUUAAUC.C.GCCCACCGCAAC.GGU.GUC.G.GGCG...AGGGUCGUCACGCCGGCAACGACCCC...UUUCGGCGAAAGC..UUCGCCAGGCCUCCCCUG.GGGGCCAACGGGACAUAA..CAGUCAACAAGUGAGGGCAACACCCUAUGAGAAGACUUAAGCGUGAUCCGUUGGAAAGAGCCUUCUUGCGUGGUUAUCAGAACGG
NC_002516.2/3414156-3414459                  AGCGCCGGAAACCAGGCGUCAUGAGCCUGCAACAUAUGGCCCUAUCGACGAAAGCGUUAAGUCUUUAUGACAAAUCGGUCAUUCACACGCCUGAACGCUUUGGUUAGAACUCCAGUUAAUC.C.GCC.ACCGCAAC.GGU.GUC.G.GGCG...AGGGUCGUCACGCCGGCAACGACCCC...UUUCGGCGAAAGC..UUCGCCAGGCCUCCCCUG.GGGGCCAACGGGACAUAA..CAGUCAACAAGUGAGGGCAACACCCUAUGAGAAGACUUAAGCGUGAUCCGUUGGAAAGAGCCUUCUUGCGUGGUUAUCAGAACGG
NZ_AAAU03000015.1/28066-28366                UUUAGCAGGCCAGCGGCCAUUUUCCGUGAUUUUUUAUCGCCUGGCAGCCGGAAAAGUUUCUUUCUUAUGACAAAACGGUCAUUCACAGGCCAGAACCCAUUGGAUAGAAAUCGA..UCAGUCC.CCC.GCCGCAAC.GGU.GGG.GGGA.....GAAACCGCGACGCCGGCAGCGGUUUC....GUCGGCAGCCAAG.GCCGCCAGGUCUCGCCAU.GAGGCCAAUGGGACAUAA..CAGUCAACA.GUGAGGGCAACACCCUAUGAGAAGACUUAAGCGUGAUCCGUUGGAACGGGCUUUUCUGCGUGGCUAUCAGAACGG
NC_009434.1/2608094-2608395                  GGCGUGCACUUCAGAUGCCUCGCCGACUCCGGCUUAUGGGCAGAACCAUAGAUUCGUUACCUACUUAUGACAAAACGAUCAUUCCAGCCUCAGGGGCAUUGGGUUAGAACUC.ACCUCAGGCC.GUC.AUCGCAAG.GAU.GUC.GGCG.....AGGCGCGCCACGCCGGCAGCGCGCCU..CAAUCGGCAG.UCUAU.CUGCCCGGUCUCGCCAU.GAGGCCACAGGAACAC....CAGUCAACCACUGAGGGCAAUACCCAAUGAGAAGACUCAAGCGUGAUCCGAUGGAACGAGCAUUUCUGCGCGGUUAUCAACAUGG
NC_007005.1/2459828-2459522                  GCAGAAAAAAUCAGGGUUGAAACAGGUCUGCGCUUAUUGCUCGACAGACCUGAAUGUGACGUGCUUAUGACAAAACGAUCAUUCACACCGCCCUGCGCUUUGGUUAGAAAUC.GUCUCAGGUC.AUC.GCUGCAAU.GGU.GAU.GGCAUCA..AGGCCCGCGACGCCGGCAGCGGGCCC...CAACGGCAGAAGAU.UCUGCCCGACCUCAACAC.GGGGUCUCAGGGAUAUUA..CAGUCAACAGACGAGGGCAUUACCCUAUGAGAAGACUUAAGCGUGAUCCGUUGGAAAGAGCAUUUUUACGCGGUUAUCAAUACGG
NC_004578.1/2557808-2557502                  ACGUCAGAAAUCAGUCCUGAAACACUCGAUUGCUUAUUGCUCGACAGACCUGAAUGUGACGUGCUUAUGACAAAACGAUCAUUCACAUCACCCUGCGCUUUGGUUAGAAAUC.AACUCAGG.U.CAUUUCCGCAAU.GGUUAUG.G.CAUCA..AGGCCCGCCACGCCGGCAGCGGGCCC...CAACGGCAGAAGAC.UCUGCCCGACCCCACCAC.GGGGUCUCAGGGAUAUUA..CAGUCAACAGACGAGGGCAUUACCCUAUGAGAAGACUUAAGCGUGAUCCGUUGGAAAGAGCUUUUUUACGCGGAUAUCAAUACGG
NC_005773.3/2438129-2437823                  CGCCAAACAAUCAGUGUUUGAACAGACCAUUGCUUAUUGCUCGACAGACCUGAAUAUGACGUGCUUAUGACAAAACGAUCAUUCACACCGACCUGUGCUUUGGUUAGAAAUC.GUCUCAGG.U.CAUCUCUGCAAC.GGUUAUG.A.CAUCAA.G.GCCCGCGACGCCGGCAGCGGGCAC...CAACGGCAGAAGAU.UCUGCCCGACCUCAUCAA.GGGGUCUCAGGGAUAUUA..CAGUCAACAGACGAGGGCAUUACCCUAUGAGAAGACUUAAGCGUGAUCCGUUGGAAAGAGCAUUUUUACGCGGAUAUCAAUACGG
NC_009439.1/3334575-3334883                  GGCCGGACAUGGCUGGACAUAUGCCCAGCCUCCUUAUGGCCUCACCGGCAUUUAGGUUACGCCCUUAUGACAAAUCGAUCAUUCACAGGCCCGAGUGCAUUCGUUAGAACACUACCUAAGG.CUUUC.GCUGCAAU.GGC.GAAGG.CACAGA.AGGUUCGCCACGCCGGCAGCGGACCU..UCGCAGGCAGAUACG.UCUGCCAGGCCUUGCCAC.AAGGCCAACGGGACAUAA..CAGUCAACA.GUGAGGGCAACACCCUAUGAGAAGACUUAAGCGUGAUCCGUUAGAACGAGCUUUCUUGCGCGGCUAUCAGUACGG
JCVI_SCAF_1096627046503/933-1242             GGCCGAAUGGGCCUGGAUGUAUGCCCAGCCCCCUUAUGGCGCCACCCUCAUUUAGGUUACGCCCUUAUGACAAAUCGAUCAUUCACAGGCCUCGGUGCAUUCGUUAGAACACUACCUAAGG.CGCUC.GUUGCAAC.GGC.GAGUG.CACAGA.AGGUCCGCCACGCCGGCAGCGGGCCU..UCGCAGGCAGACAUUUUCUGCCCGGCCUUGCCAC.AAGGCCAACGGGACAUAA..CAGUCAACA.GUGAGGGCAACACCCUAUGAGAAGACUUAAGCGUGAUCCGUUAGAACGAGCUUUCUUGCGCGGCUAUCAGUACGG
NC_009512.1/4073714-4074019                  AACACCAAAUAAGGUUGAGUCGCAUUUAUUUACUUAUCCCCUCACCCUUGGAAAGGUUACGUGCUUAUGACAAAUCGGUCAUUCACACCGUGACUCGCAUUCGAUAGAACUG.GUCUUAGG.C.CGC.UUCGCAAC.GAG.GCG.G.CACUUUCA.GCUCGCCACGCCGGCAGCGAGCGC..AAACCGGCAGAACGACUCUGCCCGGCCUCGGA...GAGGCCGACGGGACAUUA..CAGUCAACAAGUGAGGGCAACACCCUAUGAGAAGACUUAAGCGUGAUCCGUUGGAAAGAGCAUAUUCACGUGGCUACCAAUACGG
NC_002947.3/2388866-2388561                  AACACCAAACAAGGUUGAGUCGCAUUUAUUUACUUAUCCCCUCACCCUUGGAAAGGUUACGUGCUUAUGACAAAUCGGUCAUUCACACCGUGACUCGCAUUCGAUAGAACUG.GUCUCAGG.C.CGC.UUCGCAAC.GAG.GCG.G.CACUUUCA.GCUCGCCACGCCGGCAGCGAGCGC..AAACCGGCAGAACGACUCUGCCCGGCCUCGGA...GAGGCCGACGGGACAUUA..CAGUCAACAAGUGAGGGCAACACCCUAUGAGAAGACUUAAGCGUGAUCCGUUGGAAAGAGCAUAUUCACGUGGCUACCAAUACGG
NZ_AAVY01000028.1/16591-16286                AACGCCAAACAAGGUUGAGUCGCAUUUAUUUACUUAUCCCUUCACCCUUGGAAACGUUACGUGCUUAUGACAAAUCGAUCAUUCCCUCGGUGACUCGCAUUCGUUAGAACUG.GUCUUAGGCCGCUU...CGCAAC.G...AAGUGGCACUUUCA.GCCCGCCACGCCGGCAGCGGGCGC..AAACCGGCAGAAAGACUCUGCCCGGCCUCGGA...GAGGCCGACGGGACAUUA..CAGUCAACAAGUGAGGGCAACACCCUAUGAGAAGACUUAAGCGUGAUCCGUUGGAAAGAGCAUAUUCACGUGGCUACCAAUAUGG
NZ_AAXR01000003.1/127185-127490              AACGCCAAAUAAGGUUGAGUCGCAUUUAUUUACUUAUCCUUUCACCCUCAGAAAGGUUACGUGCUUAUGACAAAUUGAUCAUUCACACCGUGACUCGCAUUCGUUAGAACUG.GUCUUAGGCCGCAU...CGCAAC.G...AGGCGGCACCUUCA.GCUCGCCACGCCGGCAGCGAGCGC..AAACCGGCAGAAAGACUCUGCCCGGCCUCGGA...GAGGCCGACGGGACAUUA..CAGUCAACAAGUGAGGGCAACACCCUAUGAGAAGACUUAAGCGUGAUCCGUUGGAAAGAGCAUAUUCACGUGGCUACCAAUACGG
NC_008027.1/1832120-1831815                  AACGGCAAACAAGGUUCAGUCGCAUUUAUUUACUUAUCCCCUCACCCUCAAAAAGGUUACGUCCUUAUGACAAAUCGAUCAUUCACACUGUGACUCGCAUUCGUUAGAACUG.GCCUUAGGUC.GUC..UCGCAAC.GG..GGC.GGCACCUUCA.GCCCGCCACGCCGGCAGCGGGCGC..ACACCGGCAGAACGAUUCUGCCCGGCCUCGGA...GAGGCCGACGGGACAUUA..CAGUCAACAAGUGAGGGCAACACCCUAUGAGAAGACUUAAGCGUGAUCCGUUGGAAAGAGCAUAUUCACGUGGCUACCAGUACGG
JCVI_SCAF_1096626875023/843-533              UGCCCUACAAAUGGGGCGAAAAGCCAUCCCAGCUUAUGGCUAUAGCAUCGUUAUCGUUACGUGCUUAUGACAAAACGAUCAUUGAAUCCAUGUGACCUAUUGGUUAGAACUC.AACACAGGUC.GGC.GCCGUAAC.GAC.GCC.GACACAUU..GGCUCGCCACGCCGGCAGCGAGCCC.ACCAACGGCAGAAAAACUCUGCCCGGCCUCAGAC..GAGGCCGAAGGAUAUCAAGACAGUCAACAAGUGAGGGAAACACCCUAUGAGAAGACUUAAGCGUGAUCCGUUGGAAAGAGCAUUUUUACGCGGAUAUCAAUAUGG
ABEF01018510.1/428-739                       UGCCCAAUAAAUGGGGCGAAAAGCCAUCCCAGCUUAUGGCUAUAGCAUCGUUAUCGUUACGUGCUUAUGACAAAACGAUCAUUGAAACCAUGUGACCUAUUGGUUAGAACUC.AACACAGGUU.AGC.GCCACAAC.GAC.GCU.GACACAG..AGGCUCGCCACGCCGGCAGCGAGCCACACCAACGGCAGAAAAACUCUGCCCGGCCUCGGAC..GAGGCCGAAGGAUAUCAAGACAGUCAACAAGUGAGGGAAACACCCUAUGAGAAGACUUAAGCGUGAUCCGUUGGAAAGAGCAUUUUUACGCGGAUAUCAGUAUGG
NC_004129.6/2087828-2087520                  GCGUGACAGGCACGAUACAAAACCGCCCCAGGCUUAUGGCCUGGACAGCAUUAUCGUUACGUCCUUAUGACAAAACGAUCAUUCACUUGCUGUGACCUAUUGGUUAGAACUC.AACACAGGUU.GGC.GCCGCAAC.GGU.GUC.AACAUCAA.A.GCUCGCGACGCCGGCAGCGAGCAC...CAACGGCAGAAGCAAUCUGCCCGACCU.CAACGA.AGGUCGACGGGACAUAAAGCAGUCAACAAGUGAGGGAAACACCCUAUGAGAAGACUAAAGCGUGAUCCGUUGGAAAAAGCGUUUUUACGCGGAUAUCAGUAUGG
NC_007492.1/1989241-1988933                  UGGCCAACAAACGCUGGAUAAAUACGCGGUUACUUAUGGCCAUAGCAUCUUUUUCGUUACGUCCUUAUGACAAAACGGUCAUUCCAUCGAUGUGACUCAUUGGUUAGAACUG.GACACAGGUU.GAC.GUCGCAAC.GGC.GUC.AACACCUU..GGCUCGCCACGCCGGCAGCGAGCCG..CCAACGGCAGAGUUUUUCUGCCAGACCUCAGUU..GAGGUCGACGCGACAAAAA.CAGUCAACAAGUGAGGGAAACACCCUAUGAGAAGACUUAAGCGUGAUCCGUUGGAAAGAGCAUUUUUGCGCGGAUAUCAAUAUGG
#=GC SS_cons                                 ......................................................................................................................,,<<<<<<<.<<<_____.>>>.>>>>>>>,,...,.<<<<<<<__________>>>>>>>,..,,,,,<<<<<<_.___>>>>>>,<<<<<<_.____>>>>>>,......:::::..:::::................................................................................
#=GC R2R_LABEL                               ----------------------------------------------------------------------------------------------------------------......................................A...a........................B.....b......1.....2.....C.....3......4...............................RRRR..........SSS--------------------------------------------------------
#=GF R2R var_backbone_range A a ntrange
#=GF R2R var_backbone_range B b ntrange
#=GF R2R var_backbone_range C C ntrange
#=GF R2R shade_along_backbone R rgb:230,230,230
#=GF R2R shade_along_backbone S rgb:230,230,230
#=GF R2R var_term_loop 1 2
#=GF R2R var_term_loop 3 4
//
