# Supplementary material for: R2R - software to speed the depiction of aesthetic consensus RNA secondary structures
Source: BMC Bioinformatics. 2011 Jan 4;12:3. doi: 10.1186/1471-2105-12-3 (PMC3023696; doi:10.1186/1471-2105-12-3)
Supplement: Additional file 1 — Source code and example input and output files. C++ and Perl source code is provided. Installation and usage instructions are given in the user manual (Additional file 2), which is also a part of this archive. Example input files for R2R are included in the "demo" subdirectory of this archive, and R2R's raw output on these examples in PDF and SVG format is supplied in the "demo/output-pdf" and "demo/output-svg" subdirectories. Files can be retrieved from the tgz archive file using programs such as WinZip (Windows), StuffIt Expander (Mac) or the tar/gzip commands (UNIX). [file 1471-2105-12-3-S1.TGZ › R2R-1.0.1/demo/104/rne-II.sto]

# STOCKHOLM 1.0
NZ_AAAU03000001.1/1332645-1331976            AAAUGCCUUAGCUACAUGAUGGCGUACCUCCCAUCCACAGGAGGUCGCAAUAGUUGCCAAUUCGCUGCAGAUUCUGCGGACGGCACCCGAUUUUCAAAGGAUACGUGCAGGGUGGAGAUGCACAACCAUCGGAUUGCGU.......................................................AGCUGCAAGCUUUCAUCCAGACGC.ACAAG....GCGUCCGCUGCCGA.UGCU.UGAUUCCUCCUCCUGAUUGAUUGCUUUCUGCC.............................................................ACAACAGUAAGCAGGAGACGUA.GUCGCGACUCUGGC.......CACCA..............GCCAAAUGUUGCUUGACACGGGAACGGACGACAA..CCUUUCCUG..AACGGCCCCUGUCACCGACCGCGAGA.GUCGUGUGUGCCGAACGCCGUUUCCGGCAGCC.CGGAAACCGAACGGUACUACAUGAAGAGAAUGCUGAUUAACGCAACUCAGCCCGAGGAGUUGCGUGUUGCCCUGGUCGAUGGCCAACGCCUCUAUGACCUGGAUAUCGAAUCGGGCGCCCGCGAACAGAAGAAGGCCAAUAUCUACAAAGGCCGUAUCACCCGGGUCGAGCCGAGCCUCGAAGCGGCGUUCGUCGACUUCGGCGCCGAGCGCCACGGCUUCCUCCCGCUCAAGGAAAUCUCCCGCGAGUACUUCAAGAAGUCUCCCGAAGGCCGCAUCAACAUCAAGGACGUGCUCUCCGAAGGCCAGGA.
NC_009434.1/2848316-2848982                  UUGCGAAACAAGCCUUGAAGACAUGAUGCGUGCCCCCACUGGGGAAUCGCGAUAACAACCCGCUCCCCGGAUUCUGCGAGCGGCACCCGAUUUUCAAAGUAUGCGUGUUGGGUGGAGAUGCACAGCAU.CGGAUUGCGU.......................................................AGCAAAG.GCUU.UCACA.GACG..CUCCAUUC..CGUCCGCUACCG..AUGCCUGAUUCCUCCUCCCGAACCAUUGCUUCUGUU..............................................................CCGACAGCAAGCAGGAGACGUC.GUCGCGACGCCG...GCC...CAUUU........GGC.....CGCACAUCGCUGGACACUGGAGUG.CCUUACAAC.CAUUCCU...GACUCACCU.GACACCGACCGCGAGA.GUCGUGUGUGCCGAACGCCGUUUCCGGAUGCCACGGAAACCGA.CGGUACUACAUGAAAAGAAUGCUAAUUAACGCAACUCAGCCCGAAGAGUUGCGUGUCGCACUGGUCGACGGCCAACGCCUGUUUGAUCUGGACAUCGAAUCCGGUGCCCGCGAACAGAAAAAAGCCAACAUCUACAAGGGCAAGAUCACCCGCGUCGAGCCCAGUCUCGAAGCCGCCUUCGUUGACUUCGGUGCCGAACGGCACGGCUUCCUCCCCCUCAAGGAAAUCUCCCGCGAGUACUUCAGCAAAUCGCCUGAAGGCCGCGUGAACAUCAAAGACGUCCUGCGCGAAGGCCAGGAA
NC_008463.1/2236825-2236158                  ACUCGAAACCAAAGCCUUGAAACAUGAGCCGCGACCACUUCGGUGAGCGCGAGAUGCCAACCCGCUCCGGAUACUGCGAGCGGCGCCCGAUUCUUAAGGAACAUGUGUAGGGUGGAGAUGUACGGCUGUUGGACUGCGU.......................................................AGCUUCUAGCUUGAUCCA.GACG..CAUU.UUU..CGUCCGCCUCCGA.CAGC.CGAUUCCUCCUCCUGACUCAAGUGCUUCUGAA.............................................................AC.ACAGGAAGCAGGAGACGUA.GUCGCGGAC.CG...GCA...CCCAG........UGC.....CGAGCGCCGCUGGACACGGGAAUGGCCCG.....CCAUUCCUGAAUACGCGCCCGAGCACCGACCGUGAGA.GUCGUGUGUGCCGAUCGCCGUUUCCGGUAGCCCCGGAAACC.AUUGGUACUACAUGAAAAGAAUGCUGAUCAACGCGACUCAACCCGAGGAGUUGCGUGUUGCACUGGUCGACGGCCAACGCCUGUUCGACCUCGACAUCGAGUCGGGCGCCCGCGAGCAGAAGAAGGCCAACAUCUACAAAGGCCGCAUCACUCGCGUCGAACCCAGCCUCGAAGCCGCCUUCGUCGACUUCGGCGCCGAACGCCACGGCUUCCUCCCCCUCAAAGAAAUCUCCCGCGAAUACUUCAAGAAAUCCCCCGAAGGCCGGAUCAACAUCAAGGAAGUCCUGAGCGAAGGCCAGGA.
NZ_AAKV01000040.1/6308-6975                  ACUCGAAACCAAAGCCUUGAAACAUGAGCCGCGACCACUUCGGUGAGCGCGAGAUGCCAACCCGCUCCGGAUACUGCGAGCGGCGCCCGAUUCUUAAGGAACAUGUGUAGGGUGGAGAUGUACGGCUGUUGGACUGCGU.......................................................AGCUUCUAGCUUGAUCCA.GACG..CAUU.UUU..CGUCCGCCUCCGA.CAGC.CGAUUCCUCCUCCUGACUCAAGUGCUUCUGAA.............................................................AC.ACAGGAAGCAGGAGACGUA.GUCGCGGAC.CG...GCA...CCCAG........UGC.....CGAGCGCCGCUGGACACGGGAAUGGCCCG.....CCAUUCCUGAAUACGCGCCCGAGCACCGACCGUGAGA.GUCGUGUGUGCCGAUCGCCGUUUCCGGUAGCCCCGGAAACC.AUUGGUACUACAUGAAAAGAAUGCUGAUCAACGCGACUCAACCCGAGGAGUUGCGUGUUGCACUGGUCGACGGCCAACGCCUGUUCGACCUCGACAUCGAGGCGGGCGCCCGCGAGCAGAAGAAGGCCAACAUCUACAAAGGCCGCAUCACUCGCGUCGAACCCAGCCUCGAAGCCGCCUUCGUCGACUUCGGCGCCGAACGCCACGGCUUCCUCCCCCUCAAAGAAAUCUCCCGCGAAUACUUCAAGAAAUCCCCCGAAGGCCGGAUCAACAUCAAGGAAGUCCUGAGCGAAGGCCAGGA.
NC_009656.1/2242676-2242009                  ACUCGGAACCAAAGCCUUGAAACAUGAGCCGCGACCACUUCGGUGAGCGCGAGAUGCCAACCCGCUCCGGAUUCUGCGAGCGGCGCCCGAUUCUUAAGGAACAUGUGUAGGGUGGAGAUGUACGGCUGUUGGACUGCGU.......................................................AGCUUCUAGCUUGAUCCA.GACG..CAUU.UUU..CGUCCGCCUCCGA.CAGU.CGAUUCCUCCUCCUGACUCAAGUGCUUCUGA..............................................................AACACAGGAAGCAGGAGACGUA.GUCGCGGAC.CGGCA......UCCGA.............UGCCGAGCGCCGCUGGACACGGGAAUGGCCCG.....CCAUUCCUGAAUACGCGCCCGAACACCGACCGUGAGA.GUCGUGUGUGCCGAUCGCCGUUUCCGGUAGCCCCGGAAACC.AUUGGUACUACAUGAAAAGAAUGCUGAUCAACGCGACUCAACCCGAAGAGUUGCGUGUUGCACUGGUCGACGGCCAACGCCUGUUCGACCUCGACAUCGAGUCGGGCGCCCGCGAGCAGAAGAAGGCCAACAUCUACAAGGGCCGUAUCACUCGCGUCGAACCCAGCCUCGAAGCCGCCUUCGUCGACUUCGGCGCCGAACGCCACGGCUUCCUCCCCCUCAAAGAAAUCUCCCGCGAAUACUUCAAGAAAUCCCCCGAAGGCCGGAUCAACAUCAAGGAAGUCCUGAGCGAAGGCCAGGA.
NC_008027.1/1679734-1678964                  UACCUGCCUUGGAUAUGUUAUGGCGCCAGCCCGGCAUCCGGGCUGGCGAAAAAUGCAACCCGUUGCGGAUUCAGCGCGCGGCAGCACCGAAUUUUCAGGGAUACGUGCAGGGUGGAGAUGCACAGCCCUCGGACCGUGUGGCACUGCGUCC.CCCACCGCCCCAGUGAUCGGGCGACGGAC.GGACAAGGUCCU.............GAACA.GACGCCCUUGC...GGCGUCCACGGACGAUCGGU.UGAUUCCUCCUCCUGACUGAGUGCACCAGGCCCGUUCGAUUGAUUCGGAUGACAUUCGAAAAGCUCGACAGGUCUUUUGGC............ACCGC..AAAACAGGACGCGUC.GUCGCGACCACGGCAGGCUGGGCAA......CCGGCUGGUGCCGAACGUCGCCAGACACGGGGGUGGCCCG.....CCACCCUU...UGCGCACCUUGGCACCGAUCAUGAAAAAUCGCGUGUGCCGAACGCCGUUUCCGGCAGCC.CGGAAACCGA.CGGUACAACAUGAAAAGAAUGCUGAUUAACGCGACUCAACCCGAAGAGUUGCGUGUAGCCCUGGUGGACGGCCAACGCCUCUACGACCUGGACAUCGAGUCCGGCGCCCGUGAGCAGAAGAAGGCCAACAUCUACAAAGGCAAGAUCACCCGGAUCGAGCCCAGCCUUGAAGCCGCCUUCGUCGACUUCGGCUCCGAACGUCACGGCUUCCUGCCGCUGAAGGAAAUCUCCCGCGAAUACUUCAAGAAGCCCCCCGAAGGCCGGGUCAACAUCAAGGAAGUACUGAGCGAAGGCCAGGAA
NZ_AAVY01000015.1/97670-98455                UACCUGCCUUGGACAUGAAUGGCGUCAGCGCGGAAACUGCGCUGGCGAAAAAUGCAACCCGUUGCGGAUUCAGCGCGCGGCAGCACCCGAAUUAUCAGGGAUACGUGCAGGGUGGAGAUGCACAGCCCUCGGACCGUGUAGCACCGCGUCCGGCCACCGGCCCAGUGAAUGGCCGG.CGAGCGGAUAAGGUCCU.............GAACA.GAUGCCCCAUG...GGCGUCCACGGCUGA.CGGU.UGAUUCCUCCUCCUGACUGAGUGCACGAGGCCUGCUGGGUUGAUUCGGAUAUCGAUUCGGAUAUCUCUGCAGAUACCGCAGGGGCCUCUUGGCACCGCAGCAAACAGGACGCGUC.GUCGCGACAACGGCAGGCUGGGAAA......CCGGCUGGUGCCGAACGUUGCUCGACACGGGGGUGGCCCGG....CCACCCUU...UGCGCACCUUGGCACCGACCAUGAGAAGUCGUGUGUGCCGAACGCCGUUUCCGGCAGCC.CGGAAACCGA.CGGUACAACAUGAAAAGAAUGCUGAUUAACGCAACUCAACCCGAAGAGUUGCGUGUAGCCCUGGUGGACGGCCAACGCCUGUACGACCUGGACAUCGAGUCCGGUGCGCGCGAGCAGAAAAAGGCCAACAUCUACAAAGGCAAGAUCACCCGGAUCGAGCCCAGCCUCGAAGCCGCCUUCGUCGACUUCGGCUCCGAACGUCACGGCUUCCUGCCGCUGAAGGAAAUCUCCCGCGAGUACUUCAAGAAAGCCCCUGAAGGCCGCGUCAACAUCAAGGACGUCCUGAGCGAAGGCCAGGAA
NZ_AAXR01000003.1/274760-275531              UACCUGCCUUGGACAUGAAUGGCGCCAGCGCAGAACCAGCGCUGGCGAAAAAUGCAACCCGUUGCGGAUUCAGCGCGCGGCAGCACCCGAAUUAUCAGGGAUACGUGCAGGGUGGAGAUGCACAGCCCUCGGACCGUGUAGCACCGCGUCCGGCCACCAGCCCACUCA.CGGCUGG.CGAGCGGAUAAGGUCCU.............GAACA.GAUGCCUCCG....GGCGUCCACGGCUGA.CGGU.UGAUUCCUCCUCCUGACUGAGUGCACAAGGCCCGCUUGGUUGAUUCGGAUACCUAUUCGAAGCCACCGGGGCCUUGUUGGC............ACCGCAGCAAACAGGACGCGUC.GUCGCGACAACGGCAGGCUGGGCAA......CCGGCUGGUGCCGAACGUCGCUCGACACGGGGGUGGCCCGG....CCACCCUU...UGCGCACCUUGGCACCGACCAUGAGACGUCGUGUGUGCCGAACGCCGUUUCCGGCAGCC.CGGAAACCGA.CGGUACAACAUGAAAAGAAUGCUGAUUAACGCGACUCAACCCGAAGAGUUGCGUGUAGCCCUGGUGGACGGCCAACGUCUCUACGACCUGGACAUCGAGUCCGGUGCGCGCGAGCAGAAAAAGGCCAACAUCUAUAAAGGCAAGAUCACCCGCAUCGAACCCAGCCUCGAAGCCGCCUUCGUCGACUUCGGCUCCGAACGUCACGGCUUCCUGCCGCUGAAAGAAAUCUCCCGCGAAUACUUCAAGAAGGCCCCUGAAGGCCGGGUCAACAUCAAGGAAGUACUCAGCGAAGGCCAGGAA
NC_002947.3/2150998-2150226                  UACCUGCCUUGGACAUGAAUGGCGCCAGCGCAGAACCAGCGCUGGCGAAAAAUGCAACCCGUUGCGGAUUCAGCGCGCGGCAGCACCCGAAUUAUCAGGGAUACGUGCAGGGUGGAGAUGCACAGCCCUCGGACCGUGUAGCACCGCGUCCGGCCACCAGCCCACUGA.CGGCUGG.UGAGCGGAUAAGGUCCU.............GAACA.GAUGCCCUCCG...GGCGUCCACGGCUGA.CGGU.UGAUUCCUCCUCCUGACUGAGUGCACAAGGCCCGCUUGGUUGAUUCGGAUACCUAUUCGAAGCCACCGGGGCCUUGUUGGC............ACCGCAGCAAACAGGACGCGUC.GUCGCGACAACGGCAGGCUGGGCAA......CCGGCUGGUGCCGAACGUCGCUCGACACGGGGGUGGCCCGG....CCACCCUU...UGCGCACCUUGGCACCGACCAUGAGACGUCGUGUGUGCCGAACGCCGUUUCCGGCAGCC.CGGAAACCGA.CGGUACAACAUGAAAAGAAUGCUGAUUAACGCGACUCAACCCGAAGAGUUGCGUGUAGCCCUGGUGGACGGCCAACGUCUCUACGACCUGGACAUCGAGUCCGGCGCGCGCGAGCAGAAAAAGGCCAACAUCUACAAAGGCAAGAUCACCCGCAUCGAACCCAGCCUCGAAGCCGCCUUCGUCGACUUCGGCUCCGAACGUCACGGCUUCCUGCCGCUGAAAGAAAUCUCCCGCGAGUACUUCAAGAAGGCCCCGGAAGGCCGGGUCAACAUCAAGGAAGUGCUCAGCGAAGGCCAGGAA
NC_009512.1/4270007-4270779                  UACCUGCCUUGGACAUGAAUGGCGCCAGCGCAGAACCAGCGCUGGCGAAAAAUGCAACCCGUUGCGGAUUCAGCGCGCGGCAGCACCCGAAUUAUCAGGGAUACGUGCAGGGUGGAGAUGCACAGCCCUCGGACCGUGUAGCACCGCGUCCGGCCACCAGCCCACUGA.CGGUUGG.UGAGCGGAUAAGGUCCU.............GAACA.GAUGCCCUCCG...GGCGUCCACGGCUGA.CGGU.UGAUUCCUCCUCCUGACUGAGUGCACAAGGCCCGCUUGGUUGAUUCGGAUACCUAUUCGAAGCCACCGGGGCCUUGUUGGC............ACCGCAGCAAACAGGACGCGUC.GUCGCGACAACGGCAGGCUGGGCAA......CCGGCUGGUGCCGAACGUCGCUCGACACGGGGGUGGCCCGG....CCACCCUU...UGCGCACCUUGGCACCGACCAUGAGACGUCGUGUGUGCCGAACGCCGUUUCCGGCAGCC.CGGAAACCGA.CGGUACAACAUGAAAAGAAUGCUGAUUAACGCGACUCAACCCGAAGAGUUGCGUGUAGCCCUGGUGGACGGCCAACGUCUCUACGACCUGGACAUCGAGUCCGGCGCGCGCGAGCAGAAAAAGGCCAACAUCUACAAAGGCAAGAUCACCCGCAUCGAACCCAGCCUCGAAGCCGCCUUCGUCGACUUCGGUUCCGAACGUCACGGCUUCCUGCCGCUGAAAGAAAUCUCCCGCGAGUACUUCAAGAAGGCCCCAGAAGGCCGGGUCAACAUCAAGGAAGUGCUCAGCGAAGGCCAGGAA
JCVI_SCAF_1096628050550/547-1                CGGAAAUAAAGCCUUGAGUAUGAUGCGCGAUUCGCCCACCGGGCGGUCGCGGUAACUGACAACCGCUGCGGAAUCCGCGCGCGGCACCCGAUUUUCAGCGAUACGUGUAGGGUGGAGAUGUACAACUGUCGGACUGCGU.......................................................AGCAUAUCGCUUGAUCAAAGACG..CCUCAUCU..CGUCCGCUACCGC.CAGU.UGAUUCCUCUUCCUGACUGAGUGCUUUCUGUC.............................................................ACCACAGCAAGCAGGAGACGUCCGUCGCGACCGCGGCC......UGAUAAU...........GGCUGACCGUCGCUAGACAGUGGAACG.AUUUACGAC.CGUUUCU...GACGCGCCU.GACACCGACCCUGAGA.GUCGUGUGUGCCUAACGUGGCUUCCGCUAGCCCCGGAACCC.AUUGGUACCACAUGAAAAGAAUGCUAAUUAACGCGACUCAGCCUGAAGAGUUGCGUGUUGCCCUGGUAGAUGGCCAAAAACUCUACGACCUGGACAUCGAGUCCGGCGCCCGCGAACAGAAAAAGGCCAACAUCUACAAAGGCCGCAUCACCCGCGUGAACCCAGCCUCGAAGC................................................................................................................................
NC_009439.1/1785255-1784583                  CGGAAAUAAAGCCUUGAGUAUGAUGCGCGAUUCGCCCGCUGGGCGGUCGCGGUAACUGACAACCGCUGCGGAAUCCGCGCGCGGCACCCGAUUUUCAGCGAUACGUGUAGGGUGGAGAUGUACAACUGUCGGACUGCGU.......................................................AGCAUAUCGCUUGAUCAAAGACG..CCUCAUCU..CGUCCGCUACCGC.CAGU.UGAUUCCUCCUCCUGACUGAGUGCUUUCUGUC.............................................................ACCACAGCAAGCAGGAGACGUCCGUCGCGACC.GC.A.GCC...UCUGAU.......GGCAG...GC..CGUCGCUCGACAGUGGAACG.AUUUACGAC.CGUUUCU...GACGCGCCU.GACACCGACCCUGAGA.GUCGUGUGUGCCUAACGUGGCUUCCGCUAGCCCCGGAACCC.AUUGGUACCACAUGAAAAGAAUGCUAAUUAACGCGACUCAGCCUGAAGAGUUGCGUGUUGCCCUGGUAGAUGGCCAAAAACUCUACGAUCUGGACAUCGAGUCCGGCGCCCGCGAACAGAAGAAGGCCAAUAUCUACAAAGGCCGCAUCACCCGCGUAGAACCCAGCCUCGAAGCCGCCUUCGUCGACUUCGGCUCAGAACGCCACGGCUUCCUCCCCCUCAAAGAAAUCUCCCGCGAAUACUUCUCCAAAGCCCCUGAAGGCGGCCGCAUCAAUAUCAAGGACGUGCUCAAGGAAGGCCA.
NC_004578.1/4346871-4347559                  CAACGCCUCAAGCCAUGAUGCGCGACCUUCCCUAUCGAAGAUCGCGGUAAAUGCCAACCCGCUGCGGAUUCUGCGCGCGGCAGCACCCGAAUUAUCAGGGAUACGUGUAGGGUGGAGACGCACAACCAUCGGACUGUGU.......................................................AGCACAAGGCUUGUUUUA.GACG..CUUCAUCU..CGUCCGCUACCGA.UGGU.CGAUUCCUCCUCCUGACAAAGCUUUUGCUGAAAAGGGUGUCUUAUGCC.............................................ACCACAGCAAGCAGGAAACGUC.GUCGCGAC..CCUC.CGCCC.CCUCU......GGGCG....AGGA.CCUCGCUAGACACUGGAGUGGCCAA.....CCACUCCU...GACGCGCCCUGACACCGACCGUGAGAAGUCGUGUGUGCCGAACGCCGUUUCCGGCAGCC.CGGAAACCGA.CGGUACUACAUGAAAAGAAUGCUGAUUAACGCAACUCAACCCGAAGAGUUGCGUGUUGCACUGGUAGACGGCCAGCGCCUCUACGACCUGGACAUCGAGUCAGGUGCACGCGAGCAGAAGAAGGCCAACAUCUAUAAAGGCCGGAUCACUCGUAUCGAACCCAGCCUUGAGGCUGCCUUUGUCGAUUUCGGCUCUGAGCGCCACGGCUUUCUGCCCCUCAAGGAAAUCUCCCGCGAGUACUUCAAGAAAGCCCCAGAAGGCCGCGUCAACAUCAAGGACGUCCUGAGCGAAGGCCAGGAA
NC_007005.1/1845998-1845310                  CAACGCCUCAAGCCAUGAUGCGCGACCUUCCCUAUCGAAGGUCGCGGUAAAUGCCAACCCGCUGCGGAUUCUGCGCGCGGCAGCACCCGAAUUAUCAGGGAUACGUGUAGGGUGGAGACGCACAACCAUCGGACUGUGU.......................................................AGCACAAGGCUUGUUCUA.GACG..CUUCAUCU..CGUCCGCUACCGA.UGGU.CGAUUCCUCCUCCUGACAAAGCUUUUGCUGAAAGGGGUGUCUUAUGCC.............................................ACCACAGCAAGCAGGAAACGUC.GUCGCGAC..CCUC.CGCCC.CCUCU......GGGCG....AGGA.CCUCGCUAGACACUGGAGUG.UCCAAC....CACUCCU...GACGUGCCCUGACACCGACCGUGAGAAGUCGUGUGUGCCGAACGCCGUUUCCGGCAGCC.CGGAAACCGA.CGGUACUACAUGAAAAGAAUGCUGAUUAACGCAACUCAACCCGAAGAGUUGCGUGUUGCACUGGUAGACGGCCAGCGCCUCUACGACCUGGACAUCGAGUCAGGUGCACGCGAGCAGAAGAAGGCCAACAUCUAUAAAGGCCGAAUCACUCGCAUCGAACCCAGCCUUGAGGCUGCCUUUGUCGAUUUCGGCUCUGAGCGCCACGGCUUUCUGCCCCUCAAGGAAAUCUCCCGCGAGUACUUCAAGAAAGCCCCUGAAGGCCGCGUCAACAUCAAGGACGUCCUGAGCGAAGGCCAGGAA
NC_005773.3/1897387-1896699                  CAACGCCUCAAGCCAUGAUGCGCGACCUUCCCUAUCGAAGAUCGCGGUAAAUGCCAACCCGCUGCGGAUUCUGCGCGCGGCAGCACCCGAAUUAUCAGGGAUACGUGUAGGGUGGAGACGCACAACCAUCGGACUGUGU.......................................................AGCACAAGGCUUGUUCUA.GACG..CUUCAUCU..CGUCCGCUACCGA.UGGU.CGAUUCCUCCUCCUGACAAAGCUUUUGCUGAAAAGGGUGUCUUAUGCC.............................................ACCACAGCAAGCAGGAAACGUC.GUCGCGAC..CCUA.CGCCC.CCUCU......GGGCG....AGGA.CCUCGCUAGACACUGGAGUG.UCCAAC....CACUCCU...GACGUGCCCUGACACCGACCGUGAGAAGUCGUGUGUGCCGAACGCCGUUUCCGGCAGCC.CGGAAACCGA.CGGUACUACAUGAAAAGAAUGCUGAUUAACGCAACUCAACCCGAAGAGUUGCGUGUUGCACUGGUAGACGGCCAGCGCCUCUACGACCUGGACAUCGAGUCAGGUGCACGCGAGCAGAAGAAGGCCAACAUCUACAAAGGCCGAAUCACUCGCAUCGAACCCAGCCUUGAGGCUGCCUUUGUCGAUUUCGGCUCUGAGCGCCACGGCUUUCUGCCCCUCAAGGAAAUCUCCCGCGAGUACUUCAAGAAAGCCCCUGAAGGCCGCGUCAACAUCAAGGACGUCCUGAGCGAAGGCCAGGAA
JCVI_SCAF_1101668580737/855-170              CUAGUCUUGUUUAGCCAUGAGCGUGGACUCCCCAUUGGAGUACACGGUAAAUGCCAACCCGCUGCGGAUUCUGCGCGCGGCAGCACCCGAAUUAUCAGGGAUACGUGUAGGGUGGAGAUGCACAACCGUCGGACCGUGU.......................................................AGCAUUAGGCUU..AUAA.GACG..CUUCAUCU..CGUCCACAGUCGC.CGGU.UGAUUCCUCCUCCUGACCUUAGCUUUUGUUGAAGUGGUGCCUUUGUCACCA..........................................CCGCUAACAAGCAGGACGCGUCCGUCGCGAUACCG...GCC...CAAUU........GGCU....CGU.UAUUGCUGGACACUGGAGUGGCCAA.....CCACUCUU...GACGCACCU.GACACCGACCGUGAGAAGUCGUGUGUGCCGAACGCCGUUUCCGGCAGCC.CGGAAACCGA.CGGUACAACAUGAAAAGAAUGCUGAUUAACGCAACUCAACCCGAAGAGUUGCGUGUUGCACUGGUAGAUGGCCAACGCCUCUAUGACCUGGACAUCGAAUCCGGUGCACGCGAGCAAAAGAAGGCCAACAUCUAUAAAGGCCGUAUUACUCGCAUCGAACCAAGCCUUGAGGCUGCCUUUGUCGAUUUCGGCUCCGAGCGCCACGGCUUCCUGCCCCUCAAAGAAAUCUCCCGCGAAUACUUCAAGAAAGCCCCCGAAGGCCGCGUGAACAUCAAGGACGUCCUGAGCGAAGGCCAGGAA
NC_004129.6/1992252-1991566                  CAACGCCUUUAGCCAUGAUGCGUGACCUCCCCUUUCGGAGUUCACGGUAAAUGCCAACCCGCUGCGGAUUCUGCGCGCGGCAGCACCCGAAUUAUCAGGGAUACGUGUAGGGUGGAGAUGCACAACCGUCGGACUGUGU.......................................................AGCAUUAGGCUUUAUCAA.GACG..CUUCAUCU..CGUCCACAGUCGC.CGGU.UGAUUCCUCCUCCUGACAGACUUUUGCUUAAGCGGUGCCUUAGUC................................................ACCACAGCAAGCAGGACGCGUAAGUCGCGACUUCGUUC......UUAGUUACCC........GGACGAACCUCGCUAGACACUCGAGUGGUCAA.....CCACUCCU...GACGCACCU.GACACCGACCGUGAGAAGUCGUGUGUGCCGAACGCCGUUUCCGGCAGCC.CGGAAACCGA.CGGUACUACAUGAAAAGAAUGCUGAUUAACGCAACUCAACCCGAAGAGUUGCGUGUUGCUCUGGUAGACGGCCAGCGCCUCUACGACCUGGACAUCGAGUCCGGAGCCCGCGAGCAGAAAAAGGCCAACAUCUAUAAAGGCCGCAUCACUCGCAUCGAACCAAGCCUCGAGGCUGCCUUUGUCGAUUUCGGCUCUGAGCGCCACGGCUUCCUGCCCCUCAAAGAAAUCUCCCGCGAAUACUUCAAGAAAGCCCCCGAAGGCCGCGUCAACAUCAAGGACGUCCUGAGCGAAGGCCAGGAA
JCVI_SCAF_1101668162775/1287-1799            CGCCUGAAUUAGCCAUGAUGCGUGACCUCCCCUUUCGGAGCUCACGGUAAAUGCCAACCCGCUGCGGAUUCUGCGCGCGGCAGCACCCGAAUUAUCAGGGAUACGUGUAGGGUGGAGAUGCACAACCGCCGGACUGUGU.......................................................AGCAAUAGGCUUUAUCAA.GACG..CUUCAUCU..CGUCCACAGCCGC.UGGU.UGAUUCCUCCUCCUGACUGAGUGCUUAAGUA..............................................................GCCACAGCAAGCAGGACGCGUACGUCGCGAUAUCGGCC......CAAUU.............GGCCUGACAUCGCUGGACACGGGAAUGGCCAA.....CCACUCCC...GACGCACCU.GACACCGACCGUGAGAAGUCGUGUGUGCCGAACGCCGUUUCCGGCAGCC.CGGAAACCGA.CGGUACUACAUGAAAAGAAUGCUGAUUAACGCAACUCAACCCGAAGAGUUGCGUGUUGCACUGGUAGAUGGCCAACGCCUCUACGACCUGGACAUCGAAUCCGGUGCACGCGAGCAGAAGAAGGCCAACAUCUACAAAGGCCGUA...........................................................................................................................................................
NC_007492.1/4701418-4702085                  CGCCUGAAUUAGCCAUGAUGCGUGACCUCCCCUUUCGGAGCUCACGGUAAAUGCCAACCCGCUGCGGAUUCUGCGCGCGGCAGCACCCGAAUUAUCAGGGAUACGUGUAGGGUGGAGAUGCACAACCGCUGGACUGUGU.......................................................AGCAACAGGCUUUAUCAA.GACG..CUUCAUCU..CGUCCACAGCCAC.CGGU.UGAUUCCUCCUCCUGACUGAGUGCUUAAGUA..............................................................GCCACAGCAAGCAGGACGCGUACGUCGCGAUAACGGCC......CAAUU.............GGCCGGACAUCGCUGGACACGGGAAUGGCCAA.....CCACUCCC...GACGCACCU.GACACCGACCGUGAGAAGUCGUGUGUGCCGAACGCCGUUUCCGGCAGCC.CGGAAACCGA.CGGUACUACAUGAAAAGAAUGCUGAUUAACGCAACUCAACCCGAAGAGUUGCGUGUUGCACUGGUAGAUGGCCAGCGCCUCUACGACCUGGACAUCGAAUCCGGUGCACGCGAGCAGAAGAAGGCCAACAUCUAUAAAGGCCGCAUCACUCGCAUCGAACCAAGCCUUGAGGCUGCCUUUGUCGAUUUCGGCUCCGAGCGCCACGGCUUCCUGCCCCUCAAAGAAAUCUCCCGCGAAUACUUCAAGAAAGCCCCUGAAGGCCGCGUCAACAUCAAGGACGUCCUGAGCGAAGGCCAGGAA
#=GC SS_cons                                 ................................................................................................................,((((-----((((((((((---(((,<<.<<<..<<<<<....<<<<<<........>>>>>>.....>>>>>..>>>.>><<<_____>>>,,,,,,,.<<<<<<........>>>>>>)))--)))).)))).))----))))<<<<<----.----....................................................____..__....................>>>>>,,((((.<<<<<<<---<<<<<<<<<<<._______..>>>>>>-.>>>>>--.->>>>-->>>,,,<<<<<<<_______..>>>>>>>,...)))),,,....<<<<<<<<........>>>>.>>>>..........<<<<<<<.......>>>>>>>................................................................................................................................................................................................................................................................................................................
#=GC R2R_LABEL                               ----------------------------------------------------------------------------------------------------.....................................J....................................................................3...4.....<............>............................a.........1.......................................................................2................A.b..j.........xy...{..........................}.........................V.........v..............c.........................................e..............RRrRR..............SsS------------------------------------------------------------------------------------------------------------------------------------------------------------------------------------------------------------------------------------------------------------------------------------------------
#=GC R2R_XLABEL_label                        ..................................................................................................................................................................................................................................................................................................................................................................................................................................................................................................................................r.................s.................................................................................................................................................................................................................................................................................................
#=GC SUBFAM_O1_R2R_LABEL                     -------------------------------------------------------------------------------------------------------------------------------------------.......................................................----------------------------------------------------------------------------------------------------------------------------------------------------------------------------------------------------------------------------------------------------------------------------------------------------------------------------------------------------------------------------------------------------------------------------------------------------------------------------------------------------------------------------------------------------------------------------------------------------------------------------------------------------
#=GC SUBFAM_O2_R2R_LABEL                     --------------------------------------------------------------------------------------------------------------------------------------------------------------------------------------------------..[.....]..-----------------------------------------------------------------------------------------------------------------------------------------------------------------------------------------------------------------------------------------------------------------------------------------------------------------------------------------------------------------------------------------------------------------------------------------------------------------------------------------------------------------------------------------------------------------------------------------------------------------------------------------
#=GC SUBFAM_LABEL_O1                         ..................................................................................................................................................................x...................................................................................................................................................................................................................................................................................................................................................................................................................................................................................................................................................................................................................................................................................
#=GC SUBFAM_LABEL_O2                         ..................................................................................................................................................................................................x...................................................................................................................................................................................................................................................................................................................................................................................................................................................................................................................................................................................................................................................
#=GF SUBFAM_REGEX_PRED O1 O1 [^.]
#=GF SUBFAM_REGEX_PRED O2 O2 [^.]
#=GF R2R var_hairpin < >
#=GF R2R var_hairpin { }
#=GF R2R var_hairpin V v
#=GF R2R shade_along_backbone R r rgb:230,230,230
#=GF R2R shade_along_backbone S s rgb:230,230,230
#=GF R2R tick_label s start
#=GF R2R tick_label r SD?
#=GF SUBFAM_O2_R2R var_term_loop [ ]
#=GF SUBFAM_O1_R2R no5
#=GF SUBFAM_O2_R2R no5
#=GF SUBFAM_O2_R2R set_dir pos0 -180
#=GF R2R multistem_junction_bulgey J J0 -45 1 0 -0.707 0 -90 J1 0 4 0 0 0 0
#=GF R2R multistem_junction_bulgey j J0 -45 1 0 0 0 -90 J1 0 3 0 0 0 0
#=GF R2R var_backbone_range_size_fake_nucs 10 1 2
#=GF R2R tick_label 1 usu. stable, but not conserved
#=GF R2R var_backbone_range_size_fake_nucs 5 3 4
#=GF R2R var_backbone_range_size_fake_nucs 2 x y
#=GF R2R place_explicit a a-- 0 1 0 0 0 0 f
#=GF R2R place_explicit A A-- +45 1 0 0 0 +90 f
#=GF R2R place_explicit b b-- 0 1 0 0 0 0
#=GF R2R place_explicit c c-- -180 8 2 0 0 -180
#=GF R2R tick_label c to here
#=GF R2R tick_label c-- connect here
#=GF R2R tick_label b stem \n might \n not \n form
#=GF R2R tick_label e stem \n might \n not \n form
#=GF qR2R tick_label_regular_numbering 0 1 zero
//
