# Supplementary material for: R2R - software to speed the depiction of aesthetic consensus RNA secondary structures
Source: BMC Bioinformatics. 2011 Jan 4;12:3. doi: 10.1186/1471-2105-12-3 (PMC3023696; doi:10.1186/1471-2105-12-3)
Supplement: Additional file 1 — Source code and example input and output files. C++ and Perl source code is provided. Installation and usage instructions are given in the user manual (Additional file 2), which is also a part of this archive. Example input files for R2R are included in the "demo" subdirectory of this archive, and R2R's raw output on these examples in PDF and SVG format is supplied in the "demo/output-pdf" and "demo/output-svg" subdirectories. Files can be retrieved from the tgz archive file using programs such as WinZip (Windows), StuffIt Expander (Mac) or the tar/gzip commands (UNIX). [file 1471-2105-12-3-S1.TGZ › R2R-1.0.1/demo/104/SAM-chlorobi.sto]

# STOCKHOLM 1.0
NC_007514.1/2027593-2028087                  UUCAAAUCGAAACACGCAGUAUAAAUUUGUAUAACACGCUCAAGAUGGUUGUUGCAAGGUUACUACUGAAUGCGUACAUUUGGCACUCAAAUUUCUCAUUCGGCAUCCCCAUUACCUAUGGUCACGGUGCUGG..AAGCUCUGGG..AA...........GG..G....UU...A..C..CC....U.U.CC..AAUGGUGAAUUGAUCAGGAGAGCUUUU.CCGUGUCCCAUUUUUCCACCGAAAAAUACUCUUCUCCAAAUCCCCUUGUCAGAGCAUUUCUUUUAUUUUCUGUUGUUGUUUUGUUCCUCUGUUAAUUAAAACCUUUACCCAGUAUGUCACAGAAAAGGUAUUUCUUUACCUCUGAAUCUGUUUCGGAAGGUCAUCCCGAUAAGGUUGCUGACCAAAUUUCUGAUGCAGUGCUUGAUGAUUUUCUCCGUCAGGAUUCCACCUCACGUGUUGCUUGCGAAACCUUUGUUACAACCGGUCAGGUAAUUGUUGGUGGUGAAGUUACCACCAAAGGCAU
NZ_AAIJ01000005.1/72474-71986                GAACGGAAGCAAUUGCAUCAAGUCCCCGGAGGCGUUUCUGCAAUGAGACGAAAGAUGGCCUUGCAAGAAUAAGAGCGAAUGCUUACAUUUUGGUCUUAUCAGGCAUCCCCAUUACCUAUGGACACGGUGCCG.CA........AU..CU..CC.......GGAAGA..GAUC..GUUCGACC.GGAA.G.AUUGUUGUC.G..GG............UUUU.CCGUGUCC.AUUCUCUCCAAGUCAUUCCAGCACGAAAACCCAUUGAAGACAAGCAGGGCUGCCUGUGCAGUGACUGUUGUUCAGUAAACCAUAAAAUCAAUGAAGAUGGCAAAGUCAAGGUACUUCUUUACCUCAGAGUCUGUAUCAGAAGGACAUCCCGACAAAGUUUCAGACCAGAUCUCCGAUGCGAUCCUGGAUGAAUUUCUCCGUCAGGACCCGGAUUCCCGUGUCGCUUGUGAAACAUUUGUCACAACUGGUCAGGUCAUCGUCGGUGGCGAAGUGACGACAAAAGGCAUUGUUGACG
NZ_AAIC01000035.1/8711-9198                  AGGUGAUCCUCACGAAGCCAACAUAGGAGAUUUCUCGGAAAUUAAACUCCGUUGAGAGACUUGCAGGAAUAACCUUGAAUGAUUACAUUUGGCUCUUAUCCGGCAUCCCCAUUACCUAUGGACACGGUGCCG.AA........AG..CUU.CC.......GG..CC..GAUC..G.GU..UCAGGAAUG.CUU.GUAUUCA.GGG............UUUU.CCGUGUCC.ACUCUCUCGAAUGUUUCAUCGCACACGCAGAACCCCUUGUAAGACAAGCAAGAGCUUUUCAUGGAGUUCUUGUUGUUCGGUAAACCAUAAAAUCAAUGAAGAUGUCACAGUCAAGAUACUUCUUUACUUCUGAGUCUGUAUCAGAAGGGCACCCUGACAAAGUUUCGGACCAGAUCUCCGAUGCGAUACUGGACGAUUUUUUGCGACAGGACCCUUCUUCCCGCGUCGCCUGCGAAACGUUCGUUACAACCGGCCAGGUCAUAGUUGGAGGUGAAGUUACCACGACCGGAAUUGU
NC_008639.1/1051504-1051021                  UCCAUAAAAUCAAUAUCGGCGAUUACUCGGAAAUAAUGAUUGGAUAACACGCUCUUGCAAGUCAGCGGACGAAUGCUUACAUUUUAGCUUUAUUUUUGUUCGGCAUCCCCAUUACCUAUGGACACGGUGCC.CCG........GA..CU..CA.......GA..AA...UA...ACUU..UU.UG.A.G.UCUU.CCGGGAAAGA............UUUU.CCGUGUCC.AGGUCGUUUUCAUGCAUCAUCCUCCAGCGAAAAAUCUUUCUUCUUAACCCCAGGUUUUUUUUCCUGUUGAUUCUUGUUGUUCGUUUAACCAAAACUUGUUGAAAAAAAUGUCACAAUCAAGGUAUUUUUUUACUUCAGAAUCCGUAUCGGAAGGGCAUCCAGACAAAGUAUCCGAUCAGAUUUCCGAUGCUGUACUUGAUGAGUUUAUUCGCCAGGAUCCGGAUUCACGCGUUGCCUGCGAAACGUUCGUCACCACCGGUCAGGUUAUUGUAGGCGGAGAAGUAACGACCAAGGG
NZ_AASE01000037.1/8365-7878                  AUCCGUGUUGGCUGAUAAUGUGAUAAUUUAUGACGGGCGUCCGUAAGAGAAGUUUGCAUGGAAGCUUUUGAAUUAUUACAUUUGAGCUUUAUUUUUCUCUUGACACUCCCAUUACCUAUGGACACGGUGUCA.CA........AG..CU..CUCA.A.C.AG..GG..GUUCU.G.CC..CU.CG.A.G.CUUGCCGG..AA..G............UUUUUCCGUGUCC.AGGUCGUUUCCCCGUGAAAUCCCCUUCACCCGAAAAGCUCUCCAUUGAAGCAGUUUUUUUCUGUUGUUGCUGUUUUUCGUUUAACCAAAACAUUAUCGAAACAUGUCACAGACCAGGUAUUUCUUUACCUCAGAAUCCGUAUCAGAAGGACAUCCGGACAAAGUUGCUGAUCAGAUUUCAGAUGCCGUACUUGAUGAUUUUCUCCGUCAGGAUGCCAACUCCCGUGUUGCCUGUGAGACUUUCGUUACAACCGGUCAGGUUAUUGUAGGCGGUGAAGUCACAACCAAGGGAAUUG
NZ_AAIK01000059.1/5946-6434                  ACAGGAAAUCAAUAUCGGAGACUACUCAGAAAUACGGGUUGGAUAAGAGAUUUUUUGCAUAGAAGAGGGCGAAUGUUUACAUUUGUGCUCUCUUUUUCAUCGACAUCCCCAUUACCUAUGGACACGGUGUCG.CA........GG..CU..CUCA.A.CAGG..GGUUGUU....UCC..CC.AG.G.G.UCUGCUGG..AA..G............UUUUUCCGUGUCCCAGGUCAUCUCUUUGUGGCAUCCUCUCACUGAAAAACUUUCCUUUGGUUCAAUUAUUUUUGUUCUUGCUGUUCAUUUUUUUCUGUUGUUACACUCAUUCGUUUAACCAAAACCUUAUCAGAACAUGUCACAAACAAGGUAUUUCUUUACCUCAGAAUCCGUCUCAGAAGGACACCCGGACAAGGUUGCCGAUCAGAUUUCCGAUGCUGUACUUGAUGAUUUUCUCCGCCAGGACUCCAGUUCACGCGUUGCCUGUGAAACCUUUGUCACAACCGGUCAGGUUAUUGUCGGCGGUGA
NC_009337.1/1264426-1264915                  AAUAAACAUCGGCGACUACUCUGAAAUCCGGGUCCGGUGAAAAACGGUUUUUUUUGCAAUCAACAGGGUGAAUGCGUACAUUAAUUACUCUGUUAUGCAACAGCAUCACCAUUAUCUAUGGACACGGUGCUG.CA........GA..CCUUCU.......GG..AAG.GAACAUGGUU..CC.AG.G.G.UCUGUCGG..AAAGG............UUUU.CCGUGUCC.AGUUGAUUUCCCCGCGCAAUCCACUCGCCCAAAAAACCGCUCCCUCUUGCAUCCCGUAUUCCCUUGUUCCUGUUUUUUGUUUAAUCAAAACUCAUUAGAAAACAUGUCACAAUCAAGGUAUUUCUUUACCUCGGAAUCAGUGUCAGAAGGACAUCCCGACAAAGUUUCAGAUCAGAUCUCUGAUGCGGUGCUUGACAGUUUCAUCAGUCAGGACCCCAAUUCACGCGUAGCCUGCGAAACUUUCGUCACCACCGGUCAGGUCAUUGUUGGCGGCGAAGUCACAACAACAGGCAUU
NC_002932.3/706042-705555                    CCACAUCGUCCACCGGUUCCUGCCACAGAAGAAUUCACCUAGCCCUCCACAUUGAACUUGCAUGGCAAAUUUCGAAUUCGUACAUUUGUCGUUGAUUUUCCGGCAUCCCCAUUACCUAUGGACACGGUGCCA.AA........AG..CU..CUCU.UGC.GG..GA..GUU...G.UC..CCCGG.A.G.CUUG.CCG..AAAGG............UUUC.CCGUGUCC.CGUUUGUCCCUCCGCGACAUUCACCUUCACGAGAAAACCGCAUCGGCAAACCGCCGGACACCUGCCGUUCUUGUCGUUCGAUUAACAAAAAACCGAAAGGGAAACU.AUGUCACAUUCAAGGUAUUACUUUACCUCGGAAUCAGUUUCAGAAGGCCAUCCGGACAAGGUGGCCGAUCAGAUUUCCGACGCCGUGCUGGAUGAGUUCAUCAAACAGGACCCCAACUCCCGCGUCGCCUGCGAAACGUUCGUUACCACCGGUCAGGUGAUCGUCGGCGGCGAAGUCACCAGCAAAGG
#=GR NC_002932.3/706042-705555 CLEAVAGE:S    ..............................................................................................?======...........=..==.....==.......=.==........==...........===..........??...?.??..??........................................................................................................................................................................................................................................................................................................................................................
#=GR NC_002932.3/706042-705555 DEL_COLS:S    ----------------------------------------------------------------------------------------------....................................................................................................--------------------------------------------------------------------------------------------------------------------------------------------------------------------------------------------------------------------------------------------------------------------------------------------------------------------------------------------
#=GR NC_002932.3/706042-705555 CLEAVAGE:X    ..............................................................................................................................................................................................................................................................................................................................................................................................................................................................................................................................................
#=GR NC_002932.3/706042-705555 DEL_COLS:X    ----------------------------------------------------------------------------------------------.....................................................................................................................................................................................................................................................-------------------------------------------------------------------------------------------------------------------------------------------------------------------------------------------
NZ_AAHJ01000034.1/5697-6185                  CAUGAAAUCAAUAUCGGCGAUUACUCGGAAAUACGGGUGCGGUAAGAGAUUUUUUGCAUGAAUGCGGGCGAUUGCUUACAUUUUGCCUUUAUAUUUGCAACGGCAUCCCCAUUACCUAUGGACACGGUGCCG.CA........GG..CU..CU...U.CCGG..AAA.AUUC..UUUU..CC.GG.A.U.CCUGCAGG..AAAAA............UUUU.CCGUGUCC.AGAACUGUUUCCCGCUGACAUCCCGUUCACUGAAAAUCCAUCUCCUGACGCUGCCGCUCUCAGUUGUUUCUGUUGUUCGUUUAACCAAACCAUUACCAGAACUAUGUCACAGUCAAGGUAUUUCUUUACCUCCGAAUCCGUAUCAGAAGGACAUCCGGACAAGGUUUCCGAUCAGAUUUCCGAUGCCGUUCUUGAUGAGUUUCUUCGCCAGGAUCCCAAUUCACGAGUAGCCUGUGAAACAUUCGUCACCACCGGUCAGGUGAUCGUCGGCGGUGAAGUCACAACCAAGGGCAUU
NC_007512.1/776980-776486                    ACGCGUCGGCUGAGUCUCUCCGGCGAACGGGGCGAUGCACGGAAAAGAGAAUUUUGCAUACAUCGCCCUGAAUGCUUACAUUUAAAACUGUUUUAUCUAAAGGCAUCCCCAUUACCUAUGGACACGGUGCCG.CA........GGCUCA..CUCCCU.CUGG..AA...UUCA.GUUU..CCAAG.U.GACCUGCCGG..AAAGG............UUUU.CCGUGUCC.AGUCGGCCCAUCUCUGUCCGCCCGUCCGAAAAACCUCCCGUACCGAUUUUUCUGUUGUUCCUGUUGUUCGUUUAACCAUAAUCUCAUUGCAAACAUGUCACAGUCAAGGUAUUUCUUUACCUCGGAGUCCGUAUCGGAAGGACAUCCGGACAAAGUAGCGGACCAGAUUUCAGAUGCAGUCCUCGAUGACUUCAUCCGCCAGGACCCCAACUCCCGCGUAGCCUGCGAAACCUUCGUAACCACCGGCCAGGUCAUCGUCGGCGGUGAGGUCACCACCACGGGCAUCGUCGAUGUC
#=GC SS_cons                                 ....................................................................................................<<<<<<<-<<<<_____>>>>---->>>>>>>,<<........<<..<<..<<--.-.-.<<..<<..____..__>>..>>.>>.>.>.>>>>............................................................................................................................................................................................................................................................................................................................................
#=GC SS_cons_1_alt                           .......................................................................................................................<<<<<<<<...............................................................................................>>>>>>>>........................................................................................................................................................................................................................................................................................................
#=GC R2R_LABEL                               ----------------------------------------------------------------------------------------------------................................Q2........................................S...............................................................A...B..........................................................C...D----------------------------------------------------------------------------------------------------------------------------------------------------------------------------------------------------------------------------
#=GC SUBFAM_PKNOT_R2R_LABEL                  ----------------------------------------------------------------------------------------------------------------------.X.......-----------------------------------------------------------------------------------------------........--------------------------------------------------------------------------------------------------------------------------------------------------------------------------------------------------------------------------------------------------------------------------------------------------------
#=GF SUBFAM_PKNOT_R2R no5
#=GF SUBFAM_PKNOT_R2R place_explicit X X-- -180 1 0 0 0 -180 f
#=GF SUBFAM_PKNOT_R2R subst_ss _1_alt primary
#=GF SUBFAM_PERL_PRED PKNOT return 1;
#=GF R2R_allseq ignore_ss_except_for_pairs _1_alt outline
#=GF R2R_oneseq NC_002932.3/706042-705555:X ignore_ss_except_for_pairs _1_alt outline
#=GF R2R_oneseq NC_002932.3/706042-705555:S ignore_ss _1_alt
#=GF R2R_allseq var_backbone_range Q Q ntrange
#=GF R2R_oneseq NC_002932.3/706042-705555:X place_explicit 2 2-- -90 8 0 0 0 -180
#=GF R2R_oneseq NC_002932.3/706042-705555:S place_explicit 2 2-- -90 8 0 0 0 -180
#=GF R2R_oneseq NC_002932.3/706042-705555:X tick_label pos0 add 2 Gs for transcription
#=GF R2R_oneseq NC_002932.3/706042-705555:X turn_ss A 90
#=GF R2R_oneseq NC_002932.3/706042-705555:X turn_ss B 90
#=GF R2R_oneseq NC_002932.3/706042-705555:X turn_ss C -90
#=GF R2R_oneseq NC_002932.3/706042-705555:X turn_ss D -90
#=GF R2R_oneseq NC_002932.3/706042-705555:S tick_label S this nuc and 3' is not present
//
