# Supplementary material for: R2R - software to speed the depiction of aesthetic consensus RNA secondary structures
Source: BMC Bioinformatics. 2011 Jan 4;12:3. doi: 10.1186/1471-2105-12-3 (PMC3023696; doi:10.1186/1471-2105-12-3)
Supplement: Additional file 1 — Source code and example input and output files. C++ and Perl source code is provided. Installation and usage instructions are given in the user manual (Additional file 2), which is also a part of this archive. Example input files for R2R are included in the "demo" subdirectory of this archive, and R2R's raw output on these examples in PDF and SVG format is supplied in the "demo/output-pdf" and "demo/output-svg" subdirectories. Files can be retrieved from the tgz archive file using programs such as WinZip (Windows), StuffIt Expander (Mac) or the tar/gzip commands (UNIX). [file 1471-2105-12-3-S1.TGZ › R2R-1.0.1/demo/104/SAM-I-IV-variant.sto]

# STOCKHOLM 1.0
ABEF01044326.1/956-1458                          GUGACGUCAUCAAUCGAUAAAGUGGGAGUCGUAGGUGCCGGGCUAUCCGGCCCGGGUGAACCAGGGACAGGGGCUCCAGGCUUAGGGGCAGGCGCUCCGGGCCCAGGCA.CUCCAG...GCAC........GGGU............GUAC.CCG..CA.ACC.G.GGG......UGCC..........CGCAACCGGUG.UA..........CCC.G...............CAAC...................CGGG............GUGCCCGC.................AACUGGGGUGCCC..................................GCAA......CUGGGGCAUCAGCAGCACCUUUGGCAAAGCCACCGCCAAUACCACCCGCCAUACCACCACCCAUUCCACCACCCAUACCGCCAGCAAUGCCACCGGCCAACGCCACCGGCGAUGGCGCCAAGGAUGUUCACAUCACCGACCUGGAGGGCGAUGGGGGCCUCGACCCAGCGCACACCACCAGCCAUACCACCGCCCAUACCGCCAGCCAUGCCACCGCCCAUACCACCAGCCAUGCCACCACCCAUACCGCCGCCCACGCCACCGGCCAUGCCACCACCCAUACCGCCGCCCAC
JCVI_SCAF_1096627944084/768-1289                 AACGCUUGGAUGAGUGCGUCGAGGCGGCCCGUGGUGGGGAGGGAGGAAGCACUAUGACACGGAGGGGGUUGACAACCCCCCUGCGGGGGCCUUACCAUGCGGGCGUCAU.CAAGAAG.UGCCGUGCC....UCGUC.......GGCCCGGC.AUG.CCA.ACC.U.GAU......CCGAAG........UUCA..AGGUGGUU..........UCU.C............UGGCCUU........CCA........GAGA............GAUGCGCG.UCGG............AAGAA......................................CCGACGAACAAA...CCUUCGACUCAGAUCUCCGAUCUGAACUCUUUUUUCAGCAGAAAAGGACCUCCUCAUGGGAAUUUUUGCGCCCAUUUCGUCUUCUGCGGCCAUGGUCGGCGGUAACGCCGGCUAUCUCGUCGCCCUGAUCGGCACGGGCAUCAUCUGCUACGAGGCGGCAUACCUCCUCGCGGAGAUCUGCCGCCAGAAGAUCGUGUCGUCCGCCGCAGCCUGAUCCCUUUUCAUCUCUCCAAGGAGUCUUUCCAUGUCUUCACAGGCACUCACGCUCUAUCCGUACCUUCUCCGCGACACC
JCVI_SCAF_1096627022509/9650-9135                GUAAAUGCCCUAUUUUAUAUGGGUAAACCAUGUAGAGAUGCCCAUUUUAAGUAGCAUUUCGAUGGUCCCAUAUGCUUCAACCAACUUGACGUUAAAAUCGUAGAGGUAU.GAGGAU..UGCCUCACU....AACCCCAA....GGUGAGGC..UG.CCA.ACC.G.AGC......ACAU..........GCCA..CGGUGGCC..G...AA..UCU.U................AAU...................GAGAUU........C.CAUACGUU.GG..............AUUAA........................................CCAGAAAAAGGAG.CCCUGUGCUUAAAGAUCGGUACUUAUUUACUUCUGAGAGUGUGACAGAAGGCCACCCGGACAAAAUCGCUGAUCAAAUUUCCGAUGCAGUAUUAGAUGCGGCGCUUGAACAAGAUCCCAUGUCUCGCGUGGCGUGUGAAACGCUCAUCACCACCGGACUCGUCGUUGUCGCAGGCGAAAUAACAACAAAAGCUUAUAUCCCGAUCAAUGAAUUAGUUCGUAAAGUUAUCAACGAUAUUGGUUACAACGAUAGCCGUAAAGGAUUCGAUGCAAAUACCUGCGGCAUCAUGGU
JCVI_SCAF_1096627517752/99-608                   GAUAAAUGCCCUAUUUAAUAGGUUAAGUCGCGUAGAGAUGCCCAUUUUAAGUAGCAUUUAGAGGGUUCCAUAUGCUUCAACCAACUUGACGUUAAAAUCAUAGAGGUAU.GAGGAUU.GCCUCGCUA....ACCCGA......AGGUGAGG.CUG.CCA.ACC.G.AGC......ACGU..........GCCA..CGGUGGCC..G.A.AU..CUU.A..................A...................UGAGAU.......UC.CAUAUGUU.GG..............AUUAA........................................CCAAAA.AAA.GGAGCCCUAUGCUUAAAGAUCGGUACUUAUUUACUUCUGAGAGUGUGACAGAAGGCCACCCAGACAAAAUUGCGGAUCAAAUUUCCGAUGCAGUAUUAGAUGCGGCGCUUGAACAAGAUCCCAUGUCUCGCGUGGCGUGUGAAACGCUCAUCACCACCGGACUCGUCGUUGUCGCAGGCGAAAUAACAACAAAAGCUUAUAUUCCGAUCAAUGAACUAGUUCGUGAAGUUAUCAACGAUAUUGGUUACAACGAUAGCCGUAAAGGAUUCGAUGCAAAUACCUGCGGGAUUAUGG
JCVI_SCAF_1096627382769/5970-6483                AUAAAUGCCCUAUUUUAUAUGGGUAAACCAUGUAGAGAUGCCCAUUUUAAGUAGCAUUUCGAUGGUCCCAUAUGCUUCAACCAACUUGACGCUAAAAUCAUAAAGGUAU.GAGGAUU.GCCUCACUA....ACCCCA......AGGUGAGG.CUG.CCA.ACC.G.AGC......ACGU..........GCCA..CGGUGGCC..G.A.AU..CUU.A..................A...................UGAGAU.......UC.CAUAUGUU.GG..............AUUAA........................................CCAAAA.AAGGAGCC...CUAUGCUUAAAGAUCGGUACUUAUUUACUUCUGAGAGUGUGACAGAGGGCCACCCGGACAAAAUCGCUGAUCAAAUUUCCGAUGCAGUAUUAGAUGCGGCGCUUGAACAAGAUCCCAUGUCUCGCGUGGCGUGUGAAACGCUUAUCACCACCGGACUCGUCGUUGUCGCAGGUGAAAUAACAACAAAAGCUUAUAUCCCGAUCAAUGAAUUAGUUCGUAAAGUUAUCAACGAUAUUGGUUACAACGAUAGCCGUAAAGGAUUCGAUGCAAAUACCUGCGGCAUCUUG
NC_008009.1/5414808-5414289                      GAUGGCACGGAUGUUCCACGUUUGCACCUUACACAACGCUGCCAAUCGACGCAACCAGAGCCACAUCACUUGACCUUGUGACGUCGUCGCGGCAUACUAUUUCCAGCAU.CAGGAGU.GUCCUGGC.....CGCUUUAA.....GCCAGGU.CCG.GCA.ACC.G.AGC......UUUGGAGAC.....GCUA..CGGUGCCAC.G.A......................GUCGCAA........GAC.....................UC.AAUGUGCG.GAC.............GAAA........................................GUCCGAAAGGAUGUCUCCCGACAGUCGCCACCCUCGAUGCUAUUUUGGGGUGGUUUUUCUGUCUGUACUCCUGAUGCAUGCCGCCAGUUUAAGGAGACAUGCAUCAUGUCAACGCACGCCGUUCCCGCAAGAGCAACCAAUCCAUCCGUCGAAGCCCCCGUCACUUUCACCUUCACUUCGGAAUCGGUCUCGGAAGGUCAUCCCGAUAAAGUCUGCGACUACAUCGCCGACUCCAUCCUCGACGCCCACAUCGCGCAGGAUCCCAAAGCCCGCGUCGCCUGCGAAGUCCUCUGCAAGGGCGACAAU
JCVI_SCAF_1096627472915/70-607                   UGUUUGCCAGAGCCGUGCGGUCGCCGGACCGCAUGAAUACAGGGCUGGAGCUAUGACGUAUUAGGCGUUUGAGCCCCGUGCCCUUUUGGUGUAUUAGUAUUACCAGCAU.CAAGAA..CGUCCUGC.....CGUAAAAU.....GCAGGGC..UG.CCA.ACC.G.AGG......AGGAGAA.......CCCA..CGGUGGCUU.G.G.....UGC.G.........GG.AGAGCGA.....GUCUCUCC......CGUG.........CC.AAUGCGCU.GGUCGAUC........G......................................GAUCGACCGGAAA.GCAAAUCUCCCUUGGUGCGUUUUGAAGGAAACGCACAAAUGAGCAAAACAACAUCCGCCGCCCUCGCGGCGUUGCCCGAAGGCUGCGUGCUCUCCCUGCGCACGCACACCGCCAACNNNNNNNNNNNNNNNNNNNNNNNNNNNNNNNNNNNNNNNNNNNNNNNNNNNGCAGUUUUCUUAUCACCGGCGCCUCGGCGAUCGGCUCGUGCUUUGUGCCGGGCUGGUUGCUCCGCCGUGCGGCGGACUACGCCAAGACGGACGGCGGCAUCUACAUCGAAGCUCCCGAGUCGGCACGCAA
JCVI_SCAF_1096628350211/1367-832                 UUCUUCGAGCUCUCCUGAUGGGGUCUUAGGGAUGGUCAUCCUUCUGCGGCAAACCACCCACUCGAGGUCUUGAUUUGCGAUUUUUAUGAGGUAAAAUGCCCUUUGGCAU.CCAGAGU.CCCACGC.....GACCU....CUUGAAGCGUGG.GCG.GCA.ACC.G.GGUC.....AAGCGC.......GAUCA..CGGUGCCGA.G...GUCAGCC.C...............UUCU...................GGGG..........U.GAUGCGGC..ACGCAAGGC......CAU..................................GCCUUGUGCAGCAA.CAUCAGCGCUCGUUGACGGUCAACGGCACCCUUCAAGGCUGAUGCCCCUCUUGAUGUCAUGGAGAUUUCACCAUGACACGUACAAACACACCCACACCUCUCCAGCCCAGCGAUGAAGUUGAGGCGGAGGCUAUGCGGCGGGCCAUCCAACUUGCCGAGGGGCUCUACCCCCACCAAGUGGAAGGUCUUGCAUUCUUGCUUGGUCGGCGUCGUGCCAUCCUGGCGGACGACAUGGGGCUAGGAAAAACCCGUCAAAGUANNNNNNNNNNNNNNNNNNNNNNNNNNNNNNNNNNNNNNN
NZ_ABCK01000024.1/45117-45616                    AAAUGCCAAUAGUAAAGUUGUCUAUGAUUAUAAUUUCAUGGAUAAUCUAACUAAUUAAAUACUAAGCCAUCUUUUGUCCUAGGUCUAAUGUGAUAGUCAAAAGGUACAU.CAAGAC...GAUC........GAGA............GAUC..GA.GCA.ACC.G.GGG......UCAGU.........CCCA..CGGUGCUAA.G...CG..A...................AGU.......................UCG........CAGAUGUGCA.GA..............UUUAA........................................UCUGAA.AAAA...UACUGGAGAUCAUUAUGAUUUUACACAUUCCCCAUAGUUCGACUUUUAUACCCGAAGAAUACCUAAGUGAGUUCUUGCUGAGUUCGCAAGACUUGCAGCAAGAAUUACUAAGCAUGACGGAUCAUUUCACAGAUGAUUUAUUUGAUUGGAAGUGGGAUAGGGCAGUCUUUCCCGUGAGUCGCCUCUUGGUAGAUGUCGAGCGUUUCGAAGAUGAUGCGGAGGAAGAGAUGGCCGAGCGGGGCAUGGGCGUACUUUACGAAAAAGGUUCACAGCUUCAAUCACUGCGUCGCC
ABEF01007799.1/1041-1402                         AUCGAAUUCCUCGCUCAUGGCCCGACGCUACGCACUCGGCCAGUCCGGAGCAAACCUGAACUUGAAGGUCGACAAAACUGCUCCUGACCUGCCAUACUCCCACCAGCAU.CAGGAGC.GACCC........AUUA............GGGU.CCG.GCA.ACC.U.AGC...A..ACGGAGA....UA.GCUA..AGGUGCCUU.G.A.GA..GUG.A...............ACAA...................UCAUUC.......UC.GAUGUGCG.GGUUC...........CAGUU.....................................GAGCCCGAAACAGAAA.CUCCGACGGAUUGAAAAGCCGCCUGAUGAUUAGGCGGCUUUUUGUAUGUCCGGACCUGAUGCGUGUACCGAAAGGAAAACGCAUCAUGAAAAAGCAAAACGAACUAACCAAGUUCUAUCACCGGCGGGAAAUCAACCUCCUCG....................................................................................................................................................
soil_XZS33110_y1/500-1038                        CGCGUUUCCGCGCUUCAGGCCUGGCCUCGCCGGCCCCACCGAUUCCGCGGACAUGACACAACCCCCCCUUGGCAGCCGGGGGCGGACCGGGGAUACUCGCCCCCGACAU.CCGGAGA.GACCCGUCG....CUUG........CGGCGGGU.CCG.GCA.ACC.U.GGG......GGAGCAU.......CCCG..AGGUGCCA..U.CU....UCG.C...CGAGG........CGU..............GCUCGGCGG.......UAGA.GAUGUGGC.GGAGGGCC........UCGC...................................GGCCCUGCGCAA...CGAAGUGCUCCGCGAAGCCCCCGGGCCUCGCGCUCCGGCGGUCGCCCACCUGCGCCUCAGGCGCACAGGACGAGAGAGACCGCUGUGAACCGCAACACCUUCAGACCCGGAACCCCGGGCGCCUGGCAAUCCGAGGACGCCCCACCCGAACAACACCUGUGGCGCAACGGAAACGUGUGGUGGGUGGCUUCACCUUCCACUUCGGGGAGCGCAGUUACCGGUGCGGGCUCCUUGGGGAACCGGAGUCGGGGAGCGCGCUUCGCCGGACGGUUGUCGGCCGUAGCUCCAGCCCGGUG
NZ_AAEW02000015.1/42426-42955                    AUUAUCGCUUAUUGUGAAAAAUGUCGCUGGAACAGUCGGUUCCAGCGACAUUUUUUUUGAAAAUAAUCUUGACAAAAAUACUCAGGUGUUUAUCCUUGAAACCAUGCAU.UAAGAGA.GGCGUGGCGGC..AUGA......GCCAA.GCGC.CCG.GCA.ACC.U.G........ACAAC...........CA..AGGUGCCA..G.C....AUGU.U...UUGUG.AA.CA.CGG..........UGUU.UGCAAAACA.........GC.GAUGCGCC.CC..............GUAA.........................................GGGGAA.AGUUGACCUACCGUACACGUUGUACUUUCGUCAUCUCUCGCGUCGCCUCUCUCGCAACAUUUUUACCAGGCUUUUUCGGCCGUAUCAAAGAGAGGAUUCACCAUGAGCACACACAUUGAGACCCAGGUUCUCCACGCGGGCUAUCAGCCUGAUCCAACCACCGGCAGUCGCGCGGUUCCCGUGUACCGCACCAGUUCCUAUCAGUUUCGUGAUACCGAACAUGCGGCCAAUCUGUUUGCCCUCAAAGAGCUGGGCAACAUUUAUACGCGUCUGAUGAACCCGACCACUGAUGUGCUGG
JCVI_SCAF_1096627669635/1092-1566                ACGAACGCAGCGAGGGGCGGAGGAGUUUUCGGGCCUCCUUUUAGUUGAAUAAUUGCACCAAAUUCUUCUUGCAGCGGCCGAUAGAUAUUCGAUACCAUGCGAUGAGCAU.CAAGAG..CGU..CGUCGGGAUGG.....UCCCGAC...AC..CA.CCA.ACC.G.G........UCCUC...........CAUCCGGUGGUU..........CCC.A................UCU...................UGGG............GAUGCGGC.CC..............UUA..........................................GGGCAAA.......GGAGGCCAUCCAUGGCCAAAAUAGAUCAGUUAGAGCGCGAAGAGUUUCGCCAUUUCGCGGGCCUGUACCCCCAUCAGGUGGAAGGGGUUGCCUUCCUCAUUCGCAAAGGGCGGGCAAUCCUUGGGGACGACAUGGGCUUGGGUAAGACCCGUCAGGCCAUCGUCGCAAUGAACGAGGCUAUUCCGGAGGGCGUAGUCCUUAUCGUCUGUCCCGCCAGCCUGAAGCUAAACUGGCGGCGGGAAAUCCGCAUGGUGGACCCAGAUGCCGAUAUCGAGGUGA............
JCVI_SCAF_1096627669171/540-23                   CCGUGAUUAAUUUCAACUGUGAGGCGGCCCGGCCUUCACCAUACCUGCCAUAUUUUUAUAUGGCACCCAGUUGAAAAUUAUAUCAUUGGGUGUACACUAGAUUUUGUAU.GUAGAG..UGCCUCU......CGAU..........AGAGGC..CA.CCAGACC.G.AGCAA.CU.CCAAAC....AGUAGCCA..CGGUGGUUA.......................GA.AUCGCAA........GAUUC......................CAUACGUA.GG..............AGACAA.......................................CCUAAAAAA..UGGAGGUGCCCAAUGAUGGCACAGCGUUAUCAACUUGAUUCGGUCGUUCGAAUCCAAAUCAGCGGCGCCGCAGGCGUGGGCCUAGGGUGGUGUUAUGGCUACGAAUAUUCACGUUCGGGCCCCGGGCAUAAAAUAAAAAUUGCUCCCUACGGGGACGACCUGACGGAUGAGUUCGGUGAAGAGCUCAGCAUCGCGUACGAGAAAGGACCUUAUCUGUGGAGACGGGUCCUUAAAUUAGUCAGUGAAAGCGACCAUUGGACGCGAGGGAUUGACGAAGAUUAUCUGGAGGAAUCC
JCVI_SCAF_1096627022492/1442-926                 UGAACGUUGAAACGUUGAUAUGUGAAAACGCAAGUGAGACAUCAAAUCGUGCAUCUAGUUUUCUACCCUCUUGACAAAAUAUGAAUUAAGGAUAUUCUUAAUCCUGUAU.GUAGAG..UGCCUCU......CGAU..........AGGGGC..CA.CCAAACC.G.AGCAA.CU.CCACA.....AGUAGCCA..CGGUGGUUA.......................GA.AUCGCAA........GAUUC......................CAUAUGUA.GG..............AGACAA.......................................CCUAAAAAA..UGGAGGUGCCCGAUGGCACAGCGUUAUCAACUCGAUUCGGUCGUUCGAGUCGAAAUCAGUGGGGCAGCAGGCGUAGGCCUGGGGUGGUGUUAUGGCUACGAAUACUCCCGGUCGGGCCCCAGGCAUAAAAUAAAAAUGGCUCCCUACGGGGACGACAUGACAGAUGAGUUCGGUGACGAUCUCCUCACUGAAUACAAGCAAGGCCCCUAUCAAUGGCGACGUGUGCUCAAAUUAGUGAGUGAAAGCGACCAUUGGACGCGAGGGGUCGACAAUGAUUACCUUGAGGAAUCCGAG
JCVI_SCAF_1096627017618/787-1303                 AAGUGUUCUAUUAUCAACACUAAGUCCCCUUAUAUGGCAUGUUUUGAAAUUUAAAUCUUGAUCUACCCUCUCGACAAAAUACGAAUGAUGGAUAUUCUUAAUCCUGUAU.GUAGAG..UGCCUCU......CGAU..........AGGGGC..CA.CCAGACC.G.AGCAA.CU.CCACA.....AGUAGCCA..CGGUGGUU.......................AGA.AUCGCAA........GAUUC......................CAUACGUA.GG..............AGACAA.......................................CCUAAAAAA..UGGAGGUGCCCCAUGGCGCGGCGUUAUCAAAAAAGUAAUCCGCAAACUCAAGAAACGUCGGAGGAGAACUCUUCGGAUUGGGAUGUGUUCGAAGGGUGGAGGACGGAUAAUGUCUCGAUAAACGAAUUAAGGAUCCGCAGCAUGAGACACUGGGAUGCAUCCGCUCAAUUCUACGAAGGGGACAGGUACGCCAAAGGCAUUCAGAAGAGCUAUCAGCAAGCUGCCAAUUGGUACCGCCGCGCAGCCGAUCAGGGGCAUAGAGAGGCCCAAACCAGUUUAGGGAACCUGUACGCC
JCVI_SCAF_1096627453466/417-1                    GGGCGACCGGCUGGAAACCCGCGUUUCUUAUGACACUCUGCAACCCACGGCGGACUUGCUUUCCCCUGCCCCGCCGCCCAUAGUGUCGUCAGUUCAUUAUCAGACGCAU.UACGAG..CAGGACGGGC...GAAA.......GCCGAACCU.GCA.CCA.ACC.G.AGCCC....CCAA........GGGCCG..CGGUGGUUA.U.C.........G.........GA.GCCGAAA........GGCGC......C............GA.GAUGAGAG.CC..............GAAA.........................................GGCUAA.AAACACAGUCCCUCGUGGAUUGAUCGUGAUGCGCGCCUCUUUCACCGCCGCCCACCAUGAUCAACACCAACGAUACCACCGCCCGCCCACCCGCACCCAAACUGUCCAUCCGCGUCAGCGAGGACAACCGCCGCCAUCACCUCUGGAACAAUAACGGGACUUGGUGGCUACACUACACCGAGCACCUCCCGGACUUCACCAAGCG.............................................................................................
JCVI_SCAF_1096627674920/405-1                    CUCAAAGCAACGGGUACGUAAGACUCAGAGAGCGCCGUCGAAAAAUUCCCAGGAAAUCCGCGUGAGAUACUUGUUUUUCUACUACGAAACCGGAUAGUCCUACAUGCAU.CAAGAC..GG.C.........AAUA.............GUC.C.A.GCA.ACC.G.AGCCC....ACCC........GGGUCA..CGGUGCUA..............................AAAA...................................GAUGUGGU.CUCUC.GG........AGACAAAAAUAC...........................UCGGUGAGACAA.AAAUCUGAAUCUUGGUGCUCCAAGCAACGAAGGAGCAACCCGAAUGCCAUACCUCACCACCACCCUGAGCAUAGUUCUGUGCCUGGCCGCGUUCACCCGUCUGAGACGCCGUCGGCGCGCCCGCUCCGCCAGGGAGUUCGAGCUGUCCGUCCGCACCGGUGUCGAGUACGCGUACAUGAGUGAGGAGCUUCAGGAGUUCACUCGG.............................................................................................
JCVI_SCAF_1101667310288/98-602                   CGUCCUCAAACAAAAAUACACGCAACCCUUAACUUUGCCCUUUUUUUGCCAUAUCUUAUUCACGUUGCAUGAACAGCAUCGCCCAAAAAGCGACGCGUUUUUCAAUCAU.CCCGAGC.GAUUCGGUC....CCACAA......GCCCGAAU.CCA.CCA.ACC.U.GUCC.....AAGGC........GGAUA..AGGUGGUUC.............................UCAU...................................GAUGAGCC.C...............GUUCU.........................................GGGAA.GCCGUCCACGCACGGCAUCGCCUUCCGAACAGCGCAUACGACAUGAGGCGGAGAUGGUUGGCUAAUCCCCAAACCACUCAGCUACAAUGAACGCACAAGCCCAAACACAAGCCCAAGCCCCAGCGCAAACCCAGCCGAACCCCGGCAUCCUCGCCACCCUCGGCAUCUUCGGCUUCCAAGCGCUCGAACCCCUCGUCCUCGCCUCCCUCGUCACCGGCGACCCCCUUCUGCUCAUCGGACGCUCCGGAACAGGCAAAACCUACCUCCUCAACAGCCUCUCCGAAGCCCUCCGUCUCAC
NZ_AAMP01000002.1/208503-208009                  UUAAGCGCAUUAUAAUUUUACCAUAUUUUCGGUUUUAAAUUCAUUUAAAAAUUACUUUAAAAGCAUAUGAUUUCUAUGAGUUAUCAUGUACUUUUGAAGCCUUAAUUAU.CAAGAA...UCUC........AAAGA...........GAGA..UA.GCA.ACC.U.GCA......AUAACG........AGCA..AGGUGCUAA.............................AAUA...................................GAUAAGCC.AA..............AUUCAA.......................................UUGGAAAAAA....UGUUAAUUCAUACCCAUUUGCGCUUCCUAACAUCUUUUGUGAUUCUGUAAUAAAACAUAUUAUGACAGAAAUACCUUUAGUAUCCCCAAAAUCAAGUUUUAAAGCUUUACUCCCACUUUUUGUAUUUGUAUUUACCUUUUUAGGCGUAGGUAUUUAUCAGGGAGAUUUUUAUGCACUUCCUUCUCCCAUCGCAGUAAUUGUUGGUAUCAUAACCGCAUUUAUACUUUUUAAAGACACAAUAAAUGCUAAAAUAAAUACUUUACUUAAAGGCUGCGGAGAUGACAAAAUCCU
wf3_Contig7109/1498-1004                         UUAAUCAGGUUUUCAACAUAAUUUAUCACUUAUAUUUUUACAAAUUUUAACGUAUUUUAAUAUUUUGGUAUGGCUUUAUGCUAUACAUUUGCCGACUUAAAUAAAUUAU.CAAGAA...UCUC........AAUAAAAG........GAGA..UA.GCA.ACC.U.GCA......AUAACA........AGCA..AGGUGCUA..............................AAUA...................................GAUAAGCC.AA..............GUAA.........................................UUGGAACAAA....UGUUAAAUCAUAUGUCUUUUAUUUGCUGCUAUUUCCUUUUAAAAAUGAAAAGGAAACAUGGCAAAGUCAAAAACAAUUACUCCAAAAUUUUCAGCAUUAAUACCAUUAUUCGUAUUUGUAUUUACGUUUUUAGGUGUUGGAAUUUAUCAAAACGAUUUUUACGCAUUACCAGCUCCAAUUGCUGUUAUAGUAGGUAUAAUUGUGGCAUUUUUAAUGUUUAAACAAUCCAUAACCUCUAAAAUAAAUACGCUGCUUAAAGGUUGUGGUGAUGAUAAAAUAUUAACCAUGUGC
JCVI_SCAF_1096627112481/1214-680                 UCGAUCAUUUUGGUGGUCAAAUGACUCUGCGGGCUUCAUUUGAAGAUCAUUUGUAUGACAAAACAGGAUCUUGCUUCCUUCGAUUGUUCUGUUAACUUAAUCCAAGCAU.CAGGAGU.GGCCUUGC.....GAAA.........GCGGGGU.CCG.GCA.ACC.U.GGUU.....UGGAGA.......AGCCA..AGGUGCCUU.G.GAUG..CUG.U.........GA.CAGAAUU........CUGUU......ACGGUG......ACC.GAUGUGCG.AAUGU...........UU........................................ACAUUCGAA.CAGAAUUUCUCUCGGGAGGUAUCACCUUCUUGAUCCUGAUGCGGUAACUGAACAUCACAGAAACUGCAUCAUGACUUAUCUAGAUCUAGAGAACAUAUCGGGGCGCUGUCCUUCUUCGAACGGCUGCUUUAGGUUGGCCGUAAAGCCGGAGUCCGAAAAUCCUAAUCAUCACCUCUGGAAUAACCGAGGGACGUGGUGGGCGCAUUUCACGGUUCAUCGCGAUGACUACACGGCCGAACGAGUCCGUGUUUCCCUGCGGACGAGAGACGUGGAAGAAGCGCGCCAACGUCGGGACGAA
JCVI_SCAF_1101667169972/413-1                    GCUGGGUCGCGCGCAACCGCCACCGUUUCCGCGGCCUGCCGCCCACCGACUGAGGCGCGCCGCACGCCGCUACCAUGACGGGCGCGCCGCACCCGCGGCGCGACGACAU.CAAGAGC.GACCC........UCAC............GGGU.CCG.GCA.ACC.G.GG.......AUCG...........CCACUCGGUGCCAU.C.C.....CGC.C...............UCGC...................GGCG.........GG.GAUGUGGU.CCCGC...........ACUC......................................GCGGGACAA.GGAGGUGACAUGGCGCGGACGGACUACCCGGCGACCGGAGCGUGGCACGAGGGCGACGCGCACGGCUCGCGGCGUUUCGUGCGACUCGAGCGACCCGUGGCGCUCGACUCGGCGCGCACCCUGCCCGGCGUGACGAUCGCCUACGAGACCUGGGGUGCGCCGAACGCGGAACGCACCAAUGCCGUGCUGCUGUGCCAUGCCUGGACGGGCGA......................................................................................
JCVI_SCAF_1096627015080/642-1152                 CCGGCGCGUACGCGUGGGUGGCGCGCAACCGGCACCGAUUCCGUGGGGUGCCGCCGAGCGACUGACUCGGUAGCCUGACCCGCGCGCCGCAUCCGCGGCGCGACGACAU.CACGAGC.GACCC........UCAC............GGGU.CCG.GCA.ACC.G.GG.......AUCG...........CCACUCGGUGCCAU.C.U.CG..CC..................GCGA.....................GGCG.......GG.GAUGUGGU.CCCGC...........GACG......................................GCGGGACAA.GGAGGUGACAUGGCGCGGACGGACUAUCCGGCGACGGGAGCGUGGCGCGAGGGGACGCCGCACGGAUCCCGACGGUUCCUGCGGCUGGAGCGGCCGGUCGCGCUCGACUCGGCGCGCACGCUGCACGGCGUCACCGUCGCCUACGAGACGUGGGGCGCGCCCAACGCCGACCGCUCCAACGCGGUCCUGCUCUGCCACGCGUGGACGGGCGACAGCCACGCCGCGGGCCGCGCAGAGGACGGCCACCCGACGCCGGGCUGGUGGGAGGGGAUGAUCGGCCCGGGUCGUGCGAUCGACA
JCVI_SCAF_1096627016816/201-710                  GCGCGACCUGCGCGGCUCGCGGUCAGCCCCAACCCCGCCCGGGUGGAGCACGAACGCUAUCGACCGUCGGUAGCCUUACCCACGCGCCGCACCCGCGGCGCGACGACAU.CAGGAGC.GACCC........UCAC............GGGU.CCG.GCA.ACC.G.GG.......AUCG...........CCACUCGGUGCCU..U.C.CG..CC..................UCAC.....................GGCG.......GA.GAUGUGGU.CCCGC...........GAGC......................................GCGGGACAA.GGAGGUGACAUGGCGCGGACCGACUACCCGGCGACCGGAGCGUGGCACGAGGGCGCGCCGCACGGCUCGCGACGGUUCCUGCGGCUGGAGCGUCCCGUGGCGCUCGACUCCUCGCGCACGCUGCAGGGAGUGACGAUCGCGUACGAGACGUGGGGCACGCCCAACGCGGAGCGCUCCAACGCCGUGCUCCUGUGCCACGCGUGGACGGGCGACAGCCACGCCGCGGGUCCCGCGGAGGAGGGCCACCCGACGCCGGGAUGGUGGGAGGGGAUGAUCGGUCCCGGCCGCGCGAUCGACA
JCVI_SCAF_1096627415864/9-543                    CACACUGCGGGUCACCACGCCACCACACCGCACCCUGCGCCCACCCCACAUUCAUGACACUCAUCACCCUCCCCGCCCCGCGGACCCCGCGCUACAAUCACCCCAGCAU.CAGGA...ACGACCGCUCG..CACCAAA...CGAGCGGUCG...G.CCA.ACC.U.GGC......CCGGAAG.......GCCA..AGGUGGUUU.C.C.....UC............GG.ACGGUGUU.......CGUCC........GG.........GG.GAUGCGCG.C..GGGGC........AGGA...................................GCCCUG.GCGAA..CGAAGCUUCCGGCGCCGAGUGCUCGGCGCGACUGAACAAGGAGAACACGAUGGCCGUAACGAGACUGGGGAAGGGCGAGUGGCCGAGCAGGAUCGGGCCGGACCACCCAGCCAGGAGACGCGGGGCGAUCGUGUACUCCGUGAAGCUGCCGAAGCCCUCGGACAAGAACUCGCCGCCCACGAACGCGCCAGGGAAGGACGAGUAGCGCCGACCGCGCUCGACGAUCUGCUUCGUGCACGGCACGUGCCGGCACCCAGGUCGAGGAUGGGUGCCGGUGGGGGGCACGCACUGGUGACG
JCVI_SCAF_1101667194498/409-1                    UCCAGCGUGUGCGAUUGAUCAAACGAGCGCGGCCGACGACGACCGCCGCGACCGUUGAUGACGACUCCCGUGCAUUCACCGUUGAAUACUGCUAGCGUUUGAAUUGCAU.UUAGAGC.GGUC.GGAGUCG.UAG......UG.CUCUUGGC.CCG.GCA.ACC.U.GGG......UUCGCC........CCCA..AGGUGCUU..........GCA.C...............ACGAU..................GUGC............GAUGCGGU.CGG.............AUAC........................................CCGGCAA..ACCGGCGCCGAUUCGCUCAGAUGCACAGUGUUGUGUUGCUGAACGCGAGGAGGUGAAGGAAAUGUCUGAAGAUCUGCCGGUAACAGGUGCCUGGGAGCCGGGAGACCCUGUUGGUCGUCGUCAAUUCUUUACCUUUGCUGACGAUCGGCCAUUCGCUCUUGACUCGGGGUCAGUACUGCAGUCGGUCACGCUCGCCUACGAAA..............................................................................................
soil_XZS67444_y1/349-1                           UGAAACGUGCUGACAACCCGCUGGCGUUCCUGGAGUUUUGCCCUUGAUCGGACAGGGUAUGCCCGUCAGCCAGCGGCACGCCGCGUGCAUUGCUCCUUCCCGAAGACAU.CCCGAGU.GGCCUCGUC....UGGU........GACGAGGC.GCA.GCA.ACC.U.GCC......AACGACC.......GGCA..AGGUGCUUG.U.......GCG.C...............AGCG...................GCGC..........A.GAUGUGGC.CACGCAA.........GG......................................UUGCGAGGCAA..CGAACAGUCGCCCCGUCCAUUCGAGGGUGUCCCGAGUCAGGACACGAUGAUUAACACGUCGAGAGCACGACCGACAGGAUCCAAUAUGUCCCGGCAGACCANNGCUUAGCUCUUCUUUUCCCCCCCCUCCCCCCCCC................................................................................................................................................................
NC_008095.1/1123641-1123123                      CGGGCAUUCCCGCCAAACCCUGACGUGAAUGGAAGAUGCCGUGACGGAAGUGAAAACCACACGAGGCAUUGACAGACACCCGGGUCCACGCUUAUUUCGUGCGCAGCAU.CAAGAGC.GGCCGCCGC....CUCGC.......GCGGUGGC.CCG.ACA.ACC.U.GGAG.....UCGGAC.......CUCCA..AGGUGUCC..............................AAAC...................................GAUGCGGU.UCGAGGAGC.......AGGG..................................GCUCCCCGAGCAA.UCCAAGCGUCCGAAGCCGGAGGGCUCCCUCCCGCUUCGGUGAGAGAGGACCUCCGUGGUUCCAUCCACCUGCUCCGCACCCGCACCGUUGACCGCCGCGACCGUGUUGCCCGUGCUUCGCCGCGCGCGCGUCACGCGUCGAAUGCGCUGGCCCGGCGGCACGCGCUAGUCCGCCAGGGCUCCAACUCCAACCCAUUCACUCUUCCCUCCGUGGGCGCUCGCGCGCCGCGUCUGGCCGGCGUGUGUCCGGCACAGGGCGCCGCGUCUGCCCUUCCCUUUCGAAUCAGGGCCCGCCGGCC
JCVI_SCAF_1096627148500/817-328                  UGUUUACAGAUGAGGAGUGGCUCGCAAUCGAAGCGGAUUCGGUUGUGAAAGACACUUGACUUUGUCAUAAUAUUUUAUUACCAUUAAAUGCAUUAAGCAAAUCUUGCAU.CCCGA....ACCC........UUUAGU..........GGGU...G.CCA.ACC.G.AGC......AGAGAA........GCCA..CGGUGGCA..............................AAAC...................................GAUGCGGG.CAU.............U...........................................AUGCCAA.AACAUAUUCCGAGACAUCUUUCUCUUUGAGAUCCUUCUCACUUCCGAGAAUCUCUCUUUGCGAGAUCCUUCUCUGAAUCUGUCGAACCGCAAUUCUGCCUGUUCGUUUCGUGAUGCAGUUAACCUCAAAAUAACUGCCAUUAUGAAACCACAUACAUACGUCACGCAACAAGUCACGCAAACCACAACCGAUACGCAAACUGUGCGGGUGCAACCGCAGGCACAGUCGUCGUUGCAACCGCAGGCACAGUCGUCGUUGCAACCGCAGGCGCAGUCGUCGUUGCAACCGCAGGCGCAGU
JCVI_SCAF_1096627960261/1517-1028                UGUUUACAGAUGAGGAGUGGCUCGCAAUCGAAGCGGAUUCGGUUGUGAAAGACACUUGACUUUGUCAUAAUAUUUUAUUACCAUUAAAUGCAUUAAGCAAAUCUUGCAU.CCCGA....ACCC........UUUAGU..........GGGU...G.CCA.ACC.G.AGC......AGAGAA........GCCA..CGGUGGCA..............................AAAC...................................GAUGCGGG.CAU.............U...........................................AUGCCAA.AACAUAUUCCGAGACAUCUUUCUCUUUGAGAUCCUUCUCACUUCCGAGAAUCUCACUUUGCGAGAUCCUUCUCUGAAUCUGUCGAACCGCAAUUCUGCCUGUUCGUUUCGUGAUGCAGUUAACCUCAAAAUAACUGCCAUUAUGAAACCACAUACACACAUCACGCAACAAGUCACGCAAACCACAACCGAUACGCAAACUGUGCAGUCGCAGGCACAGUCGUCGUUGCAACCGCAGGCACAGUCGUCGUUGCAACCGCAGGCGCAGUCGUCGUCGCCUACACACGCGCAACCCACGC
JCVI_SCAF_1096627133175/179-668                  UGUUUACAGAUGAGGAGUGGCUCGCAAUCGAAGCGGAUUCGGUUGUGAAAGACACUUGACUUUGUCAUAAUAUUUUAUUACCAUUAAAUGCAUUAAGCAAAUCUUGCAU.CCCGA....ACCC........UUUAGU..........GGGU...G.CCA.ACC.G.AGC......AGAGAA........GCCA..CGGUGGCA..............................AAAC...................................GAUGCGGG.CAU.............U...........................................AUGCCAA.AACAUAUUCCGAGACAUCUUUCUCUUUGAGAUCCUUCUCACUUCCGAGAAUCUCUCUUUGCGAGAUCCUUCUCUGAAUCUGUCGAACCGCAAUUCUGCCUGUUCGUUUCGUGAUGCAGUUAACCUCAAAAUAACUGCCAUUAUGAAACCACAUACAUACGUCACGCAACAAGUCACGCAAACCACAACCGAUACGCAAACUGUGGGGGUGCAGUCGCAGGCACAGUCGUCGUUGCAACCGCAGGCGCAGUCGUCGUCGCCUACACACGCGCAACCCACGCCGUCACUGCAGCAGGCAA
JCVI_SCAF_1101667507259/1-506                    ...UUGUAGCGCUACCAGUAAAUCUUAGUCUAAAAAAGAAGUAGUCGCAGUAGUAAAUUUCUGGUCUUUACUUUUAUAGAUUUAGAAUUUUACUAUUCUAUACAUGCAU.CAAGAUA.GGUCUUU........UU.U........AAAGAC.CUG.CCA.ACC.G.AGC......UUCAAA........GCCA..CGAUGGUA........AGUUC.C................AAC....AAAA...........GGAA............GAUGUGUC.C...............GUAAA.........................................GGAAA.AAACGAUCAACCGCCUGAGAUGGCGGUUUUUUCGUUUAUAGAGCUUCCACAAAAUCUUUGUAGAUUAUAUCAGGAUAUGUGUUAAGUAAAAUGGUCAAUUUAGUAAUCAGAAUAAGUGGAAAGUAUUCCACAGAAAAGCAUGCUAGUUCACUGACUAACUUUAUUAAAGAAGAACUAUCAAAUAUCAAUAAAAAAGAUAAUCUGCAAAUUGAAACUGUGAUCGAUGAGAGUUUUAAUUUUAAUAUUUUACUAAAUGAUACCGAAAUCUUCUCAAAAAGAAAUUUCUGGAAUAAAUAUC
JCVI_SCAF_1096627090946/887-1387                 GAUUGAGAACUGAGUUAUUCAAUAGUUUAUUUGAUCAUAAAAAUUCCAAUUUCUACUUAUCAAAAUGUAAUUUUAUAACAGUUUUUGCGUUAGCAAAAUAGAAUAUCAU.UAAGAGU.UCCGUGA......AAG...........UCACGG.AUG.CCA.ACC.G.AUCC.....UUCGCA.......GGGCA..CGGUGGAA...............................AAAAAA................................GAUGAGAG.G...............CUCGCA........................................CCUAAAAACAAAUAGCGAAUCCCGUUUAUAUUUCUCUUGAUGAUGAAUUGUUUAACCUUUUAAAACAUUUUAUUUUGAACAAACUAAUAUUACAUAUACCACACGCUUCAAAAUACAUACCUGAUUUGAACCUUUACAUUGCCGACCAAAAAACAUUAAAACACGAGGUGCUUAAAUUAACGGAUUGGCAUACCGAUGAUUUGUUCUUAUUUGAAGAUGCCCUCACUGUAAAAGCAAACUUUUCUAGGGUCUUUUGUGAUGUUGAACGAUUCUCUGAAGACUCACAAGAGGUGAUGGCGAAAUU
JCVI_SCAF_1101668135845/1131-1600                CGUCGCGGCAGAAGGCAAGGGUAGCUAUGGGGAUAUCAAAUUGUGUUGAUUACAACAGUCAGAAAUCCCGAAUUCGUGUUACAGGGUGGGUAUACAAUUAAUCCAACAU.CAAGAGU.GACUC........AGCAAU..........GAGU.ACA.GCA.ACC.G.AGCC.....AGCCA........GGCCG..CGGUGCUU..........CCC.................GCCA....................GGG............GAUGUGAU.G.........CAC...GAAA..............................GUG.........UAUAAAAA..CUUCUGGCCCUCUUGAUGGAUUGAACAUUCAUCAACAUCGAGGAGAGCUAGUGAAACAGAUAUACACGCCAGAUUUGUACGUUCGGCUUCGGCAUGGGGGGACAAUUGAUCUCUCGGUUUGUCGCGAAGACAAGAUUGAAAUCCUUCGGGCAGUUACAAGAUCGCUCAAUAUUGAUCCCCAAUUGAAGAACCAGUUGCUUCAACUAUGUGACUUGGCAUCCACAAACUCAGUGCUCUGAGUGCAAACCCGAAAACUCAAACGAGACGAUC........................
JCVI_SCAF_1096627156733/134-627                  UUUAAUCAAAUAAACUAUGCUUUUGCAAAAAGGCAAAAAUUAGCCUUCUUGUUUUUAUGUUAUUGCCUAUUGACAUUUAAGGCGCGCUAUGUUUUUUUCAACACAACAU.GAAGAGU.AACU.........GAAUUA...........GGU.UCA.CCA.ACC.U.GCA......AA............UGUA..AGGUGGUU..........UCC.U.................CA...................AGGG............CAUGUGAC.C...............GUAA..........................................GGUAA.UAUACAUGCCUCCUUCUUAGGAGGUUUUUUAAUGUCUAAAUUUUUCUAACACAUUUGACAAAACUUCAACGUAGAUAUGCUCUCGAAUACCAAUUCGAGUUCGGCUCUGCUUGGCUUGAGAUGUUGGUUUAACCUGCAUCAACCUCAGACCUGAAGAGGGACUGCGCUUUGAUACUUUUGGCAUGUUGUCAAAAGUUAUGCGGACGAGGAAUUGAUGACUACUAGGCAGGGUUAAAUGCCUAGCCAGAGGACAAAAUAACCAGUCCAAAAUUUUUCAAAGCAUUUUAAUUAAAUGCUC
ABEF01017161.1/1042-526                          CUGCCACUCAAAACCGUCCAAUUGACCUCGAUCUGAACCAAUGUGAAUCGGCGUGACCCGUUUUCUCGCUUGACUCGGCAGGCCUGCUGGCAUAAAAGUGCCAGUGCGU.UACGAGU.GGUGUGA......CAG...........UCACAC.CCG.GCA.ACC.U.GGC......UCGGUC........GCCA..AGGUGCCUG.C.U.GA..CCC.G...............GAAA...................CGGGUU.......GG.GACGCGGC.UUC.............UGAAA.......................................GGAGCAA...CGAAUGACCGGUUUUUGCUUUAACGGGAUCCUCAAAAACACCACGAGCCAUAACUCUGUGGGUGGAUUCCGCGCGGUGAGGCCCGGGGGCUGGCGACCGCUUUCGGAAAGGAACCCCGAGGUGAACGUGGAAUCGAUUUAGCUGCUGCCGGCGCGGAUCGCCGGCUGGAAAUGAAGACGACCCGGUAACAGGAAACACACAACAACAGCAUCACGAGAGGUGUGAGGGAACAGGCCCUUUGACCACCCGGCAACCUGGCUGGAAUCCGCAACGCGGAGACCUCUGCCAAGGUGCCA
soil_Contig37056/848-327                         GUCGUUUUGUCUUGCCGUCGUGACCGUCGCCGGCACGGCCUGGCCCUGCGGUAAGGGGUAUCGGACAGGCGUGUUGGCUGUUGCCUCAGUACAGUUCCGGGACGCGCAU.CACGAGC.GGCUGCCGG....GGUUUC......CCGNCGGU.CCG.GCA.ACC.U.GGG.....UCGGAAGC.......CCCA..AGGUGCCAG.C.C.CA..CC..................CGAC.....................GGUG.......GG.GAUGUGUU.CGG.............CUCGG.......................................CCGGCAA...CGAAGCUUCCGUCGCCCGCGCUGCGCACAACCGAGGUUCGACGAGCGACGGGGGAGGUGAGCGUGGACAACGACGACACGGCGGCGGAUCCUGGCGCGCCCAGCACGACCGACCCGCCUCGCACGACCGACCCGCCUCGCACGACCGACCCGCCUCGCACGACCGACCCGCCUCGCACGACCGACCCGCCUCGCACGACCGACCCGCCUCGCACGACCGACCCGCCCAGUGGCCCCGACGCGCCGAGCAGCCCCAACCGGCCCGGCUGGCCCGAGCCUGCGGCCCGUCGAGCGCCG
JCVI_SCAF_1096627458374/1011-485                 AAAUGGCGCGUNNNNNNNNNNNNNNNNNNNNNNNNNNNNNNNNNNNNNNNNNNNNNNNNNNNUUUGCCGUCGCUCUGACCAAAGAAGUCGCUAACCUAACGAUGUUCAU.CAGGAGA.GGUCUGA......GCAA..........UCAGAC.CCG.GCA.ACC.U.GGG......CGGAAGC.......CCCA..AGGUGCCUC.C.C.AA..UCG.A...............GCCU...................UCGGGUCUGAAAGGG.GAUGUGGU.CAG.............CAAUAA......................................CUGGCAA...CGAAACUUCCUGGAUGAGCGUUAGUACUAGUUAUCGACGCGAACGAAGGGGCUUAUCAUGGCAUCACGGACACCAUUGCCGGUGACUGGCGCAUGGCGUGUUGGCGACCCCGUUGGGCAACGUCAGUUCUUUGCUUAUCCCGAUGACCGUCGACUGGCGCUUGAUAACGGCACUGUGAUGUCAGGAAUUGCGGCGGCCUACGAAACUUGGGGCCAACUGAAUGCCGAUGCAUCGAAUGCGAUCUUGCUGUGUCAUGCCUGGACCGGAGACAGUCAUGCCUCUGGUCGUGCCGAAGA
NC_007645.1/783186-782681                        UCGCGGAAAUAACGGCUAUUAACGGGGAAAAUCCUGGAAGAUUGAGCUGCCUCUCGCCAGGUUAUUGAUUCAACCGAUUAUUUUGUAUACAUUAAGCGAGUUCGUGCAU.CAAGAGA.AGGAC........UGAC............GUCC.UCA.CCA.ACC.U.GCC......GACCUG........GGCA..AGGUGGU...............................GCCAGAACC..............................GAUACAGG....AAACA........UUU....................................UGUUUAAGUCAA.UAAUGUCGAUUACCAAACGAAUUACCAAGGGCAUGUUACCAACCGGUAAAUAAGCCCCCGAUCGUUUGCGCCUCAUUAGGCAAUAGACAUUAGAAAACCUCCCACGUGCGGGAAUGACUUAACAAAAAACUGUUUUCCGGGUUCUGAGAUGUGGCCAUCCUGGCAACUCACAGGCAAGCCCCACGUCAGUUCUCGCACGUUUUAAUCGAUAGUAUUAACGUGGAGAACCAAGAACAUGUCAUUAACUGCUUCAUUAGCAGAUCAAGCUGAGGCUCACGAGCUUCAGAAUCAGCCCGAG
JCVI_SCAF_1096626883249/623-1020                 AUUAUGGAUGUUAAUACCUUAAAAAAAUAAAAAAUGAAUUUUCCUUUAAUAGGAAUUUUUCUUCUUUUUCUAAAUAUUUACAUAAAUAAUUAUUAAGUUCAAAUAUCAU.CAGGA...CGGGA........GUAA............UCCC...A.CCA.ACC.G.AGC......UU.AA.........GCCA..CGGUGGUU..........UGU.C...............AAGU...................GACA............GAUGAGCA.GC..............AAA..........................................GCUGAAA....CUAUCUGAAGCCCUCUGAUGAGGGCUUAUUUAUUUCCGUUCUGAUACUAGCAAAAGGAGGAAGAAUGGAUUUAAUAGUAACAGAUGUAAAAUUAAAAUAUGGUUUAAUGUUAUGGGAGCAAAGACAUCGAAUUAUAGAGGAAGUUAAAAAAAAUGGUAGUGCAAAACUGCUUGUUGAUUGUAACUCAAGAUGUGAAUGUGGUGGAAAGGAGA..................................................................................
JCVI_SCAF_1096624996060/952-458                  GAUCCUCAGAGUCUGCAAUUGUUGAUGCUGCUACCCAAAUCAAAAAACUUUUAUAAAUCUCAAAAAAAUCUUUGAAAAAAUAGUUAAAAGUUUUAAACUGUAUCAUCAU.CAGGA...CGGGA........GAAA............UCCC...A.CCA.ACC.G.AGC......UU.AG.........GCCA..CGGUGGUU..........UGU.C...............AAGU...................GACA............GAUGAGCA.GC..............AAU..........................................GCUGAAAA....UAUCUGAAACCCUCUGAUGAGGGUUUUUUCAUUUUACACCUGAUGUAUUGAAUUAAUAUUAAUUAAGGAGGUACAUCAUGAAACCAUAUAAUUAUGGACAGGGAAGUAAGCGCUUGUGGUAUAACGACUAUCCCGAGCUAGACUAUAAACUCAUUACCAUAGACUUUUCCUUCAGCAUGGAUAGCUUUACAGUCUAUUAUCCAUUUGGACAACGCUAUAAGGAAGAUAUUCCAGUUAAGAGAUUUGAAGAGAUUUAUCAAUGCCAUAAAUGCAACGACUUUUAUGGUCGAUUA
JCVI_SCAF_1101668216426/825-1314                 GAUAGAGCAUCUGCCUUCUAAGCAGACGGUCACAGGUUCGAAUCCUGUCGCGAUCACAAUUGAAACCCUAUCUAAUUGGUAGGGUUUUUUUAUUAAAUUUGUAUUGCAU.AAUGAA...CGUU........UUUA............AACG..UA.CCA.ACC.G.ACA......UCUCAU........UGCA..CGGUGGUUUUG..................................................................AAUGUGGG.UG..............UCUC.........................................UGCCAAAA....UUAUGAGAAAUCAAUUUCAUGCCUUAUGCUAAUGUUUAAUUAAUAAAUUAUUAAAAUGGCAAAAUUUAAUGGUGAAGUAACUUUUAAAGUAACUUUUAAAGAUUUAGGUGUACCAGUGGGAUUUGGUAUGACAAAUGCAAUUAUUUUUCAUGAGUGUGCAACUCAAGUUGGACUUAAAUCUCCUUGGACUAAAAUUGAUAAAAAAUAUAAAGAUGAUAGGUUUAAAGUUGAGAUUGUAGAUAAAAAAAUUAAUUUUUAACUUUUAUUCUAGAACAGAAAAAUUACUAGCUGCU
JCVI_SCAF_1096627738665/972-483                  UUCAGAGCACUUGGUUUACACCCAAGGGGUCAGGGGUUCGAAUCCCUUCGCGCCCACAAUAACAACCUCAACUCAUUGUUGAGGUUUUUUUAUUAAAUUUGUACUGCAU.UAAGAA..CGUU.........AUA..............GAC.GUA.CCA.ACC.G.ACAA.....ACUCA........UUGCA..CGGUGGU...............................UUUG...................................AAUGCGGG.UG..............UCUC.........................................UACCAAAA....UAAUGAGAAAUCAAAUUCAUACUUGAUGCUAUUGUUUAAUUAUAUAUUAUUAAAAUGGCAAAAUUUAAUGGUGAAGUAACUUUUAAAGUAACUUUUAAAGAUNNNNNNNNNNNNNNNNNNNNNNNNNNNNNNNNNNNNNNNNNNNNNNNNNNNAAUCUAAAAACUGAUUUGCAAGAAAGUAAACUCCAUUUCUCCAAUCUUGAUCUAAAUUGUGUACAAAAAAGGAAACCAACAUAGCUCUCAUCCUAAAGUUAAUCCAACCAGUUUCUUUGACCGCUCUUAUGCUUGCAUCA
JCVI_SCAF_1096627969816/20-509                   AGAGUAUUUAGCCAAAAAAUCUAUGAGUACAUAACUUUUUUUUAUUAUAUAACUCCAUAGAAAUUCGAUUUUGCAUUUUGGUUUUAAAAAUAUAAUUUUGAGAAAGCAU.CAAGAA...CACA........UAAU............UGUG..UA.CCA.ACC.G.ACC......UUCCGA........GGCA..CGGUGGUU...............................UAG...................................AAUGCGGG.AC..............AAUC.........................................GUUCAAAA...GUUUCGGAAAUCCCUAGUUUUAAUAUUGAUGUGAUAAUUUGUUUAACUAUUAAAUUAUUACGUUAUGGCUAAAUUUAAAGGAAAAGUAAUCUUUGAAGUAAAAUUUGAUGAUAUGCAUAUUCCAUUAUUUGAUAUUCCUAAUAUUGUACAGAAGGUAGCACUUCAUAAAUGUGCUCAACAGAUAGAAUGUUAUCAUAAAAUGACUUGGAAAAAGGAAAGAAAACCUCUUUACCAAAAAAAUGUUAAGGUAGCUACUAUUAUAAAGGAAUUAGGAAUAGAUGAUUAAAAAAAAUA
JCVI_SCAF_1096626941806/1432-944                 GCAUUACAAAAAAGAAAUUUAAAUAUUUCAAAUCCAUUUAAUUUUUAAAUAAAGCCCAUCAGAAAUGGUGGGUUUUUUAAUUUUAAAUUUUUUAUAUUUACAUAAGCAU.CAAGA....ACAC........UAAUU...........GUGU...A.CCA.ACC.G.AUC......UUCCGA........GACA..CGGUGGUU...............................UAG...................................AAUGCGGG.AC..............AAUC.........................................GUUCAAAA...GAUUCGGAAAUCCCUAGUUUUAUUUUGAUGUGAUAAUUUGUUUAACUAUUAAAUUAUUACGUUAUGAUUAAUGAAAAAUCAAAUACUAAAAUUCCCCCAGCUCCAGAUGGAGUAAGGAAAAUACAAGUAACAUUUUUUAAUAAUAAGACCAAUAAGUCUCAUAUUAUUGAAUCACUAGAUCUUUUUAGAGAGAUCAAGGGUAGUCCCUUUAAUAGCUGGAAGGAGGGUGAUAAUGGCAAGGUUUAAAGGCAGAAUAAUCUUUGAUGUUAAAUUUAAAGAUAUGCAUAUACCUCU
NZ_AAXX01000006.1/136194-135703                  UUACUUUCAGUCUCUUAUGCAUUUCCUGUUGAAUUAAUAGGUAAUAAAUUAGUGCCUAUCAAAAAUUACUUUUGGUUUAAUAAACUAAAAGUAUAUAUUAAUUAAGCAU.CAAGAU..AAUCC........AUUG............GGUU..AG.CCA.ACC.G.AUC......AACUCAC.......GACA..CGGUGGCU...............................UAG...................................UAUGCGGA.AC..............AGUC.........................................GUUCAA..AUGUGUUGAGAAAUCCCAAUUCUUAGUUACAUUUUGUCGACAUAACAGUAGUUUAAUUUUAAUUUGUUAUGUUUAUGAAAACAUCAGCUAUCUCAUUAAUUGAGAAAAAACCACACCGCGAUGGCGGUACGUUUGACCAUUUAAAAAGUCUGGAAGUUUAUUUAGUUAAAAAUGAAGCCAGAACCAUUCUCCUACAAGAUUUAAUCUUACAAAAGGAGCUUCUUGUAUUGUUACAAAUUGAAAACCAACAAUUGACCACUUUGCUUGAUUGCACAGGUGUGACACCCUAUGAAAUUU
JCVI_SCAF_1096627706058/52-588                   UGUUUUAAUGUUGCUAUUCUUCAAUAAACUCUUCAGCUCGUAAACUCCAUGAGUUCUUGUAUAAAAACCCUUUGUUAUAAAGUUUAGUUUUAUUAAUUUUAUAUAGCAU.CAAGA....ACGC........UAUU............GCGU...A.CCA.ACC.G.ACA......GCUCGU........UGCA..CGGUGGUUUAG.AAUGCGGGG.U.........UC.CUCCCAA..ACUAACGAGAA......AUCCUAAAUUCUCUU.GUUGCGGU.UUAAUU..........UA.......................................AAUU..GUAA.UAAAAAUGAAAAAAAGAAAAAUUCAAAUAACCUUUUUUAAAAAAGAGAAGGCUGCUCAAAAAGUGUUUAACCUUGAUAAAGAAUCCCUCGAGCUUUAUGCUGAAAUGAUGAGGGGUAGAUAUGGCAAGGUUUAGUGGCGAGAUUACUUUUCGUGUAAAAUUUAAAGAUCUUGGGGUUCCUGUUGGUUUUGGAAUGACCAACUCUAUUAUAUUUCACGAAUGCGCUACUCAAAUAUAUGUUAGGUCUGGCUGGUCAAAGAUUUCUAAAGGCUUGAAAGACGAAAGGUUUGAGGUUGAAA
JCVI_SCAF_1096628183775/210-747                  UUUUUUAUUAUAUACACCUCAAAAGAAAUUGUUUCCUCAAAAGAUAUUAAAAACAGUCUCCAAGAUUUAUCUAUAAAGCUUAAGGGUUUUUAGUACAUUUACACUGCAU.CAAGA....ACGC........AAAU............GCGU...A.CCA.ACC.G.ACA......CGCUCGU.......UGCA..CGGUGGUUUAG.AAUGUGGGG.C.........UC.CUCCCAA..AAUAACGAGAA......AUCCUAAAUUCUCUU.GUUGCGGU.UUAAUU..........UA.......................................AAUU..GUAA.UAAAAUGAAUAAAAAAAACAAAAAGAUUCAAAUAGUGUUUUGGCGUGAUAACAUGUUUAAAAAAACGUUUUCUAUUGAUAAAGAAUCGCUAGAGCUAUAUGCGCAAAUAAUGAGAGAUAGGUAUGGCAAAAUUUAAAGGAGAGGUAACGUUUAAAGUAAGGUUUAAGGACUUUGGUGUCCCGGUGGGUUUUGGUAUGACCAACGCCAUAAUAUUUCAUGAGUGUGCAACUCAAAUUUAUGUUAGAUCUGGUUGGUGUAAAAUUGACAAAAAGCUAAAAGAUAGUCGUUUCGAAGUUGA
JCVI_SCAF_1096627526279/240-726                  CGGGGAGUUACGGUUGAUAGGGUUGUAAAUAAAAUUGAGGGCUUCAUUGAGGUUUUUGGACAGAAAUUGGCGGCUUAAUUCUUUUUGUUUUUUUAUAUUUGGGUCGCAU.CAAGA....ACGC........UAAG............GCGU...A.CCA.ACC.G.ACA......GCUCGU........UGCA..CGGUGGUU...............................UAG...................................AAUGCGGG.GA..............UCU..........................................UCCCAAACAAA....CGAGAAAUCCUUUAUUCUAUUGUUGCGGUUAAUUAAUGUUAAAUUAAAUCUGUAAUAAAAUGGCAAAGUUUAAUGGAGAGGUUACUUUUCGUGUAAAAUUUAAAGAUCUUGGGGUUCCUGUUGGUUUUGGAAUGACCAACUCUAUAAUUUUUCACGAAUGCGCUACUCAAAUAUAUGUUAGAUCUGGCUGGUCAAAAAUUUCUAAAAGCUUGAAAGACAAAAGAUUUGAGGUAGAGAUAGUUGACAAAAAGGUUCGGUGGUGAUAAAUAAAAAAGCCCCUUAUUUAGGNN
JCVI_SCAF_1096627570996/34-520                   UAUCUAACAACUUUAAGGUCCAUGGUUUUAUUACAACACCUUUAAUAUAGUAAAAAACAUGUUUUUUUAGUUUGGCUUGUGUUGAUUUAUUUUUACCUUUAAAAAGCAU.CAAGA....ACGC........GAAU............GCGU...A.CCA.ACC.G.ACA......GCUCGU........UGCA..CGGUGGUU...............................UAG...................................AAUGCGGG.G...............GUCCU.........................................CCCAAA....UUAACGAGAAAUCCUAAAUUCUCUUGUUGCGGUUUAAUUUAAAUUGUAAUAAAAUGAAAAAAAGAAAAAUUCAAAUAACCUUUUUUAAAAAAGAAAAGGCUGCUCAAAAACUGUUUAAUAUUGAUAAAGAAUCCCUGGAACUUUAUGUUGAAAUGAUGAGGGACAGAUAUGGCAAGGUUUAGUGGUGAAGUUACAUUUCGAGUAAAAUUUAAAGACCUUGGGGUUCCUGUUGGUUUUGGAAUGACGAAUUCUAUAAUUUUUCACGAGUGCGCUACUCAGAUAUAUGUAAGAUCA
JCVI_SCAF_1096627732474/788-301                  UACACUUCAAAGCAGGUUCUUCAUUCAAAUGAAAUAAAAAGAAGCCUUGAGGGACUGAGCCAAAAGGUUUAAUUAUCUUUUAAAAGUAUUCCGUAUCUUUGUUUAGCAU.CAAGA....ACGC........UUAU............GCGU...A.CCA.ACC.G.ACA......CGCUCGU.......UGCA..CGGUGGUU...............................UAG...................................AAUGCGGG.G...............CUCCU.........................................CCCAAAAAAA...CGAGAAAUCCUAAAUUCUCUUGUUGCAGUUUAAUUUAAAUUGUAAUAAAAUGAAAAACAAGAAAAAAAUUCAAAUAAAGUUUAUUAAAAAAGACAAUACAUAUAAAAGGGUAAUGUCAAUUGACAAGAAAAGUCUUGAGUUGUAUGCUCAAAUAAUGAGAGAUAGGUAUGGCGAGGUUUAAUGGUGAAGUUACUUUUAAAGUAAAAUUCAAAGACUUGGGUGUACCUGUUGGUUUUGGAAUGACCAACUCAAUAAUAUAUCAUGAAUGUGCAACUCAAAUUUAUGUAAGAU
JCVI_SCAF_1096627304127/447-935                  UACAACUCAAAGCAGGUUCUUAAUUCAAAUGAAAUAAAGAGAAGUAUGGAAAGGUUGUGCCAAAAGCUAUAAUUAUGUUUUAAAAGCAUUACGUAUCUUUGUUUUGCAU.CAAGA....ACGC........UAAU............GCGU...A.CCA.ACC.G.ACA......CGCUCGU.......UGCA..CGGUGGUU...............................UAG...................................AAUGCGGG.UA..............GCUC.........................................UACCAAA..CAAAUCGAGCUAACAGAUUCUUUCUUUUUGCAUUUGUUUAAUUAAUAAAAUUAUAACUAUGGCAAAAUUUAAUGGUGAGGUUACGUUUAAGGUAAAAUUCAAAGGCCUUGGGGUUCCAGUUGGUUUUGGAAUGACAAACUCAAUAAUAUUUCAUGAAUGUGCAACCCAAGUGUAUGUAAGAUCUGGGUGGUGUAAAAUUGAUAAGGGCUUAAAGGAUGAAAGAUUUGAGGUUGAAAUAACAAACAAGAAAAUAUCCUGGUAAAUUAUUUAGAAAAAAAGCCCCUCAGAAAAAGGGG
JCVI_SCAF_1096627254203/2946-3434                CCAAAUUGAAUAUGAAACAUUUGAAUUAGGUUUUACAACGUGAAACUAAAGUGUUUUAAACACCCCCUGAAUAAUUUAUUUUAAAAUUCUAAGUAUCUUUGUUGAGCAU.CAAGA....ACGC........UAAU............GCGU...A.CCA.ACC.G.ACA......CGCUCGU.......UGCA..CGGUGGUU...............................UAG...................................AAUGUGGG.UG..............GCUC.........................................UACCAAA..CUAAUCGAGCUUUCAAAUUCUUUCUUUUUGCGUUUGUAUAAUUAAUAAAAUUAUAACUAUGGCAAAAUUUAAUGGUGAAGUAACAUUUAAAGUAAAAUUCAAAGACUUGGGGGUUCCGGUUGGUUUUGGAAUGACAAACUCAAUAAUAUUUCAUGAAUGUGCAACUCAAAUUUAUGUAAGAUCUGGGUGGUGUAAAAUUGACCGAAAAAUAAAAGACAAAAAGUUUGAAGUUGAAAUUGUUGACAAGAAAAUAAAUUGGUGAGAGGGGUGGGGGGUUGUAUUUAAUCGCAAUAAAG
JCVI_SCAF_1096627505884/253-740                  UGGUUGGUUUUCAACGGGAGAGAACUCUUUUUGCCCUGUAUCAGAAUUAUUUUUUGAAUGAUUAUCCACAUAUCUAAUUUAACUAUUUUAAUGUAAAUUUGUAUAGCAU.CAAGAA..CGC..........AAU...............GC.GUA.CCA.ACC.G.ACA......CACUCGA.......UGCA..CGGUGGUU...............................UAG...................................AAUGUGGA.GA..............UAUU.........................................UCUCAA.AGAUUCGAGUAAUCUUUUUCUUUCUGCUUUUGUUUAACUAAUAAUAUAAAUUAUGGCAAAUUUUAGUGGAGAAAUUACUUUUAAAAUUAAAUUUAAGAACCUUAAUGUUCCUGUUGGAUUUGGAAUGACAACAGCUAUUUUAAAUCAUGAAUGUUUAGAGCAAGCAUAUGCUAGAUCACCAUGGACUAAAAUAUCUAGAGAAAUUAAAAGAGAUAAUUUUUCAAUUGAGAGAGUAAGCGAGAAGAUAAAGAGAGCUACUCCUCAUUAAUUUUUUUGAGCUCAUCUGUUACAUCAUUAU
JCVI_SCAF_1101668173975/1090-602                 UUUCUUUCUUCCAUAAUCUAUUAUUAAUUAUCAAUCGAUCCUCGUAUUUGCUCCGUAUAUACAAUUUACAAAAUAUAUUAAUGCACUUUUUUGUACAUUUACAGUGCAU.CAAGAA..CGC..........AAU...............GC.GUA.CCA.ACC.G.ACA......CACUCGA.......UGCA..CGGUGGUU...............................UAG...................................AAUGCGGA.GA..............ACAAC........................................UCUCAA..AUUAAUCGAGUAAUCUCAUACUUGUUGCAAUUUUUGUUUAACUAAAAUUGUAUACCUAUGGCAAAUUUAAAAGGUAAGGUGACUAUUGAAGUUACUUUUGAAAACCUAAAUGUUCCAAUUGGAUUUGGAAUGACUAACGCAAUUAUAUAUCAUAAUUGCAGCGAGCAAAUAUAUGUGAAGUCUCCUUGGACGAAGAUCUCAAGAUCUAUAAAGAAUGAUAACUUCAAGAUCAAUGUCCUAAAGAAGGAUAUUAAAUGGGACUAAGUAUAUAAAAAGCUAAAAAAAUUGAGUGUAGGA
JCVI_SCAF_1101668181848/654-1142                 UAUUUCUAUUAUCACUGGUAGAAUAGAUAUUGAUCAUGAUAUUUUAGGCUCCAUAUUCUCUAAGUUUUGCAUCGGGAAAUAAGUUAUUUUUUUUAAAUUUACUUUGCAU.CAAGAA..CGC..........AAU...............GC.GUA.CCA.ACC.G.ACA......UACUCGA.......UGCA..CGGUGGUU...............................UAG...................................AAUGCGGA.GA..............AUAAC........................................UCUCAAA...UUUUCGAGUAAUCUCAUACUUGUUGCAAUUUUUGUUUAACUAAAUUGUAUAUCUAUGGCAAAUUUUAACGGAAAGAUAACUAUUGAAGUUACUUUUGAAAACCUAAAUGUUCCAGUUGGAUUUGGAAUGACUGACGCAAUAAUUUAUCACAAUUGUGCAGAACAGAUUUAUUUAAGGUCUCCUUGGACUAAAUUAGACAAGAAAGGGAUUAAAGCUAAUUUUAAAGUUGAGAAGAAAAGAAACAAAGUUAAAUGGUAGCUAUAUAGAGUUACUUAUUUAAUUGUUUUAGAUUCGU
JCVI_SCAF_1101668374940/157-645                  UAUCUCGAUAAUCACAGGUAAAAUAGAUAUUGAUCAGGAUAUCUUAGGCUCAAUAUUCUCUAAGUUUUGUAUCGGAAAAUAAGUUAUUUUUUUUAAAUUUACUUUGCAU.CAAGAA..CGC..........AAU...............GC.GUA.CCA.ACC.G.ACA......UACUCGA.......UGCA..CGGUGGUU...............................UAG...................................AAUGCGGA.GA..............AUAAC........................................UCUCAAA...UUUUCGAGUAAUCUCAUACUUGUUGCAAUUUUUGUUUAACUAAAAUUGUAUACCUAUGGCAAAUUUUAAUGGAAAACUAACUAUUGAAGUUACUUUUAAAAACCUUAAUGUUCCAGUUGGAUUUGGAAUGACUGACGCAAUUAUAUAUCAUAAUUGUAGUGAGCAAAUAUAUGUGAAGUCCCCAUGGACUAAACUCUCUAGAUCAACCAAGAGAAAUAAUUUUAAUAUAAAUAUUUUAAAAAAAGAAGUUAACUGGGAUUAAGUGGAUAGAAAAACUAUAUUUAAAUAUGGGUUU
JCVI_SCAF_1096628011786/372-876                  CAUCGACUUAACAAGCAGUCAAACUUGUCUCGCUACAAUAUCCUACAAGGAUUAUUAAUAAAGGUACUUUUAUCGUUUGUAAUAAUAAUAUCGUAAAUUUGUAUUGCAU.CAAGAA..CGC..........AAG...............GC.GUA.CCA.ACC.G.ACA......CUCGA.........UGCA..CGGUGGUU...............................UAG...................................AAUGUGGA.GAUUAAAUCUCAA...AUUA..............................UCGAGA...AAUCUCAAA.CUUGUUGCAAUUUUUGUUUAACUAAAAAAUUGUAUUACUAUGGCAAAUUUUAAUGGAAAGUUGACUAUUGAAGUUACUUUUGAAAAUCUAAAUGUUCCAGUUGGAUAUGGAAUGACUGAUGCAAUCAUAUAUCAUAAUUGUGCAGAACAGAUUUAUUUGAGGUCUCCAUGGACUAAAUUAGAUAAGAAAGGAAUCAAAAGUAACUUUAAGAUUGAAAAAAAGAAAAUCAAGUGAGAUGGUAAAUCAUUAAAAAUUNNNNNNNNNNNNNNNNNNNNNNNNNNNNNNNNNNNNNNNNNN
JCVI_SCAF_1096627565360/719-232                  AUGUGGAGAAAUCAUGGAUUAACCUGCUUUCAGGUAAAUGAAGGAGAUUUUUAAUCUUAUUAAAUCUUAGUUGUCAAUUAUGAAAUUAUUUUUAAGUUUGUAUUAGCAU.CAAGAA..CGC..........UUA...............GC.GUA.CCA.ACC.G.ACU......AUUUCGA.......AGCA..CGGUGGUU...............................UAG...................................AAUGUGGG.UA..............GCUC.........................................UGCCAA.AUUUUCGAGCAAUCUGAUUUAAUCUUGUUGUAAUUGUUUAAUUAAAAUUAUAACACUAUGGCAAAAUUUAAAGGUGAGGUUACCUUUAAAGUAACCUUCACAGGACUGGGUGUUCCUGUUGGGUUUGGAAUGACUAAUGCAAUUAUUUUCCAUGAAUGUGCAACUCAAGUUGGACUAAAAACUCCCUGGAGUAAAAUCCCUAAAAAUUAUAAGGAUAAAAGAUUUAUUGUUGAAAUUACAGAUAAAAAAAUAUAUAUCGAUGAAAAAAAAGAAAAUUAACAUUCAAUUUCAUAGAAAA
JCVI_SCAF_1096627154973/71-559                   GAGAAGACUACAAUGAGGUGUUUGUGAAUAAAUAGUCGAUUUUUUAAUAAGUUUUAACUGUAAAUUUAUCAAUCGACAAUAAAAAUAUUUUUUAAAUUUGUUACGACAU.CAAGAA..CGCAU........................AUGC.GUA.CCA.ACC.G.ACU......AUCUCGA.......AGCA..CGGUGGUU...............................UAG...................................AAUGUGGG.UA..............GCUC.........................................UACCAA.AAAUUCGAGCAAUCAGAUUUUUUUCUUGUUGUAAUUGUUUAAUUAAAAUUAUAACGCUAUGGCAAAAUUUAAAGGUGAGGUUACUUUUAAAGUGACCUUUAAGGGUUUAGGUGUUCCUGUUGGAUUUGGAAUGACUAAUGCAAUUAUUUUUCAUGAAUGUGCAACUCAGGUUGGACUAAAAACUCCUUGGAGUAAAAUCCCAAAAAAUUACAAGGACAAAAGAUUUAACGUUGAGAUUAUUGAUAAAAAAAUAUAUGUAGAUGAAAAAAAAGAAAAUUAACAUUCAAUUUCAAAAGAA
NZ_AAOI01000001.1/638894-639381                  CUAGGGCGAUAAAUAAGUUAGUCUCCUUCCGUUCCAUCAAUACUAUUCUAAAAUUCUCAUGACAAUCAUUUUAUAAAGUUAUAGGAAAGAAUUAAAUUUAUUCCUGCAU.CAGGA....ACGC........UAAGGC..........GCGU...A.CCA.ACC.G.AGC......AUAAAA........GCCA..CGGUGGUU...............................CAG...................................AAUGCGGA.C...............GGUC..........................................GUCAAAAAAA.UAAUUCCUUUCCAAUGAGGAUUUCUGAUGCGUUAAAAGAAGAACGCUAUGAUUUCCAUUGUUACCAGCAAAAGACUGAAAGUUCGCUUUGCCACCCUUAUUAUGCCUCUGGAUUGCGUACUCAGGAAUGAGGAUGCCUUUUCCAGGUUUAAUGAAGUCCAACAGCUUUGGGGCGUGCAUAACAAGCAAUUAUUUCUGCAACACGAAAUGUCGUGGCCGCCGCCCGGACUAUUAAAUCAGAUUGAACAAUUGCUCUGCCCUUUAGGCCUAGAAGAACUACGGGAUUAUGUCCUG
NZ_AANA01000001.1/1651404-1651894                AAUAAGCAAUGGUUAGAAAAUAAAAUAUCCAUUUCAAAUUAUUUAAUUGAUGGGAUAAUCAACUUUUAAAUUGCUAAAAUCAUAUAUUUUAAUAUCUUUGUGGCAGUAU.CAGGAA..CGCAA........GAA.............UUGC.GUA.CCA.ACC.G.AGC......AAAAAA........GCUA..CGGUGGUU...............................UAG...................................UAUACGGA.CA..............GUUC.........................................UGUCAAAA.UAAAUGAACAUCCAACAUAUCUAUUAUUUACCUGAUGCAUAACCUUUAAAACUAUGCAUUUUGAAAAACUUAAUGUCAAGAUUUGGCGGACAUGCCGUCAACUUUGGAACUGGUAAAGCCAGUGAAAAACUAUUACCAGAAGAUCAAUCUUUGGAUAAUUUAUUAGUGAAUUAUGCUCAAGAAAUUAUCCCUAACCAUUUCAUUAUUUCAUCUUACGAUGCCAUUCCUGAAUAUAUGGGAAAAUAUCAAUGGAAAACGAUUAAAAAAGAUGUCUUUAAAUUAGGUGAUCUAGAGCA
JCVI_SCAF_1101668246057/581-1077                 CGUCAAAAUAAAAAGUUAAAGACUAUUUACUGUUAGUUAAAACUUUGUUAGCCUGACAUCUAAUUAGAUAUUUUUAAAAUAAGAAAAUUUAUUAAUUUUACACCAUCAU.CAAGAA..UGCAG........AAGAACA.........CUGC.AUA.CCA.ACC.G.AGC......AGCCAA........GCAG..CGGUGGUC..............................AAUC...................................GAUGAGGA.CC..............AAAAA........................................CGUCAA.AAAAAUGGAAAUCACAUCACAAAUCCAGGUUACAGACAUUCGUCACAGCGAAGAAAAGAGAGUUGAAAUUGGAGAUCAAGUCUAUCUUGUUUCCAAGCAUGGAGUUUCAAUUAGGAAAGAAAUUAUUCUAGAAAAGGAAUUCACUAGAGUCCCAAUGGAUAAGUCCAAUGGAAUAGCUCAGCAUUUGAAAUAUGAGGGUUCUUUUAAUAUUGAUGGCAAGUUGCUUGAAGUGUCAGCUCAAAGCAAAACCACAUUUGGACCUCUUGGCGACAGGUUAUCACUUCAUGUAUUUUAUGAC
JCVI_SCAF_1096627662020/1563-1072                AGUGGGAGUCCACAAUAAUUACCAGUUCCACUCGUUUUCAAUAUGGCAGACCUACUAAAAGGAAUGCGAGUUCUUUAGAUAGUUACCAUCUGUUUGGUAACAAUUGCAU.CAGGAA..UCCCA..........AA............UGGG..UA.CCA.ACC.G.AGAG.....AACAUA.......CUCCA..CGGUGGUA..............................AAAC...................................GAUGCGGA.CC..............GGAA.........................................GGUCAA.AAUAAAAGUAAUCUACCUUCCCCUCUACAUUUUUCCUGGUGCAGAUUUUUUAAUAAAAUUUCUGUUAACCAUGAAAACGAACAACCACCUCCCAUUCCCCUUCCCCAACAAGGCCUCGCUUAUUAUUAAUAAUAGGAGUGAAAUAACAACCGUCAAGGUUGAAUUGGCCGUCUCCCCUAUUGAGAUUUUCCAAUCAGCCUGCUUCAGAGAGCCUGAAAACCUAAAGGACCCGCUAGUAGUAGUUUUUGAAGACCCCACCCUUCAGUACUUCUCCCUACAGAAUUUUCAAUUCAAAGUG
soil_Contig16206/448-1                           GCCCCGUCCUGAGAGGCCCGGAACCCGCCUGCAUAAGCGUUGGAUAGUCCGGAAUCGCCCUCGUGCUGCCGCACAUUAGCACAGGCCCCGCGGUAUAAUUUUGGUGCAU.CCAGAGC.GGCUCGCC.....CGACGC.......GGUGAGC.CCG.GCA.ACC.U.GCC......CGGACC........GGCA..AGGUGCUU........................CG.CGCAAACCCA.....GCGCA......................GAUGUGGC.CC..............AUAG.........................................CGGCAA...CACGAGGUCCAGCCGGGUAGACCCCGGUCGUCUGGGUGCUCUCCACGAGGAGGGCACAUGUCCCGCACAAAACAGCGCCGGCCGACACCACGGCGGCGCCGCUCCGCUACCGUAGAGCGCACGUCGACGCCACCUGCCGCCGCCUUCGGGACGCUGCUGGAGAGCGCCGUCACCGACCCCGGCAUCAUCUCAGCGGCAUACCGCCAAUUCCACACGUACAGCAUGAGCAACCAGCUCCUCGCA.....................................................
JCVI_SCAF_1096627273291/1056-539                 ACAGACUUAGUGUGUCAGAGAGCAGAAAUACUGGCGACUCCUUCUGGCCUCUAUUUAUGUCAAUACGAGUUGCGUUCAUACUGCCGAUCUGUUGAAAUGGCGUCGUUAU.CAAGAGC.GGCGCAC......AUUC..........GUGUGC.CCA.GCA.ACC.U.GGG......GUGGACA.......CCCA..AGGUGCUUU.C.C.UA..C....................UUU......................GUA.......GG.GAUAUGGC.GACGGCU.........CUA.....................................AGUCGGCGCAA..CAAAGUGUCCCAUGAGAUUUUCUCUUGGCGUAGAUGGCUCCUUUGUCCACCCCUCUGAAUAUCAAAAAUACUUAGAGAGGCAGAGAAAUGAACGAAAAUUGGGGAUUCGAAACAAAGCAAAUCCAUGCGGGACAAGAGCCUGACCCGACAACUGGCAGCAGGACCGUCCCGAUUUAUCAGACCACGUCGUACGUGUUUCGUGACACUGACCAUGCAGCAGAUCUAUUCGCUUUGGCUGAGGUGGGCAACAUUUACACCCGGAUAAUGAAUCCAACUCAAAUGGUGCUAGAAGCACGU
JCVI_SCAF_1101668527817/180-688                  CAUCACCUCAGUGUGUCAGAGACAACGGCGCUGAUUAUUUCAAUGUGUAGCGAGAAUCUCAUAAAUCGUUUGCAGUGAGUACCUGAGCGUGCUCUGAUAGUUGCGUUAU.CAAGAGC.GGUGCAC......UUCC..........GUGCAC.CCG.GCA.ACC.U.GGG......GUGGACA.......CCCA..AGGUGCUUU.C.C.UA..C....................UUU......................GUA.......GG.GAUAUGGC.UGA.............GG..........................................UCUACGA.CCAAAGCAACAAAGUGUCCGAGGAGACUGCUGGUUCUGGGGUCUCACGGCAACGAUGGCCCCUUUUGUCCGCCCCUACACCAACGGAGCACAAAAGGAGACAGCGAUGACCGCAAAUUGGGGAUUCGAAACGAAACAGAUUCACGCAGGACAAGAUCCCGACCCGACAACCGGCAGUCGGGCCGUUCCGAUCUAUCAGACCACCUCAUACGUAUUUAGAGACACAAGUCACGCAUCUGACCUGUUUGCUCUAAACGAAGUCGGCAACAUCUACACCCGGAUAAUGAACCCAACCCAGA
BAAX01001997.1/1669-2041                         UUACCGUGGCUUCCUUGCUCGUAAACUUUUUCAAGCAAUUAUAAAGCCAUUUUCCCUCCCGUUUCUUUGCCAGUCACAUUUUUUCUUUAUACCUUUGCACUCGAAACAU.CAAGAG..CAGUA........UUAA............U.CU.GCA.CCA.ACC.G.AGC......ACGACA........GCCA..CGGUGGU...............................CAAGAUAC...............................GAUGUGGA.AAU.............AAGUUUA.....................................AUUUCAAAAA.UAAGUCUUUAUGAACAAUUCAUUUUACAACGAUUUUGCUGUGCGUUUUGCAGCAACAACACUCACUUCACUUGUUGAUCAUUUAAUAAUCAGGUAGGAAUCGUGGUUUCAACUCCAUGCGUGCAGCCCAUGACCGGGCUCUUAUUGACGAGCUUGUGCGUCGUGGCAUUGAUGUGUCGGC...................................................................................................................
BAAX01003673.1/1070-652                          ..................................................................................UUCUUUAUACCUUUGCAUUCGAAACAU.CAAGAG..CAGUU........UAAA............AUCU.GCA.CCA.ACC.G.AGC......ACGACA........GCCA..CGGUGGU...............................CAAGAUAC...............................GAUGUGGA.AAU.............AAGUUUA.....................................AUUUCAAAAA.UAAGUCUUUAUGAAUAAUUCAUUUUACAACGAUUUUGCUGCGCGUUUUGCAGCAACAACACUCACUUCACUUGUUGAAUCAUUCAAUAGUCAGGUAGGAAAUCGUGGUUUCAACUCCAUGCGUGCAGCCCAUGACCGGGCUCUUAUUGACGAGCUUGUGCGCCGUGGCAUCGACGUGUCGGCAGUAUUCGACGGCACCGCCAUUUCUUUUGCCCAUCAUGUUGGGUUGGACAACAACAGUCUGGUAAUCAGAAAAUAAAAUCAUUUAGCAGCAUCUUAAACUGUUGAUGAUGCCG
JCVI_SCAF_1096627685829/832-1317                 NNNNNNNNNNNNNNNNNNNNNNNNNNNNNNNNNNNNNNUCAAAAUAGAAGGCCCUUUCAAACCAGAACAUUAUAGAUAUUAAAUAUUAAUUGCUAUAUUUGCGCUACAU.CAAGA....AUAC........UUAAGU..........GUAU...A.CCA.ACC.G.A........ACGA............UAA.CGGUGGUU..............................UAAC...................................GAUGUGGG.C...............AUCCUA........................................GUCAAA.GUCGAUUCUCAUAAUCUAAUCUUGAUAAAAUUUAAAAGUUAAAUUAUGAAACACUUAUUUACCUCAGAAUCAGUAAGCGAAGGACACCCAGAUAAGAUGGCAGAUCAAAUUAGCGAUGCAUUACUUGAUAAUUAUCUAGCAUUUGACAAGACCUCGAAGGUUGCGUGUGAAACACUUGUAACAACAGGACAGGUAGUUGUUGCUGGUGAAAUAAAAACAAAUUCAAUAAUAGAUCAUGACAAAAUAAUUAGAAAUGUAAUUGACAAAAUAGGUUAUAAUAAAAGUGAAUAUCAGUUU
JCVI_SCAF_1096626931677/1158-1643                AGAAACUUUAAAUAAAACCCAAUCUGAAUAUCUGGGUCUCAAAAUAGAAGGCCCUUUCAAACCAGAACAUUAUAGAUAUUAAAUAUUAAUUGCUAUAUUUGCGCAACAU.CAAGA....AUAC........UUAAUU..........GUAU...A.CCA.ACC.G.A........ACGA............UAA.CGGUGGUU..............................AAAC...................................GAUGUGGG.C...............AUCCUA........................................GUCAAA.GUCGAUUCUCAUAAUCUAAUCUUGAUAAAAUUUAAAAGUUAAAUUAUGAAACACUUAUUUACCUCAGAAUCAGUAAGCGAAGGUCACCCAGAUAAGAUGGCUGAUCAAAUUAGCGACGCAUUACUUGAUAAUUAUCUAGCAUUUGACAAGAGCUCGAAGGUUGCAUGUGAAACACUUGUUACAACAGGACAGGUAGUUGUUGCUGGUGAAAUCAAAACAAAUUCAAUAAUAGAUCAUGAUAAGAUAAUUAGAAAUGUAAUUGACAAAAUUGGUUAUAAUAAAAGCGAAUAUCAGUUU
JCVI_SCAF_1101668372096/471-956                  AGAGAAAUUAAAUAAAACCCAAUCUGAUUAUUUGGGACUAAAAAUAGAGGGACCAUUUAAGCCGGAACAUUAUAGAUAUUAAAUUUUACUUACUAUAUUUGCGAUACAU.CAAGA....AUAC........UUAAUU..........GUAU...A.CCA.ACC.G.A........ACGA............UAA.CGGUGGUU..............................UAGU...................................GAUGUGGG.C...............AUCUUA........................................GUCAAA.GUCGAUACUCAUAAACUAAUCUUGAUAAAUAUUAAAUACAAAUAUUAAGUUAUGAGACAUUUAUUUACAUCGGAAUCAGUUAGUGAAGGUCAUCCAGAUAAGAUGGCUGAUCAGAUUAGUGAUGCUUUACUUGACAAUUACUUAGCUUUUGAUAAAAAUUCAAAAGUAGCAUGUGAGACUCUAGUAACAACCGGGCAGGUAGUAGUAGCUGGAGAAAUUAAGACCAAUUCAAUUAUUGAUCAUGAUAAAAUUAUAAGAAAUGUGAUAAAUGAUAUUGGGUAUAAUAAGAGUGAAUAU
JCVI_SCAF_1096626928819/595-1080                 AAAAAAAGAUUAAAGUCUUUUAAAUUUUUCUAUGAUAAUCUAAAUAUUAAUUACAGAAAAAAUGAUUUUCAAUAAAUAAUCAUUUUAUUUCUUUAUAUUUGCGUCACAU.CAAGA....AUAC........UUAAGU..........GUAU...A.CCA.ACC.G..........GACGAUA..........A..CGGUGGUU..............................UAGC...................................GAUGUGGG.C...............AUCACA........................................GUCAAAA...UCGAUUCUCAUAAUCUAAUCUUGAUAAAAAUUAAAUUUUAAACUAUGAGACAUCUUUUUACAUCAGAAUCAGUUAGUGAGGGUCAUCCAGAUAAAAUGGCUGAUCAAAUUAGCGAUGCUUUAUUAGAUAAUUAUUUAGCAUUUGACAAAAAUUCUAAAGUUGCUUGUGAAACUCUUGUAACAACUGGACAGGUAGUAGUAGCAGGAGAAAUUAAGACAAAUUCCAUCAUAGAUCAUGAUAAAAUUAUUAGAAAUGUUAUUAAUGAUAUCGGAUAUAAUAAAAGUCAAUACAAAU
JCVI_SCAF_1096626944644/325-810                  AAAAAAAGAUUAAAGUCUUUUAAAUUUUUCUAUGAUAAUCUAAACAUUAAUUAUAGAAAAAAUGAUUUUCAAUAAAUAAUCAUUUUAUUUCUUUAUAUUUGCGCUACAU.CAAGA....AUAC........UUAAUU..........GUAU...A.CCA.ACC.G..........GACGAUA..........A..CGGUGGUU..............................UAGC...................................GAUGUGGG.C...............AUCACA........................................GUCAAAA...UCGAUUCUCAUACUCUAAUCUUGAUAAAAUUUAAAUUUUAAAUUAUGAGACAUCUUUUUACAUCAGAAUCAGUGAGUGAGGGUCAUCCAGAUAAAAUGGCUGAUCAAAUUAGCGAUGCUUUAUUAGAUAAUUAUUUAGCAUUUGACAAAAAUUCUAAAGUUGCUUGUGAAACUCUUGUAACAACUGGACAGGUAGUAGUAGCAGGAGAAAUUAAAACAAAUUCCAUCAUAGAUCAUGAUAAAAUUAUUAGAAAUGUUAUUAAUGAUAUAGGAUAUAAUAAAAGUCAAUACCAAU
JCVI_SCAF_1101668320074/750-265                  AAAUUAAAUAAAACUCAAUCUGAUUAUCUAGGUCUUAAAAUAGAGGGGCCAUUUAAACCUGAACAUUACAGAUAUUAAAUUUUACUUUAUUAUAUUUGCAUUUCAACAU.CAAGA....AUAC........UUAAAU..........GUAU...A.CCA.ACC.G.A........ACGA............UAG.CGGUGGUU..............................UAGU...................................GAUGUGGG.C...............AUCCAA........................................GUCAAAA...UCGAUUCUCAUAUUCUAAUCUUGGUAAAAGUUAAAUUUUAAAUUAUGAGACAUCUUUUUACAUCAGAAUCAGUUAGUGAGGGACAUCCAGAUAAGAUGGCUGAUCAAAUUAGUGAUAUUUUACUUGAUAAUUAUUUAGCUUUUGAUAAAAAUUCAAAAGUAGCAUGUGAAACAUUAGUAACAACAGGUCAAGUAGUAGUUGCUGGCGAAAUUAAAACUAAUUCCAUUAUUGAUCAUGAUAAAAUCAUUAGAAAUGUAAUUAAUGAUAUUGGAUAUAACAAAAGCGAAUAUCAGU
JCVI_SCAF_1101668370130/850-365                  AGAAAAGUUAAAUAUAACUCAAUCUGAUUAUUUAGGUCUUAAAAUAGAGGGGCCAUUUAAACCAGAACAUUACAGAUAUUAAAUUUUACUUAUUAUAUUUACACUACAU.CAAGA....AUAC........UUAAAU..........GUAU...A.CCA.ACC.G.A........ACGA............UAG.CGGUGGUU..............................AAGC...................................GAUGUGGG.C...............AUCACA........................................GUCAAAA...UCGAUUCUCAUAUUCUUAUCUUGGUAACAAAUAAAUUUUAAAUUAUGAGACAUCUUUUUACAUCAGAAUCGGUUAGUGAGGGUCAUCCAGAUAAGAUGGCUGAUCAAAUCAGUGAUAUUUUACUUGAUAACUAUCUAGCUUUUGAUAAAAAUUCAAAAGUAGCAUGUGAAACAUUAGUAACAACUGGUCAGGUGGUUGUAGCUGGAGAGAUUAAAACAAAUUCAAUUAUUGAUCAUGAUAAAAUCAUCAGAAAUGUAAUUAAUGACAUUGGAUAUAACAAAAGUGAAUACCAGU
JCVI_SCAF_1096626894466/755-1249                 UGAUUGGGUAAUCAGUGAAGAGUAUCCCAAAUAUACUUUGAGGGAGAAGUGUGAAAACUGAUAAUAAAUUUGUCAUACUCAAUUAUUAAAUUAAGAUUAGAUUAAGCAU.CAGGAG..UGAAUAA......GCAA..........UUAUUC..UG.CCA.ACC.U.GCU......UGAGGAA.......AGUA..AGGUGGAA...............................UAC...................................GAUGUGGU.C...............UUAAU.........................................GACAA..UUAAGUUCCUCAUCUAAACGAGCUGAUGUAGCUCGUUUUUUUUAUUUACUACUGAUAUAUAAAGGAGUAAAUAAUGGCAGGUAAUAAUUACAAAGAAGAGGCUAAAAACUCAAUAGAACUUAGAAGAAUCUAUGAUAUAGUUGCAAAAAUAUCAUGCGAUCUUGCAAAUAAUUAUGAAAAUCCUGAUAUUGAUACAUGGUUAAAGCAUUACUGGGGCGCAUGGCCAGUUGACAAAAAAGACAAAACUAUAAGAAGAUUACUUCAACUUACAACUGAACAUAAAUCUUUACAACCGUG
JCVI_SCAF_1096627863184/603-108                  UUGGGAAUGCAGUUCCAGUUAAUCUUGCAUAUCAUGUUGGCAAAAGUGUUGUUAAAUAUUUAAAAGACACCACUUAAAAUGACAAAUUUAGUAAUAUUUAAUUAAGCAU.CAGGAG..UGAAUAA......GUAA..........UUAUUC..UG.CCA.ACC.U.GCUU.....AGAGGA.......AAGUA..AGGUGGAGUAG..................................................................GAUGUGGU.C...............UUAAU.........................................GACAA..UUAAGUUCCUCAUCAAAACGAGCUGAUGUGGCUCGUUUUUUUAUUUACUUCUGAUUUGUAGAGGAGUAAAUAUGAAAGUUGAGCAUUUUCCAUACCUUAGAGAUAUCUCCAUUGACUACAAGCAUCAUAUUGGUGGGUAUAUGGGUGGAGGCUCUUGGGCUAUUACUACUAAAAGAGAUUCCAAUGGCGAUAGAGCGAGAAUUAUCCUAGGUAGAGGUUUGUCAUUUAGAUCACAUGGAGACAAUGUCACAUUUAAAAUUAUUGAACCAAAUCUUGAGAUAUUAAAACUUCAAUGGA
JCVI_SCAF_1096626913066/966-471                  UUAAUUCAAGGAUGUGCAUGCUGUUACAAAUACCAAGCUAAGCAUUAAUAAUUUUUUCAUUUGUAUUACUUUAGUUUAAAUUUUUACCCAUUAAUAUGAAAUUAAGCAU.CAGGAG..UGAAUAA......GUAA..........UUAUUC..UG.CCA.ACC.U.GCUU.....UGAGGA.......AAGUA..AGGUGGAU...............................UAA...................................GAUGUGGU.C...............UUAAU.........................................GACAA..UUAAGUUCCUCAUCAAAACGAGCUGAUGUUGCUCGUUUUUUAUUUACUGCUGGUUUAUAUAUAGGAGUAAAUAUGUUAAAGGAUAACUUUAAGCCAGACAAAACUAACUCAAUUGAACUGCGAACAAUCUAUGACAUCGGUGUUGGGAUAGCUAAAUCAUUUAUAAAUAAUAAAGAUGAAGAAGUAUUCGUUUGGGACGAAUAUCAUUACGGAGAAUGGCCACUUGAUCCUAGACGAAAAGAGAUUAAAAGUAUAUUAAAAAACUAUGGUGGCAAAAAGGUGUUUCAGCCUUGGUUU
JCVI_SCAF_1101668741091/680-1174                 ACAAUCCAACUUUUGAUAUGUGCGAUGAUUGUGCAGACAAAAUGGAAGAUUUAGCGAUGAUGGAGGAAGAGUAAAAUGUUUUAAAUUCGAUAUAUAAUAGAAAAAGCAU.CAGGAGU.GAAUAA.......GAAA...........UUAUU.CUG.CCA.ACC.U.GCU......UGAGGAA.......AGUA..AGGUGGAA...............................UAC...................................GAUGUGGU.C...............UUAAU.........................................GACAA..UUAAGUUCCUCAUCAAGACGAGCUGAUGCAGCUCGUUUUUUUUAUUUACUACUGAUUAAUUAAGGAGUAAAUAAAUGAGCUUAUUAGUAAAAGAUACAUUUUUAAAUGGAAUUCAUCAUUACCUAAAUAUAAAUUUAGAGGAAGAUCCAAUUCAAUUCACAAAUGAUAGCGGAGGAGGAGUAACAAGUAGUGGAGUAAGCAUAUGGACGCAUGGAGUAUUUCUUACAAAACUAGACAGCUACAACCAAAAAGGAGUUGUAAAAAUUAAUGCAAGAAUACUUAACUCAGUAAACUCAG
JCVI_SCAF_1101667347443/222-717                  GAUUUUAUAGAGUUUCAAAAAGGUUUAAAACCAAUUGAUGAGUUCUUAAGCUAUUAAAAUUAAAGAAAUUUGUCUUACUCAAGUAUUAGGUUAUUAUUAAAUCAAGCAU.CAGGAGU.GAAUAA.......GAAA...........UUAUU.CUG.CCA.ACC.U.GCUU.....AGAGGA.......AAGUA..AGGUGGA...............................GUAG...................................GAUGUGGU.C...............UUAAU.........................................GACAA..UUAAGUUCCUCAUCAAAACGAGCUGAUGUGGCUCGUUUUUUUAUUUACUUCUGAUAUGUAUAGGAGUAAAUAUGAAAAUUGAGCAUUUUCCAUACCUUAGAGAUAUUUCUAUUGACUACAAACAUCAUAUUGGUGGCUAUAUGGGUGGGGGCUCUUGGGCUAUUACUACAAAGAGAGAUUCCAAUGGAGAUAGAGCUAGAAUUAUUCUGGGUAGAGGUACAUCAUAUAGAUCACAUGGAGACAAUGUCACAUUUAAAAUUAUUGAACCAAAUCUUGAGAUAUUAAAACUUCAAUGGA
JCVI_SCAF_1096626949907/2358-1863                CAAUUUCUGGGAUCUAUCAUUUCUUUUUCGUAUUUAUUCCGUAUAUUUUUAGUUUUUUAUUAUAAAUUUUUGUCUUAUGUCAGAAAUAUAAUAAAAUUAUAUUAAGCAU.CAGGAGU.GAAUA........AGAAAU..........UAUU.CUG.CCA.ACC.U.GCUU.....UGAGGA.......AAGUA..AGGUGGA...............................GUAG...................................GAUGUGGU.C...............UUAAU.........................................GACAA..UUAAGUUCCUCAUCGAAACGAGCUGAUGUGGCUCGUUUUUUUAUUUACUUCUGAUUAUAUAUAGGAGUAAAUAUGAAUAUAAUCUACACACCAAGUUACGAAGAUCCAAUGUAUAAAAAAAACUUCUUCGAUGAAUAUGAACUUGAAUGUAAAUACCAAGAAGAUUUUGGAGCAGUUUUAGAACCUUGGAAAAACCAAUUUCCUGAACCAAUAGAAUACUCCAGUAAAAGGUCCAUAUGGUUCAGAGGUGAUUUAUAUGAAUUUAAAAUAUUUGAUGGAAAAGUCAUUGUAUCAACA
JCVI_SCAF_1096628136528/1261-1667                CAAUUUCUGGGAUUUAUCAUUUCUUUUUCGUAUUUAUUCCGUAUAUUUUUAGUUUUUUAUUAUAAGUUUUUGUCUUAUGUCAAAAAUAUAAUAAAAUUACAUUAAGCAU.CAGGAGU.GAAUA........AGAAAU..........UAUU.CUG.CCA.ACC.U.GCUU.....UGAGGA.......AAGUA..AGGUGGA...............................GUAG...................................GAUGUGGU.C...............UUAAU.........................................GACAA..UUAAGUUCCUCAUCGAAACGAGCUGAUGUAGCUCGUUUUUUUAUUUACUUCUGAUAUGUAAGGAGUAAAUAUGAAUAUAAUCUACACACCAAGUUACGAAGAUCCAAUGUAUAAAAAAAACUUCUUCGAUGAAUAUGAACUUGAAUGUAAAUACCAAGAAGAUUUUGGAGCAGUUUUAGAACCUUGGAAAAACCCAAUUUCCUGAACCCAAUAGAAUACUC............................................................................
JCVI_SCAF_1101668314905/949-1394                 CAAUUUCUGGAAUUUAUCAUUUCUUUUUCGUAUUUAUUCCGUAUAUUUUCAGUUUUUUAUUAUAAGUUUUUGUCUUAUGUCAAAAAUAUAAUAAAAUUAUAUUAAGCAU.CAGGAGU.GAAUA........AGAAAU..........UAUU.CUG.CCA.ACC.U.GCUU.....UGAGGA.......AAGUA..AGGUGGA...............................GUAG...................................GAUGUGGU.C...............UUAAU.........................................GACAA..UUAAGUUCCUCAUCAAUACGAGCUGAUGUAGCUCGUUUUUUUUAUUUACUUCUGAUAUGUAAGGAGUAAAUAUGAAUAUAAUCUACACACCAAGUUACGAAGAUCCGAUGUAUAAAAAAAACUUCUUCGAUGAAUAUGAACUUGAAUGUAAAUACCAAGAAGAUUUUGGAGCAGUUUUAGAACCUUGGAAAAACCAAUUUCCUGAACCAAUAGAAUACUCCAGUAAAAGGUCCAUAUGGUUCAGAGGUGAUUUAUAUGAA.....................................
JCVI_SCAF_1096627489354/1474-979                 ACAAUUUCUGGGAUUUAUCACUUCUUCUUUGUAUUUAUUCCUUAUAUCUUUAGUUUUUUAUUAUAAAUUUUGUCUUAUGUCAGAAAUAUAAUAAAAUUAAAUUAAGCAU.CAGGAGU.GAAUA........AGAAAU..........UAUU.CUG.CCA.ACC.U.GCUU.....UGAGGA.......AAGUA..AGGUGGA...............................GUAG...................................GAUGUGGU.C...............UUAAU.........................................GACAA..UUAAGUUCCUCAUCAAAACGAGCUGAUGUUGCUCGUUUUUUUAUUUACUACUGAUUUAUAUAUGGGAGUAAAUAAAGUUGAAUAAUCUUUACAAAGAAGAACCAAAGAACUCUAUACAUUUAAAUGCUGUUUAUGAGAUGGUUUCAAACAUUUCAUAUGAUUUAAUCAAUAAUUAUGAAAAACCAGAAGAGGAAACUUGGAGUAAACAUCAUUGGGGAGUUUGGCCAAUUGAUAAAAAAGACAAAGUCAUUCAUAGAUUUUUAAGAUUAAGUACGGUUCAUAAGGUUCUCCAACCAU
JCVI_SCAF_1101668257290/1087-592                 CAAUUUCUGGGAUUUAUCAUUUCUUUUUCGUAUUUAUUCCGUAUAUUUUUAGUUUUUUAUUAUAAAUUUUUGUCUUAUGUCAUAAAUAUAAUAAAAUUAAAUUAAGCAU.CAGGAGU.GAAUA........AGAAAU..........UAUU.CUG.CCA.ACC.U.GCUU.....UGAGGA.......AAGUA..AGGUGGA...............................GUAG...................................GAUGUGGU.C...............UUAAU.........................................GACAA..UUAAGUUCCUCAUCAAAACGAGCUGAUGUGGCUCGUUUUUUUAUUUACUUCUGAUAUGUAAAGGAGUAAAUAAUGACUAGAAAUCUUUAUACAGAAGAGCCAAAAAACUCGAUUCAGCUAAAUGCAAUAUACGAGAUGGUUUCAAAAAUCUCAUUUGAUUUAGUUAAAAAUUACGAAAAUCCAGAAGAAGACGCAUGGAGCAAUGAUUACUGGGGAAUUUGGCCUAUUGACAAGAAAGAAAAAAUUAUACAUCGACUUCUAAAGAUACCUACCACCCACAAGACACUGCAACCAUGG
JCVI_SCAF_1101668280796/107-602                  CAAUUUCUGGGAUUUAUCAUUUUUUCUUUAUAUUUAUUCCAUAUAUUUUUAGUUUUUUAUUAUAAAUUUUUGUCUUAUGUCAGGAAUAUAAUAAAAUUAAAUUAAGCAU.CAGGAGU.GAAUA........AGAAAU..........UAUU.CUG.CCA.ACC.U.GCUU.....UGAGGA.......AAGUA..AGGUGGA...............................GUAG...................................GAUGUGGU.C...............UUAAU.........................................GACAA..UUAAGUUCCUCAUCAAAACGAGCUGAUGUGGCUCGUUUUUUUAUUUACUGCUGAUAUGUAAAGGAGUAAAUAAUGACUAGAAAUCUUUAUACCGAAGACCCAAAAAACUCGAUUCAGCUAAAUGCAAUAUAUGAAAUGGUAUCAAAAAUCUCAUAUGAUUUAGUUAAAAAUUAUGAACAACCAGAAGAAGACGCAUGGAGCAAUGAUUACUGGGGUGUUUGGCCUAUUGAUAAAAAAGAAAAAAUUAUACAUCGACCUCUAAAGAUAUCUACUACUCAUAAGACAUUGCAACCAUGG
JCVI_SCAF_1101667266397/306-800                  AUUAUCCAGAUAGUCCUGAAUACAACAUUAACCAGGAAGAAGUUUUCGACACAUCUCCUACAUCCUUUAAAAACUUAUAAACGAAGCAUAUUUACAAUAAGCAAUACAU.CAUGAG..UGAAUAA......GAAA..........UUAUUC..CG.CCA.ACC.U.GCU......UGAGGA........AGUA..AGGUGGCA...............................GAG...................................AAUGUGGU.C...............UUAAUU........................................GACAA..UUAGGUUCCUCGUUGAAACGAACUAACGCAGUUCGUUUUUUAUUUACUCUUGGUUUAGUGAAAGGAGUAAAUACAUGUCAGUACAUGCACAGGGAUUAGCUUUAAAGGCUGAUCGGCAGAUGAUAAAAAACUUCGAGGAAACUGGCUUAUAUGAGUCAAAUUUAGAAAGAAAAAACAGAGAGGAAAAACAGUUGAAAAGAACUAAGAGAUUGGAAUCUAUCAAAAAACACUAUGUUUCAUUACUAGGAGAUAGCAUCAUAGAUAAUAAAGUCUAUGUAGGCGAAGGUGAGCUAUCAG
JCVI_SCAF_1101668167402/771-277                  AAUAUAGGUUACCAAUAAAACAACACUUUAUCGUCUGUAAUAACUCUAAAAGGUAUGGUCAGUACUACUUAAACUUAUAAACGAAGCAUAUUUAAGAUUAAUAAUGCAU.CAAGAG..UGGAUAA......UAAA..........UUAUUC..CG.CCA.ACC.U.GCU......UGAGGA........AGUA..AGGUGGCA...............................GAG...................................AAUGUGGU.C...............UUAAUU........................................GACAA..UUAGGUUCCUCGUUGAAACGAACUGAUGAAGUUCGUUUUUUAUUUACUCUUGGUCUAGUAAAAGGAGUAAAUAUAUGUCAGCAUAUGCAAGAGGAUUAGCUUUAAAAGCUGAUCGGCAGAUGUUAAAGAACUUCGAGGCAACUGGCUUAUAUGAGUCAGAUAUAGAAAGAAAAAACAGAGAGGAAAAACAGUUGAGAAGAACAAAGAGGUUGGAAUCUACUAAGAAACACUAUGUUUCUUUACUAGGAGAUAGCAUCAUAGACAACAAAAUCUAUGUAGAAGAAGGUGAGUUAUCAG
JCVI_SCAF_1096627716901/159-653                  AUUUUUCUUCUCUGGUGACUUUUUGGUGACUAUUUUAACCACUUAUCAAGAGUGUCAAGAAAACAACUAAAAACUUAUAAACGAAGCAUAUUUAUAAUUGAUAGUACAU.CAGGAGU.GAAUAA.......GAAA...........UUAUU.CCG.CCA.ACC.U.GCU......UGAGGA........AGUA..AGGUGGCA...............................GAG...................................AAUGUGGU.C...............UUAAUU........................................GACAA..UUUGGUUCCUCGUUGAAACGAACUGAUAUAGUUCGUUUUUUAUUUGCUCUUGGGUUAGUGAAAGGAGUAAAUAUAUGUCAGUACAUGCACAGGGAUUAGCUAUAAAGGCCGAUCGACAGAUGAUAAAAAACUUCGAGGAAACUGGGUUAUAUGAGUCAAAUAUAGAAAGAAAAAACAGAGAGGAAAAACAGUUGAAAAGAACUAAGAGAUUGGGAUCUAUCAAGAAACACUAUGUUUCAUUACUAGGAGAUAGCAUCAUAGAUAAUAAAGUCUAUGUAGGCGAAGGUGAGCUAUCAG
JCVI_SCAF_1101668235177/1-435                    ............................................................................GUCGCCGGCGGGUACAUGGAGUCGCUUCAGCAU.CACGAG..UGACCGG......GAAA..........CCGGUC..CG.GCA.ACC.G.GGG......UUGG..........UCCA..CGGUGCCAG.C.U.CA..AUC.G...............GCAA...................CGGUUG.......GG.GAUGUGGC.GG..............GAAA.........................................CCGCAA.....CGGGCCCGGUCCCUCGUACUGCAAAGCACAGCGUCAGAGCGUGAGCAGGAGGGAGGAACAGUGUCAGGUCAUCAUCGCGACUACCCCGCCACCGGUGCGUGGCAGGCCGGCGACGCGGUCGGCACGCGCCGGUUCUUCUCGUUGCCCGUCGAACGCGCAGUUGCUCUCGAUGUCGGCGCGACCCUGCACGGCGUCACGGUGGCAUACGAAACGUGGGGCACCCUGGCGCCCGAUGCCGGGAACGCGAUUCUUCUGUGUCACGCCUGGACGGGUGACUCGCACGCCGCCGGACCC
NZ_AAOA01000009.1/175060-175563                  CAGAUAGCUCUUUUGGGGGUUGCAAAACGUGACGGUUGUCACGUAGUCGAUAACGUUUUGCCUGAUGAACAAGCCAUUUGAUCUUGGCUAUGAGAUGAUAAAGGGGCAU.CAAGAG..GGG..........UUCGU.............CC.CCA.CCA.ACC.G.CCC......ACUCC.........GGGAA.CGGUGGUU..............................AAUC...................................GAUGCGCC.AUAGGCCCUGC.....UGC.................................GCAGG...UAUGGAA...CAAAAAGGAGAUAUUCCGUGCGCGACCCUCAAUUUUUAACUCCGGCUUCUGCACUAUUCAGUGACGUUGAGCUCCUGUCUUUAAAAGCGUUCUACGCGGGCGAACAGGCGAGCUCUAUCAGCAAGCGAUUACCUAAUCCAUGGCCACUGGUGGCUCGACACAGGGCGCAGGAUAGAACCGCCUUUCAGGCUACGAAGACUGUACUCGACGCCUUGUAUUCUUCUCUAUGAUUCCGAAGCUACCGGUAAUGAGCUGCGUUCAACAGCACAGUACAUAGCGAUACUUAACAGAACAGG
NZ_AAOA01000016.1/47043-47547                    AUAGUUGGGUUGCAAAAUUGCUUUAGACUGAAAUUUUGUGAUCGAGAUCAGUCCUUAAGUCCGUGAGGGUUUACUUUUCCCCGUAAAACUGUAACUCUCCCGACUGCAU.CAAGAG..GGGC.........AUA..............GCC.CCA.CCA.ACC.G.CCC......ACUCC.........GGGAA.CGGUGGUCC.............................AAAU...................................GAUGCGCC.AAUGGCUCUGC.....AUU.................................GCAGA..CA.UGGAA...CAUAAAGGAGACCUGCCAUGAAUACCCCUUUGCCUGUUGUUAUUGCUCAAUCACCCUUCAGUGAUGACGAGCUGCAGUCCUUAAAAGCCUUUUACGCAGGGGAGCGUGUUCGCUCCAUCCGCAAGCGUUUGCCCAAUCCAUGGCCGUUGAUCGCUCGGCACCGUGCUCUUGCGCAUAGUGAAUUCGCCAUUGUGAUGGACGCGCCCGCUGCAUUGGUUUGUGAGUUAUGAGGCGUCGUGAUUUUCUUAGGGGUAGCGCUUUCUCUCUCGCCGCCCCCUCUGUCGUGUGUUCAGAGC
JCVI_SCAF_1101667135423/1-507                    .........GAUGUUUUUGAAUGGUGGUUAAAUCGCCUGCCCGCAUGGCGCUAGCAAUUCAGCAUCUAUGUUGGAGUUUCUGUCAAAAGCUGGUUGACUGACAGUACAU.CAAGAGU.UGUUCA.......UUAA...........UGAAC.ACG.GCA.ACC.U.GGG......AUUGACA.......CCCA..AGGUGCCA..C.U.AG..CC..................GAAG.....................GGUU.......AG.GAUGGGGU.UUAGC...........CGAAA.....................................GCUAAGCAA.AAAAGUGUGAGAAAAUAGAAAGUACAACUUAUCACUUACCGAAGGGUGUCUAUUUAGAAGAAGGAUAAAAUGGAACUCGUGAGACGUGCAAAAUCUAAAGGACCAAGGUUAGACAUUAUUGAAGGUGGUCAGGGCCCAAGCGAAGGGUCUGUAAAUGCUGUUCCCGCGCACCCACGAGACUACUCAACCGAUCUUCCAGUUUCUGGCGCAUGGUUUCCUGGAGACCCUGUAGGUCAUCGUCGCUUCUUGACCAUAACAGACGGUUAUCCGUUCGCUCUCGAACCCGGUGGUAGCCUCG
NC_003116.1/650430-650935                        CAUGGCGGUUCGCAAAGGGGGAAACAGCCUGAAUUGUAAACGAAACAUGCCGUCUGAAAAAGGGAAGUAUUGCGGCAAUAUGCCUUUUCUGCUACGAUGCGUGCUGCAU.UAAGAGU.UGGGA...........A............UUCC.AUG.CCA.ACC.U.GCUUU.UC.AAAUG.....GAAAGGUA..AGGUGGAC..........GGU.U...............GAAA...................AACC............GAUGUGGC.UC..............ACCA.........................................GAGCAA.UCCAAACCCGCUUGAUGCGGGAAUUUUUUUGCCUGUAAGAAACGUACGGGCAGAGAUUUCAAAGUGCCAUUCAAAUGGGAAUAUUUCUCAACUGAAUGGUAUGAAUAGGGAAAUUUUGCUAUAUUUCCCGCUGUCGACAUUAUGUUCAUACAACAUGCCGUCUGAAGAAGAUGGUUUGUUUUUCAAGGAAAAUCUCAAUGAGCGAAUAUCUGUUUACUUCCGAAUCGGUAUCCGAAGGCCAUCCGGAUAAAGUGGCCGACCAAGUGUCCGAUGCGAUUUUGGAUGCGAUUCUGGCGCA
NC_008767.1/441518-442023                        CAUGGCGGUUCGCAAAGGGGGAAACAGCCCGAAUUGUAAACGAAACAUGCCGUCUGAAAAAGGGAAGUAUUGCGGCGGAAAGGCUUUUCUGCUACCAUCCGCGCUGCAU.UAAGAGU.UGGGA...........A............UUCC.AUG.CCA.ACC.U.GCUUU.UC.AAAAG.....GAAAAGUA..AGGUGGAC..........GGU.U...............GAAA...................AGCC............GAUGUGGC.UC..............ACCA.........................................GAGCAA.UCCAAACCCGCUUGAUGCGGGAAUUUUUUUGCCUGUAAGAAACGUACGGGCAGAGAUUCCAAAGUGCCAUUCAAAUGGGAAUAUUUCUCAACUGAAUGGUAUGAAUAGGGAAAUUUUGCUAUAUUUCCCGCUGUCGACAUUAUGUUCAUACAACAUGCCGUCUGAAGAAGAUGGUUUGUUUUUCAAGGAAAAUCUCAAUGAGCGAAUAUCUGUUUACUUCCGAAUCGGUAUCCGAAGGCCAUCCGGACAAAGUUGCCGACCAAGUAUCCGACGCGAUUUUGGAUGCCAUCUUGGCGCA
NC_003112.2/1889086-1888581                      CAUGGCGGUUCGCAAAGGGGGAAACAGCCUGAAUUGUAAACGAAACAUGCCGUCUGAAAAAGGGAAGUAUUGCGGCAAUAUGCCUUUUCUGCUACGAUGCGUGCUGCAU.UAAGAGU.UGGGA...........A............UUCC.AUG.CCA.ACC.U.GCUUU.UC.AAAAG.....GAAAAGUA..AGGUGGAC..........GGU.U...............GAAA...................AGCC............GAUGUGGC.UC..............ACCA.........................................GAGCAA.UCCAAACCCGCUUGAUGCGGGAAUUUUUUUGCCUGUAAGAAACGUACGGGCAGAGAUUCCAAAGUGCUAUUCAAAUGGGAAUAUUUCUCAACUGAAUGGUAUGAAUAGGGAAAUUUUGCUAUAUUUCCCGCUGUCGACAUUAUGUUCAUACAACAUGCCGUCUGAAGAAGAUGGUUUGUUUUUCAAGGAAAAUCUCAAUGAGCGAAUAUCUGUUUACUUCCGAAUCGGUAUCCGAAGGCCAUCCGGAUAAAGUUGCCGACCAAGUAUCCGAUGCGAUUUUGGAUGCCAUCUUGGCGCA
NC_002946.2/118124-118629                        CAUGGCGGUUCGCAAAGGGGGAAACAGCCUGAAUUGUAAACGAAACAUGCCGUCUGAAAAAGGGAAGUAUUGCGGCAAUAUGCCUUUUCUGCUACGAUGCGCGCUGCAU.UAAGAGU.UGGGA...........A............UUCC.AUG.CCA.ACC.U.GCUUU.UC.AAACG.....GAAAGGUA..AGGUGGAC..........GGU.U...............GAAA...................AACC............GAUGUGGC.UC..............GCCG.........................................GAGCAA.UCCAAACCCGCUUGAUGCGGGAAUUUUUUUGCCUGUACGAAACGUACGGACAGAGAUUCCAAAGCGCCGUUUAAAUAGGAAUAUUUCUCAACUGAAUGGCACGAAUAGGGAAAUUUUGCUAUAUUUCCCGCUGUCGACAUUAUGUUCAUACAACAUGCUGUCUGAAGAAGAUGGUUUGUUUUUCAAGGAAAAUUUCAAUGAGCGAAUAUCUGUUUACUUCCGAAUCGGUUUCCGAAGGCCAUCCGGACAAAGUAGCCGACCAAGUAUCCGAUGCGAUUUUGGAUGCCAUCUUGGCGCA
ABEF01031733.1/90-598                            GGUCACAGGAUAUGGGAAUGCCAGAUUAAUGAAAAGAAUCUCAAAAUUCUGGUAGAAAAAAUAAAGGAGUAGAUUCAUGUCUUAAUUACUUAGUAAAAUAAUCAAACAU.CAGGAG..UGAUCUGC.....AGGA.........GCAGAUC..CG.CCA.ACC.G.AGCC.....GAGA.........GGCCA..CGGUAGUU..U.G.AU..CC..A...............UGAA...................U.GG.........UA.GAUGUGCC.C...............GCAA..........................................GGGAAAUCAAAGGCCGCCUGAUGUGCGGUCUUUUUCGUUUAUAGACCUUCAUGAUGUUUUGCAUUGAAAAGAGUAAAUAAAUAGUAUAACUUAAACCAACGAUAAAGCCGUGAUUUAAACCAACUUGCAGGCGGCUUAAAGCAAAACUGCUAAACCGGUAACUGAAAAGCGCUCCGGCGCUUUUUUUGUUUUCGGAUGCUUAUUGAAAACAACGUGGAGAUUUGCGAGGAUUGCAGCCACGAAAAACAUGUGCUAAACCCUUAAGACCGGACUAAAGCGCCGGCCCUGAAUUAGAUCCCCGCAG
JCVI_SCAF_1101668119308/883-363                  CGGUGGUCCUGGAGUGGUGGACCCUGCGGUCGAAGCGCCGGAAACGCCAAGGGAAAACCGCCGGUCUUUGACCUCGGCCCUGUUGGGCUGGCAGCAUUAACCCUCACAU.CACGAGU.GGCUCGG......UUUU..........CCGGGC.UCG.GCA.ACC.U.GGG......GCGAACA.......CCCA..AGGUGCCAA.C.C.CA..CC...................UUU.....................GGUG.......GG.GAUGCGGC.UUCCACC.........UUCC....................................GGUGUCGGCAA..CAACCAGUUCGAGGAGAUGCUUUGACCGAAGCGAACCGUCGGGCGCCAUUGAGCGCCGACCUGCUACCCGCCUCUGGCGCGUGGCGUCCCGGUGACCCUGUGGGUCAACGGCGGUUCGUCGCGUUUGAUCCCGACCGCAGAUUCCAACUUGAAGGCGGCGGUUCGCUCAAGGGCGUGACCGUUGCCUACGAAACCUGGGGAGAACUCAAUGCCGAUGCAUCAAACGCAAUUCUUGUUUGUCAUGCGCUGACUGGUGACAGUCAUGCGGCGGGCCCGAGUGGACCCGGUCAUCCCACA
ABEF01012528.1/989-476                           CGGCCCGUUCCAGGGCCUGAUCGACCACCUGGCGCUGAAAUGUCUCGACCCGGUACCAAUCCGUUCCGUGUUACAGGUGGUCCUCCCGCCUAGAAUGUCGUCACAACAU.CACGAG..AGGCCCGG.....UUCG.........CCGGGUC..CG.GCA.ACC.U.GGG......ACGGACA.......CCCA..AGGUGCUCA.U.C.CA..CC..G...............GAGA...................C.GGUG.......GG.GAUGUGGC.CC..............GAGA.........................................GGGCAA..CGAAGUGUCCGCCGGCUGGCCCACGGGUCAUGCUGUCGGCGCAGAGCGCUGGUGUCACCCGGGCAGGAGACCUGCCGCAUGACGCACGAACCGACGAGCGACGACGGACAUUCCGUCGACCAGCCCGUCCACCCGCGCGCCUAUGCGGGCGACCUGCCGGUCACCGGUGCAUGGCGUCCGGGCGACCCGGUCGGUGAUCGGCGCUUCGCUCCGGUCGGUGGCGGCCGUCCCUUCGUGCUGGAGGGCGGCGGCGUCCUCACCGAGGUGUCGAUGGCCUUCGAGACGUGGGGGGAGCUC
JCVI_SCAF_1096628168180/1280-1792                AUUUAAUUGAUUGGAACCCUGAUUUGGAGGCGAAUUAGUUCGAAUAAUUGAGCAAAAUAUCUGAGACUGUGCAUGAUGCUUUCAUGCUCCUCUUAGAAUGGAAGUACAU.CAAGAGA.GGCUCA.......AAUU...........UGGGU.CCG.GCA.ACC.U.GGG......AUGGACA.......CCCA..AGGUGCUCG.C.U.UG..CCU.A..G...................................UAGGUG.......AG.GAUGCGGU.UUC.............GGAA........................................GAAACAA..UGAAGUGUCCGGCGGGUGGUUAUUUUUCCCUGCCGGCUCCGAUUGGGGGUCUGUUUGCGGAGGAAAAAUGAGGAUAAAAAGAUUUAUCAACGGCAGACGUAGGUCUGUCCGUUUACCUUUUCAUCCCAGAUCCUACAGUGGUGAUAUUCCUGCUUCAGGAGCAUGGUCAAUAGAUCAAGGUGCAGGAAACCGUAAUUUCCAUGAAGUGGUAAAUGGACGGCCAUUUGUUUUAGAGAGUGGAGAAAAUCUUGACUAUAUAACAAUGGCUUAUGAGACAUGGGGUGAGCUCUCUCCAAA
JCVI_SCAF_1096626920933/2346-2850                CCGGUAAGCAGAGCGUUAAAGAUACAAGCGGUGGGCAAGGAUAAAAUCUUUCAAAAAUCUCCUUAGAGGUUGCAUAACCGCUGAAAUUCUGAUUCAAUCUAAGGAACAU.UAAGAGA.GGUCCA.......AUAA...........UGGAC.CCG.GCA.ACC.U.AGG......ACGGACA.......CCCA..AGGUGCUU..........CCC.A...............GAAA...................UGGG............GAUGUGGU.AC..............GAAA.........................................GUACAA..GUAAUUGUCCACACGGAUAAAUUCACAUCGAGCAGUCAAGCAAACGGGUUUCUUCCAAAAUAUUAGGAAGGUAACAAUGACUAAUUGGCAAUUUGAAACACAGCAAAUCCACGCUGGUCAAGAACCGGAUGCAGCUACAAAUUCAAGAGCUGUUCCGAUUUAUCAAACUACAUCUUUUACAUUUAACAACACUGAUCAUGCAGCGAACUUGUUUGCUCUGGCUGAAAUGGGGAAUAUUUAUACCUGUAUAAUGAACCCUACACAAGGUGUCUUUGAAGCACGAGUCUCAGCUCUCGA
JCVI_SCAF_1096627539577/1098-1602                CGGCAAGCAGAGCGUUAAAGAUACAAGCGGCGGGCAAGGAUAAAAUCUUUUUAAAAAUCUCUUUAGAGGUUGCAUAAGCGCUGAAAUUCUGAUUCAAUCAAAGGAACAU.UAAGAGA.GGUCCA.......AUAU...........UGGGC.CCG.GCA.ACC.U.AGG......ACGGACA.......CCCA..AGGUGCUU..........CCC.A...............GAAA...................UGGG............GAUGUGGU.AC..............GAAA.........................................GUACAA..GUAAUUGUCCACACGGAUAAAUUCACAUCGAGCAGUCAAGCAAACGGGUUCCUUCCAAAAUAUUAAGAAGGUAACAAUGAGUAAUUGGCAAUUUGAAACACAGCAAAUCCAUGCCGGUCAAGAACCGGAUGCAGCAACAAAUUCAAGAGCUGUUCCGAUUUAUCAAACCACAUCUUUUACAUUUAACAACACUGACCAUGCGGCGAACUUGUUUGCUCUCGCUGAAAUGGGAAAUAUCUAUACCCGUAUAAUGAACCCCACACAAGGCGUCUUUGAAGCACGAGUCUCAGCUCUCGA
JCVI_SCAF_1101668513251/819-1321                 UUUCAUCUGGGAAACAAAGUGUGAAAGAUACCAGUGGGGGACAAGGCUAAAGAAAAGCCCUUCACAGGUUGCAGAAUGACGUAGAUUCUGGUUCAAUCAAUAACAACAU.UAAGAGA.GGUCA........UUAG............UGGC.CCG.GCA.ACC.U.AGG......AUGGACA.......CCCA..AGGUGCUU..........CCC.A...............GAAA...................UGGG............GAUGUGGU.AC..............GAAA.........................................GUACAA..GUAAUUGUCCCAACGGAUAAACACACAUCGAGAAAUCAAGCAAACUGGGAUCCUUUCAAGCAAACAAUAGAAAGGUAAACAUGAGCAAUUGGCAAUUUGAAACUCAGCAAAUACACGCUGGGCAAGAACCAGAUGCAGCUACGAAUGCGAGAGCUGUUCCGAUAUACCAGACAACCUCAUUCACAUUUAAUAGCACCGAGCAUGCUUCGAACCUGUUCGCGCUAGCAGAGAUGGGAAACAUCUACACCCGUAUCAUGAAUCCAACGCAAGGGGUUUUUGAAGCGAGAGUAUCUGCUU
JCVI_SCAF_1096626948304/145-664                  UUUAUCAAAUAUUUCAAAAAUAGUAAUCAUAGAGUAUUAACCAGCUGGGAUAAAGUAAUAAUAAUAAAAGAUGUUUAUUAAUAAAAUAUUAUGUAACAUUAGUUAAUAU.CAAGAGC.AGUUC........AUAUUUAA........GAAC.UCA.CCA.ACC.GGGCUCA.GA.UCAA......UCAGAG.AAUCGGUGGUAU.U.A.....GCC.U................UAA...................UCGC.........UA.GAUGUGCC.CA..............GGAAAA.......................................UGGGAAA.UGUAAAGCCGCAAUUAGCGGCUUUUUUUGUUUAAAGACAUGCUCCUAUGUUUUGAUGUGCAAAAAGGAGGCACACAUACUAUACCCAGUUAUAUUAAAUUUGAUUGUGAGCAUCAACCAGGAAUAUCUUUGGGAGGUAUUAAAUUAUGUCUGGGAGGACGGAUUAACGGAGCUUGAAGUGCAGAGAAAAUACUUUUCCAUUUUGGAAAAAGAAUUAAAAGGAGAAGACAGACUCUACCUAGAAACUGUUUAUAAGACCAUUGAGGAACUUGAGUUAAAAGAUUCCCAAGCCUAUGUG
ABEF01005861.1/199-722                           GAGUGGAUUUUUCUAAUACUCUAUAAGAUAUUAAAACGUAUCCCUAAUAAUAAGCCCCGGUCACCCGGGGUUUUUUGUUUGUGGGAAAAGUAGUAUAUUCCAGCAACAU.CAGGAGU.GCUCUGAGA....UUAG........UUUCAGAG.UCG.CCA.ACC.GAGCC.G.AG.AUAAA.....UUGAGGCAA.CGGUGGUU..U.G.AU..CC..A...............UAAA...................C.GG.........UA.GAUGUGCC.CA..............GGAAAA.......................................UGGGAA.UAAGAAUAAACCGCCUGAUGCCCGGCGGUUUUUUUCGUUUAUAGACCUACCUGGUGUGUUAACCAUAAAUAAAAAGGAAAACACACUAUGCCAAAACCAGAUUACAAAGGUGCAGAAAAAGCGUUAUUGGCGUUUCUGGAAACAGUGCCAGAACCAAUAACCCCUUCAUCAAAUAAUAGAAUCAUAGAUGUAACUGAAGAGUCUUUAGGGACUGUUUAUCAGUUCACAGAGAAUGACCUACUGGUAAUUAAAGACACCAGCAAAGGAGCGAAUGAUGAAAAACUCUAAGUCCAGAUUG
JCVI_SCAF_1096628157798/1140-633                 AAUCAGAAGAUGGGAGUGUGAAAUUUCUGAUGAAUCUUUGGAAGGGUUAAUUGAAAUUUUAAAAGAUAGUUAGAUAUUUUUAUUAAAUAAUUUUAAUUUUCAAAAUCAU.CAGGAGC.GAUUUCC......AGAU..........GGAAAU.CCA.CCA.ACC.G.GCCC.....AAUU.........GGGAA..CGGUGGUUA.....GG..UCA.A................AUA...................AUGACA..........GAUGUGCC.C...............UUUA..........................................GGGAA.ACUCUGAACCGCCUGAUGGGCGGUUUUUUUAUACCUACCUGAUGUGUAAACUGAAAAAGAAAGGAUACACAUCAUGAAUCCAACACAGAAGAAGCUCAAGAAGCUCNNNNNNNNNNNNNNNNNNNNNNNNNNNNNNNNNNNNNNNNNNNNNNNNNNNAUAUACAAUGUAACGCAAGCAAUUCUCUAUUGGCUAGAGGGACACCUUGCUUUAUUCACCAUUGCAUCAACCAAGCCCCUUUUCCCUGAACUCUAUAAACAACAAAAUAAGGAAACCCUACAUGAAAAUAAAAGGUAUCGU
JCVI_SCAF_1096627527469/621-1126                 AAAAGGCUGUUACAGGUAUUAACUUAACAAAAUUUUCUCCUCCUCUUCAUAGCUUAUAUACCUAAAUAUAUUUUUAAUUUAUAUAAUUUUUUUUAAAUUAUUUAUACAU.CAGGAA...GGUC........UAUAU...........GACC..UG.CCA.ACC.G.ACUC.....UGGGU........GAGCA..CGGUGGUU......UGAAUCC.U................UAA...................ACGGUA..........GAUGUGCC.UU..............GAAA.........................................AAGGAAA..CCUAGAAGCCACCUGAUGUGUGGCUUUUUUUGUUUAUGGACUUCUGGUGUGUUAAUCGUAAAAAAGGNNNNNNNNNNNNNNNNNNNNNNNNNNNNNNNNNNNNNNNNNNNNNNNNNNNACAAAACCUGCAAAACCAAAUUCACCUAUAUAUCAUGAACCUCCAAUAGUCAUAUUAGGAAUUAAAAAAAGUGAUCCAGUUCAAACAAAACAAUUGGUAUUCCCAAAUCAAAAUAAUAUGACUAUUAAAGGAACCGCUGAAGGACUUUUCAAUGAUGAUGGAGAAUUUGUAAAAGGAA
JCVI_SCAF_1096628274490/241-751                  GCAUUCGCAGGGUUAGUAAUUGCAUUACCUGUAAACUUAAGUAUCAAGAAAAAAUAAAUAAUUAUUCAAUCUAUUUAUUUAGAUUAGAGUACUUGUUUUUUUAUCUCAU.CAUGAGC.GGUUU........CUCU.CAC........AAAC.CCG.CCA.ACC.G.AGC......CUAAAA........GCCA..CGGUGGUCA.G.U.UCCGCU...................AAA.....................AGGA.......AU.GAUGUGCC.UU..............UUAU.........................................UAGGAAAAA.GUGGAACCGCCUGAAAUGGCGGUUUUUUCGUUAUAAGACUUUUAAUAUGUCUUAAUAAUAGUAGAUAAAGGUAAAAUUUUUUAAAAAUAUUUUAUUCUUAAAGGAAAGAAUAAAUAUUUUAUAACUAGAUAAUUAAAUUUGAUAUAUGAUAAAACAGAAUAAAUAUAUAUUUACUAUUUUAUCGUUUUUUGUUUUCAGCUGCGGUUCAAAUCAAAUAGUUAAACAAAAAAGCCUAACAAGUCAUUCUAAUCAAUUCAAAAUUGGAUUUGGNNNNNNNNNNNNNNNNNNNNNNNNN
JCVI_SCAF_1101668716121/592-1102                 AAAAUAGUCAUAUAACAACUAUCAUUUGAUAUGAAUUAUUAAGCCUCAAAAUACAUUAAAACCCAUUACCUAUGUUUUAAUGCAAAAUAUUAUUAUAUUAUUACAUCAU.CAGGAGC.GAUUUCU......UACG..........AGAAAU.CCA.CCA.ACC.G.AGC......UUAAAA........GCUA..CGGUGGUUAGU.U.....CCA.U................UAA...................ACGG.........AA.GAUGUGCC.UU..............GAAA.........................................AAGGAA.AAAGUGGAACCGCCUGAGAUGGCGGUUUUUUCGUUUAAAGACCUACCUGAUGUGUUAACUCAUGAAAUAAAAAGGAGAACACAUCAUGAAUAAAAACAAACUGACAAAAGAGGCUCAGGUUCUUGAUAAAAAGAUAAAUGAGCUGGGUAAGACAACCACAAGGAAACUCAAACAAGUUAAAUCUGAAGGAGUAGACCACAGUCGUAGUACUAGCCAAAAGCUAAAAGCAUCUGAAACAAAGAAACAGAAAUGGAUACUUGUAAAUAAGCAAGGCAAACUUUCAGGUAUUCUAGACCAC
JCVI_SCAF_1096627738853/964-455                  GAUAUCUCUAUGUUGGUUCUACAGGAAAAAGCGUUGAAGAAAGAUNNNNNNNNNNNNNNNNNNNNNNNNNNNNNNNNNNNNNNNNNNNNNNNNNNNUCUUUGAUAACAU.CAGGAGA.GAUUUCU........AAGU........AGAAAU.CCA.CCA.ACC.G.AGC......UAAAA.........GCUA..CGGUGGUUAGU.U.....CCA.U................UAA...................ACGG.........AG.GAUGUGCC.UU..............GAAA.........................................AAGGAA.AAAGUGGAACCGCCUGAAAUGGCGGUUUUUUCGUUUAUAGACCUACCUGAUGUGUUUACUAAUAAAAUAAAAAGGGAACACAUCAUGAUGAAUAAAAUAAAUAAAUAUAAUUUUACUAAAGAGGAGCAAGAUCUAUAUGAUAAGCUCUUUAAGCUAAGUAAAACAACCAAGGUAAGACCAAGGAAAAUAUAUAAUAGACUUUCCUAUCAAAUCAUUCAAAAUAAGGAAAUAGAAUCAUGAAUAAAGAAUUAACAGCGAAACAAAAAAGAUUAGAUAAGGAAAUUAUUCGUCUUAGUAA
JCVI_SCAF_1101668257019/962-452                  AUUAUAAUUUAUCGGAUUGGGGUAUUGAAUAAAAUUAUAGCAUCGCUCAUAAAAUGAAUUACUUUACUAUUUGAAAUAUUUAAAAUAAGUAAUUAAUAUUAAUUAUCAU.CAGGAGU.GAUCUUU........AAGU........AAAGAU.CCA.CCA.ACC.G.AGC......CUAAAA........GCUA..CGGUGGUUAGU.U.....CCA.U................UAA...................ACGG.........AG.GAUGUGCC.UU..............GAAA.........................................AAGGAA.AAAGUGGAACCGCCUGAGAUGGCGGUUUUUUCGUUUAUAGAUCUACCUGAUGUGUUAACUCAUGAAAUAAAAAGGAGAACACAUCAUGAAAAAAAACAAACUGUCAAAAGAAGCUCAACAUUUAGAUACAAAGAUAAAUGAGCUAGCAGAAACAACAACAAGGAAACUCAAAAAUGUCCGACCAGAAGGGUCUUACCAGUUUCAUAGUAAUAUAACCAAGCCAAAAGUACUUGAAACAAGUAAGCAGAAAUGGAUUCUUGUAAAUAAGCAAGGUCGGCUCUCAGGAAUCUUAGAUCAU
JCVI_SCAF_1096627610786/897-1407                 AUUAUAAUUUGUCGGAUUGGGGUAUUGAAUGAAAUUAUAGCAUUUCUGAUAAUAUGAAUUUCUUUAAUGUUUGAAAUAUUUAAAAUAAGUAAUUAAUAUUUGUCAUCAU.CAGGAGU.GAUCUUU........AAGU........AAAGAU.CCA.CCA.ACC.G.AGC......CUAAAA........GCUA..CGGUGGUUAGU.U.....CCA.U................UAA...................ACGG.........AG.GAUGUGCC.UU..............GAAG.........................................AAGGAA.AAAGUGGAACCGCCUGAGAUGGCGGUUUUUUCGUUUAUAGACCUACCUGGUGUGUUAACUCAUGGAAAAAAAGGAGAACACAUCAUGAAAAAAGACAAACUAACAAAAGAAGCUCAAAUAUUAGAUAACAAAAUAAAUGAGCUAUCAAAAACAACGACUAGGAAACUAAAAAAGGUCCGACCAGAAGGGUCUUACCAGUUUCACGGCAAUGCACCCAAGCCAAAAGUAUCUGAAACAAAGAAGCAAAAGUGGAUUCUUGUAAAUAAGCAAGGAAAGCUUUCAGGUAUCCUAGAUCAUA
JCVI_SCAF_1101668211147/1344-834                 GUGUAGAUUUUUUCCAUGAAUUAGAAAAUGAUGUUGAAGAGGAAAUUGAAAAAAAUUAUAAAUUAAUUGAUUGGGGUUUAUAAGUAACUUUACUAAUAUAUGACAGCAU.CAGGAGA.GAUUUCU......AAAA..........AGAAAU.CCA.CCA.ACC.G.AGC......UUAAAA........GCUA..CGGUGGUUAGU.U.....CCA.U................UAA...................ACGG.........AA.GAUGUGCC.UC..............AAUA.........................................GAGGAA.AAAUGGAACCGCCUGAAAUGGCGGUUUUUUCGUUUAUAGACCUACCUGAUGUGUUAACUCAUGAAAAAAAGGAGAACACAUCAUGAAAAAAGAAAAACAAACAAAACACACUCGAUUACACAUUAAAGAAAAUUCCCAAAACAAUCGAGCUACAAAAAAGCAAAAAUGGAUAUUAAUAAAUAAGCAAGGUCGACUGUCUGGUAUACUUGACCACAGUGAUUUUGAUACACGAGAGAAGGCUAAGUCAUGGUUUCAAAGGACGUCCGAUAUUUCUGGAGGCACCAUAAAUAUUAACGAC
JCVI_SCAF_1096627987638/124-624                  AUUAAACCCCACAUUCGUGGGGUUUUUUGUUUAUAGCAUUAAAGGCACUGGUAAUACACUGGCCAUUUUUAUAGUAUAAUAUUUUUUGUAUAUUAUACUA.....UCAU.CAGGAGA.GGUUUC.......UUACUU.........GAAAC.CCA.CCA.ACC.G.AAC......UUAAAA........GUUA..CGGUGGUUAGU.U.....CCA.U................UAA...................ACGG.........GA.GAUGUGCC.UU..............GAAA.........................................AAGGAAAAA.UAGAACCGCCUGAAAUGGCGGUUUUUUCGUUUAUAGACCUACCUGAUGUGUUAACUCAUAAAAAAGGAGAACACAUCGUGAACAAGAAAGCAAAAAAGCAAACAUCAAUUAAGAUCAGUAAUGGUGAGCCAUUAGAUAUUAAUGGCAAUCCUAUUGAUCCAAAGCGGAAGUAUCUAGGAAAAAAAAUCAAGAUACCAAUUGCCUCCCCAGAUUGCUCAUUAUACAAAGAGCAUUCAACUAUAAUCCUAUUUGGACGCAAGUUGGAACAAAUGCCUAAACAAACUCCAAGGAGCAA
JCVI_SCAF_1101667468172/155-665                  UGAAUUAGGGCAUGUUUUGAGGCUUUAAAUGGCAUUCUAGAGCUUUAUUUUUGGUAUUUUAAAUAAUUAUUUUCAAUAAAUAAUUUCAGGUGCUAAUAUUGUGUAACAU.CAGGAGC.GGUUUCU......AAGU..........AGAAAC.CCA.CCA.ACC.G.AGC......CUCAAA........GCUA..CGGUGGUCAGU.U.....CCA.U................UAA...................ACGG.........AA.GAUGUGCC.UU..............GAAA.........................................GAGGAAAAA.UGGAACCGCCUGAAAUGGCGGUUUUUUCGUUUAUAGACCUACCUGAUGUGUAACCUAAAUAAAAAAGGAGAACACAUCGUGAAGAAAAAAGAAACCAAAUCAAAAAAGAAAAAAAAUCACAUUGAGGUUAAUGGUAAGAGAAUCAGAUUUCUUUCACCUGACUCAUCAAUCUAUAAAAACGAUUCAACGAUAAUACUUUUUGGUAGCAGACAUAGUCAGCCUAAUAAUGACCCAAAGAGCAAGUUUGAAGAGUUUAUUAGUAGAGCUCCCAUCUCAUUUGACAAUGGAGAGGAGG
JCVI_SCAF_1096628228675/1390-880                 UUUAAUGGCCUCAUAAUUAAAAUAUACUAAUUUUUAAUAAUUCAAACUUUAAUAACAUUUCUUAUAGACUUGAAUAUGAACUAGAGCUACCUUUAAAUUUAUGUAUCAU.CAGGAGC.GGUUUCA......GGAA..........AGAAAC.CCA.CCA.ACC.G.AGC......CUCAAA........GCUA..CGGUGGUUAGU.U.....CCA.U................UAA...................ACGG.........GA.GAUGUGCC.UU..............GAAA.........................................AAGGAAAAA.UGGAGCCGCCUGAGAAGGCGGUUUUUUCGUUUAUAGACCUACCUGAUGUGUUAACUGAAAUAAAAAGGAGAACACAUCGUGAAGAAAAACAACCUAACAAAACAAGCUCAAGAACUUGAUAAGGGUAUCAAAAAGUUAUCAAGGACAACAACGAGAAAACUAAAACAUGUUCAGUCAGGAGCAGAUUACCAAUUCAAUGAUACUGCGUCCANNNNNNNNNNNNNNNNNNNNNNNNNNNNNNNNNNNNNNNNNNNNNNNNNNNUUAUUAAUUAUAAUAAAUAUAUUAACUAUUUCA
JCVI_SCAF_1101668191496/1143-1476                UCUCUCUAAUAAUAUCGCUAGUAUUUUUUGUACUGUCACUUGAAUAAUUAAUCUGAUUUUUCAUUUUAUAUUUUAAUUAAUUGUUGUUGAUAUUAAUUUAGUCAAUCAU.CAGGAGA.GAUUAC.......AAUAAA.........GUAAU.CCA.CCA.ACC.G.ACC......CAAAAG........GGCA..CGGUGGUU......UGAUCCU.U.................AA...................ACGGUA..........GAUGUGCC.UC..............AGAA.........................................GAGGAA.UCUUAAAGCCGCCUGAUGGGUGGCUUUUUUCGUUUAUAGACCCUGAUGUGUUAACUAAACAUAAGGAGACACAUCAUGUCACAAACUACUAUACAAAGUCAUGAGGAUAACCUCAUAAAAAUCAAACAUCCCUG....................................................................................................................................................................
JCVI_SCAF_1096628059263/1234-725                 AUAUCAAUGAAUCUUUAGACAGACAAAAUAUCGAAAAGACUUUUAAGGAUGUCUUAAAUGAAGUUUUUGAUUCAUAAAUUAAUGUAAACAUAUUAAUAUAUUAUAACAU.CAGGAGC.GGUUUC.......AUAGCA.........GAAAC.CCG.CCA.ACC.G.ACCC.....AUGU.........GGGCA..CGGUGGUU......UGAUCCU.U.................AA...................ACGGUA..........GAUGUGCC.UC..............ACAA.........................................GAGGAA.UCUUAAAGCCGCCUGAUGGGUGGCUUUUUUCGUUUAUAGACCCUGAUGUGUUAACUAAAAACAAGGAGACACAUCAUGUCACAAACUAACAUACAAAGUCAUGAGGACAANNNNNNNNNNNNNNNNNNNNNNNNNNNNNNNNNNNNNNNNNNNNNNNNNNNUUUGCCCAAAAUCGCUGGAUUGCCAGAGGGUAGCACCAACACUGCCCAAAUAAAAUUUGAUGGUCAGGAAAGAUCUGAUAAAGAAAAGUCGAUUUUCCGACUAGUGCAACUUGGUAUUGUAUCUGACUAUGAUGUUG
JCVI_SCAF_1096628136383/1269-750                 UAUAAAGCCAUACCUUGGAAUUUGAUACGUAUAUGGCAAUGUGAAGUAAACAAUAAGAACCUUACAGAACUUGCCAAAAAACUGAAAAAGCAUUAAUCUUAUAGUACAU.CAGGAGU.GGUUUCA......GUAU..........UGAAAC.CCG.CCA.ACC.G.AACCC.AGAUAAA.....UCAAGGUUA..CGGUGGUU......UGAUCCU.U.................AA...................ACGGUA..........GAUGUGCC.CA..............GGAAGA.......................................UGGGAA.ACAUGAUUAGCCGCCUGAUGUGCGGCUUUUUUCGUUUAUAGACCUACCUGAUNNNNNNNNNNNNNNNNNNNNNNNNNNNNNNNNNNNNNNNNNNNNNNNNNNNUUUUUGAUACUAAUCUUACGAGACCUCUUCUAGUAUGAUUAUCUUUCUUGUGAACUUUAACAUGAUCUGUCAGCUCUCGGAUGCGAUGCGUUAAAACUGCUAUUUGAACUUCGGGUGAUCCUGUAUCAGCCUCUUCUUUACCAAAUUGUUUUACGUAACUUUGUUUUUCUUCUUUUGUAAUAGGCAUAUUUUACU
JCVI_SCAF_1096627345166/1743-1224                GGUUCAAUUUUCAAGUGGGAUAUACAUCCUCAUAUCUUUGUCACAUUUGUAAUUAGUAAUUCUUAUAGUCUUUUUAGUUUCAGUCAUAAUUAUUAUAUUUAGAUUACAU.CAGGAGU.GGUCUCA......GUAA..........UGAAAC.CCA.CCA.ACC.G.AACCC.AG.AUAAAU....CGAGGUUA..CGGUGGUU......UGAUCCU.U.................AA...................ACGGUA..........GAUGUGCC.CA..............GGAAGA.......................................UGGGAA.ACAUGAUUAGCCGCCUGAUGGGCGGCUUUUUUCGUUUAUAGACCUACCUGAUGUGUUAACUAAUUACAAAAAAAGGAGACACAUCAUGUCACAAAAAAAGAAGAGAUUAUCAAAAGAAGCAAAACAGUUGAAUGAUAAACUUAUCGAGCUUUCGAAAACCACCAAAAAAAAGCCUAAAGAGAUAAAGAACAAUGAUAGAAUACAGUUUAUAUCUCCAAGUGCUUCAAUCUAUAAAAACUCUGCGACAAUCAUACUGAGAGGUAGGCAAAAAACUGAAAAACAAAAGAAGGAAGCAAAA
JCVI_SCAF_1101668203373/1319-801                 AAAAGAUGUUUCAGAUUAAGAAAUAUUGUUAAGAGAAUAACAAUAUCCUUUUCUUAAUUACCACCAGGUGUUUGCUAAUAGCUGAAAAAGUCUUAAUUUUGAUUAACAU.CAGGAGU.GGUUUC........UAAUU.........GAAAC.CCA.CCA.ACC.G.AGCAA.AG.AUAAAU....CAAUGUUA..CGGUGGUU......UGAUCCU.U.................AA...................ACGGUA..........GAUGUGCC.CA..............GGAAAA.......................................UGGGAA.ACAUGAUUAGCCGCCUGAUGUGCGGCUUUUUUCGUUUAUAGACUCACCUGAUGUGUUAACCAAAACAAUAAGGAGACACAUCAUGUCAAAAAAAAAGCAAAAACUAUCCAAAGAAGCACAAGAAUUGAAUGAUAAGCUUGUUCAACUUUCAAAGACUACAAAGACCAGGCCGAAACAAAUAAAAAGUUCAGAUACCUUUCAGUUUGUAAAUAUCAAUAAUAGAUAAGAAGUUGCAGCAUUAUUUCGAAAUCGAACAGGUGUAAGGUACCAAAAUUGGAUUCAGGCUUGGAUGGUGACA
JCVI_SCAF_1101668716771/225-1                    UUCUCUUGGCUUAGUUUAAGUUCUUUUCUCUUACCCUUAAUUAGAAGCGUUUGUUUUUUACUUAAUUUCAUUUGAAAAUUUAAGCAUUAUCAUUAAUUUGAUAAAGCAU.CAGGAGC.GGUUUCA......AGU...........UGAAAC.CCG.CCA.ACC.G.AACUU.AGAAAAA.....UCAAAGUUA..CGGUGGUU......UGAUCCU.U.................AA...................ACGGUA..........GAUGUGCC.UA..............GGAAAA.......................................UAGGAA.ACAUGAUUAGCCGCCU..........................................................................................................................................................................................................................................................................................
JCVI_SCAF_1096626942020/1222-704                 AAGUGAUUUUUUUUAAUAUUUUAAAUACGUUAUUUAAAGGAAUAAGUCAUUUUCAAAAUUAAUCUCACUAUUUUAUGUAAUUCGUAUAAUUUGUAUAUUAUUUUAUCAU.CAGGAGU.GGUUUCA......UAA...........UGAAAC.CCG.CCA.ACC.G.AGCUU.AGAAAAA.....UCAAAGUUA..CGGUGGUU......UGAUCC..................UUAAAC...................GGUA..........GAUGUGCC.UA..............GGAAAA.......................................UAGGAA.ACAUGAUUAGCCGCCUGAUGUGCGGCUUUUUUCGUUUAUAGACCUGCCUGAUGUGUUAACUAAACAAAAAGGAGACACAUCAUGUCAAAAGAAAAAAAGCAAUCCUCUAAUAAGAAUAAAGAUAAAGAAGAGUUGGAUAUUAAUGGUAAUCCAAUAGACCCAAAAAGAAAGUACAUUGGAAAUAAAGUCAAAAUACCUAUGGCCUCACCAAACUCAUCUAUAUAUAAAACCUCAUCAACUAUCAUACUAAGAGGUAAGCCAAUAACUGAAAAACAAAAGAAGGAAGCAAAGUUUCUUG
JCVI_SCAF_1096628151960/1-487                    .................................AGAAUUUUUAUCAUACACGAAAAACUUUAAUUAUUAUUUUAUGAUUCCGAUGAUAAUUUGUAUUUUCAAACAUCAU.CAGGAGU.GGUUUCA......UAGU..........UGAAAC.CCG.CCA.ACC.GAGCCCA.GA.UAAA......UCAGGG.AAGCGGUGGU.......UAGAGCC.U................UAA...................ACGCUA..........GAUGUGCC.UA..............GGAAAA.......................................UAGGAA.ACACAAAGCCGCCUGAUGGAGCGGCUUUUUUCGUUUAUAGACCUACCUGAUGUGUUAACUAAAACAAAAAGGAGACACAUCAUGUCAAAAGAUAAAAAGCAAUCAACUAACAAGAAUAAUGAUAAAGAAGAGUUGGAUUAUUUUGGGAAUCCAAUAGGCCCAAAUAGAAAGUACAUUGGAAAUAAAGUCAAAAUACCCAUGGCCUCUCCAAAUCACCCAGUCUAUAAAGAAGGUGCAACCAUUAUACUCAGAGGUAAGCCCAUAACUGAAAAACAAAAGAAGGAAGCAAAGUUCCUUG
JCVI_SCAF_1101667124163/376-895                  GGGGCACCCCGCGAGUUGGGUCCCAUCUACCCAUAAUUCCAUUGGGACUCCCAUAGAGGUUACAAUAAUAUUUUCUUUAAUUAUUAUUUUGGCUACAUUCUAAUAUCAU.CAGGAGC.GGUUUCG......UAUU..........UGAAAC.CCA.CCA.ACC.G.AGCCC.AG.AUAAAU....CAUGGUCA..CGGUGGU.......UAGAGCC.U................UAA...................ACGCUA..........GAUGCGCC.CA..............GGAAAA.......................................UGGGAA.ACAUGAUUAGCCGCCUGAUGUGCGGCUUUUUUCGUUUAUAGACCUACCUGAUGUGUUAACUAAAAUAAAAGGAGACACAUCAUGUCAAAAAAGAAAAAGCAACAUUCAAAGGGUAUUAAGGGUGAAGAACUAGAUAUUAAUGGAAAUCCAAUAGACCCUAAUAGAGAAUACAUUGGAAAUAGAGUUAAAGUACCAAUGGCUUCUCCAAAUUCAUCUAUUUAUAAAACACCCUCUAUUAUUGUACUAAAAGGAAAAUCAAUAACGUCAGAUGAAAGGAGAAAAGCAAAGUUCCUUGAGU
JCVI_SCAF_1101668174748/99-618                   AAAAAUGGAUCGAUGGAUUUUGAGGCACUUAAUUUGCCUGGUAGUAUCAUUAUUUAUGUUAUAGAAGUGCUGGACACUCAACAUGUUAUUGAUUAUUUUUAAUCAUCAU.CAGGAGU.GGUUUCA......UGAU..........UGAAAC.CCG.CCA.ACC.G.AGCCU.AG.AUAAAU....CAAGGUCG..CGGUGGU.......UAGAGCC.U................UAA...................ACGCUA..........GAUGUGCC.CA..............GGAAAA.......................................UGGGAA.ACAUGAUUAGCCGCCUGAUGUGCGGCUUUUUUCGUUUAUAGACCUACCUGAUGUGUUAACUAAUAACAAAUAAGGAGACACAUCAUGUCUAAAAAGAAAAAGUCCUUGAAAAAGGAUACCAAUAAGAAACACUUAGAAUUAAAUGGUAAGAGAAUUCGAUUCUUAUCACCUGAUUCAUCAUUCUAUGAUACCUCUGCAACAAUUAUCAUCAGAGGUAAAUCGAAUAAUGAAAAGCAGAAGAAAAAAAAUAAGUUAGCAGAGUUUCUAAGUAGGGCGCCUAUCAGCUUUGAUUAGCCUU
JCVI_SCAF_1096626558299/347-866                  GAGUUGUAGAACGAAUUGGAAGGUCUCUUAUUGCUAAAUUGAAAGAAUGAUGCUGUGGUCUAUAGAUUGAUUGACAUUAAUUGUAAGAUCAAGUAAAAUCAGUUAACAU.CAGGAGU.GGUUUCG......UAGU..........UGAAAC.CCG.CCA.ACC.G.AGCCC.AG.AUAAAU....CAUGGUCA..CGGUGGU.......UAGAGCC.U................UAA...................ACGCUA..........GAUGUGCC.UA..............GGAAAA.......................................UAGGAA.ACAUAAAGCCGCCUGAUGGAGCGGCUUUUUUCGUUUAUAGACCUACCUGAUGUGUUAACUAAAAGCAAAAAGGAGACACAUCAUGUCAAAAGAAAAAAACAAAGAUAAUAAAAAAGAUAUUCUUAAAAAGCUGAAUAUCAAGCAAGCAUCAUCCGAUUCUUCAGUCUAUAAGAAUUCUGCAACUAUAAUACUAAGAGGGAAGCCUAUAACAGCCCAAAAUAAGAAGGAAUCAAAAUUUCUUGAGUUUUUAAGUAGAGCGCCUAUCAGCUUUGAUUAUGGGGAGGAGGAGUAAUGCCAA
JCVI_SCAF_1101667522721/403-912                  GAAUUGUAGAUCGAAUCGGAAGGUCUCUUAUUGCUAAAUUGAAAGAAUGAUGCUGUGGUCUAUAGAUUGAUUGACAUUAAAUGUAAGAUCAAGUAAAAUCAGUUAACAU.CAGGAGU.GGUUUCA......UAGU..........UGAAAC.CCG.CCA.ACC.G.AGCCC.AGAUAAA.....UCAUGGUUA..CGGUGGU.......UAGAGCC.U................UAA...................ACGCUA..........GAUGUGCC.................UA.............................................GGAA.AAUAGGAAACAUAAAGCCGCCUGAUGGAGCGGCUUUUUUCGUUUAUAGACCUACCUGAUGUGCUAACUAAAAGCAAAAAGGAGACACAUCAUGCUUAACAGGAGAUCUUUCCUGAAACUUUCAGGCUUAAUAUCUGCAGCAUUUUCACUAUUCCCUUUUUCAUUAGGGAAAAAUGUAUUGGCAAAGCCCAAAGAACCUAUAGCAGAUAUAGUAACAUAUUUUGCUGAUUCAAGCUACGGUAAAUUUAUUUUACAUUCAGAGAAUCCCUAUACAGCCAGGCCUCCUGAAAUUACUUGGU
JCVI_SCAF_1096627539543/363-874                  GAAUCGUAGAUCGAAUCGGAAGGUCUCUUAUUGCUAAAUUGAAAGAAUGAUGAUGUGGUCUAUAGAUUGAUUGACAUUAAAUGUAAGAUCAAGUAAAAUCAGUUAACAU.CAGGAGU.GGUUUCA......UAGU..........UGAAAC.CCG.CCA.ACC.G.AGCCC.AG.AUAAAU....CAUGGUCA..CGGUGGU.......UAGAGCC.U................UAA...................ACGCUA..........GAUGUGCC.................UA.............................................GGAA.AAUAGGAAACAUAAAGCCGCCUGAUGGAGCGGCUUUUUUCGUUUAUAGACCUACCUGAUGUGUUAACUAAAAGCAAAAAGGAGACACAUCAUGCUUAACAGGAGAUCUUUCCUGAAACUUUCAGGCUUAAUAUCUGCAGCAUUUUCACUAUUCCCUUUUUCAUUAGGGAAAAAUGUAUUAGCAAAUCCCAAAGAACCUAUAGCAGAUAUAGUAACAUAUUUUGCUGAUUCAAGCUACGGUAAAUUUAUUUUACAUUCAGAGAAUCCUUAUACAGCGAGGCCUCCUGAAAUUACUUGGU
JCVI_SCAF_1101668217711/1096-1493                AUCAAAGUUAUUUGGAUAAAAUAUGGUUGAGAUAAAAGAAACAACUAUACAAUCAAUGCCCCACAUUCAUGGGUUUUUUAGUGGUAUAAUUAGUAUAUUAUAAUAUCAU.CAGGAGU.GGUUUCG......UAGU..........UGAAAC.CCG.CCA.ACC.G.UGCCC.AG.AUAAAU....CAGGGAAG..CGGUGGU.......UAGAGCC.U................UAA...................ACGCUA..........GAUGUGCC.U.............................................................AGGAAAA.UAGGAAACACAAAGCCGCCUGAUGGAGCGGCUUUUUUCGUUUAUAGACCUACCUGAUGUGUUAACUAAAGUAAAAGGAGACACAUCAUGUCUAAAAAGAAAAAGUCCUUGAAAGAGGACACCAAUAAGAAACACAUAAAACUAAAUGGUAAGAGAAUUCGAUUCUUAUCACCUGAUUCAUCAAUCUAUGAUACC......................................................................................................
JCVI_SCAF_1096626974317/1310-791                 AUUCUCAGCCUAUAUAAGUAUGGGGUUGUGUGUGGGGGUUGUGGUAUAUAAUUAGCCCUGUAUAGAUGGGUUUCUUGUUUGUGGCAUAAUUAGUAUAUUAAAACAACAU.CAGGAGU.GGUUUCA......UAUU..........UGAAAC.CCG.CCA.ACC.G.AGCCC.AGAUAAA.....UCAAGGCUA..CGGUGGUU......UGAUCCUU.................AA...................ACGGUA...........GAUGUGCC.UA..............GGAAAA.......................................UAGGAA.ACAUAGUAAGCCGCCUGAUGUGCGGCUUUUUUCGUUUAUAGACCUACCUGAUGUGUUAACUAAACACAAAAAAGGAGACACAUCAUGUCAAAAGAUAAAAAGCAAUUCUCAAAUAUGAAUAAAGAUAAAGAAGAGUUGGAUUGCAAUGGCGACCCUAUUGAUCCAAAAAGAGAAUACAUUGGAAAUAAAGUCAAAGUACCUAUGGUCUCUCCAAACUCAUCAAUAUACAAAACCUCAUCAACUAUCAUACUCAGAGGUAAGCCAAUAACUGAAAAGCAAAAGAAGGAAGCAAAGUUCC
JCVI_SCAF_1101668291408/221-729                  UAAGAGUGGUAUUGUUUUUAAUUAUGGGCCGAAGUGGAAUCCCUAAAUUUAUAGAAGAAUUAACUUUUCUUAGCUUUUAUAUCUGAUACUUAUUAAUUUAUAAUAACAU.CAGGAGC.AGUUUC.......UUUAUU.........GAAAC.UCG.CCA.ACC.GAGUC......AGUAA.........GACA.GCGGUGGUU......UGAUCCA.U.................AA...................AUGGUA..........GAUGUGCC.C...............AAAA..........................................GGGAA.ACAUAUAAAGCCACCUGAUGUGUGGCUUUUUUCAUUUAUAGACCUUUCUGAUGUGUUAACAAAAAUAAAAGGAAAACACAUCAUGGCAAAAAUAAUAAGAAAAGGAAUCCAAACUAGACAAUCUGUAAGGUUUGGGCUUAAGCAUAAAUACAUUACAAAAAAAUUAACUAGCCGGAACUACAGGUGGUAUGCAGCAGUAAGAGGUGGACUUUAUUUCUAUGUUACAAAAAAUAUGGUUAGCGAAAAUGAAAAAAGCUGGCCAGAGUAUAUCGUAACAAAGUGGGAUGAAAAAGGAAAG
JCVI_SCAF_1096628162704/1840-1324                ...AAAGGGGUGUAAGUAAAAACAUAGUAUUAAUCAUAAUAGAAUUACAUCAAGCCCCACAUUCGUGGGGUUUUUUGUUUGUGGGAUGAUUAGUAUAUUCUAUCAACAU.CAGGAGU.GGUUUCA......UAGU..........UGAAAC.CCA.CCA.ACC.GAGCCU.....AGAUAAAUC....AGGGAUCCGGUGGU.......UAGACCU.C................UAA...................AUGGUA..........GAUGUGCC.CA..............GGAAAA.......................................UGGGAAA.CAUAAUAAGCCACCUGAUGUGUGGCUUUUUUCGUUUAUAGACCUGCCUGAUGUGUUUACUAAAACAAAAAGGAGACACAUUAUGUCAAAAGAAAAAAAGCAAUUAUCCAAAAAAGAUAACAAUAAAAAGUUUUUGGUAGUCAAUGGGAAAAAGAUUCCUUUUGCCUCUCCAGAUCACCCAGUCUAUAAAGAAGGUGCAACCAUUAUACUCAGAGGUAAGCCCAUAACAACUCAAGAUAAAAAAGAAGCAAAGUUUCUUGAGUUUUUAAGUAGAGCACCCAUCAGUUUUGAGGGUGAU
ABEF01000072.1/259-768                           UUACCUUAAUGAGCUAGUACGAAAUAAAUUAGAAUUUUUAUCUGAUAUAUAUGAUAAACAGGAAAAUUAAUAAUUAUAUUAAUAUUUUUAUUAUAAAUUCCCGAUACAU.CAGGAG..CGGUUUC......AGAUAA........GAAACC..CG.CCA.ACC.G.ACCC.....AAGU.........GGGCA..CGGUGGUU..U.G.AU..CC..U...............UAAA...................C.GG.........UA.GAUGUGCC.UC..............UUAU.........................................GAGGAA.UCUUAAAGCCGCCUGAUGGGUGGCUUUUUUCGUUUAUAGACCCUGCUGUGCAACCUAAAAUAAAAGGAGGCACACGAUGCCAAGGAAAAAAGAUACUUAUCCUGGGAAAAAGUCCAGGUGGGAAUUAAGUGUAGUAGAACACUGGUGUUUAUAUGAUAGGAAAACGGGUUUUCAACCCACAGGACCCCAUCGACAGUUGCUGGAUUCAUUAUUCUUCCCCCAUUGGAACGAAUGCAUAGUAUGCAAUGGAGUUGGAGUGGUUGAUGGAAAAGAACCUAACAAGUGGAGAGAUUGCCCC
JCVI_SCAF_1096627627363/181-690                  CUUAUCAAAGCUAGUGCUAAAGUAUGCUCUUUUAUUAAUUCAAUAUUGUUCAUAGGCUAUUAAAAAAUAUAAAAAUAUUUUAUUAAUUAUUUGUAAUUUUAUUCAACAU.CAGGAGC.GGUUUCA......AAAC..........UGUAAC.CCG.CCA.ACC.G.ACC......CAAAUG........GGCA..CGGUGGU.......UAGAUCC.U................UAA...................GCGGUA..........GAUGUGCC.UU..............UGAU.........................................UAGGAAA.UCUUAAAAGCUGCCUGAUGGGUGGCUUUUUUCGUUUAUAGACCCUGAUGUGUCAACCAAAGAAAAGGAGACACAUUAUGUCAACACUUACAAAUACAGAGUACACAGGCAAUGGCUUAAUUGGUGUUAAGCACCCAUGGCAACCCGAUUGGAUACAAAACAGUGACGAUGUUGAUAUUUUUCUAGAGUUAAUGGAUGAAUAUCGAUACUUGGUAGAGGAUGCAAAGGAUUGGUAUCCACCCUACAUUAUUUACAUUGAAGAACGGGAUGGAAAGAAGAUGCUUGCUACCAUGAACUC
JCVI_SCAF_1096626932565/412-921                  CAGUCAAAAAACCCUCACUUAGACCUCCGCAACCGCAGAAUAAAUCAAUGAAAUUCAUAAUAUAAUUUAAUUGAUUAACUAUAGAUAGUUCGUUAAAAUUACUAAUCAU.CAGGAGA.GGUUUCA......UAAC..........UGAAGC.CCA.CCA.ACC.G.ACCC.....AAAU.........GGGCA..CGGUGGUU......CGAUCCU.U.................GA...................ACGGUA..........GAUGCGCC.UU..............UAAA.........................................AAGGAAA.UCACAAAGCCGCCUGAUGGGUGGCUUUUUUCGUUUAUAGACCCUGAUGUGUCAACCAAAAGAUAAGGAGGCACAUUAUGUCAACAAUUGCAAAUAAUGAAAAUUAUGCACUAACCCUUGAGGAUUUAAGACAUCCUUGGCAACCAGAUUGGAUACUUACUAAGGAUGACGUUCAGGUCUUUCUUAAUCUCAUGGAUCACUAUAAAUAUCUUGUUGAGGAUGAGAAGGAUUGGUAUCCACCAUAUCUGGUUUUCAUUGAAAGUUUCAAUGGAAAGCAAAUGAUUGGGACCAUAAGAUC
JCVI_SCAF_1096627453093/615-946                  UUAAGAAUAAAUUUGACAUUGAUUUUUGGCUAGUGAUUCAGUUUUAAAAACUAUACACAUAUUCAGCAUUUGUACAAAUGAUAUUUAUUAGUUAAAAUCACAUUGUCAU.CAAGAGU.UGGG.........AUGACA...........CCC.ACA.CCA.ACC.U.GCU......UACCG.........AGCA..AGGUGGUC..............................AAAC...................................GAUGUGGC.C...............UUAG..........................................GGCAA.CCAAUCGCGUGUCAGCCCUCCUAGUGAGGGCUUUUUUGUUCCUACCGCCGAUUUAAGACAACUUGCAGGGCGGUCAAUAAAUACUGCUAAAGCGUUAGGCAUGACCCCCCAUCAUGCUUGAUGCCAACUCAGGGGGUUGGAGAACAUCAUG...................................................................................................................................................
JCVI_SCAF_1101668021261/301-809                  UGUUAUAGUUGUUCCACACCGAUUUGAACCAGCUUGCAAGGUGUAUAAAAAAUGCUAAAUAGGUUGUUGAAACCUGUUAACUAAUUAGCUAACAGGUUUUUUUUUACAU.UUAGAGU.AGAG.........AUUAA............CUC.UCG.CCA.ACC.U.GCU......UUUAUC........GGUA..AGGUGGCA..............................AAUU...................................AAUGUGGC.UU..UAUGCAAAU...AUAA..............................AUUUGCA....AAGCAACGUCAAAGGGUAAAUCUUCUCUUGCUUAAAGAGGAGGCGAAAUGCUUAACUUAAAAAAAUCUAUAUUCUUGGCUUUACUUAUAGCCAUAUCAGCAAAUACUUUUGCUGCGCAAAAGGGAGAUUGGAUUGUUAGAGGUGGAAUAACUAAUGUUGCUCCACAAGAUAAUACGGGUGGGGUUGUAACAGUUGAUUCAAAAACGAAUCUAACUGCAACAAUUGCAUAUUUAGUAACUGAUAAAAUUGGUGUAGAGAUCUUGCUUGGUCUUCCAUUCAACCAUGAUCUCAAUGCUGGUGGAGUA
JCVI_SCAF_1096627288222/1503-2011                UGUUAUAGUUGUAACACACCGAUUUGAACCAGCUUGCAAGGUGUAUAAAAAAUGCUAAAUAGGUUGUUGAAACCUGUUAACUAAUUAGCUAACAGGUUUUUUUUUACAU.UUAGAGU.AGAG.........AUUAA............CUC.UCG.CCA.ACC.U.GCU......UUUAUC........GGUA..AGGUGGCA..............................AAUU...................................AAUGUGGC.UU..UAUGCAAAU...AUAA..............................AUUUGCA....AAGCAACGUCAAAGGGUAAAUCUUCUCUUACUUAAAGAGGAGGCGAAAUGCUUAACUUAAAAAAAUCUAUAUUCUUGGCUUUACUUAUAGCCAUAUCAGCAAAUACUUUUGCUGCGCAAAAGGGAGAUUGGAUUGUUAGAGGUGGAAUAACUAAUGUUGCUCCACAAGAUAAUACGGGUGGAGUUGUAUCAGUUGAUUCAAAAACGAAUCCAACAGCAACAAUUGCAUAUUUGGUAACUGAUAAAAUUGGUGUAGAGAUUUUGCUUGGUCUUCCAUUCAAGCAUGAUAUCAAUGCUGGUGGAGUA
JCVI_SCAF_1101668396607/1022-608                 .......................................................................................................AUACAU.CAAGAG..AGAGC........AAAA............GCUC..CA.CCA.ACC.A.GCC......UAAAUCG.......GGCAA.CGGUGGUCC.............................AAAC...................................GAUGUGGU.UUUAGGUUAAAACCUUGAUA...........................AAGGU....ACC.AAAACAA..CAAUUCGAUUGAGGCUCUUACGAUGUUUGUCGUAGGGGCUUUUUUUAUGUCUCUACUUAACUUUAACUAUGGAGACAAACAUGAGUAAUAAAAAAGAUAAAAUACAAGAAACCCUAGAUGAAAGACUUUAUAGAGAGUUAGGUGUUAAACCUGUUUCUAAGGAUCAUCCUAUAUAUAAAAGAGGGGCAUCUAUCCGAUUAAUGCCUAAAAAAAGUGAAAAGAAAAAAUACAACAUACCGUUCAGUGAUCAAAACCCCAAUGUUCAGUUCUUAGAUAAUAGAAUUAGGAUUAUCGAUA
JCVI_SCAF_1096627887852/301-1                    ACUGAUGAAUUUUUGCUCGAAUGGUGGGUAGGCCGAGUUCCUAAAUGGCGGUAGCUGUCGCUUCUAAUGUUGUAGUUUAGAGUUUAUGCUGAUUCACUUAAAAGAACAU.UAAGAGA.AGUUUGGU.....GAAA.........ACUAAGC.UCA.GCA.ACC.U.GGG......AAAGGCA.......CCCA..AGGUGCUU........................CC.AGUAUUU........ACUGG......................GAUGAGGC.CCGAU...........AGA.......................................AUUGGGCAA..CAAAGUGUCUGAGUAAAACUCAGAAAGUAGUGAAGGUGCCGACCAAGGAGAAAUACGAUGGCACCGGCCAAAAGAAAGAAAACUAAAGGACCAAC..........................................................................................................................................................................................................
JCVI_SCAF_1096627892392/490-1                    GAUGAGCUUAUUUCUUGGUGGUGGAGUCGUCAUCCGGCGUUCCGUAGGAAGAAUAAACAAAACGAAUGACCGUCUGACGGUUCUUUCCGUCUACACUUUAUAAAGGCAU.UACGAGU.GGUCUGGU.....UAAA.........ACUAGAU.CCG.GCA.ACC.U.GGG.....AGGACA.........CCCA..AGGUGCCCG.C.U...................CA.UCCGCAA........GGAAG...................AG.GAUGUGGC.CU..............GAAA.........................................GGGCAA....CAAAGUGUCCGGUGUCGACAAAGUCGACCUCCGGUCGCCGGGUUCCGGUGGAUCUCCCCACCAAUAUGACUGAAUCUGAAGACUUAACACGAUACGGACAAGAUCCGGCUCAACCAUAUGUAUACCCGCGUCCCCUUACGGAAAAUCUGCCUGUAACUGGGGCAUGGCAAGAGGGGGACCCUGAAGGAAAUCGUCAGUUCGCGACAGUUCAUCCAGACAGAAGUUUCGCACUUGAAGGUGGCGGUGUUCUUAAAGAAGUGACGAUGGCGUACGAAACAUGGGGCC..........
JCVI_SCAF_1096627634917/1456-929                 GCAGGUCAUCGGACAGGAUCGUUGGAGGUAGUUCCUUAUUCAUAGCGACUACCAAUGAUGUUAAAGAACUUGUCUCUGUAUGCUAAAAGAAAUAUACUCUGCCCCGCAU.CAAGAGACAGGAC........UUCG............GUCC.UCG.CCA.ACC.U.GCC......GACUCG........GGUA..AGGUGGUCG.........CCG.C...............UAAGA..................GCGG............GAUGUGGC.UGAUU...........CAGGCAAAAAAACGAGCUAAA.....................AAUCAGCAA.CUUAGUAGUAACGAGCCUAUCUCGUUGAUGCGGUGUCUUAUCCACUACAGGAGCCGCAUAUGUCUGAUAUCUACGCUGGUAUUGACCUCGAAUUCCGUCCAUCAGAUCGACUCUUCCCAAUGGCUGCUGAGAAGUUACUUCUCUCUCGGGUAAAGGGGACAUGGCGACGAGAAGUUCUCACCAUGGCAGUCGCUGAAGACUACCUGAACGAGGUAGAUCCAUUUUUCACUCAAGUUUCGCUGGAUAAUGAAGAGCGCCGCGCUCGGGCAGCCGUUCACCCCACCUUCAUGGGCGGUGA
JCVI_SCAF_1096627447827/1-493                    ........GUUGAUCGCUUUAUGACUUCGGGGUGGAAGCUAAGUCAUGUGCAUAUAACCAACAAAUAGUUUGCCAGUUAAAUCAUUUGUUGUUACAGUAGUUAUAACAU.CAAGACA.AGGGC........CGAC............GCCC.UGA.CCA.ACC.U.GCC......CCCCG.........GGCA..AGGUGGACG.C.G.........................AAAG................................CG.GAUGUGGC.CUAA............AGU........................................UUAGGCAA....CCAAGCGGGAGUAGCGUCGGCCCUCCAAGAACAGAGGGCUUUUUUAUGUCUGACGCAACGCAAAUCCACCCUGACAAGCUUCGGGCUUUUUGUAACACCUCGUACCGCCUUGGCCACACUGAGCACGAUAUUGCGUUGAAAAUUGAUCAGCACUCGCCUCGUUUGGCUGAGCUCUUUGCCGCGCGCGGUGCCACCUGCGGCGCCUUUAUCACGGCUUAUAACCCGCGCAGUUCGGUGCAAGCUGACGCGGCUAAUCAACUUGCGCACGCUGAAUUAGCCGUGCAGUUACAGGCUC
JCVI_SCAF_1101668309352/977-474                  UUUUCACCAUCCUCUAUGAGCUUUUUUCCUCGGUUGUAGUCUUCAAGAGAUAUUUCCAUAAAUCACCUAUUGAAUUCAUGAUUUACGUUACCAUAUUUAAAUCAAGCAU.CAAGAGA.AGAACUA......AUACUCAA......UGGUUC.UCG.CCA.ACC.U.GCU.....AAACCU.........GGUA..AGGUGGU...............................CGAGUAAAA..............................GAUGUGGC.U...............UCGC..........................................AGCAA....UUAAGAGGUCAAUCCAAAAAAGUAUUGUGUUCUCCUUAAUUUUUAACAAGGAGUGAACGAUGACUAAAAUUAAUAGAAGACAAAGAACACAAAAACCCAGUCAUUUCAAUGACAACCGCAGGCAUCCCCAUGGACUGGAAUAUGAGUGCACUGAUACCGGUAAUAUGCAGAGGUUUAUCGACCGAAACCAUGAAAAGGCUAGAUCCACUGGUUCCCCAAAGGAGUGGCUCACAUGGGAUGGCAGGCGAUGGUGUUAUACACAACAAACAUAUGUAUUUGAGUUAGCACUCGAGAC
ABEF01046272.1/43-545                            CGAACGGGUUGGUCCGUUAGCUGAAUGGCUGGCGGGCCUUUUUUCGUUUGGCCCGUUGGAUGAACUCGGCGCGGGAAACCGUGCCAUUACCAAGGGGCGCACAAGGCAU.CCAGAG..UGAGC........GGAA............GCUC..CG.CCA.ACC.U.GCC......CAAGC.........GGUA..AGGUGGCUG.C.......CCG.C...............GUAA...................GCGG..........G.GAUGCGGU.CGA.............UUC.........................................UCGACAA.UCCGAGGGAUCUCCACGCAUGGUUUCGGCUUCUCUGUGCCCGCGCACGGAGAGCACCACAUGUCCAAAAACAGUACCGCGACCGCCACACCGACCAGUGGCGGCUACCUGAACGCGCUCGGGGCCUACGGCUUCGAAGCCAGCGAAACCAUCCUGCUGGCCGCGCUGGUGACCGAGGACCCGCUGCUGCUGAUCGGCCGCAGCGGCACCGGCAAGACCUUCCUGCUCAAUACAUUGAGUGAAGCGCUGGGCCUCGAGCACCGGCACUACAACGCCAGCCUGAUCUCCUUCGACGACCU
JCVI_SCAF_1096627663773/1-437                    ..........................................................UGCCGACCCACUUGACAGGUAAUGCGCUGACCGCUAGCCUUUGCUCUGCAU.CAAGAG..CCGAC..........UU............GUCG.GCG.CCA.ACC.U.GCC......UCCCCG........GGCA..AGGUGGCUAGC.G.........................AAAG................................CG.GAUGCGGC.C...............UUGA..........................................GGCAA...CCAAGC.GGGAGCAAGCCCUCCCACUUGGCGAGGGUUUUUUGAUGGGCGGAUUUAUUCCUACUUGUCACGCCCAGACACCCGUCGAAGUGGCUAAACAGGAGAGAGCCGAUGGGCUUCGAACAUCCGGGCAUCCGGUCAACCCCUUGGGCCUGCGGUCACGCAGGCACUGUCUGGUACGCCAACCUCCACGCUGAGUUUGAUGACCCUGCGGCCAUCGAGCAGGCCAAGCGCAUCGUCGAUGAAGUUGUGCCGCAGAAACUCAGCACCUUCCACGGCACGCACUACUACUCGUUCG
JCVI_SCAF_1101668122355/1035-1364                AUAAGGCGAUCUUUUACGAAUAUUUAAUCAUGAAAUGGCAGUUUCAGUGGCAAUAAUUCUUCAGGAUACUGUUGAUAAAGAGUAAUGAGGUAUAUUUAAUCAGAUUCAU.CAAGAG..AGGGC........UGAC............GCCC..CG.CCA.ACC.U.GCU.......GUUUG........AGCA..AGGUGGUUA.........UUC.C...............GUAA...................GGAA............GAUGUGGC.U...............UAUUC.........................................AGCAA...CCUCAAGCGUCACCCUCCAUUGCUUCAACCUUGGAGGUUUUUUUAUGUCUGCAGUUAUUUACAAGCUCUCUAAAUUUCGUAAUUCGCCAGAUCACAAGGAGCGGGUGAGUCGACCAAGAAAGAGGCUCUAUUACCUAGGCA...........................................................................................................................................................
JCVI_SCAF_1096628170041/815-324                  UUAAAAGAAUGGACAUAUGCUUUUAAAGAAUUUAGAAAUGAAUUUUUUGAUCCAAAAAUAACAAUUUAAAUUUGAUUUCAAUUCUAAAUAUGAUAAAAGGUAAUCACAU.CAAGAG..AGGGU........GAAA............GCCC..CG.CCA.ACC.A.GCC......UAAUCG........GGCAA.CGGUGGUC..............................UUAA...................................GAUGCGAC.CC..............UUA..........................................GGGUAA...CAAUUCGAUUAAGGCUCUUACGAUGUUUGUCGUAGGGGCAUUUUUUUUGCCUCUAUAUAACUCAUAAUCAAAGGAGGCAAACAUGAGUAACAAAAAAUCAAAAAAACGUUUAGCUAUUGAUAAGGCUUUAGAAGAUCUAGGAAUAACACCGGUACCACCAGAUCAUCCAAUAUACAAAAUGGGCCCAUCAAUUCGAUUUGUUUCAAGACUUCCCAAAAAAGGAGAAGAUGAUAAUGAAUAAUGACGAUAUCCCCAAGGAAGAUAUUGAUUGGAUGAAUCACCUUAUGCGAGAGAGA
JCVI_SCAF_1101667504948/545-956                  ACGCUUCUGUAUUUGGUAAAACUCCGAUAACACUUUUACGCAUGACUCAAUAGAUAUUUAAUUAAAAUGUUGAAAAAUUAUUUUGUAUCAUAUAUCUAUUGAAUUACAU.CAAGAG..AGAGC........GAAA............GCUC..CA.CCA.ACC.A.GCC......UAAUCG........GGCAA.CGGUGGUU..............................CAAC...................................GAUGAGAC.C...............GAAAAAGAAAUACUUAAGUA..........................GGUAA...CAAUACGAUUGAGCUCUUACGAUGUUUGUCGUAGGGGCAUUUUUUUUGCCUCUGCAUAACUCAUAACCAAAGGAGGCAAACAUGAGUAAAAAAAAAUCAAAAAAAAGACAAGCAAUUGAUAAAGCUUUUGAAGAAAUGGGUAUAACACCAGUACCGCCAGAUCAUCCAAUAUACAAAAUGGGUCCGAACAUUCGAUUUAUUUCAAGACUUCCCAA.................................................................................
JCVI_SCAF_1096628269986/1247-1699                AAACUUAAUAUAUUCAUAUUAUAGAAAUAUUAUAGAUUCGAAAUUUAUCCAAUGGAUAAGAAAAUUUUAUGGACUUUUUUAUAAAUCAUAUGUAAAAAUGCAAUUACAU.CAAGAG..AGAGC........GUAA............GCUC..CA.CCA.ACC.A.GCC......UAAUCG........GGCAA.CGGUGGUU..............................CAAC...................................GAUGAGAC.C...............GAAAGAGGAAUAACUUAAGUA.........................GGUAA...CAAUACGAUUGGGCUCUUGCGAUGGAUAUUGCAGGGGCUUUUUUUAUGCCUCAGUAAUAUUAUUUAAAUUAAAAAAAAUUCCGACUAUUUUCUGACUUGAGUCGUUAAGUAAAUAUGAAGAAUUUUACACAUUAUUUAACGGAGAAAAAAAAUGAACAAGACACAAUUUAUUUCAGUAAAACUAACAAAGAUAUUUGUUGAUGCACUUAAAGACGGUAAAUCUCACUUGGAAGCGGGUAAAGAUUUUGAAUCUUU.........................................
JCVI_SCAF_1096627265999/1166-1464                UCUUUCAAAAAAACCUCCACUGAAGAAUAACUAACAUAAUAAUGGUAAUUAUUUCUAUUCAUAAUUUGUUUGCUUUUAUUUUCUUCAUAAUAUAAAUAUCAAGAUGCAU.UAGGAAA.GGGG.........UUA..............UCC.CUG.CCA.ACC.U.GCA......UACCG.........UGCGA.AGGUGGUA...............................AUA...................................UAUGCGGC.C...............AAAA..........................................GGCAAAAA....UUAGGUCUCAUUUAUUUUCUUAAUUUUAACAGAGCUGGCCACUUAAGGCUGGGUAUUUGAUUUUCAGAUUGUGCACCCUAGAUUUACUUAAAGCACUAAAGAGAGGAAAAAAUGAAAA..............................................................................................................................................................................
JCVI_SCAF_1101667417344/839-452                  ....................................................................................................AAGGUGCAU.UAAGAAA.GGGG.........UUA..............UCC.CUG.CCA.ACC.U.GCA......UACCG.........UGCGA.AGGUGGUA...............................GUA...................................UAUGCGGC.C...............AAAA..........................................GGCAAAAA....UUAGGUCUCAUUUAUUUUCUUAAUUUUAACAGAGCUGGCCACUUAAGGCUGGGUAUUUGAUGUUCAGAUUGUGCACCCUAGAUUUACUUAAAGCACUAAAGAGAGGAAAAAAUGAAAAAUUUAAAUUUUAUUAAAAUCUUUUUUAUAUUUUGUUUAUUAACUUUUAUUGGAUCGACAAAUAAUCCAGUAUUUUCACAAGAAAGCGCUUCUUUUAAAAGCGCAGGUAAAUGGCUUGUUGGGCUUAAGGUGCUCAAUCUUGAUCCAGAUGUUGAUUCUAAUGUUUCAAUUGGUG
JCVI_SCAF_1096627239866/327-1                    UCUUUCAAAAAAACCUCCACUGAAGAAUAACUAACAUAAUAAUGGUAAUUAUUUCUAUUCAUAAUUUGUUUGCUUUUAUUUUAUUCAUAAUAUAAAUAUCAAGGUGCAU.UAAGAAA.GGGG.........UUA..............UCC.CUG.CCA.ACC.U.GCA......UACCG.........UGCGA.AGGUGGUA...............................AUA...................................UAUGCGGC.C...............AAAA..........................................GGCAAAA....GUUAGGUCUCAUUUAUUUUCUUAAUUUUAACAGAGCUGGCCACUUAAGGCUGGGUAUUUGAUGUUCAGAUUGUGCACCCUAGAUUUACUUAAAGCACUAAAGAGAGGAAAAAAUGAAAAAUUUAAAUUUUAUUAAAAUCUUUUUUAU..................................................................................................................................................
JCVI_SCAF_1096627264432/6944-7431                UGUUCAAAAAAACCUCCACUGAAGCAAUAACUAACAUAAUAUUGGUAAUUAUUUCUAUUCAUAAUUUGUUUGCUUUUAUUUUCUUCAUAAUAUAAAUAUCAAGAUGCAU.UGAGAAA.GGGAU...........U............AUCC.CUG.CCA.ACC.U.GCA......UACCG.........UGCGA.AGGUGGUA...............................AUA...................................UAUGCGGC.C...............AAAA..........................................GGCAAAAA....UUCGGUCUCAUUUAUUUUCUUAAUAUUAUCAGAGUUGGCCGCUUAAGGCUGGGUAUUUGAUGUUCAGAUUGUGCGCCCUAGAUUUACUAAAAGCACUAAAGAGAGGAAAAAAUGAAAAAUUUAAAUUUUAUUAAAAUCUUUUUUAUAUUUUGUUUAUUAACAUUCAUUGGGUCGGCAAAUAAUUCUGUACUUUCUCAAGAGAGUACUUCUUUUAAAAGCGCAGGAAAAUGGCUUGUUGGACUUAAGGUGCUUAAUCUUGAUCCAGAUGUUGACUCUAAUGUUUCAAUCGGUG
JCVI_SCAF_1101668544598/714-226                  UCUUUCAAAAAAACCUCCGCUGAAGAAUAACUAACAUAAUAAUGGUAAUUAUUUCUAUUCAUAAUUUGUUUGCUUUUAUUUUCUUCAUAAUAUAAAUAUCAAGAUGCAU.UAAGAAA.GGGGU...........U............AUCC.CUG.CCA.ACC.U.GCA......UACCG.........UGCGA.AGGUGGUA...............................AUA...................................UAUGCGGC.C...............AAAAA.........................................GGCAAAAA....UUAGGUCUCAUUUAUCUUCUUAAUUUUAACAGAGCUGGCCACUUAAGGCUGGGUAUUUGAUGUUCAGAUUGUGCACCCUAGAUUUACUUAAAGCACUAAAGAGAGGAAAAAAAUGAAAAAUUUAAAUUUUAUUAAAAUCUUUUUUAUAUUUUGUUUAUUAACUUUUAUUGGAUCGACAAAUAAUCCAGUAUUUUCACAAGAAAACACUUCUUUUAAAAGCGCAGGUAAAUGGCUUGUUGGACUAAAGGUGCUCAAUCUUGAUCCAGAUGUUGAUUCCAAUGUUUCAAUUGGU
JCVI_SCAF_1101667421803/636-149                  UCUUUCAAAAAAACCUCCACUGAAGAAUAACUAACAUAAUAAUGGUAAUUAUUUCUAUUCAUAAUUUGUUUGCUUUUAUUUUCUUCAUAAUAUAAAUAUCAAGAUGCAU.UAAGAAA.GGGGU...........U............AUCC.CUG.CCA.ACC.U.GCA......UACCG.........UGCGA.AGGUGGUA...............................AUA...................................UAUGCGGC.C...............AAAA..........................................GGCAAAAA.....UAGGUCUCAUUUAUUUUCUUAAUUUUAACAGAGCUGGCCACUUAAGGCUGGGUAUUUGAUGUUCAGAUUGUGCACCCUAGAUUUACUUAAAGCACUAAAGAGAGGAAAAAAUGAAAAAUUUAAAUUUUAUUAAAAUCUUUUUUAUAUUUUGUUUAUUAACUUUUAUUGGAUCUACAAAUAAUCCAGCAUUUUCACAAGAAAGCACUUCUUUUAAAAGCGCAGGUAAAUGGCUUGUUGGGCUCAAGGUGCUCAAUCUUGAUCCAGAUGUUGAUUCCAAUGUUUCAAUUGGUG
JCVI_SCAF_1101668574702/967-465                  AUCGUCUUGAGUAACUGGCCGGCUUUCCGUUCCGCCCUCAGCCGGAUGUCGCAGGCCGGCGCUCGGCUCUAGCCCAUAUGUCGGAUCUGCGCUACACUGCUCCCAGCAU.CCAGAG..AGGCCA.......UGG............UGGCC.UCG.CCA.ACC.U.GCU......CCUCC.........AGCA..AGGUGGCA..........UCC.C................GAUCAA................GGGA............GAUGCGGC.CC..............GACA.........................................GGGCAA....CGAAAGGAGAUCCCCAUGGGCAAGUGUAUCGAAAUACGGCAGGCCGGGCCGGACGACCCGAUCUACAAGGAGGGGCUGACGGUCUCGAAGGCAUCGCACAGCAGACCUGGGCGGCUGCCGCGCAAGCCGCGCAAGGAAAAGCCCGAGCAGCGCGACCAAGGACGGGAGGGCAAGUGAUGGGCAAGGUUACCUUUCACGGCUUAGCGAAAUUGGGGAAAGUGGGGCGGUUAGGGGGCUCGUUCGUGAGCGGACGGAACUUGCGGCGGCGGACGCCAGACCCGAAGAAGAAGGACGA
NZ_AAOW01000005.1/152532-153031                  AACUGCCCAAGGCAAGAACCCCGGUAUAUCUGGCAAAGCACAGGGCACUUUAACAAGGUUUGCAUUCGUUGGUCAGGUGCGUUAGAUUUACUGCUCUUACAUUUAACAU.CAAGAGU.AGGGC........UGAC............GUCC.UCA.CCA.ACC.U.GCC......AACCUG........GGCA..AGGUGGUU...........................GCUAUAA........AGC........................GAUGUGGU.CG..............AUUC.........................................CGACAA...CGAAUCAGGUAGACCCCUCUUAACGUCAGCUCUCAUAAAUUAUGGGAGCAACUCAUGUUUGAAGCACAUUCUUUUACUUCUCAGGAUCUUUUUGCCGAGACGGUAGCACUGCCUGUGAAACGCAUAACCCGUACCCACGCCGAAACACUUCGUCCUCUAUCGAUAUGGUUUGUCGAGGGUAAACGAAAGGAGCGGGGGAAAACGGUAGAGCAAGGUAUUUUUGUUUAUAGCGAGUAUCGUGAUGACAGGGGUAACAACUGCUUUAAUUGCCAGUACCACCCCUAUCCUGAUUGCCU
JCVI_SCAF_1096627559129/1484-984                 UGCGGAGCGGGGGCGUUUGAUUGCUGCGGCCCUGGCAAAGUGCGCCAAUCAGACGGGACACGGUUUUGAUUGAAUUUCGCUCGGAUGUUUGCUUUUAUAAAGUCAGCAU.UUAGAG..AGGGC........UGACGC..........GCCC..CG.CCA.ACC.U.GC.......AGCUUGA........GCA..AGGUGGUUA.........CCU.C...............GCAA...................GAGG............GAUGUGGC.CU..............GAU..........................................AGGCAA.....CGUCGAGCGUUGGCCCUCCACAGAACACCGUCGGAGGGUUUAUUUUAUGACCGAAAAUUCAUCUUUUGAUGAUGUUGGCAUGUCGGUCCAUGGCCUUUUUAUAGGCAGCAGGAAUGGUGACGCAUGGUCUCCCGAGGAGCGUGACGCCGUAUUCACUGAAACAUCUCGCCUUUUCAACUCCUUUACCAUAAUGGACGCCAUGGGUUGCUACAUGGGGCGGCCAGUUCCGACCCUGAUGGUCCGUGUGGGAAGCAAUGAUGUGCGCAGGAUACGCUACCUUGCGCAUGUUUUGGG
NZ_AAKX01000119.1/136289-135790                  GGGGCGUCUGGCACGCUGACGUGUCGCUUUUCAUCGCCCCCUUGUUCGCCGUCGAUUUUUCGAUAUAAUGAAUCCACGUUCGAAAUGUCGAACGUGAGAAAUCAAGCAU.CCAGAG..UCGGG........UUU.............CCCG.ACG.CCA.ACC.U.GCC......CUCCCG........GGCA..AGGUGGAC..........GCC.C................UCG...................AGGC............GAUGCGGC.CG..............AUUGA........................................CGGCAA...CGAAACGGGAGCAGCAUGGCUGGCACCGGUUCGAUCACCAUUCAUCCGGAGCAACCAUGAGCCAAGUUUCCUCCGCUUCCCAUCCGACGGUCUGUGAAGACUGGUCGCAUUUUCUUCCCGGUUUUACGUUGACGCAUACGGUUCAUCUCGUUUCGAGACGGAAUCCGGGCAUUGUCUCGACCGCGGCUGCGGUGCUCGAAGGCGAAACUGCUACGGUCGAUCGGUGGGCCAUCACGCGCUGUGGCGACGUUCUCGAACAAAAAAUCGUGCUCGGUGAGAUGACGGAAGGGCAAGCG
NZ_AAVA01000017.1/155174-154675                  GGGGCAUCUGGCACGCUGACGGCUCGCUUUUCAUCGCCCCCUUGUUCGCCGGCGAUUUUUCGAUAUAAUGAAUCCACGUUCGGAAUGUCGAACGUGAGAAAUCAAGCAU.CCAGAG..UCGGG........UUU.............CCCG.ACG.CCA.ACC.U.GCC......CUCCCG........GGCA..AGGUGGAC..........GCC.C................UCG...................AGGC............GAUGCGGC.CG..............AUUGA........................................CGGCAA...CGAAACGGGAGCAGCAUGGCUGGCACCGGUUCGAUAACCAUUCAUCCGGAGCAACCAUGAGCCAAGUUUCCUCCGCUUCCCAUCCGACGGUCUGUGAAGACUGGUCGCAUUUUCUUCCCGGUUUCACUUUGACGCAUACGGUUCAUCUCGUUUCGAGACGGAAUCCGGGCAUUGUCUCGACCGCGGCUGCGGUGCUCGAAGGCGAAACUGCUACGGUCGAUCGGUGGGCCAUCACUCGCUGUGGUGACGUUCUGGAACAAAAGAUCGUGCUCGGGGAAAUGACGGAAGGGCAAGCG
NC_008543.1/271186-271685                        GGGGCGCCUGUCCCGCCGAAGUGCUGCUUUUCACAGACUCCUUGUUCGCCGUCGAUUUUUCGAUAUAAUGAAUCCACGUUCGGAAUGUCGAACGUGAGAAAUCAAGCAU.CCAGAG..UCGGG........UUU.............CCCG.ACG.CCA.ACC.U.GCC......CUCCCG........GGCA..AGGUGGAC..........GCC.C................UCG...................AGGC............GAUGCGGC.CG..............AUUGA........................................CGGCAA...CGAAACGGGAGCAGCAUGGCUGGCACCGGUUCGAUAACCAUUCAUCCGGAGCAACCAUGAGCCAAGUUUCCUCCGCUUCCCAUCAGACGGUCUGUGAAGACUGGUCGCAUUUUCUUCCCGGUUUCACUUUGACGCAUACGGUUCAUCUCGUUUCGAGACGGAAUCCGGGCAUCGUUUCGACCGCGGCGGCCGUGCUCGAAGGGGAAACGGCUACGGUCGAUCGGUGGGCCAUCACGCGCUGUGGCGACGUUCUCGAACAAAAAAUCGUGCUCGGUGAAAUGACGGAAGGGCAGGCG
NC_007511.1/3090824-3090325                      GAGGGUUCCACCCGGUCGAAGGGUGGCUUUCCCGGGGGCUCUUGUCAGGUGUCAGUUUUUCGAUAUAAUGAACCAGCGUUCGGAAUGUCGAACGCGAGAAGUCAAGCAU.CCAGAG..UCGGA........UUC.............UCCG.ACG.CCA.ACC.U.GCC......CUCCCG........GGCA..AGGUGGAC..........GCC.U................CUG...................AGGC............GAUGCGGC.CG..............AUUUA........................................CGGCAA...CGAAACGGGAGCAGCAUGGCUGGCACCGGUUCGAUAACCAAUCAUCCGGAGCAACCAUGAGCCAAAUUUCCUCCGCUUCCCGCCCGGCAGUCUGUGAAGACUGGUCGCAGUUCCUUCCUGGUUUCACGCUGACGCAUACGGUUCAUCUCGUUUCGGGACGGAAUCCGGGCAUCGUGUCGACUGCGGCUGCUGUGCUCGAAGAUGAAACGGCCACGGUUGAUCGUUGGGCCAUCACCCGCUGUGGUGACGUUCUCGAGCAAAAAAUCGUUCUCGGGGAAAUGACGGAAGGGCGAGCA
JCVI_SCAF_1096627388964/422018-422517            GGUGAAGCCGUCCGGCCAAAAUGUCGAUCUCCGGGCAUGCCUUGCCUGAUAUCGCUUUUUCGGUAUAAUGAAUCCACGUUCGGAAUGUCGAACGUAAGGAAUCAAGCAU.CCAGAG..UCGGA........UUC.............UCCG.ACG.CCA.ACC.U.GCC......CUCCCG........GGCA..AGGUGGAC..........GCC.U................CCA...................AGGC............GAUGCGGC.CG..............AUUUA........................................CGGCAA...CGAAACGGGAGCAGCAUGGCUGGCACCGGUUCGAUAACCACUCAUCCGGAGCAACCAUGCGUCAAGCUACCUCUGCCUCCUGUCCGACAGUCCGUGAAGACUGGUCACACUUCCUUCCCGGUUUCACGCUGACGCAUACGGUUCAUCUCGUGUCGAGACGGAAUCCGGGCAUCGUCUCGACCGCGGCUGCCGUGCUCGAAGGGGAAACCGCCACGGUCGACCGUUGGGCCAUCACCCGCUGCGGUGACGUUCUCGAGCAAAAGAUCGUUCUCGGGGCAAUGACGGAAGGGCAAGCG
JCVI_SCAF_1101668208178/1811-1323                GAUGCCAUUAUGGUGCGAUUUUCAGUAAGUAGUUCAAAAGUUAGUGCCGCAAGAUACGAUCCUACCGCGACGCCUUUCCACAAGGAACAGACGCGCCAAACAAGCACAU.CGAGAGC.GGA..........CUAAAU............UC.CCA.CCA.ACC.C.GCA......UACUCA........AGCA..AGGUGGUU...............................CAG...................................CAUGUGGC.C...............AAAU..........................................GGCAA...UCAACUGGGUAUCUCUCAGAUGCCUCCGAAAUGUGAACAAUCGAGGCAUAUUAUGAAAAAACUUGAAAACAGUCAGUCCCAGUGAGCCAUUGAUGAAAGGCUAAGGGGGCGACUUAAGAGACCUUUUGGGCCAAUGCUGACUCGCGAACAUCUAGGUUACAGACUAUCAAGACGUCGCUAGAUAACGCAGAGCGCCAAUUAGCCCAUUUUUCGCCUCAUCGGCAGCGAGGGUCGCAGGUACACUACUGCUGCCGAUUAAGGGAUGGUCUGCUCAAAAUACGUACGAUUGACAUCGU
NZ_ABCR01000016.1/10370-10870                    AUGCGAAUCAAAACUCGCGCAGUCAACAAGAUGUCAUUAUCUAUCUGAUUUAUUGAGAUAAAAUUGUCGUUUUCACGGCCCUGCCGGCUGUGGUAAUGUGAUCGCACAU.CAAGAGU.GAGGC........CUGU............GCCU.CUA.CCA.ACC.U.GCC......CUUCCC........GGCA..AGGUGGUG..........UCC.G...............AACA...................AGGA............GAUGUGGC.C...............AUGAC.........................................GGCAA....CCAAGGGGAUCAUUUCCCACUCUUCGGCCAUCCACAUGCCGGUCUCUAUAGGAGAUCGCUAUGUUGACACGACGUAUGUUCCUGGCCGUCGCGGCCAGUCUGACCGCUCUCGGGACGAUGACGGGCUUGCCCGCGUUGUCCCGUCCACUGCAGCCAUUGAGGGACACCCGGCGCCCUUUGCGGCUGGGGCUGCAUGCUGACCCGCAAGGCCGCCUGAUCAUCGCGAGCGACGCGCCGCCCUGCCUGCAGCCGCUCAUCCGGCCCGAGGCGGUCGCUCGCGUUUUCGGUGAGGGCA
NC_009668.1/851633-852138                        GCAUUCAUAAACUGAUCGGCAAAAGAAAUGGAAAUUUCUCAUACACUUUAAGGCGACACUUAAACCCUAUUGCCACCCCGAAAGAGUUUGAGUAGAAGUGACAUCACAU.CAAGAG..UUGGG........GAGACG..........CCCA.ACG.CCA.ACC.U.GCC......UCUCCG........GGCA..AGGUGGUA......CU..CUC.U...............GUAA...................AGAGAG..........GAUGUGGC.C...............AAACC.........................................GGCAA...AUAUACGGACAAAGCCACUCGCGUCUUCCCCCAACAUAAACUAGGGACCGACGCGACAUGCCGAUUAAAAUUCCUGACGAUCUGCCAGCAACCAGUGUUCUCCAGGCCGAGGGCGUUAUGGUCAUGCGUGAAGCAGAUGCCAUUCGUCAGGAUAUUCGUCCGCUGAAGAUCGGCCUUCUCAAUCUGAUGCCGAACAAGGUCACGACAGAGACGCAGAUUGCGCGUCUGCUUGGCGCGACACCGUUACAGGUCGAGCUUACCCUUGUUCGUAUCACCAACCAUGUGGCGCGCCAUAC
NC_006933.1/745525-746029                        AUUUUGCGUUCGGAAAAUGCAGCCAAACCAGCAUGGAAUUGCUGCUCGCUCGCUUUUGCCAGAACACUAUUGCCAGCCACGGGGAGUUUGAGUAGAAAUAACCGCACAU.CCAGAG..UUGGG........GCGACG..........CCCA.ACG.CCA.ACC.U.GCC......GUUCCG........GGCA..AGGUGGUAC.U.......CCC.C...............GAAA...................GGGA..........G.GAUGUUGC.CG..............AAC..........................................CGGCAA...UUAUACGGAUGAAGCCACUUGCGUCUGUCCCAUUAAGAAGUAAGGACCGACGCGACAUGCCGAUUAAAAUUCCUGACGAUCUGCCUGCAACCAGCGUACUCGAAGCCGAGGGCGUGAUGGUGAUGCGUGAGGCCGAUGCCGUACGUCAGGAUAUUCGUCCGCUGAGGAUUGGCCUUCUCAAUCUGAUGCCCAACAAGGUAACGACCGAGACGCAGAUUGCACGUCUUCUUGGUGCGACGCCGCUUCAGGUGGAGCUGACGCUCGUGCGCAUGACCAACCACGUCGCGCGCCACACA
NC_009504.1/441033-441537                        AUUUUGCGUUCGGAAAAUGCAGCCAAACCAGCAUGGAAUUGCUGCUCGCUCGCUUUUGCCAGAACACUAUUGCCAGCCACGGGGAGUUUGAGUAGAAAUAACCGCACAU.CCAGAG..UUGGG........GCGACG..........CCCA.ACG.CCA.ACC.U.GCC......GUUCCG........GGCA..AGGUGGUAC.U.......CCC.C...............GAAA...................GGGA..........G.GAUGUGGC.CG..............AAC..........................................CGGCAA...UUAUACGGAUGAAGCCACUUGCGUCUGUCCCAUUAAGAAGUAAGGACCGACGCGACAUGCCGAUUAAAAUUCCUGACGAUCUGCCUGCAACCAGCGUACUCGAAGCCGAGGGCGUGAUGGUGAUGCGUGAGGCCGAUGCCGUACGUCAGGAUAUUCGUCCGCUGAGGAUUGGCCUUCUCAAUCUGAUGCCCAACAAGGUAACGACCGAGACGCAGAUUGCACGUCUUCUUGGUGCGACGCCGCUUCAGGUGGAGCUGGCGCUCGUGCGCAUGACCAACCACGUCGCGCGCCACACA
NC_004311.2/467521-468025                        AUUUUGCGUUCGGAAAAUGCAGCCAAACCAGCAUGGAAUUGCUGCUCGCUCGCUUUUGCCAGAACACUAUUGCCAGCCACGGGGAGUUUGAGUAGAAAUAACCGCACAU.CCAGAG..UUGGG........GCGACG..........CCCA.ACG.CCA.ACC.U.GCC......GUUCCG........GGCA..AGGUGGUAC.U.......CCC.C...............GAAA...................GGGA..........G.GAUGUGGC.CG..............AAC..........................................CGGCAA...UUAUACGGAUGAAGCCACUUGCGUCUGUCCCAUUAAGAAGUAAGGACCGACGCGACAUGCCGAUUAAAAUUCCUGACGAUCUGCCUGCAACCAGCGUACUCGAAGCCGAGGGCGUGAUGGUGAUGCGUGAGGCCGAUGCCGUACGUCAGGAUAUUCGUCCGCUGAGGAUUGGCCUUCUCAAUCUGAUGCCCAACAAGGUAACGACCGAGACGCAGAUUGCACGUCUUCUUGGUGCGACGCCGCUUCAGGUGGAGCUGACGCUCGUGCGCAUGACCAACCACGUCGCGCGCCACACA
JCVI_SCAF_1096627600807/1416-1912                UCGCGGUAAUGAAAUUUUUGCUGGGCGCGCACAAAAGUAUUUUUUUGUGUGUUCAUCAAAAAUCCGGCUUGACGGCGUUCAAUUUCGGCCUUAGCAUCGCCCUCAGCAU.UAAGAG..AGGGC........UGAC............GCCC..CG.CCA.ACC.U.GCA......GCUG..........UGCA..AGGUGGUC..........UCC.C...............GCCA...................GGGA............AAUGUGGC.C...............UUCAA.........................................GGCAA.CAACAGCGUCGGCCUCCUAUGGAUCACCAUCGGGGGUUUUUUUAUGUCUAAAAAUAUCUAUUCACUUGACCGUCAUCCCAAGUUUUUGAAAGGAAGUCGCCGGGGCAGGCAGCGUUUGUUCGAUAUGGGCAGGCAUUGGUACUCGGGCGGACCUGGAUCUAGUUGGGUCACAAACUAUUGGAUCAAAAAGAUUUCAAGAGCCACUGAAUGGGAGUUGUACUGCUCUCAAGAGACGUCUCUGAGCCGCAGAGAAUACUGCGGGACUUUUUCAGCCGAACAGCUUCGUGAUUAUUUUGAA
JCVI_SCAF_1096627499403/1290-796                 CAAAAUGAAAAUUUCGUCUACGUGGAGUCAAGGUAUGCUGCGAACCGAGCUAGUGCAUAACGAAGAGUGUUGACAAUGUCCUAAAAUGAGCUAACCUAUACCGCAACAU.UAAGAG..AGGGC........UGAC............GCCC..CG.CCA.ACC.U.GCA......GCUG..........UGCA..AGGUGGUA..........CCC.C................GAA...................AGGG............AAUGUGGC.C...............UUAA..........................................GGCAA.CGACAGCGUCAGCCUCCAUUGGAUAACCAACUGGGGGUUUGUUUAUGUCUGCAACUAUCACAUCGAUCGAAUCGCAUCGGGACUUUCUGAGUGGCCCUGCCUUGCGUACUCGUAAACGGGUCUUUGAUUUAGGUCGUCAUUCCUAUUCCGGUGCGCCUGGACUCAGCUGGACGACCAAUUAUUGGAUCAAGAGGCUAGGUNNNNNNNNNNNNNNNNNNNNNNNNNNNNNNNNNNNNNNNNNNNNNNNNNNNGCAAGCAAUGGAUGAUAUGGGAUUCUGAUUUCUUACUUUUAUACAGG
JCVI_SCAF_1101668701353/706-212                  UUGUGUGUGUGGUUGAUGAAGAAACUAAAGAUAUAUAUCAACGCGCUUACGAAAGCUGUUCCAAAACUCUUGACACAUAACGAAUAAAGACUAAGAUAGUAGACAACAU.UAAGAG..AGGGC........UGAC............GCCC..CG.CCA.ACC.U.GCA......GCUG..........UGCA..AGGUGGUA..........CCC.C................GAA...................AGGG............AAUGUGGC.C...............UAAA..........................................GGCAA.CGACAGCGUCAGCCUCCAUUGGAUAACCAACUGGGGGUUUUUUUAUGUCUGAAAAUAUCACAAAAAUAAUAGAGCGCGAUGAGUAUCAAUACAGAAAAUCACAGCGUUCAUCACGCAAACGAGUAUUUGACCUUGGGGGACAUUGUUACUCGGGUGCUCCAGGCUUAAGUUGGCGCACUAAUUAUUGGGUUAAGAAGUUAGGUAAGGGAGCGCAUUGGGAACUCUAUGCUUCACAGGAGGAAUCCAUAAAAAAGCGUGAAUAUAGCGGAACUUUUACACCAGAUGAGUUACGUGAGUA
ABEF01001233.1/302-801                           GGCAUCCCAUUCUCACGGGCAUACCCCUGCUCAGCCAACUUGUUGGCAACCUGAAGCAAGGACUGUCGCUUGCUAGAACACGACCUGAUCUAUAUAAUUGAUCUUACAU.CAAGAG..AGGGC........UGACGC..........GCCC..CG.CCA.ACC.U.GCG......GCCCG.........UGCA..AGGUGGUUU.U.......CC..C...............UAAA...................G.GG..........A.GAUGUGGC.C...............GAAA..........................................GGCAA......UAUCGAGCGUCAGCCCCCCACGGAUAAACCGUUGGAGGGUUUUUUUAUUGGAUUAGUCCACCGAACGGACCCGGCAUUUGAUUACCAGCUUGUGCGCCGUGGCAUGCCGCCUAAAGCACUAAAGAGGAGAAAAGAAUAUGACACGUAAAACGGUAAUAGAGCAUCCGCAAUUGAAGAGAGAACGGGCGUUUUCGUUAUUUCUCGCACGAGCCCACGCUCACCGGCACGGGAAACCUCCUCCAAACCCGGAGGACAUAGGCCCCGCGGCCUUCACGAUUCUAACCCCAGAGAUG
ABEF01017755.1/147-646                           GGGCCAGGUUUUGCUCAAAUGAUUCGAUCACUGGGCGUCUCGGUUCGGCUACCCAGGGAGUAUGACCACUUGCUUGCUCCCGGCCCGAAGACUAUAAUUGAACGUACAU.CAAGAG..AGGGC........UGACGC..........GCCC..CG.CCA.ACC.U.GCA......GCUCG.........UGCA..AGGUGGCA..U.......CC..C...............GUAA...................G.GG..........A.GAUGUGGC.CA..............UAG..........................................UGGCAA......UAUCGAGCGUCAGCCCUCCUCGGGAAAACCGUAGGAGGGUUUUAUUGUGACCAACACGAUACACGGCUAACCGACUGCCAAAACGCCGAAUCCCAAAAAUUACGAUCUCGACUUUCGUCCAAAGGCAUACUGGGGACCUCAAGACGUGAAUCCGAGUGCAGGACGCCUGAAACCCGGAGCGUCGUCAGAAACGAACCGCGACAAGAGGUAGAACCCUCGCAUCGAAGGGACUGAUCCGCCUAACGGAUCGGGGUGAUUUGAGAUCCAGAUUGCGCCCCCGGCAUUACGCCAAA
JCVI_SCAF_1101667126092/242-731                  CCUUAUACCCUAUCCAUAUUGAUAUAGGUGAGUGGAGAUAGGUUAAGGGAUUUUUAGGUUGUAAAGUAGUUAUCUUCCAUGCAGCUCUGAUAACAUCAACACAUAGCAU.CAAGAGU.AGGA.........CUUGU............UCC.UCA.CCA.ACC.U.GCA......ACUCCAA.......AGCA..AGGUGGUC..............................AAUA...................................GAUGCGGC.................AAUC...........................................GCAAA...CAAUUGGAGAACAAACAUGCCAAAGAAAAUAGAUCGCUACGAUGAGUCUAAUGAGAUGGGUCGAUGGCGUAAAAAAAAGCUUGAUGAGAUCUUUGAUCAGAUCGUUGAAGACAUUGAGAACGAAGAGCCUUCCGUCUUGGAGCGGAUGGAGCAAGAAAGCGAUGAUCUAAUGACAAAGGCACGAAAAGAGAGCGCUUUCAGAAAUUGGCUCGUUUCCAACCGUUUCAUACCAGAGGAAAGACUAAGAGAACUACCCACAUUCUUUUUAGACUUAAAGCCGCCUGAAAAACCGCCU
JCVI_SCAF_1101668177802/540-1030                 UAAAACUACUGCAAUAGCUCCAACGACUUCUCCGAUUGCUCCCAAGGCUUCCCAAUUCAUGACAUCUCCUUAACUUGAACUAACAAAUGAAUUAAACUGUGCCAUGCAU.CCAGAGU.AGGAG........CUAG............CUCC.UCG.CCA.ACC.U.GCA......ACUCCAA.......AGCA..AGGUGGCC..............................AAAU...................................GAUGCGGC.................AAUC...........................................GCAA...CCAAUUGGAGAACAACUAUGGAUACUUCACGACGUCAGUUUCUGGUGGGUCUGGCCAGCGGGUUUAUUUUGCCGAAAUUUUAUGACUGGACUCGCAAUUAUGUAGAGCGAACCGGCGAGGCUCCUUUAAUGAAAGUUAAAGAUCCGCAGAUUAUUUUAAAGGCAAAUACCUCUGUAUAUGGAAUGGAGCACUACACGCUUUUUGAGGGUGAGAUUGAAACGUCUAUACCCGAUUUCACUUUUAUGUCCUGGCGGGAGUUUGCUGAUGAGUAUCUGGGUGACUCGGAAGGAUGGGUA
JCVI_SCAF_1096627742735/1026-1536                GAUCNNNNNNNNNNNNNNNNNNNNNNNNNNNNNNNNNNNNNNNNNNNNNNNNNNNCCUUUAUCUGGGGUUCUGCAAAGGGUUUUAAAGAGUUAAAAUAUACAUCAGCAU.CAAGAGC.AAGA.........UUAAAU...........UCU.UCU.CCA.ACC.U.GCC......CACUCC........GGUA..AGGUGGAA..............................AAAC...................................GAUGCGGC.AUUCU...........GCAAUACAAGGAGGA...........................AGAAUGGAAAAAA.GAGUAUUUUGUCGUAAACAUUACAGGCGUUCAGUGGAGUAUGUUCCAGUGAUCGUUCCGAUAUAUUUGGAUAUUGAAAUCAAUGGACAAAAAAUGAGAAGGACUGAUUAUGAGUAUCAACUAAGAUGUCCUGUCUGUUGGGAAAAAGAAAAAAUUAGAAGAAAUUAAUUGUGAUCCAUUAAAGAACCAUCUUUAAAAAUAAGUUCAUUGAUUUCUUCUGUGAUGAAAGGUGCAAAUGGGUGCAUUAGCUUGAGAAUCUUUUUUAACAUCGGGUGCAAAUUAGCUGUUUCACCUG
JCVI_SCAF_1096627840920/1706-1212                UCAUAAGCAAAGCCUACACAAUCUACAAACUCUUGUGAAGGCUAGGUGUUGGUUUAGCACCAGUUUCUCUUCCUUAAAAAAUUCAACUGUUAUAUAAUAAAUCCUGUAU.CAAGAGC.AGAG.........UUAAUU...........CUC.UCU.CCA.ACC.U.GCUA.....ACUUC........UAGCA..AGGUGGAAC.............................AAAU...................................GAUACGGC..U..............AUUC.........................................ACGCAA...CUAAAAGGAGAUCAAAAAUGAAGAAAAAAUCAAAGGAAGUCUGGAUAGAAUCGGAUGAGAACAUGCUUGAUGGUGUGGACUUCAAACAAGUCAUUUCAGUUUUGGAUGAAGUUCUUGAAAAGAAGAAAAGAGAUGCCGAAGAAAUCGAUCCACCUGAUGAUCUUGAGCAAAGGAUACUGGACAGACAUCCAUUGCUCACACUCGAAGAGUUAAGAGAAAUGCUCAAAUCACAUUAAAUUUAUUUGGAGAACAAAAUGAAUGAAAAAUUCACACCAGAAGUGAUUAAGAUUAACGAU
JCVI_SCAF_1101668380184/628-134                  ACAUCAUUCAACCUUACACAAUCAACAAACUCUUGUGAAGGCUAGGUGUUGGUUUAGCACCAGUUUUUCUUCCUUAAAAGGCUCAAAUGUUAUAUAAUAAAUCCUGUAU.CAAGAGC.AGAG.........UUAAUU...........CUC.UCU.CCA.ACC.U.GCUA.....ACUUC........UAGCA..AGGUGGAAC.............................AAAU...................................GAUACGGC..U..............AUUC.........................................ACGCAA...CUAAAAGGAGAUCAAAAAUGAAGAAAAAAUCAAAGAAAGUCUGGAUAGAAUCGGAUGAAAACAUGCUUGAUGGUGUGGACUUCAAGCAAGUCUUACCACGUUUGGAUGAAGUUCUUGAAAAGAAGAAAAGAGAUGCUGAAGAAAUCGAUCCACCUGAUGAUCUUGAGCAAAGGAUACUAGACAGUCAUCCAUUGCUCACACUCGAAAGGUUAAGAGAAAUGCUCAAAUCACAUUAAAUUUAUUUGGAGAACAAAAUGACUGAAAAGUUCACACCAAAAGUGAUCAAGAUUAACGAU
JCVI_SCAF_1096627528317/1521-1794                AAUUCUUAUCGAAAUUUAAGGGGAAUAACUCUAAUUGCUUCAUAGCUCAAUAAUAAACAUACGAUAUGUAUUCAAACAAGCACUAAAUUAUUCUAUAAUGUAAUUGUAU.CAAGAGC.AGAG.........UUAAUU...........CUC.UCU.CCA.ACC.U.GCUAG....CUU.........CUAGCA..AGGUGGAAC.............................AAAU...................................GAUACGGC..U..............AUUC.........................................ACGCAA....CUAAAAGGAGAUCAAAAAUGAAGAAAAAAUCAAAGAAAGUCUGGAUAGAAUCGGAUGAGAACAUGCUUGAUGGUGUGGACUUCAAACAA..............................................................................................................................................................................................................
NC_008781.1/4203475-4202975                      CAUGCACCUAUAAUCGUUGCUACGGCCAUUCUGGCAAGCCUACCUUGAUGUGAAUCACAAUUAAAAUUUCGGCACAUCAGGCAAUUUCACUUUAUGAUGGAGACAACAU.CAAGAC..UGGAU........AGAAAU..........AUUC.AGA.CCA.ACC.U.GCC......AACUCG........GGCA..AGGUGGUUA.....GC......................GAAA.......................GCA.........GAUGGGGC.UU..............CUCG.........................................AAGCAA...CCAAACGAGCCAUUCUGGAACGACUUUAUCCGUUCAUUCAGUUUUCCAAGUCUUGAUGUGUCCUUUCAAGAACUUGGAGCCAUACAUGAGCAAACGCAAUUUCGAAGCUGUCCAGAAAGUGCUGAAUCUAGACGUACCCUAUCCCAACUUUCCUGCGUGGGAUGAAAAACUGGAAUUUAUUGUUGAGGGCGUCGCUGUCAAGGCCACCGUUAGUCACGCAUGGCGCAAUCUCACUAUUUCAAUAAUUUCGCCGUUUGAACUAUUGGCUUGGACGUUUGAGCCACCACUGAUAGCUC
JCVI_SCAF_1101667480781/719-228                  ACUAGCAAACAUAGUCCUGAAAGAAUGAUUAAUUUCUUCAUAAGAGUAAUUUACUGUAAUAGAUAAGAUUCAACAAACUUAUAUUAAUUUGCUAAACUUCUGCCAACAU.CAAGAGA.AGAGU.........AAA............ACUC.UCG.CCA.ACC.U.GCU.......GCUCC........AGUA..AGGUGGUA..............C...............AAAA...................A...............GAUGAGGU.C...............AUUC..........................................GACAA...UGAUAGGAGUGUCACAUCGUAGUUUUGCUUUCCUUUUUAUGUCAAUUACAUAAAGGAGAAUAACAAUGAAUGAUAAAGAACUGGUUAAACACUACAUUGAAAUGUUUGCAGCCAAAGAUCGUCAAGAACAAUGGGCAAUUGAUGAAGCUCGAAAGCCAAUACCUAAAGGACACAGUGGAGCGGUCUAUGAGGCUCUCGGUAUAAUGCCGUUGCCCGAUGAUCAUCCGCUUUAUAAGAACGCUACACCUUUUGUGGUGAUACCUGGAGGCAAUAGAAAAAAGAAAGCCCAAGAAUGA
JCVI_SCAF_1096627185926/1289-799                 ACCAUAAAUAAAUUUUUCAUCAUUUCUCCUUGUUUAAUUCAAUAUUAGCAUUAUGCAUCUAAAAAAUACCUACUUUUUUACAGACAAAAAAUGUAAAAUAUACAGAUAU.CAAGAGC.AGGA.........UUAAAU...........UCC.UCU.CCA.ACC.U.GCC......CUCUCU........GGCA..AGGUGGAA..............................AAAU...................................GAUAUGGC.U...............UUC...........................................AGCAA.CUAAAGGAGGAAAAAUGAAAGACUGCAAAUACACCAAGAUAAAUAACUUGGUAUCCAUGCGUGAAUAUAGCACUGGAGAUUAUGGCAUUACAUUCUUAGGUGGAGGUUCUCACGGUUGGUAUUUCGAGUUCUCAAAAGAGAACAAACUUAAAUUUAAACAACAAAGGAGCGCUUAUGGUGUUGGAAAAGUUUCUAAAAAUGAGUUAAAAAAUUGGCAUGAUUUUAAAUGGCACAUCAAAAGAGUCUUAGAAAAAGAUAAGCUACCUCCAAACAUUUUAAAGCUUUACAAAUGGAGAUA
JCVI_SCAF_1096628187598/1489-999                 UUAUGGCUUCUCUUCUUGUCGGCAUACAAUAUUAAUAGCAGUUGAGGGGAUGGAUGGCAAUUUCUUUAAACAAUAAGAAAUAAAAAAAUGUAGAAUAUGAACCUAGCAU.CAAGAGA.AGAGU........UGU.............ACUC.UCU.CCA.ACC.U.GCC......CAAUCC........GGCA..AGGUGGAAA.............................AAAU...................................GAUGUGGC.................AUUCA..........................................GCAAA...UAUAGGAGAUCGCAAUGCGAAGAUUUACAAUCAGCUAUCUAAAUCAGGUUAGCUUUAAGGUGAAAAUCUGGAUAACUAGUCAUCACGUUACAGAGUAUACAUUUGAUGACGAUGGGCAAAAAUUAAUUCAUCGAAGGGAAUCCUUUAGAUGGGGAGGUCCGGUGAAAAAAAUCACAACAGAAAAACAAUUCUGGAAAGCGUUUAAAAGUGAAAUCAAGAAAUUAUCAAUCGAUGAGCAAAUGGAGCUGCCAGCAAAAAUACUCAGGCUUUACUUAUGGAAGUAUCCAUGCGAAGA
JCVI_SCAF_1096628087356/1323-1813                ACCAUCUAGAAACCUUGAUAAAACAUUUUCCUAAUGGCUAUAAAUCAACCUAAAUAAUUUGAAUCUAAUGAUCAAACACACUUUUUUCUUGAUAAAAUAAUCAAAAUAU.CACGAGA.AGGGU........UUGC............AUCC.UCU.CCA.ACC.U.GCC......AACUCC........GGCA..AGGUGGAA..............................AAAU...................................GAUAUGGC.................GUUCA..........................................GCAAA...CAUAGGAGAAUAGAAUGUCUUUAAGAACAAAAAUUGAAAAACCACUGAUAUUAGAUUCAGCGCUAGGCACUGAGCUUGAAAAUAGAGGAGAAUAUCUUCCCAGUUUUAAAACAUCCAUAUGGUCUGCACAUUGCUUGAUACAUAAGCCAGAAGUUGUUCAGCAAAUACACAUUGAUAAUAUUGAAGCUGGCGCUGAUGUAAUUACCACUUCAAAUUAUCAAGCGACGCCAGAAUUGCUUAUAAGAGAACCAACGGCUCCGUCAUAUGAAGAUCUAGCAAAAAAGUCACUUGAACU
JCVI_SCAF_1101668329945/307-1                    ACCAUCUUGAAACCCUGAUAAAACAUUUUCCUGAUGACUAUAAAACAACCUAAAAAAUCCAAUUCUAAUGAUCAAAUCUUCUUAUUUCUUGAUAAAAUAAGUUGAAUAU.CACGAGA.AGGAU........UUAU............AUCC.UCU.CCA.ACC.U.GCC......AACUCC........GGCA..AGGUGGAA..............................AAAU...................................GAUAUGGC.................GUUCA..........................................GCAAA...CAUAGGAGGAAAAAAUGUCUUUGAGAACGAAAAUUGAAAAACCACUAAUAUUAGAUUCAGCUCUAGGCACUGAGCUUGAAAACAGGGGAGAGUAUCUUCCCAGUUUUAAAACAUCCAUAUGGUCU..........................................................................................................................................................................
JCVI_SCAF_1096627090207/1680-1933                ACCAUCUAGAAACCCUGAUAAAACACUUUCCUGAUGGUUAUAAAACAACCUAAAUAAUCCAAUUCUAAUGAUCAAAUCUUCUUAUUUUUUGAUAAAAUAAGUCGAAUAU.CACGAGA.AGGAU........UUAU............AUCC.UCU.CCA.ACC.U.GCC......AACUCC........GGCA..AGGUGGAA..............................AAAU...................................GAUAUGGC.................GUUCA..........................................GCAA...UCAUAGGAGGAAAUAAUGUCUUUGAGAACGAAAAUUAAAAAACCACUAAUAUUAGAUUCAGCUCUAGGCACUG...............................................................................................................................................................................................................................
JCVI_SCAF_1096627233128/1465-975                 AUCAUCUAGAAAUAUUGAUAAAACAUUUUCCAGAGAGCGAUCCAGCAAUUUAAAAAUUGAAAGUUUUUGGAUUAAAUAUCAUUAAUUUUUGAUAAAAUAAUAUGUAUAU.CAUGAGA.AGGA.........UUUAUU...........UCC.UCU.CCA.ACC.U.GCC......AACUCC........GGCA..AGGUGGAA..............................AAAA...................................GAUAUGGC.................GUUCG..........................................GCAAA...UAAAGGAGGAAAGAAUGUCUAUAAAAAAGAGAAUUAAAAAACCACUAAUUUUGGAUUCAGCUUUGGGCACUGAGCUUGAAAACCGUGGAGAAUAUCUUCCAAGUUUUAAAACUUCUAUAUGGUCUGCACACUGUCUAAUUCAUAAACCAGAAGUUAUUCGGCAAAUACAUAUUGAUAAUAUUGAAGCUGGUGCUGACAUCAUUACAACCUCAAAUUAUCAAGCUACGCCAGAAUUGCUUAUACGAGAAAAAACUGCCCCACCAUAUGAAGAUCUAGCAAAAAAAUCACUUGAACU
JCVI_SCAF_1096627323785/2482-2972                AUCAUCUAGAAAUAUUGAUAAAACAUUUUCAAGAGAGCGAUCCAGCAAUCUAAAAAUUGAUAGUUUUUGGAUUAAAUAUCAUUAAUUUUUGAUAAAAUAAUAUGUAUAU.CAUGAGA.AGGA.........UUUAUU...........UCC.UCU.CCA.ACC.U.GCC......AACUCC........GGCA..AGGUGGAA..............................AAAA...................................GAUAUGGC.................GUUCG..........................................GCAAA...UAAAGGAGGAAAGAAUGUCUAUAAAAAAGAGAAUUAAAAAACCAUUAAUUUUAGAUUCAGCUCUGGGCACUGAGCUUGAAAACCGUGGAGAAUAUCUUCCAAGUUUUAAAACUUCUAUAUGGUCUGCACACUGCCUAAUUCACAAACCAGAAGUUAUUCGGCAAAUACAUAUUGAUAAUAUUGAAGCUGGUGCUGAUAUCAUUACAACAUCUAAUUAUCAAGCUACUCCAGAAUUGCUUAUACGAGAAAAGACUGCUCCACCAUAUGAAGAUCUAGCAAAAAAAUCACUUGAACU
JCVI_SCAF_1096628272096/1-436                    .......................................................UUAUUUUUUUUAAUCAAAUUCUUUAAAUUUUUGAUAAAAUUAAAAAAUAUAUAU.CAUGAGA.AGGA.........UUUAUU...........UCC.UCU.CCA.ACC.U.GCC......AACUCC........GGCA..AGGUGGAA..............................AAAA...................................GAUAUGGC.................GUUCA..........................................GCAAA...UAAAGGAGGUAUGAAUGUCUUUAAAAAAGAAAAUUAAAAAACCAUUAAUACUUGAUUCAGCCAUGGGCACUGAGCUUGAAAAUAGAGGCGAAUACCUGCCAAGUUUUAAAACUUCUAUUUGGUCAGCACAUUGCUUAAUACAUAAACCAGAAGUUAUAAAACAAAUACAUGUUGAUAACAUUAAAGCUGGUGCUGAUGUAAUUACCACAUCAAAUUAUCAGGCUACUCCAGAAUUACUUAUUAGAGAUCCAAAGGCUCCCUCAUAUGAAGAUCUUGCAAAAAAAUCACUUGAAUU
JCVI_SCAF_1096627209927/1415-1905                CAUCUAGAAAUUUUGACGAAACAUUUUCCUGAGGGUGAAAAAAAAAUCUAAACAAUUAUUUUUUUAAGAUCAAAUUCCUUAAAUUUUUGAUAAAAUAAAAAAUAUAUAU.CAUGAGA.AGGA.........UUUAUU...........UCC.UCU.CCA.ACC.U.GCC......AACUCC........GGCA..AGGUGGAA..............................AAAA...................................GAUAUGGC.................GUUCA..........................................GCAAA...UAAUGGAGGUGUGAAUGUCUUUAAAAACGAAAAUUAAAAAACCAUUAAUACUUGAUUCAGCCUUGGGUACUGAGCUUGAAAAUCGUGGCGAAUACCUCCCAAGUUUUAAAACUUCUAUUUGGUCAGCACAUUGCUUAAUACAUAAGCCAGAAGUUAUUAAACAAAUACAUGUUGAUAACAUUGAAGCGGGAGCUGAUGUAAUUACUACAUCAAAUUAUCAGGCCACCCCAGAAUUACUUAUUAGAGAGCCAAAGGCUCCUUCAUAUGAAGAUCUUGCAAAAAAAUCACUUGAAUU
JCVI_SCAF_1101667398021/472-917                  AUUGUACAUAACUUGUGGAGGAAAGAUUAAUUUUCCUAAGCAUGGAUGAAUUAAUACCUUUGAUGCUAAGAGUUAUUUUCAGCAAAUUGAUAUAAAAUAAGUCAGGUAU.CAAGAGU.AGGA.........UUAAAU...........UCC.UCU.CCA.ACC.U.GCC......AACUCC........GGCA..AGGUGGAAA.............................AAGU...................................GAUACGGU.U...............GUUC..........................................AACAA...AAAUAGGAGUAACUGUGAAGAUUAUAAAUAAUGGGUACUCCUCAAACAAAAUAGGAGAUAAGCUCAUGUCGAAAAAAAAGAAAAGUACAACUGACAAAUUAAAAGGAAUAGUAGUCAAACCUGAGGAUAAAAGGGCUCAAACAGAAAAAAAGGUUUUGCAGUUGCUAUCUGAACUAGGUAUAAAAGUUAUAAAAGAUAAAGAUGAUCUUAAUAACUGAAUUGGAAAUUGUUUUCAUAAUCUUUUAUGUGUAACUCAAUUACUU.................................
JCVI_SCAF_1096627803147/1567-1871                UUGGUGGAAAUACAAGAUGGGAUUUUGGCCUAGAACUAGAAAACAUUAUUGGCCUCAUAGAAAAUUUUGAUUGAUUAAAACUAAAAAUAUAAUAUUAUUAACAAUGUAU.UAAGAG..UGAGA........UUAAGU..........UCUC..CU.CCA.ACC.U.GCC......AACUCC........GGCA..AGGUGGAA..............................AAAU...................................GAUACGGU.UU..............UUAU.........................................UAACAA...CAAAUGGAGGUUCAAAAUGAAAAAUACUAAAAACCAAAAACUUGAGUUAAUCAAAGUAGAGAAGGGUAUGUCCUUAGAAAAAAUCAGACAAACUCUAACAACAUAUUUAACCAAUCAAGGA...............................................................................................................................................................................
JCVI_SCAF_1096627060512/920-1412                 CGUUUGGAUUAUUGCUUUUAUUUUUAGUGAUUUGUUUCAUCCUUCUACUAUUUGCAAUACCAUCUUUAUUGAGAUAAUUAUUAUAAAUAUAUAAACUUACCAUCAACAU.CAAGAGA.AAGA.........UUGGGU...........UCU.UCU.CCA.ACC.U.GCU......AACUCA........GGCA..AGGUGGAAU.............................AAAA...................................GAUGUGGU.U...............AACC..........................................AACAA...UUAAAUGAGGUAAUUAAUGAAAAAGAAAAAAAAACUGGAAGGUAUAGUUGUAUCACCUGAUGAUUCUUACGAGAUGAUAAAAAGAAAUUUAAUAGAAAUGUUAAAAAAACAGGGUAUAAAUGUAGAAAUGAAUAAAACAAAAAAACAAUAAGUUAUGCAAAAAUAAAUCAUGGGCGCUUUUUUUAGAUUUAUAUUAUGGUUUACUUUAAUUCCAUGGAUUAUAUAUACGUUAAGAGCGCCAUUUAUAAUGUGGAGCGAUUUUGAAAUUAGAUACGGUUUCUUGGGUCUCAUUGGAU
JCVI_SCAF_1096627578586/250-738                  GAAUUAUCUGGAAUUUCAUCCAUUUUUACCGAUGAAGAUUCGAAUAUUUUGUUAAUAAAUUUCAUAUUUAUAAAUAUAAAUCUAGGUUACUAUAUAAUAAUUAAAACAU.CAUGAG..AGA..........UUAAAU............UC.UCA.CCA.ACC.U.GCU......GACUCC........AGCA..AGGUGGUA..............................AAAA...................................GAUGUGGU.U...............AACC..........................................AACAA...CUAAAGGAGUUAAAAUGAAUAAAAAAAAAUUAGAAUUACUUGUUGUCAAACCAUCUGAUAACUUUGAUGAAGUAGUGAAGAAAUUCACUCUUUAUCUUCAAAGGCAAGGAAUAAAAGUUAUUAAAGGCAACAAAAAUGAAAAAUAAGAUUUGCCGGAUUCAUAAUUUAAAAGAAAUUUCAUGUAUCCAAAAAAACUUUCAGGGAUGCAUUGAACCUCAUCCCAAUCCAAGUGUUCAUGUGGUCAUGAUGUGUCCAAAAUGCUGGGUAGAAUGGCAAGAAAAGAAAAGAGUUUCUCC
JCVI_SCAF_1096627779147/399-889                  AUAGCAUUAUAUUCUCAAGUUAUAUCCUCCAUCAGCACUAGAUAUACAUCUGAUAGCUGGAAGGCACAUCCACUUUAACAACCAAUUCUAAGAUAUAAUGAUUAUUCAU.CAAGAGU.AAGA.........UUAAUU...........UCU.UCU.CCA.ACC.U.GCC......AGCUCC........GGCA..AGGUGGAA..............................AAAU...................................GAUGAGGC.................AAUCA..........................................GCAA....UAUAGGAGAAAGGGAUGAAAAAUUAUAAAAAAGUUGAUGUUAAUGAUAACGUUUAUAUCUUGAUUUACGAUAAUAGAGAAUAUGAGAUUUACUUCAUGGCAUGCGGGCCAAGUGGCGUAGAUGUUUUUAACUUCAAAAAUAAUUCUUUGAAANNNNNNNNNNNNNNNNNNNNNNNNNNNNNNNNNNNNNNNNNNNNNNNNNNNCCCCAACUCAAGCACACAGAAAUAUUCUGAUGAGAUGGCACAUCUUCCAACGCCUUUACCAGAUAGAGUUGUUUUAACCUGGAACGAUAAUC
JCVI_SCAF_1096628113336/1105-614                 CCGACUCAAUUUUUCAACCACAUGCCAUCUGGCAUAUUCUCUCAGCGUGCGCCACUCUUUCUUUUUUCUUUUUCUUUAGGACAUCUUUUAAGGUAGAAUAACCCUGUAU.CUUGAGC.AGGA.........UUUAAU...........UCC.UCU.CCA.ACC.U.GCC......UACUCC........GGCA..AGGUGGAA..............................AAAC...................................GAUACGGU.U...............AAUC..........................................AACAA...UUAAAGGAGAGAAAAUGAAAAAAAUUAAAAUCGAUGAAUAUUCUUAUAUUUUAUGGGAUGAAGUAGGUAAAUUUACUCUGCAUACAAGUGUUUAUGGACCCUCAGGUGCAGAGAUUUAUUAUUUUGAAAGAGGAUUUGUUAAAGCCAGACAAAGACGUCACUAUGCGGGAGCAUCUCCCCUAAUACCAAUUCGUUGGGAGGCUNNNNNNNNNNNNNNNNNNNNNNNNNNNNNNNNNNNNNNNNNNNNNNNNNNNACUUAGUCAAUUAUGCAAGACCCAUGGAGUAUCCAAAGCACG
JCVI_SCAF_1096628383540/267-1                    CCGACUCAAUUUUUCAGCCGCAUGCCAUCUGGCAUAUUCUCUCAGCUUGUGCCACUCUUUCUUUUUUCUUUUUCUUUAGGACAUCUUUUAAGGUAGAAUAACCUUGUAU.CUUGAGC.AGGA.........UUUAGU...........UCC.UCU.CCA.ACC.U.GCC......UACUCC........GGCA..AGGUGGAA..............................AAAC...................................GAUACGGU.U...............AAUC..........................................AACAA...UUAAAGGAGAGAAAAUGAAAAAAAUUAAAAUCGAUGAAUAUUCUUAUAUUUUAUGGGAUGAAGUAGGUAAAUUACUCUGCAUACA...................................................................................................................................................................................................................
JCVI_SCAF_1101668225452/985-1476                 UGACUCAAUUUUUCAACCGCAUGCUAUCUGGCAUAUUCUCUCAGCAUGUGCCACUCUUUCUUUUUUCUUUUUCUUUAGGACAUCUUUUAAGGUAGAAUAAUUUUUGUAU.CUUGAGC.AGGAU........UUAA............UUCC.UCU.CCA.ACC.U.GCC......UACUCC........GGCA..AGGUGGAA..............................AAAC...................................GAUACGGU.U...............AAUC..........................................AACAA...UUUAAGGAGAAAAAAUGAAAAAAAUUAAAAUCGAUGAAUAUUCUUAUAUUUUAUGGGAUGAAGUAGGUAAAUUUACUCUGCAUACAAGUGUUUAUGGACCCUCAGGUGCAGAGAUUUAUUAUUUUGAAAGAGGAUUUGUUAAAGCCAGGCAAAGACGUCACUAUGCGGGAGCAUCUCCCCUAAUACGAAUUCGUUGGGAGGCUUAAGAUGAAAAAGUUUAUUAUGUUUAAGAUUGAGCCUAGAGAUUCCAGAGAAAUCAGCUAUAAAAAGUUUAAAAAAUACCUUAAUAAUCAGGG
JCVI_SCAF_1101668464039/197-1                    UUGAUCUAAUUUGCCCAGAUAGCUCAGUUGGUAGAGCAAAGGACUGAAAAUCCUUGUGUCGGUGGUUCGAUCCCACCUCUGGGCACCAUUUGAUAUAAUAAAUAUGCAU.UAAGAGU.GAGA.........UUAAUU...........UCU.CCU.CCA.ACC.U.GCC......AACUCC........GGCA..AGGUGGAA..............................AAGU...................................GAUGCGGU.U...............AUUC..........................................AACAA...UAAAGGAGUAGAAAA.........................................................................................................................................................................................................................................................................................
JCVI_SCAF_1101667517533/287-779                  AAUAAGAUUUUUGAAUCUCUUAUCAAACAUCAUAUAAAACUUUUUGUAUUUGUCUUUCAAACUAAUUUUUAUGAGAAAUUUUUAUAUUUAUUUUAAACUAAAGUGGUAU.CAAGAGC.AGAG.........UUAAGU...........CUC.UCU.CCA.ACC.U.GCC......AACUCC........GGCA..AGGUGGAAC.............................AAAU...................................GAUGCGGU.U...............GUUC..........................................AACAA...UUAAAGGAGAUAAAAAUGAACUGUGAAAUUCAUCCUGAUGUGGAAUUCAUUCCGCAUAUCUUUACUGAUCUUGGAAUUGUGCAACAUUAUUCCUCUGUUUUAGAAGAGCGUAUCGCACCAAGAACGGUUUACUGGUUAUAUGAUUGCCCUAUUUGUACGCAGUGGCAUUGGGAGAAAGUAUAUGAAGAAUAUGGAAGUUAUUUCGGAUAUUGGGAUGAGGUAUAAUGAAAAUUAUGCGUCAGUUAAGGGCAUUCCUACAGGUCAUUCAGUAUUUUUAUACUCCCCUUAUUUUCUUU
JCVI_SCAF_1101667496723/60-552                   AAAAUCGACGAUAUUAUCGAACUCGAGAGUCAAACCUCAUGGCAUAAGGAGAGAAUUGCUGAGUUGGUUAAAGCAAUCGAUAAAAAAUAUAGUUAAACUAGAGAAGCAU.UAAGAGC.AGAG.........UUAAGC...........CUC.UCU.CCA.ACC.U.GCC......AACUCC........GGCA..AGGUGGAAC.............................AAAU...................................GAUGCGGU.U...............GUUC..........................................AACAA...AUAAUGGAGAUAAAAAUGAACUGUUAGAUAACCUCUUUUAUGCUUUUUGCCAAUAUUUUUAUAAGAGGAACCGAAACCGCAUUUCCUGCUUGCUUAUAUAGUUGUGAAUUUGGUACAUCUUUUGGAAACUUAAAUCCUUUUGGAAAUCCUUGAAAGUUAAAACACUCCCUUGGUGUCAAUUUUCUAUAAAUACUCCCUUGUUUCACUAAGGGAACAUUGUGACCUCCUGUGCCCAUAUUAGCGGUCAAUGUUGGGCAGACGUUAUUCUUGUUCUCUCUUACGUACUUCCUUCUCCA
JCVI_SCAF_1101667572226/582-90                   CUUCUUACAGUGAGAUCAUUCCAAGUGUAGACAUUUGCAUAACUAGACAUAUACCAAUCAUAUUAUUUUUAUGAAAAAUAUUUAUAUUUUCUUUAAACUAAAAAAGCAU.CAAGAGC.AGAG.........UUAAGU...........CUC.UCU.CCA.ACC.U.GCC......AACUCC........GGCA..AGGUGGAAC.............................AAAU...................................GAUGCGGU.U...............GUUC..........................................AACAA...AUAAUGGAGAUAAAAAUGAACUGUGAAAUUCAUCCUGAUAUGGAAAUGAUUCCACAUAUCUUUACUGACCUUGGAAUCGUGCAACAUCAUUCUAGUGUUUUAGAAGAGCGUAUGUCGCCAAGAAUAGUUUACUGGUUAUAUGACUGCCCAAUUUGUACUCAGUGGCAUUGGGAUAAAGUUUUUGAGGAAUAUGGAAGUUAUUUUGGUUACUGGGAUGAGGUUUAGUCUUCUUUAGAUAACCUCUUUUAUGCUUUUUGCCAAUAUUUUAAUAAGAGGAACUGAAACCGCAUUGCCUG
JCVI_SCAF_1096627260064/844-352                  CUUCUUACAGUGAGGUCAUCCCAAUUGUAGAAAUUUUCAUAACUAGACAUAUACCAAUCAUAUUAUUUUUAUGAAAAAUAUUUAUAUUUUCUUUAAACUAAAAAAGCAU.CAAGAGC.AGAG.........UUAAGU...........CUC.UCU.CCA.ACC.U.GCC......AACUCC........GGCA..AGGUGGAAC.............................AAAU...................................GAUGCGGU.U...............GUUC..........................................AACAA...AUAAUGGAGAUAAAAAUGAACUGUGAGAUUCACCCUGAUGUGGAAUUGAUUCCACAUAUCUUUACUGACCUAGGAAUCGUACAACAUCAUUCUAGUGUUUUAGAAGAGCGUAUGUCGCCGAGAAUAGUUUACUGGUUAUAUGACUGCCCAAUUUGCACACAAUGGCACUGGGAAAGGGUGUAUGAGGAAUAUGGGUCCUAUUUUGGGCACUGGGAUGAAGUCUGAAUAACGCAUGAUUUAUUGAAUACAAAUGCCAAUAUGCUUCCGAUGCUAUAUCAUUCUCAUAAGGUUUAAAA
JCVI_SCAF_1101667520909/384-876                  CUUCUUAUAGUGAGAUCAUUCCAAGUGUAGACAUUUGCAUAACUAGACAUAUACCAAUCAUAUUAUUUUUAUGAAAAAUAUUUAUAUUUUCUUUAAACUAAAAAAGCAU.CAAGAGC.AGAG.........UUAAGU...........CUC.UCU.CCA.ACC.U.GCC......AACUCC........GGCA..AGGUGGAAC.............................AAAU...................................GAUGCGGU.U...............GUUC..........................................AACAA...AUAAUGGAGAUAAAAAUGAACUGUGAAAUUCACCCUGAUGUGGAACUGAUUCCACACAUCUUUACUGACCUAGGAAUCGUGCAACAUCAUUCAUCUAUACUCGAGGAACGCUUAACUCCGAGACUGGUCUAUUGGUUAUAUGACUGUCCUAUUUGUACUCAGUGGCAUUGGGAUAAAGUUUUUGAGGAAUAUGGAAGUUAUUUUGGUUACUGGGAUGAAGUCUAGAUAAAAUCUCUUGCUCUCAAGACAAGUCUUGCAUAAUUUGCUUUGCGAGAAUUUCAGCAAAGUCAACAGCG
JCVI_SCAF_1101668206055/1364-873                 UUCUAAUUUUCGCAUAGAUCUAUUCUAGAGGAUUGGGAUCAGAAAUCCAGGCCUUGAUAGAUAUAUUUUUUAACCAUCCACUUUUAGAAUUGAUAUAAUUAAAAAUCAU.CAAGAG..UGAGA........UUAGGU..........UCUC..CU.CCA.ACC.U.GCC......AACUCC........GGCA..AGGUGGAA..............................AAAA...................................GAUGAGGU.U...............AAUC..........................................AACAA...GUAUAGGAGUGUUAAUGAAAAAAAAUAGAAAGACUACUGAAGUCAAUGAAAACAUUUGGGUUUAUGACUAUGGAGAAGGAACCUUUGAGGUAUGUCUUAGAGCAUGGGGUCCUUUAGGUGCCUAUGUCUAUAGGUUUGAAAAAGGAAGACUAAAAUAUUGUCAGAGAAGAAGUUAUGCAGGGGCAUCUUCCCCAAAAUUCUAUAACUUCUUUAAAUCAGAUGGUGAUGUAUCUCCUUUCACACUUCUCAAGAAAAGAUAAGAAGCCUCUUACUGAUAAGAAACUUUUCAUUAAGAU
JCVI_SCAF_1096627167517/1053-561                 AAAUAUCUUUUAUAUAAAUAGAAUUAUUAUUUAAAAAAUUUACUAAAGACUGAAUGUAAUUUUGCUUGCAUCAGUCUCCAAAAUUGCUACUAUUAAUUUAAUAGAGCAU.UAAGAGC.AGGG.........UUAAAU...........CCC.UCU.CCA.ACC.U.GCC......AACUCC........GGCA..AGGUGGAAA.............................AAAU...................................GAUGCGGU.U...............AACC..........................................AACAAA...CAUAGGAGUACAAAAUGAAGAAACCACUAGAGCUUUUUGUCGUUAAACCUGAUGACGAUAGAGAAAAGACAUUAAAUAACUUUAUUGCCUACCUUGAAAGACAGGGUAUUAAGGUAGAGCGAGGCAAUCAUGAAGAAUAGAGUUUGCAAACUUCACCAUCGAAAGAAGAUACCUUGUAUUCAAAGAAAUUUCCAAGGAUGUAUUACACCCCAUUCCAAUCCUGGAGUCCAUGUUGUUUGGAUGUGUCCACUCUGCUGGGAGGAUUGGCAAGAAAGAAGACAACGAUCUGGUUUUA
JCVI_SCAF_1096627700322/206-1                    AACUUNNNNNNNNNNNNNNNNNNNNNNNNNNNNNNNNNNNNNNNNNNNNNNNNNNNCUCCAUACAAAGUAGAUAUAUUUUUAAUUAAGUCUAUAAUUAAAAAAUUGUAU.CAAGAGC.AGGA.........UUUAAU...........UCC.UCU.CCA.ACC.U.ACC......UACUCC........GGCA..AGGUGGAA..............................AAAU...................................GAUGCGGU.U...............AAUC..........................................AACAA...UUAAUGGAGGUAACAUGUCAAAAC................................................................................................................................................................................................................................................................................
JCVI_SCAF_1096627002423/761-1252                 GUUAAAACACUUUCUCGUAGAACAGUUUUAGGUUGGUUUAAAAAAAGGGCAAAACUCUUCAACUAAUUCUCAACAAACUCAUCCAAAAAGAUUUAUAAUCAAUGUGUAU.CUAGAGC.AGGA.........UUAAAU...........UCC.UCU.CCA.ACC.U.GCC......UACUCC........GGCA..AGGUGGAA..............................AAAU...................................GAUGCGGU.U...............AACC..........................................AACAA...UUAAUGGAGUUAUAAAUGAAAAAAAAAAUAAAAGUUGAUGACAAUAUUUCUAUUGUCUAUUUCAAUAACGAAGACUUUCAAUUGCAUAUUCGUACUUGGGGACCAGCAGGUGCGGUAGUUUAUCAUUUUGAAGGAACAGAAAUUAAAUGGAGACAAAGUAGAGUUGCCACUGCUGCUUCUAAAAAAACUUUGAUAGAUUUAUGGAAUAAAAAAAUUUCUUAAUUUAUGCAGAACAAAAAUUUUUUAAAACUUUGACAAUUUCCUUCAACUAUUGAAAUUAAUUAAGUUUUUUAGUU
JCVI_SCAF_1101668177386/1321-1659                AAAAUCCUUUUUGAAACCCACAGUGACAAACUAGCGACAAACUAUAAGGAUUAUUGACUCUCAUAAGUUUCAACAAAAGCAUCCAAAAAGAUUUAUAAUUAAUGCGUAU.CUAGAGC.AGGA.........UUAAAU...........UCC.UCU.CCA.ACC.U.GCC.......ACUCC........GGCA..AGGUGGAA..............................AAAU...................................GAUGCGGU.U...............AACC..........................................AACAA...UUAAUGGAGUUAUAAAUGCAAAAAAAAAUAAAAGUUGAUGACAAUAUCUCUAUUGUCUAUUUAAACAAUGAAGACUUUCAAUUACAUAUUCGUACUUGGGGACCAGCAGGUGCGGUAGUUUAUUAUUUUGAAGGAACAGAUAUUAAAUGGAGACAAAG..........................................................................................................................................
JCVI_SCAF_1101668428450/235-1                    AAGAUAUGGAAGAACUGAUUUUCUUCUAAGAAAACUAGAUGAUGAAACUUUUUAUCUAGAUUUUAGUAAUUAAAAAAUCUUAUAAAUCAUUGAUAUAAUAUAUAAGCAU.CAAGAGC.GAGA.........UUAAUU...........UCU.CCU.CCA.ACC.U.GCC......AACUCC........GGCA..AGGUGGAA..............................AAGU...................................GAUGCGGU.U...............AUUC..........................................AACAA...UUAAAGGAGUAGAAAAAUGAAAGAAUAUAAAAGAACCGAUAUCAAUAAAGAUC...................................................................................................................................................................................................................................................
JCVI_SCAF_1096627381257/6470-6962                CUUAACCCUGGUAAAAACUAGCAUAAAAAUUUCACCUAUUUUUUCGUAUUUGCGGAAGUCAUAAGGUAUUGAUAUGACUUGUUGCGAUAUUUAUAAUGUCCUAAUACAU.CAAGAG..AGAGA........UUAAGU..........UCUC..CU.CCA.ACC.U.GCC......AACUCC........GGCA..AGGUGGAAA.............................AAAU...................................GAUGUGGU.U...............AACC..........................................AACAAA...CAUAGGAGUACAACAUGAAAAAAAAACUUGAACUUUUCGUCGUUAAACCUAAUGACGACAGAGAAAAAACCUUUAAGAACUUUAUUGCCUACCUUGAAAGACAGGGAAUUAAGGUAAAGCGAGGCAAACAUGAAAAAUAAGUUUUGCAAACUUCAUCACCUUAAGAAAAUUCCUUGUAUACAAAGAAAUUUCCAAGGAUGUAUCACACCCCAUCCCAACCCAGGGGUCCAUGUUAUUUGGAUGUGUCCAGUAUGUUGGGAGGAUUGGCAGGAACGAAAAAGAAAAUCUUCAUAUA
JCVI_SCAF_1096626557110/678-940                  AAAAUUAACUCCAGUAAAGAUUGCCCAAGAAAUUUCACCUCUUUUAUGUAAGCAGAAGUCAUAAGUAUUUGAUACAACUUGAAGCAUUAUUUAUAAUAUACCAAUACAU.CAAGAG..AGAGA........UUAAGU..........UCUC..CU.CCA.ACC.U.GCC......AACUCC........GGCA..AGGUGGAA..............A...............AAAA...................U...............GAUGUGGU.U...............AACC..........................................AACAAA...CAUUGGAGUACAACAUGAAAAAAAAACUGAACUGUUCGUCGUUAGGCCCCAAUAACGAUAGAGAAAAAACUUUAAAGA.........................................................................................................................................................................................................................
JCVI_SCAF_1096627773291/239-1                    UUUCCCAAUGAUGACUAUUAUUAGAGGAAAUAAGGUAAUGCAGGAUGGUGAGCUUCUAUUGCAUCAUGCUGGUAAAGAAAUUGAAUUUGAAAUAACAUAGUUAAAGUAU.CAAGAGA.AGGA.........UUAAAU...........UCC.UCU.CCA.ACC.U.GCC......AACUCC........GGUA..AGGUGGAA..............................AAAA...................................GAUACGGU.U...............AACC..........................................AACAA...UUAAAGGAGCAAUAAUGAUAAUAAGAAGAGAAUUAACCUGGAUAAGGCAAGAUGAGC...............................................................................................................................................................................................................................................
JCVI_SCAF_1096628252679/655-164                  CUUCCCAAUGAUGACUAUUAUUAGAGGAAAUAAGGUAAUGCAGGAUGGUGAACUUUUGUUGCAUCAUGCUGGUAAAGAAAUUGAAUUUGAAAUAAUAUAAUUAAUGUAU.CAAGAGA.AGGA.........UUAAAU...........UCC.UCU.CCA.ACC.U.GCC......AACUCC........GGUA..AGGUGGAA..............................AAAA...................................GAUGCGGU.U...............AACC..........................................AACAA...UUAAAGGAGUUAAAGUGAAAAAAAUAAAUAAAAAAAAGCUAGCUGAUGUUAAAGCACGUCAUCAAACUAAAAUUAGUAAAGGUAAGAACAUUACUAAUGAUGAUAUAAAAGACUUGUUAGAUGCUAUGGGCAUUGAAGAAGUUCCAGAAGAUCAUCCUGUAUAUAAAGAAGGUCCUUUUUUAAUAUUUUUAAAUAAAAAAAAAUAAGUUAUUUAUUAUUAUUUCAAGGGACUGGAUCGUGCCCUGAGUCCCCCCAUGGAUGGCACUUUGAGAUUCUCUUAAUGGCAAGCCAAAGAC
JCVI_SCAF_1096627703570/268-760                  GUAAAGCUUGGGCUAUGGCAGAGCUUCCACCAAUUAAAAGAAUUUUACUCAUAUCCUUUAUCUGGGGCUAUGAAAAGGUAUUUAAAGAGCAUAAUAUACCUUUAUGCAU.UAAGAGC.AGGA.........UUAAUU...........UCC.UCU.CCA.ACC.U.GCC......AACUCC........GGUA..AGGUGGAAA.............................AAAU...................................GAUGCGGU.U...............AACC..........................................AACAA...CUAUAGGAGCUAAAAUGAAAAAAUUAAAACUGUUUGUUGUCAGGCCCUCUGAUACUAAAAAAGAUAUUGCAAAAAAACUUUCUGACUACCUUAAGCAACAAGGCAUUAAGGUUAUAAAAAAGAGCAAGGAUAAUAAAAGAUAAAUUUUUUAUUGAAAGUAUUUAUUUAUAGCAAUUUAUGAGAGAGGCAGUAACUUUCGCUAGUUCUGCAAUUGUCUCUUGUGAUGGCCUGAACCAGUAAGCACGACCAGAAUUGUAGGCAAUGUUGUAUUCCUCCNNNNNNNNNNNNNNNNNNNN
JCVI_SCAF_1101668084382/213-705                  CUUUGCAAAAUAGAUAGAAUCUAUUUAAAUAAUCAAUCAUAAACAUUCUCCAUAUAUACAUACCUAUCUGCAAUACGCAUGCCAAAAUCAUGAUAAGAUAAGGAUUCAU.CAAGAG..UGGGA........UUAAGU..........UCUC..CU.CCA.ACC.U.GCC......AACUCC........GGCA..AGGUGGAAC.............................AAGU...................................GAUGAGGU.U...............AACC..........................................AACAA...CUAAUGGAGUUACAAAUGAAAAAACUUAAACUGCUUGUCGUUAGACCUAGCGACGAUAGAAAAACUAUUUAUAAAAAUUUAAUUAAAUAUCUCGAACAGCAGGGUAUUAGGAUUAUAAAAGGUGGCAAAAAUGAAAAAUAGAAUUUUCCCACCCAAGAAAGACUUAUAUCCUAAUGGCAUUUGCCCGAAACAUUUAAAAAAGUUGAUUCCAUGUAUCGAGGAAGAUUUUUAUGGAUGUGUCAUACCCUAUCCACAUCCUGGGGUACAUGUAAUUUAUAUGUGUCCCGAUUGCUGGA
JCVI_SCAF_1101668209998/1153-662                 ACUAUUUUCAUAAAAUAUAAUCUCCUAAAUAUAGGUUCAAGUAAAACAUAUAAUUCUUAAAUUUGCUAAAUUAGUUAAUUACUUAUUUUCUGAUAUAGUAAGCAAGCAU.CUUGAGU.GAGA.........UUAAAU...........UCU.CCU.CCA.ACC.U.GCC......AACUCC........GGCA..AGGUGGAA..............................AAGU...................................GAUGCGGU.U...............AACC..........................................AACAA...UUAAAGGAGUAAAAAAUGAUAGAUUAUAAAAGAACAGAUAUUAAUGAAGAUCUUUGGAUUAAUGAUUAUGGAAAUGGAACUUUUGAAUUAUUUUUAAGAGCUAGUGGUCCGACAGGUGCUUAUGUUUACAGAUAUGAAAAAGGUAGACUGAAGUGGUGUCAAAGAAGAAGUUAUGGCGGCGCAUCAUCGCCAAAACAUUUUAAUUUUUUUAAAUCUGAUUGGGCCUAGAUUCUAUUUUUUAAAUUAACUCCAAGAUCUAUUUAUCUUUAUGCUUGCAUCCUCAAUUCCCAUUAGCU
JCVI_SCAF_1101668437921/919-427                  GACCGCCUGGUCCGCAAUAAAACUCACCUAUGGUUAAAUCUGACAUGAAAUAUAAAUUAUAAAAUUUGAUUAUAACAAUAAUAAAGAUUGCUAUAAUAAAUAUUGGUAU.CAAGAGC.GGGA.........UUAAAU...........UCU.CCU.CCA.ACC.U.GCC......AACUCC........GGCA..AGGUGGAAA.............................AAAU...................................GAUGCGGU.U...............AACC..........................................AACAA...CCAAAGGAGUCUAAAAUGAAAAAAAUGAAAUUGCUUGUCGUUAGACCUAGCGACGAUAGAAAAACUAUUUAUAAAAAUUUAAUUAAAUAUCUUGAACAGCAGGGUAUUAGGGUUACAAAAGGUGGUAAAAAUGAGAAAUAGAAUUUUCCCACCUAAUAAAAAAAUAUUCCCAAAAAAAAUUUGUCCAAAAUAUUUAAAAACACUCAUUCCAUGUAUUGAAAAAAAUCCUCAAGGAUGUAUUACACCCCAUCCAAAUCCUGGAGUACAUGUUAUUUAUAUGUGCCCAGAUUGUUGGA
JCVI_SCAF_1101668103677/666-174                  UUUGCAAAAAAGAUAGAAUCUACCCAAAUAAUCAAUCAUAAGAAUUCUCCAUAUAUAUAAAUACCUAUUGCAAUAUGCAUGCCAAAAUCAUGAUAAAAUUAGGAUUCAU.CAAGAGU.GAGA.........UUAGAU...........UCU.CCU.CCA.ACC.U.GCC......AACUCC........GGCA..AGGUGGAAA.............................AAAU...................................GAUGUGGU.U...............AAUC..........................................AACAA...CUAAAGGAGUUAUAUAUGAAAAAACUAAAGCUAUUUGUCGUUAGACCUAAUGAUGAUAGAAAAACCAUUUAUAAAAAUUUAAUUAAAUACCUUGAGCAGCAAGGUAUUAAAGUUUUAAGAGGUGGCAAAAAUGACAAAUAAAAUUUUUCGACCCAAGAAAGACUAUUAUCCAAAUGGAAUUUGUCCGAAACAUUUAAAAAAGCUGAUUCCUUGUAUUGAAAAGAAUUUCCAAGGAUGCAUUACACCACAUCCAAAUCCUGGAAUGCAUGUCAUUUAUAUGUGUCCAGAUUGUUGGG
JCVI_SCAF_1096627330083/2264-1773                UCGGUCAUCGAUUAUUGAGUUAUGCCAUUACUACUUACCAGGAUAGUUUUAGGUUGCACGAUUGCAAACUCAACUCAAUUAAAUGUUAUCAUUCAUAACAGAUAUACAU.CAAGAGC.GAGA.........UUAAAU...........UCU.CCU.CCA.ACC.U.GCC......AACUCC........GGCA..AGGUGGAA..............................AAAU...................................GAUGUGGU.U...............AACC..........................................AACAA...AUAAAGGAGUUAAAAAUGAAAGACUAUAAAAGAGUAGAUGUUAAUAAGAAUCUAUGGGUAUGUGAUUAUGGAAAUGGUACCUUCGAAAUAUUCAUAAGAGCAUGUGGGCCAACCGGUGCCUAUGUUUAUAGAUAUGAGAAAGAAAGACUUAAAUGGUGUCAAAGAAGAGUUAUGGAGGUGCAUCAACACCAAAAUAUUUCAAUUUCUUCAAAUCAGAUUGGUAACUUUAUGCACAGCAGUAUGCACAGUAACCUCUGUAACACUAGUAGGUAAAAGAUUUCUUAACUAGACACAAG
JCVI_SCAF_1096626469133/296-787                  UUGUGUGAAUUGGAAUUCGAAAUAAAGAAUUUAUUUCUUUCUUUACACUUGUUUAUAUGGGGAUUUUCUUGAAAAUUUCAAUGCGAUCAUUGCUAUAAUAGAUAUUCAU.CAAGAGU.GAGA.........UUAAAU...........UCU.CCU.CCA.ACC.U.GCC......AACUCC........GGCA..AGGUGGAA..............................AAAU...................................GAUGGGGU.U...............AAUC..........................................AACAA...UUAAAGGAGUAAGAAUGAAAAACACUAGAAAAACUAUUGAGGUGAACGAAAAUCUAUGGGUUCAUGAUUAUGGAGACGAAGUAUUUGAAGUAUGUCUAAGGGCAUGGGGUCCAUUAGGAGCAUAUGUAUAUAGAUAUGAAAAAGGUAAACUGAAAUAUUGCCAAAGAAGAAGUUAUGCUGGAGCAUCUUCACCAAAAUUUUACAAUUUUUUUAAAUCAGACUGGUAGAUACAUUUGUGUUCAAUAGAACAUCAAAAUAAGAUCAAUUUUUUAGACUGUUUUAAUGGCAAAUUAGAU
JCVI_SCAF_1101667233265/137-628                  UCAAUAAAGGUAAGGUCUUUUGAUUUAAGUUUCGGCAUUUAGAUAUUGUAAUUGAUUCAUUAUAAAAAUCCAGGCAUAGAUAUUAGAAAGGGUUAUAAUGAGUGUUCAU.CAAGAGU.GGGA.........UUUAGU...........UCU.CCU.CCA.ACC.U.GCC......AACUCC........GGCA..AGGUGGAA..............................AAAU...................................GAUGUGGU.U...............AACC..........................................AACAAA...UAAAGGAGUUAAAAAUGAAAGACUAUAAGAGAGUAGAUGUUAAUAAGAAUCUAUGGGUAUGCGAUUAUGGAAAUGGCACUUUUGAAAUAUUUAUAAGGGCAUGUGGACCAACUGGUGCCUAUGUUUACAGAUAUGAGAAAGAUAAACUUAAGUGGUGCCAGAGAAGAAGUUAUGGUGGUGCUUCGACCCCAAAAUAUUAUAAUUUUUUUAAGUCAGAUUAUUAAUCACGUAUAUACUAAAAAGAGACAUUAAAUGACAGACGCAGAAGAAUUAGAAAUUUAUAAAAAAUACAAAG
JCVI_SCAF_1101668706240/1001-1333                UGGCAAAUUCUCAUCUAUAUAAACAAGCAGGUAAUGCUGUCUCAGUUCCUUUGAUUUCGGUUUUAGCGAAAGCAAUUAAGGAAUCUUUAGUGAUAUAAUUUUCUGGCAU.CUAGAGC.GAGA.........UUAAAU...........UCU.CCU.CCA.ACC.U.GCC......AACUCC........GGCA..AGGUGGAA..............................AAAU...................................GAUGCGGU.U...............AACC..........................................AACAAA...UAAAGGAGUUAAAAAUGAAAGACUAUAAAAGAGUAGAUGUUAAUAAGAAUCUAUGGGUAUGUGAUUAUGGAAAUGGUACCUUCGAAAUAUUCAUAAGAGCAUGUGGACCAACCGGUGCUUAUGUUUAUAGAUAUGAGAAAGAAAGACUUA.................................................................................................................................................
JCVI_SCAF_1101668708185/894-1385                 UGGCAAAUUCUCAUCUAUAUAAACAAGCAGGUAAUGCUGUCUCAGUUCCUUUGAUUUCGGUUUUAGCGAAAGCAAUUAAGGAAUCUUUAGUGAUAUAAUUUUCUGGCAU.CUAGAGC.GAGA.........UUAAAU...........UCU.CCU.CCA.ACC.U.GCC......AACUCC........GGCA..AGGUGGAA..............................AAAU...................................GAUGCGGU.U...............AACC..........................................AACAAA...UAAAGGAGUUAAAAAUGAAAGACUAUAAAAGAGUAGAUGUUAAUAAGAAUCUAUGGGUAUGUGAUUAUGGAAAUGGUACCUUCGAAAUAUUCAUAAGAGCAUGUGGACCAACCGGUGCUUAUGUUUAUAGAUAUGAGAAAGAAAGACUUAAAUGGUGUCAAAGAAGAAGUUAUGGAGGUGCAUCAACACCAAAAUAUUUCAAUUUCUUCAAAUCAGAUUGGUAACUUUAUGCACAGCGGUAUGCACAGUAACCUCUGAAACACUAAUAGGUAAAGGAUUUAUUAACUAGACACAA
JCVI_SCAF_1096627209634/1602-1111                ACCAGGGUAGUUUCAAGUCGCUAGAACAGCUCACUUAGCUCAAGUCAAUAUUAACAUGCAAAAUUCAGUAAUGGGUUAAUUUUUUACAAUUGGUAUAAUUAUUUUGCAU.CUUGAG..AGAGA........UUAAGU..........UCUC..CU.CCA.ACC.U.ACC......AACUCC........GGCA..AGGUGGAA..............................AAAU...................................GAUGUGGU.U...............AACC..........................................AACAAA...UAAAGGAGUUAAAAAUGAAAGACUAUAAGAGAGUAGAUGUUAAUAAGGAUCUAUGGGUAUGCGAUUAUGGAAAUGGUACUUUUGAAAUAUUUAUAAGAGCAUGUGGGCCAACUGGUGCCUAUGUUUACAGAUAUGAGAAAGAUAAACUUAAAUGGUGCCAGAGAAGAAGUUAUGGUGGUGCUUCGUCUCCAAAAUACUACAAUUUUUUUAAAUCAGAUUAUUAACCACCACUAAGAAUACUAAAAUUUAUUACUUUCAUAGAUUAAAUUUAUAAAUUCUAUCCAUUUGUUUAUCU
JCVI_SCAF_1096627414922/624-1116                 AGAUGAAAGUGCGAUACUCUAUUCUCAAUUAUCUGUAAUGAAAAAAAUUUCAAAUAAUCUUCAAAAAAACUUUGGAUAAAAUUCUGUCUGAUAUAAAAUAAAAGUUCAU.CAAGAG..UGAGA........UUAAGU..........UCUC..CU.CCA.ACC.U.GCC......AACUCC........GGCA..AGGUGGAAA.............................AAAU...................................GAUGUGGU.U...............AAUC..........................................AACAAA...UAAUGGAGAUGCAAAUGAAGAAACCAAAACUACUUAUCGUUAGACCAGAUGAUAGUAAAAAAAUUAUCUAUAAAAUUUAGUCACUAUCUCAACAGCAAGUANNNNNNNNNNNNNNNNNNNNNNNNNNNNNNNNNNNNNNNNNNNNNNNNNNNAUACAGUGCAGACUGGAGUCUGUCCAAAACAUUUAAAAGAAUCAAUUCCUUGUAUUCAAAAGAAUUUUCAAGGAUGUAUUACACCCCACCCAAAUCCAGGGGUGCAUGUUGUUUAUAUGUGUCCAGAUUGUUGGGAAGAUCGU
JCVI_SCAF_1096627110561/435-926                  CUUGCAAGGCUUUAGCUAUUGUCGAAUUUGCUCCUAUAAGUAAUGUUUUUGCCAUAAACAUUAUUUAAUGCUAAGAGUAAAUUUUUAAAGUGCUAUAAUAGACAUGCAU.CAAGAGU.AGAG.........UUAAGU...........CUC.UCU.CCA.ACC.U.GCC.......ACUCC........GGCA..AGGUGGAAA.............................AAAA...................................GAUGUGGU.U...............AACC..........................................AACAAA...UAAUGGAGUUAAAAAUGAAUUUAUUUAAAAGAAAGAAGAAACUUGAAUUACUCAAGAUAGAAAAAGGUAUGUCAGCAGAAGAGAUUGCAGAAAAACUUACUAGAAUGCUUGAAAGACAAGGAAUAAAAAUUAUUAAAGAUACAAGAAGUAAAUAAGUUAUUUCUUCAUCAGUGAACCAUCUUUGAAGACGAGUUCAUUGAUUUCUUCGGUGAUGAAGGGACAGAAGGGGUGCAUAAGCACCAGAAUCUUUUUCAGCAUUGGGUGCAAGUUAGCAGUUUCACCUGAAGUUUUGCAU
JCVI_SCAF_1096627036518/841-1332                 AAACCACCUGGUCCGCAAUAAAAUUCACCAAUAGAUAACUCUUUCAUAAAAUAAGGUUUAGAGAUUUAAUUAUAACAAUAACAAAGAUUGCUAUAAUAAAUAUCAGCAU.CAAGAGU.AGGA.........UUAAAU...........UCC.UCU.CCA.ACC.U.GCC.......ACUCC........GGCA..AGGUGGAAA.............................AAAU...................................GAUGUGGU.U...............AACC..........................................AACAA...CUAAAGGAGUUAAAAAUGAAAAAAUUGAAUUUAUUUGUUGUCAGACCAUCUGACACCAGAGAAGAAGUGCAAAAAAAAUUUGUGGAAUACUUAAAACAACAAGGCAUCAAGAUUGUUAAGGAGGGUAAAAAUGAAAAGAAUAAAUAUUGAUGACAAUAACUACAUUAAAGUCCUGCCUAAUGGUGAUUUUGAACUACAUUGUUAUGCAUGCGGACCAACCGGAUCAAAUGUUUACUAUUUUAAGAACAAUAAUGGUGGAUUUUUGGAAUGGACUCAAAGAAGAAGUUAUGGUGGUG
JCVI_SCAF_1101668720396/470-961                  AAGUCCAAACCUAAACAACCACUAAAAAACGACAAUGAUUUCAUAGAUACAAUUUAACACUAAUUGCUCAUUCGGUCCAGAGAAUAUGUGCCAUAAUAGGCAAUAGCAU.CAAGAGC.AGGA.........UUAAAU...........UCC.UCU.CCA.ACC.U.GCC.......ACUCC........GGCA..AGGUGGAAA.............................AAAU...................................GAUGUGGU.U...............AACC..........................................AACAA...CUAAAGGAGUUAAAAAUGAAAAAAUUGAAUUUAUUUGUUGUCAGACCAUCUGACACAAGAGAAGAAGUGCAAAAAAAAUUUGUGGAAUACUUAAAACAACAAGGCAUCAAGAUUGUUAAGGAGGGUAAAAAUGAAAAGAAUAAAUAUUGAUGACAAUAACUACAUUAAAGUCUUGCCUAAUGGUGAUUUUGAAAUCCAUUGUUAUGCAGCGGACCUACUGGGGCAAAUGUUUAUUAUUUUAAGAACAAUAAUGGUGGAUUAUUGCAAUGGACUCAAAGAAGAAGUUAUGGCGGUAU
JCVI_SCAF_1101668678585/321-1                    AAAGUGAGUAAUGGAAUCUGAAAUAAGGAAUAUAUUUCUUUCUUUACACUUAUUUAUAUGGGGUUUUUAUUAGGAAUUUCAAUCUAAAAUUGCUAUAAUAAUCGAACAU.CAAGAG..UGAGA........UUAAGU..........UCUC..CU.CCA.ACC.U.GCC......AACUCC........GGCA..AGGUGGAA..............................UAAA...................................GAUGUGGU.U...............AAUC..........................................AACAAA...UAUAGGAGUAAACAUGAAAAAUUCUAGAAAAACUAUUGAAGUAAACAAAGAUCUUUGGGUUCAUGACUAUGGAGAUGGAACUUUCGAAGUAUGUCUUAGAGCAUCCGGUCCUACAGGUGCCUAUGUUUAUAGGUAGAA.............................................................................................................................................................
JCVI_SCAF_1101668463146/1098-607                 GAAAAAAGUCUUGAAAAAUACAAUUACCUUAUCGAUAUGAAUGAAUGCUUAAAGAAAUAUAAUAGUUACUAAGAAUUUCAAUCGAAAGAUUGCUAUAAUUAUUGAACAU.CAAGAG..UGGGA........UUAAGU..........UCUC..CU.CCA.ACC.U.GCC......AACUCC........GGCA..AGGUGGAA..............................AAGC...................................GAUGUGGU.U...............AACC..........................................AACAA...CUAAAGGAGAAAAAAUGAAAAACACCAGAAAAACUAUUGAAGUGAACAAAAAUCUAUGGAUUCACGACUAUGGAGAUGAAGUAUUUGAAGUAUGUCUCAGGGCAUGGGGUCCAUUAGGAGCAUAUGUUUAUAGAUAUGAAAAAGGUAGACUCAAAUAUUGUAUGAGAAAAAGUUAUGCAGGCGUAUCUUCUCCAAAAUAUUUCAACUUUUUUAAAUCAGAUUCGUAAAAGUAUGCACAGUAAUAUGCACAGUGACCUCUAGAGCGCUAUUGGUUAAAGGGUUUCUAGAUUAGACAU
JCVI_SCAF_1096626411095/54-545                   AAGUGAGUAAUGGAAUUUGAAAUAAGGAAUUUAUUUCUAUCUUUACACUUAUUUAUAUGGGGAUUUUAUUGAGAAUUUCAAUCUAAAGAUUGCUAUAAUGAUCGUACAU.CAAGAG..UGAGA........UUAAGU..........UCUC..CU.CCA.ACC.U.GCC......AACUCC........GGCA..AGGUGGAA..............................AAGA...................................GAUGUGGU.U...............AAUC..........................................AACAA...CUAAAGGAGAAAAAAUGAAAAACACCAGAAAAACUAUUGAAGUGAACAAAAAUCUAUGGGUUCACGACUAUGGGGACGAAGUAUUUGAAGUAUGUCUCAGGGCAUGGGGUCCAUUAGGAGCAUAUGUUUAUAGAUAUGAAAAAGGUAGACUCAAAUAUUGUAUGAGAAAAAGUUAUGGGGGAGUAUCUUCCCCAAAAUAUUUCAACUUUUUUAAAUCAGAUUGGUCGUAGAUUUAAAUUAUUAAAUCAGCUCCAUGAUUUAUCAAUUUUAAUUUUGGCAUUCUCCAUUCCGAAUGA
JCVI_SCAF_1096627269300/1123-632                 AAGUGAGUAAUGGAAUCUGAAAUAAGGAAUUUAUUUCUUUCUUUACACUUAUUUAUAUGGGGAUUUUAUUGAGAAUUUCAAUCUAAAGAUUGCUAUAAUAAUUGGACAU.CAAGAG..UGAGA........UUAAGU..........UCUC..CU.CCA.ACC.U.GCC......AACUCC........GGCA..AGGUGGAA..............................AAGU...................................GAUGUGGU.U...............AAUC..........................................AACAAA...UAAAGGAGUAAAAAUGAAAAACACCAGAAAAACUAUUGAAGUGAAUAAAAAUCUAUGGGUUCACGACUAUGGAGAUGAAGUAUUUGAAGUAUGUCUCAGGGCAUGGGGUCCAUUAGGAGCAUAUGUUUAUAGAUAUGAAAAAGGCAGACUCAAAUAUUGUAUGAGAAAAAGUUAUGCAGGUGUAUCUUCCCCAAAAUAUUUCAACUUUUUUAAAUCAGAUUGGUAAAAGUAUGCACAGUAAUAUGCACAGUGACCUCUGAAACACCUUUGGUUAAAGGAUUUCUUAAUUAGACAC
JCVI_SCAF_1096627208345/356-847                  AAGUGAGUAAUGGAAUCUGAAAUAAGGAAUUUAUUUCUUUCUUUACACUUAUUUAUAUGGGGAUUUUAUUGAGAAUUUCAAUCUAAAGAUUGCUAUAAUGAUCGAACAU.CAAGAG..UGAGA........UUAAGU..........UCUC..CU.CCA.ACC.U.GCC......AACUCC........GGCA..AGGUGGAA..............................AAGU...................................GAUGUGGU.U...............AAUC..........................................AACAAA...UAAAGGAGAAAAAAUGAAAAACAGCAGAAAAACUAUUGAAGUGAACAAAAAUCUAUGGGUUCACGACUAUGGAGAUGAAGUAUUUGAAGUAUGUUUUAGAGCAUGGGGUCCAUUAGGGGCAUAUGUUUAUAGAUAUGAAAAAGGUAGACUCAAAUAUUGUAUGAGAAAAAGUUAUGCAGGCGUGUCUUCCCCAAAAUAUUUCAACUUUUUUAAAUCAGAUUGGUAAAAGUAUGCACAGUAAUAUGCACAGUGACCUCUGGAACACCUUUGGUUAAAGGUUAUAUAAAUUAGACAC
JCVI_SCAF_1096626942975/860-370                  AAUGACUAGUAAUUUCAUCAUUUCCAAAAGAACUCGAAGGCAUGGAGUUUUAGACAGGAAUAUAAGAAUUCGCUAGAUUUUAAAAUUAAAGUAUAAUUAAAAGAUACAU.CAAGAGC.AGGA.........UUAAGU...........UCC.UCU.CCA.ACC.U.GCC.......ACUCC........GGCA..AGGUGGAA..............................AAAA...................................GAUGUGGU.U...............AACC..........................................AACAA...UUAAAGGAGUUAAAAAUGAAAAAAUUAAAUUUAUUUGUUGUCAGACCUUCUGAUAACAGAGAAGAAGCAUGUGAAAAAUUUAUUCAAUACCUAAAGCAUCAGGGCAUUAAAUUUAUUGAAGAAAAUAAAAAUAAAGUAUCUCAGAAUAAGGAAGAAGCAUAAUGACUAGUAAACUGCCAGAAUUAAUAUGUAAUGAUAAAGGUGCCAUAGAUGGAGUUUUUGAAGUGCUUAUUAAAACAGAUUAUGCUUUAUACAAAUUUAAUAUAACGGUAUCUGCUUUUACAAUGAUUAGGUGU
JCVI_SCAF_1096627196160/3149-2659                CAGUCUUUAAAGGCACCGAUGUAGAUAAACCUCGUAAUUUAGCAAAAAGCGUUACGGUGGAAUAAGAAUUCGCUAGAUUUUAAAAUUAAAGUAUAAUUAGAAGAUACAU.CAAGAGC.AGGA.........UUAAGU...........UCC.UCU.CCA.ACC.U.GCC.......ACUCC........GGCA..AGGUGGAA..............................AAAA...................................GAUGUGGU.U...............AACC..........................................AACAA...UUAAAGGAGUUAAAAAUGAAAAAAUUAAAUUUGUUUGUCGUCAGACCUUCUGAUAACAGAGAAGAAGUGUAUGAAAAAUUCGUUCAAUACCUAAAGCAACAGGGUAUUAAAUUUAUUGAAGAAAAUAAAAAUAAAGUAUCUCAGAAUAAGGAAGAAGCAUAAUGAAAAUGAUAAAAAAAAUGAAUGAGGAUAACUUUUCUGUAUUACUGACUCUUUUACAGACAGAAGAAUUAAUAUGCAUCGAUGAUCACCCAAAUUUGCACUCUUUUGAGGUGAUAAUUAAAACUGAAUAUGCU
JCVI_SCAF_1101668313011/526-1016                 CUAAUUGAAAGAAAAAAUUUAUAAUUUUAAUGGGUGGGGUAAGAACAAUCCGUUACCGUCGAUUAAGACUUCGCUAGAUUUCAAAAUAAACUAUAAUCACAAGAUACAU.CAAGAG..UGAGA........UUAAGU..........UCUC..CU.CCA.ACC.U.GCC.......ACUCC........GGCA..AGGUGGAA..............................AAAA...................................GAUGUGGU.U...............AACC..........................................AACAA...UUAAAGGAGUUAAAAAUGAAUUUAUUUAAAAAAAAUAAGAAGCUUGAACUAAUCAAGAUUGAAAAAGGUAUGUCGAAAGAAGAAAUAAUGGAAAAUCUUGUUAAGAUGUUUGAAAGACAAGGAAUCAAAAUCGUCAAAGAUGAUAAAAAGAAAUAAACUUGCUACUUAAGGAGCAAAAAUGACAAAUAUUAGUGUAUAUGUUGUAGUAAAUCUAACUAUAAAUGAUGCGGAUGAAUAUAGAAUUUAUGAAAAAGGUUUUUUCCCACUCUUAAAAAAACAUAAUGGAACAUUUGUUA
JCVI_SCAF_1096627614817/1678-1188                UUUGCCUCUUCUUUGACAUUUUUUCUAAUAAAAAGAUCUAUAUUUUUCAGUAAAUUUUUUUUGGAACCAAUGUAUCUCAUUGAAAGUUAGUGUACAAUUUUUUGUACAU.CAAGAG..UGAGA........UUAAGU..........UCUC..CU.CCA.ACC.U.GCC.......ACUCC........GGCA..AGGUGGAA..............................AAAA...................................GAUGUGGU.U...............AACC..........................................AACAA...UUAAAGGAGUUAAAAAUGAAUUUAUUCAAAAAAAAUAAGAAACUUGAGUUAGUCAAGAUUGAAAAAGGUAUGUCGAAAGAAGAAAUAAUGGAAAAUCUUGUUAAGAUGUUUGAAAGACAAGGAAUAAAAAUCGUCAAAGAUGAUAAAAAGAAAUAACCUUGCUACGGACACUCUGUUACUGUCGAAUAAACACCUUAUUUUCAACCUGAUAUUGAUAUAGAUCAAUCAAUCUUUAGAUAUGAUAGAGGAGAAAGUAAACCUUAAUUACAGAAAAAAAUAAUAAUGGCAAAAGAAAU
JCVI_SCAF_1096627771297/376-867                  UAGUUUUUAAAACAAUUGGCAUCUAUAAAUACUAUCAUUAAUUAUAAAUUGUAGACAUUGUUUAUUUUUGGGCUUAACAAAUGUUUGAUUUGGUAUAAUAAAUAUACAU.CAAGAG..CGAGA........UUAAGU..........UCUC..CU.CCA.ACC.U.GCC......AACUCC........GGCA..AGGUGGAA..............................AAAU...................................GAUGAGGU.U...............UAUC..........................................AACAAA...UAAAGGAGUUAAAAAUGAAAGACUAUAAGAGAACUGAUAUUAAUAAAAAUCUAUGGGUAUGUGAUUAUGGAAAUGGCACAUUUGAAAUAUUUAUAAGAGCAUGUGGACCAACUGGUGCCUAUGUUUAUAGAUAUGAGAAAGAGAAACUUAAAUGGUGCCAAAGAAGAAGUUAUGGUGGUGCAUCAACUCCAAAAUACUAUAAUUUUUUUAAAUCAGAUUAUUGAUCUUGUAANNNNNNNNNNNNNNNNNNNNNNNNNNNNNNNNNNNNNNNNNNNNNNNNNNNUUUUUUUUAUCC
JCVI_SCAF_1096627779582/768-1259                 UAAAACAUGCAUUAUCAUAGGGUUUUUAUUCUCGAGUAAAGAACUGAAAAUCUUUGUGUCGGUGGUUCGAUCCCACCUCUGGGCACCAUUUGAUAUAAUAAAUUUGCAU.CAAGAG..UGAGA........UUAAUU..........UCUC..CU.CCA.ACC.U.GCC......AACUCC........GGCA..AGGUGGAA..............................AAGU...................................GAUGCGGU.U...............AUUC..........................................AACAA...UUAAAGGAGUAGAAAAAUGAAAGAAUAUAAAAGAACCGAUAUCAAUAAAGAUCUUUGGAUUAAUGAUUAUGGAAAUGGAACUUUUGAAUUAUUUUUAAGAGCUAGUGGUCCGACAGGUGCUUAUGUUUACAGAUAUGAAAAAGGUAGACUGAAGUGGUGUCAAAGAAGAAGUUAUGGCGGCACAUCAUCGCCAAAACAUUUUAAUUUUUUUAAAUCUGAUUGGGCCUAGAUUCUAAUUUUUAAAUUAACUCCAAGAUCUAUUUAUCUUUAUGCUCGCAUCCUCAAUUCCCAUUAGC
JCVI_SCAF_1101668300707/1322-831                 CUAAUUAAAGGGAUUUUAAAGAAAUUGGCAUCCCGUAGGGGACACGAUGUCUAAAUCUCUUAUGAAUUUUUUGUCAAACAAUAUUUACUUGUUACAAUAAGGUUUGAAU.CUAGAGC.AGGA.........UUAAAU...........UCC.UCU.CCA.ACC.U.GCC......CUCUCC........GGCA..AGGUGGAA..............................AAGU...................................GAUUCGGU.U...............AACC..........................................AACAAA...UAAAGGAGUUAAAAAUGAAAGACUACAAAAGAACUGAUAUCAAUAAAAAUCUUUGGGUAUGCGACUAUGGAAAUGGUACCUUUGAAAUAUUUAUUAGAGCAUGCGGACCUACAGGUGCCUAUGUUUAUAGAUAUGAGAAAGAAAGACUUAAAUGGUGCCAGAGAAGAAGUUAUGGUGGUGCUUCGACUCCAAAAUAUUAUAAUUUUUUAAAUCAGAUUAUUAAUCUUAUAGGCUUUUAUAAAAAUGCCUCGCCUAUUUGUCAAAAUAAUUUGUAACAUUCUGCGCCCUGCUACGU
JCVI_SCAF_1096627726096/1326-1773                CUUGCAAUGCUUUUGCAAUGGUUGAGUUCGCGCCUAUAAGUAAUGUUUUAGCCAUAAUCUUUAUCUAAUGCUAAGAGUAAAUUUUUAAAGUGUUAUAAUUUUACUGCAU.CAAGAGU.AGAG.........UUUAGU...........CUC.UCU.CCA.ACC.U.GCC......CACUCC........GGUA..AGGUGGAAA.............................AAGU...................................GAUGCGGC.A...............UUC...........................................UGCAA...UACAAGGAGGAAGAAUGAAAAAAUUAAAAGUUUUUUGUCGUAAACACUUCAGAAGAACUGUGGAACACAUUCCAGUAAUAGUACCUAUAACAUUUAAGUAUAAAUUAUGUGGUAAAGAGUAUUUAAGAAAGGAUUAUGAAUACCAACUUAAGUGCCCAGUUUGUUGGGAGCAAGAAAAAAAUAAAUAACUAUUUUUUCAUGAGCGAACCAUCUUUGAAGACGAGUUCGUUAAUUUCUUCUGUGAUGAAAGGACAGAAGGGGUGCAU..............................
JCVI_SCAF_1101668215902/1474-983                 CUUGUAAUGCUUGAGCUAUUGUGGAAUUAGCACCUAUUAAUAAUGUCUUUGCCAUUUUCUUAUAUCUAAUGUUAGAAGUGAUUUUUUAAAGUAUUAUAUUAAUUAGUAU.CAAGAGC.AGAG.........UUAAGU...........CUC.UCU.CCA.ACC.U.GCC......AACUCC........GGUA..AGGUGGAAA.............................AAUU...................................GAUGCGGC.A...............UUC...........................................UGCAA...UACAAGGAGAAAGAAUGAAAAAGUUAAAAGUUUUUUGUCGUAAACAUUAUAGAAGAGUUGUUGAGCAUGUUCCGGUUAUUGCUCCUAUAGCAAUAAAAUACCGAUUGAAUGGUAAGGAGUUUGUAAGAAAAGAUUAUGAAUACCAACUUAGGUGUCCAGUUUGUUGGGAGAACGAAAAAUGGCGCAAAAAAAAUUUAAAAAAGUGAAGAGUUUUAUUUAUAGCAAUUGAUUAAGAUUGUGCUCUCUUUUGCUAAUUGAGCGACUUGUUCUUGAGACGGUUUAAACCAAUAUUUUCG
JCVI_SCAF_1101668741346/1074-1564                AUCAUCUCUUUCCAUUGUGCCUUUUUCAGCUUUCUUAGCUAACUGUUUAAGUAAUUUUUCUAAUUCAUCUUUCUUCAUAUUUCAUUCAAUGAUAAUAUAUCCAGUGUAU.CAAGAGU.GAGA.........UUAAAU...........UCU.CCU.CCA.ACC.U.GCC......CACUCC........GGUA..AGGUGGAA..............................AAAC...................................GAUACGGC.A...............AUC...........................................UGCAA...UACAAGGAGGAAACAUGCAUUGUCUUAUUUUUAAUUUUGGCUUAGCUCAAGCCCGUUGUUCUUCAAGAGAAGGGGGUUAUUGCUAUGUAUAACACUCAACUGCUCUCAACCUUAUGGAAUUGGUCUCAACAGCUUUUAAACAUUAUUGCAGGCGCAAUUAUGUGCAUAAUUAUGGGCUUGUACUUGCUAAGUUUAUUUGAAUGGUUGGUUGUUGGAAUAUAUUGGUUUUACUCACUUUCAAUAAUGUAUUGGUAUCCGAUAGCUGCUUCAGGUUAUUUGCAUAAAAAAAUGGUCUC
JCVI_SCAF_1096627927794/354-846                  UUUAGAGCCGGAAGAUAUCCUUUAAAUCUGAAUUUCUCAAGAAAGUGCUACGUGCAAAAAGAGCGUCUAGUUGCACCCUUUUUUAUCUUUAGUAAAAUAGACAAAACAU.CAAGAA..AGAGUG.......AUGA...........CACUC.UUA.CCA.ACC.U.GCC......AACUCC........GGCA..AGGUGGUUU.............................AAAC...................................GAUGUGGC.U...............UUC...........................................AGCAA...CUAAAGGAGGUAAUGAUGAAAGACUGCGAAUACACUCAUGUGAACAGCCGUGUUCGAAUGCGUAAAUAUCCCACUGGGGAAUAUGGAAUAACAUUUUUAGGUGGCGGCUCUAACGGUUGGUACUACGAAUUCUCAAAGGACCACAAACUUAAAUAUAAACAACACAGAAGUGCCUAUGGCAUAGGUAAAGCUGNNNNNNNNNNNNNNNNNNNNNNNNNNNNNNNNNNNNNNNNNNNNNNNNNNNGAUGUAGAUAGAGUGCUAAAAGAGGAAAAGCUCCCUGCUCACCUUAUGCGAU
JCVI_SCAF_1101667048185/683-191                  UUUAGAGCCGGAAGAUAUCCUUUAAAUCUGAAUUUCUCAAGAAAGUGCUACGUGCAAAAAGAGCGUCUAGUUGCACCCUUUUUUAUCUUUAGUAAAAUAGAGGAAACAU.CAAGAA..AGAGUG.......AUGA...........CACUC.UUA.CCA.ACC.U.GCC......AACUCC........GGCA..AGGUGGUUU.............................AAAC...................................GAUGUGGC.U...............UUC...........................................AGCAA...CUAAAGGAGGUAAUGAUGAAAGACUGCAAAUACACUCACGUGAACAGCCGUGUUCGAAUGCGUAAAUAUCCCACUGGGGAAUAUGGAAUAACAUUCUUAGGUGGCGGUUCUAAUGGUUGGUACUAUGAAUUCUCAAAGGACCACAAACUUAAAUAUAAACAACACAGAAGUGCCUAUGGCAUUGGCAAAGCUGUAAAAAAUAAAGCCAGCAAUUGGAAAGACUUUAAAUGCGAUGUGGACAGAGUCGUAAAAGAGGAAAAGCUCCCUGCUCACAUUAUGCGAUUGGUAAAGUGGAG
JCVI_SCAF_1096627916643/658-168                  ACGUCCCGCACCGAUUUGAAUCUAGCUUGCGGGUGCGUAAUAAAUACAGCUAAAAGGUUUAGGAACCUGAUUAGUGAAAGCUGUCAGGUUUUUUUUAUUAAUAGAGUAU.CAAGAGU.AGAGU.........GAA............ACUC.UCG.CCA.ACC.U.GCCU.....ACCC.........GGGCA..AGGUGGUA..............................AAAA...................................GAUGCGGC.U...............AACC..........................................GGCAA...CCAAACGGGGACCCAUUUGAAACUCCACUCUUUGUUACCAACGAGGAGUAUUUAUGAAUGCAAUAAAAAGCUGUCACACGCCUUACGAGGUUGUGGCUGGAAGAACACUAAGUAAAAAAGGCAGAAUCUUAGAGAAUAUCCACUUGGAAGAAGGCGGCCUAGUUAAUUAUUGGCUGCGUUAUGACUCUGACAAACGCAAGAAAUUUAAAUACAGAAUUGAGGCCAUUUCCUACGAUUAUUGUCCGAAAUGCGAGAAUGGUUGGCACUACGCAGAUACCACUUUUUCCGAUAAGAAA
JCVI_SCAF_1096627635954/991-1493                 AAUCCCGAUUUANNNNNNNNNNNNNNNNNNNNNNNNNNNNNNNNNNNNNNNNNNNNNNNNNNNACUGCGUGACAAAUCCCGAUUUAAUCGUUAAUCUUUGAUCUUUCAU.CAAGAGC.UGGGC........CGAC............GCCC.ACG.CCA.ACC.U.GCCC.....CGCCC........GGGCA..AGGUGGAU...........................CGCGAAA........GCG........................GAUGUGGC.UUC.............UAAC........................................GAAGCAA...CCAAGCGGGUCAAGCGUCGGCCCUCCCUGAAACGGAGGGUUUUUUGUUUUCUGAAUCGACACUGCCUGAAAGCCUGAUCCUGCUCCGCUGACCUUUUUCCGGGAUGGCCCACCUCACGGGCCGGGGGAUUUGAUCCAGCUUGCCGCCCCCGACACAUCGUCGAAGCGGCUAAAGAGGAGAGUAGUCAUGUCUCGCGACCACCUUGCCGUCAAUUCGACCGGAACCACGGUCGAGUCCAUUUUGUCGGCCUCGCACACUUACAUCGAAACGCUCACGAUCAAGCCGAUCGAGGCUCA
ABEF01023758.1/361-852                           ACCAAAGGUGCAGCAAUCCAUGCGGCGGGUGGACUAAGAACCUAUUCGGUUAUUCAAUCUCCGAAAUAGAUAGUAGUAGCGCUGUCAGAGUGUCGUAUCGCACCAGCAU.CAAGAG..AGGGC........GUAA............GCCC..CG.CCA.ACC.A.GCCC.....UGACC........GGGCAA.CGGUGGUCU..............................AAG...................................GAUGCGGC.U...............CGUU..........................................GCCAA...UAAUACGGUCGUCUCAGAAACGUCUUGCGAUGCGAGGGUUUUUUUGUUUGCCCCGACAUCGAGUGACCCGCGUUACGGGUUCGGUAUUUAAACUUCAGCUUAUGCAACGUGGCAUGAGGCCAAAAGCAAUAAAGAGAGGAGCUAAAUAAAUGACGAGAACUUUAACGCAUGAUCCUUGGCGAAAAGAAAGAAACCGGUUAACCGCGCAGUUUAUAAUUAUAAAAAAGCUAGGAAAAAAACCCCCACUGGGUUUGGUGGAAUAUAUGAAAGCCCGCGUUUGGGCUGGGUAUGAGGAC
NZ_AAUW01000010.1/69584-69065                    ACAUGGAUCGGUCCAACUGCGCACUCCCGAGCUAGUCUUUUCAGGAAGAUGUGCCAUGCACUGACGGUCUUGCCAAGCCGGAAUGGACAUGGCAUAAGCCCGCCAUCAU.CAAGAGA.AGGGC........UGGC............GCCC.UCG.CCA.ACC.U.GCC......GUCCG.........GGCA..AGGUGGUU..........UCC.G................CAA...................CAGG............GAUGCGGC.CGGUCAGACCCUC...UACC..............................GA.GGUUU.UCCGGCAA....CGAAGCGGUUAAUUUGCAUGCGCCAGUCCUCCUCGGGCAACCGAUGGAGGAUUUAUUGUCUCAGGACCCUUUUGCCGGACGAGCGGCAGAUCUGAUCGAGAACCAUGUGGUGGCGGGCUCCCAGCUCGCCGGAACGGAUAUCUGGUGCCAGGCCGCCGAAGACUGCGUGCUGGCGCGGAUCAAAUCCCUGCGCAUUCUGGGCGGCCUGCCGCGGCACAAGGCGCCGCUCACUCCGGCAGCCCGUACCGAGCGUCUGAAAACCCUACUUCAACUGUGGGCGAACGGCUGCACCUGC
JCVI_SCAF_1101668648929/359-1                    GCAUGUUCUCAAGCGAGCGAAGCCCUUGGCGCGUUGCGUGAAGCACCGGCAAGCGUCGCAUCCGGACCAUUGUGAGCCAGCCAUCGCUCUGGUACGUCAUCCCAAGCAU.CAAGAGA.GGGGC........CCUC............GCCC.CCA.CCA.ACC.U.GCC......CAACCC........GGCA..AGGUGGUCG.........UCC.U.................UC...................GGGA............GAUGUGGC.CG..............AUC..........................................CGGCAA...CAAACGGGU.GCAGCCUCGUCCAGAUCGCGACCGCCACGCCCUCUGAACGAGGACACCCAUGCUGUCGCGACGAGAUUUCCUGCAAGGCGCCUCGGCGCUCGCCAUGACCCCGCAGGUGGAGCGCAUUCUGGAACACCACCUGCGCCAUGAGGCGCCGCUGCUUACGCCG..............................................................................................................................
JCVI_SCAF_1096627360979/3343-2843                GGUAUGAAGACUGCGACUGAGAGGCCGUCCGGACAGGUAUUGGCUUAAACGCUGGCAUUAUUGGUCGCUUGUUACAGCGUGGCAAAUGGUGUACCAACCCACUCAGCAU.CAAGAGA.AGGGC........CUCG............GCCC.GCA.CCA.ACC.U.GCC.....AACACCC........GGCA..AGGUGGUCG.C.C.........C...............GAAA...................G............GG.GAUGCGGC.C...............AAACC.........................................GGCAA...CUAAAGGGCAGGCCUCAUCUUCAUCGCGAUCAUCAAGCCUCUCUGACCGGAGAGAUCAUGACAACGCGACGUGAUUUCAUCAUAUCAAGUGCUGCUGCGGCGACGGCAAUGCCAUUUGCCAUUCAAGCACAGCCGCUGGCCAUCGCACCUCUCACGGCCAAGCAGCGAAUGCGAAGGCUCUUCCUUACACGCACCCCUGAAUGGGAAUACAGGCUCGUCUCGGACGGGCCAGAUCGCCCACAGCCGUUGAUCAAGCGAUCGGUUGUCGAGCGAACCUUUGGUGGCGGCACCUACGA
ABEF01026777.1/1338-1549                         CCUGGUCGAGCCGGUGACCACCAAACUACGUGGCACUCGCCCGCACGGUAGGGCAAAGACGGUGGGCUCUUGAAACCUGGUCUCGUUCGAACUAUCUUAAAACCAGCAU.CAAGAGC.AGGGU........UGAC............GCCC.UCG.CCA.ACC.U.GCCC.....UGUCC........GGGCA..AGGUGGUU..........CC..C...............GAAA...................G.GG............GAUGCGGC.C...............ACAA..........................................GGCAA...CAAAGCGGGCCCAUCUUUGCGUC.................................................................................................................................................................................................................................................................................
ABEF01032110.1/592-97                            CCUUACGCCGAUGACGUGGAAAAGGCGUUAAAUGGAUUCUUGGAUGAACACUUAAAACGCCGCCAGUCGGAGCCUGAAGACAAAGACUAGCGAUCUGAUCACGAAGCAU.CUUGAGC.AGGGC........UGAC............GCCC.UCG.CCA.ACC.U.GCC......AGACCC........GGCA..AGGUGGUU..........UC..C...............GAAA...................G.GG............GAUGCGGC.C...............AA............................................GGCAA...CCAAAGGGUCCAAAGCCGAUCAAGCGUCAGCCCUCCUUAGACAACUGAAGGAGGGUUUUAUUAUGGCUAAAAAACGCAACGUAACUCUUGAUCACGAUGACUUCAUUACAUCAGCCGGGAUGCGUCUAUCCGACGUACCGGAGUUCGCUCGACAUGAGGUCGAAUGGAUGGAGGGUGUGCAAGGUUCAGUAACAGGUGGCUUGCCGCCUGAAACUGAAGUGGCAAUACCCGACAUACUUUAUUCCCUACCCGAACUUCACCCGGCCCGUCCAAGAGGAUCAAAGGCAAUGAUUGAC
ABEF01016903.1/79-580                            UUACAGGUCCGCUCUAGUUAGUCUGACAAUGCCCGAGCGACAAAUGCGCUUGCCUGACCAAUAAUUGCUUUGCUUCGUAGCGACUGUUCUGCUACUUUGGUGUCUGCAU.CAAGAGA.AGGGC........UGAC............GCCC.UCG.CCA.ACC.U.GCC......CGACCC........GGCA..AGGUGGCU..U.......CC..C...............GAAA...................G.GG..........A.GAUGCGGC.C...............AAGGAC........................................GGCAA...CCAAGGGGUCCAAAGCCGAUCAUGCGUCAGCCCUCCUCGGAGACAACCGAAGGAGGGCUUUUCAAUGCUGCGAAAACGUGUGGCUGCCGCAAUAACGACGAAACCCGGCACUGAGCAUACACGCAGGUCCAUUUUUUCCGGUCUCGGGUUGUACGGCCUCGGGACCAUCGAACCCGUUGUGCUGGCGGCCCUGACGACAGAGGAGCCGCUCCUCCUCAUCGGCCCUCACGGUACGGGCAAGAGCCUGCUGCUGACGCGGAUCGCUGAGGCUCUCGGUCUUGAGUUCCGCCACUACA
JCVI_SCAF_1101667040313/163-663                  UUCCUGCGUAUUAGGUUGUUGUCUGGGGACUGGCUUGGAUGAUUAGCAAGUUGAUUUGAGACGAAAAUCAUUGCCUCACUCCAUCGCGGAAUACAUAAUAUCCGGACAU.CAAGAGU.AGGGC........UGAC............GCCC.UCA.CCA.ACC.U.GCC.......GACCC........GGCA..AGGUGGUG..........UCC.C...............AAAA...................GGGA............GAUGUGGC.C...............AAGGAC........................................GGCAA...CUAAGGGGUCCAACUGCCUAACAUCGCGUCAGUCCUCCUCGGUUUAACCGCAGGAGGAUUUUAAUAUGACUAAAGAGCGCAACCUAAGUCUCAAUCCCGACGACCACAUCACAUCUGCUGGCAGACGGCUCGGUGACGUGCCCGAAUUUGCCCGUCAUGAAGUCGAGUGGAUGGACGGCAUACAAGGUUCAGCCACAAAUACACUGCCUUCAGAAGCGGAAGUUCCCGUCCCGGUCGGAAUAAUGAAACUGACCGAACACGCUGUUUCCGGUCGUCCGCGUGGAGCAACUGCAAUG
JCVI_SCAF_1101668061828/993-1460                 GAACCGGUUCGGUCCGAUGUUCGCUGCCGAGAUCCGCAAGCGCCGUGUUCAAAACCGAUCGUAUUUUCCUUAGCUAAAUCAUGAACUCGCGAGCAUAAUGUUCGGACAU.CAAGAGU.AGGGC........UGAC............GCCC.UCG.CCA.ACC.U.GCC.......UACCC........GGCA..AGGUGGUG..........CUC.C...............GAAA...................GGAG............GAUGUGGC.C...............AUAGAC........................................GGCAA...CUAAAGGGUCUAAGCCAUUCAGAAUGUCAGCCUUCCUCGGAACAACCGCUGGAAGGUUUUUGUUAUGGGAACAAUUAUCGAUCUUGGCUUGGCACCGCCGCAUGAUCCGAUGUUCGGUAUUAGCGGCAGCAACAUCGUUUCGCACCUGACGCCGAAGAACUGGCGCAAGAGGGCGAUCGGGCUGACAAAGGAGGGGCGCUUCCUCUACGUGAUGGUCCAGCUUGGGCGAUUGAAAAUCGAUGGGAAAAAGCAAAAGCGGUACUACGUCCGGGUGCAC...................
NC_009470.1/3659-3154                            UGGCUGGUCUUCGUGGAAGACCGAUACGAUCCAAGGACGGUCACGUGUUAUUCCUCAAACUGAGGUGCUUGCCCAGUUCGAUAUUGCCGGCUAUCGUCACCUUCAGCAU.CAAGAGU.UGGGC........CGAC............GCCCAGCG.CCA.ACC.U.GCU.......UCCCG........AGCA..AGGUGGCU..U.U.CU..UCC.U..................U...................CGGAAG.......AA.GAUGUGGC.CG..............GUC..........................................CGGCAA...CUAAACGGGACAAGCCACCACGGCGUCAUGCGCUCUUCUCUUCAAGAAAGAGGAUGAGAAUGACUGUCGAUAGAAUCGAAAUUGAGCUGGCCGAUGCAAGGUCCCCGGACCUGAUUAACUUGGUAACUGCUCUGGACGAUUUCUUAAACCGGGUCUGCGGGGUGGAAAGGAAUCACGGCUCUCCAAUUGAUCGGUUAGCACACGACGACACGCAAAUGUUUAUCGCGCGGAUUGCCGGACAAGCCGUUGGCUGUGCAGGGCUUCAGGUGUUCGAGGACGGUACAGGGGAGGUGAAG
NC_009511.1/636152-635649                        CAGGCGCUGGCCGAGGAGCAUGACACGAUCCGGCCGGGCGCCGCCGCCGCCUGAGCGCGGGCCGGGGGAUUGCCAAGCGCCGCUCCCGCGCCUAGGGAAGAUGCAGCAU.CAAGAGU.UGGGC........CGGC............GCCCAACG.CCA.ACC.U.GCC......GAUCCG........GGCA..AGGUGGCG..C.......UCC.C...............GCGA...................GGGG..........G.GAUGUGGC.CG..............AUC..........................................CGGCAA...CCAAGCGGACCAAGCCCAUCGCGUCGACCCAUCCGACAAGGAAUGACGCGACGUGCCGAUCAAGAUACCCGACGACCUUCCCGCCCGUCCCAUCCUCGAACAGGAGGGCGUCGUCGUCAUGCGCCGCACCGAUGCCGUGCGGCAGGACAUCAGGCCGCUCAGGAUCGGCCUGCUCAACCUGAUGCCGAACAAGAUCAGCACCGAGACGCAACUCGCCCGGCUGCUCGGCGCGACGCCGUUGCAGGUCGAGCUCACGCUGGUGCGGAUGACCGACCAUGUCGCGCGCCAUACCCCCG
JCVI_SCAF_1096627469829/1099-598                 AGCCAUCAUUUUUUUUGCAAAGAUGUCUUGUUAAAUUCCAUUUUUAGAUCAGCGCAUAGCCAAUGCGCCUUUACAAUCUCAUUUUAAAAGCUAUUUUCAUAAGAUACAU.GAAGAG..AGGAC........UGAC............GUCC..CG.CCA.ACC.U.GCU......AGAUCC........GGCA..AGGUGGUUU.C.C.....UUU.U................UUA...................AAAA.........GG.CAUGUGAC.C...............UUCG..........................................GGUAA...CAAUGGGGUCCAUGAGCGUCUGUCCUCCAAGGGAAACCUAGGAGGAUUUUUUAUGCCUAAAACACAUCACAACACCUCCUGAUACUUAUUGAAAUUUGUUCAUGGUAACCGACCACAUAAAGCGCUGGUUACCUGCUGUUUGAUAUNNNNNNNNNNNNNNNNNNNNNNNNNNNNNNNNNNNNNNNNNNNNNNNNNNNUUUCACAGAAGAGCAAUUUUUAAACAGAUCGGUGAAAAGAAUAGAGGUCUCUCUUCGUGAAAAAGCAAAUCAUCAAUCAAUGAUUGAUGGCAAUGUCGU
JCVI_SCAF_1096627680375/421-919                  AGAGCAUCUCGUGUCUCACUGCAUUGGCGCUUUUAAUAAUCAUUCAUCUACUGAACUAGUCUAUUAACAUUGACUUUUAAGUCAUAUUUUGCUUCACUCAACGUUGCAU.GAAGAG..AGGGC........AGAC............GCCC..CG.CCA.ACC.U.GCC......UGACAC........GGCA..AGGUGGUUU.C.C.UU......................GAAA.......................AA.......GG.CAUGAGAC.C...............AUAG..........................................UGUAAA...CACAGUGUCCAUGAGCGUCCGUUCUCCCAGGUAAACUGAGGAGGAUUAUUUGUUUAGAGAGCCAAUGUUCUUGUCCUGAAAACCUCAACCAGCUUGAUAGUCGUGUUCCGCCGCAGGUGGAGUGCGUCUGCUGUUUGAAAUGUUAAUCAGAAGGAGAACACUAUGAGUGGAACUCAUAAUGCGGACCAAGUUUGUCCAAUCAUCGAAGAGCAUAAGCUUAGAAAUACUGCAAAAGUUUGGUUUUCAGCCGAAGUUGUAAGAGCUUUCAAAACUUAUGAUGAAAGGGCGCCUCUGG
JCVI_SCAF_1096627120551/1862-1365                CAUUUAGAUAAAUAGAAUAAGGGACUGCCUUUGAUAGUGGAUAUAAAGGAAAUAUCUAAUUAAAUCGCCUUGGAAAUUUUAUUUUUUUUUGUUAUACGAAAUCACACAU.GAAGAG..AGGAC........UGAC............GUCC..CG.CCA.ACC.U.GCC......CGGACC........GGCA..AGGUGGUU..........CCC.C...............UCCC...................GGGG............CAUGCGAC.C...............AAAG..........................................GGUAA...CCAAGUGUCCAUGAAGCGUCCGUCCUCCUUGGAAAACCGAGGAGGAUUUUUUGAUGAAGGAACGCAGCGACUUCGACUUCUGAACUGUAACCAAACUUGCUUGUGACGUGGCUCUGGCACGCCAGAGGUGCGUCCGCUGUUUGAAAUGCAAAUCAGAGGAGAAGUUCAUGACCGAAAAUCAUGAAAACGAGGGCGUAUGCCCGAUUAUUGAAGAGCACCGCCGCAAGGAGACUGCAUCGGUGCUUUUCUGGCCAGCCGUUGUGGAGUUGUUUCCUUCCUUUGAGGAGAGAGGAGGG
JCVI_SCAF_1101668394919/703-205                  AAUUUUUAUCAGUCUGAGUUAAUCGCUAAAUUUAAUAUCCUUUUUAAGCUUUCCAUGCCUUCCAAAGAUUGACCAUCACGAUUGAUCUAAGGUAGCUUGUACCCAUCAU.UAAGAG..AGGAC........UGAC............GUCC..CG.CCA.ACC.U.GCC......UUUUCC........GGCA..AGGUGGUA..........GCC.U...............UAGUU..................AGGC............GAUGAGAC.C...............CUUG..........................................GGUAA...CUAAUGGAUCAUCAAACGUCUGUCCUCCCGGUUCAAACCACGGAGGAUUUUAUGUUUAAAGGCCUAGUUCUUCUGUUCUGAAAAAACAUUCAAGCGCUGUGACUGACGUGAAUCGCUACAGGCGAAUUGCGUCCGCUUUUUGACAUGUUAAUCAGAAGGAGAAUUGUCAUGAGCAAAGCUCAUUACGACGAAGAAACUGGCCUGUUCAUCGAAGAUCACCCUAAGCAGAAAAUGGUGAAAGCGCACUUCACUCCGCCGGCGGUGGAGGAGUUCGCGACGUUUGGUGAAAGAACAAA
JCVI_SCAF_1096628351919/423-1                    UUAAACUUAUCGGGAACUUUGGUUUACGGACAACACCCCGUGCUCACCAUUGGAAAAUGAAAAUAACUAUUUCAAUGCGCAAUAAAAUUCACUAAUACUUACCACGCAU.UAAGAG..AGGAC........UGAU............GUCC..CG.CCA.ACC.U.GCG......UGUUCC........AGCA..AGGUGGUU..........GCC.U...............UAAUU..................AGGC............GAUGAGAC.C...............UAAG..........................................GGUAA...CCAACGGGUCAUCAAACGUCUGUCCUCCCGGCUUAAACCGUGGAGGAUUUUAUGUUUAAAGGUCGAGUUCUUCUGUUCUGAAAAAACAUUCAAGCGCUGUGACUGACGUGAAUCGCUACAGGUGAAUUGCGUCCGCUGUUUGACAUGUUAAUCAGAAGGAGAAUUGUCAUGAGCAAAGCUCAUUACGACGAAGAAACUGGCCUGUUCAUUGAAGAUCACCCCAAGCAGAAAAUG..............................................................
JCVI_SCAF_1096628001838/518-20                   UUAUCUGCGGUUUUAAUAAAAAAUUGUAUCUGCCCAUUAAAUUUUACCUCUUAACAGUCCAAGAAACUUUACUUUAUCUGCUGAGUAAAUUAAAAUCUAAAAUGAUCAU.UAAGAG..AGGAC........UGAC............GUCC..CG.CCA.ACC.U.GCC......UUAUCC........GGUA..AGGUGGUAA.........CCU.C...............AUAU...................GAGG............GAUGAGAC.C...............UAAG..........................................GGUAA...CCAAAGGAUCAUUGAACGUCUGUCCUCCCGGCAAAAACCGUGGAGGAUUUUUUAUGUUUAAAGCUCAAGUUCUUCUGUUCUGAAAAGCAGUCAAACACCGUAACUGACGUAAAUCGCCAUUGGUGAAGUGCGUCCGCUGUUUGACAUGUAAAUCAGAAGGAGAACUGUCAUGAGCAAAGCUCAUUACAACGAAGAAACUGGUCUGUUCCACGAAGAGCACUUUCGCAACGAGCUGGCGAAGGUCAGCUUUACGCAAUCGGUUAUGGAGAAAUACCUAACCUACGAAGAACGCGACA
JCVI_SCAF_1096628364210/1104-1602                AGGCCCUGCCUAUGCAGCGGCUAGUUGCAAUUGUGCCUUCCAUUUAGACAGAUCCUGCGAAGGUUUUUUGUUGAAUUUUUAUCAAUAUUAGUUAAAAUAUUAUAAUCAU.UCAGAG..AGGAC........UGAC............GUCC..UG.CCA.ACC.U.GCA......UUUUCC........GGCA..AGGUGGUUA.C.C.....UC..................AUUU.....................GA.........GG.GAUGAGAC.C...............GUAG..........................................GGUAA...CCAAAGGAUCAUUGAACGUCCGUCCUCCCGGCAAAAACCGUGGAGGAUUUUUUAUGUUUAAAGCUCAAGUUCUUCUGUUCUGAGAAGCAGUCAAACACUUUAACUGACGUAAAUCGCCAUUGGUGACGUGCGUCCGCUGUGUGACAUGUAAAUAAGAAGGAGAACUGUUAUGAGCAAAGCUCAUUACAACGAAGAAACUGGUCUGUUCCACGAGGAGCACUUUCGCAACGAACUGGCGAAAGUAAGCUUUACGCAAUCGGUUAUGGAGAGAUACCUCACCUACGAAGAACGUGACA
JCVI_SCAF_1096627826832/371-1                    GCUUUGCCUUACAGACCUGACGACGCUGUUGCGCUGUUUGAGGAAGCUAAGGAUUUAGCUCUGACGUCAAUCUAGCGAGAGCGAUGAUAAGGUUUUAACGAUCUAGCAU.CAGGAG..UGAGC........GAAA............GCUC..CG.CCA.ACC.U.GCC......CUCCCA........GGCA..AGGUGGCGCAG..................................................................AAUGUGGC.CUC.............AUU.........................................GAGGCAA...UCAACUGGGAUUCACUGAUGCUCCUAAGUUUUAACAGGAGUUUAAAAAUGACGACACGAAGAACAUUUCUAAAGGGUGUGGGAGCUGGCCUUAUCCUUCCUAGCACGUGGAGCCUUUUUGCCAAUCAUUUGGAAAAUUUUGGGGAGCCGCUGAUUCGGGCGCCAAAGGUAAUCGACAACGUACUCUAUG...........................................................................................................
NC_008760.1/31807-31302                          CCAAAUAGCGCAAUUAAUAUGCGUAACGGUAGAAAAACUAAUGCUUUAGUCUGCCUUCUACGAUGCCUGCCCGGAGUUUAGUCUUUUGCGUUUAAAAUUGGUUCAACAU.CAGGAGU.UGGACA.......GUAG...........UGUCC.ACG.CCA.ACC.U.GCC......UACUCG........GGCA..AGGUGGU...............................AUCGCUUAUGCA...........................GAUGGGGC.CUU.............UAAAC.......................................AAGGUAA...CCAAACGAGUCCCUUUGCCGUCGCGCCAUCUGGCAUGACGGCAAGGAGCCAGUGACCUGAUGCCUGGCUUUAUUUUCCAUCAGAAGGUUAAAACCACCGGCUUCCAGCCGGUCAGCUUCAGCUGAGAAAAUGAGGAUGCUGGAGGUUGGUGAUGGACUACAGAUACGGAAGCCAUACGGUAUUUCAGAUCGAGUCAGUCUGGGCCCUGAGGCCGCUGCAGCGUUGGCGGCCAAGGUUCUCCAGCACAUUGGCCAGCAAAGCCAGCAAAUUGACUCGCAGGCGAAGACCAUCGAGUU
JCVI_SCAF_1096627496650/256-745                  AAUUAUAACGUCGCCGAUUUGUUCCAGAUUGCAGGGCGAUUAAUAAAUUCUGUUAAAUAGGUUAAGCCUGUUUAGCGUUUGCUGACAGGUUUUUUUGUUUACUGAGCAU.CAGGAG..UGGGC........GCAA............GCCC..CG.CCA.ACC.U.GCUU......ACCC........AAGCA..AGGUGGUU..CGA..............................................................G.AAUGUGGC.C...............GUAA..........................................GGCAA...CCAAGUGGGUUCUCUACCAUUCCGAUGCUCUCAACCCAAGGAGAGUAGUUAUGACGAAUGAAAAAUACGAUCAAGACUUUGCCAAUGCCAUGGCCCUGAAGCUCAGGCUCAACCGUGAGGCUCGCGCUAAACCCAUUGAACCCAGACCGCCAGAGGAUGAUUUCCGCCACGAGAUGGCGCGCUCGAUUGCAGAGAAGCGCGGAGUGACACCGGAAGAUGUCAUGGAGGAGCUGGAGGCGUUCGGCUUUUAAUCAAACUACGUGUAAACGACCACAAGAGCAUCAUUUGAGUAGAAU
JCVI_SCAF_1096626908750/1118-1609                AAGAGAGACCGAGAGUUGUUUUGUGAACUAGUAGCGAUUCACUUUUAUGUUAAUAUUUAACCUCGGCUGGUGGAUUCAUCUAAAUAAUCCAUAAGUCAUAUAAGAGCAU.CAGGAGU.GGGA.........CUUGU............UCC.CCG.CCA.ACC.U.GCU......UACCGA........AGCA..AGGUGGUU..............................AGAG...................................UAUGUGGC.C...............UAAAC.........................................GGCAA...CCAAAUCGGACUCUCCGUUGAUGCUCCUUUUUUAAAAUUAAGGAGCUACGCAUGAAAAAAAUCGUCAGAUUCACUGAAUACAGAAUUAAUCGCGUUAGAAACCGCAGGUCUCGUCUCGGCGGCACUAUGGUUAGUAGACAGAUAGACCAUCUUCACAACCUCAGACUUCAACUUGAUAGACGACUGAGCAAGCACCCAAGCAGAUAUAAAAGACGCAAGUAUUAUCAACCAAUCCCACGAUAUACAGGUGGCUACGACACGAGGGGGAAACUACCUGCCAGCAUCAACCACCUAGC
JCVI_SCAF_1096627379551/2722-2243                ..............CACACUUGUUUAUUAGUUAUGCCCAGCUGACUUUUGCAUAUAACUAAAUAGUAUUUUCAACUCCAGAACUCAUUCUAGUACCCAUUUUAUUGCAU.CGAGAGU.AGGAC........GAAA............GUCC.UCG.CCA.ACC.U.GCU......UACCCA........AGCA..AGGUGGUC..............................CAAU...................................AAUGUGGC.C...............CUUACA........................................GGCAA...CCAAAUGGGAAUCCUUUCUUACUCUUUGAUGCUUCUUGUAAAUCUUUAGGAGCUAGAAAUGACACCUGAUGUAAUGAACUUUGUUUCGUACCGUUUAGACCACGUAAAACCAAAACAUACCUCUUGGAGUUCUGCUAUGAGCAUAAGACGGGUAGACCACUUCCAUAACCUCCGAUUGAAACAUGACCUGCACCCAUUGGGCGUUCGCAAGCGGUCUUACUAUCCAAGCCUACCUACACCGCGUAGUGGUUUGCUUCACUGGUCAAAUACGCAAAUAACAAUGAAUAAGCUGAUAG
JCVI_SCAF_1096626988086/1328-1541                UUACAGAAAAGAUACUUUAUUUUCUCAUUUUGGACAUGCUGAUAGAAAUUGGGAAAAUAUAGAAAAUAUUUAAACAUUUUUAAAUCAUUUGAUAUAAUUUGAGGAACAU.AAAGAG..AAGGU........AAAG............ACCU..CG.GCA.ACC.U.GGA......AGACUA........UCCA..AGGUGCUU...............................GAA...................................GAUGUGGC.A...............GAGA..........................................UGCAA...CUAAGUAGUCAAAAUCUUCUCCAAAUUUAAGGAGA.....................................................................................................................................................................................................................................................................
JCVI_SCAF_1101668506008/221-709                  UACAAAGAAGAUACGUUAUUUUCACAUUUCGGUCAUAAGACUAGAAAUUGGGAAAAAAUAGAAAAUUUAUAGAUUCUAUCUAUGAGUUUGAUAUAAUUUAAAUAAGCAU.AUAGAG..AAGGU........AAAG............ACCU..CA.GCA.ACC.U.GGA......AGACUA........UCCA..AGGUGCUA...............................GAA...................................GAUGUGGC.A...............GAAA..........................................UGCAA...CUAAAUAGUCAGAAUCUUCUCCAAAGAAAAGGAGAAAUAUGAAAUUUAAUUCAAAGCUUAUACACGCAGGGUAUGAUUCGAGUGCUGAUAGUCAGGGAUCUAUCACACCGCCAAUAUAUAAAACAACAGCAUAUCAAUUUAAUAAUACUGAGCACGCUGCUAAUCUCUUCGGACUUAAAGAGUUUGGAAAUAUAUAUUCAAGAUUAACAAACCCAACAGUUGGGUCGCUUGAGAAUAGAUUGACUGAAUUAGAAGAUGGGGCAAUGUGUGUUGCUCUUUCGUCUGGAACAGCUUCA
JCVI_SCAF_1101667077280/501-13                   ACAGAACUGAUACACUUUUUUCUCAUUUUGGACAUUCAAAUAGAAACUGGGAAAAAAUAGAAAAUAUUUAGUUAAAUCAAAAUACUUUGAUAUAAUUUUUAAUAAGCAU.AUAGAG..AAGGU........UUAG............ACCU..CG.GCA.ACC.U.GGA......AGACUA........UCCA..AGGUGCCU...............................GAA...................................GAUGUGGC.A...............GAAA..........................................UGCAA...CUAAAUAGUCAAAGUCCUUCUCCAAAUUAAAGGAGAAAUAUAUGAAGUUUAAUUCAAAACUAAUACAUGCAGGUUGGGAUUCUGAUGAAAAUUCUGAAGGAUCAAUAACAGUUCCUAUUUACAGGACAACAGCUUAUCAAUUUAACAAUACCGAACACGCUGCAAACCUAUUUGGCUUAAAAGAGUUUGGUAAUAUUUAUUCCAGGUUAGGCAACCCAACAGUUGGAGCAUUGGAAGCCAGAUUAACAGCCCUUGAAGAAGGUGCUAUGUGUGUAGCGUUGUCUUCAGGAACCUCU
JCVI_SCAF_1101668426160/235-1                    AUUUCGAAAACGUUAUAUUUGCUGUCAUUAUUAGUAAUUAUUCUAUUAAAAACCAAGAAAUUGAUAAAUUUUCAAAAAAAUAAAUAAUUUGGUAUAAUUAUUAAAGCAU.AAAGAGA.AGGUU..........AA............GACC.UCG.GCA.ACC.U.GGA......UGACUA........UCCA..AGGUGCCCGGA..................................................................AAUGUGGC.A...............GUGA..........................................UGCAA...CUAAAUAGUCAAAAUCCUUCUCCAAAAAAGGAGAAAAUUUAUGAAAUUUAAUCAAA................................................................................................................................................................................................................................................
JCVI_SCAF_1096627171199/616-1104                 UAAUAAGUAUUCUAUUACUAACUGAUAGAAUGCAUUUAUUUUUGAAAAAUAAAGAAAUUUAAAAAGAAUCCCUUUGAAUAAUUUAAUUUUGAUAUACUUGUUGAAACAU.ACAGAGA.AGGUU..........AA............GACC.UCG.GCA.ACC.U.GGA......UGACUA........UCCA..AGGUGCUAG.U................................................................A.AAUGUGGC.A...............GAAA..........................................UGCAA...CUAAUUAGUCAAAAUCCUUCUCCAAAAAAAGGAGAAAAUAUGAAAUUUAAUUCAAAGUUAAUUCACGCUGGUUAUGAUUCUGAUGCCAAUUCUGAAGGAUCUAUAACAGUUCCAAUAUAUAAAACAACAGCAUAUCAGUUCAACAAUACUGAACAUGCGGCAAAUUUAUUUGGUUUAAAAGAAUUCGGUAACAUUUACUCUCGACUCGGCAAUCCAACAGUUGGUGCUUUAGAAGCAAGGCUUACAGACCUUGAAGAGGGUGCUAUGUGUGUAGCUUUGUCAUCUGGUACGUCUGC
JCVI_SCAF_1101668715390/655-167                  UGUAAGGAACUGCCAUAUUUCAAUCAUAAAGAUUGGUUGUUAUAGCAAAAAUUAAAAAUUCAAAAGAAUUCCUUCGAAUAUAUUAAUUUUGAUAUAAUUGUUGAAACAU.AUAGAGA.AGGUU..........AA............GACC.UCG.GCA.ACC.U.GGA......UGACUA........UCCA..AGGUGCUCG.U................................................................A.AAUGUGGC.A...............GAAA..........................................UGCAA...CUAAUUAGUCAAAAUCCUUCUCCAAAAAAAGGAGAAAAUAUGAAAUUUAAUUCAAAAUUAAUUCAUGCUGGUUAUGAUUCUGAUGCUAAUUCUGAAGGAUCUAUAACAGUUCCAAUAUAUAAAACAACGGCAUAUCAGUUCAACAAUACUGAACAUGCAGCAAAUUUAUUUGGCUUAAAAGAGUUCGGUAAUAUUUACUCUCGACUCGGUAAUCCAACAGUUGGUGCUUUAGAAGCAAGGCUUACAGACCUUGAAGAGGGUGCUAUGUGUGUAGCUUUGUCGUCUGGUACGUCUGC
NZ_AAPR01000181.1/452-1                          UAUAGAAUAGAUACACUUUUUUCUCACUUUGGUCAUGAUGAUAGAAAUUGGGAAAAAAUAGAAAAUAUUUAGAAGUCUUAAAAACUUUUGAUAUAAUUUUUAAUAACAU.AAAGAGA.AGGUU..........AA............GACC.UCG.GCA.ACC.U.GGA......AGACUA........UCCA..AGGUGCUU...............................GAA...................................GAUGUGGC.A...............GUAA..........................................UGCAA...CCAAGUAGUCGUACCCUUCUCCUAUAAAAAGGAGAAAACUAAUGAAAUUUAAUUCAAAACUCAUUCAUUCAGGGUGGGAUUCAGAUGCUGACGCAGAAGGAGCUAUAACUGUUCCAAUUUAUAGAACAACUGCUUAUCAAUUUAACAAUACGGAACACGCUGCUAGCUUGUUUGCUUUAAAAGAGUUUGGAAACAUUUAUUCUCGAAUUGGGAAUCCAACUGUUGGUGCUCUUGAAGCGAGGCUAACUGCUUUAGAAGAGGGUGCUAUGUGUG.......................
JCVI_SCAF_1096627323041/3134-2646                CUAUAGAAUAGAUACACUUUUUUCCCACUUUGGUCAUGAUGAUAGAAAUUGGGAAAAAAUAGAAAAUAUUUAGAAGUCUUAAAAACUUUUGAUAUAAUUUUUAUGACAU.AAAGAGA.AGGUU..........AA............GACC.UCG.GCA.ACC.U.GGA......AGACUA........UCCA..AGGUGCUUG.U................................................................A.GAUGUGGC.A...............GUAA..........................................UGCAA...CCAAGUAGUCGUACCCUUCUCCUAUAAAAAGGAGAAAACUAAUGAAAUUUAAUUCAAAACUCAUUCAUUCGGGGUGGGAUUCAGAUGCUGAUGCAGAAGGAGCUAUAACUGUUCCAAUUUAUAGAACAACUGCUUAUCAAUUUAACAAUACGGAACACGCUGCAAGUUUGUUUGCUUUAAAAGAGUUUGGAAACAUUUAUUCUCGAAUUGGGAAUCCAACUGUUGGUGCUCUUGAAGCAAGGCUAACUGCUUUAGAAGAGGGUGCUAUGUGUGUUGCUUUAUCUUCUGGUACAUCU
JCVI_SCAF_1096627263379/2734-2246                UAUAGAAUAGAUACACUUUUUUCCCAUUUUGGUCAUGAUGAUAGAAAUUGGGAAAAAAUAGAAAAUAUUUAGAAGUCUUAAAAACUUUUGAUAUAAUUUUUAAUAACAU.AAAGAGA.AGGUU..........AA............GGCC.UCG.GCA.ACC.U.GGA......AGACUA........UCCA..AGGUGCUUG.U................................................................A.GAUGUGGC.A...............GUAA..........................................UGCAA...CCAAGUAGUCGUAUCCUUCUCCUAUAAAAAGGAGAAAACUAAUGAAAUUCAAUUCAAAACUCAUUCAUUCAGGGUGGGAUUCAGAUGCUGACGCAGAAGGGGCUAUAACUGUUCCAAUUUAUAGAACAACGGCUUAUCAAUUUAACAAUACGGAACACGCUGCUAGCUUGUUUGCUUUAAAAGAGUUUGGAAACAUUUAUUCUCGAAUUGGAAAUCCAACUGUUGGUGCCCUUGAAGCAAGGCUCACUGCUUUAGAAGAGGGUGCUAUGUGUGUUGCUUUAUCUUCUGGUACAUCU
JCVI_SCAF_1101668521348/122-610                  UUAUCGAAUAGAUACACUUUUUUCCCAUUUUGGUCACGAUGAUAGAAAUUGGGAAAAAAUAGAAAAUAUUUAAAAGUCUUAAAAACUUUUGAUAUAAUUUUAGGAACAU.AAAGAGA.AGGUU..........AA............GACC.UCG.GCA.ACC.U.GGA......AGACUA........UCCA..AGGUGCUUG.U................................................................A.GAUGUGGC.A...............GUAA..........................................UGCAA...CUAAGUAGUCGUAUCCUUCUCCUAUAAAAAGGAGAUAAUUAAUGAAAUUUAAUUCAAAACUUAUUCAUGCAGGGUGGGAUUCAGAUGCUGAUGCAGAAGGGGCCAUAACUGUUCCAAUUUAUAGAACAACUGCUUAUCAAUUUAACAAUACUGAACACGCUGCAAACUUGUUUGCUUUAAAAGAGUUUGGGAAUAUUUAUUCUCGAAUCGGAAAUCCAACUGUUGGUGCUCUAGAAGCAAGGUUAACCGCUUUAGAAGAUGGUGCUAUGUGCGUUGCAUUAUCUUCUGGUACAUCU
JCVI_SCAF_1096627318695/736-248                  UUAUCGAAUAGAUACACUUUUUUCCCAUUUUGGUCACGAUGAUAGAAAUUGGGAAAAAAUUGAAAAUAUUUAAAAGUCUUAAAAACUUUUGAUAUAAUUUUAGGAACAU.AAAGAGA.AGGUU..........AA............GACC.UCG.GCA.ACC.U.GGA......AGACUA........UCCA..AGGUGCUUG.U................................................................A.GAUGUGGC.A...............GUAA..........................................UGCAA...CUAAUUAGUCGUACCCUUCUCCUAUAAAAAGGAGAAAAUUUAUGAAAUUCAAUUCAAAACUUAUUCAUGCAGGAUGGGAUUCAGAUGCUGAUGCAGAAGGGGCCAUAACUGUUCCAAUUUAUAGAACAACUGCUUAUCAAUUUAACAAUACUGAACACGCUGCAAACUUGUUUGCUUUAAAAGAGUUUGGAAACAUUUAUUCUCGGAUCGGAAAUCCAACUGUUGGUGCUCUAGAAGCAAGAUUAACCGCUUUAGAAGAUGGUGCUAUGUGCGUUGCAUUAUCUUCUGGUACAUCU
JCVI_SCAF_1096626957117/1182-1670                UAUACAACUGACACACUUUUUUCUCAUUUUGGAGACCCAGAAAGGAACUGGGAAAUAAUAGAAAAUAUUUAGUUAUGUCAAAAUAUUUUGAUAUAAUUUUCGUAAGCAU.AAAGAGA.AGGUU..........AA............GACC.UCG.GCA.ACC.U.GGA......AGACUA........UCCA..AGGUGCCU...............................AAA...................................GAUGUGGC.A...............AAAU..........................................UGCAA...CUAAGUAGUCAAAAUCCUUCUCCAAAUUUAAGGAGAAAUUUAUGAGAUUUAAUUCAAAAUUGAUACAUGCAGGUUGGGAUUCUGAUGAAAAUUCGGAAGGUUCAAUAACAGUGCCUAUUUACAGAACAACAGCUUAUCAAUUUAAUAAUACUGAACACGCUGCAAAUCUAUUUGGAUUAAAAGAGUUUGGUAACAUUUAUUCUAGAUUAGGCAACCCAACUGUUGGAGCACUUGAGGCUAGAUUAACUGCUCUUGAAGACGGUGCUAUGUGUGUAGCAUUAUCUUCAGGAACCUCU
JCVI_SCAF_1096626874379/1536-2024                UAUAGAACAGAUACACUUUUCUCUCACUUUGGCCACGAUGAGCGAAAUUGGGAAAAAAUCGAAAACAUCUAGAAACAACAAUUUAAGCUGAUAUAAUCGAGAUAUACAU.AUAGAGA.AGGUU..........AA............GACC.UCA.GCA.ACC.U.GGA......AGACUA........UCCA..AGGUGCUA...............................GAA...................................AAUGUGGC.A...............GAAA..........................................UGCAA...CUAACUAGUCAAAACCCUCUCCAAAUUUAAGGAGAAACUUAUGAAAUACGACUCAAAACUAUUACACGCAGGGUGGGAUUCUGAUGCAGAUCCUGAGGGAUCAAUUACGGUUCCAAUAUAUAAAACAACAGCAUAUCAAUUUAAUAACACUGAACAUGCAGCUAGUUUAUUUGGAUUAAAAGAGUUUGGUAAUAUUUAUUCUAGGCUUGGAAAUCCAACUGUAGGGGCUUUAGAAGCAAGACUUACAGCUUUGGAUGGCGGUGCUAUGAGCGUAGCCCUAGCUUCAGGAACAUCUG
JCVI_SCAF_1096626875614/575-87                   UAUAGAACAGAUACACUUUUCUCGCACUUUGGCCACGAUGAGCGAAAUUGGGAAAAAAUCGAAAAUAUCUAGAAACAACUAUUUAAGCUGAUAUAAUCAAGAUAUACAU.AUAGAGA.AGGUU..........AA............GACC.UCA.GCA.ACC.U.GGA......AGACUA........UCCA..AGGUGCUA...............................GAA...................................AAUGUGGC.A...............GAAA..........................................UGCAA...CUAACUAGUCAAAACCCUCUCCAAAUUAAAGGAGAAACUUAUGAAAUACGACUCAAAACUAUUACAUGCAGGAUGGGAUUCUGAUGCGGAUGCUGAAGGAUCAAUUACGGUUCCAAUAUAUAAAACCACAGCAUAUCAAUUUAACAAUACUGAACAUGCAGCUAGUUUAUUUGGAUUAAAAGAGUUUGGUAAUAUUUACUCUAGGCUUGGAAAUCCAACUGUGGGGGCUUUAGAAGCCAGACUUACAGCUUUGGAUGGCGGUGCUAUGAGCGUAGCCCUAGCUUCAGGAACAUCUG
JCVI_SCAF_1096627260474/3443-3931                UACAAAGAGGAUACUUUGUUUUCACACUUUGGCCAUAAUGAUAGAAAUUGGGAAAAAAUAGAAAAUUUGUAGAAUCUAUUUUCACAUUUGAUAUAAUUCAAAUAUACAU.UAAGAGA.AGGUU..........AA............GACC.UCA.GCA.ACC.U.GGA......UGACUA........UCCA..AGGUGCUU...............................GAA...................................GAUGUGGC.A...............GAAA..........................................UGCAA...CUAAAUAGUCAGAAUCUUCUCCAAAAAAAGGAGAAUAUAUGAAAUUUAAUUCAAAACUUUUACAUGCAGGAUAUGAUUCGAGUGCUGAUAGUCAAGGCUCUAUCACCCCUCCAAUAUAUAAAACAACUGCUUACCAAUUUAACAAUACGGAGCACGCCGCAAGUCUUUUUGCUCUUCAAGAGUUUGGCAAUAUAUAUUCAAGAUUAACAAACCCAACAGUGGGAUCGCUUGAAAAUAGACUGACUGAACUAGAGGAUGGUGCAAUGUGUGUUGCCCUAUCUUCUGGAACAUCUUCA
JCVI_SCAF_1101668588966/553-65                   UACAAAGAGGAUACUUUGUUUUCACACUUUGGCCAUAAUGACAGAAAUUGGGAAAAAAUAGAAAAUUUGUAGAAUCUAUUUUCACAUUUGAUAUAAUUCAAAUAUACAU.AAAGAGA.AGGUU..........AA............GACC.UCA.GCA.ACC.U.GGA......UGACUA........UCCA..AGGUGCUU...............................GAA...................................GAUGUGGC.A...............GAAA..........................................UGCAA...CUAAAUAGUCAGAAUCUUCUCCAAAAAAGGAGAACAUAUGAAAUUUAAUUCAAAACUUAUACAUGCAGGAUAUGAUUCGAGUGCUGAUAGUCAAGGUUCUAUCACCCCUCCAAUAUAUAAAACAACUGCUUACCAAUUUAACAAUACGGAGCACGCUGCAAGUCUUUUUGCUCUUCAAGAGUUUGGCAAUAUAUAUUCAAGAUUAACAAACCCAACAGUUGGGUCGCUUGAAAAUAGACUGACUGAACUAGAGGAUGGUGCAAUGUGUGUUGCCCUAUCUUCUGGAACAUCUUCAG
JCVI_SCAF_1101668093721/397-1                    UACAGGGAAGAUACCCUAUUUUCUCAUUUUGGUCAUGAUGAUCGCAACUGGGAAAAAAUAGAAAAUCUGUAGAAACAAUUUAUAAGACUGAUAUAAUUUACUUAUACAU.UAAGAGA.AGGUU..........AA............GACC.UCA.GCA.ACC.U.GGA......UGACUA........UCCA..AGGUGCUU...............................GAA...................................GAUGUGGC.A...............GAAA..........................................UGCAA...CUAACUAGUCAAAACCCUCUCCAACUUAAAGGAGAAAUAUAUGAAAUACGAUUCAAAACUACUACACGCAGGUUGGGAUUCUGACGCAGACUCUGAAGGGUCUAUUACAGUACCUAUUUAUAAAACAACAGCGUACCAGUUUAAUAACACUGAACAUGCAGCAAAUUUGUUUGGAUUAAAAGAAUUUGGAAAUAUUUAUUCACGUCUGGGAAACCCAA..............................................................................
JCVI_SCAF_1096626892538/3648-3160                CUAUAGAACAGAUACACUAUUUUCUCAUUUUGGCCAUGACGAUCGUAACUGGGAAAAAAUAGAAAAUUUCUAGAAACAAAUAAAAAGACUGAUAUAAUUAAAUAUACAU.UAAGAGA.AGGUU..........AA............GACC.UCA.GCA.ACC.U.GGA......UGACUA........UCCA..AGGUGCUU...............................GAA...................................GAUGUGGC.A...............GAAA..........................................UGCAA...CUAACUAGUCAAAACCCUCUCCAACUUAAAGGAGAAACAUAUGAAAUACGAAUCAAAACUACUACAUGCAGGUUGGGAUUCUGAUGCUGAUUCAGAGGGAUCAAUUACCGUGCCAAUUUAUAAAACUACAGCUUAUCAAUUUAACAAUACUGAGCACGCUGCAAACUUAUUUGGAUUAAAAGAAUUUGGAAACAUUUACUCUAGACUUGGAAACCCAACAGUUGGGGCUCUUGAAGCUAGAUUAACUGCUUUAGAGGAUGGAGCAAUGUGUGUGGCAUUAGCAUCUGGGACAUCUG
JCVI_SCAF_1096627533744/1667-1179                UACAAAGAGGAUACUUUGUUUUCGCACUUUGGCCAUAAUGAUAGAAAUUGGGAAAUAAUAGAAAAUUUAUAGAAUCUUUUUUCAGAUUUGAUAUAAUUUAAAUAUACAU.AAAGAGA.AGGUU..........AA............GACC.UCA.GCA.ACC.U.GGA......UGACUA........UCCA..AGGUGCUU...............................GAA...................................GAUGUGGC.A...............GGAA..........................................UGCAA...CUAAAUAGUCAAAAUCUUCUCCAGAAAAGGAGAAUAUAUGAAAUUUAAUUCAAAACUUAUACAUGCAGGAUAUGAUUCGGGUGCUGAUAGUCAAGGUUCUAUUACACCUCCAAUAUAUAAAACAACUGCAUACCAAUUUAACAAUACGGAGCACGCUGCAAGUCUUUUUGCUCUUCAAGAGUUUGGCAAUAUAUAUUCAAGAUUAACAAACCCAACAGUGGGAACGCUUGAAAAUAGACUGACUGAACUAGAGGAUGGUGCUAUGUGUGUUGCCUUAUCCUCUGGAACAUCUUCAG
JCVI_SCAF_1096627243045/4886-5374                UAUAAGGAGGAUACUUUGUUUUCACACUUUGGUCAUAAUGAUAGAAAUUGGGAAAAAAUAGAAAAUUUAUAGAAUCUAUUUUCAGAUUUGAUAUAAUUUAAACAUACAU.AAAGAGA.AGGUU..........AA............GACC.UCA.GCA.ACC.U.GGA......UGACUA........UCCA..AGGUGCUU...............................GAA...................................GAUGUGGC.A...............GAAA..........................................UGCAA...CUAAAUAGUCAAAAUCUUCUCCAAAAAAGGAGAUUAUAUGAAAUUUAAUUCAAAACUUAUACAUGCAGGAUAUGAUUCGAGUGCUGAUAGUCAAGGCUCUAUCACUCCUCCAAUAUAUAAAACAACUGCUUACCAAUUUAACAAUACAGAGCACGCUGCAAGCCUUUUUGCCCUUCAAGAGUUUGGUAAUAUAUAUUCAAGAUUAACAAACCCAACAGUAGGAACGUUAGAAAAUAGACUGACUGAAUUAGAGGACGGUGCAAUGUGCGUUGCGUUAUCUUCAGGUACAUCAUCGG
JCVI_SCAF_1096626987395/1033-545                 UAUAAGGAGGAUACUUUGUUCUCACACUUUGGCCAUAAUGAUAGAAAUUGGGAAAAAAUAGAAAAUUUAUAGAAUCUAUUUUCAGAUUUGAUAUAAUUUAACUAGACAU.AAAGAGA.AGGUU..........AA............GACC.UCA.GCA.ACC.U.GGA......UGGCUA........UCCA..AGGUGCUU...............................GAA...................................GAUGUGGC.A...............GAAA..........................................UGCAA...CUAAAUAGUCAAAAUCUUUUCCAAAAAAGGAGAAUAUAUGAAAUUUAAUUCAAAACUUAUACAUGCAGGAUAUGAUUCGAGUGCUGAUAGUCAAGGCUCUAUCACACCUCCAAUAUAUAAAACAACUGCUUACCAAUUUAACAACACAGAGCACGCUGCAAGUCUCUUUGCCCUUCAAGAGUUUGGCAAUAUAUAUUCAAGAUUAACAAACCCAACAGUGGGAACGUUAGAAAAUAGACUGACUGAAUUAGAGGAUGGUGCAAUGUGCGUUGCUUUAUCUUCAGGUACAUCAUCGG
JCVI_SCAF_1096626463060/379-867                  UAUAAGGAAGAUACUUUGUUCUCACACUUUGGCCAUAAUGAUAGAAAUUGGGAAAAAAUAGAAAAUUUAUAGAAUCUAUUUUCAGAUUUGAUAUAAUUUAAGUAGACAU.AAAGAGA.AGGUU..........AA............GACC.UCA.GCA.ACC.U.GGA......UGACUA........UCCA..AGGUGCUU...............................GAA...................................GAUGUGGC.A...............GAAA..........................................UGCAA...CUAAAUAGUCAGAAUCUUCUCCAAAAAAGGAGAACAUAUGAAAUUUAAUUCAAAACUUAUACAUGCAGGAUAUGAUUCGAGUGCUGAUAGUCAAGGUUCUAUCACACCUCCAAUAUAUAAAACAACUGCGUAUCAAUUUAAUAAUACAGAGCAUGCCGCAAGUCUCUUUGCCCUUCAAGAGUUUGGUAAUAUAUAUUCAAGAUUAACAAACCCAACAGUAGGAACGUUAGAAAAUAGACUGACUGAAUUAGAGGAUGGUGCAAUGUGCGUUGCUUUAUCUUCAGGUACAUCAUCGG
JCVI_SCAF_1096628293622/1319-831                 UAUAAGGAGGAUACUUUGUUCUCACACUUUGGCCAUAAUGAUAGAAAUUGGGAAAAAAUAGAAAAUUUAUAGAAUCUAUUUUCAGAUUUGAUAUAAUUUAAUUAGACAU.AAAGAGA.AGGUU..........AA............GACC.UCA.GCA.ACC.U.GGA......UGACUA........UCCA..AGGUGCUU...............................GAA...................................GAUGUGGC.A...............GAAA..........................................UGCAA...CUAAAUAGUCAAAAUCUUCUCCAAAAAAGGAGAAUAUAUGAAAUUUAAUUCAAAACUUAUACAUGCAGGAUAUGAUUCGAGUGCUGAUAGUCAAGGUUCUAUCACACCUCCAAUAUAUAAAACAACUGCUUACCAAUUUAAUAAUACAGAGCACGCCGCAAGUCUCUUUGCCCUUCAAGAGUUUGGCAAUAUAUAUUCAAGAUUAACAAACCCAACAGUGGGAACGUUAGAAAAUAGACUGACUGAAUUAGAGGACGGUGCAAUGUGCGUUGCUUUAUCUUCAGGUACAUCAUCGG
JCVI_SCAF_1101667516259/416-1                    UAUAAGGAGGAUACUUUGUUCUCACACUUUGGCCAUAAUGAUAGAAAUUGGGAAAAAAUAGAAAAUUUAUAGAAUCUAUUUUCAGAUUUGAUAUAAUUUAAGUAGACAU.AAAGAGA.AGGUU..........AA............GACC.UCA.GCA.ACC.U.GGA......UGACUA........UCCA..AGGUGCUU...............................GAA...................................GAUGUGGC.A...............GAAA..........................................UGCAA...CUAAAUAGUCAAAAUCUUCUCCAAAAAAAGGAGAAUAUAUGAAGUUUAAUUCAAAACUAAUACAUGCAGGAUAUGAUUCGAGUGCUGAUAGUCAAGGUUCUAUAACACCUCCAAUAUAUAAAACAACUGCUUACCAAUUUAAUAAUACAGAGCACGCCGCAAGUCUCUUUGCCCUUCAAGAGUUUGGUAAUAUAUAUUCAAGACUAACAAACCCAACAGUGGGAACGUUAGAAAAUA...........................................................
JCVI_SCAF_1096626930172/1539-1910                UAUAAGGAGGAUACUUUGUUCUCACACUUUGGCCAUAAUGAUAGAAAUUGGGAAAAAAUAGAAAAUUUAUAGAAUCUAUUUUCAGAUUUGAUAUAAUUUAAGUAGACAU.AAAGAGA.AGGUU..........AA............GACC.UCA.GCA.ACC.U.GGA......UGACUA........UCCA..AGGUGCUU...............................GAA...................................GAUGUGGC.A...............GAAA..........................................UGCAA...CUAAAUAGUCAAAAUCUUCUCCAAAAAAGGAGAAUAUAUGAAAUUUAAUUCAAAACUUAUACAUGCAGGAUAUGAUUCGAGUGCUGAUAGUCAAGGUUCUAUCACACCUCCAAUAUAUAAAACAACUGCUUACCAAUUUAAUAAUACAGAGCACGCCGCAAGUCUCUUUGCCCUUCAAGAGUUUGGUAAUAUA.......................................................................................................
JCVI_SCAF_1101667286361/392-772                  ACAAAGAAGAUACUUUAUUUUCACAUUUUGGUCAUAAAGAAAGAAAUUGGGAAAAAAUAGAAAAUUUAUAGAUACUUUUUAGUAAUUUCGAUAUAAUUUUAAGAAGCAU.GUAGAGA.AGGUU..........AA............GACC.UCA.GCA.ACC.U.GGA......AGACUA........UCCA..AGGUGCUU...............................GAA...................................GAUGUGGC.A...............GAAA..........................................UGCAA...CUAAAUAGUCAGAAUCUUCUCCAGAAAAAGGAGAACAUAUGAAAUUUAAUUCAAAGCUUUUACACGCAGGCUAUGAUUCGGGUGCUGAUAGCCAAGGAUCUAUAACACCACCAAUAUACAGAACAACAGCAUAUCAAUUUAACAAUACAGAGCAUGCUGCAAAUCUUUUUGGAUUAAAAGAAUUUGGUAAUAUCUAUUCAAG..............................................................................................
JCVI_SCAF_1096627117530/549-61                   UACAAAGAGGAUACUUUAUUUUCACAUUUUGGCCAUAACGAUAGAAAUUGGGAAAAAAUAGAAAAUUUAUAGAAUCUAUUUAUGAAUUUGAUAUAAUUUAAGUAAGCAU.AUUGAGA.AGGUU..........AA............GACC.UCA.GCA.ACC.U.GGA......AGACUA........UCCA..AGGUGCUU...............................GAA...................................GAUGUGGC.A...............GAAA..........................................UGCAA...CUAAAUAGUCAGAAUCUUCUCCAGAAAAAGGAGAAUAUAUGAAAUUUAAUUCAAAACUAAUACAUGCAGGGUAUGAUUCUAGUGCUGAUAGUCAGGGAUCUAUCACACCGCCUAUAUACAAAACAACAGCAUAUCAGUUUAAUAAUACUGAGCAUGCAGCUAAUCUCUUUGGACUUAAAGAGUUUGGAAAUAUAUAUUCAAGACUAACAAACCCAACAGUGGGAUCACUUGAAAAUAGAUUAACUGAAUUAGAAGAUGGUGCAAUGUGUGUUGCACUUUCAUCUGGAACAGCUUCU
JCVI_SCAF_1096627129211/579-91                   UACAAAGAAGAUACUUUAUUUUCACAUUUUGGUCAUAAAGAUAGAAAUUGGGAAAAAAUAGAAAAUUUAUAGAAUCUAUUUAUGGUUUUGAUAUAAUUUAAGUAAGCAU.AUUGAGA.AGGUU..........AA............GACC.UCA.GCA.ACC.U.GGA......AGACUA........UCCA..AGGUGCUU...............................GAA...................................GAUGUGGC.A...............GAAA..........................................UGCAA...CUAAAUAGUCAGAAUCUUCUCCAGAAAAAGGAGAAUAUAUGAAAUUUAAUUCAAAGCUUAUACAUGCAGGGUAUGAUUCGGAUGCUGACAGCCAGGGUUCGAUUACACCACCAAUAUAUAGAACUACAGCCUAUCAGUUUAACAAUACUGAACAUGCAGCUAACCUUUUUGCACUUAAAGAGUUUGGCAACAUCUAUUCAAGGCUUACAAACCCAACAGUUGGAUCUUUAGAGAAUAGAUUGACAGAAUUAGAAGAUGGCGCAAUGUGUGUUGCUCUUUCUUCUGGUACUGCAGCU
JCVI_SCAF_1096627344587/1735-1247                UAUAAAGAGGAUACUUUAUUUUCACAUUUUGGCCAUAAAGAUAGAAAUUGGGAAAAAAUAGAAAAUUUAUAGAAUCUAUUUAUGAAUUUGAUAUAAUUUGAGUAAGCAU.AUUGAGA.AGGUU..........AA............GACC.UCA.GCA.ACC.U.GGA......AGACUA........UCCA..AGGUGCUU...............................GAA...................................GAUGUGGC.A...............GAAA..........................................UGCAA...CUAAAUAGUCAGAAUCUUCUCCAGAAAAAGGAGAAUAUAUGAAAUUUAAUUCAAAGCUUAUACAUGCAGGGUAUGAUUCGGAUGCUGAUAGCCAGGGUUCGAUUACACCACCAAUAUAUAGAACUACAGCAUAUCAGUUUAACAAUACUGAACAUGCUGCCAAUCUUUUUGCACUUAAAGAGUUUGGCAACAUCUAUUCAAGGCUUACAAACCCAACAGUUGGGUCUCUAGAGAAUAGAUUGACAGAAUUAGAAGAUGGCGCAAUGUGUGUUGCACUUUCUUCUGGUACUGCAGCU
JCVI_SCAF_1096627346237/561-1049                 UAUAAAGAAGAUACUUUAUUUUCACAUUUUGGUCAUAAAGAUAGAAAUUGGGAAAAAAUAGAAAAUUUAUAGAAUCUAUUUAUGUUUUUGAUAUAAUUUAAGUAAGCAU.AUUGAGA.AGGUU..........AA............GACC.UCA.GCA.ACC.U.GGA......AGACUA........UCCA..AGGUGCUU...............................GAA...................................GAUGUGGC.A...............GAAA..........................................UGCAA...CUAAAUAGUCAGAAUCUUUUCCAGAAAAAGGAGAAUAUAUGAAAUUUAAUUCAAAGCUUAUACACGCAGGGUAUGAUUCGGAUGCUGACAGCCAGGGUUCGAUCACACCACCAAUAUAUAGAACUACAGCCUAUCAGUUUAAUAGCACUGAACAUGCAGCUAAUCUUUUUGCACUUAAAGAGUUUGGCAAUAUCUAUUCAAGGCUUACAAACCCAACAGUUGGAUCUCUAGAGAAUAGAUUGACAGAAUUAGAAGAUGGCGCAAUGUGUGUUGCUCUUUCUUCCGGUACUGCAGCU
JCVI_SCAF_1101668504176/614-1102                 UACAAAGAAGAUACGUUAUUUUCACAUUUCGGUCACAAGACUAGAAAUUGGGAAAAAAUAGAAAAUUUGUAGAUUCUAUCUAUGAGUUUGAUAUAAUUUAAAUAAGCAU.AUAGAGA.AGGUU..........AA............GACC.UCA.GCA.ACC.U.GGA......AGACUA........UCCA..AGGUGCUU...............................GAA...................................GAUGUGGC.A...............GAAA..........................................UGCAA...CUAAAUAGUCAGAAUCUUCUCCAAAGAAAAGGAGAACAUAUGAAAUUUAAUUCAAAGCUUAUACACGCAGGGUAUGAUUCGAGUGCUGAUAGUCAGGGUUCUAUCACGCCACCAAUAUAUAAAACAACAGCAUAUCAAUUUAAUAAUACUGAGCACGCUGCUAAUCUCUUCGGACUUAAAGAGUUUGGAAAUAUAUAUUCAAGGUUAACAAACCCAACAGUUGGGUCACUUGAGAAUAGAUUGACUGAAUUGGAAGAUGGUGCAAUGUGUGUUGCUCUUUCGUCUGGAACAGCUUC
JCVI_SCAF_1096627344546/1416-1904                UAUAAAGAAGAUACUCUAUUUUCACAUUUUGGUCAUAAUGAUAGAAAUUGGGAAAAAAUAGAAAAUAUUUAGAAUCUAUUUAAUGAUUUGAUAUAAUUCAAGUAAGCAU.AUAGAGA.AGGUU..........AA............GACC.UCA.GCA.ACC.U.GGA......AGACUA........UCCA..AGGUGCUU...............................GAA...................................GAUGUGGC.A...............GAAA..........................................UGCAA...CUAAAUAGUCAGAAUCUUCUCCAAAAAAAGGAGAAUAUAUGAAGUUUAAUUCAAAACUAAUACAUGCAGGGUAUGAUUCGAGUGCUGAUAGUCAGGGAUCUAUCACACCGCCUAUAUACAAAACAACAGCAUAUCAGUUUAAUAAUACUGAGCAUGCAGCUAAUCUCUUUGGACUUAAAGAGUUUGGAAAUAUAUAUUCAAGAUUAACAAACCCAACAGUGGGAUCACUUGAAAAUAGAUUAACUGAAUUAGAAGAUGGUGCAAUGUGUGUUGCACUUUCAUCUGGGACAGCUUCC
JCVI_SCAF_1096627121962/1246-1729                UAUAGAACAGAUACAUUGUUUUCUCACUUUGGCCACGCUGAAAGAAAUUGGGAAAAAAUAGAAAAUAUUUAGAACUCCACUUAUUAUUUGAUAUAAUUUUCAUAAGCAU.AUAGAGA.AGGUU..........AA............GACC.UCG.GCA.ACC.U.GGA......UGACUA........UCCA..AGGUGCCU...............................GAA...................................CAUGUGGC.A...............GAAA..........................................UGCAA...CUAAUUAGUCGAAGUCCUUCUCCAAAAUAAAGGAGAAAUUUAUGAAGUACAACUCAAAACUAAUUCAUGCUGGGUGGGACUCAGAUGCAGAUUCAGAAGGUGCUAUAACGGUUCCCAUAUAUAGAACCACAGCUUAUCAAUUUAACAAUACGGAACAUGCGGCAAGUUUGUUUGCUUUAAAAGAGUUUGGAAAUAUUUAUUCAAGAAUUGGAAAUCCUACUGUAGGAGCACUUGAAGCACGACUUACCGCCUUAGAAGAGGGUGCUAUGUGCGUAGCAUUAUCUUCUGGCACUUCU
JCVI_SCAF_1101668093170/1191-1679                UAUAGAACUGAUACACUUUUUUCUCAUUUUGGACAUUCAAAUAGAAACUGGGAAAAAAUAGAAAAUAUUUAGUUAAAUCAAAAUAUUUUGAUAUAAUUUUUGUAAGCAU.AUAGAGA.AGGUU..........AA............GACC.UCG.GCA.ACC.U.GGA......AGACUA........UCCA..AGGUGCCU...............................GAA...................................GAUGUGGC.A...............GAAA..........................................UGCAA...CUAAAUAGUCAAAGUCCUUCUCCAAAUUAAAGGAGAAAUUUAUGAAGUUUAAUUCAAAACUAAUACAUGCAGGUUGGGAUUCUGAUGAGAAUUCUGAAGGAUCAAUAACAGUUCCUAUCUACAGAACAACGGCUUAUCAAUUUAACAAUACCGAACACGCUGCAAACCUAUUUGGCUUAAAAGAGUUUGGUAAUAUCUAUUCCAGAUUAGGCAACCCAACAGUUGGAGCAUUGGAAGCCAGAUUAACAGCCCUUGAAGAAGGUGCUAUGUGUGUAGCAUUAUCUUCAGGAACCUCU
JCVI_SCAF_1096627320893/666-178                  UAUAGAACUGAUACACUUUUUUCUCAUUUUGGACAUUCAAAUAGAAACUGGGAAAAAAUAGAAAAUAUUUAGUUAAAUCAAAAUACUUUGAUAUAAUUUUCAUAAGCAU.AUAGAGA.AGGUU..........AA............GACC.UCG.GCA.ACC.U.GGA......AGACUA........UCCA..AGGUGCCU...............................GAA...................................GAUGUGGC.A...............GAAA..........................................UGCAA...CUAAAUAGUCAAAGUCCUUCUCCAAAUUAAAGGAGAAAUAUAUGAAGUUUAAUUCAAAACUAAUACAUGCAGGUUGGGAUUCUGAUGAAAAUUCUGAAGGAUCAAUAACAGUUCCUAUUUACAGAACAACAGCUUAUCAAUUUAACAAUACCGAACACGCCGCAAACCUAUUUGGCUUAAAAGAGUUUGGUAAUAUUUAUUCCAGAUUAGGCAACCCAACAGUUGGAGCAUUGGAAGCCAGAUUAACAGCCCUUGAAGAAGGUGCUAUGUGUGUAGCAUUGUCUUCAGGAACCUCU
JCVI_SCAF_1096627704766/543-55                   UAUAGAACUGAUACACUUUUUUCUCAUUUUGGACAUUCAAAUAGAAACUGGGAAAAAAUAGAAAAUAUUUAGUUAAAUCAAAAUACUUUGAUAUAAUUUUCAUAAGCAU.AUAGAGA.AGGUU..........AA............GACC.UCG.GCA.ACC.U.GGA......AGACUA........UCCA..AGGUGCCU...............................GAA...................................GAUGUGGC.A...............GAAA..........................................UGCAA...CUAAAUAGUCAAAGUCCUUCUCCAAAUUAAAGGAGAAUAUAUGAAGUUUAAUUCAAAACUAAUACAUGCAGGUUGGGAUUCUGAUGAAAAUUCUGAAGGAUCAAUAACAGUUCCUAUUUACAGAACAACAGCUUAUCAAUUUAACAAUACCGAACACGCUGCAAACCUAUUUGGCUUAAAAGAGUUUGGUAAUAUUUAUUCCAGAUUAGGCAACCCAACAGUUGGAGCAUUGGAAGCCAGAUUAACAGCCCUUGAAGAAGGAGCUAUGUGUGUAGCAUUAUCUUCAGGAACCUCUG
JCVI_SCAF_1096626924876/3673-3189                ....GAACUGAUACACUUUUUUCUCAUUUUGGACAUUCAAAUAGAAACUGGGAAAAAAUAGAAAAUAUUUAGUUAUAUCAAAAUACUUUGAUAUAAUUUUCAUAAGCAU.AUAGAGA.AGGUU..........AA............GACC.UCG.GCA.ACC.U.GGA......AGACUA........UCCA..AGGUGCCU...............................GAA...................................GAUGUGGC.A...............GAAA..........................................UGCAA...CUAAAUAGUCAAAGUCCUUCUCCAAAUCAAAGGAGAAAUAUAUGAAGUUUAAUUCAAAACUAAUACAUGCAGGUUGGGAUUCUGAUGAAAAUUCUGAAGGAUCAAUAACAGUUCCUAUUUACAGGACAACAGCUUAUCAAUUUAACAAUACCGAACACGCUGCAAACCUAUUUGGCUUAAAAGAGUUUGGUAAUAUUUAUUCCAGAUUAGGCAACCCAACAGUUGGAGCGUUGGAAGCCAGAUUAACAGCCCUUGAAGAAGGUGCUAUGUGUGUAGCAUUGUCUUCAGGAACCUCU
JCVI_SCAF_1101668165124/1659-1171                UAUAAAACUGAUACACUUUUUUCUCAUUUUGGACAUUCAAAUAGAAACUGGGAAAAAAUAGAAAAUAUUUAGUUAAAUCAAAAUACUUUGAUAUAAUUUUCAUAAGCAU.AUAGAGA.AGGUU..........AA............GACC.UCG.GCA.ACC.U.GGA......AGACUA........UCCA..AGGUGCCU...............................GAA...................................GAUGUGGC.A...............GAAA..........................................UGCAA...CUAAAUAGUCAAAGUCCUUCUCCAAAUUAAAGGAGAAAUAUAUGAAGUUUAAUUCAAAACUAAUACAUGCAGGUUGGGAUUCUGAUGAAAAUUCUGAAGGAUCAAUAACAGUUCCUAUUUACAGAACAACAGCUUAUCAAUUUAACAAUACCGAACACGCUGCAAACCUAUUUGGCUUAAAAGAGUUUGGCAAUAUUUAUUCCAGAUUAGGCAACCCAACAGUUGGAGCAUUGGAAGCCAGAUUAACAGCCCUUGAAGAAGGUGCUAUGUGUGUAGCAUUAUCUUCAGGAACCUCU
JCVI_SCAF_1096627870892/870-382                  UAUAGAACUGAUACACUUUUUUCUCAUUUUGGACAUUCAAAUAGAAACUGGGAAAAAAUAGAAAAUAUUUAGUUAAAUCAAAAUACUUUGAUAUAAUUUUCAUAAGCAU.AUAGAGA.AGGUU..........AA............GACC.UCG.GCA.ACC.U.GGA......AGACUA........UCCA..AGGUGCCU...............................GAA...................................GAUGUGGC.A...............GAAA..........................................UGCAA...CUAAAUAGUCAAAGUCCUUCUCCAAAUUAAAGGAGAAAUAUAUGAAGUUUAAUUCAAAACUAAUACAUGCAGGUUGGGAUUCUGAUGAAAAUUCUGAAGGAUCAAUAACAGUUCCUAUUUACAGAACAACAGCUUAUCAAUUUAACAAUACCGAACACGCUGCAAACCUAUUUGGCUUAAAAGAGUUUGGUAAUAUUUAUUCCAGAUUAGGCAACCCAACAGUUGGAGCAUUGGAAGCCAGAUUAACAGCCCUUGAAGAAGGAGCUAUGUGUGUAGCAUUAUCUUCAGGAACCUCU
JCVI_SCAF_1101668256392/887-1375                 UUAUAAAACUGAUACACUUUUUUCUCAUUUUGGACAUUCAAAUAGAAACUGGGAAAAAUAGAAAAUAUUUAGUUAAAUCAAAAUACUUUGAUAUAAUUUUCAUAAGCAU.AUAGAGA.AGGUU..........AA............GACC.UCG.GCA.ACC.U.GGA......AGACUA........UCCA..AGGUGCCU...............................GAA...................................GAUGUGGC.A...............GAAA..........................................UGCAA...CUAAAUAGUCAAAGUCCUUCUCCAAAUUAAAGGAGAAAUAUAUGAAGUUUAAUUCAAAACUAAUACAUGCAGGUUGGGAUUCUGAUGAAAAUUCUGAAGGAUCAAUAACAGUUCCUAUUUACAGAACAACAGCUUAUCAAUUUAACAAUACCGAACACGCUGCAAACCUAUUUGGCUUAAAAGAGUUUGGCAAUAUUUAUUCCAGAUUAGGCAACCCAACAGUUGGAGCAUUGGAAGCCAGAUUAACAGCACUUGAAGAAGGUGCUAUGUGUGUAGCAUUAUCUUCAGGAACCUCU
JCVI_SCAF_1096628238831/537-49                   UAUAAAACUGAUACACUUUUUUCUCAUUUUGGACAUUCAAAUAGAAACUGGGAAAAAAUAGAAAAUAUUUAGUUAAAUCAAAAUACUUUGAUAUAAUUUUCAUAAGCAU.AUAGAGA.AGGUU..........AA............GACC.UCG.GCA.ACC.U.GGA......AGACUA........UCCA..AGGUGCCU...............................GAA...................................GAUGUGGC.A...............GAAA..........................................UGCAA...CUAAAUAGUCAAAGUCCUUCUCCAAAUUAAAGGAGAAAUAUAUGAAGUUUAAUUCAAAACUAAUACAUGCAGGUUGGGAUUCUGAUGAAAAUUCUGAAGGAUCAAUAACAGUUCCUAUUUACAGAACAACAGCUUAUCAAUUUAACAAUACCGAACACGCUGCAAACCUAUUUGGCUUAAAAGAGUUUGGUAAUAUUUAUUCCAGAUUAGGCAACCCAACAGUUGGAGCAUUGGAAGCCAGAUUAACAGCUCUUGAAGAAGGUGCUAUGUGUGUAGCAUUAUCUUCAGGAACCUCU
JCVI_SCAF_1101668291307/81-569                   UAUAAAACUGAUACACUUUUUUCUCAUUUUGGACAUUCAAAUAGAAACUGGGAAAAAAUAGAAAAUAUUUAGUUAAAUCAAAAUACUUUGAUAUAAUUUUCAUAAGCAU.AUAGAGA.AGGUU..........AA............GACC.UCG.GCA.ACC.U.GGA......AGACUA........UCCA..AGGUGCCU...............................GAA...................................GAUGUGGC.A...............GAAA..........................................UGCAA...CUAAAUAGUCAAAGUCCUUCUCCAAAUUAAAGGAGAAAUAUAUGAAGUUUAAUUCAAAACUAAUACAUGCAGGUUGGGAUUCUGAUGAAAAUUCUGAAGGAUCAAUAACAGUUCCUAUUUACAGAACAACAGCUUAUCAAUUUAACAAUACCGAACACGCUGCAAACCUAUUUGGCUUGAAAGAGUUUGGCAAUAUUUAUUCCAGAUUAGGCAAUCCAACAGUUGGAGCAUUGGAAGCCAGAUUAACAGCCCUUGAAGAAGGUGCUAUGUGUGUAGCAUUAUCUUCAGGAACCUCU
JCVI_SCAF_1096627091613/1925-2175                UUACAGAAAAGAUACUUUAUUUUCACAUUUCGGACACGAUGAAAGAAGGUGGGAAAAAAUAGAAAAUAUUUAAUAGUCUUGAAAUCAUUUGAUAUAAUUUAAGAAGCAU.AUAGAGA.AGGUU..........UA............GACC.UCG.GCA.ACC.U.GGA......UGACUA........UCCA..AGGUGCUA...............................AUA...................................GAUGUGGC.A...............GAAA..........................................UGCAA...CUAAUUAGUCAAACUCCUUCUCCAAGAUAAAGGAGAAAAAAUUGAAGUUUAAUUCAAAAUUAAUACAUGCAG................................................................................................................................................................................................................................
JCVI_SCAF_1096627190972/1221-733                 UUAAUUAUUAUUCUAUUAAAUAAAAAUUAAGUAAUAAUUGUAAAAAACAAAGAAAUAAAUAAAAAGUUUUAGUUCAUUUUAUAAAAUUUGAUAUAAUUAUUUUAAGCAU.AAAGAGA.AGGUU..........AA............GACC.UCG.GCA.ACC.U.GGA......UGGCUA........UCCA..AGGUGCCU...............................AAA...................................GAUGUGGC.A...............GAAA..........................................UGCAA...CUAAGUAGUCAAAACCCUUCUCCAAACAAAGGAGAAUAUUAUGAAGUUUGAUUCAAAACUUAUACAUGCAGGUUGGGAUUCAGAUGCUGACUCUGAGGGGUCAAUAACUGUUCCUAUUUAUAAAACAACUGCAUAUCAAUUUAAUGACACUGAACAUGCAGCUAGCUUGUUUGCCUUAAAAGAGUUUGGAAACAUUUACUCUCGACUCGGCAAUCCAACUGUUGGUGCCUUAGAAGCAAGGCUUACGGCUCUAGAAGAUGGCGCUAUGUCUGUUGCUCUAUCGUCGGGAACAUCUG
JCVI_SCAF_1096628081542/182-670                  AUUUUGAAAACGUUAUAUUUGCUGUCAUUAUUAGUAAUUAUUCUAUUAAACACCAAGAAAUUGAUAAAUUUUCAAAAAAAUAAAUAAUUUGGUAUAAUUAUCUAAGCAU.AAAGAGA.AGGUU..........AA............GACC.UCG.GCA.ACC.U.GGA......UGACUA........UCCA..AGGUGCUU...............................GGA...................................AAUGUGGC.A...............GAAA..........................................UGCAA...CUAAAUAGUCAAAAUCCUUCUCCAAAAAAGGAGAAAAUUUAUGAAGUUUAAUUCAAAACUUAUUCAUGCAGGGUAUGAUUCUGAUGCAGAUUCAGAGGGAUCAAUUACAGUACCCAUAUAUAAAACAACUGCGUAUCAGUUCAACAAUACUGAGCAUGCAGCGAGUUUAUUUGGCCUAAAAGAAUUUGGUAAUAUUUACUCUCGAUUAGGUAAUCCAACUGUAGGUGCAUUGGAAGCAAGACUGACUGAUCUUGAAGAAGGCGCUAUGUGUGUAGCUUUAUCGUCUGGUACGUCUG
JCVI_SCAF_1096627622563/1-449                    ........................................UUCUAUUAAAAAGGAAUAAAUUGAUAAAUUUUUAGAAAAAUAAAAAAUUUGAUAUAAUUAAUAAAGCAU.AAAGAGA.AGGUU..........AA............GACC.UCG.GCA.ACC.U.GGA......UGACUA........UCCA..AGGUGCUC...............................GGA...................................AAUGUGGC.A...............GAAA..........................................UGCAA...CUAAGUAGUCAACAUCCUUCUCCAAAAAAGGAGAAAAUUUAUGAAGUUUAAUUCAAAACUUAUUCAUGCAGGGUAUGAUUCUGAUGCAGAUUCAGAGGGAUCAAUUACAGUACCAAUAUAUAAAACAACUGCUUAUCAGUUCAACAAUACUGAACAUGCAGCAAGUUUAUUUGGCCUAAAAGAAUUUGGUAAUAUUUACUCUCGAUUAGGUAAUCCAACGGUAGGUGCAUUAGAAGCAAGACUAACUGAUCUUGAAGAGGGUGCUAUGUGUGUAGCUUUAUCUUCUGGUACGUCUG
JCVI_SCAF_1096627319097/611-123                  ACUUUGAAAACGUUAUAUUUGCUGUCAUUAUUAGUAAUUAUUCUAUUAAAAAGGAAUAAAUUGAUAAAUUUUUAGAAAAAUAAAAAAUUUGAUAUAAUCAAUAAAGCAU.AAAGAGA.AGGUU..........AA............GACC.UCG.GCA.ACC.U.AGA......UGACUA........UCCA..AGGUGCUC...............................AGA...................................AAUGUGGC.A...............GAAA..........................................UGCAA...CUAAAUAGUCAAAAUCCUUCUCCAACAAAGGAGAAAAUUUAUGAAGUUUAAUUCAAAACUUAUUCAUGCAGGGUAUGAUUCUGAUGCAGAUUCAGAGGGAUCAAUUACAGUACCAAUAUAUAAAACAACUGCUUAUCAGUUCAACAAUACUGAACAUGCAGCAAGUUUGUUUGGCCUAAAAGAAUUUGGUAAUAUUUACUCUCGAUUAGGUAAUCCAACGGUAGGUGCAUUAGAAGCAAGACUAACUGAUCUUGAAGAAGGUGCUAUGUGUGUAGCUUUAUCUUCUGGUACGUCUG
JCVI_SCAF_1096627093771/534-1022                 ACAGAGAAGACACUCUUUUCUCACAUUUUGGACACCCAGAUAGAAAUUGGGAAAAAGUUGAAAGUAUAUAGUCAUUUUUAAAAGUUUUGAUAUAAUUUUAAUUAAGCAU.AAAGAGA.AGGUU..........AA............GACC.UCG.GCA.ACC.U.GGA......AGACUA........UCCA..AGGUGCUU...............................GAA...................................GAUGUGGC.A...............GAAA..........................................UGCAA...CUAAUUAGUCAAAAUCCUUCUCCAGUAAAAAGGAGAAAUUUAUGAAGUUUAAUUCAAAACUUAUACAUGCAGGUUGGGAUUCAGAUGCAGAUCCUGAAGGAGCCAUAACGGUCCCUAUUUAUAGAACUACAGCUUAUCAAUUCAAUAAUACUGAACAUGCAGCUAGUUUGUUUGCUUUAAAAGAGUUUGGAAAUAUUUAUUCUAGGAUUGGAAAUCCAACUGUUGGUGCACUUGAAGCAAGACUUACUGCUUAGAGGAUGGCGCAAUGUGCGUUGCUCUAUCUUCAGGCACAUCAG
JCVI_SCAF_1096627343486/1818-2306                ACAGAGAAGAUACUCUUUUCUCGCAUUUUGGACACCCAGAUAGAAAUUGGGAAAAAAUUGAAAGUAUAUAGUCAUUUUUAAAAGUUUUGAUAUAAUUUUAACUAAGCAU.AAAGAGA.AGGUU..........AA............GACC.UCG.GCA.ACC.U.GGA......AGGCUA........UCCA..AGGUGCUU...............................GAA...................................GAUGUGGC.A...............GAAA..........................................UGCAA...CUAAUUAGUCAAAAUCCUUCUCCAGUAAAAAGGAGAAAUUUAUGAAGUUUAAUUCAAAACUUAUACAUGCAGGUUGGGAUUCAGAUGCAGAUCCUGAAGGAGCCAUAACGGUCCCUAUUUAUAGAACUACAGCUUAUCAAUUCAAUAAUACUGAACAUGCAGCUAGUUUGUUUGCUUUAAAAGAGUUUGGAAAUAUUUAUUCUAGGAUUGGAAAUCCAACUGUUGGUGCACUUGAAGCAAGACUUACUGACUUAGAAGAUGGCGCAAUGUGCGUUGCUCUAUCUUCAGGCACAUCU
JCVI_SCAF_1096627130271/3807-3410                ...........................................................................................AUAAUUUUAAUUAAGCAU.AAAGAGA.AGGUU..........AA............GACC.UCG.GCA.ACC.U.GGA......AGGCUA........UCCA..AGGUGCUU...............................GAA...................................GAUGUGGC.A...............GAAA..........................................UGCAA...CUAAUUAGUCAAAAUCCUUCUCCAGUAAAAAGGAGAAAUUUAUGAAGUUUAAUUCAAAACUUAUACAUGCAGGUUGGGAUUCAGAUGCAGAUCCUGAAGGAGCCAUAACGGUCCCUAUUUAUAGAACUACAGCUUAUCAAUUCAAUAAUACUGAACAUGCAGCUAGUUUGUUUGCUUUAAAAGAGUUUGGAAAUAUUUAUUCUAGGAUUGGAAAUCCAACUGUUGGUGCACUUGAAGCAAGACUUACUGCCUUAGAAGAUGGCGCAAUGUGCGUUGCUCUAUCUUCAGGCACAUCU
JCVI_SCAF_1096627327375/2271-2759                ACAGAGAAGAUACUCUUUUUUCGCAUUUUGGACACCCAGAUAGAAAUUGGGAAAACAUUGAAAGUUUAUAGUCAUUUUUAAAAGUUUUGAUAUAAUUUUAAUUAAGCAU.AAAGAGA.AGGUU..........AA............GACC.UCG.GCA.ACC.U.GGA......AGGCUA........UCCA..AGGUGCUU...............................GAA...................................GAUGUGGC.A...............GAAA..........................................UGCAA...CUAAUUAGUCAAAAUCCUUCUCCAGUAAAAAGGAGAAAUUUAUGAAGUUUAAUUCAAAACUUAUACAUGCAGGUUGGGAUUCAGAUGCAGACCCUGAAGGAGCCAUAACGGUCCCUAUUUAUAGAACUACAGCUUAUCAAUUCAACAACACUGAACAUGCAGCUAGUUUGUUUGCUUUAAAAGAGUUUGGAAAUAUUUAUUCUAGGAUUGGAAAUCCAACUGUUGGUGCACUUGAAGCAAGACUUACUGCCUUAGAAGAUGGCGCAAUGUGCGUUGCUCUAUCUUCAGGUACAUCU
JCVI_SCAF_1101668668770/982-494                  ACAGAACAGAUACACUUUUUUCCCAUUUUGGGCACCCAGAAAGAAAUUGGGAAAAAGUUGAAAAUAUUUAGUCAUUUAUAAAAGUUUUGAUAUAAUUUUUAUUAAGCAU.AAAGAGA.AGGUU..........AA............GACC.UCG.GCA.ACC.U.GGA......AGACUA........UCCA..AGGUGCCU...............................GAA...................................GAUGUGGC.A...............GAGA..........................................UGCAA...CUAAAUAGUCAAAAUCCUUCUCCAAUAAAAAGGAGAAAUUUAUGAAGUUUAAUUCAAAACUUAUACAUGCAGGUUGGGAUUCAGAUGCAGAUUCUGAGGGAUCUAUAACUGUUCCUAUUUAUAGGACAACAGCGUAUCAGUUCAAUAAUACUGAGCACGCCGCAAACUUAUUUGGCCUAAAAGAAUUUGGAAAUAUAUAUUCCAGAUUAGGAAAUCCAACCGUUGGAGCCCUUGAAGCUAGAUUAACAGCACUUGAAGAAGGCGCUAUGUGUGUAGCCCUAUCUUCAGGAACUUCU
JCVI_SCAF_1096626942706/1073-585                 UUUGAAAAUGAUAUAUGUUGAUUCAUUGUUAAAUAUUAUUCUAUAAAAAAAAAUUAAAGCUAAAAAUCUUAUUUAAAUAUAAAAAAAUUUGAUAUAAUUGUCUAAGCAU.AAAGAGA.AGGUU..........AA............GACC.UCG.GCA.ACC.U.GGA......UGGCUA........UCCA..AGGUGCUA...............................GAA...................................AAUGUGGC.A...............GAAA..........................................UGCAA...CUAAAUAGUCAAUAAUCUUCUCCAAAAAAAGGAGAAAAUUUAUGAAGUUUAAUUCAAAACUUAUUCAUGCAGGGUAUGAUUCUGAUGCUGAUCAAGAAGGAUCAAUAACAGUACCCAUAUACAAAACAACUGCUUAUCAGUUCAACAAUACUGAACAUGCAGCAAGUUUAUUUGGCCUGAAAGAGUUUGGUAACAUUUACUCUCGGUUAGGUAAUCCAACAGUAGGUGCAUUAGAAGCAAGGCUUACUGAUCUUGAAGAAGGUGCUAUGUGUGUAGCUUUAUCGUCUGGUACAUCU
JCVI_SCAF_1096627703617/1-444                    .............................................UUAAAAAGGAAUAAAUUGAUAAAUUUUUAGAAAAAUAAAAAAUUUGAUAUAAUUAAUAAAGCAU.AAAGAGA.AGGUU..........AA............GACC.UCG.GCA.ACC.U.GGA......UGACUA........UCCA..AGGUGCUU...............................GAA...................................AAUGUGGC.A...............GAAA..........................................UGCAA...CUAAAUAGUCAAAAUCCUUCUCCAAAAAAGGAGAAAAUUUAUGAAGUUUAAUUCAAAACUUAUUCAUGCAGGGUAUGAUUCUGAUGCAGAUUCAGAGGGAUCAAUUACAGUACCAAUAUAUAAAACAACUGCCUAUCAGUUCAACAAUACUGAACAUGCAGCAAGUUUAUUUGGCCUAAAAGAAUUUGGUAAUAUUUACUCUCGAUUAGGUAAUCCAACGGUAGGUGCAUUAGAAGCAAGACUAACUGAUCUUGAAGAAGGUGCUAUGUGUGUAGCUUUAUCUUCUGGUACGUCUG
JCVI_SCAF_1096626476896/1110-659                 .....................................UUAUUCUAUUAAAAAGGAAUAAAUUGAUUAAUUUUUAGAAAAAUAAAAAAUUUGAUAUAAUCAGUAAAGCAU.AAAGAGA.AGGUU..........AA............GACC.UCG.GCA.ACC.U.GGA......UGACUA........UCCA..AGGUGCUU...............................GAA...................................AAUGUGGC.A...............GAAA..........................................UGCAA...CUAAAUAGUCAAAAUCCUUCUCCAAAAAAGGAGAAAAUUUAUGAAGUUUAAUUCAAAACUUAUUCAUGCAGGGUAUGAUUCUGAUGCAGAUUCAGAGGGAUCAAUUACAGUACCAAUAUAUAAAACAACUGCUUAUCAGUUCAACAAUACUGAACAUGCGGCAAGUUUAUUUGGCCUAAAAGAAUUUGGUAAUAUUUACUCUCGAUUAGGUAAUCCAACGGUAGGUGCAUUAGAAGCAAGACUAACUGAUCUUGAAGAAGGUGCUAUGUGUGUAGCUUUAUCUUCUGGUACGUCUG
JCVI_SCAF_1101668211932/1002-514                 UAGUUUGAAAAUGAUAUGUGUUGAUUCAUUGUUAAAUAUUAUUCUGUAAAAAAAUUAAAACUAAAAAUUUAUUUUAAUAUAAGAAAAUUUGAUAUAAUAGUAGAAGCAU.AAAGAGA.AGGUU..........AA............GACC.UCG.GCA.ACC.U.GGA......UGACUA........UCCA..AGGUGCUA...............................GAA...................................AAUGUGGC.A...............GAGA..........................................UGCAA...CUAAGUAGUCAAAAUCCUUCUCCAAAAAAGGAGAAAAUAUAUGAAGUUUAAUUCAAAACUUAUUCAUGCAGGAUAUGAUUCUGAUGCUAAUCCAGAGGGAUCUAUAACAGUACCAAUAUAUAAAACAACUGCUUACCAGUUCAACAAUACUGAACAUGCAGCAAGUUUAUUUGGCCUAAAAGAGUUUGGUAACAUUUACUCUCGAUUAGGCAAUCCAACAGUAGGUGCGUUAGAAGCAAGGCUUACUGAUCUUGAAGAAGGUGCUAUGUGUGUAGCUUUAUCGUCUGGUACAUCUG
JCVI_SCAF_1096626957446/240-728                  UUUGAAAAUGAUAUGUGUUGAUCCAUUGUUAAAUAUUAUUCUAUAAAAAAGAAUUAAAGCUAAAAAUUUUAUUUAAAUAUAAAAAAAUUUGAUAUAAUUGUUAAAACAU.AAAGAGA.AGGUU..........AA............GACC.UCG.GCA.ACC.U.GGA......UGACUA........UCCA..AGGUGCUA...............................GAA...................................AAUGUGGC.A...............GAAA..........................................UGCAA...CUAAAUAGUCAAAAUCCUUCUCCAAAAAAGGAGAAAAUUUAUGAAGUUUAAUUCAAAACUUAUUCAUGCAGGGUAUGAUUCUGAUGCUGAUCAAGAAGGAUCAAUAACAGUACCAAUAUAUAAAACAACUGCUUAUCAGUUCAACAAUACUGAACACGCAGCAAGUUUAUUUGGCCUAAAAGAGUUUGGUAACAUCUAUUCUCGAUUAGGCAAUCCAACCGUAGGUGCAUUGGAGGCAAGGCUUACUGAUCUUGAAGAAGGCGCUAUGUGUGUAGCUUUAUCAUCUGGUACAUCUG
JCVI_SCAF_1096626125585/339-1                    UUUGAAAAUGAUAUAUGUUGAUUCAUUGUUAAAUAUUAUUCUAUAAAAAAAAAUUAAAGCUAAAAAUCUUAUUUAAAUAUAAAAAAAUUUGAUAUAAUUGUAAAAGCAU.AAAGAGA.AGGUU..........AA............GACC.UCG.GCA.ACC.U.GGA......UGGCUA........UCCA..AGGUGCUA...............................GAA...................................AAUGUGGC.A...............GAAA..........................................UGCAA...CUAAAUAGUCAAAAUCCUUCUCCAAAAAAGGAGAAAAUUUAUGAAGUUUAAUUCAAAACUUAUUCAUGCGGGGUAUGAUUCUGAUGCUGAUCAAGAAGGAUCAAUAACAGUACCAAUAUACAAAACAACUGCUUAUCAGUUCAACAAUACUGAACACGCA........................................................................................................................................
JCVI_SCAF_1101668214721/941-1429                 UUCGAAAAUGAUAUGUGUUGAUCCAUUGUUAAAUAUUAUUCUAUAAAAAAGAAUUAAAGCUAAAAAUUUUAUUUAAAUAUAAAAAAAUUUGAUAUAAUUGUUAAAGCAU.AAAGAGA.AGGUU..........AA............GACC.UCG.GCA.ACC.U.GGA......UGGCUA........UCCA..AGGUGCUA...............................GAA...................................AAUGUGGC.A...............GAAA..........................................UGCAA...CUAAAUAGUCAAAAUCCUUCUCCAAAAAGGAGAAAAUUUAUGAAGUUUAAUUCAAAACUUAUUCAUGCAGGGUAUGAUUCUGAUGCUGAUCAAGAAGGAUCAAUAACAGUACCAAUAUAUAAAACAACUGCUUAUCAGUUCAACAAUACUGAACACGCAGCAAGUUUAUUUGGCUUAAAAGAGUUUGGUAACAUCUAUUCUCGAUUAGGCAAUCCAACCGUAGGUGCAUUGGAGGCAAGGCUUACUGAUCUUGAAGAAGGCGCUAUGUGUGUAGCUUUAUCAUCUGGUACAUCUGC
JCVI_SCAF_1096626137780/608-120                  UUUGAAAAUGAUAUGUGUUGAUCCAUUGUUAAAUAUUAUUCUAUAAAAAAGAAUUAAAGCUAAAAAUUUUAUUUAAAUAUAAAAAAAUUUGAUAUAAUUGUUAAAGCAU.AAAGAGA.AGGUU..........AA............GACC.UCG.GCA.ACC.U.GGA......UGGCUA........UCCA..AGGUGCUA...............................GAA...................................AAUGUGGC.A...............GAAA..........................................UGCAA...CUAAAUAGUCAAAAUCCUUCUCCAAAAAAGGAGAAAAUUUAUGAAGUUUAAUUCAAAACUUAUUCAUGCAGGGUAUGAUUCUGAUGCUGAUCAAGAAGGAUCAAUAACAGUACCAAUAUACAAAACAACUGCUUAUCAGUUCAACAAUACUGAACACGCAGCAAGUUUAUUUGGCCUAAAAGAGUUUGGUAACAUCUAUUCUCGAUUAGGCAAUCCAACCGUAGGUGCAUUAGAGGCAAGGCUUACUGAUCUUGAAGAAGGUGCUAUGUGUGUAGCUUUAUCAUCUGGUACAUCUG
JCVI_SCAF_1101668191391/1554-1066                AUUUUGAAAACGUUAUAUUUGGUCUCAUUAUUAGUAAUUAUUCUAUUAAAUACCAAGAAAUUGAUAAAUUUUCAAAAAAAUAAAUAAUUUGGUAUAAUUAUUAAAGCAU.AAAGAGA.AGGUU..........AA............GACC.UCG.GCA.ACC.U.GGA......UGGCUA........UCCA..AGGUGCUA...............................GAA...................................AAUGUGGC.A...............GAAA..........................................UGCAA...CUAAAUAGUCAAAAUCCUUCUCCAAAAAAGGAGAAAAUUUAUGAAGUUUAAUUCAAAACUUAUUCAUGCGGGGUACGAUUCUGAUGCUGAUCAAGAAGGAUCAAUAACAGUACCAAUAUACAAAACAACUGCUUAUCAGUUCAACAAUACUGAACACGCAGCAAGUUUAUUUGGCCUAAAAGAGUUUGGUAACAUCUAUUCUCGAUUAGGCAAUCCAACCGUAGGUGCAUUAGAGGCAAGGCUUACUGAUCUUGAAGAAGGUGCUAUGUGUGUAGCUUUAUCAUCUGGUACAUCUG
JCVI_SCAF_1096626959948/602-114                  GUUUGAAAAUGAUAUGUGUUGCUUCAUUAUUAGAUAUUAUUCUAUAAAAAGGAAUUAAGACUAAAAAUUUAUUUAAAUAUAAGAUAAUUUGAUAUAAUAAUAAAAGCAU.AAAGAGA.AGGUU..........AA............GACC.UCG.GCA.ACC.U.GGA......UGACUA........UCCA..AGGUGCUA...............................GAA...................................AAUGUGGC.A...............GAGA..........................................UGCAA...CUAAAUAGUCAAAAUCCUUCUCCAAAAUAGGAGAAAAUUUAUGAAGUUUAAUUCAAAACUUAUUCAUGCAGGGUAUGAUUCGGAUGCUAAUCCUGAAGGGUCGAUAACAGUACCAAUAUAUAAAACAACUGCAUAUCAGUUCAACAAUACUGAACAUGCAGCAAGCUUAUUUGGUCUAAAAGAGUUUGGUAACAUUUAUUCUCGAUUAGGCAAUCCAACCGUUGGUGCAUUGGAGGCAAGGCUUACUGAUCUUGAAGAAGGUGCUAUGUGUGUAGCUUUAUCUUCUGGUACAUCUG
JCVI_SCAF_1096627245548/1277-1765                UAGUUUGAAAAUGAUAUGUGUUGAUUCAUUGUUAAAUAUUAUUCUGUAAAAAAAUUAAAUCUAAAAAUUUAUUUUAAUAUAAGAAAAUUUGAUAUAAUAGUAAAAGCAU.AAAGAGA.AGGUU..........AA............GACC.UCG.GCA.ACC.U.GGA......UGACUA........UCCA..AGGUGCUA...............................GAA...................................AAUGUGGC.A...............GAAA..........................................UGCAA...CUAAAUAGUCAAAAUCCUUCUCCAAAAAAGGAGAAAAUAUAUGAAGUUUAAUUCAAAACUUAUACAUGCAGGAUAUGAUUCUGAUGCUAAUCCAGAGGGAUCAAUAACAGUACCUAUAUAUAAAACAACUGCUUACCAGUUCAACAAUACUGAACAUGCAGCAAGUUUAUUUGGCCUAAAAGAGUUUGGUAACAUUUACUCUCGAUUAGGCAAUCCAACAGUAGGUGCGUUAGAAGCAAGGCUUACUGAUCUUGAAGAAGGUGCUAUGUGUGUAGCUUUAUCGUCUGGUACAUCUG
JCVI_SCAF_1096627311787/190-1                    AUUUGAAAAUGAUAUAUGUUGAUUCAUUGUUAAAUAUUAUUCUAUAAAAAAAAUUAAAGCUAAAAAUCUUAUUUAAAUAUAAAAAAAUUUGAUAUAAUUGUUGAAGCAU.AAAGAGA.AGGUU..........AA............GACC.UCG.GCA.ACC.U.GGA......UGGCUA........UCCA..AGGUGCUA...............................GAA...................................AAUGUGGC.A...............GAAA..........................................UGCAA...CUAAAUAGUCA.............................................................................................................................................................................................................................................................................................
JCVI_SCAF_1101667276848/534-46                   UAGUUUGAAAAUGAUAUGUGUUUAUUCAUUUUUAAAUAUUAUUCUGUAAAAAAAUUAAAACUAAAAAUUUAUUUUAAUAUAAGAAAAUUUGAUAUAAUAGUUGAAGCAU.AAAGAGA.AGGUU..........AA............GACC.UCG.GCA.ACC.U.GGA......UGGCUA........UCCA..AGGUGCUA...............................GAA...................................AAUGUGGC.A...............GAAA..........................................UGCAA...CUAAGUAGUCAAAAUCCUUCUCCAAAAAAGGAGAAAAUAUAUGAAGUUUAAUUCAAAACUUAUUCAUGCAGGAUAUGAUUCUGAUGCUAAUCCAGAGGGAUCAAUAACAGUACCAAUAUAUAAAACAACUGCUUACCAGUUCAACAAUACUGAACAUGCAGCAAAUUUAUUUGGCCUAAAAGAGUUUGGUAACAUUUACUCUCGAUUAGGCAAUCCAACAGUAGGGGCGUUAGAAGCAAGGCUUACUGAUCUUGAAGAAGGUGCUAUGUGUGUAGCUUUAUCGUCUGGUACAUCUG
JCVI_SCAF_1096627036390/1-399                    ..........................................................................................GUUAUAAUUUAAUGAGCAU.AAAGAGA.AGGUU..........AA............GACC.UCG.GCA.ACC.U.GGA......UGGCUA........UCCA..AGGUGCUA...............................GAA...................................CAUGUGGC.A...............GAAA..........................................UGCAA...CUAAAUAGUCAAAAUCCUUCUCCAAAAAAGGAGAAAAUUUAUGAAGUUUAAUUCAAAACUUAUUCACGCAGGGUAUGAUUCUGAUGCUAAUCCGGAAGGAUCAAUAACUGUACCGAUAUAUAAAACAACUGCUUACCAGUUCAACAAUACUGAACACGCAGCAAGCUUAUUUGGCCUAAAAGAGUUUGGUAACAUCUAUUCUCGAUUAGGCAAUCCAACCGUGGGUGCAUUAGAGGCAAGGCUUACUGAUCUUGAAGAAGGCGCUAUGUGUGUAGCUUUAUCAUCUGGUACAUCUG
JCVI_SCAF_1096627382404/5581-5093                CCCAUAAAGUUUCAUUGUGAUAUCAAUAAUUAAAUAUUAUUCUAUAAAACAAAUUAAAGCUAAAAAUCUUAUUUUAUUAUAAGAAAAUUUGUUAUAAUUUAUUAAGCAU.AAAGAGA.AGGUU..........AA............GACC.UCG.GCA.ACC.U.GGA......UGACUA........UCCA..AGGUGCUA...............................GAA...................................AAUGUGGC.A...............GAAA..........................................UGCAA...CUAAAUAGUCAAAAUCCUUCUCCAAAAAAGGAGAAAAUUUAUGAAGUUUAAUUCAAAACUUAUUCAUGCAGGUUAUGAUUCUGAUGCUAAUCCAGAAGGAUCAAUAACAGUACCUAUAUAUAAAACAACUGCUUAUCAGUUCAACAAUACUGAACAUGCAGCAAGUUUAUUUGGCCUGAAAGAGUUCGGUAACAUUUACUCUCGAUUGGGGAAUCCAACAGUAGGUGCAUUGGAGGCAAGGCUUACUGAUCUUGAAGAAGGUGCUAUGUGUGUAGCUUUAUCGUCUGGUACAUCUG
JCVI_SCAF_1096627381557/1-489                    GUUUGAAAUGAUAUUUGUUGAUUCACUGUUAAAUAUUAUUCUAUAAAAAAGAAUUAAAACUAAAAAUUUUAUUUAAAUAUAAAAAAAUUUGAUAUAAUUCAUUAAGCAU.AAAGAGA.AGGUU..........AA............GACC.UCG.GCA.ACC.U.GGA......UGGCUA........UCCA..AGGUGCUA...............................GAA...................................AAUGUGGC.A...............GAAA..........................................UGCAA...CUAAAUAGUCAAAUUCCUUCUCCAAAAAAGGAGAAAAUUUAUGAAGUUUAAUUCAAAACUUAUUCAUGCAGGGUAUGAUUCUGAUGCUAAUCCAGAAGGAUCGAUAACAGUACCUAUUUAUAAAACAACUGCUUAUCAGUUCAACAAUACUGAACAUGCAGCAAGCUUAUUUGGUCUAAAAGAGUUUGGUAACAUCUAUUCUCGAUUAGGCAAUCCAACCGUAGGUGCAUUAGAGGCAAGGCUUACUGAUCUUGAAGAAGGUGCUAUGUGUGUAGCUUUAUCUUCUGGUACAUCUG
JCVI_SCAF_1096627591498/294-1                    UUUGAAAAUGAUAUAUGUUGAUUCACUGUUAAAUAUUAUUCUAUAAAAAAGUAUUAAAACUAAAAAUUUUAUUUAAAUAUAAAAAAAUUUGUUAUAAUACAAGAAGCAU.AAAGAGA.AGGUU..........AA............GACC.UCG.GCA.ACC.U.GGA......UGACUA........UCCA..AGGUGCUA...............................GAA...................................AAUGUGGC.A...............GAAA..........................................UGCAA...CUAAAUAGUCAAAAUCCUUCUCCAAAAAAGGAGAAAAUUUAUGAAGUUUAAUUCAAAACUUAUUCAUGCAGGGUAUGAUUCUGAUGCUGAUCAAGAAGGAUCAAUAACAGUACCA.....................................................................................................................................................................................
JCVI_SCAF_1096627193851/659-171                  UUUGAAAAUGAUAUAUGUUGAUUCACUGUUAAAUAUUAUUCUAUAAAAAAGAAUUAAAACUAAAAAUUUUAUUUAAAUAUAAAAACUUUUGUUAUAAUUUAAUAAGCAU.AAAGAGA.AGGUU..........AA............GACC.UCG.GCA.ACC.U.GGA......UGACUA........UCCA..AGGUGCUA...............................GAA...................................AAUGUGGC.A...............GAAA..........................................UGCAA...CUAAAUAGUCAAAAUCCUUCUCCAAAAAAGGAGAAAAUUUAUGAAGUUUAAUUCAAAACUUAUUCAUGCAGGGUAUGAUUCUGAUGCUAAUCCAGAAGGAUCGAUAACAGUACCUAUAUAUAAAACAACUGCUUAUCAGUUCAACAAUACUGAACAUGCAGCAAGCUUAUUUGGUCUAAAAGAGUUUGGUAAUAUCUAUUCUCGAUUAGGCAAUCCAACCGUAGGUGCAUUGGAGGCAAGGCUUACAGACCUUGAAGAAGGUGCUAUGUGUGUAGCUUUAUCUUCUGGUACGUCUG
JCVI_SCAF_1096626135635/485-1                    UUUGAAAAUGAUAUAUGUUGAUUCACUGUUAAAUAUUAUUCUAUAAAAAAGAAUUAAAACUAAAAAUUUUAUUUAAAUAUAAAAAAUUUUGUUAUAAUUUAAUAAGCAU.AAAGAGA.AGGUU..........AA............GACC.UCG.GCA.ACC.U.GGA......UGACUA........UCCA..AGGUGCUA...............................GAA...................................AAUGUGGC.A...............GAAA..........................................UGCAA...CUAAAUAGUCAAAAUCCUUCUCCAAAAAAGGAGAAAAUUUAUGAAGUUUAAUUCAAAACUUAUUCAUGCAGGGUAUGAUUCUGAUGCUAAUCCAGAAGGAUCGAUAACAGUACCUAUAUAUAAAACAACUGCUUAUCAGUUCAACAAUACUGAACAUGCAGCAAGCUUAUUUGGUCUAAAAGAGUUUGGUAAUAUCUAUUCUCGAUUAGGCAAUCCAACCGUAGGUGCAUUGGAGGCAAGGCUUACAGACCUUGAAGAAGGUGCUAUGUGUGUAGCUUUAUCUUCUGGUACGUCUG
JCVI_SCAF_1096628022488/1557-1069                GUUUGAAAAUGAUAUAUGUUGAUUCAUUGUUAAAUAUUAUUCUAUAAAAAAAAAUUAAAGCUAAAAAUUUUAUUUAAAUAUAAAAAAUUUGUUAUAAUUUAAUAAGCAU.AAAGAGA.AGGUU..........AA............GACC.UCG.GCA.ACC.U.GGA......UGGCUA........UCCA..AGGUGCUA...............................GAA...................................AAUGUGGC.A...............GAAA..........................................UGCAA...CUAAAUAGUCAAAAUCCUUCUCCAAAAAAAAGGAGAAAAUUUAUGAAGUUUAAUUCAAAACUCAUUCAUGCAGGGUAUGAUUCUGAUGCUGAUCAAGAAGGAUCAAUAACAGUACCAAUAUACAAAACAACUGCUUAUCAGUUCAACAAUACUGAACACGCAGCAAGUUUAUUUGGUCUAAAAGAGUUUGGUAACAUCUAUUCUCGAUUAGGCAAUCCAACCGUAGGUGCAUUGGAGGCAAGGCUUACAGACCUUGAAGAAGGUGCUAUGUGUGUAGCUUUAUCUUCUGGUACGUC
JCVI_SCAF_1096627053142/17-505                   UUUGAAAAUGAUAUUUGUUGAUUCACUGUUAAAUAUUAUUCUAUAAAAAAGAAUUAAAACUAAAAAUUUUAUUUAAAUAUAAAAAAAUUUGAUAUAAUUCACUAAGCAU.AAAGAGA.AGGUU..........AA............GACC.UCG.GCA.ACC.U.GGA......UGGCUA........UCCA..AGGUGCUA...............................GAA...................................AAUGUGGC.A...............GAAA..........................................UGCAA...CUAAAUAGUCAAAAUCCUUCUCCAAAAAAGGAGAAAAUUUAUGAAGUUUAAUUCAAAACUUAUUCAUGCAGGGUAUGAUUCUGAUGCUGAUCAAGAAGGGUCAAUAACAGUACCAAUAUACAAAACAACUGCUUAUCAGUUCAACAAUACUGAACACGCAGCAAGUUUAUUUGGCCUAAAAGAGUUUGGUAACAUCUAUUCUCGAUUAGGCAAUCCAACCGUAGGUGCAUUGGAGGCAAGGCUUACUGAUCUUGAAGAGGGUGCUAUGUGUGUAGCUUUAUCAUCUGGUACAUCUG
JCVI_SCAF_1101667216735/189-645                  GCCGAUAAGUUUCAUUGUGAUAUUAAUAAUUGAAUAUUAUUCUAUAAAACAAAUUAAAGCUAAAAAUCUUAUUUUAUUGUAAGAAAAUUUGUUAUAAUUUAUUAAGCAU.AAAGAGA.AGGUU..........AA............GACC.UCG.GCA.ACC.U.GGA......UGGCUA........UCCA..AGGUGCUA...............................GAA...................................AAUGUGGC.A...............GAAA..........................................UGCAA...CUAAAUAGUCAAAAUCCUUCUCCAAAAAAGGAGAAAAUUUAUGAAGUUUAAUUCAAAACUUAUUCAUGCAGGGUAUGAUUCUGAUGCUGAUCAAGAAGGAUCAAUAACAGUACCAAUAUAUAAAACAACUGCUUAUCAGUUCAACAAUACUGAACACGCAGCAAGUUUAUUUGGCCUUAAAGAGUUUGGUAACAUCUAUUCUCGAUUAGGCAAUCCGACCGUAGGUGCAUUGGAGGCAAGGCUUACUGAUCUUGAAGAAGUGCUAUGUGUGUAGCUUU..................
JCVI_SCAF_1101667128491/671-244                  .............................................................AAAAUAUUUAGAAGUCUUACAAAACUUUUGAUAUAAUUUUAAGAACAU.AAAGAGA.AGGUU..........AA............GACC.UCG.GCA.ACC.U.GGA......AGACUA........UCCA..AGGUGCUU...............................GAA...................................GAUGUGGC.A...............AAAA..........................................UGCAA...CUAAGUAGUCAAAUCCUUCUCCUAUAAAAAGGAGAAAAUUAAUGAAAUUUAAUUCACAACUCAUUCAUGCUGGAUGGGAUUCAGAUGCUGAUGCAGAAGGUGCUAUAACUGUUCCAAUUUAUAGAACAACUGCUUAUCAAUUCAACGAUACGGAACACGCUGCAAGUUUGUUUGCUUUAAAAGAGUUCGGAAACAUUUAUUCUCGAAUUGGGAAUCCAACUGUUGGUGCUCUAGAAGCAAGGCUUACUACUUUAGAAGAUGGUGCUAUGUGUGUUGCUUUAUCUUCUGGUACAUCU
JCVI_SCAF_1096627306307/1743-1255                UAUCGAAUAGAUACACUUUUUUCCCAUUUUGGUCACGAUGAUAGAAAUUGGGAAAAAAUAGAAAAUAUCUAGAAGUCUUAAAAAUUUUUGAUAUAAUCUUUAGGAACAU.AAAGAGA.AGGUU..........AA............GACC.UCG.GCA.ACC.U.GGA......AGACUA........UCCA..AGGUGCUU...............................GAA...................................GAUGUGGC.A...............GAAA..........................................UGCAA...CUAAGUAGUCAAAUCCUUCUCCUAUAAAAAGGAGAAAAUUAAUGAAAUUUAAUUCAAAACUCAUUCAUGCUGGAUGGGAUUCAGAUGCUGAUGCAGAAGGGGCUAUAACUGUUCCAAUUUAUAGAACAACUGCUUAUCAAUUCAACAAUACGGAACACGCUGCUAGUUUGUUUGCUUUAAAAGAGUUUGGAAACAUUUAUUCUCGCAUUGGGAAUCCAACUGUUGGUGCUCUAGAAGCAAGGCUUACUGCUUUAGAAGAUGGUGCUAUGUGUGUUGCUUUAUCUUCUGGUACAUCU
JCVI_SCAF_1096626562225/179-667                  UAUCGAAUAGAUACACUUUUUUCUCAUUUUGGUCACGAUGAUAGAAAUUGGGAAAAAAUAGAAAAUAUUUAGAAGUCUUAAAAACUUUUGAUAUAAUUUUUAAGAACAU.AAAGAGA.AGGUU..........AA............GACC.UCG.GCA.ACC.U.GGA......AGACUA........UCCA..AGGUGCUU...............................GAA...................................GAUGUGGC.A...............GAAA..........................................UGCAA...CUAAGUAGUCAAAUCCUUCUCCUAUAAAAAGGAGAAAAUUAAUGAAAUUUAAUUCAAAACUCAUUCAUGCUGGAUGGGAUUCAGAUGCUGAUGCAGAAGGGGCUAUAACUGUUCCAAUUUAUAGAACAACUGCUUAUCAAUUCAACAAUACGGAACACGCUGCUAGUUUGUUUGCUUUAAAAGAGUUUGGAAACAUUUAUUCUCGAAUUGGGAAUCCAACUGUUGGUGCUCUAGAAGCAAGGCUUACUGCUUUAGAAGAUGGUGCUAUGUGUGUUGCUUUAUCUUCUGGUACAUCU
JCVI_SCAF_1096628016253/1055-1543                UUACAGAAAAGAUACUUUAUUUUCUCAUUUCGGACAUGCUGAUAGGAAUUGGGAAAAAAUAGAAAAUAUUUAGUCAAAUUUAAAUCAUUUGAUAUAAUUUGAGAAGCAU.AUAGAGA.AGGUU..........AA............GACC.UCG.GCA.ACC.U.GGA......UGACUA........UCCA..AGGUGCUU...............................GAA...................................GAUGUGGC.A...............GCAA..........................................UGCAA...CUAAGUAGUCAAAGUCCUUCUCCAAAUAAAAGGAGAAACAAUGAAAUUUAAUUCAAAGCUAAUACAUGCAGGUUGGGAUUCAGAUGCUGAUGCAGAAGGGUCCAUAACUGUUCCAAUUUAUAAAACAACAGCAUAUCAAUUUAACAAUACAGAACAUGCUGCAAAUUUAUUUGGUUUAAAAGAGUUUGGAAAUAUAUAUUCAAGAUUAGGAAAUCCCACAGUUGGAGCACUUGAAGCAAGAUUAACCGCACUAGAAGACGGGGCUAUGUGUGUAGCUCUUUCAUCAGGAACAUCUG
JCVI_SCAF_1096627181677/1771-1305                ......................UCUCAUUUCGGACAUACUGAUAGGAAUUGGGAAAAAAUAGAAAAUAUUUAGUCAAAUUUAAAUCAUUUGAUAUAAUUUGAGAAGCAU.AUAGAGA.AGGUU..........AA............GACC.UCG.GCA.ACC.U.GGA......UGACUA........UCCA..AGGUGCUU...............................GAA...................................GAUGUGGC.A...............GCAA..........................................UGCAA...CUAAGUAGUCAAAGUCCUUCUCCAAAUAAAAGGAGAAACAAUGAAAUUUAAUUCAAAGCUAAUACAUGCAGGUUGGGAUUCAGAUGCUGAUGCAGAAGGGUCCAUAACUGUUCCAAUUUAUAAAACAACAGCAUAUCAAUUUAACAAUACAGAACAUGCUGCAAAUUUAUUUGGUUUAAAAGAGUUUGGAAAUAUAUAUUCAAGAUUAGGAAAUCCCACAGUUGGAGCACUUGAAGCAAGAUUAACCGCACUAGAAGACGGGGCUAUGUGUGUAGCUCUUUCAUCAGGAACAUCUG
JCVI_SCAF_1096627180162/1165-677                 UUACAGAAAAGAUACUUUAUUUUCUCAUUUCGGACAUGCUGAUAGGAAUUGGGAAAAAAUAGAAAAUAUUUAGUCAAAUUUAAAUCAUUUGAUAUAAUUUGAGAAGCAU.UUAGAGA.AGGUU..........AA............GACC.UCG.GCA.ACC.U.GGA......UGACUA........UCCA..AGGUGCUU...............................GAA...................................GAUGUGGC.A...............GCAA..........................................UGCAA...CUAAGUAGUCAAAGUCCUUCUCCAAAUAAAAGGAGAAACAAUGAAAUUUAAUUCAAAGCUAAUACAUGCAGGUUGGGAUUCAGAUGCUGAUGCAGAAGGGUCCAUAACUGUUCCAAUUUAUAAAACAACAGCAUAUCAAUUUAACAAUACAGAACAUGCUGCAAAUUUAUUUGGUUUAAAAGAGUUUGGAAAUAUAUAUUCAAGAUUAGGAAAUCCCACAGUUGGAGCACUUGAAGCAAGAUUAACCGCACUAGAAGACGGGGCUAUGUGUGUAGCUCUUUCAUCAGGAACAUCUG
JCVI_SCAF_1101667138126/780-292                  UUACAGAAAAGAUACUUUAUUUUCUCAUUUCGGACAUGCUGAUAGGAAUUGGGAAAAAAUAGAAAAUAUUUAGUCAAAUUUAAAUCAUUUGAUAUAAUUUUAGAAGCAU.AUAGAGA.AGGUU..........AA............GACC.UCG.GCA.ACC.U.GGA......UGACUA........UCCA..AGGUGCUU...............................GAA...................................GAUGUGGC.A...............GCAA..........................................UGCAA...CUAAGUAGUCAAACUCCUUCUCCAAAUAAAAGGAGAAAUAAUGAAAUUUAAUUCAAAGCUAAUACAUGCAGGUUGGGAUUCAGAUGCUGAUGCAGAAGGCUCCAUAACUGUUCCAAUUUAUAAAACAACAGCAUAUCAAUUUAACAAUACAGAGCAUGCUGCAAAUUUAUUUGGUUUAAAAGAGUUUGGAAAUAUAUAUUCCAGACUUGGAAAUCCAACAGUUGGAGCACUUGAAGCAAGAUUAACCGCACUAGAAGAAGGCGCUAUGUGUGUAGCUCUUUCAUCAGGUACAUCUG
JCVI_SCAF_1101667096925/226-714                  UUACAGAAGAGAUACUUUAUUUUCUCAUUUCGGACAUGCUGAUAGGAAUUGGGAAAAAAUAGAAAAUAUUUAGUCAAAUUUAAAUCAUUUGAUAUAAUUUAAGGAACAU.AAAGAGA.AGGUU..........AA............GACC.UCG.GCA.ACC.U.GGA......UGACUA........UCCA..AGGUGCUU...............................GAA...................................GAUGUGGC.A...............GAAA..........................................UGCAA...CUAAGUAGUCAAACUCCUUCUCCAAAUUAAAGGAGAAAAUAAUGAAAUUUAAUUCAAAGCUAAUACAUGCAGGUUGGGAUUCAGAUGCAGAUGCAGAAGGUUCCAUAACUGUUCCUAUUUAUAAAACAACAGCAUAUCAAUUUAACAAUACAGAGCAUGCUGCAAACUUAUUUGGUUUAAAAGAGUUUGGAAAUAUAUAUUCCAGAUUAGGAAAUCCCACAGUUGGAGCACUUGAAGCAAGACUAACCGCACUAGAAGAGGGCGCUAUGUGUGUAGCUCUUUCAUCAGGAACAUCU
JCVI_SCAF_1096627323401/1381-1869                UUACAGAAAAGAUACAUUAUUUUCUCAUUUCGGACAUGCUGAUAGGAAUUGGGAAAAAAUAGAAAACAUUUAGUCAAAUUUAAAUCAUUUGAUAUAAUUUGAGAAGCAU.AAAGAGA.AGGUU..........AA............GACC.UCG.GCA.ACC.U.GGA......UGACUA........UCCA..AGGUGCUU...............................GAA...................................AAUGUGGC.A...............GCAA..........................................UGCAA...CUAAGUAGUCAAACUCCUUCUCCAAAUAAAAGGAGAAACAAUGAAAUUUAAUUCAAAGCUAAUACAUGCAGGCUGGGAUUCAGAUGCAGAUGCAGAAGGUUCUAUAACUGUUCCUAUAUAUAAAACAACAGCAUAUCAAUUUAACAAUACAGAGCAUGCUGCAAAUUUAUUUGGUUUGAAAGAGUUUGGAAAUAUAUAUUCCAGACUAGGCAAUCCUACAGUUGGAGCACUUGAAGCAAGGCUAACCGCAUUAGAAGAGGGCGCUAUGUGUGUUGCUCUUUCAUCAGGAACAUCUG
JCVI_SCAF_1096626664166/397-1                    UUACAGAAAAGAUACAUUAUUUUCUCAUUUCGGACAUGCUGAUAGGAAUUGGGAAAAAAUAGAAAACAUUUAGUCAAAUUUAAAUCGUUUGAUAUAAUUUGAGAAGCAU.AAAGAGA.AGGUU..........AA............GACC.UCG.GCA.ACC.U.GGA......UGACUA........UCCA..AGGUGCUU...............................GAA...................................AAUGUGGC.A...............GCAA..........................................UGCAA...CUAAGUAGUCAAACUCCUUCUCCAAAUAAAAGGAGAAACAAUGAAAUUUAAUUCAAAGCUAAUACAUGCAGGCUGGGAUUCAGAUGCAGAUGCAGAAGGUUCCAUAACUGUUCCUAUAUAUAAAACAACAGCAUAUCAAUUUAACAAUACGGAGCAUGCUGCAAAUUUAUUUGGUUUGAAAGAGUUUGGAAAUAUAUAUUCCAGACUAGGCAAUCCUA..............................................................................
JCVI_SCAF_1101668318849/588-1076                 UUACAGAAAAGAUACUUUAUUUUCUCAUUUCGGACAUGCUGAUAGGAAUUGGGAAAAAAUAGAAAAUAUUUAGUCAAAUUUAAAUCAUUUGAUAUAAUUUGAGAAGCAU.AAAGAGA.AGGUU..........AA............GACC.UCG.GCA.ACC.U.GGA......UGACUA........UCCA..AGGUGCUU...............................GAA...................................AAUGUGGC.A...............GCAA..........................................UGCAA...CUAAGUAGUCAAACUCCUUCUCCAAAUAAAAGGAGAAAUAAUGAAAUUUAAUUCAAAGCUAAUACAUGCAGGUUGGGAUUCAGACGCAGAUGCAGAAGGUUCCAUAACUGUUCCUAUUUACAAAACAACAGCAUAUCAAUUUAACAAUACAGAGCAUGCUGCAAAUUUAUUUGGUUUAAAAGAGUUUGGAAAUAUAUAUUCUAGACUUGGAAACCCUACAGUUGGUGCACUUGAAGCAAGGUUAACCGAACUAGAAGAGGGCGCUAUGUGUGUUGCUCUUUCAUCAGGAACGUCUG
JCVI_SCAF_1096626891366/1020-1508                UUACAGAAAAGAUACUUUAUUUUCUCAUUUCGGACAUGCUGAUAGGAAUUGGGAAAUAAUUGAAAAUAUUUAGUCAAAUUUAAAUCAUUUGAUAUAAUUUGAGGAGCAU.AAAGAGA.AGGUU..........AA............GACC.UCG.GCA.ACC.U.GGA......UGACUA........UCCA..AGGUGCUU...............................GAA...................................AAUGUGGC.A...............GCAA..........................................UGCAA...CUAAGUAGUCAAACUCCUUCUCCAAAUUAAAGGAGAAAUAAUGAAAUUUAAUUCAAAGCUAAUACAUGCUGGUUGGGAUUCAGAUGCAGAUGCAGAAGGCUCCAUAACCGUUCCAAUUUAUAAAACAACAGCAUAUCAAUUUAACAACACAGAGCAUGCUGCGAAUUUAUUUGGUUUAAAAGAGUUUGGAAAUAUUUAUUCUAGACUAGGAAAUCCUACAGUUGGAGCACUUGAAGCCAGGCUAACUGCACUAGAAGAGGGGGCUAUGUGUGUUGCUCUUUCAUCAGGAACAUCUG
JCVI_SCAF_1101668281990/1415-1607                UUACAGAAAAGACACUUUAUUUUCUCAUUUUGGUCAUUCUGAUAGAAAUUGGGAAAAAGUAGAAAAUAUUUAGUCAAAUUUAAAUCAUUUGAUAUAAUUUAAGAAGCAU.AAAGAGA.AGGUU..........AA............GACC.UCG.GCA.ACCGU.GGA......UGACUA........UCCA..AGGUGCUU...............................GAA...................................GAUGUGGC.A...............GAAA..........................................UGCAA...CUAAGUAGUCAAA...........................................................................................................................................................................................................................................................................................
JCVI_SCAF_1101667475927/706-218                  UUACAGAAGAGAUACUUUAUUUUCUCAUUUCGGACAUGCUGAUAGGAAUUGGGAAAAAAUAGAAAAUAUAUAGUCAAAUUUAAAUCAUUUGAUAUAAUUUAAGAAGCAU.AAAGAGA.AGGUU..........AA............GACC.UCG.GCA.ACC.U.GGA......UGGCUA........UCCA..AGGUGCUU...............................GAA...................................GAUGUGGC.A...............GGAA..........................................UGCAA...CUAAGUAGUCAAACUCCUUCUCCAAAUAAAAGGAGAAAUAAUGAAAUUUAAUUCAAAGCUAAUACAUGCAGGUUGGGAUUCAGAUGCAGAUGCAGAAGGUUCCAUAACUGUUCCUAUUUAUAAAACAACAGCAUAUCAAUUUAACAAUACAGAGCAUGCUGCAAAUUUAUUUGGUUUAAAAGAGUUUGGAAAUAUAUAUUCUAGACUAGGCAAUCCUACAGUUGGAGCACUUGAAGCCAGGCUAACCGCACUAGAAGAGGGCGCUAUGUGUGUUGCUCUUUCAUCAGGAACAUCUG
JCVI_SCAF_1101668265031/73-561                   UUACAGAAAAGAUACUUUAUUUUCUCAUUUCGGACAUGCUGAUAGAAAUUGGGAAAAAAUAGAAAAUAUUUAGUCAAAUUUAAAUCAUUUGAUAUAAUUCAAGAAGCAU.AAAGAGA.AGGUU..........AA............GACC.UCG.GCA.ACC.U.GGA......UGGCUA........UCCA..AGGUGCUU...............................GAA...................................GAUGUGGC.A...............GAAA..........................................UGCAA...CUAAGUAGUCAAACUCCUUCUCCAAAUUAAAGGAGAAAACAAUGAAAUUUAAUUCAAAACUAAUACAUGCAGGUUGGGAUUCGGAUGCUGAUGCGGAAGGUUCCAUAACUGUUCCAAUUUAUAAAACAACAGCAUAUCAAUUCAACAAUACAGAACAUGCUGCGAAUUUAUUUGGUUUAAAAGAGUUUGGAAAUAUAUAUUCUAGAUUAGGAAAUCCCACAGUUGGAGCGCUUGAAGCAAGACUAACCGCACUAGAAGAGGGUGCUAUGUGUGUAGCUCUUUCAUCAGGAACAUCU
JCVI_SCAF_1096627689605/987-499                  UUACAGGAAAGAUACUUUAUUUUCUCAUUUUGGACAUGCUGAUAGAAAUUGGGAAAAAAUAAAAAAUAUUUAGUCAAAUUUAAUUCAUUUGAUAUAAUUCUAGAAGCAU.AAAGAGA.AGGUU..........AA............GACC.UCG.GCA.ACC.U.GGA......UGACUA........UCCA..AGGUGCUU...............................GAA...................................GAUGUGGC.A...............GAAA..........................................UGCAA...CUAAGUAGUCAAACUCCUUCUCCAAAUUAAAGGAGAAAAAAUGAAAUUUAAUUCAAAGUUAAUACAUGCUGGUUGGGAUUCAGAUGCUGAUACCGAAGGCUCUAUAACUGUUCCGAUUUAUAAAACAACAGCAUAUCAAUUUAACAAUACAGAGCAUGCUGCAAAUUUAUUUGGUUUAAAAGAGUUUGGAAAUAUAUAUUCCAGAUUAGGUAAUCCCACAGUUGGAGCACUCGAAGCAAGGCUAACCGCUCUAGAAGAGGGCGCUAUGUGUGUUGCUCUUUCAUCACGAACAUCUG
JCVI_SCAF_1096627334308/2930-3418                UUACAGAGUAGAUACUUUAUUUUCUCACUUUGGACAUGCUGACAGAAAUUGGGAAAAAAUAGAAAGUAUUUAGUCAAAUUUAAAUCAUUUGAUAUAAUUUUAGAAGCAU.AAAGAGA.AGGUU..........AA............GACC.UCG.GCA.ACC.U.GGA......UGACUA........UCCA..AGGUGCUU...............................GAA...................................GAUGUGGC.A...............GAAA..........................................UGCAA...CUAAGUAGUCAAACUCCUUCUCCAAAUUAAAGGAGAAAAAAUGAAAUUUAAUUCAAAGUUAAUACAUGCUGGUUGGGAUUCAGAUGCAGAUGCCGACGCUCUAUAACUGUUCCGAUUUAUAAAACAACAGCAUAUCAAUUUAACAAUACAGAGCAUGCUGCAAAUUUAUUUGGUUUAAAAGAGUUUGGAAAUAUAUAUUCCAGAUUAGGUAAUCCCACAGUUGGAGCACUCGAAGCAAGGCUAACCGCUCUAGAAGAGGGCGCUAUGUGUGUUGCUCUUUCAUCUGGAACAUCUGC
JCVI_SCAF_1101667256753/832-344                  UUACAGAAAAGAUACAUUAUUUUCUCACUUCGGACAUGCAGAUAGGAAUUGGGAAAAAAUAGAAAACAUAUAGUCAAAUUUAAAUAAUUUGAUAUAAUUCAAGAAGCAU.AAAGAGA.AGGUU..........AA............GACC.UCG.GCA.ACC.U.GGA......UGACUA........UCCA..AGGUGCUU...............................GAA...................................GAUGUGGC.A...............GCAA..........................................UGCAA...CUAAGUAGUCAAACUCCUUCUCCAAAUAAAAGGAGAAAUAAUGAAAUUUAAUUCAAAGCUAAUACAUGCAGGUUGGGAUUCAGAUGCAGAUGCAGAAGGUUCAAUAACUGUUCCUAUUUAUAAAACAACAGCAUAUCAAUUUAACAAUACAGAGCAUGCUGCAAAUUUAUUUGGUUUAAAAGAGUUUGGAAAUAUAUAUUCCAGACUAGGCAAUCCUACAGUUGGAGCACUUGAAGCAAGGCUAACCGCAUUAGAAGAGGGCGCUAUGUGUGUUGCUCUUUCAUCAGGAACAUCAG
JCVI_SCAF_1101667332039/148-636                  UUACAGAAAAGAUACUUUAUUUUCUCAUUUCGGACAUGCUGAUAGAAAUUGGGAAAAAAUAGAAAAUAUUUAGUCAAAUUUAAAUCAUUUGAUAUAAUUCAAGAAGCAU.AUAGAGA.AGGUU..........AA............GACC.UCG.GCA.ACC.U.GGA......UGACUA........UCCA..AGGUGCUU...............................GAA...................................GAUGUGGC.A...............GAAA..........................................UGCAA...CUAAGUAGUCAAACUCCUUCUCCAAAUUAAAGGAGAAAAUAAUGAAAUUUAAUUCAAAGCUAAUACAUGCAGGUUGGGAUUCAGAUGCUGAUGCGGAAGGUUCCAUAACCGUUCCAAUUUAUAAAACAACAGCAUAUCAAUUCAACAAUACAGAACAUGCUGCGAAUUUAUUUGGUUUAAAAGAGUUUGGAAAUAUAUAUUCCAGAUUAGGAAACCCCACAGUUGGAGCACUUGAAGCAAGACUAACCGCACUGGAAGAGGGCGCAAUGUGUGUAGCUCUUUCAUCAGGAACAUCU
JCVI_SCAF_1101667123461/277-765                  UUACAGAGAAGAUACUUUAUUUUCUCACUUUGGACAUGCUGACAGAAAUUGGGAAAAAAUAGAAAGUAUUUAGUCAAAUUUUAAUCAUUUGAUAUAAUUCAAGAGGCAU.AAAGAGA.AGGUU..........AA............GACC.UCG.GCA.ACC.U.GGA......UGACUA........UCCA..AGGUGCUU...............................GAA...................................GAUGUGGC.A...............GAAA..........................................UGCAA...CUAAGUAGUCAAACUCCUUCUCCAAAUUAAAGGAGAAAAAAUGAAAUUUAAUUCAAAGUUAAUACAUGCAGGUUGGGAUUCAGACGCAGAUGCCGAAGGCUCUAUAACUGUUCCGAUUUAUAAAACAACAGCAUAUCAAUUUAACAAUACAGAGCAUGCUGCAAAUUUAUUUGGUUUAAAAGAGUUUGGAAAUAUAUAUUCCAGAUUAGGAAACCCCACAGUUGGAGCACUUGAAGCAAGACUAACCGCACUAGAAGAGGGCGCUAUGUGUGUAGCUCUUUCAUCAGGAACAUCUG
JCVI_SCAF_1096627323692/1238-750                 UUACAGAAAAGAUACUUUAUUUUCUCAUUUUGGACAUGCUGAUAGAAAUUGGGAAAAAGUAGAAAAUAUUUAGUCAAAUUUAAAUCAUUUGAUAUAAUUUAAGAAGCAU.AAAGAGA.AGGUU..........AA............GACC.UCG.GCA.ACC.U.GGA......UGACUA........UCCA..AGGUGCUU...............................GAA...................................GAUGUGGC.A...............GAAA..........................................UGCAA...CUAAGUAGUCAAACUCCUUCUCCAAAUUAAAGGAGAAAAUAAUGAAAUUUAAUUCAAAGCUAAUACAUGCAGGUUGGGAUUCUGAUGCUGAUGCAGAAGGCUCUAUAACUGUUCCAAUUUAUAAAACAACAGCAUAUCAAUUCAACAAUACAGAACAUGCUGCUAAUUUAUUUGGUUUAAAAGAGUUUGGAAAUAUAUAUUCUAGAUUAGGAAAUCCCACAGUUGGAGCACUUGAAGCAAGACUAACCGCACUAGAAGAGGGCGCUAUGUGUGUAGCUCUUUCAUCAGGAACAUCU
JCVI_SCAF_1096627066632/766-278                  UUACAGAACAGAUACUUUAUUUUCUCAUUUUGGACAUGCUGACAGAAAUUGGGAAAAAAUAGAAAGUAUUUAGUCAAAUUUAAAUCAUUUGAUAUAAUUUAAGAAGCAU.AAAGAGA.AGGUU..........AA............GACC.UCG.GCA.ACC.U.GGA......UGACUA........UCCA..AGGUGCUU...............................GAA...................................GAUGUGGC.A...............GAAA..........................................UGCAA...CUAAGUAGUCAAACUCCUUCUCCAAAUUAAAGGAGAAAAAUGAAAUUUAAUUCAAAGUUAAUACACGCAGGUUGGGAUUCAGAUGCAGAUGCCGAAGGUUCUAUAACUGUUCCGAUUUAUAAAACAACAGCAUAUCAAUUUAACAAUACAGAACAUGCUGCAAAUUUAUUUGGUUUAAAAGAGUUUGGAAAUAUAUAUUCCAGAUUAGGUAAUCCCACAGUUGGAGCACUCGAAGCAAGGCUAACCGCACUAGAAGAGGGUGCAAUGUGUGUAGCUCUUUCAUCAGGAACAUCUGC
JCVI_SCAF_1096627316088/763-1251                 UUACAGAAAAGAUACUUUAUUUUCUCAUUUUGGACAUGCUGAUAGAAAUUGGGAAAAAAUAGAAAAUAUUUAGUCAAAUUUAAAUCAUUUGAUAUAAUUCAAGAAGCAU.AAAGAGA.AGGUU..........AA............GACC.UCG.GCA.ACC.U.GGA......UGACUA........UCCA..AGGUGCUU...............................GAA...................................GAUGUGGC.A...............GAAA..........................................UGCAA...CUAAGUAGUCAAACUCCUUCUCCAAAUUAAAGGAGAAAAUAAUGAAAUUUAAUUCAAAGCUAAUACAUGCAGGUUGGGAUUCAGAUGCUGAUGCGGAAGGUUCCAUAACUGUUCCAAUUUAUAAAACAACAGCAUAUCAAUUCAACAAUACAGAACAUGCUGCGAAUUUAUUUGGUUUAAAAGAGUUUGGAAAUAUAUAUUCUAGAUUAGGAAAUCCCACAGUUGGAGCGCUUGAAGCAAGACUAACCGCACUAGAAGAGGGCGCUAUGUGUGUAGCUCUUUCAUCAGGAACAUCU
JCVI_SCAF_1096628261629/690-202                  UUAUAGAAAAGAUACUUUAUUUUCUCAUUUUGGACAUGCUGAUAGAAAUUGGGAAAAAAUAGAAAGUAUUUAGUCAAAAUUAAAUCAUUUGAUAUAAUUUAAGAAGCAU.AAAGAGA.AGGUU..........AA............GACC.UCG.GCA.ACC.U.GGA......UGACUA........UCCA..AGGUGCUU...............................GAA...................................GAUGUGGC.A...............GAAA..........................................UGCAA...CUAAGUAGUCAAACUCCUUCUCCAAAUUAAAGGAGAAUAUAAUGAAAUUUAAUUCAAAGCUAAUACAUGCAGGUUGGGAUUCAGAUGCAGAUGCGGAAGGCUCUAUAACUGUUCCGAUUUAUAAAACAACAGCAUAUCAAUUUAACAAUACAGAACAUGCUGCGAAUCUAUUUGGUUUAAAAGAGUUUGGAAAUAUCUAUUCCAGAUUAGGUAAUCCUACAGUUGGAGCACUUGAGGCAAGACUAACCGCAUUAGAAGAAGGCGCUAUGUGUGUUGCUCUUUCAUCAGGAACAUCU
JCVI_SCAF_1096627029411/738-1112                 UUACAGAAAAGAUACUUUAUUUUCUCAUUUCGGACAUGCUGAUAGAAAUUGGGAAAAAAUAGAAAAUAUUUAGUCAAAUUUAAAUCAUUUGAUAUAAUUUAAGAAGCAU.AAAGAGA.AGGUU..........AA............GACC.UCG.GCA.ACC.U.GGA......UGACUA........UCCA..AGGUGCUU...............................GAA...................................GAUGUGGC.A...............GAAA..........................................UGCAA...CUAAGUAGUCAAACUCCUUCUCCAAAUAAAAGGAGAAACAAUGAAAUUUAAUUCAAAGCUAAUACAUGCAGGUUGGGAUUCAGAUGCUGAUGCGGAAGGUUCCAUAACUGUUCCAAUUUAUAAAACAACAGCAUAUCAAUUCAACAAUACAGAACAUGCUGCGAAUUUAUUUGGUUUAAAAGAGUUUGGAAAUAUA....................................................................................................
JCVI_SCAF_1101668262705/328-816                  UUACAGAAAAGAUACUUUAUUUUCUCAUUUUGGACAUACUGAGCGAAAUUGGGAAAAAAUAGAAAAUAUUUAGUCAAAUUUAAAUCAUUUGAUAUAAUUCAAGAAGCAU.AAAGAGA.AGGUU..........AA............GACC.UCG.GCA.ACC.U.GGA......UGACUA........UCCA..AGGUGCUU...............................GAA...................................GAUGUGGC.A...............GAAA..........................................UGCAA...CUAAGUAGUCAAACUCCUUCUCCAAAUUAAAGGAGAAAAUAAUGAGAUUUAAUUCAAAACUAAUACAUGCAGGUUGGGAUUCGGAUGCUGAUGCAGAAGGCUCAAUAACUGUUCCAAUUUAUAAAACAACAGCAUAUCAAUUUAACAAUACAGAGCAUGCUGCGAAUUUAUUUGGUUUAAAAGAGUUUGGAAAUAUAUAUUCCAGACUAGGAAAUCCCACAGUUGGAGCUCUUGAAGCAAGGCUAACCGCCCUAGAAGACGGCGCUAUGUGUGUUGCUCUUUCAUCAGAACCUCUG
JCVI_SCAF_1101668275645/639-151                  UUACAGAAAAGAUACUUUAUUUUCUCAUUUUGGACAUGCUGAUAGAAAUUGGGAAAAAGUAGAAAAUAUUUAGUCAAAUUUAAAUCAUUUGAUAUAAUUUAAGAAGCAU.AAAGAGA.AGGUU..........AA............GACC.UCG.GCA.ACC.U.GGA......UGACUA........UCCA..AGGUGCUU...............................GAA...................................GAUGUGGC.A...............GAAA..........................................UGCAA...CUAAGUAGUCAAACUCCUUCUCCAAAUUAAAGGAGAAAAUAAUGAAAUUUAAUUCAAAGCUAAUACAUGCAGGUUGGGAUUCUGAUGCUGAUGCAGAAGGCUCUAUAACUGUUCCAAUUUAUAAAACAACAGCAUAUCAAUUCAACAAUACAGAACAUGCUGCGAAUUUAUUUGGUUUAAAAGAGUUUGGAAAUAUAUAUUCUAGAUUAGGAAAUCCCACAGUUGGAGCACUUGAAGCAAGACUAACCGCACUAGAAGAGGGCGCUAUGUGUGUAGCUCUUUCAUCAGGAACAUCU
JCVI_SCAF_1096627033813/164-652                  UUACAGAAAAGAUACUUUAUUUUCUCAUUUCGGACAUGCUGAUAGAAAUUGGGAAAAAAUAGAAAAUAUUUAGUCAAAUUUAAAUCAUUUGAUAUAAUUCAAGAAGCAU.AAAGAGA.AGGUU..........AA............GACC.UCG.GCA.ACC.U.GGA......UGACUA........UCCA..AGGUGCUU...............................GAA...................................GAUGUGGC.A...............GAAA..........................................UGCAA...CUAAGUAGUCAAACUCCUUCUCCAAAUUAAAGGAGAAAAUAAUGAAAUUUAAUUCAAAGCUAAUACAUGCAGGUUGGGAUUCAGAUGCUGAUGCGGAAGGUUCCAUAACCGUUCCAAUUUAUAAAACAACAGCAUAUCAAUUCAACAAUACAGAACAUGCUGCGAAUUUAUUUGGUUUAAAAGAGUUUGGAAAUAUAUAUUCCAGAUUAGGAAACCCCACAGUUGGAGCACUUGAAGCAAGACUAACCGCACUGGAAGAGGGCGCAAUGUGUGUAGCUCUUUCAUCAGGAACAUCU
JCVI_SCAF_1096627268641/7334-7822                CUUAAUUAUUAUUCUAUUCAAUAAAAAUUAAGUAAUAAUUUUAAAAAACAAAGAAAUAAAUAAAAAGUUUUAGUUCAUUUUAAAAGAUUUGAUAUAAUUAAUGAAGCAU.AAAGAGA.AGGUU..........AA............GACC.UCG.GCA.ACC.U.GGA......UGACUA........UCCA..AGGUGCUU...............................GAA...................................GAUGUGGC.A...............GAAA..........................................UGCAA...CUAAGUAGUCAAAACCCUUCUCCAAACAAAGGAGAAUACUAUGAAGUUUGAUUCAAAACUUAUACAUGCAGGUUGGGAUUCAGAUGCUGACUCUGAGGGGUCAAUCACUGUUCCUAUUUAUAAAACAACUGCAUAUCAAUUUAAUGACACUGAACAUGCAGCUAGCUUGUUUGCUUUAAAAGAGUUUGGAAACAUUUACUCUCGACUUGGCAAUCCAACUGUUGGUGCAUUAGAAGCAAGGCUUACGGCUCUAGAAGAUGGCGCUAUGUCUGUUGCUUUAUCGUCAGGUACAUCUG
JCVI_SCAF_1096626941368/683-195                  UUACAGAAAAGAUACUUUAUUUUCUCAUUUUGGACAUUCUGAUAGAAAUUGGGAAAAAGUAGAAAAUAUUUAGUCAAAUUUAAAUCGUUUGAUAUAAUUUAAUAAGCAU.AAAGAGA.AGGUU..........AA............GACC.UCG.GCA.ACC.U.GGA......UGACUA........UCCA..AGGUGCUU...............................GAA...................................GAUGUGGC.A...............GAAA..........................................UGCAA...CUAAAUAGUCAAACUCCUUCUCCAAAUUAAAGGAGAAAAUAAUGAAAUUUAAUUCAAAGCUAAUACAUGCAGGUUGGGAUUCAGAUGCUGAUGCAGAAGGCUCCAUAACUGUUCCAAUUUAUAAAACAACAGCAUAUCAAUUCAACAAUACAGAACAUGCUGCAAAUUUAUUUGGUUUAAAAGAGUUUGGAAAUAUAUAUUCCAGAUUAGGAAAUCCCACAGUUGGAGCACUUGAAGCAAGACUAACCGCACUAGAAGAGGGCGCUAUGUGUGUAGCACUUUCAUCAGGAACAUCU
JCVI_SCAF_1101668538318/1026-1513                GUGGAAAUUCUUAAAAGUUCAUUUAUCACAACUUAUAGCUUAACUAGAUAUGUUAAAUAUAAGCUUGCUUGAAUAAUUGAAUAAAAGUAUUAAUAUUUACUAAAAGCAU.UAAGAGA.GGGUA..........AU............UACC.UCA.GCA.ACC.U.GGA.....AGGCU..........ACCA..AGGUGCUA..............................AGAA...................................GAUGUGGC.U...............UUA...........................................AGCAA.....AAAAGAGCCAAUCUCCUUAAAUGCGCGAAAGGACGUUAUGACAUUUGGAAAGGGAGAUGUAUUAUCAUUUGAAUUUUUUCCUCCUAGGAAUGUCCAAGAAUUCUCUCUUCUUGAAGACUCUUGUAAACUAUUAGCUCCUUACAGUCCAAACUUUAUUUCAUUUACUGAUGGGGCUGGUGGGUCAAAAAAUAGAGACAUAAUUGAUGCAGUAGGAAUCGUCAGGAAGUAUUUGAAAACUGAAGUAGUUGCACAUAUUACUAGUUGUGAUAAAGAAGAAGAGGAUGUAGAUAAUAU
JCVI_SCAF_1096626993230/405-1                    AUUUUUUUAAUUUCAGAAAACAUAUUCAAAGAGUAGCUAUUUCUUUGAUUAAAGUUUUGAUGAGAAGAAAUUGAAAAAGAAUUUCUUAAGACUAACAUAGAAAAAGCAU.GGAGAG...AGGU........CAAA............ACCU..CA.GCA.ACC.U.AGA.....AAGCUA.........ACUA..AGGUGCUU...............................AAA...................................UAUGUGGU.U...............UAU...........................................AACAA.....AAAAUAGCUUUCUCCAUAAAUAAUUUCAUAAAUAGGAGAGUUAAGUUGAGUAAAUAUGUAACAGCGGAAACAGUUUCACCUGGUCAUCCUGAUAAGAUUGCAGAUUUGAUUUCAGACUAUGUUUUAACAAAGGCCUUAGAAAAUAAUAAAAAAUCAAGAGUAGCCGUAGAAACUUUUUUAACAGGAACUCAAAAUGGAGGGUUGGUUGUUGUAGGUGGUGAAAUCAGC..................................................................
JCVI_SCAF_1096627260474/2207-2693                AUUUUUUUAAUUUCAGAAAACAUAUUUAAAGAGUAGCUAUUUCUUUGAUUAAAGUUUUGAUGAGAAGAAAUUGAAAAAGAAUUUCUUAGGACUAAGAUAGAAAAUGCAU.GGAGAG...AGGA........CAAA............UCCU..CA.GCA.ACC.U.AG.....AGAGCUA.........ACUA..AGGUGCUU...............................AAA...................................UAUGUGGU.U...............UAU...........................................AACAA.....AAAAUAGCUUUCUCCAAAAAUUUUAUAAAUAGGAGAAUUAUUUUGAGCAAAUAUGUAACAGCAGAAACAGUUUCACCUGGUCAUCCUGAUAAGAUUGCAGAUUUGAUUUCAGAUUAUGUUUUAACAAAGGCUUUAGAAAAUAAUAAAAAAUCAAGAGUAGCUGUAGAAACUUUUUUAACAGGAACUGACAAUGGAGGGUUGGUUGUUGUAGGUGGUGAAAUCAGUGAUAUAGCUAACAUCAACGACGAAGCAGUUAUAAGUAUUGUAAAUCAGGCACUUAAAAAAACAAUAAAA
JCVI_SCAF_1101668537071/524-38                   UUUUUUUAAUUUCAGGAAACAUAUUAAAAGAGUAGCUAUUUCCGUAAUUAAAGUUUUCGGGACAAAAAAAUUGAAAAAGAAAUUCUUAGCACUAAUAUAGAAAAAGCAU.GGAGAG...AGGU........AGAA............GCCU..CA.GCA.ACC.U.AGA.....AAGCUA.........ACUA..AGGUGCUU...............................AAG...................................UAUGUGGU.U...............UAU...........................................AACAA.....AAAAUAGCUUUUCUCCAUCUAUAUAUAAAUAUAAAUAGGAGAAUUAUUUUGACAAAAUAUGUAACUGCAGAAACAGUGUCACCCGGACACCCUGACAAGAUAGCAGAUUUAAUUUCAGAUUACGUUUUAACACAGGCUCUAGAAAAUAAUAAAAAUUCUAGAGUAGCUGUAGAAACUUUUUUAACUGGAACAGACAAUGGAGGUUUAGUUGUUGUUGGUGGUGAAAUUAGUGAGAUUGCUAAUAUCACAGAUGAAGCUGUUAUAAGCAUUGUAAAAGAAGCACUUAAAAAAACA
JCVI_SCAF_1096628061480/348-834                  AUUUUUUUAAUUUCAGGAAACAUAUUAAAAGAGUAGCCAUUUCAUCAAUUAAAGUUUUAAGGAGAAGAAAUUGAAAAAGAUUUUCAUAGCACUAACAUAGAAAAAGCAU.GGAGAGA.GGGU.........AAA..............ACC.UCA.GCA.ACC.U.AGA.....UAGCUA.........ACUA..AGGUGCUU...............................AAA...................................UAUGUGGU.U...............UAU...........................................AACAA.....AAAAUAGCUUUUCUCCAUCUGACGUUAAAGUAGGAUAUUUAUUUUGAGCAAGUAUGUAACUGCAGAAAUGGUUUCACCAGGACAUCCUGAUAAGAUCGCAGAUUUAAUUUCAGAUUAUGUUUUAACAGAGGCUCUAGAAAAUAAUAAAAAUUCUAGAGUAGCUGUAGAAACUUUUUUAACAGGAAAUGAAAGUGGAGGGCUUGUUGUUGUAGGUGGGGAAAUUAGUGAGAUUGCCAAUAUUACAGAUGAUGCUGUAGUAGGAAUUGUAAAAGAAGCAUUAGAGAAAACAAUAAA
JCVI_SCAF_1101668477138/712-226                  AUUUUUUUAAUUUCAGGAAACAUAUUAAAAGAGUAGCUAUUUCCGUAAUUAAAGUUUUAGGGACAAAAAAUUGAAAAAGAAUUUCUUAGCACUAAUAUAGAAAAAGCAU.GGAGAG..AGG..........UAAAAU............CC.UCA.GCA.ACC.U.AGA.....AAGCUA.........ACUA..AGGUGCUU...............................AAA...................................UAUGUGGU.U...............UAU...........................................AACAA.....AAAAUAGCUUUUCUCCAGCGAUGUAUAGACAGGAGAAUUAUUUUGGCAAAAAAUGUAACUGCAGAAACAGUUUCACCCGGUCACCCUGACAAGAUAGCAGAUUUAAUUUCAGAUUACGUUUUAACACAGGCCCUUCAAAAUAAUAAAAAUUCUAGGGUAGCUGUAGAAACUUUUUUAACCGGAACGGAUAACGGAGGUUUAGUUGUUGUUGGUGGUGAAAUUAGUGAGAUUGCUAACAUCACAGACGAAGCUGUUACAAGCAUUGUGAAAGAAGCACUUCAAAAAACAAUAAAA
JCVI_SCAF_1096627243045/3650-4136                AUUUUUUUAAUUUCAGAAAACAUAUUUAAAGAGUAGCUAUUUCUUUGAUUAAAGUUUUGAUGAGAUGAAAUUGAAAAAGAAUUUCUUAGGACUAACAUAGAAAAAGCAU.GGAGAG..AGG..........GUAAAA............CC.UCA.GCA.ACC.U.AGA.....AAGCUA.........ACUA..AGGUGCUU...............................AAA...................................UAUGUGGU.U...............UAU...........................................AACAA.....AAAAUAGCUCUCUUCAUAAAUCUCAUAAAUAGGAGAGUUAAAUUGAGUAAAUAUGUAACAGCAGAAACAGUUUCACCUGGUCAUCCUGAUAAGAUUGCAGAUUUGAUUUCAGAUUAUGUCUUAACAAAGGCUUUAGAAAAUAAUAAAAAAUCAAGAGUAGCUGUAGAAACUUUUUUAACAGGGACUGAUAAUGGAGGGUUGGUUGUUGUAGGUGGUGAAAUUAGCGAGACAGCCAACAUCACCGAUGAAGCUGUUGUAAGUAUUGUAAAUCAAGCACUUAAAAAAACAAUAAAA
JCVI_SCAF_1096627344546/178-663                  AUCUUUUUUACUUCAUAAAACAUAAUAAAAGAUUAGCUAUUUCAACAAUUAAAGUUUUAAAGACAAGAAAUUGAAAAAGAUUUUCUUAGCACUAACAUAGAAAAAGCAU.GGAGAGA.GG...........UAAAGC.............C.UCA.GCA.ACC.U.AGA.....AAGCUA.........ACUA..AGGUGCUU...............................UAA...................................UAUGUGGU.U...............UAU...........................................AACAA.....AAAAUAGCUUUUCUCCAUCAAGAAAAUAUAAAGAGGAGAAGUAUUUUGAGUAAGUACGUAACAGCAGAAACAGUUUCACCUGGCCAUCCUGAUAAGAUUGCAGAUUUAAUUUCAGAUUACGUUUUGACCAAGGCUUUAGAAAAUAAUAAAAAAUCUAGAGUAGCUGUAGAAACUUUUUUAACAGGUACUGAAAAAGGAGGGCUAGUUGUAGUAGGUGGUGAAAUUAGUGAAAUUGCUAAUAUCACAGACGAAGCUGUUGUGAGCAUUGUAAAAGAAGCAUUAGAGAAAACAAUA
JCVI_SCAF_1096627117530/1787-1302                AUCUUUUUUACUUCAUUAAACAUAUGAAAAGAGUAGCUAUUUCAGUAAUUAAAGUUUUAAGGAGAAGAAAUUGAAAAAGAUUUUCUUGGCACUAACAUAGAAAAAGCAU.GGAGAGA.GG...........UAAAGC.............C.UCA.GCA.ACC.U.AGA.....AAGCUA.........ACUA..AGGUGCUU...............................UAA...................................UAUGUGGU.U...............UAA...........................................AACAA.....AAAAUAGCUUUUCUCCUGCAAGAACAUAUAAAGAGGAGAAAAAUUUUGAGUAAAUAUGUAACAGCAGAAACAGUUUCACCAGGCCAUCCUGAUAAGAUUGCAGAUUUAAUUUCAGAUUAUGUCUUGACUAAGGCUUUAGAAAAUAAUAAAAAAUCUAGAGUAGCUGUAGAAACUUUUUUAACAGGAACUGAAAAAGGAGGACUUGUUGUAGUAGGUGGUGAAAUUAGUGAGAUUGCUAACAUCACAGACGAAGCUGUAGUGAGCAUUGUAAAAGAAGCUUUAGAGAAAACAAUA
JCVI_SCAF_1096627129211/1772-1332                ..............................................AUUAAAGUUUUAAUGGACUAGAAAUUGAAAAAGAUUUUCUUAGCACUAAUAUAGAAAAAGCAU.GGAGAG..AGGUU...........A............AGCC.UCA.GCA.ACC.U.AGA.....AAGCUA.........ACUA..AGGUGCUU..............................UAAG...................................UAUGUGGU.U...............UGA...........................................AACAA.....AAAAUAGCUUUUCUUCAGCAAGAAUAUAUAAAGAGGAGAAGUAUUUUGAGUAAAUACGUAACAGCAGAAACAGUUUCACCAGGCCAUCCUGAUAAAAUUGCAGAUUUAAUUUCAGAUUACGUGUUAACAAAAGCUCUUGAAAAUAAUAAAAGUUCAAGAGUUGCUGUAGAAACAUUUCUGACUGGAACAAAAAAUGGGGGGUUAGUCCUUGUCGGCGGUGAAAUUAGCGAAAUAGCUAAUAUAUCAACAGAUGAUGUUCAAACUAUUGUUAAAGAAGCACUAAGUAAAACAAUU
JCVI_SCAF_1096626930172/303-789                  AUUUUUUUAAUUUCAGAAAACAUAUUUAAAGAGUAGCUAUUUCUUUGAUUAAAGUUUUGAUGAGAAGAAAUUGAAAAAGAAUUUCUUAGGACUAACAUAGAAAAAGCAU.GGAGAG..AGGUU..........AA............AACC.UCA.GCA.ACC.U.AGA.....AAGCUA.........ACUA..AGGUGCUU...............................AGA...................................UAUGUGGU.U...............UGU...........................................AACAA.....AAAACAGCUUUCUCCAUAAAUUUCAUAAAUAGGAGAGUUAAUUUGAGCAAAUAUGUAACAGCAGAAACAGUUUCGCCUGGUCAUCCUGAUAAAAUCGCAGAUUUAAUUUCAGACUAUGUUUUAACAAAGGCUUUAGAAAAUAAUAAAAAAUCAAGAGUAGCCGUAGAAACUUUUUUAACAGGGACUGAUAACGGAGGGUUGGUUGUUGUAGGUGGUGAAAUUAGCGAGAUAGCCAACAUCACAGAUGAAGCAGUUGUAAGCAUUGUAAAUCAAGCACUUAAAAAAACAAUAAAA
JCVI_SCAF_1096627240702/638-152                  AUUUUUUUAAUUUCAGAAAACAUAUUUAAAGAGUAGCUAUUUCUUUGAUUAAAGUUUUGAUGAGAAAAAAUUGAAAAAGAAUUUCUUAGGACUAACAUAGAAAAAGCAU.GGAGAG..AGGUU..........AA............AACC.UCA.GCA.ACC.U.AGA.....AAGCUA.........ACUA..AGGUGCUU...............................AAA...................................UAUGUGGU.U...............UGU...........................................AACAA.....AAAACAGCUUUCUCCAUAAAUUUUAUAAAUAGGAGAGUUAAUUUGAGCAAAUAUGUAACAGCAGAAACAGUUUCGCCUGGUCAUCCUGAUAAAAUCGCAGAUCUAAUUUCAGACUAUGUUUUAACAAAGGCUUUAGAAAAUAAUAAAAAAUCAAGAGUAGCCGUAGAAACUUUUUUAACAGGGACUGAUAAUGGAGGGUUGGUUGUUGUAGGUGGUGAAAUUAGCGAGAUAGCCAACAUCACAGAUGAAGCAGUCGUAAGCAUUGUAAAUCAAGCACUUAAAAAAACAAUAAAA
JCVI_SCAF_1101668484636/1018-532                 AUUUUUUUAAUUUCAGAAAACAUAUUUAAAGAGUAGCUAUUUAUUUGAUUAAAGUUUUGAUGAGAAGAAAUUGAAAAAGAAUUUCUUAGGACUAACAUAGAAAAAGCAU.GGAGAG..AGGUU..........AA............AACC.UCA.GCA.ACC.U.AGA.....AAGCUA.........ACUA..AGGUGCUU...............................GAA...................................UAUGUGGU.U...............UGU...........................................AACAA.....AAAAUAGCUUUCUCCAUAAAUUGCAUAAAUUGCAUAAAUAGGAGAGUUAAUUUGAGUAAAUAUGUAACAGCAGAAACAGUUUCACCUGGUCAUCCUGACAAGAUAGCAGAUUUGAUUUCAGACUAUGUAUUAACAAAGGCUUUAGAAAAUAAUAAAAAAUCAAGAGUAGCAGUAGAAACUUUUUUAACAGGGACUGAUAAUGGAGGGUUGGUUGUUGUAGGUGGUGAAAUCAGCGAGAUAGCCAACAUCACCGACGAAGCAGUUGUAAGUAUUGUAAAUCAAGCACUUAAAAAA
JCVI_SCAF_1096626978410/928-443                  UUUUUCUUAUCUCGGUGAGCAUACAAGAAGAUUAGCUAAUUUGGUAAUUUAAUCUUUCAUAUAAGUUCUUUGAAAAAGAUUAUUUAUUUUAUUACCAUGAGGUUUGCAU.AAAGAG..AGG..........GAAU..............CC.UCA.GCA.ACC.UAGAU......UACCA.........AUUA..AGGUGCUU...............................UUU...................................GAUGUGGU.U...............UAAC..........................................GACAA.....AAAAUGGUAUUUUCAAAUCUCUUGCACAAAAUAUAAUUGGAGGAAAAGUUGACUAAAUUUGUAACUGCUGAGACAGUUUCACCUGGUCAUCCCGACAAAAUCGCAGAUUUUAUAUCUGAUAAUGUAUUGACAAAAGCUUUAGAAAAUAAUAGUUCGUCAAGAGUUGCAGUAGAAACUUUUCUUACGGGUACAAAAAAAGGUGGCUUAGUUCUUGUUGGAGGAGAAAUAAGUGAAAUUGCUAAUAUCACAACAGAAGACAUAAACAGUAUUGUUAAAGAAGCCUUAAAUAAAACA
JCVI_SCAF_1096627376428/548-1029                 UUUUUCUGGUAUCAGUAAUCAUAGUUAAAGGUUAGCUAGAGAAUUAUUUAAAGUUUUCUUUGUCUAUUGAUUGAAAAACAUUUUAUUUUAAUUACCAUAUUAAAUGCAU.AGAGAG..AGG..........AAAU..............CC.UCA.GCA.ACC.U.AGU......UGCCA.........ACUA..AGGUGCUU...............................UUU...................................GAUGUGGU.................GAU............................................ACAA..CAAAAAAUGGCGUUCCAAUCCUUUGUUAUUAAAAAAGGAGAUUUUAAUUGUCAAAAUACGUAACCGCUGAAACAGUCUCGCCCGGACAUCCUGACAAAAUUGCAGACUUAAUUUCUGAUUAUGUUUUAACAAAAGCUUUACAAAACAACGGUUCGUCAAGAGUUGCAGUAGAGACCUUUCUUACUGGGACAAAGAAUGGUGGUUUAGUUCUUGUAGGUGGAGAAAUUAGUGAAAUUGCAGAAAUAACUACUGAUGAUGUUCUUACGAUUGUUAAAGAAGCACUUAACAAAACUAUCA
JCVI_SCAF_1096627091613/691-1175                 UUUUUUUAGUAUCGGAAAUCAUAGUUAAAGAUUAGCCAAAGAAUUAUUUAAAGUUUUGUAUGUAUAUUAAUUGAAAUUCAUCAUAAUUUAAUUACUAUAUAAGUUGCAU.AGAGAG..AGGAA........................UUCC.UCA.GCA.ACC.U.AGU......UGCCA.........ACUA..AGGUGCUU...............................UUU...................................GAUGUGGU.U...............AUAC..........................................AACAA.....AAAUUGGCGUUCUUAAACUUGCAUAAUUAAUUUUGGAGUUUUUUUGACAAAAUAUGUAACUGCCGAAACUGUUUCGCCUGGGCACCCAGAUAAAAUUGCAGACUUAAUCUCAGAUUAUGUUCUUACCAAAGCAUUGCAAAAUAAUAGUUCAUCAAGAGUUGCAGUAGAGACUUUUCUUACUGGAACAAAGAAUGGAGGUUUAGUUCUUGUUGGUGGAGAAAUUAGUGAGGUCGCAGCAAUAUCUACUGAUGAAGUUAUUUCAAUUGUCAAAGAAGCAUUGAAAAUAACUAUAAA
JCVI_SCAF_1096627320428/419-903                  UUUUUCUAGUAUCAGUAAUCAUAGUUAAAGGUUAGCUAGAGAAUUAUUUAAAGUUUUCUUUGUCUAUUGAUUGAAAAACAUUUUAUUUUAAUUACCAUAUUAAAUGCAU.AGAGAG..AGGAU........................UUCC.UCA.GCA.ACC.U.AGU......UGCCA.........ACUA..AGGUGCUU...............................UUU...................................GAUGUGGU.U...............AUAC..........................................AACAA.....AAAAUGGCUUUCCAAUCUUUAUUUAUUAAAAAAAAAGGAGACUUUAAUUGUCAAAAUACGUAACCGCUGAAACAGUUUCGCCUGGACAUCCUGACAAAAUUGCAGACUUAAUUUCUGAUUAUGUUUUAACAAAAGCUCUACAAAACAACAGUUCGUCAAGAGUUGCAGUUGAGACCUUUCUGACUGGAACAAAAAAUGGUGGUCUAGUACUUGUAGGUGGAGAAAUUAGUGAAAUUGCAGAGAUAACUACUGAUGACGUUCUUACGAUUGUUAAAGAAGCACUUAACAAAACCA
JCVI_SCAF_1096627422617/618-1102                 UUUUUCUAGUAUCAGUAAUCAUAGUUAAAGGUUAGCUAGAGAUUUAUUUAAAGUUUUCUUUGUCUAUUGAUUGAAAAACAUUUUAUUUUAAUUACCAUAUUAAAUGCAU.AGAGAG..AGGAA........................UUCC.UCA.GCA.ACC.U.AGU......CGCCA.........ACUA..AGGUGCUU...............................UUU...................................GAUGUGGU.U...............AUAC..........................................AACAA.....AAAAUGGCGUUCCAAUCUCUUGUUAUUAAUAAAGGAGAUUUUAAUUGUCAAAAUACGUAACCGCNNNNNNNNNNNNNNNNNNNNNNNNNNNNNNNNNNNNNNNNNNNNNNNNNNNAUUUUAAUUGUCAAAAUACGUAACCGCUGAAACAGUCUCGCCCGGACAUCCUGACAAAAUUGCAGACUUAAUUUCUGAUUAUGUUUUAACAAAAGCUCUACAAAACAACAGUUCGUCAAGAGUUGCAGUAGAGACCUUUCUUACUGGAACAAAGAAUGGUGGCUUAGUACUUGUAGGUG
JCVI_SCAF_1096627305633/817-333                  UUUUUCUAGUAUCAGUAAUCAUAGUUAAAGGUUAGCUAGAGAUUUAUUUAAAGUUUUCUUUGUCUAUUGAUUGAAAAACAUUUUAUUCUAAUUACCAUAUUAAAUGCAU.AGAGAG..AGGAA........................UUCC.UCA.GCA.ACC.U.AGU......UGCCA.........ACCA..AGGUGCUU...............................UUU...................................GAUGUGGU.U...............AUAC..........................................AACAA.....AAAAUGGCGUUCCAAUCCCUUGUUAUUAAUAAAGGAGAUUUUAAUUGUCAAAAUAUGUAACCGCUGAAACAGUCUCGCCCGGACAUCCUGACAAAAUUGCAGACUUAAUUUCUGAUUAUGUUUUAACAAAAGCUUUAGAAAACAACAGUUCGUCAAGAGUUGCAGUAGAGACCUUUCUUACUGGAACAAAGAAUGGUGGUCUAGUACUUGUAGGUGGAGAAAUUAGUGAAGUUGCAGAAAUAACUACUGAUGAUGUUCUUACGAUUGUUAAAGAAGCACUCAACAAAACUAUAA
JCVI_SCAF_1101667362380/6-490                    UUUUUCUGGUAUCAGUAAUCAUAGUUAAAGGUUAGCUAGAGAAUUAUUUAAAGUUUUCUUUGUCUAUUGAUUGAAAAACAUUUUAUUUUAAUUACCAUAUUAAAUGCAU.AGAGAG..AGGAA........................UUCC.UCA.GCA.ACC.U.AGU......UGCCA.........ACCA..AGGUGCUU...............................UUU...................................GAUGUGGU.U...............AUAC..........................................AACAA.....AAAAUGGCGUUCCAAUCCUUUGUUAUUAAAAAAGGAGAAUUUAAUUGUCAAAAUACGUAACCGCUGAAACAGUCUCGCUCGGACAUCCUGACAAAAUUGCAGACUUAAUUUCUGAUUAUGUUUUAACAAAAGCUCUACAAAACAACAGUUCGUCAAGAGUUGCAGUAGAGACCUUUCUUACUGGAACAAAGAAUGGUGGUUUAGUUCUUGUAGGUGGAGAAAUUAGUGAAAUUGCAGAAAUAACUACUGAUGAUGUUCUUACGAUUGUUAAAGAAGCACUUAACAAAACUAUCA
JCVI_SCAF_1096627302018/933-449                  UUUUUCUAGUAUCAGUAAUCAUAGUUAAAGGUUAGCUAGAGAUUUAUUUAAAGUUUUCUUUGUCUAUUGAUUGAAAAACAUUUUAUUUUAAUUACCAUAUUGAAUGCAU.AGAGAG..AGGAA........................UUCC.UCA.GCA.ACC.U.AGU......UGCCA.........ACUA..AGGUGCUU...............................UUU...................................GAUGUGGU.U...............AUAC..........................................AACAA.....AAAAUGGCGUUCCAAUCCCUUGUUAUUAAUAAAGGAGAUUUUAAUUGUCAAAAUACGUAACCGCUGAAUCAGUCUCCCCCGGACAUCCUGACAAAAUUGCAGACUUAAUUUCUGAUUAUGUUUUAACAAAAGCUCUACAAAACAACAGUUCCUCAAGAGUUGCAGUAGAGACCUUUCUUACUGGAACAAAGAAUGGUGGCUUAGUACUUGUAGGUGGAGAAAUUAGUGAAAUUGCAGAAAUAACUACUGAUGAUGUUGUUACGAUUGUUAAAGAAGCACUUAACAAAACUAUCA
JCVI_SCAF_1096627682899/426-1                    UUUUUCUAGUAUCAGUAAUCAUAGUUAAAGGUUAGCUAGAGAUUUAUUUAAAGUUUUCUUUGUCUAUUGAUUGAAAAACAUUUUAUUUUAAUUACCAUAUUGAAUGCAU.AGAGAG..AGGAA........................UUCC.UCA.GCA.ACC.U.AGU......UGCCA.........ACUA..AGGUGCUU...............................UUU...................................GAUGUGGU.U...............AUAC..........................................AACAA.....AAAAUGGCGUUCCAAUCCCUUGUUAUUAAUAAAGGAGAUUUUAAUUGUCAAAAUACGUAACCGCUGAAACAGUCUCGCCCGGACAUCCUGACAAAAUUGCAGACUUAAUUUCUGAUUAUGUUUUAACAAAAGCUCUACAAAACAACAGUUCCUCAAGGGUUGCAGUAGAGACCUUUCUUACUGGAACAAAGAAUGGUGGCUUAGUACUUGUAGGUGGAGAAAUUAGUGAAAUUGCAGAAAUAACUACUGAU...........................................
JCVI_SCAF_1096626988086/92-576                   UUUUUUUGGCAUCUGUAAUCAUAGUUAAAGGUUAGCUAGAGAAUUAUUUAAAGUUUUCUUUGUCUAUUGAUUGAAAAACAUUUUAUUUUAAUUACCAUGUUAAAUGCAU.AGAGAG..AGG..........AAUA..............CC.UCA.GCA.ACC.U.AGU......AGCCA.........ACUA..AGGUGCUU...............................UUU...................................GAUGUGGU.U...............AAAC..........................................AACAA.....AAAUUGGCGUUCUAAAACUAGCAUAAAUAACUUUGGAGGAUUUAAUUGACAAAAUAUGUAACUGCUGAAACUGUGUCUCCGGGGCACCCAGAUAAAAUUGCGGACUUAAUAUCUGAUUAUGUUUUGACAAAGGCUCUAGAAAACAACAGUUCGUCAAGAGUAGCAGUCGAGACUUUUCUUACCGGGACAAAGAAUGGCGGUUUAGUUCUUGUAGGAGGAGAAAUCAGUGAAAUCGCAUCAAUAUCUACUGAUGAUGUUAUUGAAAUUGUGAAAGAGGCCUUAAAAAUAACUAUC
JCVI_SCAF_1101668168132/649-165                  UUUUUCUAGUAUCAGUAAUCAUAGUUAAAGGUUAGCUAGAGAUUUAUUUAAAGUUUUCUUUGUCUAUUGAUUGAAAAACAUUUUAUUUUAAUUACCAUAUUUAAUGCAU.AGAGAG..AGG..........AAUU..............CC.UCA.GCA.ACC.U.AGU......UGCCA.........ACUA..AGGUGCUU...............................UUU...................................GAUGUGGU.U...............AUAC..........................................AACAA.....AAAAUGGCGUUCCAAUCCCUUGUUAUUAAUAAAGGAGAUUUUAAUUGUCAAAAUACGUAACCGCUGAAACAGUCUCGCCCGGACAUCCUGACAAAAUUGCAGACUUAAUUUCUGAUUAUGUUUUAACAAAAGCUCUACAAAACAACAGUUCCUCAAGAGUUGCAGUAGAGACCUUUCUUACUGGAACAAAGAAUGGUGGCUUAGUACUUGUAGGUGGAGAAAUUAGUGAAAUUGCAGAAAUAACUACUGAUGAUGUUGUUACGAUUGUUAAAGAAGCACUUAACAAAACUAUCA
JCVI_SCAF_1096627319575/1867-2351                UUUUUCUAGUAUCAGUAAUCAUAGUUAAAGGUUAGCUAGAGAAUUAUUUAAAGUUUUCUUUGUCUAUUGAUUGAAAAACAUUUUAUUUUAAUUACCAUAUUAAAUGCAU.AGAGAG..AGG..........AAUU..............CC.UCA.GCA.ACC.U.AGU......UGCCA.........ACUA..AGGUGCUU...............................UUU...................................GAUGUGGU.U...............AUAC..........................................AACAA.....AAAAUGGCGUUCCAAUCUUUAUUUAUUAAAAAAAAAGGAGACUUUAAUUGUCAAAAUACGUAACCGCUGAAACAGUUUCGCCCGGACAUCCUGACAAAAUUGCAGACUUAAUUUCUGAUUAUGUUUUAACAAAAGCUCUACAAAACAACAGUUCGUCAAGAGUUGCAGUUGAGACCUUUCUGACUGGAACAAAAAAUGGUGGUCUAGUACUUGUAGGUGGAGAAAUUAGUGAAAUUGCAGAGAUAACUACUGAUGAUGUUCUUACGAUUGUUAAAGAAGCACUUAACAAAACUA
JCVI_SCAF_1101667280867/243-1                    UUUUUUUAGUAUCAGUAAUCAUAGUUAAAGGUUAGCUAGAGAAUUAUUUAAAGUUUUCUUUGUCUAUUUAUUGAAAAACAUUUUAUUUUCAUUACCAUAUUUAUUGCAU.AGAGAG..AGG..........GAUA..............CC.UCA.GCA.ACC.U.AGU......UGCCA.........ACUA..AGGUGCUU...............................UUU...................................GAUGUGGU.U...............AUAC..........................................AACAA.....AAAAUGGCGUUCCAAUCCUUGCUUUCAUACAAGGAGAUUUUAAUUGUCAAAAUACGUAACCGCUGAAG..................................................................................................................................................................................................................................
JCVI_SCAF_1096627066632/2000-1516                UUUUUUUAGUAUCAGUAAUCAUAGUUAAAGGUUAGCUAGAGAAUUAUUUAAAGUUUUCUUUGUCUAUUUAUUGAAAAACUUUUUAUUUUCGUUACCAUAUUUAUUGCAU.AGAGAG..AGG..........GAUA..............CC.UCA.GCA.ACC.U.AGU......UGCCA.........ACUA..AGGUGCUU...............................UUU...................................GAUGUGGU.U...............UUAC..........................................AACAA.....AAAAUGGCGUUCCAAUCCUUGCUUUUAUAAAAGGAGUUUUUAAUUGUCAAAAUACGUAACCGCUGAAACAGUUUCACCGGGACAUCCCGACAAAAUUGCGGAUUUAAUAUCUGAUUACGUUUUAACAAAAGCUUUACAAAACAACAGUUCUUCAAGAGUUGCAGUAGAGACCUUUCUUACCGGAACAAAGAAUGGUGGUCUAGUACUUGUAGGUGGGGAAAUUAGUGAAAUUGCAGAAAUAACUACUGAUGAUAUUCUUACAAUUGUUAAAGAAGCACUUAACAAAACUAUCAA
JCVI_SCAF_1096627025785/1150-1634                UUUUUUUAGUAUCAGUAAUCAUAGUUAAAGGUUAGCUAGAGAAUUAUUUAAAGUUUUCUUUGUCUAUUUAUUGAAAAACAUUUUAUUUUAAUUAUCAUAUUAAAUGCAU.AGAGAG..AGG..........GAUA..............CC.UCA.GCA.ACC.U.AGU......UGCCA.........ACUA..AGGUGCUU...............................UUU...................................GAUGUGGU.U...............AUAC..........................................AACAA.....AAAAUGGCGUUCCAAUCCUUGCGUUUUUAAACAAGGAGACUUAAAUUGUCAAAAUAUGUAACUGCUGAAACAGUUUCCCCAGGACAUCCUGACAAAAUUGCAGACUUAAUUUCUGAUUAUGUUUUAACAAAAGCUUUACAAAACAACAGUUCGUCAAGAGUUGCAGUAGAGACCUUUCUUACUGGAACAAAGAAUGGUGGUCUAGUACUUGUAGGUGGAGAAAUUAGUGAAAUUGCAGAAAUAACUACUGAUGAUGUUCUUACAAUUGUUAAAGAAGCACUUAACAAAACUAUA
JCVI_SCAF_1096628261629/1199-715                 UUUUUUUAGUAUCAGUAAUCAUAGUUAAAGGUUAGCUUGAGAAUUAUUUAAAGUUUUCUUUGUCUAUUGAUUGAAAAACAUUUUAUUUUAAUUACCAUAUUAAUUGCAU.AGAGAG..AGG..........AAUA..............CC.UCA.GCA.ACC.U.AGU......UGCCA.........ACUA..AGGUGCUU...............................UUU...................................GAUGUGGU.U...............AUAC..........................................AACAA.....AAAUUGGCGUUCCAAUCCUUGCGUUUACAAACAAGGAGACUUUAAUUGUCAAUAUACGUAACCGCUGAAACAGUUUCUCCUGGACAUCCUGACAAANNNNNNNNNNNNNNNNNNNNNNNNNNNNNNNNNNNNNNNNNNNNNNNNNNNCACAUAAAUUAGCAGACGAAUGUUUAGUAAGAGUUUCGUAUGCAAUAGGUAAAGCUGAGCCGUAUGAGCUUACAAUAGAAACUUUUGGCACACUUAAAGUUAAACAGAGUAAAUUAAAUGAUUUUGUUAACAAUUUUGAUAUGAAGC
JCVI_SCAF_1096626989768/939-455                  AUUUUUUUAGUAUCAGUAAUCAUAUUUAAAGGUUAGCUAGAGAAUUAUUUAAAGUUUUUUUGUUUACUGAUUGAAAAACAUUUUAUUUUAAUUAGCAUAUUGAGUGCAU.AUAGAG..AGG..........AAUA..............CC.UCA.GCA.ACC.U.AGU......UGCCA.........ACUA..AGGUGCUU...............................UUU...................................GAUGUGGU.U...............AUAC..........................................AACAA.....AAAAUGGCGUUCCAAUACUUGCGUUUGCAUAUUAGGAGGAUUUAAUUGUCAAAAUUCGUAACAGCUGAAACCGUGUCUCCAGGGCACCCAGAUAAAAUUGCGGACUUAAUAUCUGAUUAUGUUUUAACAAAGGCCUUAGAAAACAACAGUUCGUCAAGAGUAGCAGUUGAGACUUUUCUUACAGGAACUAAAAAUGGUGGUUUAGUACUUGUAGGAGGAGAAAUUAGUGAAAUCGCAGAAAUAUCUACUGAUGAUGUUAUUGAAAUUGUCAAAGAAGCACUAAAAAUAACUAUC
JCVI_SCAF_1101667240237/380-1                    AUUUUUUUAGCAUCAGUAAUCAUAGUUAAAGGUUAGCUAGAGAAUGAUAUAAAGUUUUUUUGUUUACUGAUUGAAAAACAUUUUAUUUUAAUUAGCAUAUUGAGUGCAU.AUAGAG..AGG..........AAUA..............CC.UCA.GCA.ACC.U.AGU......UGCCA.........ACUA..AGGUGCUU...............................UUU...................................GAUGUGGU.U...............AUAC..........................................AACAA.....AAAAUGGCGUUCCAAUCAUUGAGUUUGCAAAUUAGGAGGAUUUAAUUGUCAAAAUACGUAACAGCUGAAACCGUGUCUCCAGGGCACCCAGAUAAAAUUGCGGACUUAAUAUCUGAUUAUGUUUUAACAAAAGCUUUACAAAACAACAGUUCGUCAAGAGUAGCAGUGGAGACUUUUCUUACAGGAACUAAGAAUGGUGGUUUAG.........................................................................................
JCVI_SCAF_1096627049315/1540-2024                UUUUUUUAGCAUCAGUAAUCAUAGUUAAAGGUUAGCUAGAGAAUGAUAUAAAGUUUUUUUUGUUUACUGAUUGAAAAACAUUUUAUUUUAAUUAGCAUAUUGAGUGCAU.AUAGAG..AGG..........AAUA..............CC.UCA.GCA.ACC.U.AGU......UGCCA.........ACUA..AGGUGCUU...............................UUU...................................GAUGUGGU.U...............AUAC..........................................AACAA.....AAAAUGGCGUUCCAAUCAUUGCGUUUGCAAAUUAGGAGGAUUUAAUUGUCAAAAUACGUAACAGCUGAAACUGUGUCUCCAGGGCACCCAGAUAAAAUUGCGGACUUAAUAUCUGAUUAUGUUUUAACAAAAGCUUUACAAAACAACAGUUCGUCAAGAGUAGCAGUGGAGACUUUUCUUACAGGAACUAAGAAUGGUGGUUUAGUACUUGUAGGAGGAGAAAUUAGUGAAAUCGCAUCAAUAUCUACUGAUGAUGUUAUUGAAAUUGUCAAAGAAGCACUAAAAAUAACUAUC
JCVI_SCAF_1096628016253/1-439                    ..............................................UUUAAAGUUUUUUUUGUUUACUGAUUGAAAAACAUUUUAUUUUAAUUAGCAUAUUGAGUGCAU.AUAGAG..AGG..........AAUA..............CC.UCA.GCA.ACC.U.AGU......UGCCA.........ACUA..AGGUGCUU...............................UUU...................................GAUGUGGU.U...............AUAC..........................................AACAA....AAAAAUGGCGUUCCAAUCCUUGCGUUUGCAUAUAGGAGAAUUUAAUUGUCAAAAUACGUAACAGCUGAAACUGUGUCUCCAGGGCACCCAGAUAAAAUUGCGGACUUAAUAUCUGAUUAUGUUUUAACAAAGGCCUUAGAAAACAACAGUUCAUCAAGAGUAGCAGUUGAGACUUUUCUUACAGGAACUAACAAUGGUGGUUUAGUACUUGUAGGAGGAGAAAUUAGUGAAAUCGCAGCAAUAUCUACUGAUGAUAUCAUUGAAAUUGUCAAAGAAGCUCUAAAAAUAACUAUCA
JCVI_SCAF_1096628095332/716-232                  UUUUUUUAGCAUCAGUAAUCAUAGUUAAAGGUUAGCUAGAGAAUUAUAUAAAGUUUUUUUUGUUUACUGAUUGAAAAACAUUUUAUUUUAAUUAGCAUAUUGAGUGCAU.AUAGAG..AGG..........AAUA..............CC.UCA.GCA.ACC.U.AGU......UGCCA.........ACUA..AGGUGCUU...............................UUU...................................GAUGUGGU.U...............AUAC..........................................AACAA.....AAAAUGGCGUUCCAAUCCUUGCGUUUGCUAAUUAGGAGGAUUUAAUUGUCAAAAUACGUAACAGCUGAAACUGUGUCUCCAGGGCACCCAGAUAAAAUUGCGGACUUAAUAUCUGAUUAUGUUUUAACAAAAGCUUUACAAAACAACAGUUCGUCAAGAGUAGCAGUGGAGACUUUUCUUACAGGAACUAAGAAUGGUGGUUUAGUACUUGUAGGAGGAGAAAUUAGUGAAAUCGCAGCAAUAUCUACUGAUGAUGUUAUUGAAAUUGUCAAAGAAGCACUAAAAAUAACUAUC
JCVI_SCAF_1096627323401/145-629                  UUUUUUAGCAUCAGUAAUCAUAGUUAAAGGUUAGCUAGAGAAUUAUAUAAAGUUUUUUUUUGUUUACUGAUUGAAAAACAUUUUAUUUUAAUUAGCAUAUUGAGUGCAU.AUAGAG..AGG..........AAUA..............CC.UCA.GCA.ACC.U.AGU......UGCCA.........ACUA..AGGUGCUU...............................UUU...................................GAUGUGGU.U...............AUAC..........................................AACAA.....AAAAUGGCGUUCCAAUCCUUGCGUUUGCAAAUUAGGAGGAUUUAAUUGUCAAAAUACGUAACAGCUGAAACUGUGUCUCCAGGGCACCCAGAUAAAAUUGCGGACUUAAUAUCUGAUUAUGUUUUAACAAAAGCUUUACAAAACAACAGUUCGUCAAGAGUAGCAGUGGAGACUUUUCUUACAGGAACUAAGAAUGGUGGUUUAGUACUUGUAGGAGGAGAAAUUAGUGAAAUCGCAGCAAUAUCUACUGAUGAUGUUAUUGAAAUUGUCAAAGAAGCACUAAAAAUAACUAUC
JCVI_SCAF_1101667264418/664-180                  AUUUUUUUAGCAUCAGUAAUCAUAAUUAAAGGUUAGCUAGAGAAUGAUAUAAAGUUUUUUUGUUUACUGAUUGAAAAACAUUUUAUUUUAAUUAGCAUAUUGAGUGCAU.AUAGAG..AGG..........AAUA..............CC.UCA.GCA.ACC.U.AGU......UGCCA.........ACUA..AGGUGCUU...............................UUU...................................GAUGUGGU.U...............AUAC..........................................AACAA.....AAAAUGGCGUUCCAAUCAUUGAGUUUGCAAAUUAGGAGGAUUUAAUUGUCAAAAUACGUAACAGCUGAAACCGUGUCUCCAGGGCACCCAGAUAAAAUUGCGGACUUAAUAUCUGAUUAUGUUUUAACAAAAGCUUUACAAAACAACAGUUCGUCAAGAGUAGCAGUGGAGACUUUUCUUACAGGAACUAAGAAUGGUGGUUUAGUACUUGUAGGAGGAGAAAUUAGUGAAAUCGCAUCAAUAUCUACUGAUGAUGUUAUGGAAAUUGUCAAAGAAGCACUAAAAAUAACUAUC
JCVI_SCAF_1096626716519/377-861                  AUUUUUUUAGCAUCAGUAAUCAUAGUUAAAGGUUAGCUAGAGAAUGAUAUAAAGUUUUUUUGUUUACUGAUUGAAAAACAUUUUAUUUUAAUUAGCAUAUUGAGUGCAU.AUAGAG..AGG..........AAUA..............CC.UCA.GCA.ACC.U.AGU......UGCCA.........ACUA..AGGUGCUU...............................UUU...................................GAUGUGGU.U...............AUAC..........................................AACAA.....AAAAUGGCGUUCCAAUCAUUGAGUUUGCAAAUUAGGAGGAUUUAAUUGUCAAAAUACGUAACAGCUGAAACCGUGUCUCCAGGGCACCCAGAUAAAAUUGCGGACUUAAUAUCUGAUUAUGUUUUAACAAAAGCUUUACAAAACAACAGUUCGUCAAGAGUAGCAGUGGAGACUUUUCUUACAGGAACUAAGAAUGGUGGUUUAGUACUUGUAGGAGGAGAAAUUAGUGAAAUCGCAUCAAUAUCUACUGAUGAUGUUAUGGAAAUUGUCAAAGAAGCACUAAAAAUAACUAUC
JCVI_SCAF_1096627374561/1254-1738                UUUUUUUAGCAUCAGUAAUCAUAGUUAAAGGUUAGCUAGAGAAUUAUAUAAAGUUUUUUUUGUUUACUGAUUGAAAAACAUUUUAUUUUAAUUAGCAUAUUGAGUGCAU.AUAGAG..AGG..........AAUA..............CC.UCA.GCA.ACC.U.AGU......UGCCA.........ACUA..AGGUGCUU...............................UUU...................................GAUGUGGU.U...............AUAC..........................................AGCAA.....AAAAUGGCGUUCCAAUCCUUGCGUCUGCAAAUUAGGAGGAUUUAAUUGUCAAAAUACGUAACAGCUGAAACCGUGUCUCCAGGGCACCCAGAUAAAAUUGCUGACUUAAUAUCUGAUUAUGUUUUAACAAAAGCUUUACAAAACAACAGUUCGUCAAGAGUAGCAGUGGAGACUUUUCUUACAGGAACUAAGAAUGGUGGUUUAGUACUUGUAGGAGGAGAAAUUAGUGAAAUCGCAGCAAUAACUACUGAUGAUGUUAUUGAAAUUGUCAAAGAAGCACUAAAAAUAACUAUU
JCVI_SCAF_1096627170658/753-1239                 AUUUUUUUAAUCUCGGUAAACAUAUAAGAAGGUUAGCUAACUUAGUAACUUAAACUUUUACAUAUGUUCUUUGAAAAAAAAAUAUAUUUUAUUACUAUAAGCUUUGCAU.AAAGAG..AG...........GGAAGC.............C.UCA.GCA.ACC.U.AGA......AUGCCA........ACUA..AGGUGCUU...............................UUU...................................GAUGUGGU.U...............AUUAC.........................................AACAA....AAAAUGGCUUUUUACCCCCCUAUUAGAUGAGGAGUUUUAAUUGUUUAAAUAUGUAACAGCAGAAACUGUAUCGCCGGGACAUCCAGAUAAAAUAGCAGAUUUAAUUUCAGAUUAUGUUUUAACCAAAGCUUUAGAAAAUAAUCCUUCAUCAAGAGUGGCUGUAGAAACAGUUUUAACUGGAACAAAAGGUGGAGGUCUAGUAAUGGUUGGUGGUGAAAUAAGUGAAAUUGCAAAUAUUUCUACAGAAGACAUUAAAACAAUUGUUCAUGAAGCACUUAACAAAACUAUAAAAACU
JCVI_SCAF_1096627382071/891-405                  AUUUUUUUUAUCUCGCUAAGCAUAUAAGAAGGUUAGCUAACUUAGUAACUUAAACUUUUACAUAUGUUCUUUGAAAAAAACAUAUAUUUUAUUACUAUGAGUUUUGCAU.AAAGAG..AGG..........GAAG..............CC.UCA.GCA.ACC.U.AGA......UUGCCA........ACUA..AGGUGCUU...............................UUU...................................GAUGUGGU.U...............AUUAC.........................................AACAA....AAAAUGGCUUUUUUUCUUUUGUUUAAUAAGGAGUUUUAAUUGUUUAAAUAUGUCACAGCAGAAACUGUAUCUCCUGGACAUCCAGAUAAAAUAGCAGAUUUAAUUUCAGAUUAUGUUUUAACCAAAGCUUUAGAAAACAAUCCUUCAUCAAGAGUGGCUGUAGAAACAGUUUUAACUGGAACCAAAGGUGGUGGUCUAGUAAUGGUUGGUGGAGAAAUAAGUGAAAUUGCAAAUAUUUCUACAGAAGACAUUAAAACAAUUGUUCAUGAAGCACUAAACAAAACUAUAAAGACUA
JCVI_SCAF_1096627083383/277-1                    AUUUUUCUUAUCUCGCUAAGCAUAUAAGAAGGUUAGCUAACUUAGUAACUUAAACUUUUACAUAUGUUCUUUGAAAAAAAAAUAUAUUUUAUUACUAUGAGUUUUGCAU.AAAGAG..AGG..........GAAG..............CC.UCA.GCA.ACC.U.AGA......UUGCCA........ACUA..AGGUGCUU...............................UUU...................................GAUGUGGU.U...............AUUAC.........................................AACAA....AAAAUGGCUUUUUUCCUUUUAUUUAAUAAGGAGUUUUAAUUGUUUAAAUAUGUCACAGCAGAAACUGUUUCUCCCGGACAUCCAGAUAAAAUAGCAGAUU...................................................................................................................................................................................................
JCVI_SCAF_1096627318695/1968-1482                AUUUUUCUAAUCUCGGUAAACAUAUAAGAAGGUUAGCUAACUUAGUAACUUAAACUUUUACAUAUGUUCUUUGAAAAAAAAAUAUAUUUUAUUAUUAUUAAUUUUGCAU.AAAGAG..AGG..........GAAG..............CC.UCA.GCA.ACC.U.AGA......UUGCCA........ACUA..AGGUGCUU...............................UUU...................................GAUGUGGU.U...............AUUAC.........................................AACAA....AAAAUGGCUUUUGUCCUCAUAUUAAGUAGGAAGUUUUAAUUGUUUAAAUAUGUAACAGCAGAAACUGUAUCGCCGGGACAUCCAGACAAAAUAGCUGAUUUAAUUUCAGAUUACGUUUUAACAAAAGCUUUAGAAAACAAUCCUUCAUCAAGAGUGGCUGUAGAAACAGUUUUAACUGGUACUAGAGAUGGUGGUCUAGUAAUGGUUGGCGGUGAAAUAAGCGAAAUUGCAAAUAUUUCUACAGAAGAUAUUAAAACAAUUGUUCAUGAAGCACUUAACAAAACUAUAAAAACUA
JCVI_SCAF_1096627121962/14-499                   UUUUACGUGAUUCAGAAAUCAUACAAAAAGAUUAGCUAUUGAAUAGAUUAAAGUUUUCUUUAUCUAAUAAUUGAAAAAGAAAAUAAUCUUAUUAUCAUAUUAUUUGCAU.AUAGAG..AGG..........GAAA..............CC.UCA.GCA.ACC.U.AGA......AUGCCA........ACUA..AGGUGCUU...............................UUU...................................GAUGUGGU.U...............UUAC..........................................AACAA....AAAAUGGCUUUUUUCUUUUUGCAACAUAUAGGAGUAAUUAUGAGUAAAUAUGUAACUGCAGAAACAGUUUCUCCCGGUCAUCCAGAUAAAAUUGCGGAUUUAAUUUCGGAUUAUGUACUAACAAAAGCUCUAGAAAACAAUAGAAGUUCAAGAGUUGCUGUAGAAACAUUUCUAACUGGAACAAAAAAUGGUGGUCUAGUUCUUGUAGGUGGUGAAAUUAGCGAGAUAGCUAACAUAUCUACAGAUGAUGUUCAAAACAUUGUUAAAGAAGCAUUAAGUAAGACAAUUAAAACAA
JCVI_SCAF_1101668093170/1-435                    ...................................................AGUUUUCUUUAUCAAUUAAUUGAAAAAGAAAAUAAUCUUAUUACCAUAUUAUUUGCAU.AAAGAG..AGG..........GAAA..............CC.UCA.GCA.ACC.U.AGA......AUGCCA........ACCA..AGGUGCUU...............................UUU...................................GAUGUGGU.U...............UUAC..........................................AACAA....AAAAUGGUAAUUAGGAAUCUUUAGCAAAAAAUUUAAUUGGAGAAAAAAUUGACUAAAUUUGUAACAGCUGAAACAGUUUCACCUGGUCAUCCAGAUAAAAUUGCAGAUUUAAUCUCAGAUUAUGUCUUGACAAAGGCAUUAGAAAAUAAUAAUUCAUCGAGAGUCGCAGUAGAGACUUUUCUUACUGGUACAAAAAAAGGCGGUUUAGUUCUUGUUGGAGGGGAAAUAAGUGAAAUUGCCAAUAUCACAACAGAAGAUGUAAUGAACAUUGUUACAGAAGCUCUAAAUAAAACAA
JCVI_SCAF_1096627343486/570-1054                 UUUUUUUAUAUCAGAAAUCAUAUUAAAAAGGUUAGCCAAUGAGUAAUUUAAAGUUUUCUUUAUCAAUAAAUUGAAAAAGAAUUAAUUUUCAUUAACAUAUUAAUUGCAU.AAAGAG..AGG..........AAAG..............CC.UCA.GCA.ACC.U.AGU.......UGCCA........ACUA..AGGUGCUU...............................UUU...................................GAUGUGGU.U...............UAAC..........................................AGCAA....AAAAUGGCAUCACAAAUCUUUAUAUAUAAAUUUAAUUGGAGGAAAUAAUUGACUAAUUAUGUGACCGCUGAAACUGUAUCGCCUGGGCAUCCAGAUAAAAUUGCAGAUCUAAUUUCUGAUUAUGUAUUAACUAGAGCUUUACAAAACAAUAAUUCAUCUAGAGUAGCUGUAGAAACUUUCCUAACCGGAACAAAAAAUGGAGGAUUGGUUCUGGUUGGAGGUGAAAUAAGUGAGAUUGCCAAUAUUACAACUGAUGAUGUUGUUGAAAUUGUUAAGGAAGCUUUGAACAAAACUA
JCVI_SCAF_1101668508058/1137-653                 UUUUUUUUAUAUCAGAAAUCAUACAAAAAGGUUAGCCAUUGAAUAAUUUAAAGUUUUCUUUAUCAAUUAAUUGAAAAAGAAUUAAUUUUCAUUACCAUAUUAGUUGCAU.AAAGAG..AGG..........GAAA..............CC.UCA.GCA.ACC.U.AGU.......UGCCA........ACUA..AGGUGCUU...............................UUU...................................GAUGUGGU.U...............UAAC..........................................AGCAA....AAAAUGGCAUCCCAAAUCUUUAUAGUUAAACUGAAUUGGAGGAAUAAUUGACUAAUUACGUAACUGCAGAAACCGUUUCACCCGGGCAUCCAGAUAAAAUCGCAGAUUUAAUUUCUGACUAUGUUCUGACUAGAGCUUUGAAAAAUAAUAAUUCAUCCAGGGUAGCUGUAGAGACUUUUUUAACCGGAACAAAAAAUGGAGGACUGGUACUUGUUGGGGGAGAAAUUAGCGAGAUUGCAAAUAUUACAACUGAAGAUAUUGUUGAAAUUGUUAAGGAGGCUUUAAAUAAGACUAU
JCVI_SCAF_1096627327375/1030-1514                UUUUUUUAAUAUCAGAAAUCAUACAAAAAGGUUAGCCAAAGAAUGAUUUAAAGUUUUCUUAAUCAAUUAAUUGAAAAAGAAUAAAAUCUUAUUACCAUAUUAAUUGCAU.AAAGAG..AGG..........GAAA..............CC.UCA.GCA.ACC.U.AGU.......UGCCA........ACUA..AGGUGCUU...............................UUU...................................GAUGUGGU.U...............AAAU..........................................AACAA....AAAAUGGCUUCUUAAAUCUUUAAGCAGUAAAAACAUUGGAGAUAUUAAAUGACUAAAUAUGUUACUGCUGAAACUGUUUCGCCAGGACAUCCUGAUAAAAUUGCGGAUUUGAUUUCUGACUAUGUUCUCACAAAGGCUCUUGAAAAUAACAAGUCAUCAAGAGUUGCUGUGGAGACUUUUUUAACAGGAACAAAGAACGGUGGAUUAGUUCUUGUAGGUGGAGAAAUUAGUGAGAUUGCAAACAUUACAACUGCAGAUAUUAUUGAAAUUGUUAAAGAGGCUCUUAAUAAAACUA
JCVI_SCAF_1096627099999/1569-2053                UUUUUUUAAUAUCAGAAAUCAUACAAAAAGGUUAGCCAAAGAAUGAUUUAAAGUUUUCUUAAUCAAUUAAUUGAAAAAAAAUAAAUUAUUAUUACCAUAUUAGUUGCAU.AAAGAG..AAG..........GAAA..............CU.UCA.GCA.ACC.U.AGU.......AGCCA........ACUA..AGGUGCUU...............................UUU...................................GAUGUGGU.U...............AAAU..........................................AACAA....AAAAUGGCUUCUUAAAUCUUUAAGCAUUAAAAACAUUGGAGAUAUUAAAUGACUAAAUAUGUUACUGCUGAAACUGUUUCGCCAGGGCAUCCCGAUAAAAUUGCGGAUUUGAUUUCUGACUAUGUUCUCACCAGGGCUCUAGAAAAUAACAAGUCAUCAAGAGUAGCUGUAGAGACUUUCCUAACAGGAACAAAGAAUGGUGGAUUGGUACUUGUAGGAGGAGAAAUUAGCGAGAUUGCCAAUAUUACAACUGAAGAUAUUGUUGAAAUUGUAAAGGAGGCUCUUAAUAAAACUA
JCVI_SCAF_1096626957117/1-426                    ............................................................UAAGUUCUUUGAAAAAGAUUAUUUAUUUUAUUACCAUAAGAGUUUGCAU.AAAGAG..AGG..........AAAU..............CC.UCA.GCA.ACC.U.AGA......UUACCA........ACUA..AGGUGCUU...............................UUU...................................GAUGUGGU.U...............UAAC..........................................GACAA....AAAAUGGUAUUUUCAAAUCUCUUGCAUAAAAUAUAAUUGGAGGAAAAGUUGACUAAAUUUGUAACUGCUGAGACAGUUUCACCUGGUCAUCCCGACAAAAUCGCAGAUUUUAUAUCUGAUAAUGUAUUGACAAAAGCUUUAGAAAAUAAUAGUUCGUCAAGAGUUGCAGUAGAAACUUUUCUUACGGGUACAAAAAAAGGUGGCUUAGUUCUUGUUGGAGGAGAAAUAAGUGAAAUUGCUAAUAUCACAACAGAAGACAUAAACAGUAUUGUUAAAGAAGCCUUAAAUAAAACAA
JCVI_SCAF_1096627272433/1058-573                 UUUUUCUUAUCUCGGUGAGCAUACAAGAAGAUUAGCUAAUUUGGUAAUUUAAUCUUUCAUAUAAGUUCUUUGAAAAAGAUUAUUUAUUUUAUUACCAUGAGGUUUGCAU.AAAGAG..AGG..........GAAU..............CC.UCA.GCA.ACC.U.AGA......UUACCA........ACUA..AGGUGCUU...............................UUU...................................GAUGUGGU.U...............UAAC..........................................GACAA....AAAAUGGUAUUUUCAAAUCUCUUGCAUAAAAUAUAAUUGGAGGAAAAGUUGACUAAAUUUGUAACUGCUGAGACAGUUUCACCUGGUCAUCCCGACAAAAUCGCAGAUUUUAUAUCUGAUAAUGUAUUGACAAAAGCUUUAGAAAAUAAUAGUUCGUCAAGAGUCGCAGUAGAAACUUUUCUUACGGGUACAAAAAAAGGUGGCUUAGUUCUUGUUGGAGGAGAAAUAAGUGAAAUUGCUAAUAUCACAACGGAAGACAUAAUCAGUAUUGUUAAAGAAGCCUUAAAUAAAACAA
JCVI_SCAF_1096627320893/1906-1421                UUUUUUUUAUCUCGCUGAACAUAUAAGAAGGUUACCUAAUUUAGUAAUUUAAUCUUUUACAUAUGUCCUUUGAAAAAAAAAUAUUCUUUUAUUACCAUUAGGUUUGCAU.AUAGAG..AGG..........AAAU..............CC.UCA.GCA.ACC.U.AGA......AUACCA........ACUA..AGGUGCUU...............................UUU...................................GAUGUGGU.U...............UUAC..........................................AACAA....AAAAUGGUAUUUCCAAAACUUUUGCAAAAAAUUUAAUUGGAGGAAAAGUGACUAAAUUUGUAACAGCUGAAACAGUUUCACCCGGCCAUCCAGAUAAAAUUGCAGAUUUAAUCUCAGAUUAUGUCUUGACUAAGGCAUUAGAAAAUAACAGUUCAUCAAGAGUUGCAGUAGAGACUUUUCUUACUGGUACAAAAAAAGGUGGUUUAGUUCUCGUUGGAGGAGAAAUAAGUGAAAUUGCCAAUAUUACAACAGAAGAUGUAAUCAACAUUGUUAAUGAAGCUUUAAAUAAAACAAU
JCVI_SCAF_1096628238831/1369-884                 AUUUUUUUUAUCUCGCUGAACAUAUAAGAAGGUUACCUAAUUUAGUAAUUUAAUCUUUUACAUAUGUCCUUUGAAAAAAAAAUAUCUUUUAUUACCAUUAGGUUUGCAU.AAAGAG..AGG..........AAAU..............CC.UCA.GCA.ACC.U.AGA......AUACCA........ACUA..AGGUGCUU...............................UUU...................................GAUGUGGU.U...............UUAC..........................................AACAA....AAAAUGGUAUUUCCAAACCUUUUGCAAAAAAUUUAAUUGGAGGAAAAGUGACUAAAUUUGUAACAGCUGAAACAGUUUCACCCGGCCAUCCAGAUAAAAUUGCAGAUUUGAUCUCAGAUUAUGUCUUGACUAAGGCAUUAGAAAAUAACAGUUCAUCAAGAGUUGCAGUAGAGACUUUUCUUACUGGUACAAAAAAAGGCGGUUUAGUUCUCGUUGGAGGAGAAAUAAGUGAAAUUGCCAAUAUUACAACAGAAGAUGUAAUCAACAUUGUUACUGAAGCUUUAAAUAAAACAAU
JCVI_SCAF_1101668344519/1011-526                 AUUUUUUUUAUCUCACUGAACAUAUAAGAAGGUUACCUAAUUUAGUAAUUUAAUCUUUUACAUAUGUCCUUUGAAAAAAAAAUAUAUUUUAUUACCAUUAGGUUUGCAU.AAAGAG..AGG..........AAAU..............CC.UCA.GCA.ACC.U.AGA......AUACCA........ACUA..AGGUGCUU...............................UUU...................................GAUGUGGU.U...............UUAC..........................................AACAA....AAGAUGGUAUUUCCGAACCUUUUGCAAAAAAUUUAAUUGGAGGAAAAAUUGACUAAAUUUGUAACAGCUGAAACAGUUUCACCCGGCCAUCCAGAUAAAAUUGCAGAUUUGAUCUCAGAUUAUGUCUUGACUAAGGCAUUAGAAAAUAACAGUUCAUCAAGAGUUGCAGUAGAGACUUUUCUUACUGGUACAAAAAAAGGUGGUUUAGUUCUCGUUGGAGGAGAAAUAAGUGAAAUUGCCAAUAUUACAACAGAAGAUGUAAUCAACAUUGUUACUGAAGCUUUAAAUAAAACAA
JCVI_SCAF_1101668545521/318-802                  AUUUUUUUUAUCUCGCUGAACAUAUAAGAAGGUUAGCUAAUUUAGUAAUUUAAUCUUUUACAUAUGUCCUUUGAAAAAAAAAUAUCUUUUAUUAACAUUAGUUUUGCAU.AAAGAG..AGG..........AAAU..............CC.UCA.GCA.ACC.U.AG.......AUACCAA........CUA..AGGUGCUA...............................UUU...................................GAUGUGGU.U...............UUAC..........................................AACAA....AAAAUGGUAUUUCGAAACCUUUUGCAAAAAAUUUAAUUGGAGGAAAAUUGACUAAAUUUGUAACAGCUGAAACAGUUUCACCCGGCCAUCCAGAUAAAAUUGCAGAUUUGAUCUCAGAUUAUGUCUUGACUAAGGCAUUAGAAAAUAACAGUUCAUCAAGAGUUGCAGUAGAGACUUUUCUUACUGGUACAAAAAAAGGCGGUUUAGUUCUCGUUGGAGGAGAAAUAAGUGAAAUUGCCAAUAUUACAACAGAAGAUGUAAUCAACAUUGUUACUGAAGCUUUAAAUAAAACAAU
JCVI_SCAF_1101668281990/180-664                  UUUUUUUAGUAUCAGUAAUCAUAGUUAAAGGUUAGCUAGAGAAUUAUUUAAAGUUUUCUUUGUCUUUUGAUUGAAAAACAUUUUAUUAUAAUUACCAUAUUAAAUGCAU.AGAGAG..AGGAA........................UUCC.UCA.GCA.ACC.U.AG.......AUGCCAA........CUA..AGGUGCUU...............................UUU...................................GAUGUGGU.U...............AUAC..........................................AACAA....AAAAUGGCGUUCCAAUCCUAGCGUUUUUAACAAGGAGACUUAAAUUGUCAAAAUAUGUAACUGCUGAAACAGUUUCUCCAGGACAUCCUGACAAAAUUGCAGACUUAAUUUCUGAUUAUGUUUUAACAAAAGCUUUACAAAACAACAGUUCGUCAAGAGUUGCAGUGGAGACCUUUCUUACUGGAACAAAGAAUGGUGGUCUAGUACUUGUAGGUGGAGAAAUUAGUGAAAUAGCAGAAAUAACUACUGAUGAUGUUCUUACAAUUGUUAAAGAAGCACUUAACAAAACUAUAAA
JCVI_SCAF_1101668278776/1343-1618                UUUUUCUAGUAUCAGUAAUCAUAGUUAAAGGUUAGCUAGAGAAUUAUUUAAAGUUUUCUUUGUCUAUUGAUUGAAAAACAUUUUAUUUUAAUUACCAUAUUAAAUGCAU.AGAGAG..AGGAA........................UUCC.UCA.GCA.ACC.U.AG.......AUGCCAA........CUA..AGGUGCUU...............................UUU...................................GAUGUGGU.U...............AUAC..........................................AACAA....AAAAUGGCGUUCCAAUUCUUGCGUUUUUAAACAAGGAGACUUAAAUUGUCAAAAUAUGUAACUGCUGAAACAGUUUCUCCAGGACAUCCUGACAAAAUGCA..................................................................................................................................................................................................
JCVI_SCAF_1096627961917/1109-1535                UUUUUUUAGUAUCAGUAAUCAUAGUUAAAGGUUAGCUUGAGAAUUAUUUAAAGUUUUCUCUGCCUAUUUAUUGAAAAACAUUUUAUUUUAAUUACCAUAUUAAAUGCAU.AGAGAG..AG...........GGAUAC.............C.UCA.GCA.ACC.U.AG.......AUGCCAA........CUA..AGGUGCUU...............................UUU...................................GAUGUGGU.U...............AUAC..........................................AACAA....AAAAUGGCGUUCCAAUCCUUGCUUUUUAUACAAGGAGGCUUUAAUUGUCAAAAUACGUAACCGCUGAAACAGUUUCGCCGGGACAUCCCGACAAAAUUGCGGACUUAAUAUCUGAUUAUGUAUUAACAAAAGCUUUACAAAACAACGGUUCUUCAAGAGUUGCUGUAGAGACUUUUCUUACCGGGACAAAGAAUGGUGGUCUAGUACUUGUAGGUGGGGAAAUUAGUGAAAUUGCAGAAAUAACUACUGAUG...........................................
JCVI_SCAF_1101668261317/998-514                  UAUUUUCUAGUAUCAGUAAUCAUAGUAAAGGUUAGCUAGAGAAUUAUUUAAAGUUUUCUUUGUCUAUUGAUUGAAAAACAUUUUAUUUUCAUUACCAUAUUAAAUGCAU.AGAGAG..AG...........GGAUAC.............C.UCA.GCA.ACC.U.AG.......AUGCCAA........CUA..AGGUGCUU...............................UUU...................................GAUGUGGU.U...............AUAC..........................................AACAA....AAAAUGGCGUUCCAAUCCUUGCGUUUUAAACAAGGAGAUUUAAAUUGUCAAAAUACGUAACCGCUGAAACAGUUUCUCCAGGACAUCCUGACAAAAUUGCAGACUUAAUUUCUGAUUAUGUUUUAACAAAAGCUCUAGAAAACAACAGUUCGUCAAGAGUUGCAGUAGAGACCUUUCUUACUGGAACAAAGAAUGGUGGUCUAGUACUUGUAGGUGGAGAAAUUAGUGAAAUUGCAGAAAUAACUACUGAUGAUGUUCUUACGAUUGUUAAAGAAGCACUCAACAAAACUAUAAA
JCVI_SCAF_1096627334308/1695-2179                UUUUUUUAGUAUCAGUAAUCAUAGUUAAAGGUUAGCUUGAGAAUUAUUUAAAGUUUUCUCUGCCUAUUUAUUGAAAAACAUUUUAUUUUAAUUACCAUAUUAAAUGCAU.AGAGAG..AG...........GGAUAC.............C.UCA.GCA.ACC.U.AG.......AUGCCAA........CUA..AGGUGCUU...............................UUU...................................GAUGUGGU.U...............AUAC..........................................AACAA....AAAAUGGCGUUCCAAUCCUUGCUUUUUAUACAAGGAGGCUUUAAUUGUCAAAAUACGUAACCGCUGAAACAGUUUCGCCGGGACAUCCCGACAAAAUUGCGGACUUAAUAUCUGAUUAUGUAUUAACAAAAGCUUUACAAAACAACGGUUCUUCAAGAGUUGCUGUAGAGACUUUUCUUACCGGGACAAAGAAUGGUGGUCUAGUACUUGUAGGUGGGGAAAUUAGUGAAAUUGCAGAAAUAACUACUGAUGAUAUUCUUACAAUUGUUAAAGAAGCACUUAACAAAACUAUCAA
JCVI_SCAF_1101668263083/208-692                  UUUUUUUAGUAUCAGUAAUCAUAGUUAAAGGUUAGCUAGAGAAUUAUUUAAAGUUUUCUUUGUCUAUUUAUUGAAAAACAUUUUAUUUUAAUUACCAUAUUAAAUGCAU.AAAGAG..AG...........GGAUAC.............C.UCA.GCA.ACC.U.AGU.......UGCCA........ACUA..AGGUGCUU...............................UUU...................................GAUGUGGU.U...............AUAC..........................................AACAA....AAAAUGGCGUUCCAAUCUUUGCUUUUUAUACAAGGAGACUUUAAUUGUCAAAAUAUGUAACCGCUGAAACAGUUUCGCCGGGACAUCCCGACAAAAUUGCGGACUUAAUAUCUGAUUACGUUUUAACAAAAGCUUUACAAAACAACAGUUCUUCAAGAGUUGCAGUAGAGACCUUUCUUACCGGAACAAAGAAUGGUGGUCUAGUACUUGUAGGUGGGGAAAUUAGUGAAAUUGCAGAAAUAACUACUGAUGAUAUUCUUACAAUUGUUAAAGAAGCACUUAACAAAACUAUCAA
JCVI_SCAF_1096627294171/443-1                    AUUUUCUUUACUUCUGAAAUCAUAAAUUAAGAGUAAUAAAUUUCUUGAACUAAUUAUUUUUUUAGAAGUAAUUGUAAAUAUUUUUACUCACAUUAUCAUAACAGUGCAU.GAAGAG..AGG..........GAAA..............CC.UCA.GCA.ACC.UAGA......AAGCAAA..........CAA.AGGUGCUU...............................CAA....................................AUGCGGU.UUU.............UUA.........................................UAGACAA...AAAAAUAUGCUAUUUAUCUUCAUAAACAUGAAAAGGAGAAAAUAAAAUGAAUAACAUGGUUACAGCUGAAACAGUUUCACCAGGACACCCAGAUAAAAUAGCUGAUUUAAUAUCUGAUUACGUUCUUACACAAGCUUUAAAAAAUAAUAGAGCCUCCAAGGUUGCUGUAGAAACAUUCCUUACAGGUACGAAAAAUGGAGGAUUAGUUCUUGUAGGAGGGGAAAUAAGUGAAAUUGCUAAUAUUUCUUCAGAAGAUAUAAAGAAA...............................
JCVI_SCAF_1096626874379/295-782                  AUUUUCUUUACUUCUGAAAUCAUAAAUUAAGAGUAAUAAAUUUCUUGAACUAAUUAUUUUUUUAGAAGUAAUUGUAAAUAUUUUUACUCACAUUAUCAUAACAGUGCAU.GAAGAG..AGG..........GAAA..............CC.UCA.GCA.ACC.UAGA......AAGCAAA..........CAA.AGGUGCUU...............................CAA....................................AUGCGGU.UUU.............UUA.........................................UAGACAA...AAAAAUAUGCUAUUUAUCUUCAUAUACAUGAAAAGGAGAAAAUAAAAUGAACAAUAUGUUUACAGCUGAAACAGUUUCACCAGGACACCCAGAUAAAAUAGCUGAUUUAAUUUCUGAUUAUGUUCUUACACAAGCUUUAAAAAAUAAUAGAGCUUCCAAGGUUGCUGUCGAAACAUUCCUAACAGGUACGAAAAAUGGAGGAUUAGUUCUUGUAGGAGGAGAAAUAAGUGAAAUUGCUAAUAUUUCUUCAGAAGAUAUUAAAGAAAUAGUUUAUUUAGCCCUUAGUAAAACUAUUA
JCVI_SCAF_1096626875614/1816-1329                AUUUUCUUUACUUCUGAAAUCAUAAAUUAAGAGUAAUAAAUUUCUUGAAUUAAUUAUUUUUUUAGAAGUAAUUGUAAAUAUUUUUACUCACAUUAUCAUAACAGUGCAU.GAAGAG..AGG..........GAAA..............CC.UCA.GCA.ACC.UAGA......AAGCAAA..........CAA.AGGUGCUU...............................CAA....................................AUGCGGU.UUU.............UUA.........................................UAGACAA...AAAAAUAUGCUAUUUAUCUUCAUAAACAUGAAAAGGAGAAAAUAAAAUGAAUAACAUGGUUACAGCUGAAACAGUUUCACCAGGACACCCAGAUAAAAUAGCUGAUUUAAUAUCUGAUUACGUUCUUACACAAGCUUUAAAAAAUAAUAGAGCCUCCAAGGUUGCUGUAGAAACAUUCCUUACAGGUACGAAAAAUGGAGGAUUAGUUCUUGUAGGAGGGGAAAUAAGUGAAAUUGCUAAUAUUUCUUCAGAAGAUAUUAAAGAAAUAGUUAAUUUAGCCCUAAGUAAAACUAUUA
JCVI_SCAF_1096626892538/4887-4401                UUUUUUAAUUUCUAAGACCACAGAUAAAGAAUAACGAAAUUUGUUGUUUAUAAAUUAUUUUCUAAAAGUAAUUGUAAAAAUUUUGAGCUACAUUAGCAUUAUCUUGCAU.GAAGAG..AGG..........GUAA..............CC.UCA.GCA.ACC.UAGA......AAGCAAA..........CAA.AGGUGCUA................................GA...................................GAUGCGGU.UUU.............UU..........................................AAAACAA....AAAAUAUGCUACCUUCCUUCAUAAACAUUUUAAGUAAGGAGAGCUUAUGAAUAAAUUAGUCACUGCUGAAACAGUCUCGCCAGGGCAUCCAGACAAGAUAGCAGAUUUAAUCUCUGACUACGUUUUAACUCAAGCACUAGAAAACAAUAGUUCUUCAAAAGUUGCAGUUGAAACUUUUUUAACUGGAACAAAAAAUGGUGGGUUGGUACUCGUUGGAGGAGAGAUUAGCGAAAUCGCAAAUAUCUCUACAGAAGAUAUUAAUGACAUUGUAAAAAUGGCUUUAGAUAAAACAAUC
JCVI_SCAF_1096627343101/2417-2902                UUUUUUAAUUUCUAUGAUCACGGAUUUAGACUACUGAUAUUUUUGAGUUAUAAAUUAUUUUCUAUAAGUUAUUGUAAAUAAUCUGACCUGCAUUAGCAUUAUUGUGCAU.GAAGAG..AGG..........GUAA..............CC.UCA.GCA.ACC.UAGA......AAGCAAA..........CAA.AGGUGCUA................................AA...................................GAUGCGGU.UU..............UUU..........................................AAACAA....AAAAUAUGCUAUUUUCUUCAUUCCAGAAUAUUUUUAAGGAGAAAAUAUGAAUAAUAUAGUCACAGCAGAAACAGUUUCACCCGGACAUCCAGAUAAGAUAGCAGAUUUAAUUUCAGACUAUGUUCUAACACAAGCCCUUGAGAACAACAGUUCUUCGAAAGUUGCUGUUGAGACUUUCUUGACUGGAACUAAAAAUGGAGGUUUAGUUAUGGUUGGAGGAGAGAUUAGUGAAAUUGCUAAUAUCUCCACUGAAGACAUAACUGAAAUUGUCAAAUUGGCUUUGAGUAAAACAAUC
JCVI_SCAF_1101668093721/1637-1152                UUUUUUAAUUUCUAAGACCACGGAAUUAGACUACUGAUAUUUUUAAGUUAUAAAUUAUUUUCUAUAACUUAUUGUAAAUAAUCUCACUCGCAUUACCAUUAUUAUGCAU.GAAGAG..AGG..........GCAA..............CC.UCA.GCA.ACC.UAGA......AAGCAAA..........CAA.AGGUGCUA................................AA...................................GAUGCGGU.UU..............UUU..........................................AAACAA....AAAAUAUGCUUAUUUCUUCAUUACACAACAUAAUAUGAGGAGAGUAAAUGAACAAUAUAGUCACUGCUGAGACAGUUUCACCCGGACAUCCAGAUAAAAUAGCAGAUUUAAUUUCAGAUUAUGUACUAACUCAAGCUCUGGAGAACAAUAGUUCUUCAAAAGUUGCUGUUGAGACCUUUUUGACCGGAACAAAAAAUGGAGGGUUAGUUAUGGUUGGUGGGGAGAUUAGUGAAAUUGCUAACAUUUCUACUGAAGACAUCAAUGCAAUUGUGAAACUAGCUUUGAGUAAAACAAU
NC_007794.1/722761-723290                        UGAGGGCAUCGACCCCGCCCACCUCGUCGGCCAGACGGGUAGCGCCUGAGGAACAGGGAAGGCCCGCAGUUGCAAGGCCGCUCAAAGCCCUCUACAUAACCCCCAACAU.CGAGAG...UUGGGG......UGACGC........UCC.AA..CG.CCA.ACC.U.GCC......GUUCCG........GGCA..AGGUGGUAC.C.C.GA..UCC.G...CAAGG.CG.GC.CCCG.........GCCG.AAUUGCGAAAG.......GG.GAUGUGGC.CG..............AUC..........................................CGGCAA...CCAAACGGACACGGACACCUUGCAGCGUCUUCCCCACCAGAUUGCAGGAAGACGCAGAAGUGCCGAUCAGGAUUGCCGACAAUCUCCCCGCCCGCCGCACGCUGGAAGCCGAGGGCGUGAUCGUGAUGAGCGAGACCGAGGCCGCACGCCAGGACAUCCGGCCGAUGCGCAUCGCCCUUCUCAACCUGAUGCCCGACAAGAUCACCACCGAAACGCAGAUCGCCCGUCUUCUCGGCGCGACGCCGCUGCAGGUGGAUCUCGAACUGGUCCGCAUUUCCGACCACGUCAGCAAGAAC
JCVI_SCAF_1101668087361/409-899                  UAUAUAUAAUUAAACUUCUUGGAAAUCCUUAUAUCAUAACUUUAAAUAUCGAGCCUAAAUAUAAUUUAGUUUACAAUUAUUAAAAAUAAUAUUAGAAGAUACAUUACAU.UUUGAGA.GGGUU..........AA............AACC.CUG.CCA.ACC.U.GCA......UAACCU........UGCGA.AGGUGGUA..............................UUAU...................................GAUGUGGC.U...............UAUA..........................................AGCAAAAAAA...AGGUCCUUUCUUUUCUCAAGUGUAAUUUUUUGAAUGGCUCUCAUAAGAGCUGGGUAUUUGAUAUUCAGAUUGUGCACCCUAGAUUUCCUUAAAGCACUAAAGAGAGGAAAAAAUGAAAACAUUAAUUUCUAAAAAACUUUUUAAAUUACUGCCAGUAUUGGCAGUAGCAUUCUUUAUUAAUUCUAUAGCUUUUAUGCAAGUUUCUAAAGCUCAAGAAAAUGAAGCAUUUAAAAGUGCAGGUAAAUGGCUUGUUGGACUGAAGGUCUUAAAUCUUGAUCCAGAUGUUGACUC
JCVI_SCAF_1096627384377/9193-9685                UAGUUUUUUUAUAUAACUUAUAAAAUUCUUAUAACAAAACUUUAAAAUUUAGUAACAAGCAUAUUUUAUUUGCAAUUUAUAAAAAUAAGUCUUAUGUAUCAAACUACAU.UUUGAG..AGGGA........GUAA............UCCC..UG.CCA.ACC.U.GCA......AUAACC........UGCGA.AGGUGGU...............A...............ACUU...................U...............AAUGUGGC.UUA.............A...........................................UAAGCAAAAAAA...GGUUCUUUCUCUCAUUUGUAAAAUAUAGUUGAGUUUAGCUUCCUUAAGAAGCUGGGUAUUUGAUUUUCAGAUUGUGCACCCUAGAUUUCCUAAAAGCACUAAAGAGAGGAAAAAAUGAAAAAACAAUUCUUUAAAAAAACUCUAUCACUACUAUCAUCUUUGGUAAUAGUUUUAUUUAUUUCUUUAACCCCGAUAAGCGUAAUGUCUCAAGAAGCAACAGCAUUUAAAAGUGCUGGGAAAUGGCUAGUCGGUCUUAAAGUUUUAAAUUUAGACCCUGAUGAAAAAUCAGUA
JCVI_SCAF_1101668301974/1158-666                 UUAGUUUUUUAUAUAACUUAUUAAGAUCUUAUAACAUAAAUUUAAAAUUCAAUACUAAGCAUAUUUUAUUUGCAAUUAUUAAAAAUUAGCUUUAUUUAAAAAAUAACAU.UUCGAG..AGGGA........GCAA............UCCC..UG.CCA.ACC.U.GCA......UUAACC........UGCGA.AGGUGGUAA.............................CUUU...................................AAUGUGGC.UU..............AUU..........................................AAGCAAAAAAA...GGUUUCUCCUCUCGUUUGUUAUUAUAGUGAAGUUUAGCUUUCUAAAAAAGCUGGGUAUUUGAUUUUCAGAUUGUGCACCCUAGAUUUCCUAAAAGCACUAAAGAGAGGAAAAAAUGAAAACACAAUUAUUUAAAAAAACUCUAUCGCUGGUAUCAUCUCUGAUGUUAGUUUUAUUCAUAUCCAUUAGUCCACUUGAAGUAAAUUCUCAAGAAACUACAGCAUUCAAAAGUGCUGGAAAAUGGUUAAUUGGCCUCAAGGUUUUAAAUCUAGACCCUGAUGAAAAAUCAGUUA
JCVI_SCAF_1101667471706/303-1                    CCACAACUAGAGUAAUAUCUACAAAUACUGAAGUAGGUGGAGAAUAAAUAAUUCCUAUAACUCCUAUAGAGUGCAUCUUUAAAUUACUUUGAUACUAUCAGAACAACAU.CUAUAGA.GAAGC........UUAU............GCUU..CA.CCA.ACC.U.GCCA.....AGAUC........UGGCAA.AGGUGGUU..............................CAAC...................................GAUGUGGC.U...............UUAAUU........................................AGCAA...CAAUAAGAUCGUAGGAACCUCUAUUGAUGGAAAUCAUUGGAGGUUUUUUUUAUGCCUUCAAUAACUAUGGAGGAUACCAUGAAGAAGAAACAAAUAGAUCUCGUACAAUUUACUCCUG..................................................................................................................................................................................
JCVI_SCAF_1101668680057/1305-813                 AUUGCAAAUAUAAAUAUAUUUUUAAAUAUCUUCAUAAUUACUUAUAACAAAUUACAAUAAUAUAUAUAAGUUUAUUUUUAUGUUUUAUUAAGUUACAUUAAUUUUACAU.CUAUAGA.GAAGG........GUGA............CCUU..CA.CCA.ACC.A.GCC......AGACUU........GGCAA.CGGUGGUU..............................CAAC...................................GAUGUGGC.UU..............UUG..........................................AAGCAA...CAAUAAAGUCAGAUGAACCUCUUGUGAUGUAUAUUUCACGGGGGUUUUUUUAUGCCCCCAUAACUUAUGGAGGUAUACAUGAAAAAACUUUUAUUUCUAACAAAAUAUAGAAAAGAGAAAUCUCGGGAAGAAAAUCUCAUAAACCUAUUACGCCACAUGUUUCGUGCAGGCUUCAAGGUUAAUAAUUUACCUAAAAAGUAUAAGUAUUUAGAGAAGGAGGUUUUACAUGACUAAGAGUAGUCUAAAAAGUAAAAUAGAUUUAAAUGAUUUAGUUCAUCUUAACUCUUAUUUUAUAA
JCVI_SCAF_1101667148821/612-119                  CUAAUAUGAAUCAUUCUUAUAAAACUAUCUGCUAAUCAAAAAGGAUUAACAUUUCCUAUAACUCUUAUAGAUAUUAUUUUAAAUUUAUUUUGAUAUUAUAAUCAUACAU.CUAUAGA.GAAGG........GUAA............CCUU..CA.CCA.ACC.A.GCCA.....AGACU........UGGCAA.CGGUGGUU..............................CAAC...................................GAUGUGGC.UU..............UUG..........................................AAGCAA...CAAUAAAGUCAGAUGAACCUCUAGUGAUGUUUUAUUCACGGGGGUUUUUUUUAUGCCCCCAAUAACUUUGGAGGUAUAAAUGAAGAAAACACACUUUACUCAAUUAAAACCACACAUGACAGAAGAAGAAAUUCUACAAAACUUACUUAAAGCUUUGUUAAGAAAUGGUUUUAAAAUUAAUGGGAUUCCGAAAAAAUAUCAACAUUACAAAAAGGAGGCGCCUAAUGGAGAAAAUUAUUUGGAAGGAACUUUCGGAGGACGACAGAGUGUUCAACAAAGGGUUCGUAAUAUCGUCA
NC_008760.1/62261-62764                          GUGAUGCACUGAUGGCGUUGCGAAAAAUCGACAAGGAGGGCUGGAUUCACUGAUAUGGUUCAUUUUCACGAACAGCCAAGCUCGUUGCAACUUACAAUAAGCUCAUCAU.UAAGAGA.UGGGU........UGAC............GCCC.ACA.CCA.ACC.U.GCC......AUUCGG........GGCA..AGGUGGUU..........UGC.U...............UUCA...................AGCA............GAUGUGGC.UC..............CUCGAA.......................................GAGCAA...CCAAGCCGGCAGCGUCAACCCUCCCCACAACCGGAGGGUUUUUUGUUGCCUGAAUCUGCCAUUUCCCCAUCCCUGAUCCAGGCCUACCUGGCAGCGGACUACCGCGUCGAUGCGGAGUUGCCCUUCACGCUGAAAGUUGGCGUUUUCAGCGAACCCCUGGCCCACCUCCUUCAGCGCCAUCAGUCUGACUGCGCCGCUUACCUCACCGCCUGCAACCCCUUGGGUCGGGACGUGGGAGACAUCGAGAAUGCGGCGCGCCAAGCCGAACUCAGCCGGGAACUAAAAGGCAGGAGCCU
JCVI_SCAF_1101668080534/256-1                    AUCUUUAACUCAUGAAGCUAAAUAGAUGAGAUCAAGCUAAAAGUAAUUUAGUUAUAUAAAAAUAGUAUUUAUUUUCUCCACCAAUAUUGGGUAGUCUUCGUCCACGCAU.UAAGA...CUUGG........GAGA............CCAA...G.CCA.ACC.U.GCC......GGUCCA........GGCA..AGGUGGUUA.C.G.........A...............GAAA...................U............CG.GAUGUGAG.CU..............AUUUCA.......................................AGCUAA....CAAAUGGACUCUCUCAUGUUGAAUGCAAGUAUUUUUUGGGUGGAUUUAUUCCAAUGCCAAACCCUGA....................................................................................................................................................................................................................................
JCVI_SCAF_1096627299933/1657-1148                UACAGCUCCAACAAUGCCCGCUGUGGGGAAUUGACGAUAUCGGCAGGUAUCGUUGGACGGGCAACGCCUUCCCGGCCGCUCAGUCGGGCGGGCAAUGCAAGUAGUACAU.CACGAG..CGACC........AACA............GGUC..CG.GCA.ACC.G.GG.......AUUUC..........CCA..CGGUGCCA..U.U.UC..GC..................GAAAU....................GCGA.......AA.GAUGUGGC.UACGCC..........AACA.....................................GGCGUAGCAA.CGGGCUGGCUCAGUUGGGUGAGCGUGACGAACUGCAAAAGCGCAUAGUUUCGUGACAAAGGAAAAUGUAUGACCCGACAUGACUAUCCAGCAACAGGAGCAUGGUUUCCUGGCAUGCCUGUUGGCGGUCGCAAGUUUGCGCAUUUUCCCGAAGAUCGACCUUUCGCACUCGAUGGCGGAAAAGUAUUGGGCAAUGUUUCCAUUGCGUAUGAAUCGUGGGGGACGCUCAAUGCAGAUGCAUCAAAUGCGAUAUUGAUUUGUCACGCAUGGACAGGUGACAGUCACGUCACUGGUGCCGC
JCVI_SCAF_1096627300646/264-764                  UGCAGCGCCAACAAUGCCCGCUGUGGGGAAUUGACGAUAUCGGCAGGUAUCGUUGUACGGGCAACGCCUUCCCGGCCGCUCAGUCGGGCGGGCAUUGCAAGUAGUACAU.CACGAG..CGACC........AACU............GGUC..CG.GCA.ACC.G.GG.......AUUUC..........CCA..CGGUGCCA..U.U.UC..GC..................GAAAU....................GCGA.......AA.GAUGUGGU.UACGCC..........AGCA.....................................GGCGUAGCAA.CGGGCUGGCUCAGUUGGGUGAGCGUGACGAACUGCAAAAGCGCAUAGUUUCGUUACAAAGGAAAAUGUAUGACCCGACAUGAUUACCCAGCAACAGGAGCAUGGUUUCCUGGCAUGCCUGUUGGCGGUCGAAAGUUCGCGCAUUUUCCCGAAGAUCGCCCCUUCGCACUCGAUGGCGGAAAAGUGUUGAGCAGUGUUUCCAUUGCAUAUGAAUCGUGGGGAACGCUCAAUGCAGAUGCAUCAAAUGCGAUUUUGAUUUGUCACGCAUGGACAGGCGACAGUCAUGUCACUGGUGCCGC
JCVI_SCAF_1096627651683/656-1163                 GAUUGAACAUCUCUGGUCUCCGCACGACGUGCGCCAAGAGGUCACAGCCCCAACUCCGCCCGCUGUGGUGGACUCACCAUAUCGGGGGGUAGAGUGAUUUCAGCAACAU.CAGGAG..UGACC........AAUU............GGUC..CG.GCA.ACC.G.GGC......AAUG..........CCCA..CGGUGCCA......UC..CCG.U...............GCAA...................GCGGGA..........GAUGUGGC.UUCGC...........UUCG......................................GCGAAGCAA.CGGGCCNNNNNNNNNNNNNNNNNNNNNNNNNNNNNNNNNNNNNNNNNNNNNNNNNNNCGCCGGGUUGGUGGGAGGGCAUCAUCGGACCGGGACUCGCGAUCGACACCGACCGCUGGUUCGUCGUUUGUUCGAACGUCAUCGGUGGGUGCCAGGGCACGACCGGUCCGGCGUCCCCGCACCCGAUCGACGGCAAGCCGUACGGCUCGCGUUUCCCGGUGAUCACGGUGCGCGACAUGGUGCGUGCGCAACUGCGUCUCACCGACAUCCUCGGCAUCGACGUGUGGCACAGCGUCGUCGG
JCVI_SCAF_1096627676845/907-408                  CGCUGCGCGUACGUAUCAACGCGUAGCCCAACGACGCCAGUGCAUCGUGGAAGCCCCAACUCCGCCCGAUGGUGCAUGAAACGCUACCGCUAGCCUGAAGUCGCUACAU.CACGAG..CGACC........AACU............GGUC..CG.GCA.ACC.G.GGA............A.......UCCA..CGGUGCCAA.G.......UCA.C...............UUCG...................GUGA..........C.GAUGUGGC.CCC.............GCAA........................................GGGGCAA.CGGACCCGUGACUCGCAGAACAGGGUCACCACAUGCAACGCACCGACUAUCCAGCCACCGGCGCAUGGCACGUCGGGCUGCCGGUUGGGCGACGUCAGUUUCUGCAACUCGGCGAACGAGCCGUCGCUCUCGACGCUGGCGCCACAUUGCGUGACGUCACCAUCGCGUACGAAACAUGGGGCACGCUGAACGCCGAUGCAUCGAAUGCGGUGUUGAUUUGCCAUGCGUGGACUGGCGAUAGUCACGUUGCAGGCGCAGCAGGUGAAGGCCACCCCACGCCUGGCUGGUGGGAAGGAAU
JCVI_SCAF_1101667178866/220-1                    AGCGUCGCGGCAGCGGCCUAUCGAAAAGUCGCGGCCCGACGCCGAUGCGCAGCCCCAACUCCGCCCGCCGGUUAGAACAACGCUACCGCUAGCCUCGGAAGCGCUACAU.CACGAG..CGACC........AAAC............GGUC..CG.GCA.ACC.G.GGA................A...UCCA..CGGUGCCAA.G.......UCA.C...............UUCG...................GUGA..........C.GAUGUGGC.CCC.............GCAA........................................GGGGCAA.CGGAUCGCAUGGUGGCAAGACCAAAAAGGA............................................................................................................................................................................................................................................................................
JCVI_SCAF_1096627009086/1528-1865                AGCGUCGCGGAAGCGACCUAUCGAAAAGUCGCUGCCCGACGCCGAUGCGCAGCCCCAACUCCGCCCGCCGGUUAGAACAACGCUACCGCUAGCCUGAGAAGCGCUACAU.CACGAG..CGACC........AUAC............GGUC..CG.GCA.ACC.G.GGA............A.......UCCA..CGGUGCCAA.G.......UCA.C...............UUCG...................GUGA..........C.GAUGUGGC.CCC.............GCAA........................................GGGGCAA.CGGAUCGCAUGGCGGCAAGACCAAAGAGGUUCAUCCAUGCAACGCACCGACUAUCCCGCCACCGGGGCGUGGAGCGCCGCGUUGCCGGCAGGUCGACGCCAGUUUCUCUCGCUCGGUGAGCGGGCCGUUGCGCUCGACGUGGGAGCCA......................................................................................................................................................
JCVI_SCAF_1096626192109/581-82                   AGGGUCGCGGCAGCGACCUAUCGAAAAAUCGCUGCCCGACGCCGAUGCGCAGCCCCAACUCCGCCCGCCGGUUAGAACAACGCUACCGCUAGCCUCAGAAGCGCUACAU.CACGAG..CGACC........AUAC............GGUC..CG.GCA.ACC.G.GGA............A.......UCCA..CGGUGCCAA.G.......UCA.C...............UUCG...................GUGA..........C.GAUGUGGC.CCC.............GCAA........................................GGGGCAA.CGGAUCGCAUGGUGACAAGACCAAAGAGGUUCAUCCAUGCAACGCACCGACUAUCCCGCCACCGGGGCGUGGAGCGCCACGUUGCCGGCAGGUCGGCGACAGUUUCUCUCGCUCGGUGAGCGGGCCGUUGCGCUCGACGUGGGAGCCACGCUGCGCGACGUCGUCGUCGCCUACGAAACAUGGGGAACGCUGAACGACGACGCUUCGAACGCGAUAUUAAUUUGCCACGCCUGGACCGGCGACAGCCACGUCGCAGGUUCGGCAGGUGAAGGGCACCCGACGCCGGGUUGGUGGGAAG
JCVI_SCAF_1101667164259/232-1                    AGCGUCGCAGCAGCGACCUAUCGAAAAAUCGCUGCCCGACGCCGAUGCGCAGCCCCAACUCCGCCCGCCGGCUAGAACAACGCUACCGCUAGCCUCAGAAGCGCUACAU.CACGAG..CGACC........AUAC............GGUC..CG.GCA.ACC.G.GGA............A.......UCCA..CGGUGCCAA.G.......UCA.C...............UUCG...................GUGA..........C.GAUGUGGC.CCC.............GCAA........................................GGGGCAA.CGGAUCGCAUGGUGGCAAGACCAAUGAGGUUCAUCCAUGCAA................................................................................................................................................................................................................................................................
JCVI_SCAF_1101668234415/246-1                    GUCAGGGUUCGUGAUCUUGAGCCGAAGUUUCAUCUGCUGCCUUCAGAGUCUAAGCCCGGCCAACUCUCGGCAUCUCCAUUACACCCCUUUGUCAUACUGAUUGCAGCAU.CAAGA...AGCCUUC......GUAGCU........GAAGGC...G.GCA.ACC.G.AGCCC....ACACC.......GGGCCG..CGGUGCCA..........CCC.A................CAA...................CGGG............GAUGCGGC.GCGACGAGCGC.....AAACACCAACG.........................GUGCUCGUGGCGCAAA.CGGCUGGCGAAGGUCGCCCGCUCG.................................................................................................................................................................................................................................................................................
JCVI_SCAF_1096627008193/610-103                  AGGCGGCUGAGCAUGAGCGUGCCCGUGAUGUCGGGGAUGAGGCCCCAGUGCGAAUAGCACAUCGGCAGCUACGUUCUCGUACACCCCUCCUCUACCGUGAGGUAUGCAU.CUAGAAG.UCACUUG......GCGA..........CAAGUG.AUG.GCA.ACC.G.AGCC.....CACCA........GGCCA..CGGUGCCU..........CGC.U...............GUAA...................CGGG............GAUGCGGC.GC..............GACGA........................................GCGCAAAA...GAACUGGUGCUCGUGGCGUCUCCAACCACCGACAGGAGAUCAACAUGAAACGUCGACGAUCCGAGACUGUAGACACGAGCUGGCAUGAGGGCUGGCGGCUCGUCACACGCGACAGUUUCCCCUCAAUGACUGGCAACCGGCACUGCACCGUCUGUGGCGGUGUGGCCGACGUGCUGUGGCGGUAUCUCGACGAGCACCGCGAGGAAGUCGAGGUCAUCCCGGUGUGCUUGAACCACUCCGACCGAUUCGAGCGAGACGCCGACGACCCCCGGCUCUUGGUGCGCACCGACACCA
JCVI_SCAF_1101668248391/552-47                   CAGUAACUACGGCCAGAAGCCGAAUUCCAUAGCUGCCCCGGGUGGGAAUGCAGGGCUCUGGCUCGGGUCCGAGACUUCGCACACCCCUCCUCUAUCCUCUAAUCAGCAU.CUAGAAG.CACCUC.......GAAA...........GAGGU.GUG.GCA.ACC.G.AGCC.....CACCA........GGCCA..CGGUGCCU..........CCC.A...............ACAA...................CGGG............GAUGCGGC.GC..............GACGA........................................GCGCAAAA...GAACUGGUGCUCGUGGCGUCUCCAACUACCAACAGGAGACCAUCAUGAAGGACUACUUCUCAGACGAGGACCAAGAUCUCUUGACAGAGAUGUGGGACCUCUUCUUCGAAAACAUUGACCCGGAAGAUCACGAGGACGCAGCGUUCUGCGUCGUCAACCACCUGCUGCGUCGUCAGGCGUGGUACGGCACGAUCCACUGGAGCCGAAACGAGGCCGAGCAGAUGCUGCUCGAACGACAUGGACUGGUCGACAAGAACCUCUGGCUAAAGGUGUGCUUGUCCGAUGCUGUGCACG
JCVI_SCAF_1096627647150/1379-873                 CGGCCGAGAACGACGAGAGGCAUGGCGAAACGGUGGGCGGCUGCCCCACGUAGAUGAGUAGCGCUCGAGCCAACAACCGCAUACCCCUCCGCUACCCUCAAAUCAGCAU.CUAGAAA.CACCUC.......GCAA...........GAGGU.GUG.GCA.ACC.G.AGCC.....CACCA........GGCCA..CGGUGCCU..........CCC.A...............ACAAA..................UGGG............GAUGCGGC.GC..............GACGA........................................GCGCAAAA...GAACUGGUGCUCGUGGCGUCUCCAACUACCGACAGGAGACAGACAUGCCCGGCUAUUUCUCAGACCACCAAGUGCAGAUCAUGAACGAGUUCUUCGACGGCUUCUUCAAGGACUUGGAGACCGAAGAUCCCGACAUCGCAGUUGCAGCGAUAAUCGACUAUCUGCUUCGACGAAAGCAGUGGUACGCGGUGAAUUUCUGGAGCAACCAUGAGGUCGAGGACCUCUUGUUUGACCGACACAACCUCUUCGACUCAGAAAUCUGGUCAAAGGUCAGAAGAACUGACGCUCGACGCN
JCVI_SCAF_1096627024754/325-830                  CGACGCGGACUCUCAUCGUGUUGUCGCGCGUAAGAAACCAAUCCGCCGUCUCAUAGGAAAUCCCAUUGCGAAGUCCCCGUACACCUCUCCACUAUCCUUUAACCAGCAU.CUAGAAA.CACCUC.......GAAA...........GAGGU.GUG.GCA.ACC.G.AGC......CCACCAG.......GCCA..CGGUGCCU..........CCC.G...............ACAA...................CGGG............GAUGCGGC.GC..............GACGA........................................GCGCAAAA..GAACUGGUGCUCGUGGCGUCUCCAACGACAGCAAGGAGACAACAUGACCACAUCAACCCACGAUCAACCCGCUCCACAGCCACCACUCGGUGGCACCGAGGUCGACGGAAUGGUGGUGGUCAAGACCCUUACCAGCGACGAACUUCGCGACUACCUACAACAUCUGCACUGGAUUCCGGCCUUCCGCGGCGUACCGUCCGGAAUUCGCGGUCGAUUCAUGGAAUACACGCCGCUCGAGUUUCUGGACCACCUGCGAGGAGUCGGAGCAGUAACGAAAGGACGCCACUUCAGUGGC
JCVI_SCAF_1096626189621/1-446                    ............................................................UCGCUAAAGAAGAACCCCGCACACCCCUCCACUACCCUCUAACCAGCAU.CUAGAAA.CACCUC.......GCAA...........GAGGU.GUG.GCA.ACC.G.AGC......CCACCAG.......GCCA..CGGUGCCU..........CCC.A...............ACAA...................CGGG............GAUGCGGC.GC..............GACGA........................................GCGCAAAA..GAACUGGUGCUCGUGGCGUCUCCAACUACCAACAGGAGACCAACAUGUCCACGCCAACCCACGAUCAACCCGUUCUGCAGCCACCACUCGGUGGUACCGAAGUCGACGGAUUGGUGGUGUGUAAGACCAUCACCAAAGAUGAGCUCGCCGACUACCUACAGAAUCUCCAUUGGAUUCCGGCCCUGCGCGGUAUCCCAUCGAGUAUCCGCCGCCGCUUCAUGGAAUACCAGCCGCUUGAGUUCAUCGGCUAUCUCCGCAAAGUCGGUGCCAUUAAGAAGGGAGAGCACUUCACUGG
#=GC SS_cons                                     .........................................................................................................((((.(,,,,<..<<<<<<<<<<<<<...___..>>>>>>>>>>>>.>><.<<-..<<.<.<<<<<.<<<__.___...>>>>>>>>-..>>>.>>>.,.<.<.<<..<<<.<...<<<<<.<<.<<<____........>>>>>.>>>>>>>>>>>.......>>.))))),<<.<<<<<<<<<<<<<<<<...............................>>>>>>>>>>>>>>>>>>.............................................................................................................................................................................................................................................................................................................
#=GC SS_cons_1                                   ...............................................................................................................................................................................<<<<<<...............................................................................................................................................................................>>>>>>.............................................................................................................................................................................................................................................................................................
#=GC SUBFAM_resemblence_R2R_XLABEL_sim           ...........................................................................................................==..=.===.....................................=...==.===.................................====........................................................................==1..44444444444444444444444444444444444444444444444444444444444444444444444...........................................................................................................................................................................................................................................................................................................
#=GC R2R_LABEL                                   ---------------------------------------------------------------------------------------------------------.....J.........<............................>.................[......................]...........M....................................................................m......4..{.............................................................}.T..........p.....---------------------------------------------------------------------------------------------------------------------------------------------------------------------------------------------------------------------------------------------------------------------------------------------
#=GC SUBFAM_resemblence_R2R_LABEL                ---------------------------------------------------------------------------------------------------------.....J.........<............................>.................[......................]...........M....................................................................m......4..{.............................................................}.T..........p.....---------------------------------------------------------------------------------------------------------------------------------------------------------------------------------------------------------------------------------------------------------------------------------------------
#=GC SUBFAM_PKNOT2_R2R_LABEL                     -------------------------------------------------------------------------------------------------------------------------------------------------------------------------------......-------------------------------------------------------------------------------------------------------------------------------------------------------------------------------......---------------------------------------------------------------------------------------------------------------------------------------------------------------------------------------------------------------------------------------------------------------------------------------------

#=GF SUBFAM_PERL_PRED PKNOT2 return 1;
#=GF SUBFAM_PKNOT2_R2R no5
#=GF SUBFAM_PKNOT2_R2R set_dir pos0 -90
#=GF SUBFAM_PKNOT2_R2R subst_ss _1 primary

#=GF SUBFAM_PERL_PRED resemblence return 1;
#=GF SUBFAM_resemblence_R2R nobpannot
#=GF SUBFAM_resemblence_R2R depair SS_cons_1:< SS_cons_1:>
#=GF SUBFAM_resemblence_R2R multistem_junction_bulgey J J0 -45 3 0 -2.5 1 -90 J1 -45 1 0 0 0 -90
#=GF SUBFAM_resemblence_R2R tick_label M modstem goes here-ish
#=GF SUBFAM_resemblence_R2R tick_label p pknot starts here
#=GF SUBFAM_resemblence_R2R place_explicit 4 4-- 0 1 0 0 0 0 f
#=GF SUBFAM_resemblence_R2R turn_ss T++ 135
#=GF SUBFAM_resemblence_R2R turn_ss p -45
#=GF SUBFAM_resemblence_R2R ignore_ss _1
#=GF SUBFAM_resemblence_R2R var_hairpin < >
#=GF SUBFAM_resemblence_R2R var_hairpin [ ]
#=GF SUBFAM_resemblence_R2R var_hairpin { }
#=GF SUBFAM_resemblence_R2R var_backbone_range_size_fake_nucs 5 M m ntrange
#=GF SUBFAM_resemblence_R2R_allseq shade_along_backbone sim:1 rgb:255,216,216
#=GF SUBFAM_resemblence_R2R_allseq shade_along_backbone sim:= rgb:248,244,86
#=GF SUBFAM_resemblence_R2R_allseq shade_along_backbone sim:4 rgb:221,251,254

#=GF R2R depair SS_cons_1:< SS_cons_1:>
#=GF R2R multistem_junction_bulgey J J0 -45 3 0 -2.5 1 -90 J1 -45 1 0 0 0 -90
#=GF R2R tick_label M modstem goes here-ish
#=GF R2R tick_label p pknot starts here
#=GF R2R place_explicit 4 4-- 0 1 0 0 0 0 f
#=GF R2R turn_ss T++ 135
#=GF R2R turn_ss p -45
#=GF R2R ignore_ss _1
#=GF R2R var_hairpin < >
#=GF R2R var_hairpin [ ]
#=GF R2R var_hairpin { }
#=GF R2R var_backbone_range_size_fake_nucs 5 M m ntrange
//
