# Supplementary material for: R2R - software to speed the depiction of aesthetic consensus RNA secondary structures
Source: BMC Bioinformatics. 2011 Jan 4;12:3. doi: 10.1186/1471-2105-12-3 (PMC3023696; doi:10.1186/1471-2105-12-3)
Supplement: Additional file 1 — Source code and example input and output files. C++ and Perl source code is provided. Installation and usage instructions are given in the user manual (Additional file 2), which is also a part of this archive. Example input files for R2R are included in the "demo" subdirectory of this archive, and R2R's raw output on these examples in PDF and SVG format is supplied in the "demo/output-pdf" and "demo/output-svg" subdirectories. Files can be retrieved from the tgz archive file using programs such as WinZip (Windows), StuffIt Expander (Mac) or the tar/gzip commands (UNIX). [file 1471-2105-12-3-S1.TGZ › R2R-1.0.1/demo/104/SAM-SAH.sto]

# STOCKHOLM 1.0
NZ_AATR01000003.1/90967-91414                 UUAUUUUUAGCUUUGUUUUGUGGAUUAUUACUAUUGGCUUGUUUUGCAAACAUGUAUAAAAAAAGUAGUAUAGAAUAAUAAUAUCAUAAUGAUAUUAAUUUAA..GGCUUACAACGGCUACCUGAAGUAAG.UU..GACAUAAA..AACGGAGCAAAUUAUGUCAAGAAAAGAUUACCUAUUUACCUCUGAGUCAGUUUCAGAAGGGCAUCCAGAUAAAAUAUGCGACAGAAUUUCUGAUGCAGUACUAGAUGCGUUCUUAAGUGAGGAAGAAAUGGCUCGUGUUGCCUGUGAAACUUUUGCAACAACAAAUCGUGUUGUAAUUGGAGGAGAGGUUGGGCUAGCAGAUCAGUCAAAAUUAAAAUUAGUAAAAUCAAAUGUAGAUUCUAUAGUUCGAGAAUGUGUAAAAGACAUUGGAUACGAACAAGAUGGUUUCCAUUGGGAAACAUUACAUAU
JCVI_SCAF_1101667010544/722-275               UAUGGAAAAUAUUUUUUGCUUUAUUACUAUUGGCUUGUUUCAAUAAUAUAUAUAUGAAGCAUUAUGGAUCAUAUUAUAAAUAACAUUAUGAUACUAAACAUGA..AACUUAUAACGGCUACCUGAAGUAAG.UU..UUUUUAUA..AACGGAGCAAUUAAUGUCACGAAAAAAUUACCUAUUUACCUCUGAGUCUGUUUCAGAAGGCCAUCCAGAUAAAAUAUGCGAUAGAAUAUCAGAUGCAGUAUUGGAUGCAUUCUUAAGUGAAGAGGAGAUGGCCCGUGUCGCCUGUGAAACUUUUGCUACAACGAAUAGAGUUGUCAUAGGAGGAGAGGUUGGUCUAUCAGAUCAAUCAAAAUUAAAAUUAGUAAAAUCAAAUGUUGAUGCGAUUGUCCGAGAAUGCGUUAGAGACAUCGGUUAUGAACAAGAAGGAUUUCAUUGGGAAACACUAAAAAU
NZ_ABSK01000009.1/52699-52251                 UGACAGUGUUGCUGAGCAUCUGCAUAUUGGCCGGUGGAGUGGCGCGGCGACGCUUUGUCGUUGACCUAGGUGGGGGCCAAGGAUAGCCCAAUUACACGUAUUU..UAUCCACAACGGCUUCCUGAAGUGGA.UC..GACAUUUAA.ACUGGAGCAGUAUCAUGUCACGUAGUAACCACACAUUCACCUCGGAAUCCGUAUCCGAGGGGCAUCCCGAUAAGGUAUGCGACCGCAUUUCAGACGCCGUUCUUGACGCGAUGAUUGCAAUAGAACCCGAAGCCCGCGUCGCGGCAGAAACCUUUGCCACCACCAACCGCGUGGUGAUUGGUGGCGAGAUUGGGUUAUCUGACCCGAACAAACUGGCCAGCAUGAUGGAUGACAUCGACCGCAUCACGCGCGCGUGCAUCAAAGACAUUGGCUAUGAGCAAGACAAGUUCCACUGGAACACGGUUGAGG
NC_009952.1/1047063-1046615                   CCUGCUGAUCGCGAUGAUUGUAUCACUUCUGGGGCUAAUGACGCGGUCCAGGGCCCGCGCCCAUUGACGCCAUGGCCACAGGGGGAUACGCCCCAUGCCACCG..ACGCUGCAACGGCUUCCUGGCGCAGCGGU..CGCUAUUC..AAUGGAGCACUCUCAUGACAGCCCGCCAAAAUUACCAGUUCACCUCCGAAUCCGUAUCGGAGGGGCAUCCCGACAAGGUGUGUGACCGCAUCUCGGAUGCCAUUCUCGAUGCCUUCCUGGCCGAAGAGCCCGAGGCCCGCGUCGCCUGCGAAACCUUCGCCACCACGGACCGCGUCGUCAUCGGCGGCGAGGUCGGUCUGUCCGACCAGGAGCGGCUCAAGGACUACAUGGGCAAGAUCGACACGAUCGCCCGCGACUGCAUCCGCGACAUCGGCUACGAGCAGGACAGAUUCCACUGGAAGACCGUGG
JCVI_SCAF_1096627477496/1457-1011             GCUUGGCGUGUUGGCUCUUACCGGACUCUUGGUUCUGGGGGGGUUAAUCCGUGAACAGGCGAAAUUAUCAUUGACGCCUCGUGGCGGGACUUCUAGGAAGCCG..UAGCUGCAACGGCUUCCUGGCGCAGCUUA..CAUUUU....AUUGGAGCACUCCCCAUGGCAAGAUCAAAUUAUAUUUUCACCUCAGAAUCUGUUUCUGAAGGGCAUCCUGAUAAGCUUUGCGACCGAAUUUCGGAUGCUGUACUCGACGCUUUCUUGACCGAAGAACCAGAAGCGCGGGUUGCGGCUGAAACAUUCGCCACCACAAACCGGAUCGUGAUUGGCGGCGAAGUUGGCUUGAGUGACAAAGCAAAACUGUCGCACCACAUGGGGCAGAUCGAACAAAUCGCCCGCGAAUGCAUCAAAGACAUCGGUUAUGAGCAAGAUAAGUUUCACUGGGAGACUGUUGAG
JCVI_SCAF_1096627420315/1477-1792             GCUUGGGGUGUUGAUCCUUGUCGGAAUGUUGGUGCUGGUGGCUUUUUUACGUAGGCGGGUUAAAUUAUCAUUGACGCCUGGGGGCGGGACUUCUAGGAAGUCC..UAGCUGCAACGGCUUCCUGGCGCAGCUUA..CAUUUU....AUUGGAGCACUCCCCAUGGCACGAUCAAAUUAUAUUUUCACUUCAGAAUCUGUUUCUGAGGGGCAUCCUGAUAAACUAUGCGACCGAAUUUCUGAUGCUGUCCUCGACGCUUUUUUAACCGAAGAACCAGAGGCGCGGGUGGCCGCUGAAACAUUUGCCACCACAAACCGCAUUGUUA...................................................................................................................................
JCVI_SCAF_1096626908805/1478-1032             GCUUGGGGUGUUGAUCCUUGUCGGAAUGUUGGUGCUGGUGGCUUUUUUACGUAGGCGGGUUAAAUUAUCAUUGACCCCUGGAGGCGGGACUUCUAGGAAGUCC..UAGCUGCAACGGCUUCCUGGCGCAGCUUA..CAUUUU....AUUGGAGCACUCCCCAUGGCACGAUCAAAUUAUAUUUUCACCUCAGAAUCCGUUUCUGAAGGUCAUCCUGAUAAACUAUGCGACCGAAUUUCCGACGCUGUACUUGACGCUUUUUUAACCGAAGAACCAGAGGCGCGGGUGGCCGCUGAAACAUUUGCCACCACAAAUCGCAUUGUUAUUGGCGGCGAAGUGGGCUUGAGUGACAAAGCAAAACUCUCGCACCACAUGGGGCAGAUCGAGCAAAUCGCGCGAGAUUGCAUCAAAGACAUCGGCUAUGAGCAAGACAAAUUUCAUUGGAAAACGGUUGAA
JCVI_SCAF_1096627427430/1364-917              UUUUUCUUAAUUCUUUUGUUCUUUUGGUUCUUGACUCUACUGGUGUUUAGAAAAAAGUUUUAGACUUGACGAUGGGUAUUGAAAGAGCUAACGAGAUCACAAU..GUUCUACAACGGCUUCCUGACGUAGG.GC..AAUUCUUU..UUUGGAGCAAAUCAUGUCAAGAAAUAAUUAUUUAUUUACUUCUGAAUCUGUGUCGGAAGGUCAUCCAGAUAAACUUUGUGAUAGGGUAUCAGAUUCGAUUCUUGAUGCCUUUUUGUCAAAAGAAGCUUUAGCACGUGUAGCUUGUGAAACUUUUGCGACCACAAAUAGGGUAGUUGUAGGAGGAGAAGUUGGUCUGUCCAGCGAAAAAAAAUUGAAAAGCUUUAUGGGUAAGAUUGAUGGAAUUGUUAGAGAUUGUGUUAAGGAUAUAGGUUAUGAGCAAGAUGGGUUUCAUUGGCAAAAUUUAACUGU
JCVI_SCAF_1096626925902/889-1193              GGUGAUAGUAUUUUUUUUAUGAUGAUUUUAUCUCUGAUAACUAUGCGGCUAAUUGUUAAAAGAUACUAUUGACCGUAGUAGUUUUAACGAUUAACCAAAGAGA....CACGCAACGGCUUCCUGACGCGUG.....AAAUUAAAUUAUUGGAGCAGAAAUUUUGUCUCGAGAAUCUUACAUUUUUACUUCAGAGUCUGUCUCUGAACGACAUCCCGACAAAGUCUGUGAUAGAAUAUCUGACGCUGUUUUAGACGCCUUUAUUGCUUUGGAACCUGAGCGCGGGUUGCUUGUGAAACUUUUGCGACUACCAAUA.............................................................................................................................................
JCVI_SCAF_1101668680689/1-435                 ...........UUUUUAUAAUGAUUUUAUCUCUUUUGCUUAUGCACUUAAUUCAUAAAAGAUACUAUUGACCCUUGUGGUUUUUAUGAUUAACCAAAGUAUAG....CACGCAACGGCUUCCUGACGCGUG.....AGCUUUAAUUAUCGGAGCAGAAAUCUUGUCUCGUGAAUCUUACAUUUUCACUUCAGAGUCUGUAUCUGAAGGACACCCUGAUAAAGUUUGCGAUAGAGUAUCCGAUGCAGUUUUAGAUGCCUUUAUAUCAUUGGAACCAGAGGCCAGAGUGGCUUGUGAAACUUUUGCUACUACUAACAGAGUAGUGGUUGGUGGAGAAGUUGGCCUUUCUGAUAAAAAUUUGUUGUCAAAGCAAAUGGGUCGGAUUGAUCAAAUCGUAAGAGCUUGUCUUAAAGACAUUGGAUAUGAACAAAAAAAAUUUCAUCAUGAAACUGUCGAA
JCVI_SCAF_1096626987208/1122-677              UGAUAGUAUUUUUUUAAUGAUGAUUUUGUCUCUCAUAACUAUGCGCCUAAUUGUUAAAAGAUACUAUUGACCGUAGUAGUUUUAACGAUUAACCAAAGUGUGG....CACGCAACGGCUUCCUGACGCGUG.....AGAUAAAAUUAUUGGAGCAGAAAUCUUGUCUCGAGAAACUUACAUUUUUACUUCAGAGUCUGUGUCUGAGGGACAUCCCGACAAAGUUUGUGAUAGAAUAUCUGACGCUGUUUUAGAUGCCUUUAUUGCUUUGGAACCUGAAGCGCGGGUUGCUUGUGAAACUUUUGCGACCACCAAUAGAGUAGUGGUUGGUGGAGAGGUUGGUCUGUCUGAUAAAAAUUUGUUGUCAAAACAAAUGGAUCAGAUUGAUGAAAUUGUUAGAGCUUGCAUAAAAGAUAUCGGAUAUGAACAGAAAAAAUUUCAUCAUGAGACCGUUGAA
JCVI_SCAF_1096627600923/1235-1680             UGAUAGUAUUUUUUUUAUGAUGAUUUUAUCUCUCAUAACUGUGCGCCUAAUUCUUAAAAGAUACUAUUGACCGUAGUCGCUUUAACGAUUAACCACAGUGUGG....CACGCAACGGCUUCCUGACGCGUG.....AGAUUGAAUUAUUGGAGCAGAAAUCUUGUCUCGAGAAUCUUACAUUUUAACUUCAGAGUCUGUUUCUGAAGGACAUCCCGACAAAGUUUGUGAUAGAAUAUCUGACGCUGUUUUAGAUGCCUUUAUUGCUUUGGAACCCGAGGCGCGGGUUGCGUGUGAAACUUUUGCGACCACUAAUAGAGUAGUGGUUGGUGGAGAGGUUGGUCUGUCUGAUAAAAAUUUAUUGUCAAAACAAAUGGAUCAAAUUGAUAAAAUUGUGAGAGCUUGCAUAAAAGAUAUCGGAUAUGAACAGAAAAAAUUUCAUCAUGAUACCGUUGAA
JCVI_SCAF_1096627832706/1114-1411             GGUGAAAGAAUUUUUUUCAUUAUGAUUUUAGCUCUCUUGCUUAUUCGAUUAAUCUAUAAAAGAUACUAUUGACCCUUGUAAUCUUAAUGAUUAUCCAAAGACA..UGUACGCAACGGCUUCCUGGCGCGUG.AA..CCGUAAUU..AUUGGAGCAGAAAUCUUGCCUCGUGAGUCUUACAUUUUUACUUCAGAAUCUGUAUCUGAAGGACACCCAGAUAAAGUUUGCGAUAGAAUAUCCGAUGCUGUUUUGGAUGCCUUUAUAGCGUUGGAGCCAGAGGCCAGAGUGGCUUGUGAAACUUUUGCU......................................................................................................................................................
JCVI_SCAF_1096627086091/980-1314              GGUGAUAGUAUUUUUUUUACAAUGAUUUUAUCUCUUUUGCUUAUACGCUUAAUUCAUAAAAGAUACUAUUGACCCUCGUGAUUUUAAUGAUUAACCACAGUCC..UACACGCAACGGCUUCCUGACGCGUGAGG..UGUAAUC...AUUGGAGCAGAAAUCUUGCCUCGUGAAUCUUACAUUUUUACUUCAGAGUCAGUAUCUGAGGGACACCCGGAUAAAGUUUGUGAUAGAAUAUCCGAUGCUGUUUUAGAUUCCUUUUUAGCAUUGGAGCCAGAGGCCAGAGUAGCUUGUGAAACCUUUGCUACCACCAAUAGAGUAGUUGUGGGAGGAGAAGUUGGAC.................................................................................................................
JCVI_SCAF_1096627847607/124-571               GGUGAUAGUAUUUUUUUUAUGAUGAUUUUAUCUCUCAUCACUAUGCGCCUAAUUGUUAAAAGAUACUAUUGACCGUAGUAGUUUUAACGAUUAACCAAGUUGA..UGCACGCAACGGCUUCCUGACGCGUGAGA..UUAAAUU...AUUGGAGCAGAAAUCUUGUCUCGAGAAACUUACAUUUUUACUUCAGAGUCUGUGUCUGAGGGACAUCCCGACAAAGUUUGUGAUAGAAUAUCUGACGCUGUUUUAGAUGCCUUUAUUGCUUUGGAACCUGAAGCGCGGGUUGCUUGUGAAACUUUUGCGACCACCAAUAGAGUAGUGGUUGGUGGUGAGGUUGGUCUGUCUGAUCAAAAUUUAUUGUCAAAACAAAUGGAUCAGAUUGAUGAAAUUGUAAGAGCUUGCAUAAAAGAUAUCGGAUAUGAACAGAAAAAAUUUCAUCAUGAGACCGUUGAA
JCVI_SCAF_1096627093504/146-593               GGUAAUAGUAUUUUUUUUAUAAUGAUUUUAUCCCUCUUGCUUCUGCACUUAAUUCAUAAAAGAUACUAUUGACCCUUGUGAUUUUUAUGAUUAACCAAAGAAU..UGCACGCAACGGCUUCCUGACGCGUG.AG..UUUUAAUU..AUCGGAGCAGAAAUCUUGUCUCGUGAAUCUUACAUCUUCACUUCAGAGUCUGUAUCUGAAGGACACCCUGAUAAAGUUUGCGAUAGAAUAUCUGAUGCUGUUUUAGAUGCUUUUAUAUCAUUGGAGCCUGAGGCCAGAGUGGCUUGUGAAACUUUUGCUACUACCAACAGAGUAGUGGUUGGUGGAGAAGUUGGCCUUUCUGAUAAAAAGUUGUUGUCAAAGCAAAUGGGUCAGAUUGAUGAAAUCGUAAGAGCUUGUAUUAAAGACAUUGGAUAUGAACAGAAAAAAUUUCAUCAUGAAACUGUCGAA
JCVI_SCAF_1101668567300/493-46                GGUGAUAGUAUUUUUUUUAUAAUGAUUUUAUCUCUCUUGCUUAUGCACUUAAUUAAUAAAAGAUACUAUUGACCCUUGCGAUUUUAAUCAUUAACCAAAGUAU..UGCACGCAACGGCUUCCUGACGCGUG.AG..UUGUAAUU..AUCGGAGCAGAAAUCUUGUCUCGUGAAUCUUACAUUUUUACUUCAGAGUCUGUAUCUGAAGGACACCCGGAUAAAGUUUGCGAUAGAAUAUCCGAUGCUGUUUUAGAUGCCUUUAUAGCAUUGGAGCCAGAGGCCAGAGUGGCUUGUGAAGCUUUUGCUACUACUAACAGAGUAAUGGUCGGUGGAGAAGUUGGCCUUUCUGAUAAAAAUUUGUUGUCAAAGCAAAUGGGUCGGAUUGAUGAAAUCGUAAGAGCUUGCAUUAAAGACAUUGGAUAUGAACAGAAAAAAUUUCAUCAUGAAACUGUCGAA
JCVI_SCAF_1096627095309/885-438               GGUAAUAGUAUUUUUUUUAUAAUGAUUUUGUCUCUGUUGCUUCUGCACUUAAUUCAUAAAAGAUACUAUUGACCCUUUUGAUUUUUAUGAUUAACCAAAGUAU..UGCACGCAACGGCUUCCUGACGCGUG.AG..UUUUAAUU..AUCGGAGCAGAAAUCUUGUCUCGUGAAUCUUACAUUUUCACUUCAGAGUCUGUAUCUGAAGGACACCCUGAUAAAGUUUGCGAUAGAAUAUCCGAUGCUGUUUUAGAUUCCUUUAUAUCAUUGGAACCUGAGGCCAGAGUGGCUUGUGAAACUUUUGCUACUACUAACAGAGUAGUGGUUGGUGGAGAAGUUGGCCUUUCUGAUAAAAAUUUGUUGUCAAAGCAAAUGGGUCGGAUUGAUGAAAUCGUAAGAGCUUGUAUUAAAGACAUUGGAUAUGAACAGAAAAAAUUUCAUCAUGCAACUGUCGAA
JCVI_SCAF_1096627841121/608-161               GGUAAUAGUAUUUUUUUCAUAAUGAUUUUAUCUCUCUUGCUUCUGCACUUAAUUCACAAAAGAUACUAUUGACCCUUGUGAUUUUUAUGAUUAACCAAAGUAU..UGCACGCAACGGCUUCCUGACGCGUG.AG..UUUUAAUU..AUCGGAGCAGAAAUCUUGUCUCGUGAAUCUUACAUUUUCACUUCAGAGUCUGUAUCUGAAGGGCACCCGGAUAAAGUUUGCGAUAGAAUAUCCGAUGCUGUUUUAGAUGCCUUUAUAGCAUUGGAACCAGAGGCCAGAGUGGCUUGUGAAACUUUUGCUACUACUAACAGAGUAGUGGUUGGUGGAGAAGUUGGCCUUUCUGAUAAAAAUUUGUUGUCAAUGCAAAUGGGUCGGAUUGAUGAAAUCGUAAGAGCUUGUAUUAAGGACAUUGGAUAUGAACAGAAAAAAUUUCAUCAUGAAACUGUAGAA
JCVI_SCAF_1096627064213/3403-2956             GGUAAUAGUAUUUUUUUUAUAAUGAUUUUAUCUCUCUUGCUUCUGCACUUAAUUCAUAAAAGAUACUAUUGACCCUUGUGAUUUUUAUGAUUAACCAAAGUAU..UGCACGCAACGGCUUCCUGACGCGUG.AG..UUUUAAUU..AUCGGAGCAGAAAUCUUGUCUCGUGAAUCGUACAUUUUCACUUCAGAGUCUGUAUCUGAAGGACACCCUGAUAAAGUUUGCGAUAGAAUAUCCGAUGCUGUUUUAGAUGCCUUUAUAUCAUUGGAACCAGAGGCCAGAGUGGCUUGUGAAACUUUUGCUACAACUAACAGAGUAGUGGUUGGUGGAGAAGUUGGCCUUUCUGAUAAAAAUUUGUUGUCAGAGCAAAUGGGUCGGAUUGAUGAAAUCGUAAGAGCUUGUAUUAAAGACAUUGGAUAUGAGCAGAAAAAAUUUCAUCAUGAAACUGUAGAA
wf1_Contig785/153-601                         UCUUACUGUUGCUGAUGAUCAGCGCCGCAGCCCUAUUGCUAAAAAGCCGCAGGUUUAACGGUUGACCCGAUCCGGCGGGGGGCGUAUCGAAUAUGAAUCCGAA..UUGCUACAACGGCUUCCUGACGUGGC.GA..UCUAUAUGA.ACUGGAGCACUAUUCAUGACUCGUAAAAAUUUCACCUUCACCUCGGAAUCUGUUUCCGAGGGGCACCCAGAUAAAUUGUGUGACCGUAUUUCUGACGCUAUUCUGGACGCGUUUUUAGCCGAAGAGCCAGAGGCCCGCGUGGCCUGCGAAACCUUCGCCACCACCAACCGUGUGGUGAUCGGCGGCGAGGUUGGCCUGUCGGACAAAUCCAAGCUGACCGAAUAUCUGGGCAAGGUUGACCAAAUCGCCCGCGAUUGCAUCAAAGACAUUGGCUAUGAGCAAGAGCAUUUCCAUUGGAAAACCGUCGAG
NZ_ABSH01000031.1/85011-84563                 GACAGUGUUGCUGAUCGUCUGCAUAUUAGGGGGCGGGUUGGCGCGCCGACGCUUUAGCGUUGACCCAAAGCAGCGCCACGGGUAGCGGCGUGCUAAAGUAACU..CGUCCGCAACGGCUUCCUGACGCGGAUCG..ACAUUUAA..ACUGGAGCAGUCCCAUGGCACGUAACACCUACACAUUCACCUCGGAAUCCGUAUCCGAGGGGCAUCCCGAUAAGGUAUGCGACCGCAUUUCUGACGCCGUUCUUGAUGCGAUGAUUACAGUCGAACCAGAAGCCCGCGUCGCUGCGGAAACCUUUGCCACCACCAACCGCGUUAUUAUUGGCGGUGAGAUCGGGUUGUCCGACCCGACCAAGCUGGCCAGCAUGAUGGGCGACAUCGACCGCAUCACGCGCGACUGCAUUAAGGACAUUGGCUACGAGCAGGACAAGUUCCAUUGGAACACUGUCGACG
NZ_AAMO01000011.1/96776-97225                 CGCCCUGCUUGUCGCCCUUUCGGUGCUCCGGCUCCUGCGCCGGUUCGCCCGCCGCGUUUAGACGUUGACGCUCCGCAAGACGGGGUAUAGGCGAUAUUGACCG..CUGUCCCAACGGCUUCCUGACGGGAC.GG..UAUGACAUCCAUCGGAGCGCUUUUCAUGACCCGCAAGAAUUACAUCUUCACCUCGGAAUCCGUUUCCGAGGGCCACCCGGACAAGGUCUGUGACCGGAUUUCCGACGCCGUCCUCGACGCCCUCCUGGCCGAGGAACCGCAGGCGCGGGUCGCCUGCGAGACCUUCGCGACCACCAACCGGGUGGUGAUCGGCGGCGAGGUCGGCCUCGCCGACCAGGAGAAGCUGCAUGACUACAUGGACCGGAUCGAGGACAUCGCCCGCGCCUGCAUCAAGGACAUCGGCUAUGAGCAGGACAAGUUCCACUAUCAGACGGUCGAG
NZ_AAXZ01000012.1/36117-36565                 GCUCAUCGGCAUCUUCCUGCUUGGAAUGGCGAUUUGGUAUCGAAAACGUCGCGUUUUUCAUUGAACGCAUGCGCGUUGCACAGUACACGGUCUUCAUAAUUGU..CCCCCUCAACGGCUUCCUGACGAGGCGGG..CUUAACAA..AACGGAGCAAUUUUCAUGUCACGAAAUAACUAUAUCUUUACCUCGGAAUCAGUUUCCGAAGGUCACCCUGACAAAGUUUGUGAUCGCAUUUCCGAUUCCAUCCUUGAUGCAUUUUUGACCGAAGAACCCGAAGCACGGGUCGGUUGCGAAACUUUUGCUACAACAAAUCGCGUCGUUGUUGGUGGUGAGGUUGGUCUGUCUGAUCAAGCCAAAUUGGCUGAAUACAUGGGCAACGUUGAACAAAUCGUUCGUGAUAGCGUACGCGAAAUUGGCUAUGAGCAAGACAAGUUCCACUGGAACACUUUGCAG
NZ_AAMS01000003.1/11907-12355                 GGUCGGGCUGUUGCUGCUUCUGGGGAUCGCGAUCUGCGCCAUUAACCGCAAACGCGAUAGCGAUUGACGCAUUCGCCGCCACACCAUAGACGGGUGGUUGGUU..CUGUCACAACGGCUUCCUGGCGUGAC.AG..GUUUUUCAU.AUCGGAGCACGUCCCCAUGGCAAGACAAGACUAUAUUUUCACCUCGGAAUCCGUUUCCGAGGGGCAUCCUGAUAAGGUUUGCGACCGCAUUUCCGACGCGGUGCUGGAUGCCUUUCUGGCCGAGGAACCGCAGGCGCGGGUCGCCUGUGAAACCUUUGCUACCACCAACCGUGUUGUCAUCGGGGGCGAAGUCGGGUUGACCGACAAGUCCCGCCUGACCGAAUUCAUGGGCCGGAUCGAAGGGAUCGCACGCGAUGCCAUCAAGGAUAUCGGCUAUGAGCAGGACGCAUUCCAUCAUGCCACCUGCGA
NC_007802.1/678043-678490                     CCCUCCUCCUCGCGAUUAUUGUCACAUUGUCCGGACUAGCCCUGGCGCGCCGUUCCACACCCCAUUGAAUGCGGUGCAAAACGCGCGUAUGCGACACCCGACU..CCUCCACAACGGCUUCCUGACGUGGG.GG..AUUAUUUG..AAUGGAGCAUUCCCAUGGCGCGUAACAAUUAUCUUUUCACCUCGGAAUCCGUGUCCGAAGGGCAUCCCGACAAAGUCUGUGACCGGAUCUCGGACGCGAUCUUGGACGCCUUCCUGUCGGAAGAGCCUGAGGCGCGCGUGGCCUGCGAGACCUUCGCCACCACCAACCGCGUUGUGAUCGGCGGUGAAGUGGGUCUGAGCGAUCAGGACAAGCUGGCCGAAUACAUGGGCCAAGUGGACCCAAUCGUGCGCGCCUGCGUCAAGGACAUCGGCUAUGAGCAGGACAAGUUCCACCACGAGACCGUGGAAA
NZ_AANB01000001.1/292534-292981               CGAUGAAACAACGGCGUAAAUCCGCAGAACGCUCAUAGCGGGUUAACAUCUAGGGAUUAGUAUUUGACCUCUAGAUCAUCCCCGCGUACUUGGUACGAAGU..CCUC.UCACAACGGCUUCCUGACGUGA.CGAGG..UUAACCC.AAUGGAGCAUUUUUCAUGUCUCGUAAGAACUUUACUUUUACUUCGGAAUCCGUUUCUGAAGGCCACCCGGACAAGGUCUGUGAUCAGAUUUCGGAUGCUGUUCUGGAUGCCUUUUUGGCCGAAGAACCAGAAGCCCGCGUAGCUGCGGAAACAUUUGCAACUACCAAUCGCGUCGUCAUUGGCGGUGAGGUGGGGCUGUCCGAUCAGGACAAGCUGCAUGAUUACAUGGGCCGGAUCGACGCGAUUACUCGCGCUUGCAUCAAAGAGAUCGGCUAUGAGCAGGACAAAUUCCACCACGAGACCGUGGAA
JCVI_SCAF_1096627354361/1634-1183             CCGCUUGCCGUGCUUUUGAUCAUCGGCCUGGCGUUUUGCCUGCGUGUUGCGCGAUUGCCGAUUGACCAUCGGUCGCGCCCGGCGUAACGGGCUUCGCUAUCCG..CUGUCACAACGGCUUCCUGGCGUGGC.GGCUAAACCAUUUUAUCGGAGCACUCCAUGUCCAGAAAGAGCUAUACCUUCACCUCGGAAUCCGUGUCCGAAGGCCACCCCGACAAGGUCUGUGACCGGAUUUCUGACGCCGUUCUGGACGCCCUGCUGUCCGAAGAGCCGACCGCGCGGGUCGCGUGCGAGACCUUUGCCACCAGCGGGCUGGUCGUGAUCGGCGGCGAGGUCGGCCUGUCCGACCAGGAAAUGCUGAAGAACUACAUGGGCCGGAUCGGCCAGAUCGCGCGCGAUUGCAUCCGCGACAUCGGCUACGAACAGGAAAAGUUCCACUGGAACACCUGCCAUGU
JCVI_SCAF_1096627970754/351-1                 UGGGCGUUUUGGGUGAUCUGGGUCUCACUAUUCGCGCUCGCGAUGCGUCAACGUGUAAUUAAGGAUUGACGCGCCCGUCACAUGGGCCUAGUCCGGUUGAACG..UCGUCACAACGGCUUCCUGGCGUGAC.GA..UACACAUCU.AAUGGAGCAUUUUACAUGACAAGAAGCACAUAUGUAUUUACGUCGGAGUCUGUUUCUGAGGGACACCCCGAUAAGGUUUGCGAUCGCAUUUCUGAUGCGGUUUUGGACGCCUUUUUGGCAGAAGAGCCAGAGGCACGGGUCGCUUGCGAAACAUUUGCCACAACGAACCGCGUUGUGAUUGGUGGCGAAGUGGGCCUGUCCGACAAAGAGA..................................................................................................
JCVI_SCAF_1096627362274/2763-2315             CCGGCCGUUUUGCUGGCGGUUCUCCUGAUUGGCGCGAUCGCGCUGCGGGACCGUUUCGAAAAGGGCCAUUGAACCCAACACGGCGACAGCGUAAGUCGUCGCG..ACCCCACAACGGCUUCCUGGCGUGGG.GA..CACACACAU.AAUGGAGCACUCCCCAUGGCGCGAGAAAACUACCUCUUUACCUCCGAGUCCGUUUCGGAAGGUCAUCCCGACAAGGUCUGCGACCGCAUUUCCGAUGCCGUUCUCGACGCGUUUCUCGCGGAAGAACCGGAGGCGCGCGUUGCUUGUGAGACCUUCGCCACGUCCGGGCUCGUCGUGAUCGGGGGCGAGGUCGGCCUGCGCGAUCAGGAGCAGUUGAAGAACUACAUGGGCCGGAUCGGCCAGAUCGCACGCGACUGCAUCAAGGACAUCGGCUACGAGCAGGAGAAGUUCCACUGGAACACCUGCCAC
NZ_AAYC01000001.1/141950-142398               CUUACUCGUCGGGCAAAGAAGAUUGCAUCAAAGUCAUAGCCGGUUAACGUCUUGCGAAUAUGAAUUGACGGCGAAAGCCGACCCGCGUAGUGCAAUGCGAUA..CCUGUCACAACGGCUUCCUGGCGUGACGAGG..UGACCUC..AGUGGAGCAAAUUUCAUGACACGUAAGAAUUACACUUUCACCUCGGAGUCAGUCUCAGAAGGGCAUCCGGACAAGGUCUGUGACCGGAUCUCCGAUGCGGUUCUGGAUGCCUUCUUGGCGGAAGAGCCAGAGGCCCGCGUUGCAGCAGAGACCUUUGCGACCACCAACCGGGUGGUUAUUGGUGGAGAAGUUGGCCUCUCUGAUCAAGAGAAGCUGCAUGACUACAUGGGCAAAAUCGAUGAGAUUGCGCGCGCAUGUAUCAAAGACAUCGGCUAUGAGCAGGAAAAGUUCCACCACGAGACCGUGGAG
#=GR NZ_AAYC01000001.1/141950-142398 DEL_COLS ----------------------------------------------------------------------------------------------------........................................................-----------------------------------------------------------------------------------------------------------------------------------------------------------------------------------------------------------------------------------------------------------------------------------------------------------
#=GR NZ_AAYC01000001.1/141950-142398 CLEAVAGE ....................................................................................................??..???????????-..--..-..-.....-.....==...=+..----..-???...........................................................................................................................................................................................................................................................................................................
wf2_AHAA9457_y1/419-1                         GCUUAUAGUGAUGUUAACCGGUCUCAGUGUUUAUACUGUCUUCAGACACAGCACAGAUAGAGAUUGACCGCGCUCGCAACGGCGCAUAGGCAAAACAGCAAUG..CCGCCCCAACGGCUUCCUGACGGGGC.GG..AUUCACUUUAAAUGGAGCACUUUCAUGAGCCGCCAGAACUAUACCUUCACUUCGGAAUCCGUCUCCGAAGGGCACCCCGAUAAGGUGUGUGACCGCAUUUCCGACGCCAUCCUCGAUGCGCUUUUGAGCGAGGAGCCCGAAGCGCGGGUGGCUUGCGAGACCUUUGCGACUACCAAUCGCGUGUGAUCGGCGGGGAGGCGGCCUGUCGGAUCAAAGCAAGUGAACCGAAUAUAUGGCNCGCAUCGAAACAUCCAGCGCCUGACCGAAUUCUUGAUCCAUUAGUGUCCC...............................
JCVI_SCAF_1101668636529/89-538                UGGUAAUUGCGCUGCUCGCCGCGCUGUCCGUCACCCUUGUCCUGAGCCGGCGGCGGUAUCGCAUUGACCCGGCUGCGGCACGGCUCUAACGGGACUCAUUGCG..CUGCCACAACGGCUUCCUGGCGUGGC.GG..UCUGACAGUCAAUGGAGCACUCCCAUGUCUCGUAACAGUUAUAUCUUCACCUCGGAAUCCGUCUCCGAGGGGCAUCCCGACAAGGUUUGCGACCGGAUUUCGGACGCGAUCCUCGACACCUUUCUGGCCGAGGAGGCCAAUGCACGGGUGGCCUGCGAGACCUUUGCCACCUCCUCGCUCGUCGUGAUCGGCGGCGAGGUGGGCCUGUCGAACCAGGACCGGCUCAAGGAUUAUAUGGGCCGCAUCGGCGAGAUCGCCCGGGACUGCAUCCACGACAUUGGCUACGAGCAGGAAAAGUUCCACUGGAACACCUGCCAUG
JCVI_SCAF_1096627147823/917-1366              UGGUAUUUGCGCUGCUCGCCGCGCUGUCCGUCACCCUUGUCCUGAGCCGGCGACGGUAUCGCAUUGACCCGACUGCGGCACGGCCCUAACGGAACUCAUUGCG..CUGCCACAACGGCUUCCUGGCGUGGC.GG..UCUGACAGUCAAUGGAGCACUCCCAUGUCUCGUAACAGUUAUAUCUUCACCUCGGAAUCCGUCUCCGAGGGGCAUCCCGACAAGGUCUGCGACCGGAUUUCGGACGCGAUCCUCGACACCUUUCUGGCCGAGGAGGCCAAUGCACGGGUGGCCUGCGAGACCUUUGCCACCUCCUCGCUCGUCGUGAUCGGCGGCGAGGUCGGCCUGUCGAACCAGGACCGGCUCAAGGAUUAUAUGGGCCGCAUCGGCGAGAUCGCCCGGGACUGCAUCCACGACAUUGGCUACGAGCAGGAAAAGUUCCACUGGAACACCUGCCAUG
NZ_AAMV01000006.1/34738-35185                 UUUUCCUUGUUUUGCUGGGGUUGUCACGGGUUGGCCACAGGCGUGCGAGACCGGUCAGAUAGGCAUUGACGCUGGCAAUAUGCGGGCGUAACCACGCUCUAAU..CCCCCACAACGGCUUCCUGGCGUGGC.GG..UGACAUUC..AAUGGAGCAUCUUCAUGGCAAGACAUAACUAUCUUUUCACCUCCGAAUCCGUUUCGGAGGGGCAUCCGGAUAAGGUUUGUGACCGGAUUUCCGACGCGAUCCUCGAUGCGUUUCUGACCGAGGAGGCCAAUGCGCGGGUUGCCUGCGAGACCUUUGCCACCACCAAUUGCGUUGUUGUGGGCGGAGAGGUCGGUCUGACGGACAAAUCCCGGCUGGCGGAUUUCAUGGGGCGGAUCGACGGAAUCGUGCGCGACUGCGUGCGUGAUAUCGGCUAUGAACAAGACGCGUUCCAUUGGAACACCUUGAAAU
NZ_ABCL01000003.1/82668-82221                 UUUUCCUUGUUUUGCUGGGGCUGUCGCGGUUGGAUCACAGGCGCAGGGCCGCGCGCAUAUAGGCAUUGACGCAGGUUCUAGAGGGGCGUAACCACACGCUAAU..CCCCCACAACGGCUUCCUGGCGUGGC.GG..UGACAUCA..AAUGGAGCAACUUCAUGUCAAGACAGAAUUACCUUUUCACUUCCGAAUCCGUUUCGGAGGGGCAUCCGGAUAAAGUGUGUGACCGGAUUUCCGACGCUAUUCUUGAUGCAUUUCUGACCGAAGAAGCCAAUGCGCGGGUCGCCUGUGAGACCUUUGCCACGACCAAUUGCGUGGUUGUCGGCGGUGAGGUCGGGCUGAGUGAUCAGUCGCGGCUCAAGGAUUUCAUGGGCCGGAUUGACGGGAUCGUGCGCGAUUGCGUGCGCGACAUCGGUUAUGAGCAGGAUGCCUUUCAUUGGAAUACUCUGAAAU
NC_009429.1/776319-776768                     CCGCUUCUGGCAUGUCUCUUUGCCCUCUGCGGCCUUCUCUUCGCGACCCGCGACCCUCACCGCGCUUGACCCGGCUCCCCCGCGGGGUGUAGCGCGGGGGCAA..CCGUCACAACGGCUUCCUGGCGUGGC.GG..GGAUAACCCCAACGGAGCACUUUCCAUGUCCCGCAUGAACUACGUCUUCACCUCCGAGUCGGUCUCGGAAGGUCACCCCGACAAGCUGUGCGAUCGCGUGUCGGAUGCCGUCCUCGAUGCCUUCCUGGCCGAGGAGCCCAACGCCCGCGUCGCCUGCGAGACCUUCGCCACGACCGGACGUGUCGUUGUCGGGGGCGAGGUCGGCCUGUCCGACCCCCAGAAGCUGGACGAGUUCAUGGGGCGCGUGGACGGGAUCGUCCGCGAUUGCGUGAAGGACAUCGGCUACGAGCAGCAGGAGUUCCACUGGCGCACGAUCGAG
NC_009050.1/343269-342820                     CGGUUCUGGUGGCCCUCUUCGCCCUUGCGGGGCUUCUUGUGGCGACGCGCAGGCCUCGGGGCGCUUGACCCGCCUCCCCUCAGGGGUGUAGCGCGGAGGGCAA..CCGUCACAACGGCUUCCUGGCGUGAC.GG..GGUUAACCCCAACGGAGCACUUCCCAUGUCCCGCAUGAACUACGUCUUCACUUCCGAGUCCGUCUCGGAAGGUCACCCCGACAAGCUGUGCGAUCGCGUGUCGGAUGCCGUCCUCGAUACCUUCCUGGCCGAGGAACCCACCGCCCGGGUCGCCUGCGAAACCUUCGCCACGACCGGCCGCGUCGUUGUCGGAGGCGAAGUCGGCCUCUCCGAUCCCCAGAAGCUGGACGAGUUCAUGGAGCGCGUGGACGGCAUCGUCCGCGAUUGCGUGAAGGACAUCGGCUACGAGCAGCAGGAAUUCCACUGGCGCACCAUCGAG
NC_007494.1/688724-688275                     CGGUUCUGGUGGCCCUCCUCGCCCUCGCGGCGCUUCUUGUGGCGACGCGCAGGCCUCGGGGCGCUUGACCCGCCUCCCCUCAGGGGUGUAGCGCGGAGGGCAA..CCGUCACAACGGCUUCCUGGCGUGAC.GG..GGUUAACCCCAACGGAGCACUUCCCAUGUCCCGCAUGAACUACGUCUUCACUUCCGAGUCCGUCUCGGAAGGUCACCCCGACAAGCUGUGCGAUCGCGUGUCGGAUGCCGUCCUCGAUACCUUCCUGGCCGAGGAACCCACCGCCCGGGUCGCCUGCGAAACCUUCGCCACGACCGGCCGCGUCGUUGUCGGAGGCGAAGUCGGCCUCUCCGAUCCCCAGAAGCUGGACGAGUUCAUGGAGCGCGUGGACGGCAUCGUCCGCGAUUGCGUGAAGGACAUCGGCUACGAGCAGCAGGAAUUCCACUGGCGCACCAUCGAG
NZ_AAMT01000035.1/1534-1086                   CUUCAUUGUGGCGCUUUCGGCGCUGUUCGCCGGGCUUCUGGCCUUCGCGCGGCGCAAAUCCGUUGACCCGGUUGCGGCACCCCUGUAACGCAGGGUGACCCAA..CCGCCACAACGGCUUCCUGACGUGGC.GG..GGAUAUCAU.AACGGAGCACUUUUCAUGGCACGAUCCAACUACGUAUUCACUUCGGAAUCCGUUUCCGAAGGCCACCCGGAUAAGGUCUGCGACCGGAUUUCCGAUGCGGUUCUCGACGCCUUCCUGUCAGAAGACCCCUAUUCCCGCGUGGCCUGCGAAACCUUCGCGACCACCGACCGCGUCGUCAUCGGCGGCGAGGUGCGCGGCCCCGCCAGCGUGAUCGAACGCGUGGAAGAGAUCGCGCGCGAUUGCGUCAAGGACAUCGGCUAUGAGCAGAAGGGCUUUCACUGGGCCAACAUGAAGGUCGACAACUACCUU
NC_008686.1/1874499-1874947                   GCCGUGGCGCUGGCGCUGGCGGCCUUCCUGCUGCUUGCCGGAACGUCUCGCGCCAAGUUGCGCGGUUGACGUCGGCGGGCGCGUCCACUAACGCUUCCCCUGA..CCGCCACAACGGCUUCCUGGCGUGGC.GG..CGUCAUUUC.AACGGAGCAUCUUCAUGGCCAGACAGGACUAUGUGUUCACCUCGGAAUCCGUCUCCGAGGGCCACCCCGACAAAUUGUGCGACCAGAUCUCGGACGCUGUUCUGGACGCGCUUCUGGCCGAGGACCCGGCCGCCCGCGUCGCCUGCGAGGCCUUCGCCACCACCGGCACGGUCGUGAUCGGCGGCGAGAUCGGGCUGAGCGACAAGAAAAAGCUUGGCGAAUACAUGGGCCGCAUCGCCGAGAUCGCCCGCAACACCAUUCGCGACAUCGGCUAUGAGCAGGAAAAGUUCCACUGGAACACCUGCCAUG
NC_008044.1/211259-211707                     CGUGCUGCCACGUUUGCGUUUGAAGCGCCGGCGAACACUUGCUUAAUCUCUCAAAGCUAUAGAUUGACCCAGCACACGAGUGCGCUUAAUGCGCUCUUUCAUG..CCGCCACAACGGCUUCCUGGCGUGGC.GG..AUCUCAUCC.AAUGGAGCACAUCUCUUAUGAGCCGUACCAACUACACCUUCACCUCGGAAUCCGUUUCCGAGGGGCAUCCGGAUAAAGUCUGCGACCGGAUUUCCGAUGCCGUUCUCGAUGCGCUGAUCGCCGAAGAACCCGAGGCGCGCGUUGCCGCCGAGACCUUUGCCACCACAAAUCGCGUGGUGAUCGGGGGUGAGGUUGGCCUGUCCGAUCAGGCCAAGCUGAAGGACUACAUGGGCAAGAUCGACGAGAUCGCCCGCGCCUGUAUCAAGGAUAUCGGCUACGAGCAGGACAAGUUUCAUCAUGAAACUGUCG
JCVI_SCAF_1096627351014/2773-2325             CGCUCGCUCUGUUAAUCGUGGCUUUCUCGACGCUGCUAUACGUCAAUCGCCGCAGCAGUCAUUGACCAUCCGCCAAGCUAAGCGUAUCCGGCUGCGCUAUAUC..UCGCCACAACGGCUUCCUGACGUGGC.GG..CAGAACCCU.AAUGGAGCACUCAUGUCCCGACAGAACUAUAUUUUCACCUCGGAAUCCGUGUCCGAGGGGCAUCCUGACAAGGUUUGCGACCGCAUUUCCGAUGCCGUUCUCGACGCCUUUCUGACCGAAGAACCCGAAGCACGCGUUGCGUGCGAAACCUUUGCCACGACCAACCGUGUUGUGAUCGGCGGCGAAGUGGGCCUGUCGGACAAAGACAAACUGGCCACCUAUCUUGAUCGCAUUCCCGACAUCGUGCGGGCGUGCAUCAAGGAUAUCGGUUACGAACAGGACGAAUUCCAUCACGCGACCUGUGAGAUC
NZ_AAYA01000008.1/122066-121618               UCUGAUGCGACACCAUCGCAUCGCAUUGCGCAGAGAAAACGAUUGACCCGUUCCCCUGCGGAGCGUAGGCCGAACCGAGGUCUGGAAAAUGGCCCAACAAACC..CCGUCACAACGGCUUCCUGGCGUGAC.GG..AGAAACCCG.AAUGGAGCACCCCCCAUGUCCCGACAGAGUUACGUUUUUACGUCCGAGUCCGUCUCGGAAGGGCAUCCCGACAAGGUCUGUGACCGGAUCUCGGAUGCCGUUCUCGACGCGUUCAUCGCGGAAGAUCCGCUGGCGCGCGUCGCCUGCGAGACCUUCGCCACCACCAACCGUGUCGUCAUCGGCGGAGAAGUCGGCCUGACCGAUCAGGCCAAGCUGGCGGAGUACAUGGGGCGCAUCGACGACAUCGCCCGCGCCUGCAUCAAGGACAUCGGCUAUGAGCAGGAGAAGUUCCACCACGAGACGGUGGAG
NZ_AATQ01000051.1/20233-19785                 UGGCGAUCCUGCUCGGGCUUCUGGCGUUUACGUUGUCUUUGCCGCGACGCCGGGUUUCGGUUGACGCCGAGUCCGCAACCACGUAGCGAUAUCCGUCAUAUCC..CCGUCACAACGGCUUCCUGGCGUGAC.GG..CUGGUACCC.AAUGGAGCAAAUAUGUCCCGACAGAAUUACACCUUCACUUCGGAAUCCGUGUCCGAGGGCCACCCGGAUAAGGUCUGCGACCGGAUUUCCGACGCCAUCCUCGAUGCGCUCCUUGCCGAGGAUCCGCUGGCGCGCGUCGCCUGCGAGACCUUUGCCACCACCGAUCGCGUGGUGAUCGGCGGCGAGAUCGGCCUGACCGACCAGGACAAGCUGCAUGACUACAUGCAGCGCAUCCCCGACAUCGCCCGCGCCUGCAUCCGGGACAUCGGCUACGAGCAGGACAAGUUCCAUUGGGAAACCUGCGAGAUC
NZ_ABCR01000003.1/393578-393130               GGCGCACUGUUGCUGCUGGCCCUGUCAUUCUUGCGCAACAGGUCUCCGGCGCGCUCAGAUAGCGAUUGACGCGCCUUCACAGGCCGCUUAACCACUGACGAAC..CCGUCACAACGGCUUCCUGGCGUGAC.GG..CUGACAUAC.AAUGGAGCACUCUCAUCAUGUCCCGUGACAAUUACAUCUUUACCUCCGAAUCCGUUUCGGAGGGGCAUCCCGAUAAGGUCUGUGACCGGAUUUCGGACGCCAUCCUCGAUGCUUUCCUGGCCGAGGAGCCCAACGCCCGCGUGGCUGCGGAAACCUUCGCCACCACCAACCGCGUCGUCAUCGGCGGCGAGGUCGGACUUCAGGAUCAGGACCGCCUGCGCGUCUACAUGGACCGGAUCGAAGACAUCGCUCGGGCUUGCAUCCGGGACAUCGGAUACGAGCAGGACAAGUUCCACUGGGAAACCUGCG
NZ_AALY01000001.1/139879-139432               GACCUGCCGGUGUUGCUCUGGGGACUCGCGUUUCUGCUGGCGCUGGGCGCGGGCCGAAUAGCCAUUGACCGCAGGCGGCGCGCGUCCUAACCAAUCGCCAUCC..CCGUCACAACGGCUUCCUGGCGUGGC.GG..AUGACCCU..AAUGGAGCGAUUUCAUGGCAAGACAGAACUACACCUUCACCUCUGAAUCCGUGUCGGAGGGGCAUCCCGACAAGGUGUGCGACCGCAUUUCGGACGCGAUCCUCGACAGUUUCCUGCGCGAGGAAGAAGACGCCCGCGUCGCCUGCGAGACCUUUGCCACAUCCGGCAUGGUGGUGAUCGGCGGCGAGGUCGGCCUGUCCGACCAGGAAAAGCUCAAGAAUUACAUGGGCCGCAUCGGGCAGAUCGCCCGCGAUUGCAUUAAGGACAUCGGCUAUGAGCAGGAAAAGUUCCACUGGAACACCUGCCAUG
NC_006569.1/9272-9722                         ACCCUGCUGGUUCUAUUGGCUGCGGCAGCGCGGAUACAGGGUCGCAACCUGUUGCCAAAUAGCGAUUGACCUUGCCAAUGGCCCCGCGUAUCCCGGCUUGGAC..CUGCCACAACGGCUUCCUGGCGUGGCGAG..GGAAACCUUCAAUGGAGCACUUUUCAUGUCCCGACAGAACUAUAUCUUCACUUCGGAAUCCGUUUCCGAAGGGCACCCGGACAAGGUGUGCGACCGCAUUUCCGAUGCUGUUCUCGACGCCUUUCUGACCGAGGAGCCCGAGGCGCGUGUUGCCUGCGAAACCUUUGCCACCACCAAUCGCGUCGUGAUCGGCGGCGAGGUGGGCCUGUCCGAUCAGGCCAAGCUGCGCGAAUACAUGGGCCGGAUCGACCAGAUCGCCCGGGACUGUAUCAAGGAUAUCGGCUACGAGCAGGACAAGUUCCACCACGAGACGGUGGAG
NZ_ABIE01000005.1/70719-70271                 GCGCUGCGACGCAGCACCACACUUGCGCGCGGGUCAUAGCUGCUUAACCUCUGGGCAUUAUAGAUUGACGACACACGUCUCCCCGCGUACUGCGGAUCGAUUA..CUGCCACAACGGCUUCCUGGCGUGGC.AG..GCUAAACCC.AACGGAGCACCUUUCAUGACCCGCACGAAUUAUACUUUCACCUCGGAAUCGGUUUCCGAGGGACACCCGGAUAAGGUCUGUGACCGUAUUUCGGAUGCCGUUCUGGACGCCUUUCUGAGCGAAGAGCCCGAAGCCCGCGUAGCGGCCGAAACCUUUGCAACCACGAACCGCGUGGUCAUCGGGGGGGAAGUGGGUUUGUCGGACCAAGACAAACUGCACGAUUACAUGGGCCGUAUCGAUGAGAUCGCCCGCGCCUGCAUCAAGGAUAUCGGCUACGAACAGGAUAAGUUCCAUCAUGAGACGGUGGAG
NZ_ABIF01000007.1/191966-192414               GCGCUGCGACGCAGCACCACACUUGCGCGCGGGUCAUAGCUGCUUAACCUCUGGGCAUUAUAGAUUGACGACACACGUCUCCCCGCGUACUGCGGAUCGAUUA..CUGCCACAACGGCUUCCUGGCGUGGC.AG..GCUAAACCC.AACGGAGCACCUUUCAUGACCCGCACGAAUUAUACUUUCACCUCGGAAUCGGUUUCCGAGGGACACCCGGAUAAGGUCUGUGACCGUAUUUCGGAUGCCGUUCUGGACGCCUUUCUGAGCGAAGAGCCCGAAGCCCGCGUAGCGGCCGAAACCUUUGCAACCACGAACCGCGUGGUCAUCGGGGGGGAAGUGGGUUUGUCGGACCAAGACAAACUGCACGAUUACAUGGGCCGUAUCGAUGAGAUCGCCCGCGCCUGCAUCAAGGAUAUCGGCUACGAGCAGGAUAAGUUCCAUCAUGAGACGGUGGAG
NZ_ABXM01000011.1/241852-241402               GGGAUGGCUUUUUCGCAGAGUAUUGCACGCAGGUCAUAGCUCGUUAAGCAUAGCGGAUUAUAGAUUGACGAGUCCUGCCGGUCCGCGUAGUGCGGUCCGAUUA..CUGCCACAACGGCUUCCUGGCGUGGCAGG..CUGAACCCCCAACGGAGCACCACUUUCAUGACACGACCCAACUACACUUUCACUUCGGAAUCUGUUUCCGAGGGCCACCCCGAUAAGGUCUGUGACCGUAUCUCGGAUGCUGUUCUUGACGCCUUUCUGAGCGAAGAGCCCGAGGCCCGCGUUGCUGCGGAGACCUUUGCCACGACCAAUCGUGUGGUCAUUGGUGGUGAAGUGGGCCUGUCCGAUCAGGAAAAACUGCAGGACUACAUGGGCCGCAUCGACGAGAUCGCCCGCGCCUGCAUCAAGGAUAUCGGCUACGAGCAGGACAAGUUUCACCACGAGACGGUUG
NZ_ABXF01000008.1/119384-119833               GCAAUCUUGCGCCACAGGCCCCUUGCGCUGCGGUCAUAGCUGAUUAACUCUGUCCGAAUAUAGAUUGACCCGCGCGGUCUUGCCGCGUAAUGCGGCCCGAUAC..CUGCCACAACGGCUUCCUGGCGUGGCGGG..CUGAACCUC.AAUGGAGCACUCUUUCAUGACCCGUAUGAACUACACCUUCACUUCGGAAUCGGUUUCCGAAGGCCACCCGGACAAGGUCUGCGACCGCAUUUCCGAUGCGGUGCUGGACGCUUUUCUGGCGGAAGAGCCCGAAGCACGUGUGGCAGCUGAAACUUUCGCCACCACGAACCGUGUCGUCAUCGGGGGCGAAGUCGGCCUGUCCGAUCAGGACAAGCUGCACGACUACAUGGGCAAGAUCGACGAGAUCGCCCGCGCCUGCAUCAAGGACAUCGGCUACGAGCAGGAGAAAUUCCACCACGAGACGGUGGA
NZ_AAOT01000020.1/3383-2935                   UCGCCCUCGGCGUCAUUGCCGCCACGCUCCUGCUCGGUCUGCUGCGCCGCCGCCGGUGGCGGCUUGACCCGGCCGACGCCGCGGCAUAGGCGCGUAACGUUCG..CUGUCACAACGGCUUCCUGGCGUGGC.GG..UAAGAUCCC.AAUGGAGCGUCAAAUGUCCCGAAACAACUACACCUUCACCUCCGAGAGCGUCUCGGAGGGCCACCCGGACAAGGUCUGCGAUCGCAUUUCCGACGCCGUGCUCGACACCUUCCUCGCCGAGGAAGCCAACGCCCGCGUCGCCUGCGAGACCAUGGCGACGACGGGCAUGGUGGUGAUCGGCGGCGAGGUCGGCCUGUCCGACACGGAGCGGCUGAAGUCCUUCAUGGGCAACAUCAGCCAGAUCGCGCGCGACUGCAUCCGCGACAUCGGAUACGAGCAGGACAAGUUCCACUGGAACACCUGCCACGU
JCVI_SCAF_1096627934609/346-1                 CUCGCGCUCUUCCUCGCCCUCGGCCUCGCCGCGGCGGCCGCGAGAGCGCCGCACCGUCAGCCUUGACGCGGCGGGCUCCAGCGCCUAAGCCCCAUGCUUCGUG..CUGUCACAACGGCUUCCUGGCGUGGC.GG..CGAAAACCU.AAUGGAGCACCAUAUGUCCCGCAAAAACUACAUCUUCACCUCGGAGUCGGUUUCCGAGGGACACCCCGACAAGGUCUGCGACCGGAUCUCGGACGCCGUCCUCGACGGGUUCCUCGCGGCCGAUCCCAUGGCCCGCGUCGCCUGCGAAACCUUCGCGACGACGAACAGGCUCGUCGUGGGUGGAGAGGUCCGCGGCCCGCAGCAGG.......................................................................................................
JCVI_SCAF_1096627355058/2054-2458             GGCGAUUGUGCUUUUCGGGUUACUGGCGGCCGCGGUCCUGCAUCGGCGCCGAUACGAUAGCGAUUGACCUCUCCCGCACUGCCGCCUAGGCAGCACGGAUCUC..CUGUCACAACGGCUUCCUGGCGUGGCGGG..CAACAUCC..AAUGGAGCACCCCCAAUGGCACGACAGAACUAUAUCUUCACCUCCGAAUCCGUAUCGGAGGGGCACCCGGACAAGGUCUGCGACCGGAUUUCCGACGCCAUCCUCGAUGCCUUCCUCAGCGAAGAGGAAACAGCGCGCGUCGCCUGCGAAACCUUCGCGACCUCGGGCCUCGUGGUGAUCGGCGGCGAAGUGGGCCUGUCGAACCAGGACACCCUCAAGAACUACAUGGGCCGCAUCGGUCAGAUCGCCCGCGACUGCAUCCGCG............................................
NZ_ABXE01000008.1/209907-209459               CUGCGCUCUUGAUCCUAAUCGCUCUCUUUUGUGUCACACUUUUGCCUUACCGAUCUCCGAAACGUUGACGCACGGAUCAAGCAGAUCUAAGUCGAACUAAAGA..CUGCCACAACGGCUUCCUGACGUGGU.GG..AAAAAUCUU.ACUGGAGCACUAUCCUUGACACGCCAAAAUUACACCUUCACCUCGGAGUCCGUCUCUGAAGGGCAUCCUGAUAAAAUUUGCGAUCGCAUUUCCGACGCCGUUCUCGAUGCGUUCCUUACAGAGGAGCCCGAAGCACGCGUUGCUGCAGAAACUUUCGCCACGACCAACCGCGUCGUCAUUGGUGGUGAAGUGGGGCUAGCCGAUCAAUCCAAGCUCAAAGAAUACAUGGGCAAGAUCGAAGAAAUCGCGCGCGCUUGCAUCAAAGAUGUGGGCUACGAACAGGACAAGUUCCACCACGCGACCUGCAAG
NZ_AALZ01000001.1/70423-69976                 CGUUUCUUUUCAUCACUUUGGCGGGGUUUGCCCUUGUCAUCCUGCGCCGACGACGCAACUUAAAGUUUGACCAAAUGGGCAGGCAAAGCUAAGCCCCGUUAAU..CGGCCACAACGGCUUCCUGACGUGGC.UA..AGAAAUCU..AUUGGAGCACUAAAUGUCCCGCAAAAACUACACGUUCACUUCGGAAUCCGUUUCCGAGGGCCACCCGGAUAAGGUCUGCGACCGGAUUUCCGACGCCGUACUUGAUGCCUUUCUGACCGAAGAACCCGAAGCGCGUGUCGCAGCGGAGACCUUUGCUACCACCAAUCGCGUGGUCAUCGGCGGCGAGGUUGGCCUGUCGAACAAGGACAAGCUGGAUGAAUACCUUGGCAAGAUCGACGGCAUCGCCCGCGCCUGCAUCAAGGACAUCGGCUACGAGCAGGAUGAAUUCCACCACGCCACCUGCGAGAU
NZ_AALV01000001.1/126267-125820               CGUUUCUUUUCAUCACUUUGGCGGGGUUUGCCCUUGUUAUCCUGCGCCGACGACGCAACUUAAAGUUUGACCAAAGGGGCAGGCAAAGCUAAGCCCCGUUAAU..CGGCCACAACGGCUUCCUGACGUGGC.UA..AGAAAUCU..AUUGGAGCACUAAAUGUCCCGCAAAAACUACACGUUCACUUCGGAAUCCGUUUCCGAGGGCCACCCGGAUAAGGUCUGCGACCGGAUUUCCGACGCCGUACUUGAUGCCUUUCUGACCGAAGAACCCGAAGCGCGUGUCGCAGCGGAGACCUUUGCCACCACCAAUCGCGUGGUCAUCGGCGGCGAGGUUGGCCUGUCGAACAAGGACAAGCUGGAUGAAUACCUUGGCAAGAUCGACGGCAUCGCCCGCGCCUGCAUCAAGGACAUCGGCUAUGAGCAGGAUGAAUUCCACCACGCCACCUGCGAGAU
NZ_AAYB01000002.1/503568-504015               GGUGACUAUGCUGCUUUUGUUGUUAACCUUUGGGGCAUAUCUAGGGGCAAAACGCGAUAGCGAUUGACCUUCCUGUUGGCGCACCCUAUGCGGGUCUCCAAUU..CUGUCACAACGGCUUCCUGACGUGGC.AG..AGAUUUUU..AAUGGAGCACAUCCCCAUGGCGCGUAAUAACUAUAUUUUCACCUCGGAAUCUGUAUCCGAAGGUCACCCUGAUAAGGUCUGCGACCGUAUCUCAGAUUCGAUCCUUGAUGCCCUUCUGACAGAGGAACCUGAAGCGCGGGUCGCUUGUGAAACCUUUGCCACGACAAACCGCGUUGUCAUCGGGGGUGAAGUUGGAUUGUCUGACCAAUCCAAGCUGAAUGAUUACAUGGAUCGGAUCGAAGACAUCGCGCGCGCCUGUAUCAAGGAUAUCGGCUAUGAGCAGGAUGAGUUCCACCACGCGACUUGCGA
NZ_ABXS01000051.1/24718-25165                 CCGUUCUGGCCGUGUUGCUGAUUGGUCUUGCGCUUUGCAUAAUGCGCAGGCCGAAAUACUUAGAGUUUGACCCUGGGGGGACAGACAGAUAAGCCCGACUAAU..CUGCCACAACGGCUUCCUGACGUGGCUAU..UUAAUCU...AUUGGAGCACUACAUGUCCCGCAAGAACUAUACUUUCACUUCGGAAUCCGUUUCCGAAGGGCACCCCGACAAGGUGUGUGACCGCAUUUCCGAUGCGGUUUUGGACGCAUUCCUGACGGAAGAACCCGAAGCGCGCGUUGCGGCCGAAACCUUUGCCACCACAAACCGCGUGGUCAUCGGCGGCGAAGUCGGCCUGUCCAACAAGGAAAAACUGACCGAAUACAUGGGCAAGAUCGAAGAUAUUGCCCGCGCCUGCAUCAAAGAUAUCGGUUAUGAGCAGGACAAGUUUCACCACGCGACAUGUGAAAU
NZ_ABID01000011.1/17184-16736                 CUGCUCUUGGGGCUAUGCCUUGCAGGGCUUGCUGUAGCCCGCCGCCGCAGGCCCGGGAAUGCCGAUUGACCAUCCACCAGCGGUUGUCUAAGCCGUUGGCAGA..GCAUCACAACGGCUUCCUGACGUGGU.GC..GUAAUUUUU.AUUGGAGCACUACAUGUCCCGUCAGAACUAUACUUUCACUUCGGAAUCCGUUUCCGAGGGGCACCCGGAUAAGGUCUGCGACCGGAUUUCCGAUGCCAUCCUCGACGCUUUUAUCAGCGAGGAACCCGAAGCACGGGUCGCCGCCGAAACCUUUGCUACCACCAACCGCGUCGUAAUCGGCGGGGAGGUUGGUCUGGCCAACAAGGCCAAGCUUGACGAAUACCUCGCCGGUGUCGAAGACAUCGCCCGCGCCUGCAUCAAAGACAUCGGUUAUGAGCAGGAAGAGUUCCACCACGCGACAUGCGAGAU
NC_008209.1/3781891-3781442                   GUUUUUGCUUGUCGCUCUUGGGUUUAUCCGCCUGCGACAGACCACCGUACGGUGGUCAUAUAGCGAUUGACCUUGCCAUAGCGCGACCGUAAGCAGUUGCAGC..GAACCACAACGGCUUCCUGACGUGGU.UC..UUCAUUGGCGAUUGGAGCGAUAAAUGUCCCGCAAAAACUACGUUUUCACCUCGGAGUCCGUUUCAGAAGGACAUCCGGACAAACUCUGUGACCGGAUUUCGGAUGCGGUUCUUGAUGCGUUCAUCGCCGAAGAACCCGAAGCGCGUGUCGCUGCGGAAACUUUUGCCACGACGAAUCGUGUGGUGAUCGGCGGUGAGGUGGGGCUGUCGGAUAAAGACAAGCUGCACGACUACAUGGACCGGAUCGAAGCGAUUGCACGCGCCUGCAUCAAGGACAUCGGCUAUGAGCAGGACAAGUUCCACCAUGCCACAUGCCAGGU
NZ_ABIG01000009.1/69606-70055                 AUUUUUGCUUGUCAGCCUCGUGUUGCUCUGCCUGCGACAGACCACCGUACGGUGGUCAUAUAGCGAUUGACCUUGGCAUAGCGCGACCGUAAGCAGUUGCAGC..GAACCACAACGGCUUCCUGACGUGGU.UC..UUCAUUGGCGAUUGGAGCGAUAAAUGUCCCGCAAAAAUUAUGUUUUCACCUCGGAGUCCGUUUCAGAAGGACAUCCGGACAAACUCUGCGACCGGAUUUCGGAUGCAGUUCUCGACGCUUUCAUUGCCGAAGAACCCGAAGCGCGUGUGGCGGCCGAAACCUUUGCCACCACGAACCGCGUGGUCAUUGGGGGUGAGGUGGGAUUGUCGGAUAAAGACAAGCUGCACGAAUACAUGGACCGUAUCGAGGAAAUCGCGCGCGCCUGUAUCAAGGACAUCGGCUAUGAGCAGGACAAGUUUCACCAUGCCACAUGUCAGGU
#=GC SS_cons                                  .......................................................................................................<<<<<<<<<--<<<____>>>-->>>>>.>>>>...............................................................................................................................................................................................................................................................................................................................
#=GC SS_cons_1?                               ....................................................................................................................<<<<<............................>>>>>.............................................................................................................................................................................................................................................................................................................
#=GC R2R_LABEL                                -------------------------------------------------------------------------------------------------------.................................1....T...2...ssss..------------------------------------------------------------------------------------------------------------------------------------------------------------------------------------------------------------------------------------------------------------------------------------------------------------
#=GC R2R_XLABEL_dodgy                         ..................................................................................................................ddd....ddd...........................................................................................................................................................................................................................................................................................................................................
#=GC R2R_XLABEL_label                         ......................................................................................................................................................S................................................................................................................................................................................................................................................................................................................
#=GC SUBFAM_pknot1_R2R_LABEL                  --------------------------------------------------------------------------------------------------------------------.....----------------------------.....-------------------------------------------------------------------------------------------------------------------------------------------------------------------------------------------------------------------------------------------------------------------------------------------------------------
#=GF R2R ignore_ss_except_for_pairs _1? outline
#=GF R2R depair dodgy:d
#=GF R2R var_backbone_range 1 2
#=GF R2R_consensus shade_along_backbone s rgb:230,230,230
#=GF R2R_consensus tick_label label:S SD
#=GF R2R inline_nuc dodgy:d

#=GF R2R_oneseq NZ_AAYC01000001.1/141950-142398 place_explicit T T-- -45 1 0 0 0 -90
#=GF R2R_oneseq NZ_AAYC01000001.1/141950-142398 g_for_transcription 2
#=GF R2R ifdef equilibrium
#=GF R2R SetDrawingParam nucShrinkWithOneSeq 1
#=GF R2R SetDrawingParam drawStandardCleavage false
#=GF R2R else
#=GF R2R_oneseq NZ_AAYC01000001.1/141950-142398 circle_nuc g_for_transcription cleavage:?
#=GF R2R endif
#=GF R2R_consensus place_explicit 1++ 1 -45 1 0 0 0 -90

#=GF SUBFAM_pknot1_R2R no5
#=GF SUBFAM_pknot1_R2R outline_nuc all
#=GF SUBFAM_pknot1_R2R set_dir pos0 -180 f
#=GF SUBFAM_pknot1_R2R subst_ss _1? primary
#=GF SUBFAM_PERL_PRED pknot1 return 1;

#=GF Makefile skeleton-with-pairbonds
//
