# Supplementary material for: R2R - software to speed the depiction of aesthetic consensus RNA secondary structures
Source: BMC Bioinformatics. 2011 Jan 4;12:3. doi: 10.1186/1471-2105-12-3 (PMC3023696; doi:10.1186/1471-2105-12-3)
Supplement: Additional file 1 — Source code and example input and output files. C++ and Perl source code is provided. Installation and usage instructions are given in the user manual (Additional file 2), which is also a part of this archive. Example input files for R2R are included in the "demo" subdirectory of this archive, and R2R's raw output on these examples in PDF and SVG format is supplied in the "demo/output-pdf" and "demo/output-svg" subdirectories. Files can be retrieved from the tgz archive file using programs such as WinZip (Windows), StuffIt Expander (Mac) or the tar/gzip commands (UNIX). [file 1471-2105-12-3-S1.TGZ › R2R-1.0.1/demo/104/sanguinis-hairpin.sto]

# STOCKHOLM 1.0
NC_009009.1/1327153-1326703            UGUGUCCCGCUUUUUCUAUGGCCCUUAAUGAAACAAGCCUUUAGGCGUAGUUGAAUUUAGGGCCAUUGAUGCAGUUCGAGCUAUGCGAGAACUACGUUCCUUAAUU.U.CCUUGCAGA.AACAAGUUAUUA.GGCUCAGUUGAAU.UUAGGACCAUUGAUGCAGUUCGAGCUUCGUGAGAACUAGUACUUCAUUUAAGAUAAAAACGAAAUGCAGGGGCGAGUUUAGAGAAAUUCGAAACUGGAGGACAUAUGAAGUCAGAAGAUUAUGCUUGGAACACUCAUGAGCGUAAGUGUUAUGAGAAUGAUCAAGUGAUUUUACCGAGCCCUUAUAAGCUAAAAAUUCUGGAUGAUAGUGAGAAGAGAUUGGAAUUGGAGCUUGUUUUGGAGGAACUUCCUCAGGGGCAACUGGCUCGAUGGGCUAUGAAAAUGGCGUCAAGCUUUAUAGCUCUGAUAGA
NC_009009.1/2097952-2097498            AAGCGAAGUCUAGGUUCCGCUAAAACUUAAUGAGACAAGCCGUGGGCGCAGUCGAAUUUAGAGGCAUUGAUGCAGACUGAACGCAAGCGAAGUCUACGUUCCGCUAAUUUCUUAGUGAUUGCCAGCUAGCAGAGUCGAGCAGAGC.UUAGAGGCAUAGAUGCAGUUUGAGCAUAAGCGAAACUACGUUCUGCUAAAACUUAAUGAGACAAGCCAGAGGCGCAGUCGGACUUAGGAGCAGCGAUGCUCACUUUCUUACUUUUUUCUGUCCUUAUGGGCAGAUUUUUUUGACAGUCCAAGAGUGAACAGUCGCCUGUGUAAUUCUUGGUCUUUUUGUUAUCGCUUUCAAGAUUUAUAAUAAAUCUAUAAGAAUAAGAAAAAUAAAAAAUAAAGGGGAGUUACCAUGAAUAUCCUUCUUAAUAUUCUAAAUUGGUUCUCGCAGAACAUUCUGCAAAAUC
NC_009009.1/2098036-2097586            UGGAUAGCUGGGUUUUUCUAUGCCUCUUAAUGAGACAAGCCGUGGGCGCAGUCGAAUUUAGAGGCAUUGAUGCAGACUGAGCGCAAGCGAAGUCUAGGUUCCGCUAAA.ACUUAAUGA.GACAAGCCGUG..GGCGCAGUCGAAU.UUAGAGGCAUUGAUGCAGACUGAACGCAAGCGAAGUCUACGUUCCGCUAAUUUCUUAGUGAUUGCCAGCUAGCAGAGUCGAGCAGAGCUUAGAGGCAUAGAUGCAGUUUGAGCAUAAGCGAAACUACGUUCUGCUAAAACUUAAUGAGACAAGCCAGAGGCGCAGUCGGACUUAGGAGCAGCGAUGCUCACUUUCUUACUUUUUUCUGUCCUUAUGGGCAGAUUUUUUUGACAGUCCAAGAGUGAACAGUCGCCUGUGUAAUUCUUGGUCUUUUUGUUAUCGCUUUCAAGAUUUAUAAUAAAUCUAUAAG
NC_009009.1/2097865-2097415            CGAAGUCUACGUUCCGCUAAUUUCUUAGUGAUUGCCAGCUAGCAGAGUCGAGCAGAGCUUAGAGGCAUAGAUGCAGUUUGAGCAUAAGCGAAACUACGUUCUGCUAAA.ACUUAAUGA.GACAAGCCAGA..GGCGCAGUCGGAC.UUAGGAGCAGCGAUGCUCACUUUCUUACUUUUUUCUGUCCUUAUGGGCAGAUUUUUUUGACAGUCCAAGAGUGAACAGUCGCCUGUGUAAUUCUUGGUCUUUUUGUUAUCGCUUUCAAGAUUUAUAAUAAAUCUAUAAGAAUAAGAAAAAUAAAAAAUAAAGGGGAGUUACCAUGAAUAUCCUUCUUAAUAUUCUAAAUUGGUUCUCGCAGAACAUUCUGCAAAAUCCAGCUUUCUUCGUCGGCCUUUUGGUGCUAAUCGGUUAUGCACUGCUCAAGAAACCGGCCCACGAUGUGUUCGCUGGCUUCAUU
NC_009009.1/72879-73330                UACAAGGAACGCCCAGGACGCCGCAAAUAAGGGAAUAGCUUCCUCAAUUAAAAAUAAGACAGUUUGUCGGUCAUCCCCUGCCCUUUGGUGGGGGAUUUUUCUAUGU.A.UCUUAGCGA.GGCAAGACCUCUGGUCGAAGCCGAGC.UUAGAGACAUUGAUGCUGAGGAGCGGAGUGACGUGAGCGCUAGGUUCCUAAACGAAAGGAGCUUGCUGGGGUAAAAAGACGUAAACCUUCUAACUACUUGUGGUUGAGUGAACUUUUGUGCUAAGAUAAGGGGACAAUGGAAAAAAGGAGAGCAAUGUGAUUUUUUUAUCUUUAUGGGCUGGGCUGUUGAGUGGUCUUUGCUGGUUGUUGGGGGAUAUUCUGCUGGUUGGCUUUGAGGUAAACAAGAAAAGUUAUGCUUCCUUUACGGAGCAGAGUCGGAUUGGCAAUAAGAAGCUGGCUAUGCUGAUGC
NC_009009.1/2183181-2182729            AAAAAUCUGUAAACCGGAUAGAGUCUUUUAACGAAUCAACUCCGAAGGAGGAAGAUGAGUUUAGAGACAUUGACGCAGUUUGAGCGAAGCGAGAACUACGUUCCGA.U.GUUGAAUGA.AUCAAGCCUGAAAGGCACAGAUGAAUUUUAGAGCAAUGGAUGCAGUUUUUCCCAUAAGGGAAAAAUCUGUAAACCGGAUAGAGUCUUUGAGUGAAUUAAGUCCGAAGGACACAAAAGAACUUAGGUACAUUGAUGCAGUUUGAGCGAAGCGAUAUCUACGUUCCAAUGUUGAAUGAAUCAAGCCUGAAAGGCGCAGAUGAAUAUUGGAGCAGUGAAUCUAGUUCGAACGAAUCUGAAAUGAAUUCAGUUGACAUCCAAUCUUAAGAAGCAUAUUGGCUUUCUUGUUAAUCAAAAAUAUUCUUAUUAGUAGGGCUAAAAUUUUCCGACUUACGCAAAC
NC_009009.1/2183005-2182553            AAAAAUCUGUAAACCGGAUAGAGUCUUUGAGUGAAUUAAGUCCGAAGGACACAAAAGAACUUAGGUACAUUGAUGCAGUUUGAGCGAAGCGAUAUCUACGUUCCAA.U.GUUGAAUGA.AUCAAGCCUGAAAGGCGCAGAUGAAUAUUGGAGCAGUGAAUCUAGUUCGAACGAAUCUGAAAUGAAUUCAGUUGACAUCCAAUCUUAAGAAGCAUAUUGGCUUUCUUGUUAAUCAAAAAUAUUCUUAUUAGUAGGGCUAAAAUUUUCCGACUUACGCAAACGAUUGCUUUCAGAUGGCUACUAGGAUUAGCUCAUUUAUAAAAAAUUAAAUUGGAAGCGUUUUAAAACAAUAAAUUACUUGCUAAAUAAGUAUGAAAGCGAUAUGAUAGAGUGGAAUAAAAAAUGGAGGAAUAUCAUGUCACAUAUUAAAUUUGAUUAUUCAAAAGUUUUAGAUAAA
NC_006448.1/454827-455279              AUGGUCAAAUUGAAUAAAGAGAGGUGUGAGUGGUUGCCACUCAAAACUGGGUGGUACCGCGGAUACAUAUUCGUCCCUGUCAUGUUUAUGACAGGGGUUUUUUAUAGC.UUUUAAAGA.ACAAAGACCGAAGGUCGCAGGUGAAU.UUAAAGAUAUUGGUGCAGACGGAGCGAAAGCGAGGUCAACAUUGCUAUCAAAGGAGGGUGUCAUGAAGCAAUCUUUUGAGACUAGUAAUUGUAUUAUGGUUUUCCUAUUUUUAUCUUGGGUUAUCAGGAUCAGACCUAUGGUUAUAAUGUGACGACCUGUAGUUCUUCCUACAGUUUAGGAGAUUGGCUUGUCUUCGGGGUAGGUAGUAAGGAAAAUGCAGCAGACCAGAUUAAACAUUAUCAGAAGUUCACUGUGAAUAUUCCUGAUGAAAGUUUCAUACUUCAGAUGGAGCAGGCUGGAUUUAUUAGU
NC_006449.1/450052-450504              UGGUCAAAUUGAAUAAAGAGAGGUGUGAGUGGUUGCCACUCAAAACUGGGUGGUACCGCGGAUACAUAUUCGUCCCUGUCAUGUUUAUGGCAGGGAUUUUUUUAUAGC.UUUUAAAGA.ACCAAGACCGAAGGUCGCAGGUGAAU.UUAAAGAUAUUGGUGCAGAUGGAGCGAAAGCGAGGUCAACAUUGCUAUCAAAGGAGGGUGUCAUGAAGCAAUCUUUUGAGACUAGUAAUUGUAUUAUGGUUUUCCUAUUUUUAUCUUGGGUUAUCAGGAUCAGACCUAUGGUUAUAAUGUGACGACCUGUAGUUCUUCCUACAGUUUAGGAGAUUGGCUUGUCUUCGGGGUAGGUAGUAAGGAAAAUGCAGCAGACCAGAUUAAACAUUAUCAGAAGUUCACUGUGAAUAUUCCUGAUGAAAGUUUCAUACUUCAGCUGGAGCAGGCUGGAUUUAUUAGU
NC_008532.1/459082-459534              GAUGGUCAAAUUGAAUAAAGAGAGGUGUGAGUGGUUGCCACUCAAAACUGGGUGGUACCGCGGAUACAUAUUCGUCCCUGUCAUGUUUAUGACAGGGGUUUUUAUAGC.UUUUAAAGA.ACCAAGACCGAAGGUCGCAGGUGAAU.UUAAAGAUAUUGGUGCAGACGGAGCGAAAGCGAGGUCAACAUUGCUAUCAAAGGAGGUUGUCAUGAAGCAAUCUUUUGAGACUAGUAAAUUGUAUUAUGGUUUUCCUAUUUUUAUCUUGGGUUAUCAGGAUCAGACCUAUGGUUAUAAUGUGACGACCUGUAGUUCUUCCUACAGUUUAGGAGAUUGGCUUGUCUUCGGGGUAGGUAGCAAGGGAAAUGCAGCAGACCAGAUUAAACAUUAUCAGAAGUUCACUGUGAAUAUUCCUGAUGAAAGUUUCAUACUUCAGCUGGAGCAGGCUGGAUUUAUUAG
NC_009009.1/2183087-2182636            ACUACGUUCCGAUGUUGAAUGAAUCAAGCCUGAAAGGCACAGAUGAAUUUUAGAGCAAUGGAUGCAGUUUUUCCCAUAAGGGAAAAAUCUGUAAACCGGAUAGAGU.C.UUUGAGUGA.AUUAAGUCCGAAGGACACAAAAGAAC.UUAGGUACAUUGAUGCAGUUUGAGCGAAGCGAUAUCUACGUUCCAAUGUUGAAUGAAUCAAGCCUGAAAGGCGCAGAUGAAUAUUGGAGCAGUGAAUCUAGUUCGAACGAAUCUGAAAUGAAUUCAGUUGACAUCCAAUCUUAAGAAGCAUAUUGGCUUUCUUGUUAAUCAAAAAUAUUCUUAUUAGUAGGGCUAAAAUUUUCCGACUUACGCAAACGAUUGCUUUCAGAUGGCUACUAGGAUUAGCUCAUUUAUAAAAAAUUAAAUUGGAAGCGUUUUAAAACAAUAAAUUACUUGCUAAAUAAGUAUG
NC_009009.1/2183263-2182812            CUUUUUCUAUACCUCUUAACGAAUCAAGCCUGAAAGGCGCAGAUGAAUCUUAGAGCAAUGGAUGCAGUUUUUCCCAUAAGGGAAAAAUCUGUAAACCGGAUAGAGU.C.UUUUAACGA.AUCAACUCCGAAGGAGGAAGAUGAGU.UUAGAGACAUUGACGCAGUUUGAGCGAAGCGAGAACUACGUUCCGAUGUUGAAUGAAUCAAGCCUGAAAGGCACAGAUGAAUUUUAGAGCAAUGGAUGCAGUUUUUCCCAUAAGGGAAAAAUCUGUAAACCGGAUAGAGUCUUUGAGUGAAUUAAGUCCGAAGGACACAAAAGAACUUAGGUACAUUGAUGCAGUUUGAGCGAAGCGAUAUCUACGUUCCAAUGUUGAAUGAAUCAAGCCUGAAAGGCGCAGAUGAAUAUUGGAGCAGUGAAUCUAGUUCGAACGAAUCUGAAAUGAAUUCAGUUGACAU
#=GC SS_cons                           ....................................................................................................--------.-<<-<<<--.<<<--<<<_____>>>--->>>-->>.>->>::::::............................................................................................................................................................................................................................................................................................................
#=GC R2R_LABEL                         --------------------------------------------------------------------------------------------------------------................<.....>...............................----------------------------------------------------------------------------------------------------------------------------------------------------------------------------------------------------------------------------------------------------------------------------------------------------
#=GF R2R var_term_loop < > ntrange
//
