# Supplementary material for: R2R - software to speed the depiction of aesthetic consensus RNA secondary structures
Source: BMC Bioinformatics. 2011 Jan 4;12:3. doi: 10.1186/1471-2105-12-3 (PMC3023696; doi:10.1186/1471-2105-12-3)
Supplement: Additional file 1 — Source code and example input and output files. C++ and Perl source code is provided. Installation and usage instructions are given in the user manual (Additional file 2), which is also a part of this archive. Example input files for R2R are included in the "demo" subdirectory of this archive, and R2R's raw output on these examples in PDF and SVG format is supplied in the "demo/output-pdf" and "demo/output-svg" subdirectories. Files can be retrieved from the tgz archive file using programs such as WinZip (Windows), StuffIt Expander (Mac) or the tar/gzip commands (UNIX). [file 1471-2105-12-3-S1.TGZ › R2R-1.0.1/demo/104/sbcD.sto]

# STOCKHOLM 1.0
NC_010553.1/294283-293746              CGCAUGUAUUUGCGCCGCGACAUCGUUCGAGUCCGGACAUCGGGUGUCUCUCUCCAGACCAGAGUCUGGGUAGAACGAUCGUAGUCGACUGAGCCGUGAUCCUGC.GGCGGAGUGGUAUUUCCGAAAAU.GGGCUGUUGCGCGGCGUGACCAUGCUGCGCGAGGACGACCUAACGUCCUCGAU.AUGAGCC......GACC......GGCUCCCU.GAGCGCCACGUCCCCAGAAGGGACGUGGCGCUU..GGGUCAUUUCCACGAAUCCGAAAAGCGCGUU.CCUCUUGCC.GAGGGACGCGCUUUUUUUUCGUCGUUUGUUCCUGUCCCGGAGGUUCACAUGCUUCCCAACCGUCUCGACGCGCGCAUCGCCAACGUGAUCAGCAACACGAUCGCCGACGAGCGUGCAACUGCCGAUACCGCGUCGCCGGCCUGGCGCGCGCGGUGCGAGGUGGCUCAGUUCGCGAUGUACAGCGAUCCCGACCGCCGCAUCUUUCUUUCCCACAUCGCCGAACGCCGCGGAGAGGCGGCCGCCAGCACGCUCGAGCAGUCAGCGA..........
NZ_ABLK01000025.1/9090-8553            CGCAUUCAAUUGCGCCGCGACGUCGUUCGAGCCCGGACAACGGGUGUCUCUCUCCAGGCCUCUGUCUGGGUAGAACGACUGUAGUCGACUGAGCCGUGAACCUGC.GUCGGAAUGGCAUUUCCGAAAAU.GGGCUGUAGCGCAGCGUGACCAUGCUGUGCGAGGACGACCUAACGUCCUCUAU.AUGAGCC......GACC......GGCUCCCU.GAGCACCACGUCCCCGGAAGGGACGUGGUGCUU..GGGUCAUUUAUCCGAAUCCACGAAGCGCGUU.CCUCUGCC..GAGGAACGCGCUUUUUUUCGUCGUUUUUUCUGUCCCGGAGGUCCCUGUGCUUCCCAAUCGUCUCAAUUCCCGGAUUGCCGACGUGAUCAGCCAAACGAUCGCGGAGGAAAGGUCGGCUCCCGACACGACGUCACCCGCCUGGCGGGAGCGUUGCGAGGUAGCGCAAGUCGCGAUGUUCACCGACUCCGACCACCGGAUUUUUCUGUCCAGUAUCGCCCACCGCCGCGGAGAGGCGGCUGCCAACGCGCUCGAGCAAUCGGCGGACG.........
NC_009227.1/92262-92799                CGCAUUCAUUUGCGCCGCGACGUCGUUCGACCCCGGACAUCGGGUGUCUCUCUCCAGGCCUCUGUCUGGGUAGAACGACUGUAGUCGACUGAGCCGUGAACCUGC.GUCGGAAUGGCACUUCCGAAAAU.GGGCUGUAGCGCAGCGUGACCAUGCUGUGCGAGGACGACCUAACGUCCUCUCU.AUGAGCC......GACC......GGCUCCCU.GAGCACCACGUCCCCGGAAGGGACGUGGUGCUU..GGGUCAUUUAACCGAAUCCACGAAGCGCGCU.CCUCUGCC..GAGGAACGCGCUUUUUUUUCGUCUUUUUUUUUCUGUCCCGGAGGUGCGUGUGCUUCCCAAUCGUCUCAAUUCCCGGAUUGCCGACGUGAUCAGUCAAACGAUCGCCGAGGAAAGGUCGACCACCGACACGACGACACCCGCCUGGCGGGAGCGUUGCGAAGUGGCCCAGGUCGCGAUGUUCACCGACUCCGACCGCCGGAUUUUUCUGUCCAGUAUCGCCAACCGCCGCGGAGAGGCGGCCGCCAACGCGCUCGAGCAAUCGGCGG.........
NC_010682.1/1712637-1713184            CUAGGUCAUGCCUGUGAACACCGUCUGAGCCCCGGAAAUGUGUGGUCUCUCUCUCCAGCGCCUCCGGGUGCAGGACGGUUGUCGUCGACUGAUCCGUGAACCUGCGGU.GGACGAAA..GUCC.UAAAU.GGGUUGUUGUGCGGCGUGAACAUGCUGCACGAGAACGACUUUACGUUCUCCCCCCUGAGCGAAGUGCAUUGGCACGACGCUCCCUGU.GAGCCACGCCCCCGAAAGGGGCGUGGCA..GCAGGUUUCUCACAA.........GAAGCCCGCUUCCGGUUA...CCGGAGCGGGCUUUUUUUGCUUUUAAGUGAGAGACCCCACACGGAGGAGCUGACCAUGGCACUCGAAAUGACGUUGCAAUCCCAGAUCAAGGCGCAGAUCGCCGAACUGAUCCACGCCCGUCGACCGAAGUACAAGGACCAGCCGUACAGCUGGAAAAAUUUUUGCGAGGCGGCGCACGUUGCCAGCCUUUCCGACGCCGCGCGAGCGGCAUAUCUCAACGAAGUAACGACCCAACGCGGGGCCGACGCCGCCCUGCAUCUUGGGGACCGUGCUG
NC_006525.1/102118-102672              UCAUGAGCGCACGCUGGACACCGUUCGAGCCUGGGACCAUGUGGAGCUCUCUCAAAGGCCCCUCCUAGGCAGAACGGCAGACGUCGAGCCGAUCCGUGAACCUGCGGCCGAACCUGUGGGUUCGCGAAAAGGGUUGUUGUGCAGCGUGACCAUGCUGCACGAGGGCGACUUUACGUCCUCAACAUUGAGCCGCGCGCACUAGUGCGCCGCUCCCCG.AGUGCCACGCCCCCGGAAGGGGCGUGGCAGUUCGGGUUCCUGACAUC........AAAGCUCGCUGCCGGCGCAAACCGGGGCGGGCUUUUUUUGUUUCUGGUGAGAGACCUCGAUCUUCAGGAGAAGCUCAUGCACCAGAACGCCGAGAUUUCCGCCGCGAUCGCGGCAACGCUGAAUUUGCGCCGUCCCGAGUACAGGGACAUGCCGCAGGCUUGGCGAUCCCUUUGUGAGGCGGCAUAUGUCGCCAGUCUUCCGGAAGUCGCACAGAACGACUUUCUUAAUCGCGUAACGACCCAGCGCGGGGCCGACACAGCCCUGCGCCUUCGGGAGCAUGCUGCGUCCAUC....
NC_005241.1/312312-311758              GAGCGCACGCGACUGACACCGUUCGAGCCCGGGAUCAUGUGGAGCUCUCUCUCAAAGGCCCCUCCCGGGCAGAACGGCAGCCGUCGAGCCGAUCCGUGAACCUGCGGCCGAACCUGUGGGUUCGCGAAAUGGGUUGCUGUGCAGCGUGACCAUGCUGCACGAGGACGACUUUACGUCCUCAGCAUCGAGCAGCGCGCAAUUGUGCGCCGCUCCCUG.AGUGCCACGCCCCCGGAAGGGGCGUGGCAUUGCAGGUUCUGAAUAGC........AAAGCUCGCUGCCGGCGCAAUCCGGAGCGGGCUUUUUUCGUUUCUGGCGCGCCAAUGGCGCCGCCAGUCUUUUCGGAAGCCUGCGCGUCAGGCUUUCCCAUCGCCGCAACGACCCAGCGCGGGGCCGACACAGCCCAGCGCCUUCGGGAGCAUGCUGCGUCCAUCCGGGCCGACGUCGUUCGCUUUCCUGACAGGAGAAAGGACGUACCAUGCAUGCACCCAUCACCUACAGCGAACCUGGCGGACGCCGGAGCCUGCUAGAGGAGCGGCCCACGCGGCCACCGAUCAUUGG....
#=GC SS_cons                           ............................................................................................................<<<<<______>>>>>,,,,,....,,<<<<<<<<<<<<____>>>>>>>>><<<<<<<______>>>>>>>>>>.,,<<<<<--<<<<____>>>>-->>>>><<<<<<<<<<<<<<<<<<_____>>>>>>>>>>>>>>>>>>......................<<<<<<<.<<<<......>>>>>>>>>>>........................................................................................................................................................................................................................................................................
#=GC SS_cons_1?                        ............................................................................................................................................................<<<<..........................................................>>>>..........................................................................................................................................................................................................................................................................................................................................................
#=GC R2R_LABEL                         ----------------------------------------------------------------------------------------------------...................................U.j.............................................12.3.........................T............................................4.............5..............<......>.................-----------------------------------------------------------------------------------------------------------------------------------------------------------------------------------------------------------------------------------------------------------------

#=GF R2R ignore_ss_except_for_pairs _1? outline

#=GF qR2R multistem_junction_circular j allstems-any-angle
#=GF R2R tick_label U unclear stem
#=GF R2R var_backbone_range 1 2
#=GF R2R var_backbone_range 4 5
#=GF R2R place_explicit 1++ 1 0 5 0 0 0 0
#=GF R2R place_explicit 3 3-- +45 1 0 0 0 +90 f
#=GF R2R place_explicit T T-- 0 1 0 0 0 0 f
#=GF R2R var_term_loop < >

#=GF qR2R tick_label_regular_numbering 1 1 zero
//
