# Supplementary material for: R2R - software to speed the depiction of aesthetic consensus RNA secondary structures
Source: BMC Bioinformatics. 2011 Jan 4;12:3. doi: 10.1186/1471-2105-12-3 (PMC3023696; doi:10.1186/1471-2105-12-3)
Supplement: Additional file 1 — Source code and example input and output files. C++ and Perl source code is provided. Installation and usage instructions are given in the user manual (Additional file 2), which is also a part of this archive. Example input files for R2R are included in the "demo" subdirectory of this archive, and R2R's raw output on these examples in PDF and SVG format is supplied in the "demo/output-pdf" and "demo/output-svg" subdirectories. Files can be retrieved from the tgz archive file using programs such as WinZip (Windows), StuffIt Expander (Mac) or the tar/gzip commands (UNIX). [file 1471-2105-12-3-S1.TGZ › R2R-1.0.1/demo/104/ScRE.sto]

# STOCKHOLM 1.0
NC_006448.1/931317-930834                  GAUGAAACAUAAGUAUGUUACCAAAUAGAUAAUCAAUUGCGAUAAAAAUUGUGAUAAGGGAAUCCCCCAAAAAAUACAUGAUUUGAAUAAAAUAACCUAUCUACAGUCGCUUAUUCUAAGUUAAUCGCUUAGGCUUUGGCAGUAGCUAACUGCACUAAAUACUAGUAUAAGGAUAAGUUAACAUAUGGAGUAUACAUCUGCUGGAGUAAUUUUAAUUAAUAUGAAUUCAAAAGUACUGAUAGUACAGUAUCCAGAGGGACAUUGGGGGUUUCCAAAGGGGUAUAAAGAGACCGAAGAUAAGUCACUUGUCGAUACAGCAAAAAGAGAAUUGAAAGAAGAAAUUGACAUAUCACCAAAUUUCUUUUUGGAUACUAAUAGGUAUCAAUUUAAUGAAAGUUAUGGGAAAAAGAAAAUUAUAUAUUUUAUAGCUUUUACUAUUAAUAGUAAUAUUAAUCUAUGUAACGGCUUAAACUCAUAUAAAUGG
NZ_ABAE01000001.1/178681-179161            GAGGUUGUAGAUGAAACUGACGAAGUCAGUAAUCAUAUCUACGGCAAGGCGACACUGACGAAGUUUGAAUUGGAUUUUCGCAGAGUGUAAAUUGUUGAAACUAGGUUG..UCAUACCAUGUAUACCACUUGGGCUUUAGUAGUAGCUAACUGCACUAAAUA.UAAUAUAAGGAGGGUUUUAUGGGGAAAGGCCAUUGGAAUCGGAAAAGAGUUUAUAGCAUUCGUAAGUUUGCUGUGGGAGCUUGCUCAGUAAUGAUUGGGACUUGUGCAGUUCUAUUAGGAGGAAAUAUAGCUGGAGAAUCUGUAGUUUAUGCGGAUGAAACACUUAUUACUCAUACUGCUGAGAAACCUAAAGAGGAAAAAAUGAUAGUAGAAGAAAAGGCUGAUAAAGCUUUGGAAACUAAAAAUGUAGUUGAAAGGACAGAACAAAGUGAACCUAGUUCAACUGAGGCUAUUGCAUCUGAGAAGAAAGAAGAUGAAGCCG
NC_008533.1/579477-579956                  GAGGUUGUAGAUGAAACUGACGAAGUCAGUAAUCAUACAUACGGCAAGGCGACACUGACGAAGUUUGAAUUGGAUUUUCGCAGAGUGUAAAUUGUUGAAACUAGGUUG..UCAUACCAUGUAUACCACUUGGGCUUUGGCAGUAGCUAACUGCACUAAAUA.UAAUAUAAGGAGGG.UUUUAUGGGGAAAGGCCAUUGGAAUCGGAAAAGAGUUUAUAGCAUUCGUAAGUUUGCUGUGGGAGCUUGCUCAGUAAUGAUUGGGACUUGUGCAGUUCUAUUAGGAGGAAAUAUAGCUGGAGAAUCUGUAGUUUAUGCGGAUGAAACACUUAUUACUCAUACUGCUGAGAAACCUAAAGAGGAAAAAAUGAUAGUAGAAGAAAAGGCUGAUAAAGCUUUGGAAACUAAAAAUGUAGUUGAAAGGACAGAACAAAGUGAACCUAGUUCAACUGAGGCUAUUGCAUCUGAGAAGAAAGAAGAUGAAGCC
NZ_ABAF01000001.1/323418-322939            GAGGUUGUAGAUGAAACUGACGAAGUCAGUAAUCAUACAUACGGCAAGGCGACACUGACGAAGUUUGAAUUGGAUUUUCGCAGAGUGUAAAUUGUUGAAACUAGGUUG..UCAUACCAUGUAUACCACUUGGGCUUUGGCAGUAGCUAACUGCACUAAAUA.UAAUAUAAGGAGGG.UUUUAUGGGGAAAGGCCAUUGGAAUCGGAAAAGAGUUUAUAGCAUUCGUAAGUUUGCUGUGGGAGCUUGCUCAGUAAUGAUUGGGACUUGUGCAGUUCUAUUAGGAGGAAAUAUAGCUGGAGAAUCUGUAGUUUAUGCGGAUGAAACACUUAUUACUCAUACUACUGAGAAACCUAAAGAGGAAAAAAUGAUAGUAGAAGAAAAGGCUGAUAAAGCUUUGGAAACUAAAAAUGUAGUUGAAAGGACAGAACAAAGUGAACCUAGUUCAACUGAGGCUAUUGCAUCUGAGAAGAAAGAAGAUGAAGCC
NZ_ABAA01000005.1/77594-78073              GAGGUUGUAGAUGAAACUGACGAAGUCAGUAAUCAUAUCUACGGCAAGGCGACACUGACGAAGUUUGAAUUGGAUUUUCGCAGAGUGUAAAUUGUUGAAACUAGGUUG..UCAUACCAUGUAUACCACUUGGGCUUUGGUAGUAGCUAACUGCACUAAAUA.UAAUAUAAGGAGGG.UUUUAUGGGGAAAGGCCAUUGGAAUCGGAAAAGAGUUUAUAGCAUUCGUAAGUUUGCUGUGGGAGCUUGCUCAGUAAUGAUUGGGACUUGUGCAGUUCUAUUAGGAGGAAAUAUAGCUGGAGAAUCUGUAGUUUAUGCGGAUGAAACACUUAUUACUCAUACUGCUGAGAAACCUAAAGAGGAAAAAAUGAUAGUAGAAGAAAAGGCUGAUAAAGCUUUGGAAACUAAAAAUAUAAUUGAAAGGACAGAACAAAGUGAACCUAGUUCAACUGAGGCUAUUGCAUCUGAGAAGAAAGAAGAUGAAGCC
NC_003028.2/615265-615744                  GAGGUUGUAGAUGAAACUGACGAAGUCAGUAAUCAUAUCUACGGCAAGGCGACACUGACGAAGUUUGAAUUGGAUUUUCGCAGAGUGUAAAUUGUUGAAACUAGGUUG..UCAUACCAUGUAUACCACUUGGGCUUUGGUAGUAGCUAACUGCACUAAAUA.UAAUAUAAGGAGGG.UUUUAUGGGGAAAGGCCAUUGGAAUCGGAAAAGAGUUUAUAGCAUUCGUAAGUUUGCUGUGGGAGCUUGCUCAGUAAUGAUUGGGACUUGUGCAGUUUUAUUAGGAGGAAAUAUAGCUGGAGAAUCUGUAGUUUAUGCGGAUGAAACACUUAUUACUCAUACUGCUGAGAAACCUAAAGAGGAAAAAAUGAUAGUAGAAGAAAAGGCUGAUAAAGCUUUGGAAACUAAAAAUAUAGUUGAAAGGACAGAACAAAGUGAACCUAGUUCAACUGAGGCUAUUGCAUCUGAGAAGAAAGAAGAUGAAGCC
NZ_AAZZ01000008.1/1775-2254                GAGGUUGUAGAUGAAACUGACGAAGUCAGUAAUCAUAUCUACGGCAAGGCGACACUGACGAAGUUUGAAUUGGAUUUUCGCAGAGUGUAAAUUGUUGAAACUAGGUUG..UCAUACCAUGUAUACCACUUGGGCUUUGGUAGUAGCUAACUGCACUAAAUA.UAAUAUAAGGAGGG.UUUUAUGGGGAAAGGCCAUUGGAAUCGGAAAAGAGUUUAUAGCAUUCGUAAGUUUGCUGUGGGAGCUUGCUCAGUAAUGAUUGGGACUUGUGCAGUUCUAUUAGGAGGAAAUAUAGCUGGAGAAUCUGUAGUUUAUGCGGAUGAAACACUUAUUACUCAUACUGCUGAGAAACCUAAAGAGGAAAAAAUGAUAGUAGAAGAAAAGGCUGAUAAAGCUUUGGAAACUAAAAAUGUAGUUGAAAGGACAGAACAAAGUGAACCUAGUUCAACUGAGGCUAUUGCAUCUGAGAAGAAAGAAGAUGAAGCC
NZ_AAGY02000050.1/1-464                    ................CUGACGAAGUCAGUAAUCAUAUCUACGGCAAGGCGACACUGACGAAGUUUGAAUUGGAUUUUCGCAGAGUGUAAAUUGUUGAAACUAGGUUG..UCAUACCAUGUAUACCACUUGGGCUUUGGUAGUAGCUAACUGCACUAAAUA.UAAUAUAAGGAGGG.UUUUAUGGGGAAAGGCCAUUGGAAUCGGAAAAGAGUUUAUAGCAUUCGUAAGUUUGCUGUGGGAGCUUGCUCAGUAAUGAUUGGGACUUGUGCAGUUUUAUUAGGAGGAAAUAUAGCUGGAGAAUCUGUAGUUUAUGCGGAUGAAACACUUAUUACUCAUACUGCUGAGAAACCUAAAGAGGAAAAAAUGAUAGUAGAAGAAAAGGCUGAUAAAGCUUUGGAAACUAAAAAUAUAGUUGAAAGGACAGAACAAAGUGAACCUAGUUCAACUGAGGCUAUUGCAUCUGAGAAGAAAGAAGAUGAAGCC
NZ_ABAA01000018.1/9117-9597                AAUUGAAUUGAACUUCCCAUCUAUUUUCUAUAAAUCCUAAAUGCCAUAAUGCUUUCAAUUCUUGUCAUUUUGUGAUAUCAUGUAGAGGAAAUGAACUAAUCCACAGUGGCUUAUUCCAAGUAUACCACUUGGGCUUUGGCAGUAGCUAACUGCACUAAACA.UAAUAUAAGGAGAG..AAAAUGUCUGCAAUAGAACGUAUUACAAAAGCUGCUCACUUAAUUGAUAUGAACGAUAUUAUCCGUGAAGGGAAUCCUACUCUACGCGCGAUUGCUGAGGAAGUCACUUUCCCCCUAUCUGACCAGGAAAUCAUCCUAGGCGAAAAGAUGAUGCAAUUCCUUAAACAUUCCCAAGACCCUGUCAUGGCUGAAAAAAUGGGACUCCGCGGUGGUGUUGGACUGGCUGCUCCCCAGUUAGAUAUCUCAAAACGCAUUAUCGCUGUUUUGGUACCUAAUAUUGUUGAAGAAGGCGAAACUCCACAGGAA
NC_003028.2/1372720-1373200                AACUUCCUAUCUAUUUUCUAUAAAUCCUAAAUGCCAUAAUGCUUUCAAUUCUUGUCAUUUUGUGAUAUCAUGUAGAGGUAAUGAAAGAAAAUGAACUAAUCCACAGUGGCUUAUUCCAAGUAUACCACUUGGGCUUUGGCAGUAGCUAACUGCACUAAACA.UAAUAUAAGGAGAG..AAAAUGUCUGCAAUAGAACGUAUUACAAAAGCUGCUCACUUAAUUGAUAUGAACGAUAUUAUCCGUGAAGGGAAUCCUACUCUACGCGCGAUUGCUGAGGAAGUCACUUUCCCCCUAUCUGACCAGGAAAUCAUCCUAGGCGAAAAGAUGAUGCAAUUCCUUAAACAUUCCCAAGAUCCUGUCAUGGCUGAAAAAAUGGGACUCCGCGGUGGUGUUGGACUGGCUGCUCCCCAGUUAGAUAUCUCAAAACGCAUUAUCGCUGUUUUGGUACCUAAUAUUGUUGAAGAAGGCGAAACUCCACAGGAA
NZ_ABAF01000004.1/90457-90937              AAUUGAAUUGAACUUCCCAUCUAUUUUCUAUAAAUCCUAAAUGCCAUAAUGCUUUCAAUUCUUGUCAUUUUGUGAUAUCAUGUAGAGGAAAUGAACUAAUCCACAGUGGCUUAUUCCAAGUAUACCACUUGGGCUUUGGCAGUAGCUAACUGCACUAAACA.UAAUAUAAGGAGAG..AAAAUGUCUGCAAUAGAACGUAUUACAAAAGCUGCUCACUUAAUUGAUAUGAACGAUAUUAUCCGUGAAGGGAAUCCUACUCUACGCGCGAUUGCUGAGGAAGUCACUUUCCCCCUAUCUGACCAGGAAAUCAUCCUAGGCGAAAAGAUGAUGCAAUUCCUUAAACAUUCCCAAGAUCCUGUCAUGGCUGAAAAAAUGGGACUCCGCGGUGGUGUUGGACUGGCUGCUCCCCAGUUAGAUAUCUCAAAACGCAUUAUCGCUGUUUUGGUACCUAAUAUUGUUGAAGAAGGCGAAACUCCACAGGAA
NC_008533.1/1308116-1308596                AAUUGAAUUGAACUUCCCAUCUAUUUUCUAUAAAUCCUAAAUGCCAUAAUGCUUUCAAUUCUUGUCAUUUUGUGAUAUCAUGUAGAGGAAAUGAACUAAUCCACAGUGGCUUAUUCCAAGUAUACCACUUGGGCUUUGGCAGUAGCUAACUGCACUAAACA.UAAUAUAAGGAGAG..AAAAUGUCUGCAAUAGAACGUAUUACAAAAGCUGCUCACUUAAUUGAUAUGAACGAUAUUAUCCGUGAAGGGAAUCCUACUCUACGCACGGUUGCUGAGGAAGUCACUUUCCCCCUAUCUGACCAGGAAAUCAUCCUAGGCGAAAAGAUGAUGCAAUUCCUUAAACAUUCCCAAGAUCCUGUCAUGGCUGAAAAAAUGGGACUCCGCGGUGGUGUUGGACUGGCUGCUCCCCAGUUAGAUAUCUCAAAACGCAUUAUCGCUGUUUUGGUACCUAAUAUUGUUGAAGAAGGCGAAACUCCACAGGAA
NZ_ABAE01000009.1/17189-16709              AAUUGAAUUGAACUUCCUAUCUAUUUUCUAUAAAUCCUAAAUGCCAUAAUGCUUUCAAUUCUUGUCAUUUUGUGAUAUCAUGUAGAGGAAAUGAACUAAUCCACAGUGGCUUAUUCCAAGUAUACCACUUGGGCUUUGGCAGUAGCUAACUGUACUAAACA.UAAUAUAAGGAGAG..AAAAUGUCUGCAAUAGAACGUAUUACAAAAGCUGCUCACUUAAUUGAUAUGAACGAUAUUAUCCGUGAAGGGAAUCCUACUCUACGCGCGAUUGCUGAGGAAGUCACUUUCCCCCUAUCUGACCAGGAAAUCAUCCUAGGCGAAAAGAUGAUGCAAUUCCUUAAACAUUCCCAAGAUCCUGUCAUGGCUGAAAAAAUGGGACUCCGCGGUGGUGUUGGACUGGCUGCUCCCCAGUUAGAUAUCUCAAAACGCAUUAUCGCUGUUUUGGUACCUAAUAUUGUUGAAGAAGGCGAAACUCCACAGGAA
NZ_ABAA01000013.1/6387-5905                UAAAACGUUUAUGCGUUAUCAAACUCAUUACCAAUUGAAACAAAAAGCUGUGGUUAGAUCCUUUCGGAAAUUGUCAAGCGAUUGGAGGAAAUGAACUAAUCCACAGCGGCUUAUUCCAAGUAUACCACUUGGGCUUUGGCAGUAGCUAACUGCGCUAAAUA.UAAUAUAAGGAGGAGUAAAAUGAAGACAGUUCAAUUUUUUUGGCAUUAUUUUAAGGUCUACAAGUUCUCAUUUGUAGUUGUCAUCCUGAUGAUUGUUCUGGCGACUUUUGCCCAAGCCCUCUUUCCAGUCUUUUCUGGACAAGCGGUGACGCAGCUAGCCAAUUUAGUUCAAGCUUAUCAAAAUGGCAAUCCAGAACUUGUAUGGCAAAGCCUAUCAGGAAUCAUGGUCAAUCUUGGCCUGCUGGUUUUGGUUCUAUUUAUCUCUAGUGUAAUAUACAUGUGUCUCAUGACGCGCGUGAUUGCAGAAUCGACCAACGAGAUG
NZ_ABAG01000016.1/6365-5883                UAAAACGUCUAUGCGUUAUCAAACUCAUUACCAAUUAAAACAAAAAGCUGUGGUUAGAUCCUUUCGGAAAUCGUCAAGCGAUUGGAGGAAAUGAACUAAUCCACAGCGGCUUAUUCCAAGUAUACCACUUGGGCUUUGGCAGUAGCUAACUGCGCUAAAUA.UAAUAUAAGGAGGAGUAAAAUGAAGACAGUUCAAUUUUUUUGGCAUUAUUUUAAGGUCUACAAGUUCUCAUUUGUAGUUGUCAUCCUGAUGAUUGUUCUGGCGACUUUUGCCCAAGCCCUCUUUCCAGUCUUUUCUGGACAAGCGGUGACGCAGCUAGCCAAUUUAGUUCAAGCUUAUCAAAAUGGCAAUCCAGAACUUGUAUGGCAAAGCCUAUCAGGAAUCAUGGUCAAUCUUGGCCUGCUGGUUUUGGUUCUAUUUAUCUCUAGUGUAAUAUACAUGUGUCUCAUGACGCGCGUGAUUGCAGAAUCGACCAACGAGAUG
NZ_ABAE01000006.1/128480-128962            UAAAACGUUUAUGCGUUAUCAAACUCAUGACCAAUUGAAACAAAAAGCUGUGGUUAGAUCCUUUCGGAAAUUGUCAAGCGAUUGGAGGAAAUGAACUAAUCCACAGCGGCUUAUUCCAAGUAUACCACUUGGGCUUUGGCAGUAGCUAACUGCGCUAAAUA.UAAUAUAAGGAGGAGUAAAAUGAAGACAGUUCAAUUUUUUUGGCAUUAUUUUAAGGUCUACAAGUUCUCAUUUGUAGUUGUCAUCCUGAUGAUUGUUCUGGCGACUUUUGCCCAAGCCCUCUUUCCAGUCUUUUCUGGACAAGCGGUGACGCAGCUAGCCAAUUUAGUUCAAGCUUAUCAAAAUGGCAAUCCAGAACUUGUAUGGCAAAGCCUAUCAGGAAUCAUGGUCAAUCUUGGCCUGCUGGUUUUGGUUCUAUUUAUCUCUAGUGUAAUAUACAUGUGUCUCAUGACGCGCGUGAUUGCAGAAUCGACCAACGAGAUG
NC_008533.1/1870956-1870474                GAGAUAAAACGUCUAUGCGUUAUCAAACUCAUUACCAAUUAAAACAAAUGUGGUUAGAUCCUUUCGGAAAUUGUCAAGCGAUUGGAGGAAAUGAACUAAUCCACAGCGGCUUAUUCCAAGUAUACCACUUGGGCUUUGGCAGUAGCUAACUGCGCUAAAUA.UAAUAUAAGGAGGAGUAAAAUGAAGACAGUUCAAUUUUUUUGGCAUUAUUUUAAGGUCUACAAGUUCUCAUUUGUAGUUGUCAUCCUGAUGAUUGUUCUGGCGACUUUUGCCCAAUCCCUCUUUCCAGUCUUUUCUGGACAAGCGGUGACGCAGCUAGCCAAUUUAGUUCAAGCUUAUCAAAAUGGCAAUCCAGAACUUGUAUGGCAAAGCCUAUCAGGAAUCAUGGUCAAUCUUGGCCUGCUGGUUUUGGUUCUAUUUAUCUCUAGUGUAAUAUACAUGUGUCUCAUGACGCGCGUGAUUGCAGAAUCGACCAACGAGAUG
NZ_AAZZ01000003.1/11832-11350              GAGAUAAAACGUCUAUGCGUUAUCAAACUCAUUACCAAUUAAAACAAAUGUGGUUAGAUCCUUUCGGAAAUUGUCAAGCGAUUGGAGGAAAUGAACUAAUCCACAGCGGCUUAUUCCAAGUAUACCACUUGGGCUUUGGCAGUAGCUAACUGCGCUAAAUA.UAAUAUAAGGAGGAGUAAAAUGAAGACAGUUCAAUUUUUUUGGCAUUAUUUUAAGGUCUACAAGUUCUCAUUUGUAGUUGUCAUCCUGAUGAUUGUUCUGGCGACUUUUGCCCAAGCCCUCUUUCCAGUCUUUUCUGGACAAGCGGUGACGCAGCUAGCCAAUUUAGUUCAAGCUUAUCAAAAUGGCAAUCCAGAACUUGUAUGGCAAAGCCUAUCAGGAAUCAUGGUCAAUCUUGGCCUGCUGGUUUUGGUUCUAUUUAUCUCUAGUGUAAUAUACAUGUGUCUCAUGACGCGCGUGAUUGCAGAAUCGACCAACGAGAUG
NZ_ABAD01000007.1/6371-5889                UAAAACGUCUAUGCGUUAUCAAACUCAUUACCAAUUAAAACAAAAAGCUGUGGUUAGAUCCUUUCGGAAAUCGUCAAGCGAUUGGAGGAAAUGAACUAAUCCACAGCGGCUUAUUCCAAGUAUACCACUUGGGCUUUGGCAGUAGCUAACUGCGCUAAAUA.UAAUAUAAGGAGGAGUAAAAUGAAGACAGUUCAAUUUUUUUGGCAUUAUUUUAAGGUCUACAAGUUCUCAUUUGUAGUUGUCAUCCUGAUGAUUGUUCUGGCGACUUUUGCCCAAGCCCUCUUUCCAGUCUUUUCUGGACAAGCGGUGACGCAGCUAGCCAAUUUAGUUCAAGCUUAUCAAAAUGGCAAUCCAGAACUUGUAUGGCAAAGCCUAUCAGGAAUCAUGGUCAAUCUUGGCCUGCUGGUUUUGGUUCUAUUUAUCUCUAGUGUAAUAUACAUGUGUCUCAUGACGCACGUGAUUGCAGAAUCGACCAACGAGAUG
NZ_ABAC01000005.1/185621-186103            UAAAACGUCUAUGCGUUAUCAAACUCAUUACCAAUUAAAACAAAAAGCUGUGGUUAGAUCCUUUCGGAAAUUGUCAAGCGAUUGGAGGAAAUGAACUAAUCCACAGCGGCUUAUUCCAAGUAUACCACUUGGGCUUUGGCAGUAGCUAACUGCGCUAAAUA.UAAUAUAAGGAGGAGUAAAAUGAAGACAGUUCAAUUUUUUUGGCAUUAUUUUAAGGUCUACAAGUUCUCAUUUGUAGUUGUCAUCCUGAUGAUUGUUCUGGCGACUUUGCCCAAGCCCUCUUUCCAGUCUUUUCUGGACAAGCGGUGACGCAGCUAGCCAAUUUAGUUCAAGCUUAUCAAAAUGGCAAUCCAGAACUUGUAUGGCAAAGCCUAUCAGGAAUCAUGGUCAAUCUUGGCCUGCUGGUUUUGGUUCUAUUUAUCUCUAGUGUAAUAUACAUGUGUCUCAUGACGCGCGUGAUUGCAGAAUCGACCAACGAGAUGC
NC_003028.2/1982504-1982022                UAAAACGUCUAUGCGUUAUCAAACUCAUUACCAAUUAAAACAAAAAGCUGUGGUUAGAUCCUUUCGGAAAUUGUCAAGCGAUUGGAGGAAAUGAACUAAUCCACAGCGGCUUAUUCCAAGUAUACCACUUGGGCUUUGGCAGUAGCUAACUGCGCUAAAUA.UAAUAUAAGGAGGAGUAAAAUGAAGACAGUUCAAUUUUUUUGGCAUUAUUUUAAGGUCUACAAGUUCUCAUUUGUAGUUGUCAUCCUGAUGAUUGUUCUGGCGACUUUUGCCCAAGCCCUCUUUCCAGUCUUUUCUGGACAAGCGGUGACGCAGCUAGCCAAUUUAGUUCAAGCUUAUCAAAAUGGCAAUCCAGAACUUGUAUGGCAAAGCCUAUCAGGAAUCAUGGUCAAUCUUGGCCUGCUGGUUUUGGUUCUAUUUAUCUCUAGUGUAAUAUACAUGUGUCUCAUGACGCGCGUGAUUGCAGAAUCGACCAACGAGAUG
NZ_ABAC01000001.1/387976-388457            AUCAAACGUCUAUGCGUUAUCAAACUCAUUACCAAUUGAAACAAAAGCUGUGGUUAGAGCCUUUCGGAAAUCGUCAAGCGAUUGGAGGAAAUGAACUAAUCCACAGUGGCUUAUUCCAAGUAUACCACUUGGGCUUUGGCAGUAGCUAACUGCGCUAAUUA.UAAUAUAGGGAGUAA.UCUAUGUAUCUUAUUGAAAUUUUAAAAUCUAUCUUCUUCGGGAUUGUUGAAGGAAUUACGGAAUGGUUGCCGAUUUCCAGUACAGGUCACUUGAUUUUAGCAGAGGAAUUCAUCCAAUACCAAAAUCAAAAUGAAGCCUUUAUGUCCAUGUUUAAUGUCGUGAUUCAGCUUGGUGCUAUUUUAGCAGUUAUGGUGAUUUAUUUUAACAAGCUCAAUCCUUUUAAACCGACUAAGGACAAACAGGAAGUUCGUAAGACUUGGAGACUAUGGUUGAAGGUCUUGAUUGCUACUUUACCUUUACUUGGU
NC_003028.2/429728-430209                  AUCAAACGUCUAUGCGUUAUCAAACUCAUUACCAAUUGAAACAAAAGCUGUGGUUAGAGCCUUUCGGAAAUCGUCAAGCGAUUGGAGGAAAUGAACUAAUCCAUAGUGGCUUAUUCCAAGUAUACCACUUGGGCUUUGGCAGUAGCUAACUGCGCUAAAUA.UAAUAUAGGGAGUAA.UCUAUGUAUCUUAUUGAAAUUUUAAAAUCUAUCUUCUUCGGAAUUGUUGAAGGAAUUACGGAAUGGUUGCCGAUUUCCAGUACAGGUCACUUGAUUUUAGCAGAGGAAUUCAUCCAAUACCAAAAUCAAAAUGAAGCCUUUAUGUCCAUGUUUAAUGUCGUGAUUCAGCUUGGUGCUAUUUUAGCAGUUAUGGUGAUUUAUUUUAACAAGCUCAAUCCUUUUAAACCGACCAAGGACAAACAGGAAGUUCGUAAGACUUGGAGACUAUGGUUGAAGGUCUUGAUUGCUACUUUACCUUUACUUGGU
NZ_ABAB01000058.1/1880-1399                UAAAACGUCUAUGCGUUAUCAAACUCAUUACCAAUUAAAACAAAAAGCUGUGGUUAGAUCCUUUCGGAAAUUGUCAAGCGAUUGGAGGAAAUGAACUAAUCCACAGCGGCUUAUUCCAAGUAUACCACUUGGGCUUUGGCAGUAGCUAACUGCGUUAAAUA.UAAUAUAAGGAGAAA.UCUAUGUAUCUUAUUGAAAUUUUAAAAUCUAUCUUCUUCGGGAUUGUUGAAGGAAUUACGGAAUGGUUGCCGAUUUCCAGUACAGGUCACUUGAUUUUAGCAGAGGAGUUUAUCCAAUACCAAAAUCAAAAUGAAGCCUUUAUGUCCAUGUUUAAUGUCGUAAUUCAGCUUGGUGCUAUUUUAGCAGUUAUGGUGAUUUAUUUUAACAAGCUCAAUCCUUUUAAACCGACUAAGGACAAACAGGAAGUUCGUAAGACUUGGAGACUAUGGUUGAAGGUCUUGAUUGCCACUUUGCCUUUACUUGGU
NZ_ABAD01000013.1/658-1139                 UAAAACGUCUAUGCGUUAUCAAACUCAUUACCAAUUGAAACAAAAAGCUGUGGUUAGACCCUUUCGGAAAUCGUCAAGCGAUUGGAGGAAAUGAACUAAUCCACAGUGGCUUAUUCCAAGUAUACCACUUGGGCUUUGGCAGUAGCUAACUGCGCUAAAUA.UAAUAUAAGGAGAAA.UAUAUGUAUCAUAGAAGGAUUUUAAAAUCUAUCUUCUUCGGAAUUGUUGAAGGAAUUACGGAAUGGUUGCCGAUUUCCAGUACAGGUCACUUGAUUUUAGCAGAGGAAUUCAUCCAAUACCAAAAUCAAAAUGAAGCCUUUAUGUCCAUGUUUAAUGUCGUGAUUCAGCUUGGUGCUAUUUUAGCAGUUAUGGUGAUUUAUUUUAACAAGCUCAAUCCUUUUAAACCGACCAAGGACAAACAGGAAGUUCGUAAGACUUGGAGACUAUGGUUGAAGGUCUUGAUUGCUACUUUACCUUUACUUGGU
NZ_AAZZ01000001.1/290282-290763            UAAAACGUCUAUGCGUUAUCAAACUCAUUACCAAUUGAAACAAAAAGCUGUGGUUAGAUCCUUUCGGAAAUCGUCAAGCGAUUGGAGGAAAUGAACUAAUCCACAGUGGCUUAUUCCAAGUAUACCACUUGGGCUUUGGCAGUAGCUAACUGCGCUAAAUA.UAAUAUAAGGAGAAA.UCUAUGUAUCUUAUUGAAAUUUUAAAAUCUAUCUUCUUCGGGAUUGUUGAAGGAAUUACGGAAUGGUUGCCGAUUUCCAGUACAGGUCAUUUGAUUUUAGCAGAGGAGUUUAUCCAAUACCAAAAUCAAAAUGAAGCCUUUAUGUCCAUGUUUAAUGUCGUGAUUCAGCUUGGUGCUAUUUUAGCAGUUAUGGUGAUUUAUUUUAACAAGCUCAAUCCUUUUAAACCGACUAAGGACAAACAGGAAGUUCGUAAGACUUGGAGACUGUGGUUGAAGGUCUUGGUUGCCACUUUGCCUUUACUUGGU
NZ_ABAE01000001.1/63-544                   UAAAACGUCUAUGCGUUAUCAAACUCAUUACCAAUUGAAACAAAAAGCUGUUGUUAGACCCUUUCGGAAAUCGUCAAGCGAUUGGAGGAAAUGAACUAAUCCACAGUGGCUUAUUCCAAGUAUACCACUUGGGCUUUGGCAGUAGCUAACUGCGUUAAAUA.UAAUAUAAGGAGAAA.UAUAUGUAUCUUAUUGAAAUUUUAAAAUCUAUCUUCUUCGGGAUUGUUGAAGGAAUUACGGAAUGGUUGCCGAUUUCCAGUACAGGUCAUUUGAUUUUAGCAGAGGAGUUUAUCCAAUACCAAAAUCAAAAUGAAGCCUUUAUGUCCAUGUUUAAUGUCGUGAUUCAGCUUGGUGCUAUUUUAGCAGUUAUGGUGAUUUAUUUUAACAAGCUCAAUCCUUUUAAACCGACUAAGGACAAACAGGAAGUUCGUAAGACUUGGAGACUAUGGUUGAAGGUCUUGAUUGCUACUUUACCUUUACUUGGU
NZ_ABAF01000006.1/108289-108770            UAAAACGUCUAUGCGUUAUCAAACUCAUUACCAAUUGAAACAAAAAACUGUGGUUAGAGCCUUUCGGAAAUCGUCAAGCGAUUGGAGGAAAUGAACUAAUCCACAGUGGCUUAUUCCAAGUAUACCACUUGGGCUUUGGCAGUAGCUAACUGCGUUAAAUA.UAAUAUAAGGAGAAA.UAUAUGUAUCUUAUUGAAAUUUUAAAAUCUAUCUUCUUCGGGAUUGUUGAAGGAAUUACGGAAUGGUUGCCGAUUUCCAGUACAGGUCACUUGAUUUUAGCAGAGGAGUUUAUCCAAUACCAAAAUCAAAAUGAAGCCUUUAUGUCCAUGUUUAAUGUCGUGAUUCAGCUUGGUGCUAUUUUAGCAGUUAUGGUGAUUUAUUUUAACAAGCUCAAUCCUUUUAAACCGACUAAGGACAAACAGGAAGUUCGUAAGACUUGGAGACUAUGGUUGAAGGUCUUGAUUUCUACUUUACCUUUACUUGGU
NZ_ABAA01000001.1/396177-396658            UAAAACGUCUAUGCGUUAUCAAACUCAUUACCAAUUGAAACAAAAAGCUGUGGUUAGACCCUUUCGGAAAUCGUCAAGCGAUUGGAGGAAAUGAACUAAUCCACAGUGGCUUAUUCCAAGUAUACCACUUGGGCUUUGGCAGUAGCUAACUGCGUUAAAUA.UAAUAUAAGGAGAAA.UAUAUGUAUCUUAUUGAAAUUUUAAAAUCUAUCUUCUUCGGGAUUGUUGAAGGAAUUACGGAAUGGUUGCCGAUUUCCAGUACAGGUCACUUGAUUUUAGCAGAGGAGUUUAUCCAAUACCAAAAUCAAAAUGAAGCCUUUAUGUCCAUGUUUAAUGUCGUGAUUCAGCUUGGUGCUAUUUUAGCAGUUAUGGUGAUUUAUUUUAACAAGCUCAAUCCUUUUAAACCGACUAAGGACAAACAGGAAGUUCGUAAGACUUGGAGACUAUGGUUGAAGGUCUUGAUUGCUACUUUACCUUUACUUGGU
NC_008533.1/417016-417497                  UAAAACGUCUAUGCGUUAUCAAACUCAUUACCAAUUGAAACAAAAAGCUGUGGUUAGACCCUUUCGGAAAUCGUCAAGCGAUUGGAGGAAAUGAACUAAUCCACAGUGGCUUAUUCCAAGUAUACCACUUGGGCUUUGGCAGUAGCUAACUGCGUUAAAUA.UAAUAUAAGGAGAAA.UAUAUGUAUCUUAUUGAAAUUUUAAAAUCUAUCUUCUUCGGGAUUGUUGAAGGAAUUACGGAAUGGUUGCCGAUUUCCAGUACAGGUCACUUGAUUUUAGCAGAGGAGUUUAUCCAAUACCAAAAUCAAAAUGAAGCCUUUAUGUCCAUGUUUAAUGUCGUGAUUCAGCUUGGUGCUAUUUUAGCAGUUAUGGUGAUUUAUUUUAACAAGCUCAAUCCUUUUAAACCGACUAAGGACAAACAGGAAGUUCGUAAGACUUGGAGACUAUGGUUGAAGGUCUUGAUUGCCACUUUGCCUUUACUUGGU
NC_008533.1/828426-828907                  UAAAACGUCUAUGCGUUAUCAAACUCAUUACCAAUUGAAACAAAAAACUGUGGUUAGAGCCUUUCGGAAAUCGUCAAGCGAUUGGAGGAAAUGAACUAAUCCACAGUGACUUAUUCCAAGUAUACCACUUGGGCUUUGGCAGUAGCUAACUGCGCUAAAUA.UAAUAUAAGGAGAAAU.AGAUGGAUUUAUGGUUUUCUGAAGUUCAUACUCCAGAUGUCAAAUUGUCUCUGAGAACAGCCAAGCAACUUUACGCUGGAAAAAGUGAAUGGCAGGAUAUCGAAGUCUUGGAUACGCCAGCUUUUGGGAAAAUACUGAUUUUAAAUGGCCAUGUCUUGUUCUCAGAUGCGGAUGAUUUCGUCUACAAUGAAAUGACCGUCCACGUUCCCAUGGCUGUCCACCCAAAUCCAAAGAAAGUAUUGGUUAUUGGGGGUGGUGACGGCGGUGUUGCCCAAGUAUUAACACUCUAUCCUGAACUGGAACAA
NZ_ABAA01000002.1/80058-80539              UAAAACGUCUAUGCGUUAUCAAACUCAUUACCAAUUGAAACAAAAAGCUGUGGUUAGAGCCUUUCGGAAAUCGUCAAGCGAUUGGAGGAAAUGAACUAAUCCACAGUGACUUAUUCCAAGUAUACCACUUGGGCUUUGGCAGUAGCUAACUGCGCUAAAUA.UAAUAUAAGGAGAAAU.AGAUGGAUUUAUGGUUUUCUGAAGUUCAUACUCCAGAUGUCAAAUUGUCUCUGAGAACAGCCAAGCAACUUUACGCUGGAAAAAGUGAAUGGCAGGAUAUCGAAGUCUUGGAUACGCCAGCUUUUGGGAAAAUACUGAUUUUAAAUGGCCAUGUCUUGUUCUCAGAUGCGGAUGAUUUCGUCUACAAUGAAAUGACCGUCCACGUUCCCAUGGCUGUCCACCCAAAUCCAAAGAAAGUAUUGGUUAUUGGGGGUGGUGACGGCGGUGUUGCCCAAGUAUUAACACUCUAUCCUGAACUGGAACAA
NZ_ABAG01000015.1/56031-56494              UAAAACGUCUAUGCGUUAUCAAACUCAUUACCAAUUGAAACAAAAAACUGUGGUUAGAGCCUUUCGGAAAUCGUCAAGCGAUUGGAGGGAAUAAACUAAUCCACAGUGGCUUAUUCCAAGUAUACCACUUGGGCUUUGGCAGUAGCUAACUGCGCUAAAUA.UAAUAUAAGGAGAAAU.AGAUGGAUUUAUGGUUUUCUGAAGUUCAUACUCCAGAUGUCAAAUUGUCUCUGAGAACAGCCAAGCAACUUUACGCUGGAAAAAGUGAAUGGCAGGAUAUCGAAGUCUUGGAUACGCCAGCUUUUGGGAAAAUACUGAUUUUAAAUGGCCAUGUCUUGUUCUCAGAUGCGGAUGAUUUCGUCUACAAUGAAAUGACCGUUCACGUUCCCAUGGCUGUCCACCCAAAUCCAAAGAAAGUAUUGGUUAUUGGGGGUGGUGACGGCGGUGUUGCCCAAGUAUUAACACAC..................
NZ_AAZZ01000004.1/74204-74685              AUAAAACGUCUAUGCGUUAUCAAACUCAUUACCAAUUGAAACAAAAGCUGUGGUUAGAGCCUUUCGGAAAUCGUCAAGCGAUUGGAGGAAAUGAACUAAUCCACAGUGGCUUAUUCCAAGUAUACCACUUGGGCUUUGGCAGUAGCUAACUGCGCUAAAUA.UAAUAUAAGGAGAAAU.AGAUGGAUUUAUGGUUUUCUGAAGUUCAUACUCCAGAUGUCAAAUUGUCUCUGAGAACAGCCAAGCAACUUUACGCUGGAAAAAGUGAAUGGCAGGAUAUCGAAGUCUUGGAUACGCCAGCUUUUGGGAAAAUACUGAUUUUAAAUGGCCAUGUCUUGUUCUCAGAUGCGGAUGAUUUCGUCUACAAUGAAAUGACCGUCCACGUUCCCAUGGCUGUCCACCCAAAUCCAAAGAAAGUAUUGGUUAUUGGGGGUGGUGACGGCGGUGUUGCCCAAGUAUUAACACUCUAUCCUGAACUGGAACAA
NZ_ABAB01000006.1/75103-74622              UAAAACGUCUAUGCGUUAUCAAACUCAUUACCAAUUGAAACAAAAAGCUGUGGUUAGACCCUUUCGGAAAUCGUCAAGCGAUUGGAGGAAAUGAACUAAUCCACAGUGGCUUAUUCCAAGUAUACCACUUGGGCUUUGGCAGUAGCUAACUGCGCUAAAUA.UAAUAUAAGGAGAAAU.AGAUGGAUUUAUGGUUUUCUGAAGUUCAUACUCCAGAUGUCAAAUUGUCUCUGAGAACAGCCAAGCAACUUUACGCUGGAAAAAGUGAAUGGCAGGAUAUCGAAGUCUUGGAUACGCCAGCUUUUGGGAAAAUACUGAUUUUAAAUGGCCAUGUCUUGUUCUCAGAUGCGGAUGAUUUCGUCUACAAUGAAAUGACCGUUCACGUUCCCAUGGCUGUCCACCCAAAUCCAAAGAAAGUAUUGGUUAUUGGGGGUGGUGACGGCGGUGUUGCCCAAGUAUUAACACUCUAUCCUGAACUGGAACAA
NC_003028.2/872103-872584                  UAAAACGUCUAUGCGUUAUCAAACUCAUUACCAAUUGAAACAAAAAACUGUGGUUAGAGCCUUUCGGAAAUCGUCAAGCGAUUGGAGGAAAUGAACUAAUCCACAGUGGCUUAUUCCAAGUAUACCACUUGGGCUUUGGCAGUAGCUAACUGCGCUAAAUA.UAAUAUAAGGAGAAAU.AGAUGGAUUUAUGGUUUUCUGAAGUUCAUACUCCAGAUGUCAAAUUGUCUCUGAGAACAGCCAAGCAACUUUACGCUGGAAAAAGUGAAUGGCAGGAUAUCGAAGUCUUGGAUACGCCAGCUUUUGGGAAAAUACUGAUUUUAAAUGGCCAUGUCUUGUUCUCAGAUGCGGAUGAUUUCGUCUACAAUGAAAUGACCGUUCACGUUCCCAUGGCUGUCCACCCAAAUCCAAAGAAAGUAUUGGUUAUUGGGGGUGGUGACGGCGGUGUUGCCCAAGUAUUAACCCUCUAUCCUGAACUGGAGCAA
NZ_ABAD01000004.1/60382-60863              UAAAACGUCUAUGCGUUAUCAAACUCAUUACCAAUUGAAACAAAAAACUGUGGUUAGAGCCUUUCGGAAAUCGUCAAGCGAUUGGAGGGAAUAAACUAAUCCACAGUGGCUUAUUCCAAGUAUACCACUUGGGCUUUGGCAGUAGCUAACUGCGCUAAAUA.UAAUAUAAGGAGAAAU.AGAUGGAUUUAUGGUUUUCUGAAGUUCAUACUCCAGAUGUCAAAUUGUCUCUGAGAACAGCCAAGCAACUUUACGCUGGAAAAAGUGAAUGGCAGGAUAUCGAAGUCUUGGAUACGCCAGCUUUUGGGAAAAUACUGAUUUUAAAUGGCCAUGUCUUGUUCUCAGAUGCGGAUGAUUUCGUCUACAAUGAAAUGACCGUUCACGUUCCCAUGGCUGUCCACCCAAAUCCAAAGAAAGUAUUGGUUAUUGGGGGUGGUGACGGCGGUGUUGCCCAAGUAUUAACACUCUAUCCUGAACUGGAACAA
#=GC SS_cons                               ...........................................................................................................,,,.,,,<<<<<<<_____>>>>>>>,,<<<<<-<<<<____>>>>>>>>>:::.::::::::::::::::::::::............................................................................................................................................................................................................................................................................................................
#=GC R2R_LABEL                             ----------------------------------------------------------------------------------------......................................................................................----------------------------------------------------------------------------------------------------------------------------------------------------------------------------------------------------------------------------------------------------------------------------------------------------------------------
//
