# Supplementary material for: R2R - software to speed the depiction of aesthetic consensus RNA secondary structures
Source: BMC Bioinformatics. 2011 Jan 4;12:3. doi: 10.1186/1471-2105-12-3 (PMC3023696; doi:10.1186/1471-2105-12-3)
Supplement: Additional file 1 — Source code and example input and output files. C++ and Perl source code is provided. Installation and usage instructions are given in the user manual (Additional file 2), which is also a part of this archive. Example input files for R2R are included in the "demo" subdirectory of this archive, and R2R's raw output on these examples in PDF and SVG format is supplied in the "demo/output-pdf" and "demo/output-svg" subdirectories. Files can be retrieved from the tgz archive file using programs such as WinZip (Windows), StuffIt Expander (Mac) or the tar/gzip commands (UNIX). [file 1471-2105-12-3-S1.TGZ › R2R-1.0.1/demo/104/Soil-1.sto]

# STOCKHOLM 1.0
soil_Contig15146/405-784             CCGCGGCUUGGGCGCCGCGGAGUUUUUUAUGCCUCAAAGGGCACGGGCGGGAGCGGAGACAGGAUAAACAGUACGUGCAGGAUCCGUGGUCCGAGCCGUAUGCAUGCA..UU...AAAGGUGGCGCGGCUUGACCCCAAGCCGCUGAGAGUACAAGGGCGGAACCCAAGCGAGUUGGGUCAACUCGCGCCACCUUCUAGUAUACUCCGUCAAAGAGCCCGGAACGUAAUGGAUGCGACGCGGUAGCCUGCGCGUGAACGCAGGGACUCUUACUUUGGGACGUUUUCCCUGAGCUCACCGCUCAGGCUACAAACGGAGAUCCUAAUCUUUUACGUUUCCAAAUUACGGCUCCUGCCCCCUGUUUAGGCUAAUGCUCCUCACCGACG......................................................................
soil_XZS40657_b1/809-1056            GGACGCUCCGCUUUUCAAGCCGCCACGGGGUGGGAGGGCAUGCCUCCGUCGGUAAACUAAAUUAUUACGAUGCAUUCGAACUUCGUUUUGACUGCCAAAACGAACCCA..CU..GAAAGGUGGAGCGACUUGACCUCCAGUCGCUUUAAACAUUCUGCCGAAAGUUCAGCGGCCCCGCCUUGCCGGGACCGCUCCACCUCCUAAUGCAUCCGAUACCGGCCAAACGCCUCCUGGCCGUUUCCUCAACGGAAA...........................................................................................................................................................................................................
soil_XZS39717_b1/255-705             CGCGAAAGUGUAACGGGAAACGUUCACCAGGCCGUAGUCGGAUUCGAUGCGACCCGCCUAACCGGAACGAUGGAGUGGAACACGCGCUUCACUCCGGAAACGGAUUCA..CU..AAACGGUGGAGCGGCUUGACCCCAAGACGCUUUGAAACGUUCGAUCGGCGGUGGCACACGCUUUCGAGCGUGUGAAGCGGGGAACGAAUUUCCAAACGGUCAUCAUGCGCUCGAAAGCGCAUGCCACUUCAGAUUGCAGUCACGCUGCGUGCGGCAACUUCACGCAGUCGCCAGCUCUGCCAGUUGAAUCACCUUGUCGCGGACGGGCGGUUUGAUAUUGCUGACGCCGUUGUAUGAAACGGCUCCUCCUGGUGUGCGCGUUGAUUUCACUCUGCGGCCCAGUCUGGUCACAAUCGAUUCCGCUGGGAGAGAUCGUUGGCGAGGAUCGCUCGAUUCGCGAU
soil_Contig20171/1079-629            CGACUCGGCGCGGUGCGGAUCGACGGCGUGCGGCUGAUCGACAACGUGCCGCUCGAGCACGCGUCCGCCACAGGUAGUCGAACUUCAUGAAUUCGAUCGCAGUCUGCG..CU..GAAAGGUGGAGCGAGUUGACCUCAACUCGCUUUCGGUCGGCGGUUCGUAACGCUGGCGGCUUGGGGUCAAGCCGCGCCACCUCGAUAGCGUGGUUACGGUCCAGCCUGAGUCUGAACGUAGUCAUCCCUGCGCUCACGCGCAGGGCUACAAAUCACCUCGGCGCGAACUUAUGAGCGCGGGUCGGAUUCUUUUCAUCCUUUCCGGGUCGAUCGCCUGCUACAAGGCGUGUGCGGCGAUAUCGCAACUGGUGCAGCGCGGGCACAAGGUCCGCGCGGUCGCGACGCCAUCCGCGCUGCGGUUUGUCGGCGUCGCCACGCUGGAAGGCCUCACGCAGGAACGC
soil_Contig34509/754-304             CAGGGUCUCGACGUGCGGCUGACGGGCGUGGCGGGGGAGAUCAUUGACGACCUCAUCGCUUAGCCGUAACGAUUCAGUCGAACGUCGUUCUGACAGCAAGACGAUUGA..CU..GAAAGGUGGAGCGAGUAGACCUCAAGUCGCUUUGAAUCCGUCACUCGUACGUUCAGCGGCUUGGGGUCAAGCCGCUCCACCUCUAUUGCAUGGAUACGUAUUAGUAGGUUGGCGACAUUGCGCCAGGCGAGAGCGCGCUUCGGGAUUGGUGCGAACUGUCGACUAAAAACGUCCGCUCACUCCGACGGUGACGGUGAUAUAAUUGUACAUGGUGUCCUGGGUGCGGCCGGGCACCCCUUGAUAUAGACGCUGCGGCUUAUUGAAAAUAUUCGCCACGUCGCAGGUCAGCGACACCGCCGGACGCAAUUGAUAAGCCAGGCCCACAUGAGUCGUCUCGAACG
soil_Contig991/692-980               AGCUAACCACUGAUGGCCACUAAUCUCCCACCAAUCAAAGAAGAGUGGCUUCCGGCUGACAAUUGAGUUUACCCAGAAGGUGAGCGGUUUCUCCGACUGCCGAAUCCAGGCU..GAAAGGUGGAACGCGUUGUCCCCAACGCGUUGCAGUGCGUUCACUCUCACGUUGCGGCUUGGGGGGACAAGCCCGCUCCACCUUCAACUGCACAUUCCCGGCCCAAGGGCGCUGUCCUUUGAGCCCAUCGGGGCCAAAGCGUUGGGAGGGAAACUCCCUUCCACCCUUUCAAGUUUU....................................................................................................................................................................
soil_XZS80995_x1/224-674             CCUCAAAUCGGAUUAAUCUCAUGCAGCCUUUGAAACCGGCCGGUCUGAAAAGAGCGGCUUAGUCGGAACGUUGCAGUCGGGAAUCGUUUUGCUCUCAAAGCGGAAACA..CU..GAAAGGUGGAACGCGUUGUCCCCAACGCGUGGCAGUGCGUUCACGGUCACGUUGGCAGCCUCUCAUUCGAGCUACCGGGCCGUGAGCCUGUCGACCUCGUUCUCGCAUGUAAUCAAAGCUUCGCGUUGACGGCGAAUCCUGCGGCGGCGGUGAUGUGGACAUCCGGUCGGCAAACGCCAUAGGGCGGCUGAAACGGAUCCAUCCGCCGAAACCGAGAAUUUUACGGACACUUUGGUGGCAGCCCAUUCACAGCAUCGCCUUGGUUGUGUCGCACCGCGCGUCGGCAAUAUUUACAUUUUCCGGCCGUUUAAGAGCGAAGAACUUCGGCCGUCGCAAAAUCA
soil_Contig12227/215-1               CAUGGCAGCGGAGUCUGGCUGUCCGAGCCGGCCAUCUUGAUCCGCGAAACGAAUAACUCUAAGCCAGCGACACAAUCGAACAUCGUUCCAAGAGCGAAAGUGAAUCCA..CU..GGAGGGUGGAACGGGUUGACCUCAAACCGUUUGGAUCGGUCGCUCUUACGUUUAGCGGUCCCGCGCUGCGGGACCGCUCCACCUCAAUCUGUCAAUGGUAAACCC............................................................................................................................................................................................................................................
soil_XZS48150_g1/540-90              CGAACUGCCAUGGGUGAGUGGGUUGCCCGCGGAACACACGGACCACACGGAGGACGAACCAUCCCAGCGAAGCAGUACAACGUUCGGCCCGCUCGCAAAACGAAACCA..CU..GAAAGGUGAAACGGGUUGACCUCGACCCGUUAUCGACGGUUCGGCCUACGAUAGCGGCUUGGGGUCAAGCCGCUCCACCUCAAGACGGUUAAGGGCGCUGGAGUCAUGACGUUUCAUUCCGGUGCUCCGUGGGCCAAUUAGUCUUAAUGAAAAUCGUGCGAGGUCUGUGCGGGCAGCGCAGCUUCGGUGAGCGCUUCGAUCUUCUCCGCUUUGACGUGGAUGACGCCGUGGAGGUUUUGCAGCUUGCCGGUGAUCCGGAGGGCAGGCUCCUGCGUGAUCACGAGGCGGCGCGCUUCAAAGAGCUGAGGAACGACGAUCGCGUUGGCGAUGCCGGUUUCGUC
soil_XZS2613_g1/329-779              UAAAAUCAGCCGCAAAAGAUCACAAAGAGCGCACAGCAUCGACCCAUCUUCGUGCCCGUUGCCGUAUCCAUGCUGUACAACUUACGUCUCGCUCGCACAACGAAACCA..CU..GAAAGGUGGAACGGGUUGACCUCAACCCGUUAUCGACCGUUUCCCCUCACGUUAGCGGCUUGGGGUCAAGCCGCUCCACCUUCGACUGCAUCGUCACGUAUAGCUAAGAGCGUGACGCUUCAGGGCGCGCUUCCAGGCGCCGAGGAUUUCCCGGCGUUCGCGGAUGACCUCGGGCCACGCAUGCGGAUCGGUGCUGACAUGGUAACCGUGACUCAUGCCCAUCUCGGGGCAUACCCACAACUCGCCGCCGGGGCGCGGACCAUUCAGCCAGCAGACAAACAGGUCUUCGACGAACGCGAUAUAGUCGCGAAACUCCGUGGUAAGCAUGCCGCGGCCAUUGG
soil_Contig43/123-573                GCACCUUUCCGCACUUCCGCUUGAAGAGGCAAAACGAUUCUCGACGUCGACUCCGGCUAAGCCGUCACGAUGCAAUCGAACAUCGUUUCAAGAGCGAAAGCUAAUCCA..CU..GGAGGGUGGAACGGGUUGACCUCAACCCGUUUCGGACCGGUAGCUCUUGCGCUCCGGCGCUUGGGGUCAAGCCGCUCCACCUCUAUUGCAUGGAUACGGCUCUGUGGUCGCGGCUAAUGCCUUUUGAUUGGCUGUCACCUGUCCGCCCGAGCGCACGUCCUGCUUCGCGAUGCAAGGUCGUCCCGCCAGCCUCCCGGUUUCCGCGCCUCGAGAAUGGUGGUGGAUUUUUGAUCCACGCUGCAGCCUGCGCGCGCGAGUGGCAUUGCUGGUCGCUGCAGGCACGCUGGUAUUCACCGCGUCGCUCAGCGAAAUAGCCGGGACGCUCUAUCGCCGGGCGCUCG
soil_Contig15146/706-257             AGCCUGAGCGGUGAGCUCAGGGAAAACGUCCCAAAGUAAGAGUCCCUGCGUUCACGCGCAGGCUACCGCGUCGCAUCCAUUACGUUCCGGGCUCUUUGACGGAGUAUA..CU..AGAAGGUGGCGCGAGUUGACC.CAACUCGCUUGGGUUCCGCCCUUGUACUCUCAGCGGCUUGGGGUCAAGCCGCGCCACCUUUAAUGCAUGCAUACGGCUCGGACCACGGAUCCUGCACGUACUGUUUAUCCUGUCUCCGCUCCCGCCCGUGCCCUUUGAGGCAUAAAAAACUCCGCGGCGCCCAAGCCGCGGAGUUCGUCAAGUCGCGUUUGGAACAAAUCAGACUUUCCCGCUCGCUGGGAUCUCGAAGCCUUUGCUGUUCUCGUCCUUCAACAACGCAUUCGCUUCCUUCGCGAACUGGCCGGUGUGACGCUCUGUCUUGGGAUCAAACGUCAGCCAC
soil_XZS28760_g1/543-995             CGACGAAGGGGUGAUGACGGGCGAUGCGUUUAGCGCGAAGGUGAAAGCCGAAGUGGCGUCGCGUGCGUUGCCCGAGAAGAAAAAGACGGUGUGAGUGCAUCGACCACG..CCUUGGAAGGUGGCGCGAGUUGACCCCAACUCGCUCGGGAUCUGUAGGUCGUAACGUUAGCGGCUUGGGGACAAGCCCUUCGACAAGCUCAGGGCCUUUUGUCGGAGCGAGGGGUCGUGAGCCCCGUCGAACCGGCCGCGGCACCUUCAGACGUUGUUUCAAUCUACCGCGUAGUUGGUACCCGGUGACUUGCAGCCGGAAACCGGUCUUCGCUCGAGGGUGUCUUGAUAGGCGCAUGAAAAACCUAACCUCGAACGAAGCUUGCCCUGCCGAACAAAUAACGGCGAAUUUCAAUUGGGUUGGGUCCCCACGAAUCCGCGGUGGCCCCGAAAUUCCCCAAGGGGG
soil_XZS88675_x1/14-464              UUUGAAUCUUUGGAUCCGCGCAGCUGGCGGCUGACAGCGGAUUUCGAUUUCUGAGCCAGGCCGCCACGCUGCAGUCGAACUUCGUUUUGAUCACCGGAACGAAAUCCA..CU..GAAAGGCGGCGCGAGUUGACCGCAACGCGCGAGCGCGCCGUCGCACUCGCGUACCACGGUCGUUCCGCAUCUAUUGUAUAGACACGGCCAGGCGAUUCGAAAUCAGGACACACUCGGGAGCGGCUCCAAAAUGGAGCCGCUCUUUUGCUUUGGGGAGAAUCGAUUCCACCGGUGGGCGCAUCUCAAUUUCUGGACAGCGCGGUCGGAGUCUGUCGUGGCAUGGGCAUCUUGCCAGGCAUCUUGCCCAUGUUGGCGGCGCCGGAGCGCCGUCCCAAGGCGGGACGCCCGUGCCACGCAGCGAGCUGUCCAGAAAUUGAGGUGCGCCCUCCACCGGAGCCCCG
soil_XZS72798_g1/399-849             UUCGAGCCUAGCCCGGAAAUUUCACGCUCCGGUUUGUCAUGCGCCUCGUGCCCUCUCUUAUACGUAUCUAUGCAAUCGAACCUCGUUCAUAUAGUUGGAACGAAUCCA..CU..GAAAGGUGGUGCGAGUUGACCUCAACUCGCAAGGGAUCCGUCGCUCUCACCGUUCAGCGGCUUGGGGUCAAGCCGCCCCACCUCUACUGCAUGGCCACGUCGAAUUAGCGAUUGUCAGCGUUCAUCAGCGGUUUUUCUGCAUGGCUACAGCUAGGCGCGAAGACGCCGAAGGAACGCGUCGAUUCGCGAAGAACUUCUCGGCGAUCUUCGCGUCCCUUUGCGCGUUGGACCUGGUUUUCCGCUCGAUCAGAAUUCCGGCGUCAGCGUGACGCUCGUACCGCACGCGGCGGUGAAGUCGGGACCCGCGCUCCAGACCGUGUCAUUGAUCANGAACUUGAACG
#=GC SS_cons                         ..........................................................................................................<<..<<..____>>>>--<<<<<<<<____>>>>>>>>:......................................................................................................................................................................................................................................................................................................................
#=GC R2R_LABEL                       -----------------------------------------------------------------------------------------------------............................................----------------------------------------------------------------------------------------------------------------------------------------------------------------------------------------------------------------------------------------------------------------------------------------------------------------------
//
