# Supplementary material for: R2R - software to speed the depiction of aesthetic consensus RNA secondary structures
Source: BMC Bioinformatics. 2011 Jan 4;12:3. doi: 10.1186/1471-2105-12-3 (PMC3023696; doi:10.1186/1471-2105-12-3)
Supplement: Additional file 1 — Source code and example input and output files. C++ and Perl source code is provided. Installation and usage instructions are given in the user manual (Additional file 2), which is also a part of this archive. Example input files for R2R are included in the "demo" subdirectory of this archive, and R2R's raw output on these examples in PDF and SVG format is supplied in the "demo/output-pdf" and "demo/output-svg" subdirectories. Files can be retrieved from the tgz archive file using programs such as WinZip (Windows), StuffIt Expander (Mac) or the tar/gzip commands (UNIX). [file 1471-2105-12-3-S1.TGZ › R2R-1.0.1/demo/104/Solibacter-1.sto]

# STOCKHOLM 1.0
NC_008536.1/2330724-2331241            UCGAUCGUCCCCUCGUUUCGCUUGCAAGUCUCUGAAUCCAGGGGUGCGGCAAUCAAACGCUAUCCGCGACGGUCCCCCGGGUAUUAUCGGUUCGAACCGAAAGUCUUUUCGCCGGUCUCCUCCACGUAGGGGAACCACCGUGCAGCCGUUAACGGGCUUACGAAA.AGCCAGCACCACCUCAGGUCAACGUAUCCUGCGCAGGAUAAAAACUGUUGGUAUUGCGCCGUGGUCAGCGCAACUCUUUACCUGAUUGGCAAUUUAGCACACCGGUUUCGGAGUAUAGGGUGGGUAGCUCUGGUAAGCGAUUGAUGGCGUGGCGAAUAUAAAUUUCAUGUUUGAGUGAAUUGCAGAUUGCAAUAGGGCGGAAUGGGUGCUCUAGCGUGCGGCGAAACUAAGUUGCCUUGUGUUUGAAAACGGAAAACACGCGGUCUAUGUUCAACUCGGGGUACAGCAUCUGCUUCGCCCGUGCUUCGGGUACCCGGAAUUCGCGCACGAGCUCAUACUUGGAUCGCACCCAU
NC_008536.1/2151596-2151079            UCGAUCGUCCCCUCGUUUCGCUUGCAAGUCUCUGAAUCCAGGGGUGCGGCAAUCAAACGCUAUCCGCGACGGUCCCCCGGGUAUUAUCGGUUCGAACCGAAAGUCUUUUCGCCGGUCUCCUCCACGUAGGGGAACCACCGUGCAGCCGUUAACGGGCUUACGAAA.AGCCAGCACCACCUCAGGUCAACGUAUCCUGCGCAGGAUAAAAACUGUUGGUAUUGCGCCGUGGUCAGCGCAACUCUCUACCUGAUUGGACUCUAGCAUGGCGGUCUUGGAGUAAAGGGGGAUGGCCGGCGGUAAGUGAUUGAUAAGGCGGUAAACAUAAAUUUCAUGUUUGAGUGAAUUGCAGAUUGCAAUAGGACAAAAGCGGCCAUGGGACUAACGGACGCCACAAGAACUUGAAUGCCGGCAGCAGUGGCAGCUACGAUCGCUCACCUUUGGGCGACCAGCAUUGCAGACAACCAUUCCCGGAACGUACAUGCUCCUUCUCAGGAGAUACAUUGACGUCGUAACUUUUC
NC_008536.1/3021528-3021011            UCGAUCGUCCCCUUGUUUCGCGUAGCAGUCUCUGUAUCCAGGGGUGCGGCAAUCAAACGCUAUCCGCGACGGUCCCCCGGGUAUUAUCGGUUCGAACCGAUGAUCUUUCCGCCGGUCUCCUCCACGUAGGGGAACCAUCGUGCAGCCGUUAACGGGCUUACGGAA.AGUCAGCACCACCUCAGGUCAACGUAUGCUGGCCGGCAAAAAAGCUGUUGGUAUUGCGCCGUGGUCAGCGCAACUCUCUACCUGACUGAACUCUAGCACGAGAGUUUCGGAGUAUAGGGUGGGUAUAACUUCUAAGUUACUGAUAACAAUGCGAAGAUAAAUUUCAUGCUUGAGUGAUUUGCAGAUUGCAAUAGGGCAAAAGGCAUUUAGAUCGCUCCCUGACGGUCGCGGUUCGCGGUGGAGACAAAGUGCCGAUGAGGCGCGACCGUAAGGGGCGCGUACGACGGGGUGGUGUGCGGGUAGCGCUCCCUAACGGUCGCGGCUCGUUGGUUACGCACUCUUGAUUUCUGUCC
NC_008536.1/5777173-5776656            UCGAUCGUCCCCUUGUUUCGCGUAGCAGUCUCUGUAUCCAGGGGUGCGGCAAUCAAACGCUAUCCGCGACGGUCCCCCGGGUGUUAUCGGUUCGAACCGAAGAUCUUUCCGCCGGUCUCCUCCACGUAGGGGAACCAUCGUGCAGCCGUUAACGGGCUUACGGAA.AGUCAGCACCACCUCAGGUCAACGUAUGCCGGCCGGCAAAAAAACUGUUGGUAUUGCGCCGUGGUCAGCGCAACUCUCUACCUGAUUGAGAAGUUAGCACACGAGUUCCGGAGUGUAGGGUGGGUAAGUCCGCUAAGUGGCUGAUAACAACGCGAAGAUAAAUUUCAUGUUGGAGUGAUUUGCAGAUUGCAAUAGGGCAAAAACGGUGCUGAUUGCUCUUAUCGGAUGGGGAAGAGCGAGCGGCACGUCAGGUCCGCGCCGCGCAGUUCGCACUCCAUCGAACGCCAUUCCACCGAUCGCGAGCGAGCGCAAAAUGCCUACGGCACCAUCACGAUGGGGGCGCGCCAGAAGGC
NC_008536.1/851683-851166              UCGAUCGUCCCCUUGUUUCGCGUAACAGUCUCUGUAUCCAGGAGUGCGGCAAUCAAACGCUAUCCGCGACGGUCCCCCGGGUGUUAUCGGUUCGAACCGAAGAUCUUUCCGCCGGUCUCCUCCACGUAGGGGAACCAUCGUGCAGCCGUUAACGGGCUUACGGAA.AGUCAGCACCACCUCAGGUCAACGUAUCCUGGCCGGCAAAAAAACUGUUGGUAUUGCGCCGUGGUCAGCGCAACUCUCUACCUGAUUGAGAAGUUAGCACACGAGUUCCGGAGUAUAGGGUAGGUAAGUCUGCUAAGUUGCUGAUAACAACGCGAAGAUAUUUUUCAUGUUCGAGUGAAUUGCAGAUUGCAAUAGGGCAGAACAGGUUCUUUUGCUUGGCAGCCAGGCCGCGAUGACCGUCUUACGCCGACGAAGAUGGCGCCGGUCUGCAGAUCCCCGCCAGCGGGCAUUUCCAAUCGCACGCGCCGAGCGCCGAUUGGAUCUGAUCGAUGCCGUGGGCUCCCCAGUUGGUC
NC_008536.1/4666335-4665818            UCGAUCGUCCCCUUGUUUCGCGUAGCAGUCUCUGUAUCCAGGGGUGCGGCAAUCAAACGCUAUCCGCGACGGUCCCCCGGGUAUUAUCGGUUCGAACCGAAGAUCUUUCCGCCGGUCUCCUCCACGUAGGGGAACCACCGUGCAGCCGUUAACGGGCUUACGGAA.AGUCAGCACCACCUCAGGUCAACGUAUCCUGGCCAGGAUAAAAACUGUUGGUAUUGCGCCGUGGUCAGCGCAACUCUUUACCUGAUUGGCAAUUUAGCACACCGGUUUCGGAGUAUAGGGUGGGUAAGUCGGCUAAGUUGCUGAUAACAACGCGAAGAUAUUUUUCAUGUUUGCGUGAUUUUGCAGAUUGCAAUAGGGUAAAAGGCAUGUAGAUCGGCUCCCUUACCUUACGGUCGCGGUUCGCGUGGAGAGUCCGUUGCAUCCUGAAUCGCCGUCGCGAGGGCGGGCUCCUCCUCCGGGAACACGGUGCGGAGGUCGAGGAUCAGGCGGCCUUCUUCAAUCCGGGCUACGAC
NC_008536.1/7704674-7705191            UCGAUCGUCCCCUUGUUUCGCGUAGCAGUCUCUGUAUCCAGGGGUGCGGCAAUCAAACGCUAUCCGCGACGGUCCCCCGGGUAUUAUCGGUUCGAACCGAAGAUCUUUCCGCCGGUCUCCUCCACGUAGGGGAACCAUCGUGCAGCCGUUAACGGGCUUACGGAA.AGUCAGCACCACCUCAGGUCAACGUAUCCUGGCCAGGAUAAAAACUGUUGGUAUUGCGCCGUGGUCAGCGCAACUCUCUACCUGAUUGAGAAGUUACCACACGAGUUUAGGAGUAUAGGGUGGGUAAGUCGGCUAAGUUGCUGAUAACAACGCGAAGAUAAAUUUUAUGUUUGAGUGAUUUGCAGAUUGCAAUAGGGCGAAAGGCAUGUAGAUCGCUCCCUGACGGUCGCGGUUCGCGGUGACGGCGAAGGGUGAUAGCAACCGAGAACCGGGUGGUGUGAGAUCGCUGAUUGGGGUAUGCGGUUUGACGAAGGUGUCCGUUCGGGGGGCGGAGCACAGGCCGGGAGGCCCGU
NC_008536.1/9473368-9473885            UCGAUCGUCCCCUUGUUUCGCGUAGCAGUCUCUGUAUCCAGGGGUGCGGCAAUCAAACGCUAUCCGCGACGGUCCCCCGGGUAUUGUCGGUUCGAACCGAUGAUCUUUCCGCCGGUCUCCUCCACGUAGGGGAACCAUCGUGCAGCCGUUAACGGGCUUACGGAA.AGUCAGCACCACCUCAGGUCAACGUAUGCUGGCCAGCAUAAAAACUGUUGGUAUUGCGCCGUGGUCAGCGCAACUCUCUACCUGACUGAGAAGUUAGCACACUGGUUUCGGAGUAUAGGGUGGGUAUAGCUUAUAAGUUACUGAUAAUAGGGCGAAGAUAAAUUUCAUGUUGGAGUGAAUUGCAGAUUGCAAUAGUAAUUUUCAGACUAACCAUCCCGUGCAGCGGGCGUCUAUUGUAAAUAACUUAGGUAUCGACAUGAGCAGGCCAUCGGAACUGAUUCAGGGGACGCUCGAUCUGCUGAUUCUGAAGACGCUGUCACUCCAACCGCAGCAUGGGUGGGCGAUCGCGAAGC
NC_008536.1/8809316-8809834            UCGAUCGUCCCCUUGUUUCGCGUAGCAGUCUCUGAAUCCAGGGGUGCGGCAAUCAAACGCUAUCCGCGACGGUCCCCCGGGUGUUAUCGGUUCGAACCGAUGAUCUUCCGGCCGGUCUCCUCCACGUAGGGGAACCAUCGUGCAGCCGUUAACGGGCUUACCGGAAAGUCAGCACCACCUCAGGUCAACGUAUGCUGGCCAGCAUAAAAGCUGUUGGUAUUGCGCCGUGGUCAGCGCAACUCUCUACCUGAUUGAGAAGUUAGCACACGAGUAAAGGAGUAUAGGGUGGGUAAGUCUGGUAAGUUGCUGAUAACAACGUGAAGAUAAAUUUCAUGUUUGAGUGAAUUGCAGAUUGCAAUAGGGCGAAAGGUAUGGAGACCGCUCCCUGACGGUCGCGGUUCGCGUGAGGCGAAAUGGGAUCGACUCAAGGGAUAAGGGAUGCUAAAGUCCGUUUGUGUUCAAACUUCUCCUCUGCACUACGCUUGCCGCAGUUGCCGCUCAUGCAGCGAACCCAUGGGA
NC_008536.1/2362647-2362130            UCGAUCGUCCCCUUGUUUCGCGUAGCAGUCUCUGUAUCCAGGGGUGCGGCAAUCAAACGCUAUCCGCGACGGUCCCCCGGGUGUUAUCGGUUCGAACCGAUGAUCUUCCGGCCGGUCUCCUCCACGUAGGGGAACCAUCGUACAGCCGUUAACGGGCUUACCGGA.AGUCAGCACCACCUCAGGUCAACGUAUGCUGGCCAGCAUAAAAACUGUUGGUAUUGCGCCGUGGUCAGCGCAACUCUCUACCUGAUGGCAAUUUAGCACACAGGAUUCGGAGUAUAGGGUGGGUAAGUCUGCUAAGUUGCUGAUAACAACGCGAAGAUAUUUUUAAUGUUUGAGUGAAUUGCAGAUUGCAAUAGGGAUUUUAGACCUUCUCGGUCUUCUGCUGCAGUUCGUCCGAUUCCAACAGGUAGUGGGGUUCGCGCCCCAAAUUUGGGCGCAGUCCAUUCACCCGCACGAAUCGCAGUUGUCCCGAGUCUUCGGUGCCUUCCUGCAGCACCAGCAGGUCUCCCACCGCG
NC_008536.1/8429270-8428753            UCGAUCGUCCCCUUGUUUCGCGUAGCAGUCUCUGAAUCCAGGGGUGCGGCAAUCAAACGCUAUCCGCGACGGUCCCCCGGGUAUUAUCGGUUCGAACCGAUGAUCUUCCGGCCGGUCUCCUCCACGUAGGGGAACCAUCGUGCAGCCGUUAACGGGCUUACCGGA.AGUCAGCACCACCUCAGGUCAACGUAUGCUGGCCAGCAUAAAAACUGUUGGUAUUGCGCCGUGGUCAGCGCAACUCUCUACCUGAUUGAGAAUUUAGCAUGAGGGUUCUGGAGUGAAGGGGGGCUCAAUUUUUUUUGGAAGUGCCUGAAAAUAAGGGAAAUAUAAAUUUCAUGUUUGUGUGAAUUGCAGAUUGCAAUAGGGCAAAAAAGGCAUGUAGCUCGCUCCCUGACGGUCGCGGUUCGCGGCGGGGGGAAAGGGAGCGCGGGCAAGCUAAAGCAUGCCCUAUCAAUGAUGGAACCAACGUAAAUUUUGGAUGCAGAAUGCGGCUGCGGACGCGUCGAGCCGCUAUCAUG
NC_008536.1/1098616-1098099            UCGAUCGUCCCCUUGUUUCGCGUAGCAGCCUCUGUAUCCAGGGGUGCGGCAAUCAAACGCUAUCCGCGACGGUCCCCCGGGUGUUAUCGGUUCGAACCGAUGAUCUUCCGGCCGGUCUCCUCCACGUAGGGGAACCAUCGUGCAGCCGUUAACGGGCUUACCGGA.AGUCAGCACCACCUCAGGUCAACGUAUGCUGGCCAGCAUAAAAACUGUUGGUAUUGCGCCGUGGUCAGCGCAACUCUCUACCUGAUUGAGAAGUUACCACACGGGUUUAGGAGUAUAGGGUGGGUAUAACUUCUAAGUUACUGAUAACAACGCGAAGAUAAAUUUCAUGUUUGAGUGAAUUGCAGAUUGCAAUAGAGAAAAGAGCGGCAAAACGUGGCGCGGUGUCUCCCGUGCGACUCCGUCAUUGACGUAUGCAUUGAUAACGGUUAACGGGGCGACGACUGGAUGACCACCAAUCGCGCCAUCAGCUCCGCCGCCUCCGCAUCGCGGCGUUGAGCCUUGCGCAGUUCGGC
NC_008536.1/5423526-5424043            UCGAUCGUCCCCUUGUUUCGCGUAGCAGUCUCUGUAUCCAGGGGUGCGGCAAUCAAACGCUAUCCGCGACGGUCCCCCGGGUAUUAUCGGUUCGAACCGAUGAUCUUCCGGCCGGUCUCCUCCACGUAGGGGAACCAUCGUGCAGCCGUUAACGGGCUUACCGGA.AGUCAGCACCACCUCAGGUCAACGUAUGCUGGCCAGCAUAAAAACUGUUGGUAUUGCGCCGUGGUCAGCGCAACUCUCUACCUGAUGGCAAUUUAGCACACGAGUAAAGGAGUAUAGGGUAGGUAUAACUUCUAAGUUGCUGAUAACAACGCGAAGAUAUAUUUUAUGUUUGAGUGAAUUGCAGAUUGCAAUAGUGAGAAAAGGCCUUUAGAUCGCUCCCUGACGGUCGCGGUUCGCGGUGAGGCCGGUGCUGGCGAGGGCAGGUGGCGUUUUGGGGGGCGGUAGAAUGGCCAAGUGCAUUUGAAGCCUCUGGAUGACAUUCGAGUUCUGGAUUUUUCGCACGCGCUUGCCGG
NC_008536.1/7291950-7292467            UCGAUCGUCCCCUUGUUUCGCGUAACAGUCUCUGUAUCCAGGGGUGCGGCAAUCAAACGCUAUCCGCGACGGUCCCCCGGGUGUUAUCGGUUCGAACCGAUGAUCUUCCCGCCGGUCUCCUCCACGUAGGGGAACCAUCGUACAGCCGUUAACGGGCUUACGGGA.AGUCAGCACCACCUCAGGUCAACGUAUGCUGGCCAGCAUAAAAACUGUUGGUAUUGCGCCGUGGUCAGCGCAACUCUCUACCUGAUUGAGAAGUUAGCACACGAGUAAAGGAGUAUAGGGUGGGUAAGUCUGCUAAGUUGCUGAUAACAACGCGAAGAUAAAUUUCAUGUUUGAGUGAAUUGCAGAUUGCAAUAGGUCAAGUUGCGAGGGUUGCCUGGGUUGGCGCCGGUUGAAGGUGACCGGGGAAAUCGAAAAGCUCAAACUCUUAGUGAGCCACGAAACGCCCUGCCCGCGAAGCAAGAUUCCGCACCAUUAUGAUAGAGGAAGACCGUGUCGUACCGGCGAUCACAAAA
NC_008536.1/4303393-4302876            UCGAUCGUCCCCUUGUUUCGCGUAGCAGCCUCUGUAUCCAGGGGUGCGGCAAUCAAACGCUAUCCGCGACGGUCCCCCGGGUGUUAUCGGUUCGAACCGAUGAUCCUCCGGCCGGUCUCCUCCACGUAGGGGAACCAUCGUGCAGCCGUUAACGGGCUUACCGGA.AGUCAGCACCACCUCAGGUCAACGUAUCCUGGCCAGGAUAAAAACUGUUGGUAUUGCGCCGUGGUCAGCGCAACUCUCUACCUGAUUGAGAAGUUAGCACACGAGUAAAGGAGUAUAGAGUGGGUAAGUCCGCUAAGUUGCUGAUAACAAGACGAAGAUAUUUUUCAUGUUUGAGUGAAUUGCGGAUUGCAAUAGGGCAAAAAGGAGAGGGUGGGCUACUAUUCUCUUUGCGUGACUCUGCGGCUCUGGGAGAGAGCUGCUGGUUCUCGCAAACCCGCAAAGCCGCAAAGUAACGCCAAGAACAAGAGCUGCGCAGUACCGGCCCGGCAUACUGCGUCGGAAUCAUCGAUUCG
NC_008536.1/9133656-9134173            UCGAUCGUCCCCUUGUUUCGCGUAGCAGUCUCUGUAUCCAGGGGUGCGGCAAUCAAACGCUAUCCGCGACGGUCCCCCGGGUGUUAUCGGUUCGAACCGAUGAUCUUCCGGCCGGUCUCCUCCACGUAGGGGAACCAUCGUGCAGCCGUUAACGGGCUUACCGGA.AGUCAGCACUACCUCAGGUCAACGUAUCCUGGCCAGGAUAAAAACUGUUGGUAUUGCGCCGUGGUCAGCGCAACUCUCUACCUGAUUGGCAAUUUAGCACACCGGUUUCGGAGUACAGGGUUAGCAAAUCCUGUAAGUUACUGAGAACAACGCGAAAAUAAAGUUCAAGUUUGUGUGAACGGUAUAUUUUAGUGUUCGAAUUCUUCGUUCAUCCAACGCUGGAAGGCAGUUAUGUUUUGGGGGCGGCUUAGGAACUGCUUCACCAAGUCGUUGGCGGACGUGGAACCGCCGGGUUCCAGCACCAGCCGACGGUAGCGCAUCGGCGCUUCCCCAGCGAGCAGGUUCUUCUGGUC
NC_008536.1/3435044-3435561            UCGAUCGUCCCCUUGUUUCGCGUAGCAGUCUCUGUAUCCAGGGGUGCGGCAAUCAAACGCUAUCCGCGACGGUCCCCCGGGUGUUAUCGGUUCGAACCGAUGAUCUUCCGGCCGGUCUCCUCCACGUAGGGGAACCACCGUGCAGCCGUUAACGGGCUUACCGGA.AGUCAGCACCACCUCAGGUCAACGUAUCCUGGCCAGGAUAAAAACUGUUGGUAUUGCGCCGUGGUCAGCGCAACUCUCUACCUGAUUGAGAAUUUACCAUGAGAGUUCUGGAGUAUAGGGUAUGGAUACCUGUUAAAUCAUUGAGAACAUGGGAAACAAAUAUUUCAUGUUUGAGUGAAUGGCAGAUUGCAAUAGUGCAAAAGGCAUAUAGAUCGCUCCCUGACGGUCGCGGUUCGCGGCGGGGUGAAGCGGUGGUGGGAGGAGACGAGCGAGGCGGGCGUCCUCCGGGAUGAAGGAUGGGAUGGGAGGCCAAUCGCGGGCGGGGGUGAAAUGGGGAGUGGUGUGGUGGCGCC
NC_008536.1/2241245-2241762            UCGAUCGUCCCCUUGUUUCGCGUAGCAGUCUCUGUAUCCAGGGGUGCGGCAAUCAAACGCUAUCCGCGACGGUCCCCCGGGUGUUAUCGGUUCGAACCGAUGAUCUUCCGGCCGGUCUCCUCCACGUAGGGGAACCAUCGUGCAGCCGUUAACGGGCUUACCGGA.AGUCAGCACCACCUCAGGUCAACGUAUCCUGGCCAGGAUAAAAACUGUUGGUAUUGCGCCGUGGUCAGCGCAACUCUCUACCUGAUUGAGAAGUUAGCACACGAGUAAAGGAGUAUAGGGUAGGUAUAACUUCUAAGUUGCUGAUAACAACGCGAAGAUAAAUUUCAUGUUUGAGUGAUUUGCAGAUUGCAAUAGGCAGAAAUUAGUACUUCUUUCCUCUUAACAGCACCACUCGCACCCAGAGGCGGAUCAACUCGCCCAACGUGGUUGCCAGCGAUUUGAGCCGGAAAAACUGCGAUUUUCCAUGCAGGCGCGGGUAAUGACGGACGCCCGUCUCCACCACGCCGCAGCCG
NC_008536.1/9067333-9066816            UCGAUCGUCCCCUUGUUUCGCGUGUCAGCCUCUGUAUCCAGGGGUGCGGCAAUCAAACGCUAUCCGCGACGGUCCCCCGGGUAUUAUCGGUUCGAACCGAUGAUCUUCCGGCCGGUCUCCUCCACGUAGGGGAACCAUCGUGCAGCCGUUAACGGGCUUACCGGA.AGUCAGCACCACCUCAGGUCAACGUAUCCUGGCCAGGAUAAAAACUGUUGGUAUUGCGCCGUGGUCAGCGCAACUCUCUACCUGAUUGGACUCUAGCACACCGGUUUCGGAGUAUAGGGUGGGUAAGUCCGCUAAGUUACUGAUAACAACGCAAAGAUAUUUUUCAUGUUUGCGUGAUUUGCAGAUUGCAAUAUUAGCGUCCGAGGAUUUCCAAGUAACGUGCCACGGCCUGGAUGCCGCGGUAGAAGUUCGGGAGAUGGAACUUCUCGUUGGGGGCGUGCAGGUUGUCGUCGGGCAAGCCGAAGCCCAUCAUUACGCUGGGAAUUCCGAGAUAGCGGUCGAAGACGCCGACG
NC_008536.1/4096163-4095646            UCGAUCGUCCCCUUGUUUCGCGUAGCAGUCUCUGUAUCCAGGGGUGCGGCAAUCAAACGCUAUCCGCGACGGUCCCCCGGGUAUUAUCGGUUCGAACCGAUGAUCUUCCGGCCGGUCUCCUCCACGUAGGGGAACCAUCGUGCAGCCGUUAACGGGCUUACCGGA.AGUCAGCACCACCUCAGGUCAACGUAUCCUGGCCAGGAUAAAAACUGUUGGUAUUGCGCCGUGGUCAGCGCAACUCUCUACCUGAUUGAGAAGUUAGCACACGUGUAAAGGAGUACAGGGUAGGUAUAACUUCUAACUUACUGAUAACAACGCGAAGAUAAAUUUCAAGUUCGUGUGAUUUGCAGAUUGCAAUAGGAUAAACAGCUUAAAUUAGUGAACAGGCCGGGAGGCCUGUCCUAUUCCAUGCACAAGCUUCUGGUCUGCUUCCUUCUUGUCGGCAGCCUUGCCGCCGCUGAGCGCGAUCCGCUGGCAUCCGUCAAUCCGCUGAUUGGAACGCAGAAGAGCAAAAUCGG
NC_008536.1/652498-653015              UCGAUCGUCCCCUUGUUUCGCGUAGCAGUCUCUGUAUCCAGGGGUGCGGCAAUCAAACGCUAUCCGCGACGGUCCCCCGGGUAUUAUCGGUUCGAACCGAUGAUCUUCCGGCCGGUCUCCUCCACGUAGGGGAACCAUCGUGCAGCCGUUAACGGGCUUACCGGA.AGUCAGCACCACCUCAGGUCAACGUAUCCUGGCCAGGAUAAAAACUGUUGGUAUUGCGCCGUGGUCAGCGCAACUCUCUACCUGAUGGCAAUUUAGCACACAGGAUUCGGAGUAUAGGGUGGGUAAGUCUGCUAAGUUGCUGAUAACAACGCGAAGAUAAAUUUCAUGUUUGUGUGAUUUGCAGAUUGCAAUAGGUCAGUUUUGGGGCUGGAACCAGGCGUUGCCGGCAUUGGCGAUGAUCAACUCGUGUUCGUCAACCACGCCGGCGAGGCGGAUGACCUUCUCCUGAAACGUGAGCGUAUGGCCGCUGUCGUAGGGGAAAUAGGUGCUGCCGAGGAAGUGCAGGACCUCGC
NC_008536.1/8250798-8250281            UCGAUCGUCCCCUUGUUUCGCGUAGCAGCCUCUGUAUCCAGGGGUGCGGCAAUCAAACGCUAUCCGCGACGGUCCCCCGGGUGUUAUCGGUUCGAACCGAUGAUCUUCCGGCCGGUCUCCUCCACGUAGGGGAACCAUCGUGCAGCCGUUAACGGGCUUACCGGA.AGUCAGCACCACCUCAGGUCAACGUAUCCUGGCCAGGAUAAAAACUGUUGGUAUUGCGCCGUGGUCAGCGCAACUCUCUACCUGAUUGGACUCUAGCACGCGAGAUUCGGAGUAUAGGGUGGGUAAGUCUGCUAAGUUGCUGAUAACAACGCGAAGAUAAAUUUCAUGUUUGAGUGAAUUGCAGAUUGCAAUAGGGCAAGAAGCAUGUAGUUCGCUCCCUGACGGUCGCGGUUCGCGGGGACGGCGAAGGGUGAUGGCGAAGGUGUGAGGGGGCGGCGAAGGUGGGAGGGCGGUGGUGAAGGGGUGAGGGGGAAAGGGUCAGGGAGCGGGUAGCGCUCCCUGACGGUCGCGGC
NC_008536.1/4379863-4379346            UCGAUCGUCCCCUUGUUUCGCGUAGCAGUCUCUGAAUCCAGGGGUGCGGCAAUCAAACGCUAUCCGCGACGGUCCCCCGGGUCUUAUCGGUUCGAACCGAUGAUCUUCCGGCCGGUCUCCUCCACGUAGGGGAACCAUCGUGCAGCCGUUAACGGGCUUACCGGA.AGUCAGCACCACCUCAGGUCAACGUAUCCUGGCCAGGAUAAAAACUGUUGGUAUUGCGCCGUGGUCAGCGCAACUCUCUACCUGAUUGAGAAGUUAGCACACGAGUAAAGGAGUAUAGGGUAGGUAUAACUUCUAAGUUGCUGAUAACAACGCGAAGAUAAAUUUCAUGUUUGUGUGAACGGACUUUUCAGGGACUUACUUCUUGAGAGCUUCCUCGAUCGAUUGACGGAGCUGAGCCUUCUCUACUUCGGUGAGCAUGUCGUCGCCCGCCAGCAGCGAGAGGGCCUUUUCAUAGGCACUUCGAGCAGCGGGGAGAUCGCCGGUUUGCUGGAGCGCCGUGGCGAGCGCCUCGG
NC_008536.1/1943380-1943897            CGAUCGUCCCCUUGUUUCGCGUAAGCAGUCUCUGUAUCCAGGGGUGCGGCAAUCAAACGCUAUCCGCGACGGUCCCCCGGGUAUUAUCGGUUCGAACCGAUGAUCUUCCGGCCGGUCUCCUCCACGUAGGGGAACCAUCGUGCAGCCGUUAACGGGCUUACCGGA.AGUCAGCACCACCUCAGGUCAACGUAUCCUGGCCAGGAUAAAAACUGUUGGUAUUGCGCCGUGGUCAGCGCAACUCUCUACCUGAUUGAAAGUUAGCACACGAGUAAAGGAGUACAGGGUAGGUAAGUCUGCUAAGUUGCUGAUAACAACGCGAAAAUAUUUUUGAUGUUUGUGUGACGACUAUUUUGCCGGACUCUUUCCGCGUGAUUUUUCCUCGAUAUGCAGCUUGUGCUGCUUACCAUCCACGCGGAUGAUGAGUUGUUUGCCGUCUUCCGCCACCUCCACCCGGGCUCCGUCGCGCAGGCGCAGCGUGCCGGCUGUUGUGACGAUCUGCGUCACGUGAUAGAGCCACG
NC_008536.1/8987042-8987559            UCGAUCGUCCCCUUGUUUCGCGUAGCAGUCUCUGUAUCCAGGGGUGCGGCAAUCAAACGCUAUCCGCGACGGUCCCCCGGGUGUUAUCGGUUCGAACCGAUGAUCUUCCGGCCGGUCUCCUCCACGUAGGGGAACCAUCGUGCAGCCGUUAACGGGCUUACCGGA.AGUCAGCACCACCUCAGGUCAACGUAUCCUGGCCAGGAUAAAAACUGUUGGUAUUGCGCCGUGGUCAGCGCAACUCUCUACCUGAUUGAGAAGUUAGCACACGAGUAAAGGAGUACAGGGUAGGUAAAUCUUGUAAAUGAUUGAUAACAGGGCGAAGAUAAAUUUUAUGUUUGAGUGAAUUGCAGAUUGCAAUAGGGCCAAAGACGAGCUUUUCCGAAAGGCUAAAGCGGCGUGCGGCGCGACAACGGAUACCGAGGCCGUCCGGUUAGGCUUGGAGGCACUCGUGAGGCAUGCAGCCUACGAACGGCUUCGAGCCUUGCGGGGGUCAGAGCCGAACGCACCAGAUGUCCCAC
NC_008536.1/5176502-5175985            UCGAUCGUCCCCUUGUUUCGCGUAGCAGCCUCUGUAUCCAGGGGUGCGGCAAUCAAACGCUAUCCGCGACGGUCCCCCGGGUAUUAUCGGUUCGAACCGAUGAUCUUCCGGCCGGUCUCCUCCACGUAGGGGAACCAUCGUGCAGCCGUUAACGGGCUUACCGGA.AGUCAGCACCACCUCAGGUCAACGUAUCCUGGCCAGGAUAAAAACUGUUGGUAUUGCGCCGUGGUCAGCGCAACUCUCUACCUGAUUGAGAAGUUAGCACACGAGUAAAGGAGUACGAGGUGUGGAAAUCCUGUAAGUUGGUGAAAAGAAGCGAAAAAUAAAUAUCAAGUUUGUGUGAACGGGAAAUUGUCAAACAUUUGAACGGGCCGCGGCGUCAAUCAAGGUAUGACGACGACUUAUGUUACAGGCGUGUGUGCUCGCGCGGCGGCAGUGGGCGCAGCCUUCACGGUUAUGGCGUGGGGCGCGGACCCGGCGCUGACGAUUUACAACCAGAAUUUCGCGGUGAUCCGGGA
NC_008536.1/1803245-1802728            UCGAUCGUCCCCUUGUUUCGCGUAGCAGCCUCUGUAUCCAGGGGUGCGGCAAUCAAACGCUAUCCGCGACAGUCCCCCGGGUGUUAUCGGUUCGAACCGAUGAUCUUCCGGCCGGUCUCCUCCACGUAGGGGAACCAUCGUGCAGCCGUUAACGGGCUUACCGGA.AGUCAGCACCACCUCAGGUCAACGUAUCCUGGCCAGGAUAAAAACUGUUGGUAUUGCGCCGUGGUCAGCGCAACUCUCUACCUGAUUGGACUCUAGCACGCGGGUUUCGGAGUAUAGGGUAGGUAAGUCUGCUAAGUCACUGAUAACAACGCAAAGAUAAAUUUUGAGUUUGAGUGAAUUGCAGAUUGCAAUAGGCGAAAAGGAAGAAUUUGGGCCACGGAUGGACACGAAUAAACACUGAUAAGAACGAAUCAGGACUGGCGUUCGACCGGCAUCCUCCGGGCAGGGCUUCUACGGGAGACUGCAAAAGAAAAACAGGAUCACCCAGCAUCGAAAAAAAUUCUUAUGGCCGU
NC_008536.1/5502432-5502949            UCGAUCGUCCCCUUGUUUCGCGUAGCAAUCUCUGUAUCCAGGGGUGCGGCAAUCAAACGCUAUCCGCGACGGUCCCCCGGGUGUUAUCGGUUCGAACCGAUGAUCUUCCGGCCGGUCUCCUCCACGUAGGGGAACCAUCGUGCAGCCGUUAACGGGCUUACCGGA.AGUCAGCACCACCUCAGGUCAACGUAUCCUGGCCAGGAUAAAAACUGUUGGUAUUGCGCCGUGGUCAGCGCAACUCUCUACCUGAUUGGCAAUUUAGCACACAGGUUUAGGAGUAUCAGGUGGGUAAGUCUGCUAAGUUGCUGAUAAUAACCCGAAGAUAAAUUUCAUGUUUGUGUGAUUUGCAGAUUGCAAUAGGGCGAAAGGCAUGUAGAUCGCUCCCUGACGGUCGCGGCUCGUCCGUGGGCAGGACCUACCGGGUCUCGAGGGCGCGGGCAAUGCGGCGAUCGGGCACCAGCCAGAGGAGCGCGGCGAAGGCAUAGAGGCCGGCCGAAAUCCAGGGGCUCACAAACGCG
NC_008536.1/9401098-9400581            UCGAUCGUCCCCUUGUUUCGCGUAGCAGUCUCUGUAUCCAGGGGUGCGGCAAUCAAACGCUAUCCGCGACGGUCCCCCGGGUGUUAUCGGUUCGAACCGAUGAUCUUCCGGCCGGUCUCCUCCACGUAGGGGAACCAUCGUGCAGCCGUUAACGGGCUUACCGGA.AGUCAGCACCACCUCAGGUCAACGUAUCCUGGCCAGGAUAAAAACUGUUGGUAUUGCGCCGUGGUCAGCGCAACUCUCUACCUGAUUGGACUCUAGCACGCGAGAUUCGGAGUAUAGGGUAGGUAGGUCUGCUAAGUUGCUGAUAACAACGCGAAGAUAAAUUUCAUGUUUGUGUGAUUUGCAGAUUGCAAUAGAUCAGAAUUAGUCCAGCUCCAACUCCUGGUAGGGUAAUUCCCUGAUACUGCCUGCGAUUUGGGGCGUCUGACCUCUGGUACACUUAAAACUUCAAGGGUUAGUCUGAAUCUACUAGUCGGGGUCGUUCAUUGAAGGUCCGCGUCUUCCUUUGGUCUAUU
NC_008536.1/2561950-2561433            UCGAUCGUCCCCUUGUUUCGCGUAGCAGUCUCUGUAUCCAGGGGUGCGGCAAUCAAACGCUAUCCGCGACGGUCCCCCGGGUAUUAUCGGUUCGAACCGAUGAUCUUCCGGCCGGUCUCCUCCACGUAGGGGAACCAUCGUGCAGCCGUUAACGGGCUUACCGGA.AGUCAGCACCACCUCAGGUCAACGUAUCCUGGCCAGGAUAAAAACUGUUGGUAUUGCGCCGUGGUCAGCGCAACUCUCUACCUGAUUGGACUUUAGCAUGCGAGAUUCGGAGUAUAGGGUGGGUAAGUCUGCUAAGUUGCUGAUAACAACGCGAAGAUAUUUUUCAUGUUGGCGUGAUUUGCAGAUUGCAAUAGGACUAUUUCACGACAAUCGAGCUCACUGUCUCCACGCCGCCUACCGAAAGGCGCAGUUCGAGCGAGCCGGCGGCCGCAGACUGGGGAACCACGGCGUUCACCUGAAAUAAACCGGCGACCGCGUUUGCUGCCGAGCCGGCGAACUGCACUGGCGCAGGU
NC_008536.1/7065324-7064809            UCGAUCGUCCCCUUGUUUCGCGUAACAGUCUCUGUAUCCAGGGGUGCGGCAAUCAAACGCUAUCCGCGACGGUCCCCCGGGUAUUAUCGGUUCGAACCGAUGAUCUUCCGGCCGGUCUCCUCCACGUAGGGGAACCAUCGUGCAGCCGUUAACGGGCUUACCGGA.AGUCAGCACCAC..CAGGUCAACGUAUCCUGCGCAGGAUAAAAACUGUUGGUAUUGCGCCGUGGUCAGCGCAACUCUCUACCUGAUUGAGAAUUUAGCACACAGGUUUCGGAGUAUAGGGUGAGUAAGUCUACUAAGUUGCUGAUAACAACGGGAAGAUAAAUUAUAAGUUCGUGUGAAUUGCAGAUUGCAAUAGGGCAAAAAGCUUAGAUUGCUGGUACUGGAGGCUUGUCCUGCGCGCCGGCCGCUGCCGGCCGCCGGUGAGAUGCCUCAGGACUUUCAGCUCGCCUCUACCUCAUUCGGCGCGCACGAACUUGAGCGUGGGCGCUGAGUCUACGGCAACUCCGCGCGCGU
NC_008536.1/6073791-6073274            UCGAUCGUCCCCUUGUUUCGCGUAGCAGUCUCUGUAUCCAGGGGUGCGGCAAUCAAACGCUAUCCGCGACGGUCCCCCGGGUAUUAUCGGUUCGAACCGAUGAUCUUCCGGCCGGUCUCCUCCACGUAGGGGAACCAUCGUGCAGCCGUUAACGGGCUUACCGGA.AGUCAGCACCACCUCAGGUCAACGUAUCCUGCGCAGGAUAAAAACUGUUGGUAUUGCGCCGUGGUCAGCGCAACUCUCUACCUGAUUGAGAAUUUAGCACACAGGUUUCGGAGUAUAGGGUGAGUAAGUCUACUAAGUUGCUGAUAACAACGGGAAGAUAAAUUUCAUGUUCGAGUGAAUUGCAGAUUGCAAUAGGGUAAAAAGGCUUGGUGGAGCAAGGGAAUACUUCUCAAGAACGCGCGGCGCAGGUGAUGCGCAAUUUGGAAGCGGGGACGGUCUGCGUAGAAGCCCUGAAAGGCGGCUGCACGGUCGAACCCCCCCACCGCGAACAACGGAACACUCCUCGAAAAGCG
NC_008536.1/5102869-5102352            UCGAUCGUCCCCUUGUUUCGCGUAGCAGUCUCUGUAUCCAGGGGUGCGGCAAUCAAACGCUAUCCGCGACGGUCCCCCGGGUGUUAUCGGUUCGAACCGAUGAUCUUCCGGCCGGUCUCCUCCACGUAGGGGAACCAUCGUGCAGCCGUUAACGGGCUUACCGGA.AGUCAGCACCACCUCAGGUCAACGUAUCCUGCGCAGGAUAAAAACUGUUGGUAUUGCGCCGUGGUCAGCGCAACUCUCUACCUGAUUGAGAAUUUAGCACACGAGUAAAGGAGUAUAGGGUGGGUAAGUCUGCUAAGUUGCUGAUAACAACACGAAGAUAAAUUUCAUGUUUGUGUGAUUUGCAGAUUGCAAUAGGUCUAAAGCUGGUUGGUCGUACCCGGGCGCCGGCAAAUGGCAGCGCGAGCCAGGGGAGACCUAAUCGUUGCGAAGAGCGCGAAUAGGAUCCACCAGUAGUGCGCGCCUUGCAGGGAACAGCGAAGCAAGAGCGACUGUGGCGGUGAAGAGCCCGAUGG
NC_008536.1/2933382-2932865            UCGAUCGUCCCCUUGUUUCGCGUAGCAGUCUCUGUAUCCAGGGGUGCGGCAAUCAAACGCUAUCCGCGACGGUCCCCCGGGUAUUAUCGGUUCGAACCGAAGAUCUUCCAGCCGGUCUCCUCCACGUAGGGGAACCAUCGUGCAGCCGUUAACGGGCUUACCGGA.AGUCAGCACCACCUCAGGUCAACGUAUCCUGGCCAGGAUAAAAACUGUUGGUAUUGCGCCGUGGUCAGCGCAACUCUCUACCUGAUUGGCAAUUUAGCACGCCGGUUUCGGAGUAUAGGGUGGGUAAAUCUGCUAAGUUGCUGAUAACAACGCGAAGAUAUUUUUCAUGUUUGAGUGAAUUGCAGAUUGCAAUAGGUCAAAAAGCUGGUAGAUUGGCAAAUUCCGACCUUCUAGGAUGACAGCGCAGUCCGAAGCGCAGAAAGGAGCGUACCGAGCCGAAAAGGCUUGCGAACAAAGCCGCGGACUUGGGGUGCGCUCAUGCUCCCGUUCACGCUCUCUUCGCUAUAUGCGCU
#=GC SS_cons                           ....................................................................................................(((-(((((((,,<<<<<<<<______>>>>>->>>,,,,,,,<<<<_______>>>>,,))))).)))))---------.....<<<<-<<<<<<_.__>>>>>>------>>>>,,,............................................................................................................................................................................................................................................................................................................
#=GC R2R_LABEL                         ----------------------------------------------------------------------------------------------------..........j..............................................................................1..................................-------------------------------------------------------------------------------------------------------------------------------------------------------------------------------------------------------------------------------------------------------------------------------------------------------
#=GF qR2R multistem_junction_circular j all-stems-anyangle
#=GF R2R multistem_junction_circular j s0 -90 l s1 +90 l
#=GF R2R turn_stem_at_internal 1 -1 l
//
