# Supplementary material for: R2R - software to speed the depiction of aesthetic consensus RNA secondary structures
Source: BMC Bioinformatics. 2011 Jan 4;12:3. doi: 10.1186/1471-2105-12-3 (PMC3023696; doi:10.1186/1471-2105-12-3)
Supplement: Additional file 1 — Source code and example input and output files. C++ and Perl source code is provided. Installation and usage instructions are given in the user manual (Additional file 2), which is also a part of this archive. Example input files for R2R are included in the "demo" subdirectory of this archive, and R2R's raw output on these examples in PDF and SVG format is supplied in the "demo/output-pdf" and "demo/output-svg" subdirectories. Files can be retrieved from the tgz archive file using programs such as WinZip (Windows), StuffIt Expander (Mac) or the tar/gzip commands (UNIX). [file 1471-2105-12-3-S1.TGZ › R2R-1.0.1/demo/104/STAXI.sto]

# STOCKHOLM 1.0
NZ_ABFH02000001.1/1901811-1902334            GCGAAGCGCGGCAGCUCCGGUUCGCAAAUAACCUUUUUGAUGCAAAAACAGUUUUUCCUUUCUGUACCAGCGGUACUGGCAUAGUCUCCCUCCUGCUCCAUGCUGUC.GUU...GACAGCGC..CCAACGCUUCA..CAACCUGAAA.GAAGCGCCUGUUAUC.AGGACGGUUG.................AUCCAUUUACCGGUGCAGACCUCUGCAAACACCG.GGUUGCAGAACAUCG...CGACGGAGGUC.............................................................................................UGAGUUUUAACAUGAUACGUCCUUUUACUGCGCCAGCCUGCUGGUCUGAAUCUGCACCUCACCGAAAUUCUCCCGGCUAACCUGUAUCUGCUGACACCCUCAGAGCCCUUUACCUUACGGACUGCGGCCUGCAUUGCCGCAAGGCAUUUGCUGCCGCGUGACCGUAAAACUGCACCAGACGAUAAAUUUUCAGACACUGCACCAGUCCAGUGCGUCACUUUAACCGCGCUAAGCGGGAAAGUGACGCACGCAGCCCUUUCGACCUGCACCAGAAAACUCAACUGCGCCAGCCCACGGCUG
NZ_CAAS01001077.1/1529-2009                  GCGAAGCGCGGCAGUUCAGGCUCGCAAAUAAUCUUUUUGACGUACAAACAGUUUUUCCUUUCUGCGCCAGCGGCACUGGCGUAGUCUCCCUCCUGCUCCAUGCUGUC.GUC...GACAGCGC..CCAACGCUUCA..CAACCUGAAA.GAAGCGCCUGUUAUC.AGGACGGUUG.................AUCCGUUUACCGGUGCAGACCUCUGCAAACACCG.GGUCGCAGAACAUCG...CGACGGAGGCC.............................................................................................CGAGUUUUAACACUAUAUGUCCUUUACUGCGCCAGCCUGCUGGUCUGAAUCUGCUCCGCGCCGAAAUUUUCCCGGCUAACCUGUAUCUGCUGACACCCUCUGCGCCUUUUACCUUACGGACUGCGGCCUGCAAAGACAGCAGGCUUUGCUGCUGCGUGGUCGUAAAACUGCACCAACGAUAAAUUUUCAGACACUGCACCAGUCCAGUGCGUCACUUUAACCGCGUAAAGCGGGAAAGUGACGCACGCAGCCUUUUC...........................................
NZ_CAAY01001733.1/629-953                    GCGAAGCGCGGCAGUUCAGGCUCGCAAAUAAUCUUUUUGACGUACAAACAGUUUUUCCUUUCUGCGCCAGCGGCACUGGCGUAGUCUCCCUCCUGCUCCAUGCUGUC.GUC...GACAGCGC..CCAACGCUUCA..CAACCUGAAA.GAAGCGCCUGUUAUC.AGGACGGUUG.................AUCCGUUUACCGGUGCAGACCUCUGCAAACACCG.GGUCGCAGAACAUCG...CGACGGAGGCC.............................................................................................CGAGUUUUAACACUAUAUGUCCUUUACUGCGCCAGCCUGCUGGUCUGAAUCUGCUCCGCGCCGAAAUUUUCCCGGCUAACCUGUAUCUGCUGACACCCUCU.......................................................................................................................................................................................................
NC_004631.1/4520398-4520921                  GCGAAGCGCGGCAGUUCAGGCUCGCAAAUAAUCUUUUUGACGUACAAACAGUUUUUCCUUUCUGCGCCAGCGGCACUGGCGUAGUCUCCCUCCUGCUCCAUGCUGUC.GUC...GACAGCGC..CCAACGCUUCA..CAACCUGAAA.GAAGCGCCUGUUAUC.AGGACGGUUG.................AUCCGUUUACCGGUGCAGACCUCUGCAAACACCG.GGUCGCAGAACAUCG...CGACGGAGGCC.............................................................................................CGAGUUUUAACACUAUAUGUCCUUUACUGCGCCAGCCUGCUGGUCUGAAUCUGCUCCGCGCCGAAAUUUUCCCGGCUAACCUGUAUCUGCUGACACCCUCUGCGCCUUUUACCUUACGGACUGCGGCCUGCAAAGACAGCAGGCUUUGCUGCUGCGUGGUCGUAAAACUGCACCAACGAUAAAUUUUCAGACACUGCACCAGUCCAGUGCGUCACUUUAACCGCGUAAAGCGGGAAAGUGACGCACGCAGCCUUUUCGACCUGCACCAGACAACUCAACUGCGCCAGCUCAUGGCUGGAU
NZ_AALF01000047.1/31403-31909                AUAGUCCUUUUUAUUUGGUGAAGGCUAUCAGAAUACAUUUCCAUUACCUUCCAGUGCUUGCCGAAUAUAACAAUGGUGAUUAUCAUAUUCAACGUUGGACCGUUGUC.AUC...GACAACAC..CCUAUGCAUUC.AUGCUCUGUAAGGAUGCGCC.GAAA.....GGUGAGCAA...................G.CCCGAGUUGCC.CAGACCUGAAAUGCAAC..ACU..UUAG.........AGC.GGUAAC.............................................................................................CCCCCUGAACCUUUGAGAGCGGGGAUCGCAGGAUCACUGCGGUGAAGGUAUCCUUAUCCCUCAAUAAAUAGCUUCUACUGAUUAGUAGAGCAACUAUAUCAAUGGGCCUAUGCCCAACAAUCUCGGCAACAUUUGCGGCUCUCUGCUAUGCCAAUUGGAACAUUUGGCAUCUGCCAGAGCAGCAUUUGGUGCGAGAUAUGAGCAGCGCGUCACUUGUGUGAUUGCGAAGCAUAUACCAAGUGACGCGCGCAGCGCAUAACGGACAAACCCGCUUAAUUCGGGCAUCAACGACGUCUGCUA
NZ_AALF01000086.1/36-543                     AGAGUAAGUGAAUAGUCUUAAUUAUCUUAAUUUAUACUAAUUUUGUAAAGUAGGGGGUUGUUGAAUUCGUUUAAUUUAUGUACGAUUUUAUGUGUUCAAUCGUUGUC.UUC...GACAACAC..CCGAUGCUGCC.AUGACCUGUAAGGUAGCACU.GUAC.....AGUGGUCAA...................A.CCCCAGUUGCC.UGGACCUGAAAUGCAAC..ACU..UUUAG........AGU.GGUAAC.............................................................................................CCCCCUGAACCUUUGAAAGCGGGGAUCGCAGUUCACUGCGAUAAAGGUACACUUUUCUAACAUGUCUUAAUUGGCAUCCUAUCUGAUUGACCCACCCUCAAGGGAGCAUGCUUUCCUGCCGAGGGAUAGGUGUUCCCUUAUUUUUUGCAUAAGGAGACAUCAAUGACCACUUUUGUACUUGCCGCAGAAUACCGGAAUGCAGCAGACCGUAUGUUUACCCUGGCGAAUGUACAUUUCUGCGCAAGUGUUGGGCAUGAUGAGCGGUAUUCAUGGUGUGGUAGUGCGCAGCGUCAUCUUGCA
BAAW01011162.1/462-1                         CGGCAACGGCGCCUUUUUUUAUUCUGCAACUCGCAGCAGCACCUCCUCUGGUUUCAGGUUGACAUUCUCGCCGGGCAGUUUAAUGAUGGUCGUGCUUAAUUGCCGU..UUUU...ACGACCA..CCAAUGUUUCA.GCGGUCUGUGA.GAAACGCC.UUCG.....GGUGGCUGC................AAA..AGAAUUCUCCC.GUAGCCUGAAAGGGAGA..GCAU.AUUGA.......AUGU.GG.UAC.........AUCUGCG.CACCUUUGAAA.GCAGAUAUCGCCAGUACAUGCGCAC...............UAUGACGCGGCGAUGAAGGUUUCUUAAUGACUCACCAGACAGUCGGAAUUUAGCUGAUUCUGACUCCCCGACGGGAAAAACACUCCCGUCCGGGCAGAGUUAUCUCCGUCGUGUCUUAUUUUACCUCCAUGGAGAACUUAACGUCUCGGUGAUUCACCCGGGAGUCNGCUACUACGCGGUCACUAACAAANAUAUUUUNUUUAAAUUAUU..................................................................................................................
NC_004547.2/602059-602613                    CCACGGCAUCCAUUUCGGGUGCCGUUUUUAUUUUCACUGACGCGUAAACAAUUUAGGUUUGACGAUAUUGCUCAGUGAUUUAAAAAUGACCGUGCUUACUCGUCAU..CUCUG..AUGACCA..CCAAUGAUCUA.UCAGUCUGUGA.AGAUCGCC.UUCG.....GGUGACUGA................AUC.....ACUUUUCC.AAAGCCUGCAAGGAAAAGGGCGU.GAUUAAGAA...ACGC.GGC..........AAAUUUGCC.AUCCUUUGAGA.GCAAAU...GUC........AUCA........................GGU....AA.UUUAAACGCCUCUACGAGCGUGGUGAUGAAGGUUCCGCUUAACUAACCAGACAAGUCAGGAUAACAGCUGAUCCUGACCCUUGACGGGAAAUACAAUUCCCUCAAGGGGAAUGUAUUUUUCGUCGAAUAAAUUAACAUUCCAUGGAGAAAUACAUUAUGUCUGCAAAUAACAACAACCAAGCUCAAAACAAUUCUCAAACUGGUAAAUCAGAAUAUUUUAAUCUUCUGAUUAAUGGAUUGGGAUAUGUCAGUAAUAUUCGUCACGUUACUGGCACAUCAGGACAAUUCCUGAGUUGUGUCAUUAAU
NC_004547.2/648493-649050                    ACGGGAGCGGUCGGCGAGUGUCGAGCCGACUUUGUCGGUGGAUAUGUGGGUAACUAUUUGACGAUCCCGAAUUGCGUUGUUAAUAUCGAUUUCGCUGUACCAUCGUCCACUC.GGACGAUCA..CCAAUGAUCUU.UCAGUCUGUGA.GGAUCGCC.UUCG.....GGUGACUGA................AUC.....ACUUUUCC.AGAGCCUGUAAGGAAAAGGGCGU.GAUUAAGAA...GCGC.GGU..........AAAUCUGCC.AUCCUUUGAGA.GCAGAU...GUC........ACCA........................GGU....AG.UUUAAACGCCGCUACGAGCGUGGUGAUGAAGGUUCCGCUUAUACACUCAAAUACUGGCUCGUCUUAUCGAGAGCAGAUCGAUAGCUUCAGCAACAAUUUGAUGUUGUUCGGAGUUUUCUGUUUUACGCACAAUUCAAGAUACGAAUACGUCUAGAGCGACGUCCGACCUUUGCACGCACGUAUAAGGCCAUUUGGUACAUUUGGCCGCUUACGGGAGUCGCAAUGAAAGGCCGAAGCUGCGCGGCGUCACUUGUGUAUGAGCAACGCGAAUACCAAGUGACGCGCGCAGCGCGUAUACGGUCAGAG
NC_004547.2/650761-651315                    AUGUUUUAUUCGUAUCUGAUACGAAUAAUUUAAUGAUGCAGAGAUAGCUGAGAAUAUAUUGAAUUUAAUUCCAUCUUUGAGUAUGUUGAAAAGGCUAACUUGUCGU..CUCUG..ACGACCA..CCAAUGAUCUU.UCAGUCUGUGA.GGAUCGCC.UUCG.....GGUGACUGA................AUC.....ACUUUUCC.AAAGCCUGCAAGGAAAAGGGCGU.GAUUAAGAA...GCGC.GGU..........AAAUCUGCC.AUCCUUUGAGA.GCAGAU...GUC........ACCA........................GGU....AG.UUUGAACGCCGCUACGAGCGUGGUGAUGAAGGUUCCGCUUAACUACCAAUCAAUCCCUCCGGGAAGCUACUUCCCGAUGGCAGGGAUGUGGUUUUCCAAAUAUUUUAUUUUGGAGCAACCACUAUGAACUCUUCUACUGCAUAUCGUGACGGAUACUGGGCAGGUCAAUUGUUGCUUUCACUGAAGAAAAAAGUGAAGACACGGCAGCAUGUUUACAAGACCUACAGCUCCCUUCAGCUUUUACUCAUCUGGACUAGUGUUGUCGCCGUUUGCUGCUUUUUGUAUCUGAGCCGACUUGGUGGUUUC
NC_009832.1/4503712-4503135                  AUGAAAAAAUAAUCAACGCAAAAGAUGAGGAAUUUUUUGAUGAUUAACUUGUUAUGAUUGACGACAUUCAGUCAAAUCAUUUAAUCUGUCUGUGUUGUACUGUCGUC.UUUG..GACGACCA..CCAAUGCUCAG.UGGGUCUGUGA.UGAGCGCC.UUCG.....GGUGACCCUGCUGUCGAUAGACAGCCA...CCAAUGAUCUA.GCCAUCUGCGA.GGAUC..GCC..UUCG.........GGU.GAUGGC..AAAAGAAAGCUUCC.GUAGCCUGAGAGGGAGC..ACGCCA.......GGUC.......................UGGUGU..GG.UACAUCUGCCCGCCUUUGGGAGCAGAUAUCGCUCAUCCAACGUAGUAUUCGGAGCGGUUAAGGCUGCUGAAAAGUCUCUCAAUGCCUUGGUGCUAAUUAGCCAGGCACACAUCUACAUUGGGCAGCCCUUGCCUGGAUAAAUCAGUCACAACUGGCUGAUAUCGCUUACUUCUUUAAAGCUGUUAAAGGCUCUAAUGACGUGUUGCUGACGAUGCAACCUUUGAACGAACGUAUAAAGCCAAUGGGUACCUUUGGCUGCUUACGUGAGUUUCAUUGGGAGCAGAGGAGCGCGCGUCACUUGUGAAG
NC_009832.1/4501649-4501073                  ACGUUACGUUAUUAAGACAACAGGAACUAUUAUACCAAAACCAGGUGUACAUGGCCUCUUGACAGAACAGCGAUUUGCUCGGAAAAUAAACAUGCUUACUCGUUGUC.UUCG..GACAACCA..CCAAUGCUCAA.UGGGUCUGUGA.UGAGCGCC.UUCG.....GGUGACCUAGCUGUCAGUCGACAGCCA...CCAAUGAUCCA.GUCACUUGUGA.GGAUC..GCC..UUCG.........GGU.AGUGGC..AAAA.AACGCUUCC.GUAGCUUGGAAGGAAGC..ACGCCG.......UUUA.......................CGGUGU..AG.UACAUCUGCCCGCCUUUGAGAGUAGAUGUCAUCGUAGUUUUGAUGAACAAGGCUUAACUUUCUUACCUAUGUUGAUUGCGCGUGACGCAAUCAAAUCCCAAGGGAAAUACCUUUCCCCUGGGAACGGUGUUUCCCUUUUUUUACAGGAGAAACACCAUGUCUGUUUUUACCUUUUCGGUUGUACCUGAAUUUUUCUCAAUCCUGCAACGUGUCAAAUCGGCCGUUCAACGAAUACCUCUUCAUACCGACUGGUUCGUCAAUGUUUCCGGUAAUUUUGCCGUUCGCGCCUAUGUUGUCUGCUGUGAU
NC_009832.1/4560824-4560245                  GCGCAGUCUUUGACUGUGCCGUUUUUGUUUUCUCAAUUCACAAAAUUGAUAUUCCAGGUUGACAGCAGCAGCACCUGAAUUAAAAAUGAACAGGCUUACUUGUUGUC.UUCG..GACAACCA..CCAAUGCUCAG.UGGGUCUGUGA.UGAGCGCU.UUCG.....GGUGACCCUGCUGUUAAUUGACAGCCA...CUAAUGAUCCC.GUUACCUGUGA.GGAUC..GCC..UUCG.........GGU.GGUAAC..AAAAGAACACUUCC.UGAGCCUGAGAGGGAGU..ACACAG.......UUUGA......................CUGUGU..GGUACAUCUGCCCGCCUUUGAGAGUAGAUAUCGUUGAUAGUGAACGCGACUUUGCGCAACGAUUAAGGCUUAUUCAAUCUGAUCAGACUGUCAGGCUAUGGCGUAUACCCAUACCUGGCUCCCGACGGGAAAUACUUUUCCCGUCAGGGAAGGUGUAUUUCUCCGUCACCGAAUCUACACUCCUGGAGAAAACAUCAUGUCUAGCCAAACUCAACAAGCCUCCACCAAAACUGAAUACUUCAACCUGACUAUCAAGGGCAUGGGGUACCUCAGCAACAUUCGUCAAGUCAAUGGCCCGAAUGGCACCUU
NC_010554.1/2805761-2805204                  AUAUUUAAUAAAGAGAAAAAGGAGGAUGUAAAAUAUUCUCCUUUUUCUUUAUCGGGUAUUGACGAAAAAAGAAAGUUUGAUUAAAUUUACCACGUUACACCGUUGC..UUAAU..GCAACAUUGCCAAUGCUUCG.GUUGUCUGAGA.GAAGCGCC.UACG.....GGUGACAAC................AAUG.CCAAU...CCG.GCAAUCUGAGA.GGAAC..GCC..UACG.........GGU.GAUUGCCACUGCCAAUCCUCGG.GUCAUCUGAGA.CGAGG....GCC........UACG........................GGC....GAUGACAGAACUCCGUUCGUCCUUGAAAUCGACGGAGGGUGAUAACAGAAUAGCGUUAUCAUCAGGAUUAACUGCACUUCAGUGACCAUGUCACAGCUAUCCGGUCACCCGGAUAUCCACAAAAAAGCAGAGUAUGCGAUAACGUGUAUCUGCCUCUUCUGAUGUGUUCUGACGAAUACGUCCUGCUUUCUGCAACCUUUGUAUGCCCGGUAUGACGCGUUUCCAUUGCGCAGCUUUGGAAAGCGGCAUCUUCGGAGCAAUACAUUGAGCAGCAGAAUGAUGGGCGUGCGUCACUUUCGUCAAGUGAAA
NC_010554.1/2803327-2802768                  CCGUAAAGGGGGAGUACGGGUGAUCAGAGAAGUGGUAAAAAUCCUGAAUGGGCAGGAUUGACAAAGAUAAAAAAACGGCUAAAAAUGAAUCUGCUUAUCUCGUUGC..GUAAU..GCAACUU.GCCAAUGCUUCG.GUUGUCUGAGA.GAAGCGCC.UACG.....GGUGACAAC................AAUG.CCAAUGUUCCG.GCAAUCUGAGA.GGAAC..GCC..UACG.........GGU.GAUUGCCACUGCCAAUCCUCGG.GUCAUCUGAGA.CGGGA....GCC........UACG........................GGC....GAUGACAGAACUCCGUUCGUCCUUGAAAUCGACGGAGGGUGAUAACAGAAUAGCGUUAUCAUCAGGAUUAUUUUUACGCAACGCUUCAUAUAACCUGCCCGCUGACGGGGAAAUCACCCGUCAUCAGGGAAUUUCUCCGUUUUUUCAGGAGAAAUUCAAUGAAGGUAUCUACAUUUCCGGAAUCGUCUUUUUUUGACGAUCUGCACUCUCUCACGCAACUGCAUCACCUCUCAGGUGAGCUCGACAUGGUUCUUGCUUUUGUCCGUCUGGAUAUUGGCGAGCACCCGGACGAAGAUAAUUUUCCGCCAA
NC_010554.1/2873924-2873364                  CUGUUAUCCAUUUUAUUCUUCUGUGUUUAUCCUUUUCUCUCUGAACUGCUUUUUUACUUGACAAAUAAAAAAAGCAGAUUAAUCCUUAUUCUGCUUAUACCGUUGC..UUAAU..GCAACAUUGCCAAUGCUUCA.GUUGUCUGAGA.GAAGCGCC.UACG.....GGUGACAAC................GAUG.CCAAUGUUCCG.GCAAUCUGAGA.GGAAC..GCC..UACG.........GGU.GAUUGCCACUGCCAAUCCUCGG.GUCAUCUGAGA.CGGGA....GCC........UACG........................GGC....GAUGACAGAACUCCGUUCGUCCUUGAAAUUGACGGAGGGUGAUAACAGAAUAGCGUUAUCAUCAGGAUCAUCUUAUACAACGCAAGUCGUCAGUUCGGGAGCGUUCCUGUUACUGACCCCGGUGGGAAACACGUUCCUGCCGAGACGAUGUUUCUCAUUUUUUUACCUUUUUUAUCCGAUGGAGAAACAUCAUGACCAGCAAAAAUAAUACAACAUCUGAAAAUAAAUACUUUAAUCUGCAUGUGAACGGGAUUGGGUAUUUAUCGAAUAUCCGUCAGGUUAACGGCCCUAAAGGGCAGUUUUUAACCG
NC_009832.1/440632-441187                    GAGAGGGUUACUAGGAGAAAGCUAUCACUCUGCCUAGAUAUUCAUAGUGUAUCAAGGGUUGACACAGUUACGAUUUGCUCUGAAAAUGAACAGGCUUACUUGUUGUC.UUCG..GACAACCA.GCUAAUGCUUCA.GCACUCUGUGA.GAAGCGCC.UUCG.....GGUGAGUGC................CAA..CCAAAGUUUCA.GCGGUCUGUGA.GAAAC..ACC..UUCG.........GGU.GACUGC..A....AAUAGCCUC.GUAGCCUGCAAGAGGCA....GCC........CAUGU.......................GGC....GGUAACUCCGUUUAGCCUUUGAGAACGGAGAUCACUUAACGGUGAUGAAGGUUCUUUCAGCAUUUCACUUCCGGGUACAUUCCCAAUCUCUGCAAUUAUCCUGACGGAAAACACAUCUCGUCAGGGCUGGUGUUAUUCGUCUUUAUAUCAGGACUAACACCAUGAACAGAACGAACCUUCUCUGUGUCGUUGUUUCAUUUGUGAAACACCAGACUGAACAGCUUCUUCCCCACGCGAGUGUCGGAAUAAGCUUGGCCAGACUGGCAAAGGAUGCAUUGCUUUUGCAACGCAUUCUUGUCGACCUCGAAC
NC_009832.1/366815-367370                    GUUGAUUUUCGGAUCAACGCCGUUUUUAUUUUAUGGCUCUUAAAACAGAAUAUUACGGUUGACACUCUCGGUGCUUGCAUUAAAAAUGAACAGGCUUACUCGUUGUC.UUCG..GACAACCA.GCCAAUGCUUCA.GCACUCUGUGA.GAAGUGCC.UUCG.....GGUGAGUGC................CAA..CCAAAGUUUCA.GCAGUCUGUGA.GAAAC..GCC..UUCG.........GGU.GACUGC..C....AAUAGCCUU.GUAGCCUGAAAGAGGAA....GCC........CAUGU.......................GGC....GGUAACUCCGUUUAGCCUUUGAGAACGGGGAUCACUUAACGGUGAUGAAGGUCCAUUUCACAAUCAAGACAGUCUGCACUGCCGUACGACUUUGCAGACUCCUGACGGGAAACAUUUUCCCGUCAGGGAAGGUGUAUUUCUCCGUCACCGAAUCUACACUCCUGGAGAAAACAUCAUGUCUAGCCAAACUCAACAAGCAUCCACCAAAACUGAAUACUUCAACCUGACCAUCAAGGGCAUGGGGUACCUCAGCAACAUUCGUCAAGUCAAUGGCCCGAAUGGCACCUUUAUCAGCUGUGUCGUCAAUGG
NC_009832.1/4581710-4581156                  AGUUGUGCCGGAAGGUGUGGGGGGGAAAGAUACUAGCAGCAUUUUAAGUCUCCUGUGGUUGACAUAGCUCUCUUUUGAUUCGAAGAUGAAGAGGCUUACUUGUUGUC.CUUG..GACAACCA.GCUAAUGCUUCA.GCACUCUGUGA.GAAGCGCC.UUUG.....GGUGAGUGC................CAG..CCAAAGUUUAA.GCGGUCUGUGA.GAAAC..GCC..UUCG.........GGU.GACUGC..A....AAUAACCUC.UUAGCCUGAAAGAGGCA....GCC........CAUGU.......................GGC....GGU.AACUCCGUUUAGCCUUUGAGAACGGAGAUCACUUAACGGUGAUUAAGGUUCCUUCAGCAUUUCACUUCCGGGCACAGCUCCCAAUCUCUGCAAUUAUCUAUCCUGACGGAAAACCCAUCCCGUCAGGGCUGGUAUUAUUCGUCUUUCUAUUAGGACUGACACCAUGAACAGUGUUCUGGGCAGCGCAUGCAUUGGGACACCGCCAAUUUUAUGACCAUCAGUUUCCCAGGGAAAUACCUUUCCCCUGGGAUCGGUGUUUCCCUUUUUUACAGGAGAAAUACCAUGUCUGUACUUUCGCUGUGGCC
NC_009832.1/4584347-4583793                  AUAGUAGUGGCCUGCGAGUGAGAGGACACCCUAUGAGGGGGAUGUGGGGAAUGGGAAUUGACUGUGAGCAAGAUGAUCGCUUAAGCUAAUUUCGUUGUACUGUCGUU.UUCG..GACGACCA.UCCAAUGUCUCA.GCACUCUGUGA.GAGGCGCC.UUCG.....GGUGAGUGC................CAU..CCAAUGUUUCAUGUGACCUGUGA.GAAAC..GCC..UUCG.........GGU.GGUCGC.......AAUAUCCUC.GUAGCCUGGAAGAUGAU....GCC........CAUGU.......................GGC....GGU.ACCUCCGUUUACCCUUUGAGAACUGAGAUCACGACAGUGAUGAAGGUUCAUUAGCGACUCAACCGCGCCAGUUUUGGUACGGUACUUUUCACCAAUAACGUAUGUAUUACGUCUUUCAGCUAUAAAGUUCGCCAAGGCGAGAUUUUAUGCUUCAACAUUUUGAUUCUUUUAUCUUUUACGACGUAUUGCUAACGAUGCGACUUUUGAACGCACGUAUAAGGCCAUUGGUACAUUUGGCCGCUUACGUGAGUCUCAUUAGGAGCAGAGGAGCGCGCGUCACUUGUGAAGUGACGAAGACACUACCA
NC_009832.1/437513-438068                    AAUAGUAGUGGCCUGCGAGUGAGAGGACACCCUAUGGGGGGAUGUGGGGAAUGGUAAUUGACUGUGAGCAAGAUGAUCGCUUAAGCUAAUUUCGUUGUACUGUCGUU.UUCG..GACGACCA.UCCAAUGUCUCA.GCACUCUGUGA.GAGGCGCC.UUCG.....GGUGAGUGC................CAU..CCAAUGUUUCAUGUGACCUGUGA.GAAAC..GCC..UUCG.........GGU.GGUCAC.......AAUAUCCUC.GUAGCCUGAAAGAGGAU....GCC........CAUGU.......................GGC....GGUACCUCCGUUUACCCUUUGAGAACGGAGAUCACGACAGUGAUGAAGGUUCAUUAGCGACUCAACCGCGCCAGUCCUGGUACGGUUCUUUUCACCAAUAACGUAUGUAUUACGUCUUUCAGCUAUAAAGCUCGCCAAGGCGAGGUUUUACGCUUCAACGCUUUGAUUCUUUUAUAUUUUACGACGUAUUGCUGACGAUGCGACUUUUGAACGCACAUAUAAGGCCAUUUGGUACAUUUGGCCGCUUACGUGAGUCUCAUUAGGAGCAGAGGAGCGCGCGUCACUUGUGAAGUGGCGGAGACACUACCA
BABG01007993.1/555-1106                      UAAUUUAUAUUAGAACAUCACAUUCAUAAUGAAAUCAACAUGUUCAUAUGGUUGGGUUGACGGCAGAUUUCCCUUUUUGUUAACCUGUAUUUGCAUUAACUGUCGC..UUUU...GCGACCA.GCCAAUGUUCCA.GCAGUCUGAGA.GGGACGCC.UUCG.....GGUGAUUGC................CAG..CCAAUGUUUCA.GCAAUCUGAGA.GAAAC..GCC..UUCG.........GGU.GAUUGC.......AAUAUCCUC.GUAGCCUGAAAGAGGAU....GCC........UUUAU.......................GGU....GG.UACAUCCGUUUAGCCUCUGGGAACGGAUAUCACUACGGUGAUUGAGGUACGUUGAUUUUUCCUUCGGAUUACCGUGGUGCUUCCGGACAACCGGACUACUGUGUAUUCCCGGCAGACUGGCAUAAAAACGCCUUUAAAAUCUGCGUCUUAAGAUAUUUUCUGACUUUCCGCAUGCGCUUCUUAUGACUGUGCGCACGGCAUAAGACCAUUUGAAAUUUGGUCGCUUGCGUGUGCAUGUGGAGUUUGAAGCUGUGCGGGCGUCACUUUCGUCAGCGUUAAAGCUGACAAAGUGACGCUCGCACGUCU
NC_002695.1/1398950-1399501                  UAAUUUAUAUUAGAACAUCACAUUCAUAAUGAAAUCAACAUGUUCAUAUGGUUGGGUUGACGGCAGAUUUCCCUUUUUGUUAACCUGUAUUUGCAUUAACUGUCGC..UUUU...GCGACCA.GCCAAUGUUCCA.GCAGUCUGAGA.GGGACGCC.UUCG.....GGUGACUGC................CAG..CCAAUGUUUCA.GCAAUCUGAGA.GAAAC..GCC..UUCG.........GGU.GAUUGC.......AAUAUCCUC.GUAGCCUGAAAGAGGAU....GCC........UUUAU.......................GGU....GG.UACAUCCGUUUAGCCUCUGGGAACGGAUAUCACUACGGUGAUUGAGGUACGUUGAUUUUUCCUUCGGAUUACCGUGGUGCUUCCGGACAACCGGACUACUGUGUAUUCCCGGCAGACUGGCAUAAAAACGCCUUUAAAAUCUGCGUCUUAAGAUAUUUUCUGACUUUCCGCAUGCGCUUCUUAUGACUGUGCGCACGGCAUAAGACCAUUUGAAAUUUGGUCGCUUGCGUGUGCAUGUGGAGUUUGAAGCUGUGCGGGCGUCACUUUCGUCAGCGUUAAAGCUGACAAAGUGACGCUCGCACGUCU
NZ_ABHP01000002.1/105933-105382              UAAUUUAUAUUAGAACAUCACAUUCAUAAUGAAAUCAACAUGUUCAUAUGGUUGGGUUGACGGCAGAUUUCCCUUUUUGUUAACCUGUAUUUGCAUUAACUGUCGC..UUUU...GCGACCA.GCCAAUGUUCCA.GCAGUCUGAGA.GGGACGCC.UUCG.....GGUGACUGC................CAG..CCAAUGUUUCA.GCAAUCUGAGA.GAAAC..GCC..UUCG.........GGU.GAUUGC.......AAUAUCCUC.GUAGCCUGAAAGAGGAU....GCC........UUUAU.......................GGU....GG.UACAUCCGUUUAGCCUCUGGGAACGGAUAUCACUACGGUGAUUGAGGUACGUUGAUUUUUCCUUCGGAUUACCGUGGUGCUUCCGGACAACCGGACUACUGUGUAUUCCCGGCAGACUGGCAUAAAAACGCCUUUAAAAUCUGCGUCUUAAGAUAUUUUCUGACUUUCCGCAUGCGCUUCUUAUGACUGUGCGCACGGCAUAAGACCAUUUGAAAUUUGGUCGCUUGCGUGUGCAUGUGGAGUUUGAAGUGAUGCGGGCGUCACUUUCGUCAGCGUUAAAGCUGACAAAGUGACGCUCGCACGUCU
NZ_CAAR01000141.1/305-1                      CGUGCAGACUUCUCAUGUACCUGUCUUUAGCACGUUAAAAAACUUCAGUUACGGUCUUGAAUUUUCAUUCUCGCUCUGGUUAAUAUGAUAGCGCUUAAAACGUUGC..CUUAG..GCAACCA..CCAAUGUUCCA.GUGAUCUGAGA.GGAACGCC.UUUG.....GGUGAUCAC................AUAA.CCAAUGUUCCG.GCAAUCUGAGA.GGAAC..GCC..UUCG.........GGU.GAUUGC..ACACCAAUGUCACC.GUAGCCUGAGAGGUGAC....GCC........UUCG........................GGU....GG.UACAGCCCUUUAAUCUUUGGAAACGGCUGUCGCAUUUUGCGAUGAAGAUAUUUU............................................................................................................................................................................................................................................................
NZ_CAAX01000002.1/18022-18328                CGUGCAGACUUCUCAUGUACCUGUCUUUAGCACGUUAAAAAACUUCAGUUACGGUCUUGAAUUUUCAUUCUCGCUCUGGUUAAUAUGAUAGCGCUUAAAACGUUGC..CUUAG..GCAACCA..CCAAUGUUCCA.GUGAUCUGAGA.GGAACGCC.UUUG.....GGUGAUCAC................AUAA.CCAAUGUUCCG.GCAAUCUGAGA.GGAAC..GCC..UUCG.........GGU.GAUUGC..ACACCAAUGUCACC.GUAGCCUGAGAGGUGAC....GCC........UUCG........................GGU....GG.UACAGCCCUUUAAUCUUUGGAAAUGGCUGUCGCAUUUUUUGCGAUGAAGAUAUUUU..........................................................................................................................................................................................................................................................
NC_004631.1/4447969-4448525                  CGUGCAGACUUCUCAUGUACCUGUCUUUAGCACGUUAAAAAACUUCAGUUACGGUCUUGAAUUUUCAUUCUCGCUCUGGUUAAUAUGAUAGCGCUUAAAACGUUGC..CUUAG..GCAACCA..CCAAUGUUCCA.GUGAUCUGAGA.GGAACGCC.UUUG.....GGUGAUCAC................AUAA.CCAAUGUUCCG.GCAAUCUGAGA.GGAAC..GCC..UUCG.........GGU.GAUUGC..ACACCAAUGUCACC.GUAGCCUGAGAGGUGAC....GCC........UUCG........................GGU....GG.UACAGCCCUUUAAUCUUUGGAAAUGGCUGUCGCAUUUUUUGCGAUGAAGAUAUCCUCAACAUUCACACUUCGAUACUCGUCUUUCAGCAUUUCCGGUGGGAAAUCUUCCCACUGUGGCAGGUUUUAUACCGGUAUUCCGGGUACAGACUGUUGAUCAUUUUGGUCCAGUGUCUUCUUUGAAGGAGCGCUCGUUCGUAUCGCUCGCUUUGAGACGUUUAAACCACAAAUCUUACAUCCUGCCCAUCGGGGAAAGCCUCCCCGAUACGGUGAUGGUUUUCUCCGUUUUACUUCUGGAGAAAACUAUGA
NC_004631.1/4405624-4406178                  GGCCUUCGCGUUAGCGAGGGCCAUUUUUUUAUGGCGAGACAAAAAAUAUUUAACGGGUUGACAGGGUUAACUAAUGUUCUAAAAAUGGUCGCGAACCUUAUGUCGC..UUA....GCGACCA..CCAAUGUUCCA.GUGAUCUGAGA.GGAGCGCC.UUCG.....GGUGAUCAC................AACA.CCAAUGUUCCG.GCAAUCUGAGA.GGGAC..GCC..UUCG.........GGU.GAUUGC..ACACCAAUGUCAUC.GUAGCCUGAGAGGUGAC....GCC........UUCG........................GGU....GG.UACAGCCCUUUAAUCUUUGGAAACGGCUGUCGCAGCAUUUUGCGAUGAAGAUAUUUUAAACUUAUUGAUCAUCAGCGUUUUGCCAGCGUUGAUAUCCCUGCGGGAAUCCAUCAUCCCGCCAGGGUAGAUGUUUUCUCCGCAACGAUUUCAUUCCAUGGAGAAACAUCAUGUCUAAAGAAACUAACUACUUUAAUCUGAAUAUCAACGGUCUGGGCUAUAUCACGAAUGUACGUCAGGUUGUCAACGGUAACAGUAAGUUUACCUGUUGUACGCUGAAUGCCCUUAGUGGUCCGACAGAUAAUGCAG
NC_005126.1/1220899-1221453                  CCUUGCCGUCCUUUGGGCGGCGCUAUUUUUUACCGCUUCCCAAAAAUCAUUUUCCUCGUUGACAGUCUGGCCCCCUGAUUCAAAAAUGCGUGGGAUAACUUGUUGUC.UUCG..GACAAUCG..CCAAUAUUCCC.GCAGUCUGAGA.GGAAUGCC.UUUG.....GGUGACUGC................UC...UCAAUGUCAGA.AAGGUCUGAGA.CUGAC..GCU..UUCG.........UGU.GACCUG...UCACAAAGCCAUU.GUAGCCUGAGAGGUGGU....GCC........UGCG........................GGC....GG.UAAACCCGUUUAUCCUUUGGAAACGGGUAUCACUGAUAACAGUGAUGAAGGUGUAUUUUUAACUUAUCAGAUAGCCUGUGUUUGACACUGGCUUCCCGGCGGGAAACAUCACUUCCCGCCCUGGGUGAUGUGUUCUCCGUCGUUUCUUUUUUUCACUUCAUAGAGAGAACAUCAUGUCUGCAAUUACCACUGAAAAUAAAUAUUUCAACCUGAAUAUCAAUGGAUUGGGGUAUCUCAGCAAUGUCCGCAAGGUGAAUGGUCCGAAUGGCAGUUUUUUCAGCGCGGUCAUCAAUGCAUUGAGUGGAC
NC_005126.1/1338868-1339425                  UUUUGCUCGUUUUUUGAAAAGAGUAAAUGAUUAUUCUAUGCGGUAUGAAAAGCUUUCUUGACGUUGAAAUAGACCUUGAUUAAUUUAAGGCAGUAUUCGUUAUCGC..GUAA...GCGAUCG..UUAAUGUUCCC.GUAGUCUGAGA.GGAACGCC.UUCG.....GGUGACUGA................UC...UCAAUGCCAUC.AUAGCCUGAGAGAUGGC..GUC..UUCG.........GAC.GGCA..........AAUCCGUUUAUCCUUUGAAA.ACGGGU...AUCACUA....ACAA....................UAGUGAU...GAAGGUGCAAUUUCACAGGCAAUUUUCUGACUUGCCAGUAUCCUCAAACAAUAACCUGCGGGUUGAUUUUGCUUUCUACGAUUGGCUUGCCUGGGUGGUUUCGUUCAGUAGUCUGGAUGACUGUUGUCAGAUUCGACAGGUUAUUGGAUAUUUUGCGGACAACGCAUUGGGUCCAGAAGAAAUGGGCGGCGUCACUUGUUGGCGUGAUAACGAAAACCAAGUGACGCUGCCAGCGUACAACAUCCUAAACCACGUAAUACAAGCUUUCCCUGUAUCUUCUACCUUCUGACCAAUACGUAGUACCCCGGUC
NC_005126.1/1340645-1341204                  UGUUGCCCGUGUCUACAAUAAACAGUGCAGUGAUGAUUAAUUGGCUUUUGAAUUUAGCUUGAAUCGAAACAGCCCUGGGCUUAAUAUCAAUGUGUUAACUUGUUGUU.UUCG..GACAACGG..CCAAUGUCAGA.CGAGUCUGAGA.CUGACGCC.UUUG.....GGUGACUCG................UC...AUAAAACCAUU.GUAACCUGAGAGAUGGU..GCC..UUUG.........GGC.GG.UAC.........ACCCGUUUAUCCUUUGAAA.ACGGGU...AUCACUG....AUUA....................CAGUGAU...GAAGGUGCAUUUUUAGUAACACACGGUGGCAGGCUUGCCAUUUGGUGAUCUCACCUCCGAGGGACAGAGUUAGUUCUCUGUUGUCUCUCUCAUAUCAACCACUUCCUGAUGGGGAAUGCCUUUCCCUGAGGGAUGAGGUUAUUCCUCAUUUUUUACAUUUGAGGAAAUAUUAUGCAAACUUUAUCGUGAUUAACUGAAAUAUUGAUGAAAUCUGUCCGGUCUGAAGCACUGAUUGGGCGCAAAGUUAAGUCGGGGAGAUUGCCUCGGCUGGCGAUACUUAUCAGGCAUCCUGACAGGGAUUGACCUGACG
NZ_CAAV01003008.1/2247-1686                  UUGCCUUUGAUGAAGCGGAAUAUGAUAUUUAGCCUUUUAAGCAGGGGGGGAGUUGUAUUGAUCAACGUGGCAUCAAUGAUCUACUAUACGAACGUUGUAAUGGUGCA.UUAGC.UGCACCCA..CCAAUGCCCCG.GUGAUCUGAGA.GGGGCGCC.UUCG.....GGUGAUUGC................AUA..CCAAUGUCACC.GUAGCCUGAGAGGUGGC..GCC..UUCG.........GGU.GG.UAC.........AGCCCUUUAAUCUUUGGAA.ACGGC...UGUCGUG.....UACUUC...................UGCGACG...AAGAUAUUUUUACUACAUGUAAGUACCGUUUUUCGGUAUCAGAUUUUUGACCUGUCUUCACGAACAGUGGACGAUCGCUUCUUCUUUCUACGGUUUUAUACCGUAUCUUUUAGUACUCACUUCUUAAGCCUCCGUGCUCAGACAACCUUUGCAUGUACGGGUAUGCCAGCCAUUUGGCGCGACGAACGUCGCAACAUUUGGGGCAUCUUCCGGACGAUGCAUUGGACAGUUUGAGUAUACGCGGCGUCACUUGCGUUCGAGUAAAACGAGAACCAAGUGACGCCGCAAGGCGUAAAACAUCUUCAGCAC
NZ_CAAW01001007.1/4325-4886                  CUUGCCUUUGAUGAAGCGGAAUAUGAUAUUUAGCCUUUUAAGCAGGGGGGAGUUGUAUUGAUCAACGUGGCAUCAAUGAUCUACUAUACGAACGUUGUAAUGGUGCA.UUAGC.UGCACCCA..CCAAUGCCCCG.GUGAUCUGAGA.GGGGCGCC.UUCG.....GGUGAUUGC................AUA..CCAAUGUCACC.GUAGCCUGAGAGGUGGC..GCC..UUCG.........GGU.GG.UAC.........AGCCCUUUAAUCUUUGGAA.ACGGC...UGUCGUG.....UACUUC...................UGCGACG...AAGAUAUUUUUAUUACAUGUAAGUACCGUUUUUCGGUAUCAGAUUUUUGACCUGUCUUCACGAACAGUGGACGAUCGCUUCUUCUUUCUACGGUUUUAUACCGUAUCUUUUAGUACUCACUUCUUAAGCCUCCGUGCUCAGACAACCUUUGCAUGUACGGGUAUGCCAGCCAUUUGGCGCGACGAACGUCGCAACAUUUGGGGCAUCUUCCGGACGAUGCAUUGGACAGUUUGAGUAUACGCGGCGUCACUUGCGUUCGAGUAAAACGAGAACCAAGUGACGCCGCAAGGCGUAAAACAUCUUCAGCAC
NC_004631.1/4445827-4446388                  CUUGCCUUUGAUGAAGCGGAAUAUGAUAUUUAGCCUUUUAAGCAGGGGGGAGUUGUAUUGAUCAACGUGGCAUCAAUGAUCUACUAUACGAACGUUGUAAUGGUGCA.UUAGC.UGCACCCA..CCAAUGCCCCG.GUGAUCUGAGA.GGGGCGCC.UUCG.....GGUGAUUGC................AUA..CCAAUGUCACC.GUAGCCUGAGAGGUGGC..GCC..UUCG.........GGU.GG.UAC.........AGCCCUUUAAUCUUUGGAA.ACGGC...UGUCGUG.....UACUUC...................UGCGACG...AAGAUAUUUUUACUACAUGUAAGUACCGUUUUUCGGUAUCAGAUUUUUGACCUGUCUUCACGAACAGUGGACGAUCGCUUCUUCUUUCUACGGUUUUAUACCGUAUCUUUUAGUACUCACUUCUUAAGCCUCCGUGCUCAGACAACCUUUGCAUGUACGGGUAUGCCAGCCAUUUGGCGCGACGAACGUCGCAACAUUUGGGGCAUCUUCCGGACGAUGCAUUGGACAGUUUGAGUAUACGCGGCGUCACUUGCGUUCGAGUAAAACGAGAACCAAGUGACGCCGCAAGGCGUAAAACAUCUUCAGCAC
NC_010102.1/4503510-4504064                  GCCGAAAGGUGCCGCUUUUUUUAUUUUUUGGCAUUGAUGAUUUUUUACGCACACCGGCGUUGACAUCUGCUGCGUCUGAAUAAAUGAUAAAGAGGCUAAUCGUUGUC.AUC...GACAACUG..CCAAUGCCCUG.GUGAUUUGAGA.AGGGCGCC.UUCG.....GGUAAUCAC................AUG..CCAAUGCCACAUAAAACCUGAGA.GUGGC..GCC..UUCG.........GGU.GGU..........AAACCUGUUUAACCUCUGAGA.ACAGGU...ACUC.......CUGGC......................GAGUU...GAGGUCCAUUUCACAAAUACAGCCAGUCGGCAAAAAUUUGCUGACUUCCCUGCGGGAAACGUUAUCCCGCAAGGGAUAGAUGUUUCUCCGCUACCAGUUUAGUUUUCACUCCGGAGAUAACAUCAUGACUGCUACUACAACUGCAUCUUCUUCCACCACCUCUUCCUCUGCCAGCCAGAAAAAAGAGUAUUUCAAUCUUAACGUAAGCGGUAUCGGCUACCUGAGCUCGAUUCGUCGUGUACAGGGCCAAAACGGUGAAUUUACCUGCGCUGUCAUUAAUGCCCUGACUGGUCCUACCGACAAUGCGUC
NC_010102.1/4566569-4567126                  UUAAGGGCUUCAUCGUCCUGGUUCAAACCACAAUGUGGGAAGAUCUUUGCGUUGACACUAUUGCCUGAGGUGCGGGAAUUGUGUACGCUUAAUUUGCUAACGUUGU..CUCUG..ACAACUG..CCAAUGCCUGA.GUGAUUUGAGA.CAGGCGCC.UUCG.....GGUAAUCAC................AUG..CCAAUGCCAUC.AUAACCUGAGAGAUGGC..GCU..UUCG.........GGC.GGUUC........AAACCUGUUUAACCUUUGCAA.ACAGG..AACCUG.......AUUA.......................CAGGUU..AAGGUCCUUUUCUACUUCACUUCACACUACCAAACACCUGAUUUACUCAUCCGGCAUUUUUGGCCUGAUUCUCACCCUGAGGGAUACUUUCCCUUUGGGACGGUUCCCUUUUUUCAUAAGGAAUCGUACCCAUGCAUUACACCAGAAUGAUCAAUCCGCUCGCGUUACUGAGUUGUGACUCACCCGCUUCUGCAAAAAUCAUUGUGGAUUACGUAAAAACUCAGCUUAACGUUCGUCUGGAUAACAAACUCAUGGUCGACGCAGAUCCUCAGGUUCCUGCUGACGGCCUUCCUGAUUACCUGACUUUUC
NC_009708.1/4162959-4162404                  AUCGUCUUGGAAUUGGCUGGCUGGCACAUUGUUGUCCAAGACUCACACGACAAACACCCUUGCCUGACUUAGAGGGAUUGUGUACGAUUUGUUGGUUAAAUGUUGUC.UUU...GACAACGG..CCAAUGUUCCC.GUGAUUUGAGA.GGAACGCU.UUCG.....GGUAAUCAC................AUG..CCAAUGCCAUC.AUGACCUGUGAGAUGGC..GCU..UUCG.........GGC.GG.UAC...ACCUAAAUCUGUU.AACCUUUGCAA.ACAGA...GACC........UUCG........................GGUU...AAG.GCUCACUUUACCGCAUAGUUACAUCCACUUUCGACUCCGUGAUAAUCAUCGUCAUUUAAUGACAUAUCCAUUUGGGAUCUCGAUCCCCUUUUAUCCACCUGUGGCGCACUCCGCCACUGGCUGGGGUGCGCCUUUUUUGAGGUUCAUCCCAUGAAAAAAUCGACUUCUUGCCGUAAGGCUCACAAACGCGCUGAUUUAUAUCAACAGGUCACAGAUAAAAUUAUUGUGGCACUGGAAAAAGGCACUAUUCCCUGGCGCAAGCCCUGGCGUUCAGUAAGAAAGCCAGAGGGCAGUUCGCUGCCAAC
NC_009708.1/4214784-4214228                  AUGAAUCCAGUGUCAAUUUUUUACGUAUUCGUGAUAUCAGUUCUUCCUUACCCGAUAUAUUGACUUCUCCCUCAUCCGGUUGAAAACUGAAUAGGCUACUUGUUGU..CGAUG..ACAACUG..CCAAUGUUCCA.GUGAAUUGAGA.GGAACGCC.UUCG.....GGUAAUCAC................AUG..CCAAUGCCAUC.AUGACCUGUGAGAUGGC..GCU..UUCG.........GGC.GGUUAA....CCCAAAUCUGUC.AACCUUUGCAA.ACAGA....GACC.......UUCG.......................GGUU....AAGGCAGACUUCACUGUAAUUGAUCACCAAUACAGCCCAGUCAGUGGCUAAGUUACUGACUUCCCUGCGGGAAACUUUCCCCGUAAGGGAUGAUUGUUUCUCCGCACUGCUUAUUUUCACUCUGGAGAAAACACCAUGACUUCAACCAGCGCGGUUGCAACUAAUAAUAUUCCUACAAACAAUAUUUCUACAAACAAUGUUCCUACAAAUAAAGCACCCAAUUCUCCUCCUCAGUCUCGGGCUGAAUAUUUCAAUCUGAAUGUCACCGGUAUCGGCUACCUCAAUAAUAUUCGUAAGGUCUCAGGUAAU
NC_008800.1/3821415-3820859                  AUGAAUCCAGCACAAGUUUUCUACGUAUGCGUGAUAUCAGUUCUUCCUUACCUGAGAUAUUGACUUCCCCCUCAUCCGAUUGAAAACUGAACCGGCUACUUGUUGU..CUACG..ACAACUG..CCAAUGUUCCG.GUGACUUGAGA.GGAACGCC.UUCG.....GGUAAUCAC................CUG..CCAAUGCCAUC.AUGACCUGAGAGAUGAC..GCU..UUCG.........AGC.GGUCAA....CCUAAAUCUGUC.AACCUUUGCAA.ACAGA...GACC........UUCG........................GGUU...AAGGCCUAUUUUACCAAUACAGUUUAGUCAGUAGCUCAGUUGCUGACUUCCCUGCGGGAAACUUUCUUCCGCAUGGGAUGAUCGUUUUUCCGCUACCUGUUUGUUUCACUCCGGAGAAAACAUCAUGACGGUAACCAGCACCGCUACAACCAAUAAUGAUCCAACACAAAGUAUUUCAACUAACAAUCUUUCUACCAACAAUGCACCCAAUUCACCUUCUCAGCCUCGGGCUGAAUAUUUCAACUUGAAUGUAACCGGAAUCGGCUACCUCAAUAACAUUCGUAAGGUCUCGGGCAAUAAUGGUGAGUU
NC_008800.1/3772595-3772039                  UGAAGAUAUCGGCCAGAUAGCUGUGUGUGACUAUGACAAAAAUUCUGCAACAGAUGCGCUUGCUUGAGUUGUUGUGUUUAUGUACGAUUUAUAGGCUAAACGUUGU..CUAUG..ACAACUG..CCAAUGUUCCG.GUGACUUGAGA.GGAACGCC.UUCG.....GGUAAUCAC................CUG..CCAAUGCCAUC.AUGACCUGAGAGAUGGC..GCU..UUCG.........AGC.GGUUAA....CUUAAAUCUGUC.AACCUUUGCAA.ACAGA...GACC........UUCG........................GGUU...AAGGCCUACUUUACUACCUGGUUCCAUCCUCGUUCGAUUCGACUCCAUGACAAUCAUCGUCAUUUAAUGAUUUACCUAUUAGGGAUUUAGAUCCCACUUAAUCCACCUGUGGCGCACUCCGCCAUUGGCUGGGCUGCGCUUUUUUUUGAGGCUCAUCCCAUGAAGAAAUCUACCUCCCGCCGUAAGGCUCAAAAACGUGCUGAUUUAUAUCAACAAGUCACUGACAAAAUCAUCGCUGCGCUGGAAAAGGGCACAGUUCCCUGGCGUAAACCCUGGCGCCUGGCGGCGAGACCUGUUGGUAGUUCGCUG
NC_010102.1/4564405-4564963                  CCUUCAAAUUUUGGAGGGUUUCCUGCAGACUCGUCUUCCAUGUCACAGAUAAAAACUUGAUAAAGGAUCACGCUCCGAUCUAAUAUCUUUCUCGUUGUACCGUUGCG.UUGUA.UGCAACAU.GCCAAUGCCUCG.GCGAUCUGAGA.GAGGCGCC.UUCG.....GGUGAUCGC................CAUG.CCAAUGCCACC.GUGACCUGAGAGGUGGC..GCC..UUCG.........GGC.GGU..........AACUUCGUUUACCCUUUGAAA.ACGAAG...AUCG.......CAUA.......................CAGUUU..GAAUCUGGCGAUGAAGGUCCCUUUCACUUCUGUAUCUGUUUUUCAGAUACGUCUUGCAGCCGUUGUCUGGCCGCAAUUUUCUUAUCGUUUUCACUCUUUAUGACGCUGCUGGCCGUUGCGAACUUUGCGGCGUGGAUAUGACCAUUUGGAACAUUUGGGCAUCUUCCACGGCCGCAUUGAGAGCAGAGGAGCGCGGCGUCACUUGUGCACGAGUGAAACGAGUACCAAGUGACGCGCGCAGCGCAUAACUGGCAGAGCUGACGCACUGCCAUUUCGACAACAUUUUUACCAACUGACCAACACGUACUU
NC_009708.1/4172767-4172218                  UCCAUUGAGAUGUCUGUUAAAACCUGUAGCGAUCCAAAAUUAGGAUCGGUAUAUAUUGCUAUCAGGUGUUUUAACGGUCUAGAAUCAUCCUCGCUAUAAACGUUGU..UUUGA..GCAACAU.GCCAAUGUCCUG.GCGAUUUGAAA.GGGACGCC.UUCG.....GGUAAUCGC................AUG..CCAAUGUCACC.UUAACCUGAGAGGUGAC..GCC..UUCG.........GGC.GG.UA.........CCCCCGUU.AACCUUUGAGA.AUGGG....GAU........CGCA........................AUC....AAGUCGCGAUAAGGUCUCUUCUACUUCAAUUUGCUGAUCCCUCGAUGCAAAUACGCUUUACAGUUUUCACUGCUGCUUCAUUGGAUUUCAAUACUUUUUGACGUCAGCUUCCGGUUGCGAGCUUUGCGAACGGUGGGAUUGCCAAUUGAAGUAUUUGGCAUUUUCCACGUAAGCAUUGAGAGCAAAAGGUGCGCGGCGUCACUUGCGAACGAGUGAAACGAGUACCAAGUGACGCGCGCAGCACACGACCGGCAGUACAGGCGUACUGCCACUUCAACGAUACUUUUACCCUCUGGCCAACACGUAACG
NC_008800.1/3774400-3773841                  CAUUAUUGAAAUGACGUCGAAAGUCCUGGCUGGGCCUUAGUAUUCUUGAUGUAAAUCUUGUUCACUAUCGGCGAUACGGGCUAAUAUGCUUAAGUCAUAAUGUUGC..AUCGC..GCAACAU.GCCAAUGUCCUG.GUGAUUUGAGA.GGGACGCC.UUCG.....GGUAAUCGC................AUG..CCAAUGUCACC.UUAGCCUGAGAGGUGAC..GCC..UUCG.........GGC.GG.UA..........CCCUCGUUAACCUUUGAAAAUGGGG.AUCGCAA.......CAGAG......................UUGCGGU.AAGGUCUCUUCUACUUCAAUUUCCACUUUUUAUCGCAAAUAAGCUUUGCAUUUUUCACUGCUGUUUUACUUCUAUUUGAUGUUUUGACGUCAGCUUCCGGUUGCGAACUUUUGCAUAUUCCAUUUAUGCAUUGAGAACAGCGGGGCGCGGUGUCACUUGAGAACGAGUGAAACGAGUACCAAGUGACGCGCGCAGCGCACGACCGGUAGUAUUGACGAACCGCUAUUUCAACGACAUUUCUACCCUCUGACCAACACGUAGUAAUGGUUUUAAAACGCUUAACCGCGAGUUUUUAUCGUUCACCGGGUC
#=GC SS_cons                                 .....................................................................................................<<<<<<<____.>>>>>>>,,.,,,,,,,,,,,,.<<<<<<-----.----.<<<<____....>>>>>>>>>><<<<<<....>>>>>>,,,..,,,,,,,,,,..<<<<<<-----.----...<<<<<____....>...>>>>.>>>>>>.........,,,,,...<<<<<<-----.----..<<<<<<<<<<<<<<____................>>>>>>>>>>>>>>.>>>>>>...............................................................................................................................................................................................................................................................................................................
#=GC SS_cons_1                               .................................................................................................................................<<<<<..............>>>>>................................................<<<<<..............>>>>>........................................<<<<<..............>>>>>.......................................................................................................................................................................................................................................................................................................................................................................
#=GC R2R_LABEL                               ----------------------------------------------------------------------------------------------------....................3..4..................t................................1...................2..................u...............................................................v..................................................................---------------------------------------------------------------------------------------------------------------------------------------------------------------------------------------------------------------------------------------------------------------------------------------------------------------
#=GC SUBFAM_pknot1_R2R_LABEL                 ---------------------------------------------------------------------------------------------------------------------------------.....--------------.....------------------------------------------------------------------------.---------------...--------------------------------------------------------------------------------------------------------------------------------------------------------------------------------------------------------------------------------------------------------------------------------------------------------------------------------------------------------------------------------------------------------------------
#=GC SUBFAM_pknot2_R2R_LABEL                 ---------------------------------------------------------------------------------------------------------------------------------------------------------------------------------------------------------.....--------------......---------------...--------------------------------------------------------------------------------------------------------------------------------------------------------------------------------------------------------------------------------------------------------------------------------------------------------------------------------------------------------------------------------------------------------------------
#=GC SUBFAM_pknot3_R2R_LABEL                 ---------------------------------------------------------------------------------------------------------------------------------------------------------------------------------------------------------------------------------.---------------...---------------------.....--------------.....-----------------------------------------------------------------------------------------------------------------------------------------------------------------------------------------------------------------------------------------------------------------------------------------------------------------------------------------------------------------------
#=GC SUBFAM_LABEL_unit3                      ......................................................................................................................................................................................................................................................................................x.................................................................................................................................................................................................................................................................................................................................................................................
#=GC SUBFAM_unit3_R2R_LABEL                  ---------------------------------------------------------------------------------------------------------------------------------------------------------------------------------------------------------------------------------.---------------...-----------1.....2................v..................................................................---------------------------------------------------------------------------------------------------------------------------------------------------------------------------------------------------------------------------------------------------------------------------------------------------------------
#=GF R2R ignore_ss_except_for_pairs _1 outline_only_bp
#=GF R2R turn_stem_at_internal t +1 r
#=GF R2R turn_stem_at_internal u +1 r
#=GF R2R turn_stem_at_internal v +1 r
#=GF R2R var_backbone_range 1 2
#=GF R2R var_backbone_range 3 4

#=GF SUBFAM_PERL_PRED pknot1 return 1;
#=GF SUBFAM_pknot1_R2R no5
#=GF SUBFAM_pknot1_R2R set_dir pos0 0 f
#=GF SUBFAM_pknot1_R2R outline_nuc all

#=GF SUBFAM_PERL_PRED pknot2 return 1;
#=GF SUBFAM_pknot2_R2R no5
#=GF SUBFAM_pknot2_R2R set_dir pos0 0 f
#=GF SUBFAM_pknot2_R2R outline_nuc all

#=GF SUBFAM_REGEX_PRED unit3 unit3 [A-Za-z]
#=GF SUBFAM_unit3_R2R no5
#=GF SUBFAM_unit3_R2R ignore_ss_except_for_pairs _1 outline_only_bp
#=GF SUBFAM_unit3_R2R turn_stem_at_internal v +1 r
#=GF SUBFAM_unit3_R2R var_backbone_range 1 2

#=GF SUBFAM_PERL_PRED pknot3 return $predValue{unit3}
#=GF SUBFAM_pknot3_R2R no5
#=GF SUBFAM_pknot3_R2R set_dir pos0 0 f
#=GF SUBFAM_pknot3_R2R outline_nuc all

#=GF Makefile skeleton-with-pairbonds
//
