# Supplementary material for: R2R - software to speed the depiction of aesthetic consensus RNA secondary structures
Source: BMC Bioinformatics. 2011 Jan 4;12:3. doi: 10.1186/1471-2105-12-3 (PMC3023696; doi:10.1186/1471-2105-12-3)
Supplement: Additional file 1 — Source code and example input and output files. C++ and Perl source code is provided. Installation and usage instructions are given in the user manual (Additional file 2), which is also a part of this archive. Example input files for R2R are included in the "demo" subdirectory of this archive, and R2R's raw output on these examples in PDF and SVG format is supplied in the "demo/output-pdf" and "demo/output-svg" subdirectories. Files can be retrieved from the tgz archive file using programs such as WinZip (Windows), StuffIt Expander (Mac) or the tar/gzip commands (UNIX). [file 1471-2105-12-3-S1.TGZ › R2R-1.0.1/demo/104/sucA-II.sto]

# STOCKHOLM 1.0
JCVI_SCAF_1096628054928/1230-1817            GUGUGCCCGAAGGGUCUGAACCCGACCCGCGCUAUCGGUCACAUCCGCAACAUGUUGCUGCAAAGCGGUACCUGAUCGGUUGUAAUUGCAUUAAGUUGGCCUGAGCCGGCUC.CUGGCACAAGGAGCCGGACAGUUUUUUAACGAAC.......CGCACGCUCAAAAAGCAGCG.......GU...UUGUAUAUGUACCUAAACCAACAGGGGCA.CUCGGG.UAACACCCGAA..CUAUCUGUCGGGGCCGGCAAUUUUCCGUUCAACGGAAUAGGUGGCGGCAGGAUCGGAGGCAGCGACACUGCUCCCGGAUCAACGCCAGCAUGUUUCGCGCGGAUGACAAGGCUUUGCCUUGCCAAU...UAAUGGUCUUAGCGCCAGGUGG.UG.UCCCCUUAUAGAGGGUGACCAAGCAUGCCAGACAGCGUAAUGCAGCAGCUGUGGAGUACCUCUCACCUUGACGGUGGGAAUGCCUCCUAUGUUGAAGAGCUCUAUGAGCUCUAUCUGCAAGAUCCGAACAGCGUUGCCGAAGAGUGGCGCAGCUACUUCCAGAAGCUGCCCCAGGUAAACGGCCAUGCCGGUUCGGACGUACCCCAUUCCACCGUCCGCGAUCA.................................................................................................
#=GR JCVI_SCAF_1096628054928/1230-1817 SSX   ...................................................................................................................................................................................................................................................................(((((....(((((((..(((((....((((((..((((.....))))..)).))))..)))))...))))))).)))))((.((((((...)))))).))................................................................................................................................................................................................................................................................................................................................................................
NZ_AAAU03000006.1/163303-163916              UGUCUGCCCGAAAGGCCUGAACCCGACCAAGGCCAUCGGUCACGUGCGCGACAUGUUGCUGCGUAGCGGUACCUAAGCGGUUCCUGGCGAUAGCGCGUAUCUGC.GGCGUCG.GAAGCGAUUCCGGCGUCGUAGCCAAAGAUGGAUC.......CGCA.GCUCAUGAAGCCGCG.......CU..CCUAUGAAGAAUU..UGACUAGCAGGGGCA.UCCGGGCAA.CGCUCGGA..CUAUCUG.UGGGAUCCGU.A.......................................................GUGGCUUUA..CCAAAGU..CG..CUGCUCCA.UG.ACUUUGGAACGACCAUGUGC.GGC..UCG.CGCC.GAUGG.UA.UCCCCUCAA.GAGGGUGACCAAGCAUGCAAGAUAGCGUUAUGCAGCGCAUGUGGAACAGUGCCCACCUUUCCGGUGGAAAUGCUGCUUAUGUGGAAGAGCUCUAUGAGCUUUACCUGCACGACCCCAACGCUGUGCCCGAAGAGUGGCGCACCUAUUUCGAGAAGCUGCCCGCCGAAGCCGGUACCUCCACCGAUGUUCCGCACGCUCCCGUCCGCGACCAGUUCGUUCUGCUGGCCAAGAACCAGCGGCGUGCACAGCCGGUCGCAACCUCCAGCGUAAGCACCGAACACGAGAAGAAGCAGGUCGAAGUCCUGCGUCUG
NZ_AAKW01000006.1/22549-23162                UCUGAACCCGACCAAGGCGAUCGGCCACGUGCGUAAUAUGCUGCUGCAGAGCGGAACCUGAUCCUCUCGCAGUUGUUAUAUGAGUUGUACCUAGCAACACCUGU.GGCGCCG.GAGUUCU.UCCGGCGUCGCAG..CAACUAAGC..GGGC...CA.A.GCUCACAAAGCCAUG...GCCCAG.A.UUUGAAAAAUAU...GACCAGCAGGGGCA.UCCGGGCUGGUACCCGGA..CUAUCUG.CGGGAUCUGUAG.......................................................UGGCCAUACCGAU..GUCG.CUGCCUG......AG.GAC.U.UCG.GAGC..CUUCAAGGU.UU..CGCCAGGUGGUUG.UCCCCUUACCGAGGGUGACCUAGCAUGCACGAAAGCGUAAUGCAGCGGAUGUGGAACAGUGCCCAUCUAUCCGGUGGUAACGCUGCCUACGUCGAAGAGCUCUACGAGCUCUACCUGCACGACCCUAACGCUGUGCCAGAAGAGUGGCGCACGUAUUUCCAGAAGCUUCCCGCCGAUGGCAAUCCCGCCCCCGACGUCUCGCACUCCACUGUGCGCGAUCAUUUCGUCCUGCUGGCCAAGAACCAGCGCCGUGCCCAGCCGGUUUCCGCCGGUAGCGUGAGCAGCGAGCACGAGAAGAAGCAGGUCGAAGUCCUUCGUCUC
NC_009656.1/3824683-3824070                  UCUGAACCCGACCAAGGCGAUCGGCCACGUGCGUAAUAUGCUGCUGCAGAGCGGAACCUGAUCCCCUCGCAGUUGUUAUAUGAGUUGUACCUAGCGACACCUGU.GGCGCCG.GAGUUCU.UCCGGCGUCGCAG..CAACUAAGC..GGGC...CA.A.GCUCACAAAGCCAUG...GCCCAG.A.UUUGAAAAAUAU...GACCAGCAGGGGCA.UCCGGGCUGGUACCCGGA..CUAUCUG.CGGGAUCUGUAG.......................................................UGGCCAUACCGAU..GUCG.CUGCCUG......AG.GAC.U.UCG.GAGC..CUUCAAGGU.UU..CGCCAGGUGGUUG.UCCCCUUACCGAGGGUGACCUAGCAUGCACGAAAGCGUAAUGCAGCGGAUGUGGAACAGUGCCCAUCUAUCCGGUGGUAACGCUGCCUACGUCGAAGAGCUCUACGAGCUCUACCUGCACGACCCUAACGCUGUGCCAGAAGAGUGGCGCACGUAUUUCCAGAAGCUUCCCGCCGAUGGCAAUCCCGCCCCCGACGUUUCGCACUCCACGGUGCGCGACCAUUUCGUCCUGCUGGCCAAGAACCAGCGCCGUGCCCAGCCGGUUUCCGCCGGCAGCGUGAGCAGCGAGCACGAGAAGAAACAGGUCGAAGUCCUUCGUCUC
NC_002516.2/1723927-1724540                  UCUGAACCCGACCAAGGCGAUCGGCCACGUGCGUAAUAUGCUGCUGCAGAGCGGAACCUGAUCCUCUCGCAGUUGUUAUAUGAGUUGUACCUAGCAACACCUGU.GGCGCCG.GAGUUCU.UCCGGCGUCGCAG..CAACUAAGC..GGGC...CA.A.GCUCACAAAGCCAUG...GCCCAG.A.UUUGAAAAAUAU...GACCAGCAGGGGCA.UCCGGGCUGGUACCCGGA..CUAUCUG.CGGGAUCUGUAG.......................................................UGGCCAUACCGAU..GUCG.CUGCCUG......AG.GAC.U.UCG.GAGC..CUUCAAGGU.UU..CGCCAGGUGGUUG.UCCCCUUACCGAGGGUGACCUAGCAUGCACGAAAGCGUAAUGCAGCGGAUGUGGAACAGUGCCCAUCUAUCCGGUGGUAACGCUGCCUACGUCGAAGAGCUCUACGAGCUCUACCUGCACGACCCUAACGCUGUGCCAGAAGAGUGGCGCACGUAUUUCCAGAAGCUUCCCGCCGAUGGCAAUCCCGCCCCCGACGUCUCGCACUCCACAGUGCGCGAUCAUUUCGUCCUGCUGGCCAAGAACCAGCGCCGUGCCCAGCCGGUUUCCGCCGGUAGCGUGAGCAGCGAGCACGAGAAGAAGCAGGUCGAAGUCCUUCGUCUC
NC_008463.1/3919582-3918969                  UCUGAACCCGACCAAGGCGAUCGGCCACGUGCGUAAUAUGCUGCUGCAGAGCGGAACCUGAUCCUCUCGCAGUUGUUAUAUGAGUUGUACCUAGCAACACCUGU.GGCGCCG.GAGUUCU.UCCGGCGUCGCAG..CAACUAAGC..GGGC...CA.A.GCUCACAAAGCCAUG...GCCCAG.A.UUUGAAAAAUAU...GACCAGCAGGGGCA.UCCGGGCUGGUACCCGGA..CUAUCUG.CGGGAUCUGUAG.......................................................UGGCCAUACCGAU..GUCG.CUGCCUG......AG.GAC.U.UCG.GAGC..CUUCAAGGU.UU..CGCCAGGUGGUUG.UCCCCUUACCGAGGGUGACCUAGCAUGCACGAAAGCGUAAUGCAGCGGAUGUGGAACAGUGCCCAUCUAUCCGGUGGUAACGCUGCCUACGUCGAAGAGCUCUACGAGCUCUACCUGCACGACCCUAACGCUGUGCCAGAAGAGUGGCGCACGUAUUUCCAGAAGCUUCCCGCCGAUGGCAAUCCCGCCCCCGACGUCUCGCACUCCACAGUGCGCGAUCAUUUCGUCUUGCUGGCCAAGAACCAGCGCCGUGCCCAGCCGGUUUCCGCCGGUAGCGUGAGCAGCGAGCACGAGAAGAAACAGGUCGAAGUCCUUCGUCUC
NC_008027.1/3928250-3927634                  CGUCUGCCCGAAGGGUCUGAACCCGACCAAGGCAAUCGGCCACGUACGUAACAUGCUGCUGCAAAGCGGCACCUGAUUCAAACGUUGUACCUGCAGUAAGCCGA.GGUGCGG.GCGCUGA.GUCCGCACUGCGG..UAA..AA.CCCGAGC.AAGG...GCCCACAAAGC..CCGC.GCUCAUUACCUAUGAAGAUAUGA.GACCAGCAGGGGCU.UCCGGGCUGGUACCCGGA..AAAUCAG.CAGGAUCC.A.G.......................................................GUGGCGU...GGUUCAGU..C.G.CUGUGUUCG.G.ACUUUUCCAGGUUU..GCUGUGGC..UCU.CGCC.GAUC..AG.UCCCCUAACCGAGGGUGACCAAGCAUGCAAGAAAGCGUGAUGCAGCGCAUGUGGGAUAGCGCCCACCUUUCAGGUGGUAACGCUGCAUAUGUGGAAGAGCUUUAUGAGCUCUACCUGCACGACCCUAACGCUGUGCCAGAAGAGUGGCGCACUUACUUCCAGAAGUUGCCCGCCGACGGCAGCACCGCUACCGAUGUAUCGCACUCGACGAUCCGCGACCAUUUCGUACUGCUGGCAAAGAACCAGCGCCGCGCCCAACCGGUUUCCGCCGGGAGCGUGAGCAGUGAACACGAGAAGAAGCAGGUUGAAGUGCUGCGACUG
NZ_AAVY01000007.1/141975-142592              GUUUGCCCGAAGGGUCUGAACCCUACCAAGGCAAUCGGUCACGUACGUAACAUGCUGCUGCAAAGCGGCACCUGAUUCAAAGCGUUGUAACUGCAGUAAGCCGA.GGUGCGG.GUGGUGA.ACCCGCACUGAGG..UAA..AA.CCUGAGC.AAGG...GCCCACAAAGC..CCGC.GCUCGAUACCUAUGAAGAUAUGA.GACCAGCAGGGGCUUUCCGGGCUGGUACCCGGAA..AAUCAG.CAGGAUCC..AA.......................................................GUGGCGU...GGUUCAGU..C.G.CUGUGUUCG.G.ACUUUUCCAGGUUU..GCUGUGGC..UCU.CGCC.GAUC..AG.UCCCCUAACCGAGGGUGACCAAGCAUGCAAGAAAGCGUGAUGCAGCGCAUGUGGGAAAGCGCCCACCUUUCAGGUGGUAACGCUGCAUAUGUGGAAGAGCUCUACGAGCUCUACCUGCACGACCCUAACGCUGUGCCAGAAGAGUGGCGCACUUACUUCCAGAAGUUGCCCGCCGACGGCAGCACCGCUACCGAUGUAUCGCACUCGACAAUCCGCGACCAUUUCGUACUGCUGGCAAAGAACCAGCGCCGCGCCCAACCGGUAUCUGCCGGGAGCGUGAGCAGUGAACACGAGAAGAAGCAGGUUGAAGUUCUGCGACUG
NC_009512.1/1868197-1868814                  GUUUGCCCGAAAGGUCUGAACCCGACCAAGGCAAUCGGUCACGUACGUAACAUGCUGCUGCAAAGCGGCACCUGAUACAAAGCGUUGUACCUGCAGUAAGCCGA.GGUGCGG.GUGGUGA.GCCCGCACUGAGG..UAA..AA.CCCGAAC.AAGG...GCCCACAAAGC..CCGC.GUUCAUUACCUAUGAAGAUAUGA.GACCAGCAGGGGCUUUCCGGGCUGGUACCCGGAA..AAUCAG.CAGGAUCC.A.G.......................................................GUGGCGU...GGUUCAGU..C.G.CUGUUUUCG.G.ACUUUUCCAGGUUU..GCUGUGGC..UCU.CGCC.GAUC..AG.UCCCCUAAUCGAGGGUGACCAAGCAUGCAAGAAAGCGUGAUGCAGCGCAUGUGGGAUAGCGCCCACCUUUCAGGUGGUAACGCUGCAUAUGUGGAAGAGCUCUACGAGCUCUACCUGCACGACCCUAACGCUGUGCCAGAAGAGUGGCGCACUUACUUCCAGAAGUUGCCAGCCGACGGCAGCACCGCUACUGAUGUAUCGCACUCGACAAUCCGCGACCAUUUCGUACUGCUGGCAAAGAACCAGCGCCGCGCUCAACCGGUUUCCGCCGGGAGCGUGAGCAGUGAACACGAGAAGAAGCAGGUUGAAGUUCUGCGACUG
NC_002947.3/4735954-4735337                  GUUUGCCCGAAAGGUCUGAACCCGACCAAGGCAAUCGGUCACGUACGUAACAUGCUGCUGCAAAGCGGCACCUGAUACAAAGCGUUGUACCUGCAGUAAGCCGA.GGUGCGG.GUGGUGA.GCCCGCACUGAGG..UAA..AA.CCCGAAC.AAGG...GCCCACAAAGC..CCGC.GUUCAUUACCUAUGAAGAUAUGA.GACCAGCAGGGGCUUUCCGGGCUGGUACCCGGAA..AAUCAG.CAGGAUCC.A.A.......................................................GUGGCGU...GGUUCAGU..C.G.CUGUUUUCG.G.ACUUUUCCAGGUUU..GCUGUGGC..UCU.CGCC.GAUC..AG.UCCCCUAAUCGAGGGUGACCAAGCAUGCAAGAAAGCGUGAUGCAGCGCAUGUGGGAUAGCGCCCACCUUUCAGGUGGUAACGCUGCAUAUGUGGAAGAGCUCUACGAGCUCUACCUGCACGACCCUAACGCUGUGCCAGAAGAGUGGCGCACUUACUUCCAGAAGUUGCCAGCCGACGGCAGCACCGCUACUGAUGUAUCGCACUCGACAAUCCGCGACCAUUUCGUACUGCUGGCAAAGAACCAGCGCCGCGCCCAACCGGUUUCCGCCGGGAGCGUGAGCAGUGAACACGAGAAGAAGCAGGUUGAAGUUCUGCGACUG
NZ_AAXR01000004.1/295024-295641              GUUUGCCCGAAAGGUCUGAACCCGACCAAGGCAAUCGGUCACGUACGUAACAUGCUGCUGCAAAGCGGCACCUGAUACAAAGUGUUGUACCUGCAGUAAGCCGA.GGUGCGG.GUGGUGA.GCCCGCACUGAGG..UAA..AA.CCCGAAC.AAGG...GCCCACAAAGC..CCGC.GUUCAUUACCUAUGAAGAUAUGA.GACCAGCAGGGGCUUUCCGGGCUGGUACCCGGAA..AAUCAG.CAGGAUCC.A.A.......................................................GUGGCGU...GGUUCAGU..C.G.CUGUUUUCG.G.ACUUUUCCAGGUUU..GCUGUGGC..UCU.CGCC.GAUC..AG.UCCCCUAAUCGAGGGUGACCAAGCAUGCAAGAAAGCGUGAUGCAGCGCAUGUGGGAUAGCGCCCACCUUUCAGGUGGUAACGCUGCAUAUGUGGAAGAGCUCUACGAACUCUACCUGCACGACCCUAACGCUGUGCCAGAAGAGUGGCGCACUUACUUCCAGAAGUUGCCAGCCGACGGCAGCACCGCUACCGAUGUAUCGCACUCGACAAUCCGCGACCAUUUCGUACUGCUGGCAAAGAACCAGCGCCGCGCCCAACCGGUUUCCGCCGGGAGCGUGAGCAGUGAACACGAGAAGAAGCAGGUUGAAGUUCUGCGACUG
NC_005773.3/2325129-2325746                  GCCUUAACCCAACCAAGGCUAUCGGUCACGUGCGCAACAUGUUGUUGCAAAGCGGCGUCUGAUUGAUCGUUUUAUCUGUUACACCGUUGCACUGAAGUGGCUGC.GGCGCAG.G.CUUCAA.CCGGCGCCGUAGUUUUA..A..CCUGAGC.A.GU.A.GCUCGCAAAGCU.GCC..GCUCUU.A.UUUUGAAGAAAUGA.GACCAGCAGGGGCA.UCCGGGCUGGUACCCGGA..CUAUCUG.CGUGAUCCCU.G.......................................................GUGACUU...GAUACAGU..CG..CUGCACA..CG.ACUAUUUCAGGAUU..GCUCUGGUG.UCUUCGCC.GGUGG.UG.UCCCCUUACCGAGGGUGACCAAGCAUGCAAGAAAGCGUGAUGCAGCGCAUGUGGAACAGUGCCCACCUAUCCGGUGGUAACGCUGCCUAUGUGGAAGAGCUCUAUGAGCUUUACCUGCACGACCCUAACGCUGUGCCAGAAGAAUGGCGCACCUACUUUCAGAAGUUGCCAGCAGACGGCAGCUCUGCCACUGAUGUAUCGCACUCGACUAUUCGCGAUCAUUUCGUGUUGCUGGCCAAAAACCAGCGCCGCGCUCAACCGGUGUCCGCCGGCAGUGUGAGCAGCGAACACGAGAAGAAGCAGGUUGAAGUGCUGCGACUG
NC_004578.1/2419153-2419770                  GCCUGAACCCAACCAAGGCUAUCGGUCACGUGCGCAACAUGUUGUUGCAAAGCGGCAUCUGAUUCAUCGCUUUAUCUGUUACACCGUUGCACAGAAGUGGCUGC.GGCGCAG.G.CUUCAA.CCGGCGCCGUAGUUUUA..A..CCUGAGC.A.GU.A.GCUCGCAAAGCU.GCC..GCUCUU.A.UUUUGAAGAAAUGA.GACCAGCAGGGGCA.UCCGGGCUGGUACCCGGA..CUAUCUG.CGUGAUCCCU.G.......................................................GUGACUU...GAUACAGU..CG..CUGCACA..CG.ACUAUUUCAGGAUU..GCUCUGGUG.UCUUCGCC.GGUGG.UG.UCCCCUUACCGAGGGUGACCAAGCAUGCAAGAAAGCGUGAUGCAGCGCAUGUGGAACAGUGCCCACCUAUCCGGUGGUAACGCUGCCUAUGUGGAAGAGCUCUAUGAGCUCUACCUGCACGACCCUAACGCUGUGCCAGAAGAAUGGCGCACCUACUUUCAGAAGUUGCCAGCAGACGGCAGCUCUGCCACUGAUGUAUCGCAUUCGACUAUUCGCGAUCAUUUCGUGUUGCUGGCUAAAAACCAGCGCCGCGCUCAACCGGUGUCCGCCGGCAGUGUGAGCAGCGAGCACGAAAAGAAGCAGGUUGAAGUGCUGCGACUG
NC_007005.1/2329340-2329957                  GCCUUAACCCAACCAAGGCUAUCGGUCACGUGCGCAAUAUGUUGUUGCAGAACGGCGUCUGAUUCAUCGCUUUAUCUGUUACACCGUUACACCGAAGUGGCUAC.GGCGCAG.G.CUUCAA.CCGGCGCCGUAGUUUUA..A..CCUGAGC.A.GU.A.GCUCGCAAAGCU.GCG..GCUCUU.A.UUUUGAAGAAAUGA.GACCAGCAGGGGCA.UCCGGGCUGGUACCCGGA..CUAUCUG.CGUGAUCCCU.G.......................................................GUGACUU...GAUACAGU..CG..CUGCACA..CG.ACUAUUUCAGGAUU..GCUCUGGUG.UCUUCGCC.GGUGG.UG.UCCCCUUACCGAGGGUGACCAAGCAUGCAAGAAAGCGUGAUGCAGCGCAUGUGGAACAGUGCCCACCUAUCCGGUGGUAACGCUGCCUAUGUGGAAGAGCUCUAUGAGCUUUACCUGCACGACCCUAACGCUGUGCCAGAAGAAUGGCGCACCUACUUUCAGAAGUUGCCAGCUGAUGGCAGCUCUGCCACUGAUGUAUCGCACUCGACCAUUCGCGAUCAUUUCGUGUUGCUGGCCAAAAACCAGCGCCGCGCUCAACCGGUAUCCGCCGGCAGUGUGAGCAGCGAACACGAGAAGAAGCAGGUUGAAGUGCUGCGACUG
NC_004129.6/1921529-1922148                  CUGAACCCGACUAAGGCCAUCGGUCACAUUCGUAACAUGCUGCUGCAGAGUGGCGUGUGAUUCAGCUGUUGUACCCGUAGGACCGCUGUACCCGUAAAAGCCAC.GGCGCGG..GCUUCAAC.CCGCGUCAUGGCUCUA..A..CCUGAGC...AGCA.GCUCACAAAGUGGCU...GCUCUAUA.UUUUGAAGAAAUGA.GACAAGCAGGGGCA.UCCGGGCUGGUACCCGGA..CUAUCAG.CGUGAUCCUA.A.......................................................GUGGCUU...GUUUUGGU..C.G.CUGCAUUCG.G.ACUUCUGCAAGCUU..GCUC.GGUG.UCGUCGCC.GGUGG.UGUUCCCCUAACCGAGGGUGACCAAGCAUGCAAGAAAGCGUGAUGCAGCGCAUGUGGAACAGCGCCUACCUAUCCGGUAGUAACGCUGCCUAUGUGGAAGAGCUCUACGAGCUCUACCUGCACGACCCUAACGCUGUGCCAGAAGAGUGGCGCACUUACUUUCAGAAGUUGCCUACCGACGGCAGCACUGCCAUCGAUGUUUCGCACUCGACAAUCCGCGAUCAUUUCGUCUUGCUGGCAAAGAACCAGCGCCGCGCCCAACCGGUAUCCGCCGGUAGCGUGAGCAGUGAGCACGAGAAGAAGCAAGUUGAAGUGCUGCGAUUG
NC_007492.1/1802725-1803341                  GAAAGGCCUGAACCCGACUAAGGCCAUCGGUCACAUCCGUAACAUGCUGCUUUCGAGCGGCGUGUGAUUCAGCUGCUGUAACCGCUGUACCCGCAGAGGGCUUA.GGCGCGG..GCUUCAAC.CCGCGCCAUGG..CUAU.AA.CCAGAGC.A.GC...AGCCAUAAGCU..GCG..GCUCUU.A.UUUUGAAGAAAUGA.GACAAGCAGGGGCA.UCCGGGCUGGUACCCGGA..CUAUCAG.UGUGAUCCUA.A.......................................................GUGGCUU...GUUUUGGU..C.G.CUGCAUUCG.G.ACUUCUGCAAGCUU..GCUC.GGUG.UCGGCACC.GAUGG.UGUUCCCCUAACCGAGGGUGACCAAGCAUGCAAGAAAGCGUGAUGCAGCGCAUGUGGAACAGCGCCUACCUUUCAGGUGGAAACGCUGCCUAUGUGGAAGAGCUCUACGAGCUCUACCUGCACGACCCUAACGCUGUGCCAGAAGAGUGGCGCACCUACUUUCAGAAGCUGCCUGCCGACGGCAGCUCUGCCACCGAUGUUUCGCACUCCACAAUUCGCGAUCAUUUCGUGCUGCUGGCAAAGAACCAGCGCCGCGCCCAACCGGUUUCCGCCGGCAGCGUGAGCAGUGAGCACGAGAAGAAGCAAGUUGAAGUGCUGCGAUUG
JCVI_SCAF_1096627720741/547-1                UUUGCCCGAAAGGCCUGAACCCGACCAAGGCCAUCGGUCACGUGCGCAACAUGCUGCUGCAGAGCGGUACCUGAUUCGCAAGUUGCUAUACCUGUAACACCUGC.GGGACCG.ACUCCG..GUCGGUUUCGCAG..CAA..AAGCCAGAAC...CGCA.GCCCACAAAGCCGCG...GUUCAU.A.CUCGAAAAAUAUGACGACCAGCAGGGGCA.UCCGGGCUGGUACCCGGG..CUAUCUG.CGGGAACCCA.A.......................................................GUGGCUG..UAUCCGAGU..CG..CAGCAUCA.UG.ACUUCGAUCGGGCCAUGC...GGUUUUCA.CGCC.GGUGG.UG.UCCCCUUACCGAGGGUGACCAAGCAUGCAAGAAAGCGUGAUGCAGCGCAUGUGGGACAGUGCCCACCUAUCCGGUGGCAACGCUGCCUACGUGGAAGAGCUCUACGAGCUCUACCUGCACGAUCCCAACGCUGUGCCAGAAGAGUGGCGCACUUACUUCCAGAAGUUGCCGACCGACGGCAGCGCUGCAACGGACGUAUCGCAUUCGACCAUUCGCGAUCAUUUCGUCCUGCUCGCCAAGAAUUCGCG.........................................................................
JCVI_SCAF_1096626432556/695-76               UGUGCCCCAAGGGUCUGAACCCGACCAAGGCGAUCGGUCACGUGCGUAACAUGCUGCUGCAGAGCGGUACCUGAUUCGCAAGUUGCUAUACCUGUAACACCUGC.GAGUCCG.GCUUAG..GUCGGCCUCGCAG...UA..AAGCCAGAGC...CGCA.GCCCACAAAGCCGCG...GCUCAU.A.CUCGAAAAAUAUGACGACCAGCAGGGGCA.UCCGGGCUGGUACCCGGA..CUAUCUG.CGGGAACCCAAG.......................................................UGGCUUC...AUCCGAGU..CG..CAGCAUCA.UG.ACUUUGAUUAAGGC..UAUGCGGUAUUCA.CGCC.GGUGG.UG.UCCCCUUACCGAGGGUGACCAAGCAUGCAAGAAAGCGUGAUGCAGCGCAUGUGGGACAGUGCCCACCUAUCCGGUGGCAACGCUGCCUACGUGGAAGAGCUCUACGAGCUCUACCUGCACGAUCCCAACGCUGUGCCAGAAGAGUGGCGCACUUACUUCCAGAAGUUGCCGACCGACGGCAGCGCUGCAACGGACGUAUCGCAUUCGACCAUUCGCGAUCAUUUCGUCCUGCUCGCCAAGAAUUCGCGUCGUGCCCAGCCGGUUUCCGCCGGGGCCGUCAGCAGCGAGCACGAAAAGAAGCAGGUGGAAGUGCUGCGCUUG
NC_009439.1/2769776-2769156                  UGUGCCCGAAGGGUCUGAACCCGACCAAGGCAAUUGGCCACGUGCGCAACAUGCUGCUGCAGAGCGGUACCUGAUUCGCAAGUUGCUGUACCCGUAACACCUGC.AUUACCG.GCUCCG..GUCGGUAAUGCAG..CAA..AAGCCAGAGC...CGCA.GCCCACAAAGCCGCG...GCUCAU.A.CUCGAAAAAUAUGACGACCAGCAGGGGCA.UCCGGGCUGGUACCCGGA..CUAUCUG.CGGGAACCCAAG.......................................................UGGCUUG...AUCCGAGU..CG..CAGCAAGA.UG.ACUUUGAUUGGAGC..CAUGCGGUAUUCA.CGCC.GGUGG.UG.UCCCCUUACCGAGGGUGACCAAGCAUGCAAGAAAGCGUGAUGCAGCGCAUGUGGGACAGUGCCCACCUAUCCGGUGGCAACGCUGCCUACGUGGAAGAGCUCUACGAGCUCUACCUGCACGAUCCCAACGCUGUGCCAGAAGAAUGGCGCACUUACUUCCAGAAGUUGCCGACCGACGGCAGCGCUGCAACGGACGUAUCGCAUUCGACCAUUCGCGAUCAUUUCGUCCUGCUCGCCAAGAAUUCGCGUCGUGCCCAGCCGGUUUCCGCCGGGGCCGUCAGCAGCGAGCACGAAAAGAAGCAGGUGGAAGUGCUGCGCCUG
NC_009434.1/2022762-2023385                  ACAUACGCAACAUGCUGCUGCAGAGCGGUACCUGAUGACACCCCGGUCGCGAAAGGUUAUGCGCUAGCCUGGAAUGGCCGGAUUGCUUUACCCGUAACACCUGC.GGCGCCGAAGUCGAAGCUCGGCGCCGUAGUUUUAG.UAG...GAAUC..CC.A.GCUCACAAAGCC.GG..GAUUUC..A.CUCUGAAAAUUUGAUGACCAGCAGGAGCA.UCCGGGUUG.UGCCCGGGAACUAUCUG.CGCGGUCCGU.A.......................................................GUGGCUUUA.CCUG.AGUCGCUG.CUUC.....AGAACU.UGGGAAG.UCAUGCUGCGGUUUCCA.CGCU.GGUGG.UG.UCUCCUUAUCGAAGGUGACCAGACAUGCAAGAAAGCGUAAUGCAGCGCAUGUGGGACAGUGCCCACCUAUCCGGUGGUAACGCUGCCUAUGUGGAAGAGCUUUAUGAGCUCUACCUGCACGAUCCCAACGCUGUGCCCGAAGAGUGGCGCACUUACUUCCAGAAGUUGCCCUCCGGUGGCAGCGCUUCAGCCGAUGUAUCGCAUUCGACGAUCCGCGACCACUUCGUCCUGCUGGCCAAGAACCAGCGCCGUGCUCAGCCUGUAUCCGCAGGCGCUGUCAGCAGCGAGCAUGAGAAGAAGCAGAUUGAAGUCCUGCGCCUG
#=GC SS_cons                                 ....................................................................................................<<<<.<<<<<<<.<<_____.>>>>>>>>>>>>>..,,,,.,,,,,,<<<<<-.<<<-.<<<_____>>>->>>-.>>>>>,,.,.,,,,,,,,,,,,,,,,,,,,,,(((((((<<<<<<<______>>>>>>>.<<<<<-<.<<-<<<<<---<.......................................................<<<<<<<--.<<---<<<-.<<..______._.>>.>>>--->>>>>->>..>>>-->>>-.>>-->>>-.>>>>>.))--))))),,,,,,..____..:............................................................................................................................................................................................................................................................................................................
#=GC SS_cons_1_alt                           .......................................................................................................................................................................................................................................................................................................................................................................................................<<<<<<......>>>>>>...............................................................................................................................................................................................................................................................................................................
#=GC R2R_LABEL                               ----------------------------------------------------------------------------------------------------..............1......2............A...........a.........k.........................................................J..........................................................................................................................................................................................RRRR..........SSS------------------------------------------------------------------------------------------------------------------------------------------------------------------------------------------------------------------------------------------------------------------------------------------------------
#=GF R2R ignore_ss_except_for_pairs _1_alt outline
#=GF R2R var_backbone_range A a ntrange
#=GF R2R keep k
#=GF R2R multistem_junction_bulgey J J0 -45 1 0 0 0 -90 J1 -45 1 0 0 0 -90
#=GF R2R shade_along_backbone R rgb:230,230,230
#=GF R2R shade_along_backbone S rgb:230,230,230
#=GF R2R var_term_loop 1 2
//
