# Supplementary material for: R2R - software to speed the depiction of aesthetic consensus RNA secondary structures
Source: BMC Bioinformatics. 2011 Jan 4;12:3. doi: 10.1186/1471-2105-12-3 (PMC3023696; doi:10.1186/1471-2105-12-3)
Supplement: Additional file 1 — Source code and example input and output files. C++ and Perl source code is provided. Installation and usage instructions are given in the user manual (Additional file 2), which is also a part of this archive. Example input files for R2R are included in the "demo" subdirectory of this archive, and R2R's raw output on these examples in PDF and SVG format is supplied in the "demo/output-pdf" and "demo/output-svg" subdirectories. Files can be retrieved from the tgz archive file using programs such as WinZip (Windows), StuffIt Expander (Mac) or the tar/gzip commands (UNIX). [file 1471-2105-12-3-S1.TGZ › R2R-1.0.1/demo/104/sucC.sto]

# STOCKHOLM 1.0
NZ_AAXY01000001.1/309439-309908              AUGCGGUGAUGAUGGAAAGCCUGAUGGCCAUGCGCCGUGCCGGCGCCGACGGUAUCCUGACCUACUUUGCUCUUCGCGCUGCGCGGCUGAUGAAACAGAAAUGAUCCGCAGUGCGGGGUC..GCUCA..GGCCCCGCGCUGAG.AGCGCAGUAACAAAACAAG.GACGGU.AAGCCAAUGACCAGUAAAAAGGGCAAUCUGAAGAUUGCCGACAAUGAUUCUACUUUGCCCGCAGCGGACACUGUGCUUUCGCCCGAGGAAAGUCUGAGCCUGGACGCCUGCCAAAAUUUUUUCAACCGCGAGUUGAGCCAACUGCAGUUCAACCAUCGGGUGUUGAAGCAGGCCCUGGACGACACCCAUCCGCUAAUCAACCGGCUUAUUUUCUGCUGCAUAUUCAGCAGCAACAUGGACGAAUUCUUCGAAAUCCGCGUGGCGGGUAUGCGCCAGCAGUUGAAGUACGGCCGGGAGCAAAUCCAC
JCVI_SCAF_1101667378642/178-646              AAUCGCCUCAUCGCCACGGUGGUGUUUGCAAGCAGAACCACGUCGGGUGGCCCGCGUCGAGUUCGACUCGCGGCGGAAGGCCCGGCGGACUGCUUCGGCAGUCACAGGUGGCGCGGUAU...CACAA...GUACAGCGCCGAA.UGCGCAAUACCUAAACGAA.GACGGUAGACAAGCAUGAAUCUUCACGAGUAUCAGGGUAAGCAGCUGUUCGCUGAAUACGGCCUGCCUGUAUCCAAGGGCUUCGCGGUAGACACCCCGGAAGAAGCCGCAGAAGCCUGCGAAAAAAUCGGCGGCAGCGAGUGGGUCGUCAAGGCUCAGGUCCACGCUGGUGGCCGCGGUAAAGCCGGUGGCGUAAAGCUGGUCAAGAGCAAAGAAGACGCCAAGGCCUUCGCCGCCAACUGGCUGGGCAAGCGUCUGGUGACUUACCAGACUGACGCCAAUGGUCAGCCGGUCAGCAAAAUCCUGGUCGAAUC
JCVI_SCAF_1101668315038/1078-610             AAUCGCCCCAUCGCUGCGGCGGUGUUUGCAAGCAGAACCACGUCGGGUGGCCCGCGUCGAGUUCGACUCGCGGCGGAAGGCCCGGCGGACUGUUUCGGCAGUCACAGGUGGCGCGGUAU...CACAA...GUACAGCGCCGAA.UGCGCAAUACCUAAACGAA.GACGGUAGACAAGCAUGAAUCUUCACGAGUAUCAGGGUAAGCAGCUGUUCGCUGAAUACGGCCUGCCCGUAUCCAAGGGCUUCGCGGUGGACACCCCCGAAGAAGCCGCAGAAGCCUGCGAAAAAAUCGGCGGCAGCGAGUGGGUCGUCAAGGCUCAGGUCCACGCUGGUGGCCGCGGCAAAGCCGGUGGCGUAAAGCUGGUCAAGAGCAAAGAAGACGCCAAGGCCUUCGCCGCCAACUGGCUGGGCAAGCGUCUGGUGACCUACCAGACUGACGCCAAUGGUCAGCCGGUCAGCAAAAUCCUGGUCGAAUC
JCVI_SCAF_1096628081269/376-1                AAUCGCCCCAUCGCUGCGGUGGUGUUUGCAAGCAGAACCACGUCGGAUGGCCCGCGUCGAGUUCGACUCGCGGCGGAAAGCCCGACGGACUGCUUCGGCAGUCACAGGUGGCGCGGUAU...CACAA...GUACAGCGCCGAA.UGCGCAAUACCUAAACGAA.GACGGUAGACAAGCAUGAAUCUUCACGAGUAUCAGGGUAAGCAGCUGUUCGCUGAAUACGGCCUGCCCGUAUCCAAGGGCUUCGCGGUAGACACCCCGGAAGAAGCCGCAGAAGCUUGCGAAAAAAUCGGUGGCAGCGAGUGGGUCGUCAAGGCUCAGGUCCACGCUGGUGGUCGCGGCAAAGCCGGGGCGUAAAGCUGGUCAAGAGCAAAGAAGACGCC.............................................................................................
NC_009439.1/2763749-2763281                  AAUCGCCCCAUCGCUGCGGCGGUGUUUGCAAGCAGAACCACGUCGGAUGGCCCGCGUCGAGUUCGUCUCGCGGCGGAAAGCCCGACGGACUGCUUCGGCAGUCACAGGUGGCGCGGUAU...CACAA...GUACAGCGCCGAA.UGCGCAAUACCUAAACGAA.GACGGUAGACAAGCAUGAAUCUUCACGAGUAUCAGGGUAAGCAGCUGUUCGCUGAAUACGGCCUGCCCGUAUCCAAGGGCUUCGCGGUAGACACCCCCGAAGAAGCCGCAGAAGCCUGCGAAAAAAUCGGCGGCAGCGAGUGGGUCGUCAAGGCUCAGGUCCACGCUGGUGGCCGCGGCAAAGCCGGUGGCGUAAAGCUGGUCAAGAGCAAAGAAGACGCCAAGGCCUUCGCCGCCAACUGGCUGGGCAAGCGUCUGGUGACCUACCAGACUGACGCCAACGGUCAGCCGGUCAGCAAAAUCCUGGUCGAAUC
JCVI_SCAF_1096627694513/802-332              AUAUCCGAGGUGCCCAGAUCAGGAAAAACCACGGCGGGCGGCCCGUGGCGGCUUGCAAGAGUCUGUCGCAGGAAUGCCCGUCGGACUGCUAACCAGUGCAGUCACAGGUGGCGCGGUGC...CAUGA...GCGCAGCGCCGAAAUGCGCAAUACCUAAACGAAGAACGGUAGAUAAGCAUGAAUCUUCACGAGUAUCAGGGUAAGCAGCUGUUCGCUGAAUACGGCCUGCCGGUAUCCACUGGCUAUGCCGUUGACACCCCGGAAGAAGCGGCUGCGGCCUGCGAAAAGAUCGGUGGCAGCGAGUGGGUUGUCAAAGCCCAGGUGCACGCCGGUGGCCGCGGUAAAGCGGGCGGCGUCAAGCUGGUCAAGAACAAGGAAGACGCCAAGGCGUUCGCCGCCCAGUGGCUGGGCAAGCGUCUGGUGACCUACCAGACAGACGCCAAUGGCCAGCCGGUCAGCAAGAUUCUGGUUGAGUC
NC_008463.1/3913500-3913030                  AAGAACCACGGCGGGUGAGCGCCGGCGACCGUUGCGAGGUGGCCGCGGGCGUAUGCCGCCGGACUGUUUUUUCGCGAGCCGGGUGGUUCGCGAAGCGACGGUCACAGGUGGUGGGGUGC...CACGA...GCGCUCCGCCGAAAUGCGCAAUACCUAGACGAAUAACGGUAGACAAGCAUGAAUCUCCACGAAUAUCAGGGUAAGCAGCUGUUCGCUGAAUACGGCCUGCCUGUAUCCAAGGGCUUUGCCGUAGACACCCCCGAAGAGGCCGCAGAAGCCUGCGACAAGAUCGGCGGCAGCGAGUGGGUCGUCAAAGCUCAGGUGCACGCCGGCGGCCGCGGUAAAGCGGGCGGUGUGAAGCUGGUGAAGAGCAAAGAGGACGCCAAGGCGUUCGCCCAGCAGUGGCUGGGCAAGAACCUGGUGACCUACCAGACCGACGCCAACGGCCAGCCGGUCAGCAAGAUCCUGGUGGAGUC
NC_009656.1/3818599-3818129                  AAGAACCACGGUGGGUGAGCGCCGGCGACCGUUGCGAGGUGGCCGCGGGCGCAUACCGCCGGACUGUUUUUUCGCGAGCCGGGCGGUUCGCGAAGUGACGGUCACAGGUGGUGGGGCGC...CACGA...GCGCUCCACCGAAAUGCGCAAUACCUAGACGAAUAACGGUAGACAAGCAUGAAUCUCCACGAAUAUCAGGGUAAGCAGCUGUUCGCUGAAUACGGCCUGCCUGUAUCCAAGGGCUUUGCCGUAGACACCCCCGAAGAGGCCGCAGAAGCCUGCGACAAGAUCGGCGGCGGCGAGUGGGUCGUCAAAGCUCAGGUGCACGCCGGUGGCCGCGGUAAAGCGGGCGGUGUGAAGCUGGUGAAGAGCAAAGAGGACGCCAAGGCGUUCGCCCAGCAGUGGCUGGGCAAGAACCUGGUGACCUACCAGACCGACGCCAACGGCCAGCCGGUCAGCAAGAUCCUGGUGGAGUC
NZ_AAKW01000006.1/28631-29101                AAGAACCACGGCGGGUGAGCGCCGGCGACCGUUGCGAGGUGGCCGCGGGCGUAUGCCGCCGGACUGUUUUUUCGCGAGCCGGGUGGUUCGCGAAACGACGGUCACAGGUGGUGGGGCGC...CACGA...GCGCUCCGCCGAAAUGCGCAAUACCUAGACGAAUAACGGUAGACAAGCAUGAAUCUCCACGAAUAUCAGGGUAAGCAGCUGUUCGCUGAAUACGGCCUGCCUGUAUCCAAGGGCUUUGCCGUAGACACCCCCCGAAGAGGCCGCAGAAGCCUGCGACAAGAUCGGCGGCAGCGAGUGGGUCGUCAAAGCUCAGGUGCACGCCGGCGGCCGCGGUAAAGCGGGCGGUGUGAAGCUGGUGAAGAAGCAAAGAGACGCCAAGGCGUUCGCCCAGCAGUGCUGGGCAAGAACCUGGUGACCUACCAGACCGACGCCAACGGCCAGCCGGUCAGCAAGAUCCUGGUGGAGUC
NC_002516.2/1730009-1730479                  AAGAACCACGGCGGGUGAGCGCCGGCGACCGUUGCGAGGUGGCCGCGGGCGUAUGCCGCCGGACUGUUUUUUCGCGAGCCGGGUGGUUCGCGAAACGACGGUCACAGGUGGUGGGGCGC...CACGA...GCGCUCCGCCGAAAUGCGCAAUACCUAGACGAAUAACGGUAGACAAGCAUGAAUCUCCACGAAUAUCAGGGUAAGCAGCUGUUCGCUGAAUACGGCCUGCCUGUAUCCAAGGGCUUUGCCGUAGACACCCCCGAAGAGGCCGCAGAAGCCUGCGACAAGAUCGGCGGCAGCGAGUGGGUCGUCAAAGCUCAGGUGCACGCCGGCGGCCGCGGUAAAGCGGGCGGUGUGAAGCUGGUGAAGAGCAAAGAGGACGCCAAGGCGUUCGCCCAGCAGUGGCUGGGCAAGAACCUGGUGACCUACCAGACCGACGCCAACGGCCAGCCGGUCAGCAAGAUCCUGGUGGAGUC
NZ_AAKV01000011.1/28601-29071                AAGAACCACGGCGGGUGAGCGCCGGCGACCGUUGCGAGGUGGCCGCGGGCGUAUGCCGCCGGACUGUUUUUUCGCGAGCCGGGUGGUUCGCGAAACGACGGUCACAGGUGGUGGGGCGC...CACGA...GCGCUCCGCCGAAAUGCGCAAUACCUAGACGAAUAACGGUAGACAAGCAUGAAUCUCCACGAAUAUCAGGGUAAGCAGCUGUUCGCUGAAUACGGCCUGCCUGUAUCCAAGGGCUUUUGCCGUAGACACCCCCGAAAGAGGCCGCAGAAGCCUGCGGACAAAGAUCGGCGGGCAGCGAGUGGGUCGUCAAAGCUCAGGUGCACGCCGGCGGCCGCGGUAAAAGCGAGGCGGUGUGAAGCUGGUGAAGAGCAAAGAGGACGCCAAGGCGUUCGCCCAGCAGUGGCUGGGCAAGAACCUGGUGACCUACCAGACCGACGCCAACGGCCAGCCGGUCAGCAAGAUCCUGG
NC_004578.1/2425215-2425683                  CCUUGCCAGCAGGGCUUACCGCGGAAUCUGCGCCGGACUCGACCUCUCAGGCGGCUUCACGAGUGCCCGACGGCAUUUGCGGGGUCCACCCGGAGUAGCGGUCACAGGUGGUGCGGCACG..CUGA...CGUGCAGCACCGAA.UGCGCAGUACCUAAACGAA.GACGGU.AAUAAGCAUGAAUCUUCACGAGUAUCAGGGUAAGCAGCUGUUCGCUGAGUACGGCCUGCCAGUAUCCAAAGGUUACGCGGUAGACACCCCGGAAGCAGCAGCAGAAGCCUGCGACAAGAUCGGCGGGACCGAGUGGGUCGUCAAAGCCCAGGUUCACGCAGGUGGUCGCGGUAAAGCGGGCGGCGUAAAGCUGGUUCGUAGCAAGGAAGACGCUGCAGCGUUCGCCCAACAGUGGUUGGGCAAGCGCCUGGUGACUUACCAGACUGACGCCAACGGUCAGCCAGUGACCAAGAUCCUGGUCGAGUC
NC_005773.3/2331189-2331657                  CCUUGCAAGCAGGGCUUACCGCGGAAUCUGCGCCGGACUCGACCUCUCAGGCGGCUUCACGAGUGUCCCACGGCACUUGCGGAGUUCACCCGGAGUAGCGGUCACAGGUGGUGCGGCACG..CUGA...CGUGCAGCACCGAA.UGCGCAGUACCUAAACGAA.GACGGU.AAUAAGCAUGAAUCUUCACGAGUAUCAGGGUAAGCAGCUGUUCGCUGAGUACGGCCUGCCAGUAUCCAAGGGUUACGCGGUAGACACCCCGGAAGCAGCAGCAGAAGCCUGCGACAAGAUCGGCGGAACCGAGUGGGUCGUCAAAGCCCAGGUUCACGCAGGUGGUCGCGGUAAAGCGGGCGGCGUAAAGCUGGUUCGCAGCAAGGAAGACGCUGCAGCGUUCGCUCAACAGUGGUUGGGCAAGCGCCUGGUGACUUACCAGACUGACGCCAACGGUCAGCCAGUGACCAAGAUCCUGGUCGAAUC
NC_007005.1/2335417-2335885                  CCUUGCAAGCAGGGCUUACCGCGGAAUCUGCGCCGGACUCGACCUCUCAGGCGGCUUCAUGAGUGUCCCACGGCAUUUGCGGAGUCCACCCGGAGUAGCGGUCACAGGUGGUGCGGCACG..CUGA...CGUGCAGCACCGAA.UGCGCAGUACCUAAACGAA.GACGGU.AAUAAGCAUGAAUCUUCACGAGUAUCAGGGUAAGCAGCUGUUCGCUGAGUACGGCCUGCCAGUAUCCAAGGGUUACGCGGUAGACACCCCGGAAGCAGCAGCAGAAGCCUGCGACAAGAUCGGCGGGACCGAGUGGGUCGUCAAAGCCCAGGUUCACGCAGGUGGUCGCGGUAAAGCGGGCGGCGUAAAGCUGGUUCGCAGCAAGGAAGACGCUGCAGCGUUCGCUCAACAGUGGUUGGGCAAGCGCCUGGUGACUUACCAGACUGACGCCAACGGUCAGCCAGUGACCAAGAUCCUGGUCGAGUC
NC_008027.1/3922306-3921838                  AUAAGAAACCACGGCGGUCUGCCCGUCGUGGGUCUUGCGUGCAAGACUCACCGCGGAACGUCCGCCGGACCGGAUCACACGGGAAAACCCGGGGUCAACGGUCACAGGUGGUGCGGCGCCA.GUAA..UGGCGCAGCGCCGAA..GCGCAGUACCUA.ACGAA.GACGGU.AAAAAGCAUGAAUCUUCACGAGUAUCAGGGUAAGCAGCUGUUCGCUGAAUACGGCCUGCCAGUUUCCAAGGGUUUCGCAGUCGAUACCCCUGAGCAAGCGGCAGAAGCCUGCGACAAGAUCGGCGGUUCGGAGUGGGUCGUCAAAGCCCAGGUCCACGCCGGUGGUCGCGGUAAAGCGGGCGGCGUAAAGCUGGUUCGCAGCAAGGAAGACGCCAAGGCGUUCGCUGCACAGUGGCUGGGCAAGAACCUGGUAACCUACCAGACCGACGCCAAUGGUCAGCCAGUUUCCAAGAUCCUGGUCGAAUC
NZ_AAVY01000007.1/147908-148376              AUAAGAAACCACGGCGGGCUGCCCGUCGUGAGUCUUGCGUGCAUGACUCACCGCGGAACGUCCGCCGGACCGGAUCACACGGGAAAACCCGGGGUCAACGGUCACAGGUGGUGCGGCGCCA.GUAA..UGGCGCAGCGCCGAA..GCGCAGUACCUA.ACGAA.GACGGU.AAAAAGCAUGAAUCUUCACGAGUAUCAGGGUAAGCAGCUGUUCGCUGAGUACGGCCUGCCAGUUUCCAAGGGUUUCGCUGUCGAUACCCCUGAGCAAGCUGCAGAAGCCUGCGACAAGAUCGGCGGUUCCGAGUGGGUUGUCAAAGCCCAGGUCCACGCUGGUGGUCGCGGUAAAGCGGGCGGCGUCAAGCUGGUUCGCAGCAAGGAAGACGCCAAGGCGUUCGCUGCACAGUGGUUGGGCAAGAAUCUGGUUACCUACCAGACUGAUGCCAACGGUCAACCCGUCUCCAAGAUUCUGGUCGAAUC
NZ_AAXR01000004.1/300972-301440              AUAAGAAACCACGGCGGGCAGCCCGUCGUGAGUCUUGCGUGCAUGACUCACCGCGGAACGUCCGCCGGACCGGAUCACAUGGGAAAACCCGGGGUCAACGGUCACAGGUGGUGCGGCGCCA.GUAA..UGGCGCAGCGCCGAA..GCGCAGUACCUA.ACGAA.GACGGU.AAAAAGCAUGAAUCUUCACGAGUAUCAGGGUAAGCAGCUGUUCGCUGAAUACGGCCUGCCAGUUUCCAAGGGUUUCGCAGUCGAUACCCCUGAAGCUGCAGCAGAAGCUUGCGACAAGAUCGGCGGUUCCGAGUGGGUUGUAAAAGCUCAGGUUCACGCGGGUGGUCGCGGCAAAGCGGGCGGCGUCAAGCUGGUUCGCAGCAAGGAAGACGCCAAGGCGUUCGCUGCGCAAUGGUUGGGCAAGCGCCUGGUAACCUACCAGACCGAUGCCAACGGUCAGCCAGUGACCAAGAUCCUGGUCGAAUC
NC_002947.3/4730004-4729536                  UAUAAGAAACCACGGCGGGCUGCCCGUCGUGAGUCUUGCGUGCAUGACUCACCGCGGAAAGUCCGCCGGACCGGAUCACACGGGAAACCCGGGGUCAACGGUCACAGGUGGUGCGGCGCCA.CUGA..UGGCGCAGCGCCGAA..GCGCAGUACCUA.ACGAA.GACGGU.AAAAAGCAUGAAUCUUCACGAGUAUCAGGGUAAGCAGCUGUUCGCUGAGUACGGCCUGCCAGUUUCCAAGGGUUUCGCAGUCGACACCCCUGAGCAAGCUGCAGAAGCCUGCGACAAGAUCGGCGGGAACGAGUGGGUUGUAAAAGCCCAGGUUCACGCGGGUGGUCGCGGUAAAGCGGGCGGCGUAAAGCUGGUUCGCAGCAAGGAAGACGCCAAGGCGUUCGCUGCACAGUGGUUGGGCAAGAAUCUGGUUACCUACCAGACCGAUGCCAACGGUCAACCCGUCUCCAAGAUUCUGGUCGAAUC
NC_009512.1/1874147-1874615                  UAUAAGAAACCACGGCGGGCUGCCCGUCGUGAGUCUUGCGUGCAUGACUCACCGCGGAAAGUCCGCCGGACCGGAUCACACGGGAAACCCGGGGUCAACGGUCACAGGUGGUGCGGCGCCA.CUGA..UGGCGCAGCGCCGAA..GCGCAGUACCUA.ACGAA.GACGGU.AAAAAGCAUGAAUCUUCACGAGUAUCAGGGUAAGCAGCUGUUCGCUGAGUACGGCCUGCCAGUUUCCAAGGGUUUCGCAGUCGAUACCCCUGAGCAAGCUGCAGAAGCCUGCGACAAGAUCGGCGGGAACGAGUGGGUUGUAAAAGCCCAGGUUCACGCGGGUGGUCGCGGUAAAGCGGGCGGCGUAAAGCUGGUUCGCAGCAAGGAAGACGCCAAGGCGUUCGCUGCACAGUGGUUGGGCAAGAAUCUGGUUACCUACCAGACCGAUGCCAACGGUCAACCCGUCUCCAAGAUUCUGGUCGAAUC
NC_007492.1/1808706-1809176                  GCCCGUCGUGAGCCUUGCGUGCAAGACUCACCGCGGAAUGUCCGCUGGACGCAGCCUUGCGUAGCUGCACCGGGUAUCCGGAAAGGCUACGCAAGCAGCAGUCACAGGUGGCGCGGCACUC.AUAAA.GAGCGCAGCGCCGAA.UGCGCAGUACCUA.ACGAA.GACGGU.AAAAAGCAUGAAUCUUCACGAGUAUCAGGGUAAGCAGCUGUUCGCUGAAUACGGCCUGCCAGUUUCCACUGGUUUCGCAGUAGACACCCCGGAAGCAGCAGCAGAAGCUUGCGACAAAAUCGGCGGCAACGAGUGGGUUGUCAAAGCCCAGGUUCACGCCGGUGGUCGCGGUAAAUCGGGCGGCGUCAAGCUGGUUCGCAGCAAAGAAGACGCCAAAGCCUUCGCACAGCAGUGGCUGGGCAAGCGUCUGGUGACUUACCAGACUGACGCCAACGGCCAGCCAGUCACCAAGAUCCUGGUUGAAUC
NC_004129.6/1927544-1928015                  CGCGGAAUAUCCGCUGGACUCGACCUCUCGAGGUAGCGCCACACACUGGACCGGGGCCCAGGCUCCGGGUUCAGGUGUGGCGCUGGUUUUGAGAGUAGCGGUCACAGGUGGUGCGGCACUCAAUCU.UGAGCGCAGCGCCGAA.UGCGCAGUACCUA.ACGAA.GACGGU.AAAAAGCAUGAAUCUUCACGAGUAUCAGGGUAAGCAGCUGUUCGCUGAAUACGGCCUGCCAGUAUCCAAAGGCUACGCGGUAGACACCCCGGAAGAAGCAGCAGAAGCUUGCGACAAAAUCGGCGGCUCCGAGUGGGUUGUCAAAGCCCAGGUUCACGCCGGUGGUCGCGGUAAAGCGGGCGGCGUUAAGCUGGUUCGCAGCAAAGAAGACGCUAAGGCAUUCGCUCAGCAGUGGUUGGGCAAGCGUCUGGUGACCUAUCAGACUGACGCCAAUGGCCAGCCUGUCACCAAGAUCCUGGUUGAAUC
JCVI_SCAF_1101668621703/1078-608             CGUCGUGAGCCUUGCGCGCAAGACUCACCGCGGAAUGUCCGCCGGACGCAGUCUUGCGCAGCUUUACGGGCCUUGAGCCCUGCAAGUUGUGCAAGCAGCAGUCACAGGUGGCGCGGCACUCA..UAAUGAGCGCAGCGCCGAA.UGCGCAGUACCUA.ACGAA.GACGGU.AAAAAGCAUGAAUCUUCACGAGUAUCAGGGUAAGCAGCUGUUCGCUGAAUACGGCCUGCCAGUAUCCCAGGGCUACGCAGUAGACACCCCGGAAGCAGCAGCAGAAGCUUGCGACAAAAUCGGUGGUACCGAGUGGGUUGUCAAAGCCCAGGUCCACGCUGGUGGUCGCGGUAAAGCGGGCGGCGUUAAGCUGGUUCGCAGCAAAGAAGACGCCAAGGCAUUCGCACAGCAGUGGCUGGGCAAGCGUCUGGUGACUUACCAGACUGAUGCCAAUGGCCAACCAGUCACCAAGAUCCUGGUUGAAUC
JCVI_SCAF_1096626888236/234-704              CGUCGUGAGCCUUGCGCGCAAGACUCACCGCGGAAUAUCCGCUGGACGCAGCCUUGCGCAGCUUUACGGGCCAUAAGCCCCGCAAGUUGCGCAAGCAGCAGUCACAGGUGGCGCGGCACUCA..UAAUGAGCGCAGCGCCGAA.UGCGCAGUACCUA.ACGAA.GACGGU.AAAAAGCAUGAAUCUUCACGAGUAUCAGGGUAAGCAGCUGUUCGCUGAAUACGGCCUGCCAGUUUCCAAGGGCUACGCAGUAGACACCCCGGAAGCAGCAGCAGAAGCUUGCGACAAAAUCGGCGGCAGCGAGUGGGUUGUCAAAGCCCAGGUCCACGCCGGUGGUCGCGGUAAAGCGGGCGGCGUCAAGCUGGUUCGCAGCAAAGAAGACGCCAAGGCCUUCGCACAGCAGUGGCUGGGCAAGCGUCUGGUGACUUACCAGACUGAUGCCAAUGGCCAACCAGUCACCAAGAUCCUGGUUGAAUC
JCVI_SCAF_1096627624180/1196-1666            CCGUCGUGAGCUUGCGCGCAAGACUCACCGCGGAAUAUCCGCUGGACGCAGCCUUGCACAGUUUUACGGGUCUUAAGCCUCGCAAAUUGUGCAAGCAGCAGUCACAGGUGGUGCGGCACUCA..UAAUGAGCGCAGCGCCGAA.UGCGCAGUACCUA.ACGAA.GACGGU.AAAAAGCAUGAAUCUUCACGAGUAUCAGGGUAAGCAGCUGUUCGCUGAAUACGGCCUGCCAGUAUCCAAGGGUUACGCAGUAGACACCCCGGAAGCAGCAGCAGAAGCUUGCGACAAAAUCGGUGGUACCGAAUGGGUUGUCAAAGCCCAGGUCCACGCCGGUGGUCGCGGUAAAGCGGGCGGCGUCAAGCUGGUUCGCAGCAAAGAAGACGCCAAGGCCUUCGCACAGCAGUGGCUGGGUAAGCGUCUGGUGACUUACCAGACUGAUGCCAAUGGCCAACCAGUCACCAAGAUCCUGGUUGAAUC
#=GC SS_cons                                 .......................................................................................................,,,,,<<<<<<-<<<<<<<_____>>>>>>>->>>>>>,,.,,,,,,,....________..........................................................................................................................................................................................................................................................................................................................
#=GC R2R_LABEL                               ----------------------------------------------------------------------------------------------------.....................<.....>.................................................------------------------------------------------------------------------------------------------------------------------------------------------------------------------------------------------------------------------------------------------------------------------------------------------------------
#=GF R2R keep < >
#=GF R2R var_hairpin < >
//
