# Supplementary material for: R2R - software to speed the depiction of aesthetic consensus RNA secondary structures
Source: BMC Bioinformatics. 2011 Jan 4;12:3. doi: 10.1186/1471-2105-12-3 (PMC3023696; doi:10.1186/1471-2105-12-3)
Supplement: Additional file 1 — Source code and example input and output files. C++ and Perl source code is provided. Installation and usage instructions are given in the user manual (Additional file 2), which is also a part of this archive. Example input files for R2R are included in the "demo" subdirectory of this archive, and R2R's raw output on these examples in PDF and SVG format is supplied in the "demo/output-pdf" and "demo/output-svg" subdirectories. Files can be retrieved from the tgz archive file using programs such as WinZip (Windows), StuffIt Expander (Mac) or the tar/gzip commands (UNIX). [file 1471-2105-12-3-S1.TGZ › R2R-1.0.1/demo/104/Termite-flg.sto]

# STOCKHOLM 1.0
ABDH01006538.1/107-611              AUGCCUUAGGUCUUGGAAGAAGGCCGCCGUACAACGGCUCGGAGCGAUUAUUGGGAAAAACAAAGUUUGAUUUUCAAUCUUAAACCAAUGUUUUAUCGAUAAUUGCUUCGUACCGUCU.UCGG...A..AACACCCUGUACUAUAGGCGCGAACUGGU.CAGGGUUUU......CCGGCUGUACGGUACGACUCGGGCAAAGGAUUGCUCGGGUAUUUCGGCUCA..AGGAGGGUUAUUU...AUGGUUAUUAAUCACAACAUGAGCGCUAUUUAUGCUAAUCGUACGCUUGGGGUUACCCAGUUAGACGUUACGAAAAGCAUGGAGAAACUCAGUUCCGGCGAGCGGAUUAACCGCGCGGGCGAUGACGCUUCCGGGCUUGCUGUCUCAGAAAAACUGAGAGGCCAGAUACGGGGGCUUAACCAGGCCGAGCGGAACAUUCAGAACGGAGUGGCUUUCAUUCAGGUUACAGAGGGGUAUCUGCAGGAAACUCAGGAUAUCCUUCACCGCAUCAGGGAACUGU.
ABDH01005516.1/87-591               CAUUGAUCUUUGACAAACACCCUCCGACUGAAGCAUAAACGCUUUGCGUUAAUGCUUACGUACAGCGGUUCGGAGCGAUUAUUGCAAGAAACUUUGCGAUAAUUGCUUCGUACCGUCU.UCGG...A..AACACCCUGUGCUAUAGGCGCGAACUGGU.CAGGGUUUU......CCGGCUGUGUGGUAUGGCUCGGGCAAAGGAUUGCUCGGGUAUUUCGGCUCA..AGGAGGGUUAUUU...AUGGUAAUUAAUCACAACAUGAGCGCUAUUUAUGCUAAUCGUACGCUUGGGGUUACCCAGUUAGACAUAACGAAAAGCAUGGAGAAACUCAGUUCCGGCGAGCGGAUUAACCGCGCGGGCGAUGACGCUUCCGGGCUUGCUGUCUCAGAAAAACUGAGAGGCCAGAUUCGGGGGCUUAACCAGGCCGAGCGGAACAUUCAGAACGGUGUAGCCUUUAUCCAGGUUACGGAAGGGUAUCUGCAGGAAACACAGGAUAUCCUUCACCGCAUCAGGGAACUGU.
ABDH01031000.1/279-1                CCGUGAUCGGGGCAAAGAUUUCGGAAAAGCAGCGAUCUUUGAAAAACACCUUCCGUUGAUGCGCGAAGCGGCACGAAAUGACUAUUCUUCAAUGAAGGAUGGCCGUUUCGUUCCGUUCGGCGGCUAAUUUU.UGGGGGAGG...AGGCGCGAAA..CCGCCCCCA.AAAA.A..CCGCUUUCGCGGGACGGCUCCGGCA.UGGAUGGCCGGAGCAAGUAUCAAUACAUGGAGGGUUAUUU...AUGAUAAUUAAUCACAACAUGAGCGCAAUGUACGCCAACCGCCAGCUGAC.......................................................................................................................................................................................................................................
ABDH01011841.1/72-578               ACCGGGGCAAGGUUUUAGAAAAAGCAGCGAUCUUUGAAAAACACCUUCCGUUGAUACGCGAAGCGGUACGAAAUGUCCCUUCAUCAAUAACAUGAUGGAUGGCCAUUUCGUUCCGUACGGCGGCAUAU.UU.UGGGGGAGG...AGGCGCGAAA..CCGCCCCCA.GAGGAA..CCGCUUUCGCGGGACGGUCCCGGCA.CGGAUGUUCGGGACAAGUAUCAAUACAUGGAGGGUUAU.....AUGAUAAUUAAUCACAACAUGAGUGCGAUGUACGCCAACCGCCAGCUUGACAUUACGCAGGUUGACACCGCCAAAAGCAUGGAAAAGCUUAGUUCCGGUUUUCGGAUUAACCGCGCCGGGGACGACGCUUCCGGGCUUGCGGUUUCCGAAAAGCUGAGGGCGCAGGUCCGCGGCCUUAACCAGGCUGAGCGCAACACCCUUAACGGAGUGUCCUUUAUACAGACUGCUGAGGGGUACCUUCAGGAAACCCAGGAUGUUCUGCACCGGAUCCGCGAACUGG.
ABDH01019639.1/680-174              GACCGGGAUAAAGGUUUCGGAAAAGCAGCGAUCUUUGAAAAAUACCUUCCGUUGAUGCGCGAAGCGGUACGAAAUGUCCCUUCAUCAAUUUAUGAUGGAUGGCCGUUUCGUUCCGUAUGGCGGCCUAU.UU.UGGGGGAGG...AGGCGCGAAA..CCGCCCCCAGGAGA.A..CCGCUUUCGCGGGAUGGUUACGGCA.UGGAUAGCCGUGACAAGUAUCAAUACAUGGAGGGUUAU.....AUGAUAAUUAAUCACAACAUGAGUGCGCUUUAUGCCAACCGCCAGCUUGACGUAACACAGGUCGACACUACAAAGAGUCUGGAAAAACUUAGUUCCGGUCUGCGGAUCAACCGCGCCGGGGACGAUGCUUCCGGUCUCGCGGUUUCCGAAAAGCUGAGGGCGCAGGUCCGCGGCCUUAACCAGGCGGAGCGCAAUACCCUUAACGGGGUGUCUUUCAUACAGACCGCUGAGGGAUAUCUUCAGGAAACCCAGGAUGUUCUGCACCGGAUCCGCGAGCUGG.
ABDH01040472.1/716-1222             AAAAACAACGGUUUUGUCACAAGCGAAGCGAUCUUUGAAAAAUACCUUCCGUUGAUGCGCGAAGCGGUACGAAAUGCCCCUUCAUCUGUUUCAGAUGGAUGGCCGUUUCGUUCCGUACGGCGGCCUAU.UU.UGGGGGAGG...AGGCGCGAAA..CCGCCCCCAGGAGA.A..CCGCUUUCGCGGGACGGUCCCGGCA.UGGAUGGCCGGGACAAGAAUCAAUACAUGGAGGGUUAUUU...AUGAUAAUUAAUCACAACAUGAGUGCGAUGUACGCCAACCGCCAGCUUGACGUAACUCAGCUUGACAUUUCCAAGAGCCUUGAAAAGCUCAGCUCCGGCAUACGGAUCAACCGCGCCGGGGACGACGCUUCCGGGCUUGCGGUUUCCGAAAAGCUGAGGGCGCAGAUCCGCGGCCUUAACCAGGCAGAGCGCAACACCCUGAACGGGGUGUCUUUCAUACAGACCGCCGAGGGUUACCUUCAGGAAACCCAGGAUGUUCUGCACAGGAUCCGCGAACU...
ABDH01025479.1/372-871              CGGGCAAAGUGUUCUUUGAAAAACACUCUUCAUUGCCUUAUUUAACCAUUAGUUAAAUAUGCGCGGGACGGCUCGAAACGUUCAUUUACUUUACGCUGAUGAACGUUUCGUUCCGUAC.GCGGGA.AUAAA.GGUCGG.UU.....GCGCGA....AA.CCGUCU.UUGA.AAACCGCCCC.GCGGGACGACUCCGGCA.AGGAUUGCCGGUGUAAGCAAAACA...UGGAGGGUAAAAU...AUGAUUAUUAAUCACAACAUGAGCGCCAUUUAUGCCGAUCGUCAACUCGGUGUAACCCAGCUUGAUUUGUCCAAAGACAUUGAGAAACUUAGCUCGGGUCUAAGGAUCAAUCGCGCCGGGGACGAUGCUUCCGGACUCGCGGUUUCCGAAAAAAUGAGAAGCCAGGUUCGCGGAUUACAUCAGGCAGAACGCAAUAUCCAGAACGGGAUAUCCUUUAUUCAGGCUACUGAGGGUUACCUUCAGCAGACACAGGAUAUUCUUCACCGUCUGAGAGAAUUGUC
ABDH01004069.1/1-491                ...........CAGCGUUCUUUGAAACUCUUUCAUUGCCGUUUACCAUUUGGUUAAUAUGCGCGGGACGGCUCGAAACGAUCAUUAACUUCUUUGGUGAUGGCCGUUUCGUUCCGUAU.GCGGGA.AUAAG.AGGCGG.UU.....GCGCGA....AA.UCGUCUGCUGA.AAACCGCUCCCGCGGAACGGCUCCGGCA.AGGAUAGCCGGAGCAAGCAAAACA...UGGAGGGAAAAAU...AUGAUUAUUAAUCACAACAUGAGCGCCAUUUACGCCGAUCGUCAGCUUAGCGUAACCCAGUUGGAUUUGACCAAGGACAUGGAGAAACUUAGCUCCGGUCUAAAGAUCAAUCGCGCCGGGGAUGAUGCUUCCGGGCUUGCAGUUUCCGAAAAAAUGAGGAGCCAAGUCAGGGGGUUACAUCAGGCCGAACGCAAUAUCCUGAACGGUGUGUCCUUUAUUCAGGCUACUGAGGGUUAUCUUCAGCAGACCACGGAUAUCUUGCACCGUCUUAGGGAAUUAGC
ABDH01009620.1/1-489                ............CACUCUUCAUAGUUAUCGCAUUGCGAUACAUUACUUGACCUGUGGUUAGGUAUGCGUGGGACAGCUCGAAACGAUUAUUUGUAAUGAUAACCGUUUCGUUCUGUAU.GCG.GAUAAAGA.AAAUGG.UU.....GCGCGA....AA.CCAUUU.UUGGCAGA.CGCUUCCACGGGACGGCUCCGGCA.CGGAUGGCCGGGGUAAAUAAACUA...UGGAGGGUAAAAU...AUGAUUAUUAAUCACAACAUGAGCGCCUUGUACGCCGAUCGUCAGCUCGGCGUAACCCAGGUCGAAAUGUCCAAGGAUGUGGAGAAAUUAAGCUCCGGUUUGAGGAUCAAUCGCGCUGGUGACGAUGCUUCCGGUCUUGCAGUCUCUGAAAAAAUGAGGAGCCAGAUUCGGGGUUUACAUCAGGCAGAACGCAAUAUCCAGAACGGCGUGUCGUUUAUUCAGGCAACUGAGGGCUACCUUCAGGAAACCCAGGAUAUCCUGCACCGUCUUCGGGAAUUGGC
ABDH01005032.1/622-122              AGUUAUCGCAUUGCGAUACCAUACUUGACUUUAUGGUUAAGUAUGCGUGGGACAGUUCGAAACGACUAUUUGUAUUACUGCUUAAAAGCGGCUCUAUGAUAAUCGUUUCGUUCUGUAA.GCG.GAUAAAGA.AAACGG......CGGCGCGAAA.....CCGUUU.UUGGCAGA.CGCUCCCGCGGGACGGCUCCGGCA.CGGAUGGCCGGAGUAAAUAAACUA...UGGAGGGUAAAAU...AUGAUUAUUAAUCACAACAUGAGCGCCUUGUUCGCCGACCGUCAACUCGGCGUAACCCAGGGUGAAAUGACCAAGGACGUGGAGAAAUUAAGCUCCGGUUUGAGGAUUAAUCGCGCUGGUGAUGAUGCUUCUGGCCUUGCAGUCUCUGAAAAAAUGAGGAGUCAGAUUAGGGGUUUACAUCAAGCAGAACGUAAUAUCCAGAACGGCGUGUCAUUUAUCCAGGCGACUGAAGGUUACCUUCAGGAAACCCAGGAUAUUCUACACCGUCUCCGGGAAUUGGC
ABDH01040089.1/3008-2508            AUUUGACAAAACACCCUCCGUGCCCGGUUGAUGAAAAAACAAUCGGCGUGGGACAGCUCGAAACGAUAGAUUUAGAUUGCACGUAACGCUUUCAAAAAUCAAUCGUUUCGUUCUGUUU.GCGGCAGAC.AG.GAACGG......CGGCGCGAAA.....CCGCUC.CUGA.AUACCGCUACCGCGGAACGGCUCCGGCA.AGGAUAGCCGGGGUAAAGAAAACA...UGGAGGGUAUAUAA..AUGAUUAUUAAUCACAACAUGAGCGCCUAUUUCGCCGACCGUCAGCUCGGCGUAACCCAGGAAGCUUUGACCAAGAACAUGGAGAAAUUAAGCUCCGGUUUAAGGAUCAACAGAGCCGGGGACGAUGCAUCCGGACUCGCUGUCUCAGAAAAACUGAGAAGCCAGAUUCGCGGUUUGCAGCAGGCAGAACGUAACAUUCAGAAUGGUGUUUCGUUUAUCCAAGCUACUGAAGGCUAUCUUCAGGAAACACAGGAUAUUCUGCACCGUUUAAGAGAGUUAG.
ABDH01022490.1/229-730              GCCAAGUCCGGUUAUUUUGACCAGACUUGCGUGGGACAGUUCGAAACGAUCGAUUAAUUAAAAAAAGGCAAGUAUAUGUACUUGCCUCAAAUCGUUAAUAAAUCGUUUCGUUCUGUUU.GCGGCUUAUUGG.AG.CGG......CGGCGCGAAA.....CCGUCU.CCUCUACUCCGCGUCCGCGGAACGGCUCCGGCA.AGGAUAGCUGGGGCAAGCUAACUA...UGGAGGGUAAAAA...AUGAUUAUUAAUCACAACAUGAGCGCCAUGUUCGCCGAUCGUCAGCUCGGCGUAACCCAGGAAUCGUUGACCAAAAACAUGGAGAAAUUAAGCUCCGGUAUGAAGAUCAACAGGGCUGGGGAUGAUGCAUCCGGACUUGCGGUUUCUGAAAAAAUGAGAAGCCAAAUUCGCGGUUUGAAUCAGGCGGAACGCAAUAUUCAAAACGGUGUGUCUUUUAUUCAGGCUACUGAAGGUUAUCUCCAGGAAACCACGGAUAUACUGCACCGUAUUAGGGAAUUAUC
ABDH01011825.1/1-436                ..................................................................GCAAGUACAUAUACUUGCCUAUAAUCGUUUAAUAAAUCGUUUUGUUCUGUUU.GCGGAUUAUCAG.AG.CGG......CGGCGCGAAA.....CCGUCU.CUUGUAAGCCGCAUCCGCGGAACAGCCUCGGCA.AGGAUAGCCGGGGUAAGCAAACUA...UGGAGGGUAAAAA...AUGAUUAUUAAUCACAACAUGAGCGCCAUGUUCGCCGAUCGUCAGCUCGGCGUAACCCAGGAAUCGUUGACCAAAAACAUGGAGAAAUUAAGCUCCGGUAUGAGGAUCAACAGAGCCGGGGAUGAUGCAUCCGGACUUGCGGUUUCCGAGAAAUUGAGAAGCCAAAUUCGCGGUUUGAAUCAGGCGGAACGCAAUAUUCAGAACGGUGUGUCCUUUAUUCAGGCUACUGAAGGUUAUCUUCAGGAAACCACGGAUAUACUGCACCGUAUUCGUGAACUAUC
#=GC SS_cons                        ............................................................................................................<<<<<<<<--.<<<<------<<.<<<<<<-<<<<..._______.>>>>->>>>>>.>>------>>>>---->>>>>>>><<<<<<<<_.______>>>>>>>>......................................................................................................................................................................................................................................................................................................................
#=GC R2R_LABEL                      ----------------------------------------------------------------------------------------------------....f...........1.2....3.4.56.......................................7.8.90................a.......................A...gb.......cRRRRR....d....eSSS--------------------------------------------------------------------------------------------------------------------------------------------------------------------------------------------------------------------------------------------------------------------------------------
#=GC R2R_XLABEL_label               ...........................................................................................................................................................................................................................b.......c..r......d....e.s.......................................................................................................................................................................................................................................................................................
#=GF R2R var_backbone_range_size_fake_nucs 4 1 2
#=GF R2R var_backbone_range 3 4
#=GF R2R var_backbone_range 5 6
#=GF R2R var_backbone_range 7 8
#=GF R2R var_backbone_range 9 0
#=GF R2R var_backbone_range b c
#=GF R2R var_backbone_range d e
#=GF R2R place_explicit a a-- 0 1 0 0 0 0 f
#=GF R2R place_explicit A A-- +45 1 0 0 0 +90 f
#=GF R2R set_dir pos0 90
#=GF R2R place_explicit f f-- -45 1 0 0 0 -90
#=GF R2R place_explicit g g-- -45 1 0 0 0 -90
#=GF R2R shade_along_backbone R rgb:230,230,230
#=GF R2R shade_along_backbone S rgb:230,230,230
#=GF R2R tick_label label:r SD
#=GF R2R tick_label label:s start
#=GF Makefile skeleton-with-pairbonds
//
