# Supplementary material for: R2R - software to speed the depiction of aesthetic consensus RNA secondary structures
Source: BMC Bioinformatics. 2011 Jan 4;12:3. doi: 10.1186/1471-2105-12-3 (PMC3023696; doi:10.1186/1471-2105-12-3)
Supplement: Additional file 1 — Source code and example input and output files. C++ and Perl source code is provided. Installation and usage instructions are given in the user manual (Additional file 2), which is also a part of this archive. Example input files for R2R are included in the "demo" subdirectory of this archive, and R2R's raw output on these examples in PDF and SVG format is supplied in the "demo/output-pdf" and "demo/output-svg" subdirectories. Files can be retrieved from the tgz archive file using programs such as WinZip (Windows), StuffIt Expander (Mac) or the tar/gzip commands (UNIX). [file 1471-2105-12-3-S1.TGZ › R2R-1.0.1/demo/104/Termite-leu.sto]

# STOCKHOLM 1.0
ABDH01034349.1/757-273              UGUCCAAAAAUAUGCCUCCUUAAAAUCAAAUUCUUUAAAAUCAAAAUCUUUAAAGUCAAAUUCUUUAAAAUCAAAUUCUUUAAAAUCAAAUUCAUAUUUAGACGAAAGGGCGCGA...............UAAA................UCGCGCCCUUUCAUAGAU........AGUUCGGGG.....GCUAAA.....CCCCCGAACUUCAGUCAAAAU.......CAAAGACAAAGUCAACACCGCUUUUGAUUUUGACUUUGACUGAAAAUGCGGGGUUUAGCCCCGCAUUUAUCUAUGAAGCCGAAGGCUUCGUCUUAAAAAGAAUUUGAUUUUAAAGAUUUUAAAGAUUUUAAAGAUUUUGACUUUUAUAUGUUUAAGCCUCCCCACCAAUUACUUAUUCCAUCCCAUAGAUAAGCUACGAACGGGUCGUUAAUUCCCAAUGUUCCCUUAAAAUCCGCCGGUGGGUUUGCGGUCAGCAAAGCGUGAAAAUCUUUUCCCGCAACCUUAUCAUUUCCCACCGCGCUCAUGCAAACC
ABDH01039360.1/792-310              AUGGGGGAGUAUAUGCAGGAUCAGGAUUAAAAGAUAAAUCUUUAAAAUCUUUAAAAUCUUUAAAAUCUUUAAAAUCUUUAAAAUCAAAUUCAUUUUAAGACGAAAGGGGGCGCG................UAAA.................CGCGCCCUUUCAUAGAU........AAAUGCGGG.....GCUAAA.....CCCCGCAUUUUCAAUCAAAAU.......CAAAGUCAAAAUCAAAAGCGGUGUUGACGUUGAUGUUGACUGAAGUCCCCGAACUAAAAAAUAUUUUAAAGAUUUUGACUUUAAAAGAAUUUAUUUUUUUUAGCAACAAUAAAAAUUAAAGAAAGGUGUUAUCAACGUUAUGAAAUCCUACAACAUAGCAUUAAUGGGUGGUGACGGCACGGGGCCCGAAGUGCUUCGUGAGGGUGUUAAAGUCUUAGACGCCGCGGCUUCCAAGCACGGCCUCAAGCUCAACUACACCGACUACGACUUCGGCGGCGAGCGCUACAUGCGCACCGGCGAGACCCUCUCGCA
ABDH01040491.1/1614-2096            AGGGCGCGCUGGAGAGGGCGGAGCAUAUUAACGAUGAUUGAAAUCUUCUAAAUCUUUUAAAAUCAAAAUCUUUAAAAUCAAAUUCAAAUUCAUAUUUAGGAACGAAAGGGCGCG................UAAA.................CGCGCCCUUUCAUAGAU........AAAUGCGGG.....GCUAAA.....CCCCGCAUUUUCAAUCAAAGG.......CAAAAUCAAAGUCAAAGUCAAAAACGGUGUUGAAGUUGACGUUGACGUUGACUGAAGUUCGGGGGUUUAGCCCCCGAACUAUCUAUGAAAGGGCGCGAUUUAUCGCGCCCUUUCGUCCUAAUAUGAUUUUGAUUUUAAAAGAUUUUAAAGAUUUUGACUUUACUUUUACCAAAUACUAUAUUUUCAAAAUCAGGAGCAAGGGAAUCCCGUGAAAAUCGGGAGCGGACCCGCCACUGUGAAUCCUAAUCCGCGUUGAUUUCGCGGAUUACGGGCAGCCGAAAUAUCACGCCACUGUUCUAUCAAUAUAUAGAA
ABDH01041047.1/7514-7996            GGGCGGCGGGGGCGCCAUACCGGACGCUUUGAAAGCUUUAAAAUCUUUAAAAAGCUUUAAAAUCAAAUUGGCUUCGCCGAGAUAAACAAGUUCAUUUUUAGACGAAAGGGCGCG................uAAA.................CGCGCCCUUUCAUAGAU........AAAUGCGGG.....GCUAAA.....CCCCGCAUUUUCAGUCAAAGG.......CAAAGUCAAAAAAAUUUAUUUUCCACUUGAUUUCCUCACCAAAAUAAUGUAUAUUCUAUAAAGAAGUAUUGAUAUGCCCGGAAGUCUCUCGUCGUCCCCAUUUCUGUAUUCUUGUACCGCCGCGGUACGUACAGAAAUCUCUCGUUGUACGGAUGUACUCUCGUUGUAUAACAAAAUUUCGGUUUACGCUUAAAUCAUUACCAAUAUUUAACUUUGACCCUAUCCGGCCCCCGUAGCUUAGCGCCUCAUAACCGAUAGGCGCACAGCUUUCACCGGAGACGCGAGGAAUUAUGCCUAAUAUCGAAAAACCGG
ABDH01040822.1/1567-1085            AGGUACGGGUGGAUGUUGGCGGUUAGUUGAUAAUGAUAAAGCCUUAAAAUCUUUAAAAUCUUUAAAAUCUUUAAAAUCAAAAUCUCUAAAUUCUUUUUUAGACGAAAGGGCGCG................UAAA.................CGCGCCCUUUCAUAGAU........AAAUGCGGG.....GCUAAA.....CCCCGCAUUUUCAGUCAAAAA.......CAAAGUCAAAGUCAAAGUCACAAAAAAAAAGGCUUUUUUCUUUUGACGUUGACUGAACUUGUUUAUCUCGGCGAAGCCAAAAUCGCGGGUUUAGCCCGCGAUUUAUCUAUGAAAGGCGAAGCCUUUCGUCUAAAAAAGAAUUUGAUUUUAAAAGAUUUUAAAUAAGAAAAUAAGAAAAUAAGAAAGAAAGAAAAAAAAUGGAAUUAGGAGUAAUGAUUUUAAUCGCCGCCCUAAUCCUGCUGGCCAUCAUAAUAUUCGCCAGUGUGGCGAAUCGGUGGCGCGUGCCGCUUGUGGUCGUUUCUAUUUUUGUGG
ABDH01024454.1/462-946              UAGUACCGUAAGAUGGAACGGGAAAUGAAAAUAUUUUAAAUAAUGUUGGGUGCAUAUAUUGUCCUUAUCCUUUCUUUAAAAGAUUUUAAAAUCAUUUUUAGACGAAAGGGCGCGA...............UAAA................UCGCGCCCUUUCAUAGAU........AUAUGCGGG.....GCUAAA.....CCCCGCAUAUUCAGUCAAAGU.......CAAAGGCAAAGUCAAAAGCGGUGUUGACGUUGAUUUUGACGUGACAUCCCCCCCGCUGUAUAGCGGGGGGGCUUGGGGGGGCUAUAAUUACGGGGCGUUGCGGAGAUGGAGGUUAUUUGAAGAGAUUGCAGGGCGUGCAGUGCACGCCCCACAGUUUCUAUUUACAGACAACUGCCCCGCAGUAGGGGUAGCGGAAAACAAAAAACGGGCUUGCCCGUUUUUUGGUUGGAGCGAGGGGGACACUUCCCCCCUUAUAAUUUGACUUUGACUUUAAGAAUUUGACUUUGACUUUAAAGAAUUUGACUUUAAUUA
ABDH01040894.1/1292-810             GCGAUUAAGUUUUUUAAAAAUGUUUGAUUUUGACUUUCGCGACAUAAUUCCUGAAGUCCUUUAAAAUCUUUAAAAAUCAAAAUCUUUAAAUUCUUUUUUAGACGAAAGGGCGCG................UAAA.................CGCGCCCUUUCAUAGAU........AUAUGCGGG.....GCUAAA.....CCCCGCAUAUUCAAUCAAAGU.......CAAAAGCAAAGUCAAAGUCAAAAACGGCGUUGACGUUGAUUUUGACUGAAAAUCGGGGGUUUAGCCCCCGAUUUAUCUGUUGACGUUGACUUUGACGUUGCCGUUGACUGAAAAUGAGGGGCUUGGCCCCGAAUUUAUCUAUGAAAGGGCGCGUUUACGCGCCCUUUCGUCUUAAAAAGAUUUAGAUUUUAAAUCUUUUAAGGCUUUUAAUCUUUUAACCCUCAUCAUCCCACCUACCCUUCCCCAACCUGACCAACACCGGCUCGUCACCCGUAAGAUCAACAACCGUAGACGGCUCCGGAUCAUUUAAAG
ABDH01004321.1/235-719              AAAUCUUUUUAAAUCAAAAUCUUUUAAAAUCUUUAAAAUCUUUAAAAUCUUUUAAAAUCUUUAAAAUCUUUUAAAAUCUUUAAAAUCAAAUUCAUAUUUAGACGAAAGGGCGCGA...............UAAA................UCGCGCCCUUUCAUAGAU........AAAUGCGGG.....GCUGAA.....CCCCGCAUUUUCAGUCAAAAU.......CAAAGGCAAAGUCAAAAUCAAAAGCGGUGUUGACGUUGAAGUUGACUGAAUAUGCGGGGUUUGCCUACGGCGAGGUAAACAAGUUAGCCCCGCUAUCUAUGGAAAGCGAAGCCUUCCGUCUAAAAAAGAAUUUGAUUUUAAAGAUUUUGAUUUAUGUUGCUGUCGAAUAUAUAUUAUAGUUAUGGAUAUAAAUACAGGCACAGACGUAAACGCUCCCGCCACGAGGCCGGUGCUGUACGCCCGUUUCGACCGUUCGUUCGGCUUUGAGUUCGCCUUGCACAUCUUUUUGGGCCCGCCGCUCGUUGUGCUUUG
ABDH01040812.1/1897-2379            AAUAAAGUAGGGUGCAUAGUUAUACUGGUUAUCCUUUAAAAAAGUUAAAGUCAAAUUAUUAAAAUCAAAAUCUUUAAAAUCAAAUUCAAAUUCAUAUUUAGACGAAAGGGCGCG................UAAA.................CGCGCCCUUUCAUAGAU........AAAUGCGGG.....GCUAAA.....CCCCGCAUUUUCAAUCAAAAG.......CAAAGUCAAAGUCAAAAACGGUGUUGACGUUGAAGUUGACUUUGACUGAAGUUCGGGGGUUUAGCCCCCGAACUAUCUAUGAAGCCCCGAAGGGGCUUCGUCUUAAAAUGAUUUUAAAGAUUUUAAUGAUUUUAAAGAUUUUAAUGAUUUUAAAGAUUUUAAUGAUUUUAAAGAUUUUAAUGAUUUUAAUGAUUUUAAAGAUUUUAAAGAUUUUGAUUUAAAGAAUUUGACUUCUUUUUAUCUUCAUUCCUCUAUCCUUAUAAUCUGCGUAGGCGCUCUAACAAACGCCUCCUUCUCAAUUUCCCUGAUCGC
ABDH01040182.1/3196-2714            AAGUACUCUCGAGAAGCUUUUUGAAUCUUUUAAAGUCUUUUAAAAUCUUUCAAAGUCUCUUAAAAUCUUUUAAAGUCUUUUAAAGUCAAAUUCUUUUUAAGACGAAAGGGCGCG................UAAA.................CGCGCCCUUUCAUAGAU........AAAUGCGGG.....GCUAAA.....CCCCGCAUUUUCAGUCAAAGU.......CAAAGUCAAAGUCACUGGAUCGCUUCGCUACGUUCGCGAUGACGGUCAUUGCGAGGAGCGAAGCGACGAAGCAAUCCAGAAAGCAACAACUAAAUACAAAGUCAACAGCCGGUGUUGACUUUGAUGUUGACGUUGACUGAAGUUCGGGGGUUUAGCCCCCGAACUAUCUAUGGAAGGCGAAGCCUUCCGUCUAAAUAUGAUUUUAAUAAUUUGACUUUAAAAGUCUUUAAAAGAUUAUUACGGACGCCCGAAAAUGCAAAAAGAUAACGUCAAAACUUGGCAAAAGAACGUAUCCUCAAUAACCCGCCAAUU
ABDH01040994.1/313-1                CCUAAUCUUUUAAAGUCUUUUAAAAUCUUUUAAAGUCUUUUAAAAUCUUUUAAAGUCUUUUAAAAUCUUUUAAAGUCUUUUAAAGUCAAAUUCUUUUUAAGACGAAAGGGCGCG................UAAA.................CGCGCCCUUUCAUAGAU........AAAUGCGGG.....GCUAAA.....CCCCGCAUUUUCAGUCAAAGU.......CAAAGUCAAAGUCACUGGAUCGCUUCGCUACGUUCGCGAUGACGGUCAUUGCGAGGAGCGAAGCGACGAAGCAAUCCAGAAAGCAACAACUAAAUACAAAGUCAACAGCCGGUGUUGACUUUGAUGUUGACGUUGACUGAAG..........................................................................................................................................................................
ABDH01016605.1/1-462                .....................GUAGGUAAAAUCUUUAAAAUCUUUAAAAUCUUUAAAAUCUUUAAAAUCUUUAAAAUCAAAAUCUUUAAAUUCUUUUUUAGACGAAAGGGCGCG................UAAA.................CGCGCCCUUUCAUAGAU........AAAUGCGGG.....GCUAAA.....CCCCGCAUUUUCAGUCAAAGU.......CAAAGUCAAAGUCAAACCCCCUCAAACCUUCUUAUAUAUUCCCUGUCAACUUGAAAAUACUCUAUCGCCCCAAACAACGCGUCAAUGUCAAUCACGUCGUUGAAAUCAUCCAGCGAAUCCUCCGGACGCUUAUCCAAAAUCCCCACCCUUAUCAUAUUGUAAACGAUACUCCCGAGAUCGCUUGUGGCCCUCACCCCCCAGUGCCUCAAAACGCUCCUCGCCAUCGGCCCGAACUGCCUGUGAGCCAGCAUCAGCAGCGCCUUGGACAGCUCCGGCCCGGUAACGUGCCGCUUCUCCCCAAUCUUAGCGACG
ABDH01015524.1/302-1                CCCAAAUAAAAUCUUUCGGAAACGGCAUGGGUGUCGGUGUCCUUUAAUAAAAAAAAGUCAAAUUCUUUAAGUCAAAUUCUUUAAAUCAAAUUCUUUUUUAGACGAAAGGGCGCGA...............UAAA................UCGCGCCCUUUCAUAGAU........AAAUGCGGG.....GCUAAA.....CCCCGCAUUUUCAAUCAAAGU.......CAAAGUCAAAAGAUUUUGACUUUUUAGCCUUCCAAUAUUUACAAAAAAAAGGCGACCGCAUUGGGCCGCCCGAAUCAAUCCCGUCUAUACAUAAAAAAAUCACGCCUUACCUGCACUACCCAAAACGUG.......................................................................................................................................................................................
ABDH01041052.1/2973-3455            CGGGACCGGAUCAUCCGAUCAACAUCGCCCACCGGGAGGGGGAGUAUCUCAAGGGUCUUGUACUUAAAGUUCAAAAUCUUUAAAAUCAAAUUCAUAUUUAGACGAAAGGGCGCG................UAAA.................CGCGCCCUUUCAUAGAU........AAAUGCGGG.....GCUAAA.....CCCCGCAUUUUCAAUCAAAAU.......CAAAGUCAAAGUCACAAAAAAAGGCUUUUUUCUUUUGACGUUGACUGAACUUGUUUAUCUCGGCGAAGCCAAUAUGCGGGGUUUAGCCCCGCAUAUAUCUAUGGAAGGCGAAGCCUUCCGUCUAAAAAAGAUUUUAAAGAAUUUGAUUUAAAAAGAUUUUAAAGAAUUUGUAUUUUUCUGUAUCCGCGCCCAAGCGUCUUUAAGUGUAACCGUCCGGUUAAACACCAACUUACCUUCCGUUGAGUCGUCGUCAACGCAAAAGUAAGCCAGCCGUUCGAACUGGUACUUCUCUCCAACCUUAGCGUUUGUUAA
ABDH01044059.1/1-493                ..................UUAAAAACUCACGCGCGCUUGCCGGGUUUAGGCGGCCUAUUCCUCACUUCUCAUCCUUUCUUUACUCGUAAUUCUCGUACUUAUCAGCCGGUAAGGC...GCGGUUCCUUCCCUGUGGAAGG..CCAGCG..GCUUUACCGGAUUUCUCAAGCGCUCCCUAAGGGG......UUAA........C.CCCUUAGGAUACAUAGA........GGAGGAAUUGAAAUGGGGCGUACGGUUAAGAUUUUUGAUACCACCCUUCGGGACGGCGAGCAGUCGCCGUUGUGCAGCAUGAACAUGCAGGAAAAGAUCGAGGUAGCCAGGCACCUUGAAAAGCUUAAUGUGGAUGUUAUGGAAGCGGGUUUCCCCGUGUCAAGCCAGGGCGAUCUUGAGGCGGUUAAGGCAAUCGCGGGGAUCAUAAAGAACUGCUCGGUAGCGGGGCUCUGCCGGUGCCUGCCAAAGGACAUUGACGCCGCCAGGGAGGCGCUUGGGAAAGCUGCGGCGCCCAGGGUUCACGUCUUUAUC
ABDH01037712.1/1-433                ..........................................................................................CAGAUUCGGCACGAG..GGUAG.GG.CACGGGA.UUCCU.UUUU.AGGAAAAUC.UGCAGCCUUUACCGGGUUUCUCA........AGUUUCGGAAUGA.GAAAAC.CCAUUCAGGGGAUUGAAGUAUAGGAGUACAUAGGAAAACAAUUUGAUGAGUAACCGGGAGCAAGCGCCGUCCAAAUUAACACCUCUGGAAAUUCUCGAUACCACUUUAAGGGACGGCGCUCAAGGCGAAGGGAUAACUUUUUCCGUGCAGGACAAACUUGACGUGGUUCGCGCUUUGGACGAUCUUGGAAUAGCAUGGAUCGAGGCGGGAAACCCGGGAAGCAAUCCAAAGGAUAUGGAAUUUUUCCGCCUUGCCGAAAGUCUUAAACUUGAAAACGCUAAACUCUGCGCCUUUGGCGCUACCCGUAAAAAGGGAGUCAAGGCAAGCGAGGACCCCGGUGUGUU
ABDH01021984.1/336-1                GGUUAGACUAAACAGGCUUUAUAACUUAAAUUUUGGCGCGGCUUUAGGUCGCGUACUUUCCUCUCUUUCUGUCAUAUCUGUAGUAAUUCUCGUAGUAAUUAGUAGCCGGUAAGGG.CACGGAG.UUCCU.UUUU.AGGAAAAUC.UGCAGCCUUUACCGGGUUUCUCA........AGUUCUGGAGUGGGGAAAAC.CCAUUCACAGGAUUGGUAUAUA..........GGAGG..UUUUUAUGGCACGUAUGUAUUACGAAAAAGACUGUGAUUUAGGGACGCUGAAAAGCAAAACCAUCGCGGUUAUUGGUUACGGUUCCCAGGGGCACGCCCAUGCCUUAAACUGAAGGAAUCCGGGUA...................................................................................................................................................................................
ABDH01040673.1/4465-4005            ..........................................................UCUCUUUCUGUCAUAUCUUUAGUAGUAAUUCUCGUAGUAAUUAUUAGCCGGUAAAGG.CACGGAG.UUCCU.UUUU.AGGAAAAUC.UGCAGCCUUUACCGGGUUUCUCA........AGUUCCGGAGUGG.AAAAAGACCACUUACGGGAUUGAAGUAUAUA........GGAGGUUAUUUUAUGGCGCACAUGUAUUACGAAAAAGACUGCGAUUUGGCGAUGCUUAAAAGCAAAACAAUUGCGGUAAUUGGUUACGGUUCACAGGGACACGCUCACGCCCUGAACGCUAAGGAAUCGGGUUUAAAAGUGAUUGUCGGUCUUUAUGAAGGUUCAAAAUCAUGGAAAAAAGCGGAAGAGGCGGGCUUUCAGGUAAUGACGGCGAAAGACGCUGCGCAGGCUGCGGACUUUAUCAUGAUCCUGAUUAACGAUGAAAAGCAGGCGGCUCUUUACAGGGAAUCAAUCGCUCCCGCUCUUAAAAAG
ABDH01022123.1/60-580               ACGAUUUAACAGGCUUAAUAACUCAAAAUUCGGCGCGGUUUUACGCACCUUUUCCUCUCUUUCUGUUGUCAUAUCUAUUGUAGUAAUUCUCGUAGUAAUUAUUAGCCGGUAAUGG.CACGGAG.UUCCU.UUUU.AGGAAAAUC.UGCAGCCUUUACCGGGUUUCUCA........AGUUCUGGAGUGG.AAAAAGACCACUUACGGGAUUGGAGUAUAAAAU......GGAGGUUAUUUUAUGGCGCACAUGUAUUACGAAAAAGACUGCGACUUGGGGAUGCUUAAAAGCAAAACCAUCGCGGUAAUUGGUUAUGGUUCACAGGGACACGCCCACGCCCUGAACGCAAAGGAAUCGGGCUUAAAAGUGAUUGUCGGUCUUUAUGAAGGCUCAAAAUCAUGGAAAAAAGCGGAAGAGGCGGGCUUUCAGGUAAUGACGGCGAAAGACGCGGCGCAGGCGGCGGAUUUUAUCAUGAUCCUGAUUAACGAUGAAAAACAGGCGGCUCUUUACAGAGAAUCAAUCGCCCCUGCGCUGAAAAAA
ABDH01039021.1/12-529               UGCAGAUCGGUUGAACAGGCUUUAUAACUCAAUCUUUAACGCCAUGAGCGUUCUUUCCUCUCUUUCUGUCAUAUCUAUUGUAGUAAUUCUCGUAGUAAUUAUCAGCCGGUAAUGG.CACAGAA.UUCCU.UUUU.AGGAAAAUC.UGCAGCC.UUACCGGAUUUCUCA........AGUUCCGGAGUGG.AAAAAGACCACUUACGGGAUUGAAGUAUUUAU.......GGAGG.UUUUUUAUGGCGCACAUGUAUUACGAAAAAGACUGCGAUUUGGGGAUGCUUAAAAGCAAAACCAUUGCGGUAAUCGGUUAUGGUUCACAGGGACACGCCCACGCCCUGAACGCUAAGGAAUCGGGGCUUAAAGUGAUUGUCGGUCUUUAUGAAGGCUCAAAAUCAUGGAAAAAAGCGGAAGAAGCGGGCUUUCAGGUAAUGACGGCAAAAGACGCGGCGCAGGCGGCGGAUUUUAUCAUGAUCCUGAUUAACGAUGAAAAACAGGCGGCUCUUUACAGGGAAUCAAUCGCCCCCGCGCUGAAAAAA
#=GC SS_cons                        .........................................................................................................<<<<<<<<<<.<-<<<<-.<<<<<<____>>>>>>-->>.>>-->>>>>>>>>>>,,,,,<<-........<<<<<<<<<<<<<._______>>>>>>->>>>>>>>>::......................................................................................................................................................................................................................................................................................................................................
#=GC R2R_LABEL                      ----------------------------------------------------------------------------------------------------......................................................................................................................................-------------------------------------------------------------------------------------------------------------------------------------------------------------------------------------------------------------------------------------------------------------------------------------------------------------------
//
