# Supplementary material for: R2R - software to speed the depiction of aesthetic consensus RNA secondary structures
Source: BMC Bioinformatics. 2011 Jan 4;12:3. doi: 10.1186/1471-2105-12-3 (PMC3023696; doi:10.1186/1471-2105-12-3)
Supplement: Additional file 1 — Source code and example input and output files. C++ and Perl source code is provided. Installation and usage instructions are given in the user manual (Additional file 2), which is also a part of this archive. Example input files for R2R are included in the "demo" subdirectory of this archive, and R2R's raw output on these examples in PDF and SVG format is supplied in the "demo/output-pdf" and "demo/output-svg" subdirectories. Files can be retrieved from the tgz archive file using programs such as WinZip (Windows), StuffIt Expander (Mac) or the tar/gzip commands (UNIX). [file 1471-2105-12-3-S1.TGZ › R2R-1.0.1/demo/104/traJ-II.sto]

# STOCKHOLM 1.0
NC_007925.1/3949452-3948935                    UUUGUCCAACGCUGUUGCCAAAUCGGCCUGCGUCAUUCCGUUCUUCUUGCGGGCGGCCGUGAGCAGGGAUUGGAGCUGCCGCUGUCGCGGCGUGCGCAACGAUUUCGGCA.UUCGGAACGGG.GCCCCAU.UGAA.GA.AAAGGAGCC.AUUCCGGUA.AUCC.UGAGU.UGGGAUU.AUCCCAUUUUGGGAUACUUGCUGAAAUCCGUGGGGUGGUGCCGGCAGGGCUUGAGCUUGAUCCCGACGUCGAUGACCAGGCGCCUGAUGGUCCUGACGUCACCCCGUAUGAUGAGGCACAUUUGGUCACCUAUCUGCGCUUGCUCGACGCCAAGGCGGACGGCGCAGACUGGACCGAGGUGGCCCGCAUCGUGCUGCAUCGCGAUCCUGAUCGCGAGGAGGCGAGAACCCGGCGCUGCUUCGAAAGCCACAUGGCGCGGGCUCAAUGGAUGACCAAGCGCGGCUACCGCCGGCUGCUGGAGCAAUCGGUCGAACAAGCGCGGCGUUCCAGAUCCUGA
NC_005296.1/4675539-4675022                    UUUGUCCAACGCUGUUGCCAAAUCGGCCUGCGUCAUUCCGUUCUUCUUGCGGGCGGCCGUGAGCAGGGAUUGGAGCUGCCGCUGUCGCGGCGUGCGCAACGAUUUCGGCA.UGUGGAACGGG.GCCCCAU.UGAA.GA.AAAGGAGCC.AUUCCGGUA.AUCC.UGAGU.UGGGAUU.AUCCCAUUUUGGGAUACUUGCUGAUAUCCGUGGGGUGGUGCCGGCAGAGCUUGAACUUGAACCCGAUGUCGAUGACCAGGCGCCUGACGGUCCUGACGUCACCCCGUAUGACGAGGCACAUUUCGUGACCUAUCUGCGCCUGCUCGACGCCAAGGCGGACGGCGCAGACUGGACAGAGGUGGCCCGGAUCGUGCUGCAUCGCGAUCCCGAUCGGGAGGAGGCGAGAACCCGGCGUUGCUUCGACAGCCACAUGGCGCGAGCGCAAUGGAUGACCAAGCGCGGCUACCGCCGGCUGCUGGAGCAAUCGGUCGAACAAGCGCGGCGCUCCAGAUCCUGA
NC_006298.1/2825-2310                          UAAAACCUAAUAAUACUAAAUAAAACCUAAUAAUACUAAAUAAAACCUUUUUUAUACCUAGAUACUACGUUGUGUAUAUUAAAAGUUUACUUAAAAGAGUGGGCAAGAUA.UGUAAAGUUGGCCUUAUUUUAUGAAAUAAAAUAAAUCCACUUUACU..CGGAUGUAUUCGCC..AU.A..GGCUCAAAUCCUAU..AUCUUGUCCUUCAGAGUUAGUGAUGAACAGGCAUCAAUAGUAAACUUGACAUAUUAAGAAAAGACUCCAUAAUACUAAUACAACCUAUGGCAACCCGAUGAAAUCGAUCAUAGGACGGCUUAGAAAUGAGUAAGGUGCGAUGCCUUGGUAAGUGUAUUCGGGGUCUAUUUAAGAGAAAAUCCACGUUUUAACGUGGAUUUUCUCAUUUUCGACAUUGUAUUUUUUCACCUUGUUGACGUCCUCCCCUAGCUAAAGCAAGGAGAUUCCUACCAGCUCCCAUUGCAAGCAAUGGGCUACUCUCGGUGGGUUUCUGCUGCU
NC_008341.1/49556-50068                        GAUUAUUUGCAAUCUUAAGAUAUUGUAUGAGAUUUAAUGCAAUUCACAAAUAAAAAUCUAUUUCGCAUUAAUUUAUUGCAUAUAAUACCAAAUAAUAAGCAGGCAAGAUG.UGUAAUG.UAG.UCCUACAUGCUACGCAUUUUG.GCUAACAUUACCU.UCAC.UUAUUCGCC..UU.U..GGCUCAACGUUA....AUCUUGCUCUGCGAGGCCGCGCCAGAAACAGAACUGAGGAGGCUAUGAAAGCAGCAGAGGAAAACGAUAGAAAUCUAAAAAAACCCCACGGUGGUCGUCCACGGGGGGUUCACAUCAAAGUAUGGGUAACACCAGAAGAAAAAGCGGCGAUUGGUGAAGCUGCAUCUAAUUCAGGGAUGAAAGAAUCGGCCUAUCUUCGCGCCUUGGGUCUUAAUACUCCUGUCAGAUCUGUGCUUGAUCUGGAAGCGGUGACAGAUCUGGUAAAAGUGAAUGGCGAUCUUGGACGGGUAGCCGGAUUGUUAAAGCUAUGGUUAGCGG
NC_009083.1/12679-12164                        AUUAAGUGCAAUUAAGUGCAAUUAUAAGAUUUUAUACGCCUUCAGUAUUUUUUGUGUGCGAUUAUAUGCGAUUAAGUGCAAUACAGGAUGAGGGUGAUACAGGCAAGAUG.UGUAAUGUUAU.AUAACAUGGCAAGCCUUGGUUAUAUAA.AUUACC..CGAC.UUAUUCGCU..UU.C..AGCUCAACGUGGC...AUCUUGUCCUGCGGAGCUAUGUACUGGAAAUAGAAAAAUGACUGAACAGAAAAAGCCGAAACGGAUACGCCAAAAAGUAAUUCAAGUUGUGGUAACUGAAGCUGAGAAAAAGCAAAUUGAAGAAAAUGCUGCUCAGGGAAAUUUAUCAGCUUCUCAAUAUUUGCGUGAUCUUGGUUUGGGCUACCAGCCUAAAAGCGUGACGGAUGUAAAAACAAUCCAGGAGAUCCGUAGCCUAAAAGCAGAUAUGAAUAAAGUGGGUGCACUACUGAAAAACUUAAUGAAUGGAGAACUGACUGAUCCGAAAGAGAUCCGAUCUAA
NC_007641.1/12207-12720                        CGAUAUGCAAUUUUAUUUAUUUUUGGUUCAUUUCCACUCUAGAUCCUGCCCAGGUAGUCAUUCUGUGGCUUUUUGUUGCAUAAAUUUGCAUACUACAGGCGGGCAGGAUG.UGUGUUGUAC..CGGUACGGGCAA.GCCCGCACCA.GUCCAACACCG.CCCC.UUACUCACC..UG.G..GGUUCGACGG..C...AUCCUGCUCUGCGAGGCUACAAAGGAGCCACGGGCACCAAAAAGGGGCUGUCUCAGAAAACCGAAAAAAUCGUACGCUAAGCGUGCGAGGAGGCUGGCACCCAGCGGUACAGCGUAGGAAUGGACACCCCGAGGUUCUUGGCCACGUCCUUAGGCGGGACGCCGCUAGCCAGAAGCUUCUUGGCCGACGCGAUCUUGCUAUCGGUCAUCUUGGGCUUACGGCCGCCUUUGCGGCCGAGUUGCUUGGCGACUUCCAACCCGGCGCGGGUACGCUCGACGGUCAACUCGCGCUCCAUCUCGGCGAGGCUGGCCAUGACGU
NC_004311.2/351701-352205                      GAUUUAAGGAAAACUAGCGCAAUUAUAGGAAAAUGAACGCAACUGAUGUUAGCGAAGCUGGCCAUUAGCGUUAAAUUGCCUAAAAUUGCACUGAGCAGUACGGCAAGAUG.UGUGUUGUAC..CGGUACGGGCAA.GCCCGCACCA.GUCCAACACCG.CCCC.UUACUCACC..UG.C..GGUUCGACGG..C...AUCUUGCUCUGCGAGGCUGCUCUGCAACAUUUACACCAAAGAGGAAAAGCUUAUGGCCGGUGAAAAUGCGAUUGAGGCUAUCAAGCCGCAUUCGCGUGGGACACGUCCGCGGCGGGAGCGAAUUGAGGUUUGGGUCAGCAUUGAUGAGAAAAAAGAGUUAGCCGAAAGGGCCGAUCAGGCGGGAUUGUCGAAUGCCGCUUUCCUUCGCGCUGUUGGGCUGAAUCUGCCUAUAGGUUCACGGGCCGAUUUGGAAGCUGUCCGCCAGUUGGCAAAGGUGAAUGGCGACCUAGGCCGGGUGGCCGGAUUGCUGAAAUUGUG
NZ_AAJT01000036.1/37500-38013                  GAUGCUAUGCGAAUGUAUGCGAAUUAACGCGAAUGUACGCGAUUACGCCAUAUUUUACUGGCCAUUCUGCUCCAGUCGCAUAGAAUCGCAUGAAGCAGUACGGCAGGAUG.UGUGUUGUAC..CGGUACGGGCAA.GCCCGCACCA.GUCCAACACCG.CCCC.UUACUCACC..UA.C..GGUUCGACGG..C...AUCCUGCUCUGCGAGGCUACAAAGGAGCCACGGGCACCGAAUGGAGUCAUUUCUCACAGUUGUUGGUAUGGCCCAUUUUCAAUUUACCUAUGUGCAAUAAGCUGUCUUUUUUUAUUAGUUGCUGCGUGUAUGAUGAAUAUGCAGUAAUGACAAUUUGUUGGGGGGGAUUCUGUCCGUUCAGAUUCUUGCUGUUGCAGAUGCACGACGCUUAUAGCUUCGUGAUGAUUGCGGAUAAGGAUUUUCUGUAAUUAACCUUCGCUGCUCGAAGUGCCUCCGCACUUCGAGGGCUGUUGAAGUAGGUGGGUAUGACGGCAGUCG
NZ_AATK01000113.1/4469-3949                    UGCCCUCUUUUUCUUAUAACUUUUGGCUGUUCUAGUUGUAAACGUCAUUUAAUCGAUCUAUUUACUGGCUUUAACCUUGGUGAUAAAGUCUGUGUAAGCUGGGCAGGAUA.GGUGAUGUAGUCCUACAAUGGUAA.ACCAUUGCAGACUUCAUCACUU.UGAC.UUAUUCGCUCCCUUCGGGGCUCAACG.......UUCCUGCUCUGCGAGGCAUAAGGUCAUUCACUAAUUGGACUCCAGAUGGAAAAGAUGACAAAAAGCAAAACACGACGCGAAAGCACCCCGAUCAAGGUGUACUGUUUGCCAGAGGAAAGAGACUUGAUCGCCGCGAACGCGAAAGCCGCUGGUAAAUCGGUUUCGUCCUUUUUGUUAGCUGUUGGCCAGGGAUACCAAAUCACAGGAGUAGUUGAUGCUGAGCGAGUGAGAGAAAUGGCUCGCAUUAGUGGUGAUCUGGGGCGACUUGGUGGAUUAUUAAAAUGGUGGUUAACUGAUGACGCGCGCACAGCAAAGUUU
JCVI_SCAF_1096627192326/6354-5835              UUACGCAGUUUAUCACCCAAUUUUUCAAGAUCAAGCAAUAAACGGAGUAUGUACGUUGUUUGUGCGGGCUCAAACCUUGGUGUAAAAUGGCUUUUAAAACGGGCAGGAUG.GGUGAUGUAGUCCUACAAUGGUAA.ACCAUUGCAGACUUCAUCACUU.UGAC.UUAUUCGCUCCCUUCGGGGCUCAACG.......UUCCUGCUCUGCGAGGCCUUUAAUUAUUCAAAAUCGGGUACUCCAUGGAAAAGAAAGAGCAAGCAGUCACACGGCGAGGAACCACACCUUUGAAGGUGUAUUGCUUGCCAGAAGAAAAAGCACUCAUAGAGGCAAAUGCAAAAGCUACCGGAAAAUCGGUUUCAUCAUUCUUGUUGGCCGUUGGGCAGGGAUACCAAGUCACCGGGAUCGUUGACGCAGAGCAGGUGCGCGAAAUGGCAAAAAUUAGUGGAAACCUUGGUCGUUUAGGGGGGCUUUUAAAAUGGUGGCUAACUGAUGAUGCUAGAGUGGCAAAUUUUA
NC_004951.1/1651-2160                          .....GAAGAUUGCCACAGCAAUGACAGAGGACAGGUCAGGCAACGAUCCUGCAAUCCAAGGGAAACGAAGUAGCAACGCAGAAAGUUAGGGGAACGUUAGGGCAAGACA.GGUGAAGUAGG.CCCACCA.GCAA.GC.UGGUGAUCCUUCUUCACGUCUUGC.CUAUUCGCC..UACC..GGCUCAAGGUGA....GUUU..CCGAAUCGGAAACUCAAACGCCUGACGUAUGCCUUGCAGGCACGACCAAUGCCUGACAACAGCCUGACAACCACCUGACAUGCUGAAGUCUCGAACCGGACGUUGGACCAGCAGAAAAAAACACAGGCACGCUAAGGAUGUUUACACACUCCCGUGCCAAAGGGACGCCCUUUGAAACCCCGCCUCUACGAGUCGAAAACCUGACGCGCUUCGCUUGUCACCCAGACUGGACCGCUGGCAACAAGUUGCCACCAGCCCAGACCGGGCUUAUCUUAAUUCCCAUCAAGCAAAGGCGAAAGGAAAUCCUAGAAC
NZ_AAJY01000001.1/2661981-2661466              AAUAAUUUUACUCGCGGAAUCCUGCAUCAAUACUCUAAGGAAACACAACAUGUACACCUAAAUACACAUCGACGUGCACAAAUAUACUACGGCAACUGGAGGGCAGGACA.UGUAAAGUGGG.CCCACCG...CU.A..CGGUGUUCCAACUUUACCA.CUCC.CUAUUCGCCGCAU.CGCGGCUCAAGGG..C...GUCCUGCUCUGCGAGGCUAUGGAGAGCUAUAUGAAAGUUACUCAGACUAGAAAAAAUAGUACGCCAAUAAAAGUUUAUUGUUUACCCGAAGAAAAAAUUCUCAUCCAAGAAAAUGCAGAAGCAUCUGGAUUAAGUGUUGCCUGUUUUGUUCGUAGAGUUGCACUGGGUUAUCAGGUUGAUUCUAUCGUAGAUAUAAAACAGGUUAAUGAACUUAGCCGAGUAAACGCUGAUCUUGGAAGACUUGGCGGAUUACUUAAAUUAUGGCUCGCAAAUGAUCCUCGAACAGUUGAUUUUUCACCCACACUGAUAAGAACCUUG
NZ_AAKK02000007.1/49060-48545                  UUUAAGGUGUAAUGCUUGUUGUGCAAGUUUAAGCGGAACAUUACAGAUAAUUGCAAAGACCAAUGCAGGUGUUUUAGUAGUGAAAACAGGGCCGAAGUACGGGCAGGAUA.GGUGAAGUAGG.C.CCACCAACAA.GUUGAUGGUUCCUAUUUCACUC.GUCCUUUAUUCGCACCUU.CGG.GCUCAACGGUCC.....CCUGCUCUACGAG...UUUAACCCUUGGAACUCCUAACCAGCUUUAAGGGGAAUGACACCUAUGUUUCAAAGCUCUGAGGCCGCGCGUUUUUAAGGUGUCGCGCAGGUCGGACGCCAGGAUAGAAAGUGACAAUUUAUCUUUGUAGAGGUCCACAUUCACCGCUGAUUUUCAGUAGGGGUAAAGGCUCAUAUCUAUAGAUUUUGGGCCGAUACAGGUUGGUGGGUGCAACUUAGUCACGACAAUACUAAGGGCACUCAAUUAUGAACAACGUACGUAUUUUAGCGGCUAAAAUAACUACGGCCGCUAUUUCAUUAG
NC_006368.1/69095-68619                        UUAUUCAUGAUUAUUUUCGUUAUUAACUGCUCUAUAACGAACAAUUGCGCAUAAUUACAAAAGUAUGGUUCCUAAAUAAAUUUCAAAAUGCAGGGCAAGA........UA.UGUGAAGUUAG.CUAACCA.GCAA.GC.UGGUUACCAAACUUCACGA.GUCU..UAUUCUCACCUU.CGGUGCUCAACGGAA....A.................AGCCAUUUUCAUAGUCAAUUUUAUUCACCUCCCCAAAUUUUACCGGUAAACACAUACAAUCUUGGGGUGCCAACUCCUUUGAUUCUUGGCUUAUGUGAGGCUUUACCAUCAGGGGCGGGUUUCACCCAGCCAGCUUGUAAUAAAACUCUUGUCACUGCGCGUUGAUCGAAGCCUUUGCAAAGUUCAUUUUUGUACGUCUCAGUUAACACCAUGUAGAUUCGAAAUCCUUGGCUAUCUGUAUGAUAAAAUCCUGUUUUACCCUCAAAUGCGGGUACAAUUGAUUUUACCCGCACUUGAGGG
NC_008740.1/1924550-1924030                    UAAGUGUCGAUUUGCUCGGAAAAAACGGUUUGCACAGGAAUAAACAGGUUACUGCACAGAAAUGCACAUACCGUACGCGCAAGAAUCAACGCUGUGGUGCGGGCAGGAUA.GGUGAAGUUAG.CUAACCGGCGGA..GCCGAUUAACUAUCUUCACUU.CCCC.UUAUUCGCCCCGG.AGGCGCUCAACGGGUA...AUCCUGCUCUGCGAGGCUUUGUGAGGUGGGUAGAAAACAUGGUUGUUGUUUAUGCUAUCUUUGAUAUCAUUAGUAGCUAGUGCAUCAAGAAGGUAUUAACAUGGCGAAUGUACUUGUCCGUAAUUUGCCUCCCGAAGUUCACCGGGCGCUAAAAGUGCGUGCGGCGCUUAACGACAGGAGCACUGAUGCGGAAAUACGGGAAAUACUGGCAGCGGCAGUGCAACCGCUUGAGCUGGAUGUCAUUGGUCGAGAAGUUGGAUUAAGCGAAAAAGCCAAGACCCCAGCAAAGUAAGUUUGAGAUUGAUGCCGUGAUUCCAC
NC_006824.1/58635-58114                        GCUAUAUCCAUUAAAAUAUUUACACUUGUUUUGCGCCUCGCUGCGGAUAAAUCAAAAGUGAUGGCGUAGACUUUCCCUGGGGUAAUGAACGCCGAAAGGCGGGCAGGAUG.GGCGAAGUUAG.CUAACCAGCGGA..GCCGGUUAUCUACCUUCGCUA.ACCC.UUAUUCGCGCCGG.GGGCGCUCAACGGGC....AUCCUGCUCUGCGAGGUUAUGACAAGCGAGCCUUGGACGAUGGGGAAAACCGCAAGGCCAAUCGCCGGGAAACGCAAGCACCACCUACGGGUGCCUGUGUUCCCGGAAGAGAAGAAGCUGAUCGAAGCUCAGGCCCAGCGGGCCGGGAUGAGCGUCGCCCGCUUUCUGCGCGAAGUCGGGCAGGGCUACCGCAUCGGUGGUGUGGUCGAUUACGAGCAGGUGCGCGAACUCGCGCGGAUCAACGGCGACCUUGGCCGCCUCGGCGGGCUGCUGAAGCUUUGGCUCACCAACGACGAGCGCACCGCCCAGUUUGGCGAG
NC_009494.1/204545-204034                      UUAAGAUUUAUUUGGUACUUUGGGCGAAAAAAUUCUUUAAAAAUCGUUGCGCGUUCCAAAAAGUUCCUGCUAUGAUUCUUAAAAGUGAUCUAGAAAAGCAGGGCAAGAUA.GGUGAAGUUAG.CUAACCA.GCAA.GC.UGGCUAUCAAACUUCACA..AGCC.UUAUUCGCACCUA.CGGUGCUCAACGG..U...AUCUUGCUUUUUGAGAUCAAUUAAUCAGUACCUAAAGGAUUGCAAACCACUUGUUAAGAGGUCAGCAUCCUUAUGGUCGAAAAGAUAAAAAAACCCAUCAGAAAACACGGUCGUCAUCUUCGUGUUCCCGUCCUUCCCGAUGAAGAAAUUGCCAUUAAAUCCCAUGCCGCCCAGGCAGGACUUUCUGUUGCUGAAUAUUUGCGUCGGAUUGGGUUGGGCUAUCAAAUCCAAAGUGCCAUUGAUAAAGAGUAUAUUCUUCAGCUAUCCAAAAUAAAUGCAGACAUGGGAAGGCUUGGGGGAUUGUUUAAGCUCUGGCUU
NC_009494.1/3056648-3057160                    UUUGGAUUAUUUUAGUUCUAUAGGCAAAAAAGUUCUUUAAAAAUCGUUGCAAGUUCCAAAAAGUUCCUGAUAUGAUUCUUUAAAGUGAUCUGGAAAAGCAGGGCAAGAUA.GGUGAAGUUAG.CUAACCA.GCAA.GC.UGGCUAUCAAUCUUCACAA.ACCU..UAUUCGCACCUU.CGGUGCUCAACGGGU....AUCUUGCUUUUUGAGAUCAAUUAAUCAGUACCUAAAGGAUUGCAAACCACUUGUUAAGAGGUCAGCAUCCUUAUGGACGAUAAAAAUAAAUCACCUUCCAGAAAACACGGUCGCCAUCUUCGUGUUCCCGUCCUUCCCGAUGAAGAAAUUUCUAUUAAAUCCCAUGCUGCCCAAGCGGGACUUUCUGUUGCGGGAUAUUUGCGCCGGAUUGGGUUGGGCUAUCAAAUCCACAGCGCCAUAGACAAAGAUUACAUUCUCCAGUUAUCCAAAAUAAAUGCAGACAUGGGAAGGCUUGGCGGGCUGUUUAAGCUAUGGCUU
sludgePhrap_Contig16293/3841-4357              UUGUGAAAACAACGGUGCAGUAACGGUAAAACAACGGUAGAAAAAAGGUAAAACAACGGUGCAGUAACGGUAAAAAAAGGUAGAACAACGCUGCAGCGCCGGGCAGGAUA.UGUGAAGUAGG.CCCACCC.GCAG.GC.GGGUUGUCCUUCUUCACGAAGCCC.UUAUUCGCA.CUA.CG.UGCUCAACGGAC....AUCCUGCUCUGGGGGUGUAAAAUUCCGUCACCAGCCGAAAUCGAAAAAGGCGGGGUUCAGUCACGCCAAAAAUCCUUGAACCGAUCCGACGCUAGAUCGGUGUAGCGGGUGGUGUGCUGGAUGUUGCGGUGUCCCAGGUAGUGCUGGAUCGCGCGCGUAUCCUGCCCGUCGUUGGCCAGCUUGUAGCCGGUGGCGUGGCGCAGCAUGUGCGGGUGAAUCGAAAAUUCGAUGCCGGCUUCGCGUCCGGCCCGCCUGACGAUCUUGCACACUGCAUCGGCGGUGAACGGCGCUAGCUGUAGUGGCCAGGAACAUCCAUCG
sludgePhrap_Contig13274/1960-2434              UAACGGUAGAACAACGGUAGAAAAAAGGUAAAACAACGGUAGAACAACGGUGCAGUAACGGUAAAAAAAGGUAGAACAACGCUGCAGCGCCGGGCAGGAU..........AUGUGAAGUAGG.CCCACCC.GCAA.GC.GGGUCGUCCUUCUUCACGAAGCCC.UUAUUCGCAC.UG.C.GUGCUCAACGGGG......................GCUGAUCGGCAAGCUGAUGCCGCGCUUAGAGCACGCGCUGCGCGGCAUUGGCUGGCACGGCCUGCUGCUCGCCGCCGGCAUGUUCGGCAGCGGACACUCUCACUGAACGUCGGAGAGCGGUCAUGAAGGCUUAAAGCACAUCAAGAUGUCGCUUGCUGCUGCCGCAUGAAACGCCACAAAGAAGAGCAACACCAGCAGGACAUCGCUGUCCUCAAGGGGUGACGCUCGGCGGGCGCCCAUGCUAGCCCCGCCACCGAGGGCGGGGAAAUCUUCUCCACCGGACGCUCGGGAAUGGCUGUG
sludgePhrap_Contig15290/1461-1937              GUAACGGUAAAACAACGGUAGAAAAAAGGUAGAACAACGAUAAAACAACGCGCGGUGUCGUUCUAUUUCUGGUGUAACAACGCUGUAGGUCCGGGCAGGA........UA.UGUGAAGUAGG.CCCACCC.GCAG.GC.GGGUCGUCCUUCUUCACGAAGCCC.UUAUUCGCAC.UG.C.GUGCUCAACGGGG....A.................GCUGAUCGGCAAGCUGAUGCCGCGCUUGGAGCGCGCGCAGCGCGGCAUUGGUUGGCACGGCCUGCUGCUCGCCGCCGGCAUCGCCAUCGUGCCGGCCAGAAGCCGCCAAACGGCGCACGGCGCCAGCAGAAGACAUUCGUCGCUGCCGAUCACACGACUCCGGACGGAUCCCGUUGCGUCUUCUAAGCGUCGAUGCGCGCUGACAGUGAAACAACUCCGUCGCUGAGAGUCGCCUUCGCCCAUUGAAGCAUUCGCGGCGCGCUUCCGGUCGGUAGAUGAUGGCUGUUACGCUAUUUCGAA
sludgeOz_Contig9677/378-895                    UUGUCAAAACAACGGUGCAGUAACGGUAAAACAACGGUAGAAAAAAGGUAAAACAACGGUGCAGUAACGGUAAAAAAAGGUAGAACAACGCUGCAGCGCCGGGCAGGAUA.UGUGAAGUAGG.CCCACCC.GCAA.GC.GGGUCGUCCUUCUUCACGAAGCCC.UUAUUCGCA.CUG.CG.UGCUCAACGGAC....AUCCUGCUCUGCGAGGCAACAACUGGGGGAACGAUGGAGAAGGAAAACAAGGCAACGCGCAAAGGCAGUCCGCCGAUCAAGGUGUAUUGCCUGCCCGAAGAGCGGCACCAGAUCCAGGCGAACGCGCAAGCCACUGGCUUGAGCUUGUCGACCUUCUUGUUGAACGUCGGCAUUGGCUACCAGGUGCGCGGCAUCGUGGACAACAAGCAGGUGGAAGAGCUGGCGAGGAUCAAUGGUGACCUCGGCCGACUCGGCGGCCUGCUCAAGCUCUGGCUGACCGACGACGCUCGUUUGGCUUCGGUUGGCGAGGCCACCAUC
sludgePhrap_Contig16329/3097-3614              AACGGUGCAGUAACGGUAGAACAACGGUAAAAAAAGGUAGAACAACGAUAAAACAACGCACGGUGUCGUUCUAUUUCUGGUGUAACAACGCUGUAGGGCCGGGCAGGAUA.UGUGAAGUAGG.CCCACCC.GCAG.GC.GGGUCGUCCUUCUUCACGAAGCCC.UUAUUCGCA.CUG.CG.UGCUCAACGGAC....AUCCUGCUCUGCGAGGCAACAAGGGGUAGAACAAGCAAGCCGUGUCACCAGCCGCCAUUUCGUAGUCGGAAAACGCCGGAGACAAAGUUUCCGGCCAUCCGACCUAUCAGACACGGUUUCCCCGUGCAGCUUUCGCCCUGUCGAGACCAUCGUUUGCGCCGCUUUGCCGUCCGGGGGGUGGGAAACAGGUGUUUUCCGACAUCCGGCCAAAGCGCAAGGGAUGCGUCCUGGCGUCUCGUGGGCUACAAUGUAGCUCAAUAACUUGGAGGAUCAGAUCAUGUCCGCAAAUGCCGUUGUCCGUGCCAGAAUCGACGAGCA
sludgePhrap_Contig8904/15-532                  GCAGCCCGUUCUUGCCUUUACCAGCAAAGGAUAUAACGAAUAAAAUGGUACAAGCAAGGGCAGAGACAUGUUACCCUUGGCGUAUGAAAGGCAUAUAUCGGGGCAGGAUA.GGUGAAGUAGG.CCCACCC.GCAA.GC.GGCUGGUCCUGCUUCACGGCGACU..UAUUCGCA.CUG.CG.UGCUCAACGGGC....GUCCUGCUCUGCGAGGCCGCAAGCAAGGGGAAAAUGAUGGAGAACAGCGCGAUGGAGAACACCGACAAGACCACCCGCAAAGGCAGCCCACCGAUCAAGGUGUACUGCCUUCCCGAAGAACGGCAACAGGUUGCGGCGAACGCCAGGGCCGUCGGCCUGAGUCUGUCCACCUACCUGCUGAACGUCGGCGUCGGCUACCAGGUGCGCGGCAUCGUGGAUAACAAGCAGGUGGAGGAACUGGCACGGAUCAACGGCGACCUCGGCCGCCUGGGCGGACUCCUGAAGCUCUGGCUGACCAACGACGCCCGCACGGCGCAG
sludgePhrap_Contig16340/16627-17144            CAGCCCGUUUCUGUCUUCACACAACAAAGGAUAUAACGAAUAAAAAGCUACAAGCAAGGGCAGAGACAUGCUACCCUUGGCGUAUGAAAGGCAUAUAUCGGGGCAGGAUA.GGUGAAGUAGG.CCCACCC.GCAA.GC.GGCUUGUCCUUCUUCACUGCGCCU..UAUUCGCA.CUG.CG.UGCUCAACGGGC....GUCCUGCUCUGCGAGGCCACAAGCAAGGAGAAAACGAUGGAGAACAGCGCGAUGGAGAACACCGACAAGACCACCCGCAAAGGCAGCCCACCGAUCAAGGUGUACUGCCUUCCCGAAGAACGGCAACAGGUCGCGGCGAACGCCAGAGCCGUCGGCCUGAGCCUGUCGACCUACCUGCUGAACGUCGGCGUCGGCUACCAGGUGCGCGGCAUCGUGGACCACAAGCAGGUCGAGGAGCUGGCGCGGAUCAAUGGCGACCUCGGCCGGCUGGGUGGCCUCCUGAAACUCUGGCUGACUAACGACGCCCGCACGGCGCAG
sludgePhrap_Contig3329/569-52                  CAGCCCGUUUCUGUCUUCACACAACAAAGGAUAUAACGAAUAAAAAGCUACAAGCAAGGGCAGAGACAUGCUACCCUUGGCGUAUGAAAGGCAUAUAUCGGGGCAGGAUA.GGUGAAGUAGG.CCCACCC.GCAA.GC.GGCUUGUCCUUCUUCACUGCGCCU..UAUUCGCA.CUG.CG.UGCUCAACGGGC....GUCCUGCUCUGCGAGGCCACAAGCAAGGAGAAAACGAUGGAGAACAGCGCGAUGGAGAACACCGACAAGACCACCCGCAAAGGCAGCCCACCGAUCAAGGUGUACUGCCUUCCCGAAGAACGGCAACAGGUCGCGGCGAACGCCAGAGCCGUCGGCCUGAGCCUGUCGACCUACCUGCUGAACGUCGGCGUCGGCUACCAGGUGCGCGGCAUCGUGGACCACAAGCAGGUCGAGGAGCUGGCGCGGAUCAAUGGCGACCUCGGCCGGCUGGGUGGCCUCCUGAAACUCUGCUGACUAACGACGCCCGCACGGCGCAGU
sludgePhrap_Contig14398/162-679                CAGCCCGUUCCUGCCUUCAAAAAACAAAGGAUAUAACGAAUAAAAGACUACAAGCAAGGGCAGAGACAUGCUACCCUUGGUGUACGAAAGGCAUAUAUCGGGGCAGGAUA.GGUGAAGUAGG.CCCACCC.GCAA.GC.GGCUUGUCCUUCUUCACGGCGCCU..UAUUCGCA.CUG.CG.UGCUCAACGGGC....GUCCUGCUCUGCGAGGCCGAAAGCAAGGGGAAAACGAUGGAGAUAACCGACAAGACCACCCGCAAAGGCAGCCCACCGAUCAAGGUGUAUUGCCUUCCCGAAGAACGGCAACAGGUCGCGGCGAACGCCAGGGCCGUCGGCCUGAGCCUGUCCAACUAUCUGCUGAACGUGGGCGUCGGCUACCAGGUGCGCGGCAUCGUGGACCACAAGCAGGUGGAGGAACUGGCGCGGAUCAAUGGCGACCUGGGCCGCCUGGGCGGUCUCCUGAAGCUCUGGCUGACCAACGACGCCCGCACGGCGCAGUUCGGCGAGUCCACC
sludgePhrap_Contig8607/226-743                 CAGCCCGUUCCUGCCUUCAAAAAACAAAGGAUAUAACGAAUAAAAGACUACAAGCAAGGGCAGAGACAUGCUACCCUUGGUGUACGAAAGGCAUAUAUCGGGGCAGGAUA.GGUGAAGUAGG.CCCACCC.GCAA.GC.GGCUUGUCCUUCUUCACGGCGCCU..UAUUCGCA.CUG.GG.UGCUCAACGGGC....GUCUUGCUCUGCGAGGCCGCAAGCAAGGGGAAAACGAUGGAGACAACCGACAAGACCACCCGUAAAGGCAGUCCACCGAUCAAGGUGUAUUGCCUUCCCGAAGAACGGCAACAGGUCGCGGCGAACGCCAGGGCCGUCGGCCUGAGCCUGUCCACCUAUCUGCUGAACGUCGGCGUCGGCUAUCAGGUGCGCGGCAUCGUGGAUAACAAGCAGGUGGAGGAACUGGCGCGGAUCAAUGGCGACCUGGGCCGCCUGGGCGGCCUCCUGAAACUCUGGCUGACCAACGACGCCCGCACGGCGCAGUUCGGCGAGUCCACC
NZ_AAAK03000145.1/427-1                        UAGCGAUUUUUUCGGUAUAUCCAUCCUUUUUCGCACGAUAUACAGGAUUUUGCCAAAGGGUUCGUGUAGACUUUCCUUGGUGUAUCCAACGGCGUCAGCCGGGCAGGAUA.GGUGAAGUAGG.CCCACCC.GCGA.GC.GGGUGUUCCUUCUUCACUG.UCCC.UUAUUCGCACCUGGCGGUGCUCAACGGGA....AUCCUGCUCUGCGAGGCUGUAACAGAUGAGGGCAAGCGGAUGGCUGAUGAAACCAAGCCAACCAGGAAGGGCAGCCCACCUAUCAAGGUGUACUGCCUUCCAGACGAACGAAGAGCGAUUGAGGAAAAGGCGGCGGCGGCCGGCAUGAGCCUGUCGGCCUACCUGCUGGCCGUCGGCCAGGGGCUACAAAAUCACGGGCGUCGUGGACUAUGAGCACGUCCGCG..............................................................................................
NZ_AAAK03000149.1/2074-2440                    UAGCGAUUUUUUCGGUAUAUCCAUCCUUUUUCGCACGAUAUACAGGAUUUUGCCAAAGGGUUCGUGUAGACUUUCCUUGGUGUAUCCAACGGCGUCAGCCGGGCAGGAUA.GGUGAAGUAGG.CCCACCC.GCGA.GC.GGGUGUUCCUUCUUCACUG.UCCC.UUAUUCGCACCUGGCGGUGCUCAACGGGA....AUCCUGCUCUGCGAGGCUGUAACAGAUGAGGGCAAGCGGAUGGCUGAUGAAACCAAGCCAACCAGGAAGGGCAGCCCACCUAUCAAGGUGUACUGCCUUCCAGACGAACGAAGAGCGAUUGAGGAAAAGGCGGCGGCGGCGGCAUGAGCCUGUCGGCUACCUGC..........................................................................................................................................................
NZ_AAAK03000042.1/504-1                        UAGCGAUUUUUUCGGUAUAUCCAUCCUUUUUCGCACGAUAUACAGGAUUUUGCCAAAGGGUUCGUGUAGACUUUCCUUGGUGUAUCCAACGGCGUCAGCCGGGCAGGAUA.GGUGAAGUAGG.CCCACCC.GCGA.GC.GGGUGUUCCUUCUUCACUG.UCCC.UUAUUCGCACCUGGCGGUGCUCAACGGGA....AUCCUGCUCUGCGAGGCUGUAACAGAUGAGGGCAAGCGGAUGGCUGAUGAAACCAAGCCAACCAGGAAGGGCAGCCCACCUAUCAAGGUGUACUGCCUUCCAGACGAACGAAGAGCGAUUGAGGAAAAGGCGGCGGCGGCCGGCAUGAGCCUGUCGGCCUACCUGCUGGCCGUCGGCCAGGGCUACAAAAUCACGGGCGUCGUGGACUAUGAGCACGUCCGCGAGCUGGCCCGCCAUCAAUGGCGACCUGGGCCGCUGUGCCGGCUGCUGAAACUCUGGCUCACCGACGACCCGCGCACGG.................
NZ_AAAK03000148.1/2146-2469                    UAGCGAUUUUUUCGGUAUAUCCAUCCUUUUUCGCACGAUAUACAGGAUUUUGCCAAAGGGUUCGUGUAGACUUUCCUUGGUGUAUCCAACGGCGUCAGCCGGGCAGGAUA.GGUGAAGUAGG.CCCACCC.GCGA.GC.GGGUGUUCCUUCUUCACUG.UCCC.UUAUUCGCACCUGGCGGUGCUCAACGGGA....AUCCUGCUCUGCGAGGCUGUAACAGAUGAGGGCAAGCGGAUGGCUGAUGAAACCAAGCCAACCAGGAAGGGCAGCCCACCUAUCAAGGUGUACUGCCUUCCAGACGAACGAAGAGCGAUUG.....................................................................................................................................................................................................
NZ_AAAK03000031.1/24124-24376                  UAGCGAUUUUUUCGGUAUAUCCAUCCUUUUUCGCACGAUAUACAGGAUUUUGCCAAAGGGUUCGUGUAGACUUUCCUUGGUGUAUCCAACGGCGUCAGCCGGGCAGGAUA.GGUGAAGUAGG.CCCACCC.GCGA.GC.GGGUGUUCCUUCUUCACUG.UCCC.UUAUUCGCACCUGGCGGUGCUCAACGGGA....AUCCUGCUCUGCGAGGCUGUAACAGAUGAGGGGCAAGCGGAUUGGCUUGA............................................................................................................................................................................................................................................................................
NZ_AAAK03000093.1/503-1                        UAGCGAUUUUUUCGGUAUAUCCAUCCUUUUUCGCACGAUAUACAGGAUUUUGCCAAAGGGUUCGUGUAGACUUUCCUUGGUGUAUCCAACGGCGUCAGCCGGGCAGGAUA.GGUGAAGUAGG.CCCACCC.GCGA.GC.GGGUGUUCCUUCUUCACUG.UCCC.UUAUUCGCACCUGGCGGUGCUCAACGGGA....AUCCUGCUCUGCGAGGCUGUAACAGAUGAGGGCAAGCGGAUGGCUGAUGAAACCAAGCCAACCAGGAAGGGCAGCCCACCUAUCAAGGUGGUACUGCCUUCCAGACGAACGAAGAGCGAUUGAGGAAAAGGCGGCGGCGGCCGGCAUGAGCCUGUCGGCCUACCUGCUGGCCGUCGGCCAGGGCUACAAAAUCACGGGCGUCGUGGACUAUGAGCACGUCCGCGAGCUGGCCCGCAUCAAAUGGCGACCUGGGCCGCCUGGGCGGCUGCUGAAACUCUGGCAUCACCGACGACCCGCGCA..................
NZ_AAAK03000024.1/450-1                        UAGCGAUUUUUUCGGUAUAUCCAUCCUUUUUCGCACGAUAUACAGGAUUUUGCCAAAGGGUUCGUGUAGACUUUCCUUGGUGUAUCCAACGGCGUCAGCCGGGCAGGAUA.GGUGAAGUAGG.CCCACCC.GCGA.GC.GGGUGUUCCUUCUUCACUG.UCCC.UUAUUCGCACCUGGCGGUGCUCAACGGGA....AUCCUGCUCUGCGAGGCUGUAACAGAUGAGGGCAAGCGGAUGGCUGAUGAAACCAAGCCAACCAGGAAGGGCAGCCCACCUAUCAAGGUGUACUGCCUUCCAGACGAACGAAGAGCGAUUGAGGAAAAGGCGGCGGCGGCCGGCAUGAGCCUGUCGGCCUACCUGCUGGCCGUCGGCCAGGGGCUACAAAAUCACGGGCGUCGUGGACUAUGAGCACGUCCGCGAGCUGGCCCGCAUCAAUGGCGAC.......................................................................
NZ_AAAK03000117.1/4953-5473                    UAGCGAUUUUUUCGGUAUAUCCAUCCUUUUUCGCACGAUAUACAGGAUUUUGCCAAAGGGUUCGUGUAGACUUUCCUUGGUGUAUCCAACGGCGUCAGCCGGGCAGGAUA.GGUGAAGUAGG.CCCACCC.GCGA.GC.GGGUGUUCCUUCUUCACUG.UCCC.UUAUUCGCACCUGGCGGUGCUCAACGGGA....AUCCUGCUCUGCGAGGCUGUAACAGAUGAGGGCAAGCGGAUGGCUGAUGAAACCAAGCCAACCAGGAAGGGCAGCCCACCUAUCAAGGUGUACUGCCUUCCAGACGAACGAAGAGCGAUUGAGGAAAAGGCGGCGGCGGCCGGCAUGAGCCUGUCGGCCUACCUGCUGGCCGUCGGCCAGGGCUACAAAAUCACGGGCGUCGUGGACUAUGAGCACGUCCGCGAGCUGGCCCGCAUCAAUGGCGACCUGGGCCGCCUGGGCGGCCUGCUGAAACUCUGGCUCACCGACGACCCGCGCACGGGCGCGGUUCGGUGAUGC
NC_008357.1/80390-79870                        UAGCGAUUUUUUCGGUAUAUCCAUCCUUUUUCGCACGAUAUACAGGAUUUUGCCAAAGGGUUCGUGUAGACUUUCCUUGGUGUAUCCAACGGCGUCAGCCGGGCAGGAUA.GGUGAAGUAGG.CCCACCC.GCGA.GC.GGGUGUUCCUUCUUCACUG.UCCC.UUAUUCGCACCUGGCGGUGCUCAACGGGA....AUCCUGCUCUGCGAGGCUGUAACAGAUGAGGGCAAGCGGAUGGCUGAUGAAACCAAGCCAACCAGGAAGGGCAGCCCACCUAUCAAGGUGUACUGCCUUCCAGACGAACGAAGAGCGAUUGAGGAAAAGGCGGCGGCGGCCGGCAUGAGCCUGUCGGCCUACCUGCUGGCCGUCGGCCAGGGCUACAAAAUCACGGGCGUCGUGGACUAUGAGCACGUCCGCGAGCUGGCCCGCAUCAAUGGCGACCUGGGCCGCCUGGGCGGCCUGCUGAAACUCUGGCUCACCGACGACCCGCGCACGGCGCGGUUCGGUGAUGCC
NZ_AAAL02000016.1/12213-11695                  CUUCCUCAUAAAUUAAAUUUUAUAACGAAAAAAAUGUUUCUGUAUAGUCAUUGAAAUGCUACUUUAUGUGUCGAAUAUGUGUCGAAACGUGGUUCAAACGGGGCAGGAUA.UGUGAAGUAGG.CCCACCG.GAAA.UC.CGGUGUUCCUUCUUCACUU.UCCC.UUAUUCGCACCUU.CGGUACUCAACGGGA....AUCCUGCUCUGCGAGGCUCAUAAGGAAGAACGAUGCAAAACAAAGUGACGCGCAAGAGUAGUCCACCUAUCAAGGUGUACUGUCUGCCGGAUGAGCGGGCAGAUGUUCUAGCAAGGGCCAACGCAGCCGGUUUGAGCUUGUCGACGUAUCUACUGCGCGUAGGGAUGGGUUACGAGAUUAAAGGAAUCCUCGACCAUCGCAGGGUGCAUGAACUAGCCAAAGUUAACGGUGAUCUUGGCCGACUUGGUGGACUGUUGAAGCUCUGGUUAACCAAUGACGCUCGUGUUGCUGCUUUCACACCUGCGACUAUUCGGACUC
NC_006350.1/3882720-3882203                    CCAGCGAGAAACAGAGUUCUUCGCAGAUUUGACCUAGGAAAUGCAAGGGCAAUUGCAGCGUUUUGCAAGUCUAUGCAUGGAGAAAACAGAUGGGUUUAGCGGGCAGGAUG.UGUGAAGUAGU.CCCACCG.GCAA.GC.CGGCGUUCCUACUUCACU..UUCC.UUAUUCGCACCUU.CGGUGCUCAACGGAA....AUCCUGCUCUGCGAGGCAAACGAGUAAUGGGAACAACUGUGGAAGUCAAAGCGAAGAACGUGACCCGAAAGGGUUGCUCGCCGAUCAAGGUCUACUGCUUGCCGGAAGAACGAGCCGAAAUCGAGGCGAUGGCGAAUGCAAGUGGGCACAGCGCAUCGACCUAUCUGCGCUUGGUCGGGAUGGGCUAUCGCAUCCAAGGCGUGAUCGACGCAGAGCAGGUGCGCGAGAUGGUUCGCGUGAAUGGCGACCUGGGUCGUCUCGGGGGGCUCUUGAAACUCUGGCUGACGAACGAUGCCCGCGUGGCAGGGUUCACUCCGG
NC_005793.1/74517-73999                        UGCGCUUUUUCGCUAUAUCGGUUAGCUUUCAGCGCAAUAACAGCGGUUAAAUGCGGCGCGGUGGUGUAUGCUUUCCUUGGUGUUCAUACCGCCGAAAGGCGGGCAGGAUA.GGUGAAGUUAG.CUAACCG.GAAA.GC.CGGUUAUCUAUCUUCACUAUCCCC.UUAUUCGCA.CUU.CG.UGCUCAACGGGGA...AUCCUGCUCUGCGAGGCUUGAGGUGCGCGGCUUUAGCCGCUAAAGAGAGGCCAAUGGCAAAGACAAGAAACAGCGACGAUCCGCGAAUGCCGACCCGCAAAGCGGGCCGGCAUUUGCGCGUCCCCGUGCUUCCCGACGAGGAAGCCGAAAUCAAACGACUGGCGGCUUCGGUCGGGCUUCCCGUGGCGGCGUACCUGCGGAACGUGGGUCUUGGCUACCAGGUGCCCGGCAUCCUGGACAACAAGCGAGUUGAAGAACUUGCUCGCAUCAAUGGCGACCUUGGGCGGCUGGGUGGGCUGCUGAAGCUGUGGCUCACCG
NC_009704.1/50665-50146                        UUGCUUGGUUUUAGGUGGUCUUGCAACGGAUAUAAUGAAAAAUCUUAGUAUUUUCUUGGUUUCGUGUAAUACUCUCUUGGCGUUAAACGGGGUUAAAACAGGGCAAGAUA.GGUGAAGUUAG.CUAACCG.GCAA.GC.CGGUUAUCUAUCUUCACUC.UCCC.UUAUUCGCGCCUC.CGGCACUCAAUGGGA....AUCUUGCUCUGCGAGGCUUUAGUGCUUAAUUCAAUGGGAGUUAGGGGGUAAAUGAUCGACACCGUAGGAAAAAAAAUAACAAGAAAACACGGGCGACACUUGAGAGUGCCGGUGUUACCUGAUGAGGAAAUUUUAAUCAAAGCGAAUGCUGCUGCUGCCGGUUUAAGCAUUGCUGAAUAUUUAAGGCGACUUGCUUUAGGUCACACCAUUUAUGGUGUUAUUGACCAGCAUCAAGUGAUCGAGCUUUCAAAGAUUAAUGCCGAUUUAGGUAGGCUUGGGGGGUUAUUAAAGCUCUGGCUAACAAAUGAUGAGCGCUUA
NC_008800.1/1319625-1319115                    AUCUUGGAUUAAUCUUGGUUCUAUCUCGGUUUUAUCUUGCUCGAAUCUUGGUUUUAUCUUGAUUGAGAAAUAUGUCUUGAAAACAAACUGGCAGAUACGAGGGCAAGAUA.GGUGAAGUUAG.CUAACCA.GCAA.GC.UGGUUAUCAAUCUUCACUC.UCCC.UUAUUCGCACCUU.CGGCGCUCAACGGGG....AUCUUGCUCUGCGAGGCAGGGCCUGUUAUCUCCCGACACAUGCCCUCAUCACAGCGGAGAAAAAUAUGCAUUGCACUAAGUUAGCGAUAGCAACCAAGUUCAUAUUGGCCAUCUUCAUGGCGUCAACUGCCGUUUUCCCUGUUUCAGAGAUUAAAGCGGCGGGUAUCCCAGUGAUGGAUGCCACCAACCUCUCGCAAAACAUCAUGACCGCGAUGGAAAGCGUGGCCCAAACGCUAAAACAAAUUGAGCAAUAUAAAACCCAAUUACAGCAGUACGAAAACAUGCUGCAAAACACCGCAGCACCUGCGGCAUAUAUCU
NC_008766.1/55278-55796                        ACGCCUUCAUUCGAUAUAUCCGCCAUCUUUUCGCGCUGAAUGCAGACAGAUGCGAAGGUUUCGGUAUAGACUUUCCUUGGUGUUAUCAACGCCGUAAGGCGGGCAGGAUA.GGCGAAGUUAG.CUAACCG.GCGA.GC.CGGUUAUCUAUCUUCGCUG.UCCC.UUAUUCGCGCCUG.CGGCACUCAACGGGC....AUCCUGCUCUGCGAGGCGAAGAAACGAGAGACGAACGACAUGGGCUACAUCAAUCCGCUGCUGGAGCUUCCAGCAGGCCGCGAACUCCAGGCGCUGCCGGUGGCCGACCGGCAGCGCCUCGCCCGCGUGCUGCGCGAGCUGCGCACGCAGGCCAACGACGAAGCCGAGAAGGCAUGGGCACGCCGCAAGGGGCCGAUGGCCGCCUACUGGCGAGCCGUGGCGACCUACGCGCGGCACACGGCGCACGCGCUCAAGGGGUGACGACAUGGAAGCCGACGAACAGCCGACAGCGAAGCGGCGGCAGCACCUGCGGGUGCC
NC_003430.1/72213-71695                        CGCUAUAUCGUUGAUGCGGUCGGCCAUGUUUUGAGGCAAAAUCGCUGGUAAAUCGAAUAGGUAUCUGAUUUCAUUCUUGGAGUAAAAGACGUCGUAAGGCGGGCAGGAUA.GGCGAAGUUAG.CUAACCG.GCAA.GC.CGGUUAUCUAUCUUCGCUG.UCCC.UUAUUCGCGCCUG.CGGCACUCAACGGGC....AUCCUGCUCUGCGAGGCGAAGAAACGAGAGACGAACGACAUGGGCUACAUCAAUCCGCUGCUGGAGCUUCCAGCAGGCCGCGAACUCCAGGCGCUGCCGGUGGCCGACCGGCAGCGCCUCGCCCGCGUGCUGCGCGAGCUGCGCACGCAGGCCAACGACGAAGCCGAAAAGGCAUGGGCACGCCGCAAGGGGCCGAUGGCCGCCUACUGGCGAGCCGUGGCGACCUACGCGCGGCACACGGCGCACGCGCUCAAGGGGUGACGACAUGGAAGCCGACGAACAGCCGACAGCGAAGCGGCGGCAGCACCUGCGGGUGCC
NC_007353.2/16911-16392                        ACGCCUUCAUUCGAUAUAUCCGCCAUCUUUUCGCGCUAAAUGCAGACAGAUGCGAAGGUUUCGGUAUAGACUUUCCUUGGUGUUAUCAACGCCGUAAGGCGGGCAGGAUG.UGCGAAGUUAG.CUAACCGGGCGA.GC.CGGUUAUCUAUCUUCGCUG.UCCC.UUAUUCGCGCCUG.CGGCACUCAACGGGC....AUCCUGCUCUGCGAGGCGAAGAAGCGAGAGACGAACGACAUGGGCUACAUCAAUCCGCUGCUGGAGCUUCCAGCAGGCCGCGAACUCCAGGCGCUGCCGGCGGCCGACCGGCAGCGCCUCGCCCGCGUGCUGCGCGAGCUGCGCACGCAGGCCAACGACGAAGCCGAAAAGGCAUGGGCACGCCGCAAGGGGCCGAUGGCCGCCUACUGGCGAGCCGUGGCGACCUACGCGCGGCACACGGCGCACGCGCUCAAGGGGUAACGACAUGGAAGCCGACGAACAGCCGGCCGCGAAGCGGCGGCAGCACCUGCGGGUGCC
NC_006830.1/68826-68308                        ACGCCUUCAUUCGAUAUAUCCGCCAUCUUUUCGCGCUAAAUGCAGACAGAUGCGAAGGUUUCGGUAUAGACUUUCCUUGGUGUUAUCAACGCCGUAAGGCGGGCAGGAUG.UGCGAAGUUAG.CUAACCG.GCGG.GC.CGGUUAUCUAUCUUCGCUG.UCCC.UUAUUCGCGCCUG.CGGCACUCAACGGGC....AUCCUGCUCUGCGAGGCUCAAGAAGCGAGAGACGAACGACAUGGGCUACAUCAAUCCGCUGCUGGAGCUUCCAGCAGGCCGCGAACUCCAGGCGCUUCCGGUUGCCGACCGGCAGCGCCUUGCCCGCGUGCUGCGCGAGCUGCGCACGCAGGCCAACGACGAGGCGGAAAAGGCAUGGGCACGCCGCAAGGGGCCGAUGGCCGCCUACUGGCGAGCCGUGGCGACCUACGCGCGACACACGGCGCACGCGCUCCAAGGGUAGCGACAUGGAAGCCGACGAACAGCCGACCGCGAAGCGGCGGCAGCACCUACGGGUGC
NC_007337.1/85952-85433                        CUAUAUCCGUUGCUGCUUUUGCGGCCUGAUAGCGCGAUAGUUGCGGAUAAAUCGUAAUGGCUGGUGUAGACUUUCCUUGGUGUUAUUAACGCCGUAAGGCGGGCAGGAUG.UGUGAAGUUAG.CUAACCG.GCGA.GC.CGGUUAUCUAUCUUCACUG.UCCC.UUAUUCGCGCCGG.GGGCGCUCAACGGGUC...AUCCUGCUCUGCGAGGCAAUGAGAGACGAGGCGAGGCAUGGAGAACGACGAAAAGGAACACGGCCGCCGGCGGCGGCAGCACCUGCGGGUGCCGGUGUUCCCCGAAGAGAAAGACGAGAUCGAGGCGAACGCCAAGAGGGCGGGCGUCAGCGUGGCGCGCUAUCUGCGCGACGUGGGCCAGGGCUACCAGAUCAAGGGCGUCAUGGACUACCAGCACGUGCGCGAGCUGGUGCGCGUCAACGGCGACCUUGGCCGCCUUGGCGGCCUGCUCAAGCUCUGGCUGACCGAUGACGUGCGAACGCUCCAGUUCGGCGAGGC
NC_008344.1/2382111-2382630                    UGGUGACGAUUACGGUUAUGUUGCCAAGAAUCGGUGUUUGUUUGACGAUAAAACGCUUUACGUUCGAUAUGCGCUAGAUUUUCAAUAGUGGGUGAAAUGCGGGCAGGAUG.GGUGAAGUUAG.CUAACCG.GCAA.GC.CGGUUAUCUAUCUUCACUG.UCCC.UUAUUCGCGCCGG.GGGCACUCAACGGGA....AUCCUGCCCUGCGGGGCUUGCAAGAGUAUAGGUCUUGCUAUUUUUAAUAUCUUUGAUAGCAUGGUUGUCGGGUACACCAAAAGGGUAUUGAUAUGGCAAAUGUGCUUAUCAGGAAUUUACCCGCCGAGGUGCACCGUGCGUUGAAAGUUCGAGCAGCGCUCAACGAUAGGAGCACCGACGCGGAAAUACGCGAAAUACUGACGGCGGCAGUACAGCCGCUAGAGCUUGAAGAGAUUGGCCGGGAAGUUGGCUUGUCCGAAAGCGAUAAAAAAACAGAGUAGUUUUACGUUUGUAAGUCCGGGCCUCAGCGCCAAGGGC
NC_008459.1/39567-39048                        CUAUAUCCGUUGCUGCUUUUGCGGCCUGAUAGCGCGAUAGUUGCGGAUAAAUCGUAGUGGCUGGUGUAGACUUUCCUUGGCGUUAUUAACGCCGUAAGGCGGGCAAGAUG.GGCGAAGUUAG.CUAACCG.GCAA.GC.CGGUUAUCUAUCUUCGCUU.CCCC.UUAUUCGCGCCGG.UGGCACUCAACGGGGC...AUCUUGCUCUGCGAGGCAAGAGAGACGACGAGGCGAGACGAUGGAGAACGACGAGAAGGAACAGGGCCGCCGGCGGCGGCAGCACCUGCGGGUGCCGGUGUUCCCCGAAGAGAAAGACGAGAUCGAGGCGAACGCCAAGAGGGCGGGCGUCAGCGUCGCGCGCUACCUGCGCGAUGUGGGGCAGGGCUACCAGGUCAAGGGCGUCAUGGACUACCACUACGUGCGCGAGCUGGUGCGCGUCAACGGCGACCUUGGCCGCCUUGGCGGCCUGCUCAAGCUCUGGCUGACCGAUGACGUGCGGACGCUCCAGUUCGGCGA
NZ_ABBL01001689.1/9464-9980                    GCACGUUGUUCGUUCGAUUGAUCGAAAGGGAUAUGGCAAAUCAACACCGGCAUGUCGAUGGCGGAAAGGUCCGAUCCCGUUUCGAGAGCGGUUGCAUACCGGGCAGGAUA.GGUGAAGUUAG.CUAACCG.GCAA.GC.CGGCUAACUAUCUUCACUC.CCC..UUAUUCGCGCCGU.CGGCGCUCAAC.GGGC...AUCCUGCUCUGCGAGGC.AAGUGCCGGUUCACACCGGCUUGGAGAAGCGAUGAACGAGAAAAAGAUGGCAACGCGCAAGCAUGGUCGUCACCUCCGCGUGCCCGUCUUGCCCGACGAAGAGGCAGCGAUAAAGCGCAAUGCGGCGGCCACUGGCCUGAGCAUCGCCGCCUACUUGCGCAACGUGGGUGUGGGCUAUGAGGUUCGCGGCAUCCUCGAUCUCGUUCAGGUCCAGGAUUUGGCCCGAGUCAAUGGCGACCUCGGUCGCCUCGGUGGCCUGUUGAAGCUCUGGUUGACGAACGAUGAGCGGACGGCUGGGUU
NC_009739.1/22415-21894                        GCCGUGUUGCAUCCAUAGACGCUAGGUUUCCUUGCUAGAUACCAUGCAAAUCCACAAUGGCGCGUGUAUAGUUUCCGCAUUGAAUGCAAUGCUGAAUAGAGGGCAGGAUG.UGUGAAGUAGG.CCCACCAUGCAA.GCAUGGUGAUCCU.CUUCACUU.CCCC.UUAUUCGCGCCUG.CGGCGCUCAACGGGGC...AUCCUGCCCUGCGGGGCCAACGACAGAGGACGCCAAGAUGGAGGCCAACGAGAACAAGGUAACGAGGAAGGGCAGCACGCCCAUCAAGGUCUAUUGCCUGCCGGAUGAACGGGCCGCCAUCGAGGCCAACGCCCAGGCCGCCGGCAUGAGCACGUCCGCCUACCUGCUGGCGGUCGGCCAGGGCUACCAGGUCAAAGGCGUGACCGACUUCGAGAACGUGCGCGACCUGGUGCGCGUGAAUGGCGACCUCGGCCGGCUGGGCGGCCUGCUCAAGCUCUGGCUGACCGACGACCCGCGCACGGCCCGCUUCGGCGAUGA
NC_008782.1/2705028-2704512                    CCGUUGAUUUUCCCGCUGCUGGCGCGCUGUUGCGAAGCAACGGUGCGGUUACAGCGCGAAGUUCGAUGAGUCAUACGAGGCAAAAACAACGCCGUAAGGCGGGCAGGAUA.UGUGAAGUAGG.CCCACCG.GCAA.GC.CGGUUGUCCUUCUUCACUG.UCCC.UUAUUCGCGC.GG.G.GCGCUCAACGGGC....AUCCUGCUCUGCGAGGCUUGGAGGACAAAUGGACGAUGAGAAGCGAAUCACCAGGAAAGGCAGCCCACCGAUCAAGGUGUACUGCCUUCCAGAAGAACGCGAACUGAUUGAGGCGAACGCCAAGAUGGCGGGAAUCAGCGUGGCGCGCUACCUGCGCGACGUAGGGCAGGGCUACCAGAUCAAGGGAGUCAUGGACUACCACUACGUGCGCGAGCUGGUGCGCGUGAAUGGCGACCUGGGCCGGCUGGGCGGCUUGCUCAAGCUCUGGCUGACCGACGACCCGCGCACUGCCCGUUUCGGCGAUGCAACGAUCCUCGC
NC_008463.1/1312425-1312944                    CUGUUCAUUUUCGCGCUGUUGCGUUCCAAACGUGCGGUUUCCGCGAAAGAUUUGCGGUGCCGGACGAGGACUUUCCUUGGAGUAAUCAACGCCGUUAUGCGGGCAGGAUG.UGUGAAGUAGG.CCCACCC.GCAA.GC.GGGUUGUCCUUCUUCACGU.CCCC.UUAUUCGCGCCGG.GGGCGCUCAACGGGGC...AUCCUGCUCUGCGAGGCUUGGAGAAUGAAUGGACGACGAGAAGAGAGUCACGCGGAAGAGCAGCCCGCCCAUCAAGGUGUACUGCCUUCCCGAAGAGCGUGAACUGAUCGAGGCGAACGCCAAGAGGGCGGGGAUCAGCGUUGCGCGCUACCUGCGCGACGUGGGCCAGGGCUACCAGAUCAAGGGCGUCAUGGAUUACGAGUACGUGCGCGAGCUGGUGCGCGUGAAUGGCGACCUUGGCCGGCUAGGCGGCUUGCUCAAGCUUUGGCUCACCGACGACCCGCGCACAGCCCGCUUCGGCGAUGACACGAUCCUCGC
#=GC SS_cons                                   ....................................................................................................(((((((((,..<<<<<<-<<<.--<<<<<<<___._>>>>>>>-->>>->>>>>>...<<<<.------<<<<<____>>>>>----->>>>....)))))))))-....................................................................................................................................................................................................................................................................................................................
#=GC R2R_LABEL                                 ----------------------------------------------------------------------------------------------------........J.12............................................3.4..................................5..6..................------------------------------------------------------------------------------------------------------------------------------------------------------------------------------------------------------------------------------------------------------------------------------------------------------------
#=GF R2R multistem_junction_bulgey J J0 0 3 0 0 0 0 J1 0 0.5 -3.5 0 0 -90
#=GF qR2R multistem_junction_circular_solver J s0 0 m s1 0 m s2 90 m
#=GF R2R var_backbone_range 1 2
#=GF R2R var_backbone_range 3 4
#=GF R2R var_backbone_range 5 6
//
