# Supplementary material for: R2R - software to speed the depiction of aesthetic consensus RNA secondary structures
Source: BMC Bioinformatics. 2011 Jan 4;12:3. doi: 10.1186/1471-2105-12-3 (PMC3023696; doi:10.1186/1471-2105-12-3)
Supplement: Additional file 1 — Source code and example input and output files. C++ and Perl source code is provided. Installation and usage instructions are given in the user manual (Additional file 2), which is also a part of this archive. Example input files for R2R are included in the "demo" subdirectory of this archive, and R2R's raw output on these examples in PDF and SVG format is supplied in the "demo/output-pdf" and "demo/output-svg" subdirectories. Files can be retrieved from the tgz archive file using programs such as WinZip (Windows), StuffIt Expander (Mac) or the tar/gzip commands (UNIX). [file 1471-2105-12-3-S1.TGZ › R2R-1.0.1/demo/104/TwoAYGGAY.sto]

# STOCKHOLM 1.0
NC_008709.1/4228070-4227504                  GAGUAUUUCAAUCAACAUAGCAUAACUGAUUGUUUAUACACGGUGUAAUCUCAAAAAUUUCGAAAAUGAAAUUAUUGAGCAGAUAAUCAAACCAAUGUGGCUACGAAAAUUUC.C.GU.ACG.UUUUU.CUUGU.GCUGAACAAGUGCU.UUA..GCA.AG.AGA.AAACAUGGAUGUUUUCUCUAACCU.CAG.CCAGUACAGGGACGUA.AUGU.CUGAGGUGG.UGCGU.........UAAAAAGCGGUUGGGCAGUGCAAGAAUAAAAAACGUCUCGGAACGGCACUUUUUGGUUACUCUUUUCUUGCUGUUGAGAAAAAGUAACACGCCGUCAGGGCGGAAGACCAACAAUGAAAAUUUAGCCAUCAGCUGCAAGCGAAAGCCUACAAACAAAAAAGUCAGCAGCGUAAUUUUUAAGGAAAGGAUCUGGAAAAGAAAGUCACCGUCAGGGAAAAAAAGAAAAGAGAAGGGGGGAUUUUAGGCAAAAAAAUACCCGCUCGAAAGCAGGUAUUUUUAUAAUCUUAGUUUAUCAAAACUGAAUUAUUCAGCUUGAACAACUUCAAUUUUAACAAUAGUAGACACUUCAGAG
NC_008709.1/3672769-3673334                  UUCAUAUAAUGUGCAAUAAAAAUGGCAAAACCCUCAUAUGAAUUAUAAGAAAACAAACUGGACACCCAAACCUUUUUAUAAAUAAACUAAACCAGUGCGGCUACGAAAAUUUC.C.GU.ACGUUUUUCU.....UCCUCAAUCAAUUCCUUUA..GCA.AG.UGG.AAACAUGGAUGUUUCUGCUAAGUU.CGGCUCUGCACAUGGAUGUG.CUGU.CCGGACUGG.UGCGU...UAAAAAGGAAUUUAUUUAGU.AAGA......UAAAAAAACGUCUCGGAACGGCAUUCUUUUGGUUACUUUUCUUUUGCUGUUGAAAGAAAAGUAACACGCCGUCAAUGGCGGAAGACCAACAAUGAAGGAAACACCAAAAGCUCACAAGCGAAGGCUUACGAAUAACCAAUGCUGCAUCAACAUUACCACGCAGUUUUCUGGGGGAUUGUGAGCUGUUGUUACGGUGAAAGCAGUUGCUUACUUUAAUAAUAAGAAAAAACAGAGACGGCUAUCGGCUAAUCGUUGAUGGUGGUUGGCUGAGGGCUGAUACCUGAUGACUUGCGGCUGUCGGCCAACUAUAACACCGUCUCCAGCGUG
NC_008709.1/1228364-1228924                  UGAGUAGUAGUUUAUUUGUCGAUUAAAACAACAAGUGAAAGCUAAAAUACAGAUGGGACAACCAAAGCUUUUUGUUUCUAAAGCACUAAACUAAUGCGGCUAGGCAAUUUCCG.U....ACGUUUUUCU.....UGCUCAAUCAAUCUCUUUA..GCA.AG.UGG.AAACAUGGAUGUUUCCACUAAGUU.CGGCUCUGCACAUGGAUG...CUGU.CCGGACUGG.UGCGU...UAAAAAGAAAUUUAUUUAGU.AAGA......UAAAAAAACGUC.CCGGACGGCACUCUUUUGGUUACUUUUCUCUUGCUGUUGAGAGAAAAGUAACACGCCGUCAAGGGCGGAAGACCAACGACGAAAGCUAAAAUAUCAGCUUGCAAGCGAAAGCCUGCAAACCAAUCAAAUCGGCUAGGUUACAAACUCAUUAAAGAUUCUCGACUAAAGAUAUCGAGAAUGACGCUGAGGAGUAGUUUAUUUGUCGAUGAAAACAACAAGCGAAAGCUUACAGAUAACCAGUACGGUAUUCAAAAAAAGGUUUGGGGGUCCCAUCUUUUGUUGUUCUCUAACCAAAAUUCCAGUAAAUCAACAGA
NC_008709.1/1237421-1237983                  UGAAAAUAGAGUAGGAGGUUGUGUUUUUUUCAUUGGAAAAGGUUGUAUACCCAUUUUUUGUUAUGAAUUCAAAAUACUAGGUUCACCAAACCAAUGCGGUUAGGAAAUUUCCG...AC.CGU.UUUUAU.....UGCUCAAUCAAUCUCUUUA..GCA.AG.UGG.AAACAUGGAUGUUUCCACUAAGUU.CGGCUCUGCACAUGGAUGUG.CUGU.CCGGACUGG.UGCGU...UAAAAAGAGAUUUAUUUAGU.AAGA......UAAAAAA.ACGUCCCGGACGGCAUUCUUUUGGUUACUUUUCUUUUGCUGUUGAAAGAGCAUGACUCCCUCGAACUGCGAAACUGCGUUUCGGUUUCUCAUCGUCUACACGCCAUCAAGGGCGGAAGACCAACAAAUAAUGUUAAACCAAACGCUUACAAGCGAAAGCCUGCAAACCAAUCACAUCAACUAGGUUACAAACUCAUUAUAGAAUGACGAUGAGUAGUCUAUUUGUCGACUAAAACAACAAGUGAAAGUCACACGCCGUCAGGGCGGAAGACCAACAAAAAAAGUUAAACCAAACGCUUACAAGCGAAAGCCUACAAUCA
NC_008709.1/3670439-3669875                  GCCCUUAUAGAGUACUGUUUAUCGGAAAAAAUUGGAUAGAAAAGAUUGGAUGAUGAAAAGAUUGGACACCCAAAUCUUUUUUAAACCAAACCAACGCGGCUACGGAAAUUUCC...GU.ACG.UUUU...UCUU.GAUCAAUCAAUUCCUUUA..GCA.AA.GGA.AAUCAGGGAUGAUUUCAUUAGGCU.UGGUUCUGCACAUGGAUGUG.CUGU.CCAAGCCGG.UGCGU...UAAAAAGGGAUUUAUU.....UAUCAAGA..UAAAAAAACGUCUCGGACGGCACUCUUUUGCUUACUUUGCUCUUGCUGUUGAGAGAAAAGUAAAGUCGCCGUCAAGGGCGAAACUCCAACAAAGAAUUUUAAACCAAACGCUUACAAGCGAAGGCUUACGAAUAACCGAUGCAUCGUCGGAAUUAACACGCGAAGCGUAAAAACAAGUAACACGCCGUCAGGGCGGAAGACCAACAAUAAAAGUUACAACAAGCGCUUCCAAACGAAGGCCUACAAAUAACCAAUGCUUCGUCGGAAUUAACACGCGAAGCGUCCGUAUACAGUUAAUAAAAUAUUAAAGUAGAAGUCGAAUAGGCU
NC_008709.1/4229902-4230471                  UUUAGCAACAGAAAUCAUGGAGCGAAUUGAACGGCAGUUCAGGAUUAUGAGCGAAGAUAAAUUGGACACCCAUACUUUUUUGCGAAUAAUCUAACCACUGCGGCUAGGCAAUU.U.CC.GUACGUUUUU..CUU.GUCUGAGAAAUCACUUUA..GCA.AA.GGA.AAUCAUGGAUGAUUUCAUUAGGCU.CGGCUCUGCACAUGGAUGUG.CUGU.CCGAGCCGG.UGCGU........UAAGAAGUUAUUGAGCAGACAAGAAUAAAAAACGUCUCGGAACGGCAUUCUUUUGGUUACUUUUCUUUUGCUGUUGAAAGAAAAGUAACCCGCCGUCAAAAGCGGAAUACCAACAAAUAACGUUAAACCAAGCGCUUACAAGCGAAGGCCUAUGACAAACCAAUUCGGCUAAGCUCUGACUGUUCAGUUACUUGCUAGUGUUUACGCUAGAUAUCGCUUUCAAAGGAAGUCAUCGGAGAGGUUUGUUGGGCUGUCAUUAUGAAUAUAAAUGUCUCCUUCGAGAAAAAGUAACAUAGCUUUAAUCGAAGGAGUUUUACGAUGAUUUAUCGUUUAGUGUUGAAACGAUUAACCAU
NC_008709.1/1227422-1226852                  GAGUCCAAACUCACGCAUAUAAGAGCUAAAGACUGGACAGCAAACUUUUUUAAUUGAAAGCUAAAGCCCACACCUCUUCAAGCAUAUAACCCGACUGUAGCGGCUAGGCAAUU.U.CC.GUA.CGUUUUUCUUG.UGCUGAACAAACACUUUA..GCA.AG.AGA.AAACAUGGAUGUUUUCUCUAACCU.CAG.CCAGUACAGGGAUGUA.AUGU.CUGAGGUGG.UGCGUAAAAAAGUGGUUGGGCAGUGCA..AGAAUAA...AAAACG..UGUCGGAACGGCAUUCUUUUGGUUACUUUUCUUUUGCUGUUGAAAGAAAAGUAACACGCCGUCAAGGGCGGAACUCCCUCGAAGAAUAAAAACCAUCAGCUAGCAAGCGAAAGCCUACCAACCAGCGUCAGCAGCAAAAGCGGAAUUAGUGAAACAUAACAAAUAAAAUAACGAAAAAUAGAAUAGCCAAAGGCCACAUACUUAUACCCUUUGCAUAAGUAUGUUCGAUAGUAAUGCACGCCUUAAAGCUUAAUAUGUUGCUUAAAUAUGGAUAAAAACUCAUCCUUACGAUGGCUUACUAAUAACAUUGUACUGUGUU
BAAZ01005038.1/187-755                       CAUCAAAAUUCAUGGGAGGGGCUUUGCCCCGUCCCAUGAAUAUUCCGCAUCUGCCACACCUUCCGUCCGCCAAUAAAAAAGGUGGUGUGGCUUUUCUGACUGCAAACUAUGC....AC.AUA.AUAAAAGCAUU.GAGCAAAGUCACUACCUAAGUGUACG.CGC.GUCCACGGACGGACGCGCGAGCUG.UC..UCGUGC.AUGGAU.GC.ACGUU.GACAGCGUAACG.....AGAACUUAAACAGCCUUCCACGCUCAAUGCUUAUUAU..UAU.GUAGCGUAGUUUGUACGGAAGAAAACCACACCACCUUUUUAUUCCUUAAUGGAAUAUAUGAUCUCCAAUUAUUACAAAAUCUGAAUAGUUGUUAACAUCUACAGUAUAUAAUGCUCUGAAUGAUGUAUAACCACCUAUAUUAUUAACGCCUGAUAAUGCCUCAAGUGCUGCCUGCAUACAUUCUGUGUUUCUUGGACCAUUUGCAAGUCUUGCUGCAAAUCUGUCUGAUGGAUUGCCUGCGCCAUCUGAUACACCUGAGAACUGUGAUCUCUGAUAUAUAACCCCUGUAACUGUACCAGGAUAAUGUCCGCUUCG
BAAX01027538.1/875-309                       ACCCAAGGGCAACAGCACAGCGCAUUGCCCGCCCCGCCCCGCACGAACUGGCAACGUACAGGCGAAAAGCAGGACAGCCCCCUGCCGCGUGGCACUGCAUUAUAAGA.GAAUU.G.UG.AUA.UUACCAGUGUU..CCGCCCC.UAUAA.ACA..GCAAUG.ACC.AGACACG.AGGUCUGGUCAAGCGA.AUA.CUGAGGCA.GGAUGCC.GAA..UAUGAGCGUGUGCGU...CCACCGCCACAACACUCCCU.CGGAAACACCCGGUAA..UAUCCAAUUGUCUUAUCCGCAGUUCCACACGGCAGGGGGCUGUCCCGCCUUUCGCCGUCCGUCCAUCCGUCCGUCUACUAGCUCCGCUCUUGCCGCUCUUACCCCACUAUCUCCUGUGCAUAUGCCAACGCCGCAUCAAUAUUAGCACAGAAGUUCUCUUCUCCAACUUCUGCCGCAAAUCCAGCCUUCUCCAUCAUAGAUUUAGGCUGUUCCUGGACGUGGGAUAAUACCAUAGUUAUACCUCGCUUCUUACAUACAUUGUGUAUAUUCUUAAGCGAACGCAAUGCUGAUAUAUCCAUAGCUGGAACACCACGCAUUC
BAAW01000251.1/9437-8972                     CGGGGCAUGUGUUCUGUGGAAUAUUCCGUUCACGUGAGGUUCCGCACGCGACUGUUUCCUGCGCGACAGGUGAACGGGCGGGAACGCAGGCGCACAUCCA........................................................GGACU.GAC.CGCCA.GGACGGUGGUCAGAGGAU.CGG.UCGAGACAGGGACGUC.GAGU.CCGGCCCGGUCC................................................................GCCAGAUGAAGCCGGAGUGGAGCAUACCGCGUAGCGGCCGUUUUCAGCGCAAUGCCGGGGGUCAUGGGGGGCGAGCGAAACGCCCCCCAUGCCGUUCACCCGCAGCGGGCGUAAGAAAAGUGGCGGAUUCACCGUGAACGGAACAUGCCACAAAAGUGAACGAUAUACUCCACGGAACCCACGCGAUAGACCCCUUUCGCACAAACCAGCGUAAAAACAACAUCCCUGGCUUAACAGCGAACGACGGGACAGAAACUCCUGCAAAGAUGUUGAAAACCUGACAGCGUCGCAUAAAAAAUC
NC_008700.1/4244652-4245214                  AUCAGGUGUUUCAUGAGCUUCGGCGCGAAGAGAAAGAGGAAAAGUUUAAAAUUUCUCUCAGAGCAGUAAGCUCUCUUUGUUUGGCAAGUUGAAGACAAGUUACGCAUCCCCCU.U.CCGAAG.UUGCCG.....GAGGAAAAUGUCUUCAAUA..GCAAG..CUC.CGUCAGGGACGACGGAG.CAGGCA.CCG.UUGAGCCAUGGAUGGU.GAGU.CGGUGCCGGUUGCGU...GCAUUGAAGGCAUUUUACGC.AGGG......UAACAA..CUUCGGUGGGGCGCCCUUUGGAGUGGAGGGGGCUUUGGGCGAGCAAAGCCCCUUCCCCGGGUGUGGGCGGGACGCCCACGACCUUUUGCAAGACGAAGCCUUGCCAAAUCAAUCAGCGAUAGCUGAUCAACCCCAUGGCAGUGUGGCUGCCCACCAAAACGAUCAUUCCCAAUUGCCGACAGGCAAUAAAAAACCCCGCAUGUUAAUGCAGGGUUUUUGUGUACCUAAAGGUUAAGGACUUAGUCCUUAUACUUCAAAGUACCGUUAGCUUUGAUUUCAUCAAACCACAGGUUGUGAUGCUGCGUAGCCCAGUUCUCAU
BAAU01025327.1/574-889                       UUCUCCUUCUCCUCUUAAUUUAGUUGAUUAUUUACCAGUGAAUUAUGCCAAUAUCAGACAUAAGACACGGGAAGUCUGUUGCCAGUAAUACGGAGGAACCACUUGAAAGCUGGUUGUG.CAA.UUCUUA.....UAUUUCCCUCUAGUAUACC..GAUAUG.CGC.GUACACGGAUGUACGCGCAAGUAA.GG..GCGCGCCAAGGAUGGC.GCGU..CCGAACGGU.UAGU...CCAUUCCCAUAUCAAUUUG..AAGU......CUAGAG..AUGCCACCACUUCUUGUGCCAAGUAUUAUGGGAAAGCUUCCGGUCAAUGUCUCCCCGCAUAUACCCAUAAUAA......................................................................................................................................................................................................................................................
BAAU01012842.1/347-1                         CCGUUUAUAUUAUGUCUGACGGUGGCGUAAUCUAUAAAUUUAUUGUAUCAAAGUCAGCAUAAAGGUCGGGGGAUGUCAGGGAAAUAAUGCGCAGCGCACACUUGAAAGCUGAU.UGUG.AUA.GUUCUUAGAUA.UUCCAUUCAAUUUA.UCA..GCAACG.AUU.UGACACGGAUGUCAAAUCGAGCGA.A.A.ACGCAACA.GGACGUU.GCG..UAUGAGCGGUUGCGU...UCGUAGCAAAAACUUAUAA..GGAAUAUCU.UAGAAA..UAUCCAAUCAGCUUUCUGGUGCGCGAAGUCUUAUUUCCCUGACAUCACCUGGUCUUUAUGAGUCCGUNUGUGAUAUACAUAGCUGCUUUCCGUUUAU..............................................................................................................................................................................................................................
BAAY01006061.1/689-1255                      UCUAUCUUCAAAUGUGGUGGUUUGCAAUGACAUAACUGUGACGGACGGACGAUAUAAGAUAUGGGACGGGAGGUGUUUUGGUAAUAAUGCGUAAUGCACACUUGAAAGCUGUU.UGUG.AUA.GUUCUUAAACU.UUCCCUUCAACCCA..CA..GCAGCG.AUU.UGACACGGAUGUCAAAUCGAGCGA.A.A.ACGAAACA.GGACGUU.UCG..UAUGAGCGGCUGCGU...CCACAGAAAAGCAUCUGC...GGAAAGUUU.UAGAAA..UAUCCAGACAGCUUUCUGGUGCGUGAAGCUUUAUUACCGAAACACCUCCCGACCUUUAUGCGUCCGUCAUUAAUAUAAUAAUAUCAGGUAACGCAAUCCUCUGACACCCUAAUUCUUCUUCCCAGAAAACUUUAUCUUAAUAGCCUGCUUAGCCCCAUAAGGAAGAAUAUACUUAAGCUUAUCUUCACUCUUUCUCAUAGUGCUGCACUCUGGAAGGUCCCUGUUAAGAUGUAUGGCAUCAAACUCACACUUAGUUGUACAUAUACCACAACCAAUACAUUUGUUAGGGUCAACAACAGAUGCGCCACAGCCUAAACAU
BAAU01018933.1/928-431                       ....................................................................GCAGAGAGUGCUCUGGAAAAAGCAAAAGGACACUGAAAAGCUGAU.GAAG.AAA.GUUCUUAAACU.UCCCCUAAGACUA...CA..GCA.CG.GAU.UGACAAGGAGGUCAAAUCGAGCGA.AU..ACGCAACAC.GACGUU.GCGU..AUGAGCGUAUACGU...CCGUAUAAAAGACAUAGAC..GGAAAGUUU.UAGAAA..GAUCCAAUCAGCUUUCUGGUGACUGAAGCCUUAUUCAUAGAGCACCUCUCUAGCUNUAUGGCGUCCGUUCGUCAAGUAAUUAUUAUACCUUUUCCUUAUCCGUACUCAUCUGUGGUAUCUGUGCCAUUAUAACAGCGACAAACACAAGAACGCAGCCGGCUAUCUCACGGGGACUAAGAUGUUCUGAUAAUAGUAUCCAUCCGGCAAGUGCUGCAAAUACUGACUCAAGGCUUAAGACUAUUGCUGUAACGGAAGGCUUUGUGUAUUUCUGUCCGAUAAUCUGCAGGGUAUAGGCAACUCCGCUUGACAUUAUACCUGC
BAAU01010825.1/311-1                         AUAUAUUAUGAAUGUUACUUAGGCAUAUUUAAAUAUGAUAAAUUAUAGAAAAACAGCCAUAAAGCUAGAGAGGUGCUCUGUGAAUAAUGCAAAAGGAACACUUGAAAGCUGAU.UGAG.AUA.GUUCUUAAACU.UUCCCUAAAAACUA..CA..GCAACG.AUU.UGACAAGGAGGUCAAAUCGAGCGA.AA..ACGCAACAC.GACGUU.GCGU..AUGAGCGUUUACGU...CCGUAUAAAAACAUAGAC...GGAAAGUUU.UAGAAA..UAUCCAAUCAGCUUUCUCGGUGACUGAAGCCUUAUUCAUAGAGCACCUCUCUAGCUCAACGGC................................................................................................................................................................................................................................................................
BAAZ01011936.1/279-1                         GAAGAAAUAUUAAGGAAAAGGAAGACAAUCGGCAAUUUGAAGUGGUCGGGUAGCGUAUAUCCGCAAAUUAUCAUGGAGCAAUCAUGAAUACAACAUAGGAUAUGUUUGCAACC.U.UG.AAA.GAACUU.AGUG.UUCUAUUAAGUCAU..CA..GGGAUG.UUU.GUACACG.AUGUUCAAACAAGUCG.CCG.UUGAGCCAUGGACGGC.GAAU.CGGCGACGAUCCCGU...ACGUUAGAAAAGAGUAUAUU.AGA.CACU..UAGUAC..UUUCUGACGAUUCACCCGGGAAGAUCUGCUA................................................................................................................................................................................................................................................................................................
BABA01001199.1/631-66                        CGAAGAGAGCAAGGUACAGUAGGAAUAUGAUUUUGAGAAAAUAGUAGGAAACGUAAUUGUGAUUUCAUUAUAGACAUGUAUCAACAAUCAGAAAUAUAAAUAUGUU.UGGAAC.U.UA.GAA.GUACUU.GAUG.UUCUGUAAAUAUC...CA..GCAAUG.UUU.GAACACG.AUGUUCAAACAAGCCG.UCG.UUGAGCCAUGGACGGC.GAAU.CGACGGCGGUUGCGU...ACGAUAUUAUUGUGUAUAUC.AGAACAUU..UAGUAC..UUCUUAGUUUCAAUACAUCGUAUAUUUCUGAUUGUUUGAUGCAUGGAUAUAGAAAUCACAAUACGUUUCAAACAUAUGGAGGAAAAUCAAGAUGGAAUACAAUUUCUUUGCGACGGUGGCGCGCAUGAAAUACAUUGAGCGCUGGGCGCUCAUGCGGAACACAUACCCGGAGACAUUAUCGGAACACAGUCUGGAGGUAAGCAUGCUUGCGCAUGCGCUCUGCGUAAUCGGAAAUGUGCGGUAUGGCAAGCAUUUAGAUGCUGACAGGCGGCGGUAAUCGGGCUGUAUCACGAUGCGUCCGAGAUCAUCACGGGAGAUA
BABD01029348.1/866-301                       UAAUUAAAUAAUAUAAAAGCUGAAAAGUGUGUUAUUUCAUUAACUCAUUAUUGUAGUAAAAGAAGUAUAUCCGAUAUAAAAUGAAUUGAUGUCAUAUACAUAUGUU.UGAAAC.U.UA.GAA.GUGCUU.AAUG.UUCUGUA.UUACAU..UA..GCAAUG.UUU.GAACACG.AUGUUCAAACAAGCCG.CCA.CUGAGCCAUGGAUGGC.GAAU.UGGCGGCGGUUGCGU...ACGGUAAAAUACCGUAGAUC.AGAACAUU..UAGCAC..UUUUUAGUUUCAAUACAUCGUAUAUGGCAUCAAUUCAUUUUUAUACAGACACUUGUUUUACGUACAUUUUACAAAACUACGAUAACGCACUUUACUUACAUUCUGUAUAUUCUCAUUUGUAAGUUAAAUAAAAAAGAAAAUCUUUAAGAGCAAAAAGGAGACAAAGAAAAUGAGAAAAUUAAAGAAAGCAAUCAUCGGAAUUCUGGCAUCAGCAAUGCUUAUGGGAGCCAUGACAGGAUGUGGAAAAGCAGCAAGUGACGAUAUCACAGUUAUUUCUCGUGAGGAUGGUUCCGGUACAAGAGGUGCAUUCAUCGAACUG
BABA01008647.1/631-65                        AAUAAAAAUUCAAUUAUAUUCUUAAUAUAAAUUAAUAAUUGCAAAACACAAUCAAUACUUGAAUUCAUAUAUUUCAAUAUGAAUUCAUUCUAAUAUACAAUAUGUU.UGAAUC.C.UA.GAA.GUUCUU.AAUG.UUCUGUAAUUAUAC..UA..GCCAUG.UUU.GAACACG.AUGUUCAAACAAGCCG.CCA.CUGAGCCAUGGAUGGC.GAAU.UGGCGGCGGUGGCGU...AUUAUAUCAAUAUAUAAAUC.AGAACAUU..UAGAAC..UUCUUAGAUUCAAUACAUUGUAUAUAGAAUGAACCAUAUUGAAAUAUAUGUUCAAUUACUACUGUGUUUUGCAGUUAUUUCAACACACUAAAAAAGGAUACUCGUAAAAGAGUAUCCUUUUCUUUUAACUUUAAUUAAGCAUUUUUCUUCAAGUAGAUAACAACCUUACGAUAAGGCUCUUCACCCUCACUUCUGGUAGCUACAUAUUUAUCAUUCUGAAGAGCAGAAUGGAUAAUUCUUCUCUCAUAAGGAUUCAUAGGCUCUAAAGUAAAAGGUCUUCUUGUUCUCUUAACCUUGAAUGAAAUAUUCUUUGCAAGAU
BAAU01005978.1/505-1                         AGGUGUAAAUGUAUAUUUUUAUGAACUCGCUGAAUUAAAUUGAGUCACUGUCAGACAUAAGGGGCAGGAGGGGUGGCAUAGAUAAUGCGAAGGACACACUUGAAAGCUGAUUG.U.GC.AGU.UUCUUA.UACU.UUCCAUUCGUAAU...CA..GUAACG.AUU.UGACACGGAUGUCAAAUCGAGCGA.AUA..CGCAACAC.GAUGUU.GCG..CAUGAGCGGUUACGU...CCAUAUAGAAAAACUAUGA..GGAAAGUA..UUAGAA..AAU.GCCAAUUAGUUUUCUGGUGUUCGAAGUCUUAUCUGUGCCAGCCCUCCUGCCCCUUAUGUCGUCCGUCCGUCAAUAAAUAUAAUCAUCGGCAAUACAAUAAUUAACGUGCAAAAGCCAUACUGUAAUUAUCACACAACUGAUACAGUAAAUAUCACUUCGGCGGAUUACCAUCAGGAACAAUCUGCUUAUAUAUCAUUUCACAGUCCUGCCUUGUGAACUGAACACCUGAUUGCUUGGCUUUCUGGCUUAAGGCAAAU..........................................................
BAAU01001958.1/771-204                       CAUUUGUACAAUUCAUUAAACUUUAUGUUCCUUUAUAUAAAUUAAUCCAAAGCCAGAUAUAAGCCAAGGUAAGGCUGGUACGCGUAAUGCGUAGGACACACUUGAAAGUCGGU.UGAG.CUA.UUUCUUAUACU.UUCCAUCUAAAAC...CA..GAUAGG.CGG.GUACAAGGAUGUACCUGCCAGUGA.G.A.CCGCGCCAAGGACGGC.GCGU.U.CGAACGGUAUCGU...CCAAUAACAAAGCAUCUAU..GGAAAGUAU.UAGAAA..UAACCAACCAACUUUCUGGUGUCUGAAGCAUUACUCGAGCUAGUCUUACCUUGGCUUAUAUCGUCCGUUUAUCAAUAUAUUUUAUUUUUGUAAUAAUGAAAUGUAAAUUUGAUAAUCAGAUAUUCUUACAACUUAAUAAACACCGGCUUUCUCCUCUCAAACACCGUAUAAUACCCGAACCCAGCACCUUUAAGCAUAUCCUCAAUAACAUCAAACCUGUGCGCAACAUAUUCAGUCUGGUGCGCAUCAGAACCAGUUGUAAUAAUCUCACCGCCAAGCUCACGAUACCUUUUUAAAAUAUCAGGGCAUGGAUUAGGAU
BAAU01003657.1/744-177                       UGAUACCAAACACCAUUUGCACAAUAAUUAUUCGCUUAAAUUAUGUCAAAAAACAGAUAUAAGAUACGGGACGGCUGUCGCGAAUAAUGCGUAGGACACACUUGAAAGCUGAU.UGUG.CUG.UUUCUUAUACU.UUCCCUCUAUAUA...CA..GAUAGG.CGG.GUACAAGGAUGUACCCGCCAGUGA.GG..CCGUGCCAAGGAGGGC.ACGU..CCGAACGAUAUUGU...CCGGUAACAAUACCAAUAA..GGAAAGUAU.UAGAAA..CAGCCAAUCUGCUUUCUGGUGUCCGCAGCUAUAUUCGCGGCAGCCGUCCCGUGUCUUAUAUCGUCCGUAUGUCACCAAAUAUCACACACUAUUUCUCAUUAACAACCGCACUAUCCAUAACAACAUUCUGUGCCUUCUUAACAAGCAUAGCCUNUGCUAUAGUAUUCUUGUCAAACUUAUCUGUGAAUGUUGAUACCUGAGAGUAACCACUGUCCUUAGCAAACUGCUCAAGGUCAUCCUUGUACUCAUAUUCCGUAAUGUUAAGACCUUCCUUUUCAGCUAUCGCCUGAUAUACAAGCUGCUGGCCUGCUGAUGCCUU
BAAU01005466.1/943-375                       UAAAUCUCACCUAAUUUCGUUAAUGUUACAUUUAUACUCGAUUAUGUCAAUGUCAGAUAUAAGCAACGGGAAGGCUGUUAUGCAUAUCGUGCAGGACACACUUGAAAGUCAGU.UGUG.AUA.UUUCUU.AUAC.UUUCCUUUAAUUCU.CCA..GAUAUG.CGG.GUACAAGGAUGUACCCGCAAGUGA.GG..UCGCGCCACGGAUGGC.GCGU..CCGAACGGUAUCGU...CCGAUAACAUAUCUUAUAUG.GAAAGUAU..UAGAAA..UAUCCAACUGGCUUUCUGGUGUCCGAAACCAUAUGCGUAACAGCCUUCCCGUUACUUAUAUCGUCCGUUUGUAACCAACCCAACGAAAUUACUUACCUCUAUUAUCAAUCUUAGCAAUAUCCACAAUAGAAAGCUCCUGAUUAUUAAAUGCAUGCUCAAGACUUGAAAUAAGUGCAUGUGCAGUAUCAAGGCUUGUAAGGCAGUGAACGCCUGUUUCAAUAGCAUAUCUUCUGAUAAGGAAGCCAUCUCUUGCUCUCUCAAUACCAUUUUCAGGUGUAUCAAUAACAAGGUCAAUCUUAUGCUCUAAUAUAAGGUCAAG
BAAU01021915.1/621-57                        UUUGGAACCGAUUUUUGUUGUCAGAAACAUUCUAAUAAUUAUUACAAAGACAGAUAUAAGCUAAGGGAGGGCUGUCGCGAAUAAUGCAAAGGACACACUUGAAAGUCUGCCCC.U.GC.UAA.UUCUUA.UACU.UUCCCUAAAUAUU...CA..GAUAGG.AGG.GUACAAGGAUGUACCCGACAGUGA.GG..UCACGCCAAGGAGGGC.GUGU..CCGAACGGUAUCGU...CCGGUUACAAAACCUAUAC..GGAAAGUA..UUAGAA..GUAGCUGGGGUAACUUUCUGGUGUCCGAAGCUAUAUUUGCGACAGCCCUCCCUUGGUUUAUAUCGUCCGUUCGUUAAUAUAUAAUAUAUUACUUUAAAUGCAAUCACGAAAAUGUGGCAUGUCUAUGAGCAACAACCGUUUUAUGCUCUAUGCCGCAUACUCAGACUCCCCAAAGAAAUCAUUGUACCAUACAAGGAACAUAUAAACAGUCCAUAUCUUUCUUGAGUUAUCAGCUUUGCCUUCCUUAUGCUCGUCAAGAUACUUAACAAGCUCAUUAGUAUUAAAUACUUCUCAGCCGCUUCAUAUGCGACGCCGUUUU
BAAU01002859.1/1-493                         .......................................................................GCUGUUACAAAUAAUACGUAGGACACACUUGAAAGUCUGUUG.U.AC.UGU.UUCUUA.UGCU.UUCCCUAGAUAUC...CA..GAUAGG.CGG.GUACACGGAUGUACCCGCCAGUGA.G.A.CCACGCCAAGGACGGC.GUGU.U.CGAACGGUAUCGU...CCGGUAAAAACAUCUAUAU..GGAAAGUA..UUAGAA..ACA.GUAAACAGGCUUUCUGGUGUCCGAAGCUAUAUUUGUGACAGCAAUACCGCACCUUAUAUCAUCCGUUCGCCAAUUAAUCUGCUCGUUAGUCCAUUCCGCAGUAAUCCUGCAUUAUCACCUGAACCCACUAACCAGAUAUAUAUCAGCCACAACUAUGCCAACGCAGCCCCAAGCUCUCUACAGCUUGCCUUCGCAUCAUCAUCUGGUGCUUCAUUACAGAUUACAGGGUCAAAUGCAAAAAUAGCCCCUGCAUUCUUACAUCUGUCAGCCCAGUCAUCCAUCCAUUCGCCACUUCCCCAUCCGUAUGAACCAAAA
BAAU01005978.1/632-947                       UCUAAUAUCAACUCUCUUACUCCUGUCAAAUAACCUGAAUUACACCAAAGACAGAUAUAAGACACAGGAAGGCUGUUGCUAAUAAUACGGAGGACACACUUGAAAGUUGAUUG.U.GC.UGU.UUCUUA.UACU.UUCCUUCUUCAUA...CA..GAUAUG.CGG.GUACAAGGAUGUACCCGCAAGUGA.GG..CCGCGCCAAGGACGGC.GCGU..CCGAACGGUAUCGU...CCGUAUUCAAUAUCUAUAU..GGAAAGUA..UUAGAA..ACA.ACCAAUCAGCUUUCUGGUGUCCGAAGUAUCAUUAGUGACAGCCUUCCCGUGUCUUAUAUCGUCCGUU........................................................................................................................................................................................................................................................
BAAU01027214.1/524-972                       CACACUGUCCGCACUACAGGCACCCGCUUAUAUUAUGUCUGAUAGUGGCACAAAUUUACUAAUCUGUAAAAAAGCUAAUAUAUAUCACAAAAUAAAUUACUUUGUUUGAGGCU.U.AC......UCUUA.GACU.UUUCUUUAGUAAUC..CA..GCUAUC.CAC.AGACAUGGAUGUCUGUGGAAGUCA.GAU.AUGGAACAAGGAGGUU.CCGU.AUCUGACGGUAGCGG...UCAUAAUCAUAACCUAUAU..GAAAAGUC..UUAGAA......AUAUCCACUUAAAUCUUCUGGCAUCGAACACCGUCUGUUCUAUAGACAUCCGCUUAUAUUAUGUCGUCCGGCAUACACUCUUAUUCCUUAAAUACCUCCCGGCAUUUAAGCGUCCGUCCAUCUACUAUCCGUGACUCCACUAACCAGCCCUAUUUUUAAAGCCGAUAUACUCUUACCCGGUAUACAACUGAAUAAUACUUUACC...............................................................................................................
BABG01023967.1/628-65                        UUCGCCCCCCUUGAUUUAAUUGAAUAUUUAGUAUUACAUUAUGCCGUAACACAGACAAAUAUAAGCUACAGGCAGUCCUGCAUACUAUGCGAAAUGCACUUGAAGUUCAAUCG.U.GC.UGA.CUCUUA.GACU.UUUCUUUUGCUUU...CA..GCUAGC.UUC.GUACAUGGAUGUACGAAGCAAUGA.GG..CCGCGCCACGGACGGC.GCGU..CCGAAUGGUAGCGU...CACCUAUAACUACCUAUAU..GAAAAGUC..UUAGAG..UCA.GUCGAUUGAAGCUUCUGGCAUUGAACAUAGUGUGCAGGACUGCCUGUAGCUUAUAUUUGUCGUCCGUUCGUCACCAACUAAUAUUCAAUUAAACAACAACAUUCCUACUUAGUUCCUGUAGAACCGAAUCCGCCAUCUCCACGAACUGUAUCACUUAAUUCCUGCACUUCAUUAAAAGCAGCUGUUAUAUAAGGAGCAAGUACAAUCUGUGCAACUCUGUCACCUGGUUCUAUAGUAACAGCAGCAUCAGAGUGGUUGUGUAGGGCAACUAUUAUCUCUCCCCUGUAGUCAGAAUCAAUAACACCUACUUUGUUG
BABG01000271.1/2324-1761                     UUUCGUCCCCUUGAUUUAAUUGAAUAUUCAGUAUUACAUUAUGCCGUAGCACAGACAAAUAUAAGCUACAGGCAGUCCUGCAUACUAUGUGAAAUGCACUUGAAGUUCAAUCG.U.GC.UGA.CUCUUA.GACU.UUUCUUUCGCUCC...CA..GCCAGC.UUC.GUACAUGGAUGUACGAAGCAAUGA.GG..CCGCGCCACGGACGGC.GCGU..CCGAAUGGUAGCGU...CACCUAUAAUUACCUAUAU..GAAAAGUC..UUAGAG..ACA.GCCGAUUGAAGCUUCUGGCAUUGAACAUAGUGUGCAGAACUGCCUGUAGCUUAUAUUUGUCGUCCGUUCGUCACCAACUAAUAUUCAAUUAAACAACAAUAUAAGCUGUAAUUUUUUUUAUUGCGACAGCCCCAUAUUAUUUAGUUAUUCUGCAUGUAUUUUCUUAUAAGCCGUAGUCCGUUCAAAGGCGCACAGAACUUCUGGUUAUGUUUCAUACAUUCUUCUAUCACAUAAUCAAGAUUAAACCACUCAGCAGUUUCUACUUCUUCAAUCUGGUAAACAAGAUUAUUAAUAUCUACAGGUUUAGUAUAUGCA
BABG01000436.1/2608-2045                     UUUCGUCCCCUUGAUUUAAUUGAAUAUUCAGCAUUAAAUUAUGCCGCAAUACAGACAAAUAUAAGCUACAGGCAGUCCUGCAUACUAUGUGAAAUGCACUUGAAGUUCAAUCG.U.GC.UGA.AUCUUA.GACU.UUUCUUUCGCUUU...CA..GCUAGC.UUC.GUACAUGGAUGUACGAAGCAAUGA.GG..CCGCGCCACGGACGGC.GCGU..CCGAAUGGUAGCGU...CACUUAUAACUACCUAUAU..GAAAAGUC..UUAGAG..ACA.GCCGAUUGAAGCUUCUGGCAUUGAACAUAGUAUGCAGGACUGCCUGUAGCUUAUAUUUGUCGUCCGUUCGUCACCAACUAAUAUUCAAUUAAACAACAAGUUACUUAAAUGUCCAUAAUUUCCCAGAUAUCCUGCUUAAUGAUAUAUAUUCUCAUUUGCAAUGUUUAUUUUUCAGCGCAAAGAUAUUAUAAUAUUAACGCAGAGUUAGUCUUUUCUAACUAGCUAAGCUACAAAAAAGACAACAUUAGAAGACCGAAAAAAGGUCGAAAAAAAGCUGGAGAAAAGCUGGAAAAAGGUCGAAAAAAGGCUGAAAAA
BABG01005079.1/1003-1542                     UUUCGUCACCUUGAUUUACUUGAAUAUUCAGUAUUACAUUAUGCCAUAACUCAGACAAAUAUAAGCUACAGGCAGUCCUGCAUACUAUGCGAAAUGCACUUGAAGUUCAAUCG.U.GC.UGA.CUCUUA.GACU.UUUCUUUCGCUCC...CA..GCUAGC.UUC.GUACAUGGAUGUACGAAGCAAUGA.GG..CCGCGCCACGGACGGU.GCGU..CCGAAUGGUAGCGU...CACCUAUAACUACCUAUAU..GAAAAGUC..UUAGAG..ACA.GCCGAUUGAAGCUUCUGGCAUUGAACAUAGUGUGCAGGACUGCCUGUAGCUUAUAUUUGUCGUCCGUUCGUCACCAACUAAUAUUCAAUUAAACAACAAUAUUAUGCAAAGAACCCACCAAGUUCAUCUGCAAUCUUCUUUUCUAUAACUUCUGCAUCUUCCCUGCUCUUUGCACUUACACUUAUAUAAGUCUUAAGCUUAGGUUCUGUACCACUUGGUCUUACUACUACUGAGCAGUUGCCAUCAAGAAGAUACUUAAGAACAUCUGACUUUGGAAGUCCGUCAAGACCC........................
BABG01000221.1/5034-4471                     UGUUUCGCCCCUUGAUUUAAUUGAAUAUUCAGAAUUAAAUCACACCAUGACCAGACAAAUAUAAGCUACAGGCAGUUCUGCAUACUAUGUGAAAUGCACUUGAAGUUCAAUCG.U.GC.UGA.CUCUUA.GACU.UUUCUUUCGCUCC...CA..GCUAGC.UUC.GUACAUGGAUGUACGAAGCAAUGA.GG..CCGCACCACGGACGGC.GCGU..CCGAAUGGUAGCGU...CACCUAUAACUACCUAUAU..GAAAAGUC..UUAGAG..ACA.GCCGAUUGAAGCUUCUGGCAUUGAACAUAGUGUGCAGGACUGCCUGUAGCUUAUAUUUGUCGUCCGUUCGUCACCAACUAAUAUUCAAUUAAACAACAAGUUUCUCUUACACCUUAUAUCCCCUGCUUUUAAGCGUAUCCUGUGCAGUUUCGUUAGCUCCAUAUCUUGAAUACGUAAGUCCUGAAUAUACCUUCUCUGUAUUCUUCAUAAGUGGCUUGGAAUCAUCAAGCUGACUCACCUCAAGAAAUGAGGUUCUUAACUUUCCAAGCAUUGUAAUAACUCUGCUUACGCUAUCGCGUUCACCGGAAACCUGCG
BABG01000508.1/3121-2558                     UUUCGUCACCUUGAUUUAAUUGAAUAUUUAGUAUUACAUUAUGACGUAACACAGACAAAUAUAAGCUACAGGCAGUCCUGCAUACUAUGUGAAAUGCACUUGAAGUUCAAUCG.U.GC.UGA.CUCUUA.GACU.UUUCUUUCGCUUC...CA..GCUAGC.UUC.GUACAUGGAUGUACGAAGCAAUGA.GG..CCGCGCCACGGACGGC.GCGU..CCGAAUGGUAGCGU...CACCUAUAACUACCUAUAU..GAAAAGUC..UUAGAG..ACA.GCCGAUUGAAGCUUCUGGCAUUGAACAUAGUGUGCAGGACUGCCUGUGGCUUAUAUUUGUCGUCCGUUCGUCAUCAACUAAUAUUCAAUUAAACAACAAUAUUUCAGAAAAAUCCCCCUACUUUUAUUGACAUAUACCACAUAAGAAGUGAUACUAUAACCUGACAGAUAAAUUUACAUGUAUAAUAAUAUAUGGUUAUGUACAAUAGCAUAUGAUAAUGCCUAAUAGUAUAUGGUUAUGUACAAUAGCAUAUGAUAAUGCGUAAUAGUAUAUGGCGAUGUAUAAUAAUAUAUGAUGAUGUAUAAAGAAUAGAUU
BABG01030864.1/889-334                       ...........AAAUGGAUAUGCAGGCAUAGAUGUAGCCGGCGACACAGUACAAAUAUAAGCUUACAGGCAAUCCAGGCAAUACUAAGUGAAAAGGCACGGGAGGUUCAAUCG.U.GC.AGA.CUCUUA.GACU.UGGUCUUAGCGUAC.CCA..GCUAGC.AUC.GUACAUGGAUGAACGAACAAGGAG.GC..CGCGGCCACGGACGGC.GCGU..CCGAAUGGGAGCGU...CACGUAGAACUACGGAUAAU.GAAAAGUC..UUAGAG..ACA.GCCGAUGGAAGCUUCGGGCAUGGGACAUAGGGUGCAGGACUGCCUGUAGCUUAUAUUUGUCGUCCGUUCGUCACCCAACUAUAUUAGUCAAUUAAACAACAAUUUCUACUUCACAUGCUUAAGAUAUGCAUCCACACUAUCUAAUUUAUCACUUUAUAACUUUAAUGUGUUCAUCUGACGAAAAUCUUAUAAUCUGCUGAAGGCAUUAUCUGUUACGUCUUCUCCUAUGCACUAUUCCGUAUAAUAUUCAUCUUAUAUUUCUUUCUGACAUCUGCCUCUCGUAUACUCUGCCCGACAAGCUGUGGUAUGGACAAG
BAAU01025988.1/567-5                         UAGGGGGAUUAUUGGAUAAAUCUUAUAUGGUAUGUCCGUCUGCCACUAACAGACAUAACAUAAGCGGAUGCCUGUAGUGCGGACAGUGUGAGAUGCACUUGAAGUUA.AACUG.U.GC.UGA.GUCUUA.GACU.UUUCCUAUACAUC...CA..GCCAGC.UUC.GUACAAGGAUGUACGAAGCAACUA.AG..CCGCGCCACGGAUGGC.GCGU..CUGAGUGGUGGCGU...CCAUUAUCAAUAUAUAUAU..GAAAAGUC..UUAGAG..UCA.GCCGGUUAAAGCUUCUGGCAUCGAACACCGUCUGCGCUAUAGGCAUCCGCUUAUAUUAUGUCGUCCGUUCGUCCGUACAUUUAUCCGUAUAUCAAUCAAAUAUAUUCUAAACUUUCUUUCCGCUUCGUCUGCGUGCUAUGCGAGCAAUCCGUAUAUCAAUCAAAUAUAUUCUAAACACCAAUAUCUACUUUGAUGCAUUAUGCUUCUCAAAAAACUUCUUAGUCUCUGCCACUACAACCCCGCUUAACGCAAACAGCGCAAUCAUAUUAGGCAGUGCCAGACAGCUUCAGCUCUAGAUCCUGCGCAGCUGCGNAA
BABG01000900.1/2403-1839                     UUUCGUCACCUUGAUUUAAUUGAAUAUUCAGCAUUAAAUUAUGCCGCAACACAGACAAAUAUAAGCUACAGGCAGUUCUGCAUACUAUGCGAAAUGCACUUGAAGUUUGAUUG.U.GA.UAG.UUCUUA.GUCU.UUCCCUUUAUCCAC..CA..GCUAGC.UUC.GUACAUGGAUGUACGAAGCAGCGA.AG..CCGCGCCAUGGACGGC.GCGU..CUGAGCGGUAGCGU...CAGUUACCAUAAUUUAUAU..GGAAAGGC..UUAGAA..AUA.UCCAAUCAAAGCUUCUGGCAUUGAACAUAGUGUGCAGGACUGCCUGUAGCUUAUAUUUGUCGUCCGUUCGUCACCAACUAAUAUUCAAGUAAACAACAAUUUGGACCGUGAUAAACAAUAAGCUGCCUAAACACAAGGUUAGUUUAUACUUAAAAAAAUUCAACACAUCUUACGUACGUUUCGUGAAUACAACAAAAAUUUAAAAGAUCUAAAAAAAGUAAUUGACAUCUAAUGUACGUUAGUAUAUACUAACACAGUAAUAAAUGAAAAACAUGAUCAACAUUAGUGAGUGGUGUUAAUUAAAGACACCCAUAU
BABG01034670.1/487-1                         GUUUCGUCAUCUUGAUUUAAUUGAAUAUUCAGUAUUACAUUAUGCCGUAACACAGACAAAUAUAAGCUACAGGCAGUCCUGCAUACUAUGUGAAAUGCACUUGAAGUUCAAUC.G.UG.CUG.ACUCUU.AGAC.UUUUUCUUAGCGAC.CCA..GCUAGC.UUC.GUACAUGGAUGUACGAAGCAAUGA.GG..CCGCGCCACGGACGGC.GCGU..CCGAAUGGUAGCGU...CACCUAUAACUACCUAUAUG.AAAAGUCU..UAGAGU..CAGCC.GAUUGAAGCUUCUGGCAUUGAACAUAGUGUGCAGCACUGCCUGUAGCUUAUAUUUGUCGUCCGUUCGUCAACUAAUAUUCAAUUAAACAACAAUAUGCAGUAAUAUAAUUUUCACUUGACUUUAAUGCCUGAAGUGNNNNNNNNNNNNNNNNNNNNNNNNNNNNGCUGCCGCCGCUNUCUUCUAAUUUAAAAAAAUGUUUAUAGUCAGAGAAAAAAAAAAAAAAACCUCCCCC................................................................................
BABG01000393.1/2268-1702                     GUUUCGCCCCCUUGAUUUAAUUAAAUAUUCAGUAUUACAUUAUAUCGUAACACAGACAAAUAUAAGCUGCAGGAAGUCCUGCAUACUAUGUGAAAUGCACUUGAAGUUCAAUC.G.UG.CUG.ACUCUU.AGAC.UUUUUCUUAGCGAC.CCA..GCUAGC.UUC.GUACAUGGAUGUACGAAGCAAUGA.GG..CCGCGCCACGGACGGC.GCGU..CCGAAUGGUAGCGU...CACCUAUAACUACCUAUAUG.AAAAGUCU..UAGAGA..CAGCC.GAUUGAAGCUUCUGGCAUUGAACAUAGUGUGCAGAACUGCCUGUAGCUUAUAUUUGUCGUCCGUUCAUCACCAACUAAUAUUCAAUUAAACAACAAUAUUCACUUUAUUCGUAAAUAUCAAUAUUCCCCAUAUUAACCUUAGCCGUAAUCAUCUUUUCAGCCGCUGUGUUAUAUGAGCAGUUUCUUUUAUAGUUUGUGCCAUAUAGAUUUACGUUGCCCAUAUCAGUUUCAAGGUUAUAGCCGUAUGCAUCAGAGCGUGGGAGUUGAACAGAAGCGUUACCCAUAUCAACGUCAAGCUGCAUAGUGUCAAAGG
BABG01000236.1/4166-3600                     GUUUCGCCACCUUGAUUUAAUUGAAUAUUCAGUAUUACAUUAUGCCGUAACACAGACAAAUAUAAGCUACAGACAGUUCUGCAUACUAUGUGAAAUGCACUUGAAGUUCAAUC.G.UG.CUG.ACUCUU.AGAC.UUUUUCUUAGCUAC.CCA..GCUAGC.UUC.GUACAUGGAUGUACGAAGCAAUGA.GGC..CGCGCCACGGACGGC.GCG..GCCGAAUGGUAGCGU...CACCUAUAACUACCUAUAUG.AAAAGUCU..UAGAAA..CAGCC.GAUUGAAGCUUCUGGCAUUGAACAUAGUGUGCAGGACUGCCUGUAGCUUAUAUUUGUCGUCCGUUCGUCACCAACUAAUAUUCAAUUAAACAACAAUAUUCUAUGCUGUAGCCUUAUUGAAAUAGUCUUUAAGGUUAAUAACUGGCUGUGGCUUUGCAUACUUAUAACCCUGGAUAUAAUCAAAGCCUUUACCUAUACUGUAAUCUGCCUGUUCAUCAUUUUCUACACCUUCAAUCAAUAAUAUGAAACCUUGUUCUUUAAAUACGCUUGUCAGAUGGGAUACGAUAUCUGAUACAGCAGUAUUGUCAAGAGA
BAAU01005512.1/863-297                       AUUUCUUCUGGUUUAAGACAUAAUUUAUCAUAAGUAAAUUAUGAAACUGUCAGACAUAAUAUAAGCGGCUGCCUGUAGUGCGAACAGUGUUAGAUGCACUUGAAGUUUAAUUG.A.GA.UAU.UUGUUA.GACU.UUUCCUUAAUACCA..CA..GCUAUC.CAC.AGACACGGAUGUCUGUGGAAGUUU.GAU.AUGGGACAAGGAUGUC.CCGU.AUCAAACGGUAGCGU...ACAUACCCACUACCUAUAC..GAAAAGUC..UUAGAA..AUA.UCCGAUUAAAGCUUCUGGCAUUGAACACUGUCCGCGCUAUAGGCAGCCGCUUAUAUUAUGUCGUCCGUAUACAAAAAUUAUAUCUCAAACAUUCUUACUUCACCUGCGUAACCACUCCAUCUGCAUCCACAUUCGCAUUAAUGCUGACCUCAUUAAGCAGCCCGAAUAUUCUGCUCUUAUCAGACUCUUCUGUGCAUAUGCGUGUAACACAUCCCGACAAUGUUCCAUCCUGAACUGCUGGAACUACUGACAGCUCAACUUUUCCCUCAUUGUCAUCAUCACCACUUAUUCGUAUAUUUACAAGCAUAGUAUCAA
BABG01000690.1/1458-2024                     UCCCUUCUGAUUUAGCACACAUUCAUUUUUUUUAAAUUAAGUCACAACCAGACAUAAUAUAAGUGAAAAUCGGUGUUGCGCAUACAUCGUGAGAUGCACUUGAAGUUCAAUUG.U.GA.UAG.UUCUUAGACUU.UUCCUUAACUACC...CA..GCUAUC.CAC.AGACACGGAUGUCUGUGGAAGUGA.GAU.AUGGGACACGGAUGUC.ACAU.AUCGAACGGUAGCGG...CAGUAGUCACAACCUAUA...AGAAAAGUC.UUAGAA..AUA.UCCAAUUGAAACUUCUGGCAUCGAUGAUGUAUGUGCAACACCGGUUUUCACUUAUAUUAUGUCGUCAGUUCGCCAACCGAAUGUGUGUUAAACAACAAUAUUACUUACUUAGAUAAUUCCACGGAUUAACCACCACUCCAUUAAGUCUUACAUCAAAAUGAAGAUGUACUCCAUCUGAAUUACCCGUUGUGCCCAUACGAGCUAUUAAUUGCCCUUUUGUAACUUUUUCGUUUUCAUUUACAAGAAGCACUGAAGCAUGAAGAUAUCUUGUAACCAGGCCAUCCCCAUGAUAAAUUGCAAUAUAGUUUCCUGCUG
BABG01000393.1/2316-2882                     CCCCUUUUAUUUAGCCACACAUUCAUUUUCUGUAAAUUAAGCCAUAACCAGACAUAAUAUAAGUGAAAAUCGGUGCUGCGCAUACCUCGUGAGAUGCACUUGAAGUUCAAUUG.U.GA.UAG.UUCUUAGACGU.UUCCUUAACUACC...CA..GCUAUC.CAC.AGACACGGAUGUCUGUGGAAGUGA.GAU.AUGGGACACGGAUGUC.CCGU.AUCGAACGGUAGCGG...CAGUAGUCACAACCUAUA...AGAAAAGUC.UUAGAA..AUA.UCCAAUUGAAACUUCUGGCAUCGAUGAUGUAUGUGCAACACCGAUUUUCACUUAUAUUAUGUCGUCCGUUCGUCACCAACUAAUAUUCAAUUAAACAACAAUAUUUCAGUGUGACCGCCUAUUAAUAUACUCUGUCUUAUACUUAGAAUAAAUUAUCUUCUGGCUGUUAUAUAAGCUGUAAUAUCCAGAAAGCAUAUAACUAAUUGCAAUGCAUAUUAUAACAUAUUUAAUAGAAGCAGCUCCAAACAUUUCUAUAGAUAUAAUAAAAGAUGUAAGAGGGCAGUUGGUAACACCGCAGAAUACACUUACCAUUCC
BABG01014358.1/441-1007                      CCCCUUUGAUUUAGCCACACAUUCAUUUUUUGUAAAUUAAGUAACAACCAGACAUAAUAUAAGUGAAAAUCGGUGCUGCGCAUACAUCGUGAGAUGCACUUGAAGUUCAAUUG.U.GA.UAG.UUCUUAGACUU.UUCCUUAACUACC...CA..GCUAUC.CAC.AGACACGGAUGUCUGUGGAAGUGA.GAU.AUGGGACACGGAUGUC.CUGU.AUCGAACGGUAGCGG...CAGUAGUCACAACCUAUA...AGAAAAGUC.UUAGAA..AUA.UCCAAUUGAAACUUCUGGCAUCGAUGAGGUAUGCGCAGCACCGAUUUUNAAUUAUAUUAUGUCGUCAGUUCGCCAACCGAAUGUUUGCUAAACAACUAUAUUUAUAAAAAAAUCAUAUUUUUUCUCAUUAAGUACUUUUAAAAUUCCCUGUUUAUGUAUAUAAUGUUGAUNAGCUAUGAAAUGUAUUUUUUAUUGCUAAUAUAUUAAUAAAGUAAAAAUGUUUGUAUAUGUUUAUAAGAUGUAUUGUUUAUGUAAAAUAUGCAGAUUGGACAUAAUGAAUGAUAACAAACAAUAAGCUGAUUAACGAACUUGAUC
BABG01016197.1/97-663                        CGAAAGAUUUAUCCGCACCUCCAUUCCACUGCUACAUACGAUACCAACCAGACAUAAUAUAAGUGAAAAUCGGUGCUGCGCAUACAUCGUGAGAUGCACUUGAAGUUCAAUUG.U.GA.UAG.UUCUUAGACUU.UUCCUUAACUACC...CA..GCUAUC.CAC.AGACACGGAUGUCUGUGGAAGUGA.GAU.AUGGGACACGGAUGUC.CUGU.AUCGAACGGUAGCGG...CAGUAGUCACAACCUAUA...AGAAAAGUC.UUAGAA..AUA.UCCAAUUGAAACUUCUGGCAUCGAUGAUGUAUGCGCAGCACCGAUUUUCACUUAUAUUAUGUCGUCAGUUCGCCAACCGAAUGUGUGUUAAACAACAAUUAUUUGCAUUUUUUAAAUGAGAAGAGUAUUAUAUAACCAUUAUUCAGCAAGCACUAUAUGAAUAUGAGCUGUGAUUGCUGAAUGAAAAUAUGUACUAGUACAUAUUUUCGAAAACGAUGUGCUAGUUAAAUAAAGCGCUGUAGCAUACAGCUGAAUGGAGAUUGUUGUGGAUAGUUUUGUGUAUAGUAUCAAUGCAACUGUACCAGUAUUUCUGGU
BABG01000271.1/2372-2938                     UCCCCUUUGAUUUAACACACAUUCAUUUUUCGUAAAUUAAGCCACAACCAGACAUAAUAUAAGUGAAAAUCGGUGCUGCGCAUACAUCGUGAGAUGCACUUGAAGUUCAAUUG.U.GA.UAG.UUCUUAGACUU.UUCCUUAACUACU...CA..GCUAUC.CAC.AGACACGGAUGUCUGUGGAAGUGA.GAU.AUGGGACAUGGAUGUC.CCGU.AUCGAACGGUAGCGG...CAGUAGUCACAACCUAUA...AGAAAAGUC.UUAGAA..AUA.UCCAAUUGAAACUUCUGGCAUCGAUGAUGUAUGUGCAGCACCGAUUUUCAAUUAUAUUAUGUCGUCAGUUCGCCAACCGAAUGUUUGCUAAACAACAAUUUUAUUAAAUUGCUGCUUCAAGCUUAUAUGUAUCUUAAUUCAGCAUAGUAUUUACAUUCUCUGGCAUAAGUCCCAUUGUUAUAUUAAGAUUACCAUUCCUUAUUCUUAGCUGAUCAAUGAAUUCUUUUUCUGGAGCAUCUUUUUUAAGUUUUACUUCGUAUGUAAGUUCAUACAUUGUUCCCAUAUUAGUUGUUUUAACUCUGCUCAUAGUAUGUU
BABG01001478.1/2251-2604                     ACAGUGUGAGAUAUUGUUGUUUAAUUGAAUAUUAGUUAAUGACGAACGGACGACAAAUAUAAGUGAAAAUCGGUGCUGCGCAUACAUCGUGAGAUGCACUUGAAGUUCAAUUG.U.GA.UAG.UUCUUA.GACU.UUUCCUUAACCCCC.CCA..GCUAUC.CAC.AGACACGGAUGUCUGUGGAAGUGA.GAU.AUGGGACAUGGAUGUC.CCGU.AUCGAACGGUAGCGG...CAGUAGUCACAACCUAUAA..GAAAAGUC..UUAGAA..AUA.UCCAAUUGAAACUUCUGGCAUCGAUGAUGUAUGUGCAGCACCGAUUUUCACUUAUAUUAUGUCGUCAGUUCGUCAACCGAAUGUUUGCUAAACAACAAUUU......................................................................................................................................................................................................................
BAAU01027214.1/614-49                        UUUGUGAUAUAUAUUAGCUUUUUUACAGAUUAGUAAAUUUGUGCCACUAUCAGACAUAAUAUAAGCGGGUGCCUGUAGUGCGGACAGUGUGAGAUGCACUUGAAGUUCAAUUG.U.GA.UAG.UUCUUA.GGCU.UUUCCUUAAUACAC..CA..GCUAUC.CAC.AGACACGGAUGUCUGUUGAAGUGA.GAU.AUGGGACA.GGACGUC.CCGU.AUCGAACGGUAGCGG...UCGAUGUUAUUACCUAUAU..GAAAAGCC..UUAGAA..AUA.UCCAAUUGAAGCUUCUGGCAUUGAACAUUGUACGUGCUAUAGGUACUCGCUUAUAUUAUGUCGUCCGUUCGUCAACAUAAUUAUAUUGAUAAAAAUAAAACUUACAUAUCCCACAUUAUUGUUACAUAUAUAUAAAUUUGAUAUAAUAAAUUCUAACCGGGCGUUUAAAAACUGCCCGUUACAUUAUAGAGAAGCAAUAAGUAUCAUUAAAUAAAUGAUUAUAGGCAGGUGGGGUUAAUAGAUAUAGUAAAACAGAUAAUAGACCAGAGGAUUACUAAAAUUCUUCAGGAUAAUCCGGAAUUGUUUUCAGAUAAA
BABG01006543.1/1-524                         ...........................................ACAACCAGACAUAAUAUAAGUGAAAAUUGGUCCUGUACAUACAUCGUGAGAUGCACUUGAAGUUCAAUUG.U.GA.UAG.UUCUUA.GACU.UUUCCUUAACUCCC..CA..GCUAUC.CAC.AGACACGGAUGUCUGUGGAAGUUC.GAU.AUGGGACACGGAUGUC.CCGU.AUCGAACGGUAGCG....GCAGUAGUCACAACCUAUAU.GAAAAGUC..UUAGAA..AUA.UCCAAUUGAAACUUCUGGCAUCGAUGAUGUAUGUGCAGGACCGAUUUUCACUUAUAUUAUGUCGUCCGUUCGUCAACCGAAUGGGUGUUAAACACUAAUUUCUGUAAAAUCUCCAAUUUCUGAUAAUUUUUCCCCUUGUUUUUAUUCUCAAUCAUAAUUACUAUAAAUUUAUAUAAAGAUGUUAUGGUCAAGAGUCUUAUUUGCAAGCAUAAAGGGCUUUUUUAACCUUGCAUCAUAUAAAUAUAGUAUAUAAAAGUGGGAGGUAUAGUAUGCUUUUUAAGAAUCCAGUUAUCCCAGGAUAUAAUCCUGAUCCUA
BAAX01012202.1/1-528                         .......................................CCACAACCAGACAUAAUAUAAGUCGAAAAUCGGUGUCUGCGCAUACAUCGUGAGAUGCACUUGAAGUUCAAUUG.U.GA.UAG.UUCUUA.GACU.UUUCCUUCACUCAC..CA..GCUAUC.CAC.AGACACGGAUGUCUGUGGAAGUGA.GAU.AUGGGACACGGAUGUC.CCGU.AUCGAGCGGUAGCG....GCAGUAGUCACAACCUAUAA.GAAAAGUC..UUAGAA..AUA.UCCAAUUGAAACUUCUGGCAUCGAUGAUGUAUGUGCAGCACCGAUUUUCACUUAUAUUAUGUCGUCAGUUCACCAACCGAAUGUGUGUUAAACAUCAAUAUUGCAGGUUUUCUUCAUACUCAGGAUAGUCCGACAUAUGCUCAUAUCCGGCUGGCUGGACAUAGUAUGAAUAGCUUCCACUGUUAUCGUCAUCAUAAUAUCUUAUUUCAAUAACUGGUUUAGUUGAAUCGAAAUUCUUCUCAAAAGGAUUCUCUAGCUCUUUAAGUAUAGCCUUAGCAAGUUCUUUAUUAUUUAAAUUAUUAUAAAUUAAAGAAC
BABG01000704.1/241-1                         GCACACAUUCAUUUUUUUUAAAUUAAGUCACAACCAGACAUAAUAUAAGUGAAAAUCGGUGUUGCGCAUACAUCGUGAGAUGCACUUGAAGUUCAAUUGU.................G.AUA.GUUCUUAGACU.UUUCCUUAACUACC..CA..GCUAUC.CAC.AGACACGGAUGUCUGUGGAAGUGA.GAU.AUGGGACACGGAUGUC.ACAU.AUCGAACGGUAGCGG...CAGUAGUCACAACGGAUAA..GAAAAGUCU.UAGAAA..UAUCC..........................................................................................................................................................................................................................................................................................................................
BABG01000436.1/2653-3225                     UCUCCCCUCUGAUUUAGCCACACAUUCAUUUUUCGUAAAUCAAGCCAAAGUCAGACAGCAUAUAUGAGAAAAGCAGGUGUGCAUACAUCAUAAGAUGCACUUGAAGUUCAAUU.G.UG.AUA.GUUCUU.AGAC.UUUUCUUUCUCUAC.CCA..GCUAUC.CAC.AGACACGGAUGUCUGUGGAAGUGA.GAU.AUGGGACAUGGAUGUC.CCGU.AUCGAACGGUAGCGG...GAACUACCAUUACGUAUAUGAAAACCUGCAUUAGCAG.GACU.UGUUGAUGGGAGCUUCACAAUUGCGCGCCCAGUUUUGAGUUAUAUUUCAACCAUAAACCUGUUCCUUUGCAUCAAUUAUAUGAAAGAGUGAUGCGUAAGCACCGAUGUCGUUCUCCUGCUUCUCCUUCUUCUCUUCCACAGUCUCCUGUUACAUGGUACAAUCAACGUAUCUAAUAUGGAAAUGGAGACGAUCACUAUGAAACGAUUCACUGAGACAGAACUUGCAAAGGAACUUCGGCAACAAUAUAUCAAAAAUCCUCCGGAAGGCAUGACUUCUGACGAAGUCCUCGACAUGAGCGAUGAUGAUCUUUUGGA
BABG01030578.1/319-657                       UUCUCCCCUUAGAUUUAGCCAAACAUUCAUUUUUUGUACAUCAAGUACAAGUCAGACAGCAUAUAUGAGAAAAGCAGGUGUGCAUACAUCAUAAUAUGCACAUGAAUUUCAAU.UGUG.AUA.GUUCUU.AGAC.UUAUCUUUCUCUAC.CCA..GCUAUC.CAC.AGACACGGAUGUCUGUGGAAGUGA.GAU.AUGGGACAUGGAUGUC.CCGAAUUCGAACGGUAACGG...AAACUACCAUAACGUAUAUG.AAACGUCU..UACAAC..UAUCCAUUUGAAGCUUCUGGCAUCGUCAAUAAUUGGACACCUGCUAUUCUCAUAUAUAAUGUCGUCCGCACGUUUACAAUGUGUGU.........................................................................................................................................................................................................................................
BABG01000752.1/402-971                       GAACACUUGGACUUAUCUGAUGUAGCAGCAGAGAGAAUUAAGCCAUAACCAGACAUAAUAUAAGUGAAAAUCGGUGCUGCACAUACAUUGUGAGAUGCACUUGGAGUUCAAUU.G.UG.AUA.GUUCUU.AGAC.UUUUCCUUAACUAC.UCA..GCUAUC.CAC.AGACACGGAUGUCUGUGGAAGUGA.GAU.AUGGGACAUGGAUGUC.CCGU.AUCGAACGGUAGCGG...CAGUAGUCACAACCUAUAAG.AAAAGUCU..UAGAAA..UAUCCAAUUGAAACUUCUGGCAUCGAUGAUGUAUGUGCAGCACCGAUUUUCACUUAUAUUAUGUCGUCAGUUCGCCAAGCGAACAUGUGCUAAACAAUGGUAUAAUAAAUUACUGACAGAAUGAAUUAUGAUAAAUCAGUUGAAAAACCUCUUGCUAUAUGUUAUACUCUUAUUAGUUAUGAACAAAAAGGAGGUAUUGUUGUGAAGCAUAUUAAGACUAUCAGCAAUCGCGUAUUAAAGGAUACAAUGAAGCAUGGUGGAUGUGGUGAAUGUCAGACAUCUUGCCAGUCAGCUUGUAAGACAUCUUGCACAGUUGGUA
BABG01000982.1/2848-2308                     ACACACAUUCAUUUUUCGUAAAUUAAGCCACAACCAGACAUAAUAUAAGUGAAAAUCGGCGCUGCGCAUACAUCGUGAGAUGCACUUGAAGUUCAAUUGU.................G.AUA.GUUCUU.AGAC.UUUUCCUUAACUAC.UCA..GCUAUC.CAC.AGACACGGAUGUCUGUGGAAGUGA.GAU.AUGGGACACGGAUGUC.CCGU.AUCGAACGGUAGCGG...CAGUAGUCACAAGCUAUAAG.AAAAGUCU..UAGAAA..UAUCC..............AGCCAUAAUAAACUCGCAAAGCGUGUUUAUUAUGGCUAUCGCGGCAGUCGCCAAGGUCAUAUCAGGAAUAUGACUUUGGCUCGUUGCUCGCGCAAAUUGAAGCUUCUGGCAUCGAUGAUGUAUGUGCAGCACCGAUUUUCACUUAUAUUAUGUCGUCAGUUCACCAACCGAAUGUGUGUUAAACAACAAUUAUCCUAUCUCGCUUCCUGCAAUAAUGUCCUUAUCAACAGUCAUAACAGAAAGGUUGUCCUUAUCAUCCAUAGCCGCAAGUAUCAUACCCUGUGAUUCAACGCCGCAUAU
BABG01026739.1/658-88                        UCUCUCAUUUGUCUUAAGCCACACAUUCAGUGCUCAUAUAUUAAGUCAAAGUCAGACAGCAUAUAUGAGGAAAGCAGGUGCGCAUACAUCAUAAGAUGCACUUGAAGUCCAAU.UGUG.AUA.GUUCUU.AGAC.UUUUCCUCAACUAC.CCA..GCUAUC.CAC.AGACACGGAUGUCUGUGGAAGUUC.GAU.AUGGGACACGGAUGUC.CCGU.AUCGAACGGUAGCGG...CAACUACCGUUACCUAUAUG.AAAAGUCU..CAGAAA..UAUCCAAUUGGAGCUUCUGGCAUCGUUGAUGUAUGCACACCUGCUUUCCUCAUAUAUGCUGUCGUCCGUAUAUUAAUAAUGUGUGUUAAACAAUAAUAUUUUAGAAAUGUCCCCCAGAGCUUCCUGAGUUGCCACCUCCGCCUCCACUGCUGCCACUUGAACUUCCAGAACUCGUCUGUAUGCGUCUNGUCGUCACGGUUGUGUUUAUAAAUAUGUCCCUUCUGUCCAUCACGUCAAAGUUAUGAUUUUUUGUAUACUCUGUGCUUGAAACUGUCAUCUUUGCCUUGGCACUGCUCAUCAUGGCAAGCACACCUAUAAC
BABG01000222.1/1-567                         ...CCCUUCGGAUUGAUCCACACAUUCAUUUUUCGGGAAUCAGGUCAAAGUCAGACAGCAUAUAUGAGAAAAGCAGGUGUGCAAACAUCAUAAGAUGUACUUGAAGUUCAAUC.G.UG.AUA.GUUCUU.AGAC.UUUUUCUAGGCUAC.CCA..GCUAUC.CAC.AGACACGGAUGCCUGUGGAAGUGA.GAU.AUGGGACAUGGAUGUC.CCGU.AUCGAACGAUAGCGG...CAACUACCAUUACGUAUAUG.AAAAGUCU..UAGAAA..UAUCCAGCCAUAAUAAACUCGCAAAACGUGUUUAUUAUGGCUAUCGCGGCAGUCGCCAAGGUCAUAUCAGGAAUAUGACUUUGGCUCGUUGCUCGCGUAAAUUGAAGCUUCUGGCAUCGUUGCUGUAUGCACACCUGCUUUUCUCAUAUAUGCUGUCGUCCGUACGUUAAGAAUGUGUGUUCAACAACAAUAUUUGUUUGAAAGGUUGAUAUUUAUACAAAUAAAAGAUAGAAUAAAUGUACCAAAGAAAGGAAUUUAUAAUAAAUAUGGCUAACAAUGGAAUUGAAUUAGAAAGAGACGGAUUUAAAAGCCGUACAGG
BABG01002686.1/891-322                       CUCCCUUCUGAUUUAACACACAUUCAUUUUUCGUAAAUCAAGCCACAACCAGACAUAAUAUAAGUGAAAAUCGGUGCUGCGCAUACAUCGUGAGAUGCACUUGAAGUUCAAUU.G.UG.AUA.AUUCUU.AGAC.UUUUCCUUAACUAC.UCA..GCUAUC.CAC.AGACACGGAUGUCUGUGGAAGUGA.GAU.AUGGGACACGGAUGUC.CCAU.AUCGAACGGUAGCGG...AAACUACCAUUACGUAUAUG.AAAAGUCU..UAGAAA..UAUCCAAUUGAAACUUCUGGCAUCGAUGAUGUAUGUGCAGCACCGAUUUUCACUUAUAGUAUGUCGUCAGUUCGCCAACCGAAUGUUUGCUAAACAACAAUAUCACCCUAUAAGCAGCACUGCCACAUCAUUAACAUUUGUUCCUGUAGGUCCUGUUAUUAUAAGUCCGUUAGUUUCUUUCAAUGCAUUGUAGGCAUCAUUUUCCUUCAGCACCUCAAAUAUAUCUAUGUCUUUUUCCUUCAGCACUUUGGCUGUAUCGCCAUCGCAAUAGCCUCCUGCGGCAUCUGUUGGUCCGUCUGUUCCGUCACUGCCUAUACUA
BABG01009970.1/35-604                        UCCCCUUUGAUUUAGCCACACAUUCAUUUUUCGUAAAUUAAGCCACAACCAGACAUAAUAUAAGUGAAAAUCGGUGCUGCGCAUACAUCGUGAGAUGCACUUGAAGUUCAAUU.G.UG.AUA.GUUCUU.AGAC.UUUUCUUUCUCUAC.CCA..GCUAUC.CAC.AGACACGGAUGUCUGUGGAAGUGA.GAU.AUGGGACACGGAUGUC.CCGU.AUCGAACGGUAGCGA...AAACUACCAUUACGUAUAUG.AAAAGUCU..UAGAAA..UAUCCAAUUGAAACUUCUGGCAUCGAUGAUGUAUGUGCAGCACCGAUUUUCACUUAUAUUAUGUCGUCAGUUCGCCAACCGAAUAUGUGUUAAACAACAAUAUUAUUUCUUAUCAGUUUCCUCCAACUCUAUUUCCUCAAGUUCGAUUUCCUCUGAUUCGUCAUCUAAUAUAUCUGCAUCUGAAGAAUCAUCUGUAUAUUCUUCAUUCUGUGUAUUAUAGCUGUCAUUGUUUUCGGUACUUUCUUCAAUAUCAGCAUCUUCUGAUACUUCUAUAUCUUCCUCAUGUUCCUGUGAAUCAGAUUCAUCAUUAUCGCUGUCA
BABG01000900.1/2331-2780                     GCCUGUAGCUUAUAUUUGUCUGUGUUGCGGCAUAAUUUAAUGCUGAAUAUUCAAUUAAAUCAAGGUGACGAAACAGGUGUGCAUACAUCAUAAGAUGCACUUGAAGUUCAAUU.G.UG.AUA.GUUCUU.AGAC.UUUUUCUUAGCUAC.CCA..GCUAUC.CAC.AGACACGGAUGUCUGUGGAAGUGA.GAU.AUGGGACAUGGAUGUC.CCGU.AUCGAACGGUAGCGG...AAACUACCAUUACGUAUAUG.AAAAGUCU..UAGAAA..UAUCCAGCCAUAAUAAACUCGCAAAGCGUGUUUAUUAUGGCUAUCGCGGCAGUCGCCAAGGUCAUAUCAGGAAUAUGACUUUGGCUCGUUGCUCGCGUAAAUUGAAGCUUCUGGCAUCGUUGAUGUAUGCACACCUGCUUUCCUCAUAUAUGCUGUCGUCCGUACGUUAAGAAUGUGUGUUAAACAACAAUAUUAUUUC........................................................................................................................
BABG01002620.1/1777-1227                     ...................ACACAUUCAUUUUUGGUAAAUUAAGUCAAAGUCAGACAGCAUAUAUGAGGAAAGCAGGUGUGCAAACAUCAUAAGAUGCACUUGAAGUUCAAUU.G.UG.AUA.GUUCUU.AGAC.UUUUUCUUAGCUAC.CCA..GCUAUC.CAC.AGACACGGAUGUCUGUGGAAGUGA.GAU.AUGGGACAUGGAUGUC.CCGU.AUCGAACGGUAGCGG...AAACUACCAUUACGUAUAUG.AAAAGUCU..UAGAAA..UAUCCAAUUGAAGCUUCUGGCAUCGUUGAUGUAUGCACACCUGCUUUUCUCAUAUAUGCUGUCGUCCGUAUGUUAAGAAUGUGUGUUAACAACAAUAAUAUUAUUCGUCAAAGAUACUUACGAUUUCCCCAUCCAUAAUCUUAUUCAUAUUCUUAACAGCACAGAAGUUUCCACACAUAGAGCAUGUGUCUUCUUUUUCAGGUUUUGCUUCCUGUCUGUAUCUUCUGGCUUUCUCAGGGUCGAUGGCAACAUCAAACUGUGCAUCCCAGUCAAGUACUUUUCUUGCGUUAUCCAUCUUAAGAUCCCAGUCAGUGGCAUG
BABG01000236.1/4211-4780                     UCUCCCCUUUGAUUUAACCACACAUUCAUUUUUUGUAAAUUAAGCCAAAGUCAGACAGCAUAUAUGAGAAAAGCAGGUGCGCAAACAUCAUAAGAUGUACUUGAAGUUCAAUU.G.UG.AUA.GUUCUU.AGAC.UUUUCCUUAACUAC.CCA..GCUAUC.CAC.AGACACGGAUGUCUGUGGAAGUGA.GAU.AUGGGACAUGGAUGUC.CCGU.AUCGAACGGUAGCGG...AAACUACCAUUACGUAUAUG.AAAAGUCU..UAGAAA..UAUCCAAUUGAAGCUUCUGGCAUCGUUGAUGUAUGCACACCUGCUUUUCUCAUAUAUGCUGUCGUCCGUACGUUAAGAAUGUGUGUUAAACAACAAUAUUCCUACUUUAUCAACCCAUUCAAUCUGUUCUUUAUAAUCGUGCUGCCAAUUGUUGUUAUAGGUCUUUUUCUUUCUCCAGCCGGUUCAGCCUGCUUUUCUGCUUCGACUAUACGUUUCUUAAUCUGUUCCAUUUUAUUAUCAAGCUCAGCAAGCUGGUCUGCAUAACUUGAUAGUUCUACUGCAAGUGUCUCUGCCUCACUAUCAGGUAUGUUCUUUUUAU
BABG01001970.1/2962-2422                     AGCCACACAUUCAUUUUUUGUAAAUUAAGCCAAAGUCAGACAGCAUAUAUGAGAAAAGCAGGUGUGCAUACAUCAUAAGAUGCACUUGAAGUUCAAUUGU.................G.AUA.GUUCUU.AGAC.UUUUCCUUAACUAC.CCA..GCUAUC.CAC.AGACACGGAUGUCUGUGGAAGUGA.GAU.AUGGGACAUGGAUGUC.CCGU.AUCGAACGGUAGCGG...AAACUACCAUUACGUAUAUG.AAAAGUCU..UAGAAA..UAUCC..............AGCCAUAAUAAACUCGCAAAGCGUGUUUAUUAUGGCUAUCGCGGCAGUCGCCAAGGUCAUAUCAGGAAUAUGACUUUGGCUCGUUGCUCGCGUAAAUUGAAACUUCUGGCAUCGAUGAUGUAUGUGCAGCACCGAUUUUCACUUAUAUUAUGUCGUCCGUUCGUCACCAACUAAUAUUCAAUUAAACAACCAUUCCCUUAAAAAUUAAGAUCAAUCUCAAUCCCCUUAAUAUCCUCAUUAAUCAGAUUAUUCUUCUUCAUAAUCUGAUUAACCUUACUCUGGGCUUCUUCCAUGUUAUUA
BABG01005381.1/1086-529                      ............UUAAUCCACACAUUCAUUUUUCGUAAAUUAAGCCAAAGUCAGACAGCAUAUAUGAGAAAAGCAGGUGUGCAAACAUCAUAAGAUGUACUUGAAGUUUAAUU.G.UG.AUA.GUUCUU.AGAC.UUUUCUUUCUCUAC.CCA..GCUAUC.CAC.AGACACGGAUGUCUGUGGAAGUGA.GAU.AUGGGACAUGGAUGUC.CCGU.AUCGAACGGUAGCGG...AAACUACCAUUACGUAUAUG.AAAAGUCU..UAGAAA..UAUCCAAUUGAAGCUUCUGGCAUCGUUGAUGUAUGCACACCUGCUUUUCUCAUAUAUGCUGUCGUCCGUUCGUCACCAACUAAUAUUCAAUUAAACAAUCAUAUUCACAUCUAUCCACACCUUAUACAGAGUUAUGCACAACAUGUGCAUAACUUGUGCAUAACUUUUCUAUUUUUUGUGAUUACAUGUGUGUUUUUUUGCUAUUUUCCGCUAUUUUCCUAUGUUUUUUUUGUUUAUAUAUUAUCAACACAAUUUUGUAUAACACGGAAUUUUUUAAAGAUUUUUUAAGUUAUCCACAAUUUUAUUGAAAAAAAUCCAC
BABG01000272.1/36-605                        UCUCCCCUUUGAUUUAGCCACACAUUCAUUUUUUGUAAAUCAAGUCAAAGUCAGACAGCAUAUAUGAGAAAAGCAGGUGUGCAUACAUCAUAAGAUGCACUUGAAGUUCAAUU.G.UG.AUA.GUUCUU.AGAC.UUUUCUUUCUCUAC.CCA..GCUAUC.CAC.AGACACGGAUGUCUGUGGAAGUGA.GAU.AUGGGACAUGGAUGUC.CCGU.AUUGAACGGUAGCGG...AAACUACCAUUACGUAUAUG.AAAAGUCU..UAGAAA..UAUCCAAUUGAAGCUUCUGGCAUCGUUGAUGUUUGCACACCUGCUUUUCUCAUAUAUGAUGUCGUCCGUACGUUAAGAAUGUGUGUUAAACAACAAUUUAAUCAUUCUACUCAUUCCUCAGUGCUGUCACCGGAUCGCUCUUUGAUGCCUUUUUAGAAGGAAUCAGUCCACCGGUAAAUGUAAGAAAUACACUAAGCAGUAUAAGCACUAUCGCUGGAAUUACAGGAAGUACUGCAUUGAUGUUGUCCACUCCUGAAAGUGCAUGAAUAACAGCAUUUAUAGGAAGCAGGAAAAGUAAUGUUAUACCUAUACCCAUAAG
BABG01000704.1/746-1315                      GAAGCAGGGCUGAUUUAACACACAUUCAUUUUUCGUAAAUUAAGCCAAAGUCAGACAGCAUAUAUGAGAAAAGCAGGUGUGCAAACAUCAUAAGAUGCACUUGAAGUUCAAUU.G.UG.AUA.GUUCUU.AGAC.UUUUCUUUCUCUAC.CCA..GCUAUC.CAC.AGACACGGAUGUCUGUGGAAGUGA.GAU.AUGGGACAUGGAUGUC.CCGU.AUCGAACGGUAGCGG...AAACUACCAUUACGUAUAUG.AAAAGUCU..UAGAAA..UAUCCAAUUGAAGCUUCUGGCAUCGUUGAUGUAUGCACACCUGCUUUUCUCAUAUAUGCUGUCGUCCGUACGUUAAGAAUGUAUGUUAAACAACAAUUAUCUUGUCUUAUUCUUUAUCUCUGUAUCUAUCUUCUCAACAAACUCAUCAAGUGGAAGUGUUGUUGUAUCCUGCUCACCAUGAAGUCUAUAUGAUACUGUCUUGUUUUCCUGUUCGUUAAAGCCAAUAACAAGAAGAUAUGGAACCUUCUGGAUCUGUCCCUCACGCAUACGAUAUCCAAGCUUUUCUGCUCUGUCAUCAAGUUCUACUCUUACAUCCUUU
BABG01000732.1/2901-2332                     CUCUCCCCUCUGAUUUAGACACACAUUCAUUUUCAUAAAUUAAGACAACGUCAGACAGCACAUAUGAGAAAAGCAGGUGCGCAAACAUCAUAAGAUGCACUUGAAGUUCAAUU.G.UG.AUA.GUUCUU.AGAC.UUUUCUUUCUCUAC.CCA..GCUAUC.CAC.AGACACGGAUGUCUGUGGAAGUGA.GAU.AUGGGACAUGGAUGUC.CCGU.AUCGAACGGUAGCGG...AAACUACCAUUACGUAUAUG.AAAAGUCU..UAGAAA..UAUCCAAUUGAAGCUUCUGGCAUCGUUGAUGUAUGCACACCUGCUUUUCUCAUAUAUGCUGUCGUCCGUACGUUAAGAAUGUGUUCUAAAAAUGUUAUUAUGAAUUCUUAACUGGGACAAACUAAUCUGUUUUUACCCGUUUUUGUAACUUUUUAUGAAUUCUUAACUGGGAUAUAUAAAAUUUUUUCUCAUUUUUCUUCAAAAUUAUGAAUUUCUAAGUGGUACAAAUUAGAUAUAUCGUUUAUUUAUUCUACUUGAUUAUUUUUAAUCUUCAUCAACAAAAUCUUUCAAUAAAACACUUAUAUUAUAACACUUGUAU
BAAU01001873.1/276-1                         GCUCUCCUUUGAUUUAGCCACACAUUUAUUUUUCGUAAAUUAAGCCAAAGUCAGACAGCAUAUAUGAGAAAAGCAGGUGUGCAAACAUCAUAAGAUGCACUUGAAGUUCAAUU.G.UG.AUA.GUUCUU.AGAC.UUUUCUUUCUCUAC.CCA..GCUAUC.CAC.AGACACGGAUGUCUGUGGAAGUGA.GAU.AUGGGACAUGGAUGUC.CCGU.AUCGAACGGUAGCGG...AAACUACCAUUACGUAUAUG.AAAAGUCU..UAGAAA..UAUCCAAUUGAAGCUUCUGGCAUCG......................................................................................................................................................................................................................................................................................................
BABG01005079.1/956-387                       CUCCCUUCUGAUUUAGCACACAUUCAUUUUUCGUAAAUUAAGCCACAACCAGACAUAAUAUAAGUGAAAAUCGGUGCUGCGCAUACAUUGUGAGAUGCACUUGAAGUUCAAUU.G.UG.AUA.GUUCUU.AGAC.UUUUCCUUAACUAC.CCA..GCUAUC.CAC.AGACACGGAUGUCUGUGGAAGUGA.GAU.AUGGGACACGGAUGUC.CUAU.AUCGAACGGUAGCGG...AAACUAUCAUUACGUAUAUG.AAAAGUCU..UAGAAA..UAUCCAGCCAUAAUAAACUCGCAAAGCGUGUUUAUUAUGGCUACCGCGGCAGUCGCCAAGGUCAUAUCAAGAAUAUGACUUUGGCUCGUUGCUCGCGUAAAUUGAAACUUCUGGCAUCGAUGAUGUAUGUGCAGCACCGAUUUUCACUUAUAUUAUGUCGUCAGUUUGCCAACCGAAUGUUUGCUAAACAACAAUAUUUCCACUUUAUUAUUUCCACAAUAUUUGCUAUACUAAAUAAGUAUGACAAGAAUACAUGUUCGUGCAAUAUAUAGUUNAAACAGGAGUUGUGUAUGAAUUUAGAUGGAUUAAAUGAUAUGCA
BAAU01024793.1/1-530                         ..........UUGAUUUUUUUCAAAUUCAGCCAUACUCUGACAUAAUAAAAAGGGAAGCGGUGGUGUAUACAUCAUAAGAUGCACUUGAAGUUUAAUUGA.................G.AUA.GUUCUU.AGAC.UUUUCUUUAAUAAC.CCA..GCUAUC.CAC.AGACACGGAUGUCUGUGGAAGUGA.GAU.AUGGGACA.GGACGUC.CCGU.AUCGAACGGUAGCGG...CAACUGCCGCCACAUAUAUG.AAAAGUCU..UAGAAA..UAUCC..............AAUCCACUUUCUGGUGACUGAAGCAUUAUUACUGAAACAACCCUCAUUCCUUGUAGCGUCCGUAGAAGAAAAGCGGUAGCACAUAUAUGCGCCGCCGCUUUCCUUUUUAUUAUGUCGCCCGUUUGUUAAAAACUCAUACCAGCAACCCCACUAAUUAUUAACCCCGUGAUGCACAUCCUCCGUAGAGGGUGUGAGUGGCAGGAAUGUAUAUCCAUUUGCAAGACCCCACUGAAUAAUACGUUCAACAGCAUUAACACUGAAGUUCUUAAUAUCAUGCUGUAAAACCACCGAUACAUUGUG
BAAU01025327.1/350-1                         GUAGAAAAGUGGUAUGGAAAGAAGAAAAUAAAAAGUAGAAUAAGCCACAACCAGACAUAAUAUAAGUGGGGAUGAGCUGGAAAUACAUCUUAAGAUGCACUUGAAGUUUAAUU.G.AG.AUA.GUUCUU.AGAC.UUUUCAUUAGUUAC.CCA..GCUAUC.CAC.AGACAAGGAUGUCUGUGGAAGUGA.GAU.AUGGGACAAGGAUGUC.CCGU.AUCGAACGGUAGCGG...CAGCUGCCAGUACAUACAUG.AAAAGUCU..UAGAAA..UAUCCAAUUGAAGCUUCUGGCAUCGGUGAUGUAUGCCCGGCUUCUCCCCAUUAAUCUUAAGUCGUCCGUUCGUCACUCAAAUGUAUACUAUACAGCACC............................................................................................................................................................................................................................
BABG01034670.1/531-926                       UUCUCCCCUUUGAUUUAGCCACACAUUCAUAUAUCGUAAAUUAAGCCAAAGUCUGACAGCAUAUAUGAGAAAAGCAGGUGUGCAAACAUCAUCAGAUGUACUUGAAGUCUAAU.UGUG.AUA.GUCCCU.AGAC.UUUUCUUUCUCUAA.CCA..GCUAUC.CACCAGACACGGAUGUCUGUGGAAGUGAAAAU.AUGGGACCUGGAUGUC.CCGU.AUCCAACCGCAGCGG...ACACUACCAUUACGUAUAUC.AAAAGUCU..UAGAAA..UAUCCAAUCGAAGCCUCCUGGGACACCUACGAUCUUUGCACCACUGGUCUACCCAUAUAAUACUGGACACCGAACGUACCAACUCAUAUCACCGUAACAACCCAAUCACCGUCUAUCCAGCCUUUACCCAAAAUAAUCCCAA.................................................................................................................................................................................
BAAU01001873.1/319-887                       CUGUUUCGCCCCCUGAUUUAAUUGAAUAUUCAGUAUUACAUUAUGCCGUAACACAGACAAAUAUAAGCUAUAGGCAAUCCUGCAUACUAUGUGAAAUGCACUUGAAGUUUGAU.UGUG.AUA.GUUCUU.AGUC.UUUCCAUUAGUAAA.CCA..GCUAGC.UUC.GUACAAGGAUGUACGAAGCAGCGA.AG..CCGUGCCAAGGAGGGC.ACGU..CUGAGCGGUAGCGU...CAGUUACCAUAAUUUAUAUG.UAAAGACU..UAGAAA..UAUCCAAUCAAAUCUUCUGGCAUUGAACAUCAUGUGAAGGACUGCCUGUAGCUUAUAUUUGUCGUCCGUUCGUCACAUAUGAAAUUCAAUUAAACAACAAUAUAAUUUUCUUACAGAUUUUUUCUUACAUUUUCUGUUGCAGCAACCAUAUUUUUAAGACUCUUCUCUGUUUCGUAUACGCCUCUUGUUUUAAGACCACAGUCCGGAUUAAUCCAUAAUUUAUCUUUAUCUAUCUUUGUGAGCAUUAUAUUGAUUGCUUGUGUUAUUUCCUCUACAGAAGGUAUUCUUGGUGAAUGAAUAUCAUAUACACCCGGUCCUG
BABG01000690.1/1407-840                      CGCCCCCCCCCUUGAUUUAAUUGAAUAUUCAGUAUUACAUUAUGCCGUAACACAGACAAAUAUAAGCUACAGGCAGUCCUGCAUACUAUGCGAAAUGCACUUGAAGUUUAAUU.G.UG.AUA.GUUCUU.AGUC.UUUCCCUUAGUCAA.CCA..GCUAGC.UUC.GUACACGGAUGUACGAAGCAGCGA.AG..CCGCGCCAUGGACGGC.GCGU..CUGAGCGGUAGCGU...CAGUUAUCAUAGUUUAUAUG.GAAAGACU..UAGAAA..UAUCCAAUCAAAGCUUCUGGCAUUGAACAUAGUGUGCAGGACUGCCUGUAGCUUAUAUUUGUCGUCCGUUCGUCACCAACUAAUAUUCAAUUAAACAAUAAUUAAAGUGUCUCUGGUUCGUCGUAAUCAACCCCAAAGGUCUCAACAGUUACUGUUUUCAUAACCUGUGGCUUUCUUGGUCUGUCGUUCCAGUCUGUAUCUACAGAAGCAAUACUAUCUAAAACGUCUUCACCUUCAAUAAGUUUGCCGAAUGCAGCAUACUGUCCAUCAAGGUGAGGAGCAUUUGCAUGCAUGAUAAAGAACUGUGAGCCAGCUGAAU
BABG01000098.1/5743-5175                     UGUUUCGUCCCCUUGAUUUAAUUGAAUAUUCAGCAUUAAAUUAUGCCACAACACAGACAAAUAUAAGCUACAGGCAGUCCUGCAUACUAUGCGAAAUGCACUUGAAGUUUGAU.UGUG.GUA.GUUCUU.AGUC.UUUCCCUUAGCCAA.CAA..GCUAGC.UUC.GUACACGGAUGUACGAAGCAGCGA.AG..CCGCGCCAUGGACGGC.GCGU..CUGAGCGGUAGCGU...CAGUUACCAUAGUUUACAUG.GAAAGACU..UAGAAC..UAUCCAAUCAAAGCUUCUGGCAUUGAACAUAGUGUGCAGGACUGCCUGUAGCUUAUAUUUGUCGUCCGUUCGUCACCAACUAAUAUUCAAUUAAACACCAAUAUUUCUAUGCUGCAUAUUCAGAAUCACCAAAGAAAUCGUUAUACCAUACAAGGAACAUAUAUACUGUCCAUAUCUUUCUUGAAUUAUCGGCUUUUCCCUCUUUGUGGUCAUCAAGGUACUUAACAAGCUCCUUAGUGUUAAAGUAUUUUUCUGCAGCUUCGCUUGUGAAGGCUUUCUUUAUCAUAUUGUAAUACUUGUCAUCCUUGAGCCAGAUUCU
BABG01015786.1/215-573                       CUUUCCAGCUCCCUUGAUUUAAUUGAAUAUUAGUAAAUAAAUUACACCACGGCCAGACAAAUAUAAGCUACAGGCAGUCCUGCAUACUAUGCGAAAUGCACUUGAAGUUUGAU.UGUG.AUA.GUUCUU.AGUC.UUUCCCUUAGCCAA.UCA..GCUAGC.UUC.GUACACGGAUGUACGAAGCAGCGA.AG..UCGCGCCAUGGACGGC.GCGU..CUGAGCGGUAGCGU...CAGUUAUCAUAGUUUACAAG.GAAAGACU..UAGAAA..UAUCCAAUCAAAGCUUCUGGCAUUGAACAUAGUGUGCAGGACUGCCUGUAGCUUAUAUUUGUCGUCCGUUCGUCACCAACUAAUAUUCAAUCAAACAACUAUUUAUGCA..................................................................................................................................................................................................................
BABG01000704.1/751-183                       UGCUUCGUCACCUUGAUUUAAUUGAAUAUUCAGUAUUACAUUAUGCCGUAACACAGACAAAUAUAAGCUACAGGCAGUUCUGCAUACUAUGUGAAAUGCACUUGAAGUUUGAU.UGUG.AUA.GUUCUU.AGUC.UUUCCCUUAGUCAA.CCA..GCUAGC.UUC.GUACACGGAUGUACGAAGCAGCGA.AG..CCGCGCCAUGGACGGC.GCGU..CUGAGCGGUAGCGU...CAGUUAUCAUAGUUUAUAUG.GAAAGACU..UAGAAA..UAUCCAAUCAAAGCUUCUGGCAUUGAACAUAGUGUGCAGAACUGCCUGUAGCUUAUAUUUGUCGUCCGUUCGUCACCAACUAAUAUUCAACUAAACAACAAUAUAAAGUGUCUCUGGUUCGUCGUAAUCAACCCCAAAGGUCUCCACAGUUACUGUUUUCAUAACCUGUGGCUCUCUUGGUUUGUCGUUCCAGUCAGUAUCUACCGGAGCUGUACUAUCUAAAACGUGUUCCGCCCUUCAUGCCUCUCCCUUCUGAUUUAGCACACAUUCAUUUUUUUUAAAUUAAGUCACAACCAGACAUAAUAUAAGUGAAAAUCGG
BABG01002686.1/935-1503                      CUGUUUCGCCCCUUGAUUUAAUUGAAUAUUCAAUAUUACAUUAUGCCGUAACACAGACAAAUAUAAGAUACAGGCAGUCCUGCAUACUAUGCGAGAUGCACUUGAAGUUUGAU.UGUG.AUA.GUUCUU.AGUC.UUUCCCUUAGUCAA.CCA..GCUAGC.UUC.GUACACGGAUGUACGAAGCAGCGA.AG..CCGCGCCAUGGACGGC.GCGU..CUGAGCGGUAGCGU...CAGUUAUCAUAGUUUAUAUG.GAAAGACU..UAGAAA..UAUCCAAUCAAAGCUUCUGGCAUUGAACAUAGUGUGCAGGACUGCCUGUAUCUUAUAUUUGUCGUCCGUUCGUCACCAACUAAUAUUCAAUUAAACAACAAUUAUCUAGAAUCUAAGAUUUCUUUUUGAAUAAUGAUGUUUUCUAUUAUUAGAAAGCUUCCUGUUGUUGAUAAUAGUGAUAAUAAUAAGUAUCACAGCGACGAAACCAGCUAUUAUCCAUAUAUUUACUUUAAGACACUUCUUAGGAGUGAGCUCUGUGACUUUUAUUUCGUUGCUAAGAUAUGGAAGCUGGCUGUCCUUGACAGCAUUGCCCGAUGAU
BABG01001970.1/3025-3371                     UUGCCGACUCCCUUGAUUUAAUUGAAUAUUCAGUAUUAAAUCUUGCCGCAACACAGACAAAUAUAAGCUACAGGCAGUACUGCAUACUAUGCGAAAUGCACUUGAAGUUUGAU.UGUG.AUA.GUUCUU.AGUC.UUUCCCUUCGCCAA.CCA..GCAAGC.UUC.GUACACGGAUGUACGAAGCAGCGA.AG..CCGCGCCAUGGACGGC.GCGU..CUGAGCGGUAGCGU...CAGUUACCAUAGUUUAUAUG.GAAAGACU..UAGAAA..UAUCCAAUCAAAGCUUCUGGCAUUGAACAUAGUGUGCAGAACUGCCUGUAGCUUAUAUUUGUCGUCCGUACCUCGACUAAUAUUCAAUUAAACAACA..............................................................................................................................................................................................................................
BABG01002029.1/1-523                         ..............................................CCACAACCAGACAAAUAUAAGCUACAGGCAGUCCUGCAUACUAUGCGAAAUGCACUUGAAGUUUGAU.UGUG.AUA.GUUCUU.AGUC.UUUCUCUUAGCCAA.CCA..GCUAGC.UUC.GUACACGGAUGUACGAAGCAGCGA.AG..CCGCGCCAUGGACGGC.GCGU..CUGAGCGGUAGCGU...CAGUUACCAUAGUUUAUAUG.GAAAGACU..UAGAAA..UAUCCAAUCAAAGCUUCUGGCAUUGAACAUAGUGUGCAGAACUGCCUGUAGCUUAUAUUUGUCGUCCGUUCGUCACCAACUAAUAUUCAAUUAAACAACAAACUUCCUAAAGAAGCUCUUUAAGCAGCUUAUUAACCAUACCCGGAUUAGCCUUACCCUGCAUAGCUUUCAUAGUCUGGCCUACAAGGAAUCCAAUGGCCUUCUCCUUGCCUGCUCUAUAAUCAGCUACAGACUGUGGAUUAUCAGCUAUAACCUUCUCAACUGUUGCCUUAAGUGCACCUUCGUCAUUAACCUGCUUAAGUCCAUUCUCCUCAAUAUA
wf3_Contig7384/547-1021                      GCGCUUUUCGCGUCAGCAAACUUAACGCCUACAUUAAAAUUUAAAGACCGCUGCCAAGACAACUCCCCCGUCAUUUUGCCCGAAAAGACUCAAUUGAUGA.......................................................GUAAU..UAA.UUGCAUGGAUGCAAUUA.AAGGCG.UGA.CUUCGCCAUGGACGGC.GAAU.ACACGGCGGUUACGU...UCAUAU....................................................CGAUUUUGGCUUUGAGGAAAUUGCAAAAUGCUCGGGGCGCCGUGAGAUUCCAAAGAGAAGUCGGCGGUUACUUCUCUUUGGUUGCCGUCGCCAACGCGACCUCUACUCAAAUUUGCAAUUAAAAACUAAAGCUGGAUACAAACUCCCGCUACAAACUGCACCAACAAUCCCGCUCAGGUAUGAUUUAACAAUUUGCUUAAACUAUCUGUUUCUAUUUUAGAUUCAAUCCUCUAUAUUCAGCCUAGGCGCUCAACGGAACACAGCACUCAAUUUAGGGAUAAAUAAUGAUUAAAUGGAUUU
NZ_AAOH01000004.1/570469-570958              UUCGAUCGCCUUCACAAGCAAGCUACAGCUUCGCAAAUAUCAAAACUCACACCGAUGCCAAUUUCCCCCGUGAUCACGCCCUAAAAAUAAACGAUUGAUG....................................................A..GCCAUG..UA.UUUCAUGGAUGAAAUA.CAAGGUG.AAG.CUUGGCCAUGGAUGGC.CUAU.CUUCACCGUUGGCGU...UCACAUCAAUCGAUUAUUUG......................................CAGGAUAAAGCGUGAUGUCGGGGCGCUGAGAGUGUCCAGAGAGGGGUCAGCGCCAGCCCCUCUUUGGCUGUCGUCGCCAGUGCGACAACGGUGUUAAUUUGAAAAGCAAUUUUUUGUAAAUUAGAGCGAAUGUUGAUUUAACAACAACGAAUGCUCUGCAACGACUGUCGGGCUGAAGCCUAACCGGAAAUUUACACUCAAAACAAGUCGCGACAUAAAGUCGCUGCUACAAAACAACCUAAAUUUCAUCAAUUGAUUAUUCGCAGGAUAAAGCGUGAUGUCGGGGCGCUGAGAGUGUCC
JCVI_SCAF_1096628099914/763-197              GUGAGGUUAAAUANNNNNNNNNNNNNNNNNNNNNNNNNNNNNNNNNNNNNNNNNNNNNNNNNNNAGAAAACCCACAUUCAUAAACGCCAACCUACCAACACACUCCAAUUCCC.C.GU.GAU.CACACC.UGAAACUUAGUUAAUGAU...GA..GUAAUU..UA.CAGCAUGGAUGCUGUA.CAAAGCG.UAG.CUUGGCCAUGGAUGGC.CUAU.CUACGCUGGUUACGU...UUACAUCAUUAACGUAAGUU.GAAGAUAA..AGUGUG..AUCCUCGGGUGCGCCGUGGGAUUCCAAAGGGCGUUCGGCGGCAGCCGCCCUUUGGUUGCCGCCAGCAAUCUGGCAAAAACCUCUAAUAGAGGUUUUAAAUCCAUUAACCCACACAUCAUCAACCCAUGCGCGAUAUAAAGUCGUAGCUACAUUUUCAAAGCUACGCUUUGCACGCCAGCAAGCUGCGCGUCUACAAAACAUGAGCAAGCUCUGCGCCUACAAGUUAAAGCGCGACUGCAAACUACUCUGCAACCACUUGUUUAAACCGUGCGAACGUUCGCAUGCUUUCAUCAGCAAUCAUUACCUCAUAAUCGGGGUU
NZ_AAVS01000041.1/17999-17433                AAAGUCCUUAUUUAAUAAUCUAACUUUUGUUUAGUGAGUUCUCACAACUAUGAAAUUAUGAAGUAACCCAGCUAUAACUUCUUAUAUAAAUCUACCAACAUACUCCAAUUCCC.C.GU.GAU.CACAC.CUGAA.ACUCAGUUAAUGAU..GA..GUAAUU..UA.CAGCACGGAUGCUGUA.CAAAGCG.UAG.CUUGGCCAUGGAUGGC.CUAU.CUACGCUGGUUACGU...UCACAUCAUUAACGUAAGUUGAAGAUACAG...UGUG..AUCCUCGGGUGCGCCGUGGGAUUCCAAAGGGCGGUCGGCGGCAGCCGCCCUUUGGUUGCCAUCGCCAACGCGAUAAAACCUCGAAUAGAGGUCUUAAUCCCUUAAAUCUUCACACCAAAACAUAAUUUAUAAACGCCGCAAAUUUAAUCAACAUUCAAAAGCUGCGCUUUUCGCGCGAGCAAGCUCUGCGCCUACAAGUUAAAGCGUAACUAAAACUACUCUGCCACUACUUGUUUAAAGCGUGCGAAGGUUCGCAUACUUUCAUCAGCAAUCAUUACCUCAUAAUCGGGGUUUUGAGCAAUUAGCUCAUAUUGCCCAU
JCVI_SCAF_1096628101805/1040-1606            AAUUCAGCAGUACAAGUCCUCGACUCACUUUAUUAAAUGUUUGAACAAGGUAAUGUUUGACCAAUCAGCGUCUAUAUUCAUAACCACCAAUCUACCAACACACUCCAAUUCCC.C.GU.GAU.CACAC.CUGAA.ACUGAGUUAAUGAU..GA..GUAAUU..UA.CAGCAUGGAUGCUGUA.CAAAGCG.UAG.CUUGGCCAUGGAUGGC.CUAU.CUACGCUGGUUACGU...UCACAUCAUUAACGUAAGUUGAAGAUACAG...UGAG..AUCCUCGGGUGCGCCGUGGGAUUCCAAAGGGCGGUCGGCGGCAGCCGCCCUUUGGUUGCCAUCGCCAACGCGAUAGAACCUCGAAUAGAGGUUUCAAUCUCUUUCCCCAAAACUAAAGUUAACUAUAUUUAGUAAUCAAUUAACCACUUUAAUCUUGUUAUCCAACCUGCUUAGUAACAAUAGAUCUUUAAUAAAGACUCUCAGUACUUCAUCUGACUCAGAGCGCUUACUUUCUAACCGUAUGAUAAUUAUUGAAUUUAUUAAUCCAACAAGACGAAUUAAAGCUUUUACAGUCUCUAUGAAAACAUGCAACCCAAAU
NC_007481.1/2620503-2620980                  AAUACAGAGGGUUAGGUAUUGUUUCUUGCCAAGACCAAACACCAACCUCACGUUUAACACCCUUCCCCGUCAUCACGCCCUGAAAAUAAGCAAUUGAUGA.......................................................GUAAUA..UC.GCGCAUGGAUGCGCGA.UAAGGCG.AAA.CUAGGCCAUGGAUGGC.CUAU.CUUCGCCGUUUACGU...UCACAUCAA.................................................UUGUGGUUUGAAGGAAAUAGCGUGAUGCUCGGGUGCGCUGAGAGUGUCCAGAGAGGGACCAGCGGCAGCCCCUCUUUGGCUGCCGUCGCCAGCGCGACAAAACCUUGAAUAAGGUUUCUAAUUUCUAGAAGCGUGAAACGCGAAAGGCAUACACAUUAUCGGUGAUGAUAACCUCAAACACCUAUUCAAAUACUUAUUCGGGCUGGCGCCCGCGCGCCAGCAAGCUUAACGCCUACAUUAAAUAGCACAUACUCUUGGCUUUUGAGCGAGUAAGUAUAUUUGUGAUUCGUUGGGUUUCGU
wf3_AHAI1282_g1/257-745                      ACGGUCUCGUGUAAAAGAAAAAUAUUACUUAAACCUAACAACAAAUCUCACGUUUAACACCUUUCCCCCGUCAUCACGCCCUGAAAAUAAAUAAUUGAUG....................................................A..GUAAUG..UC.GCGCAUGGAUGCGCGCCCAAGCCA.UG..CUUGUACAUGGAUGUA.CUAU..CAUGGCGUUUACGU...UCACAACAAUUAAUUAUUUG......................................AGGGAUUAAGCGUGAUGCUCGGGUGGCGCUGGGUGAGUCCAGAGAGGGGGCAGCGGCAGCCCCUCUUUGGCUGUAGUCGCCAGCGCGACAAAACCUUGAAUAAGGUUUUUAAAUAUAUGAACAAAACCAACGUUAAAUUUAAUUAUCGAAUUGAAUAUUCCAAAGCAAUAAUGUGAUUUGUCGGAUGGCGCGGCUGCGCCGCUUAUCCGACCUACGUAUAAACAAAAAGCCUGCAAAUUUGCAGGCUUUUUGUCAUUCAAAAUGAGUAAUCAUAAACGCGCUUAUAAAACAAUUAUGCUU
BABB01000035.1/5390-5954                     AAGGAAUGUUUCACGUGAAACAUUUUGUAUAAUUCAAUAUAUAUGUAUAGUAAAUCCACAAUUCAAGGAAUCCGUCAUACAUAUACAUUUCAAACGAGUCUACGC.AGUAACU.U.AG.AGU.AUGUUU.GAAA.UCACUUCUAUACA...UA..GCAACG.CUC.GUACACGGAUAUAUGAGUGAGUCC.AUA.CUAAACUAC.GAUGGC.AAA..UAUUGACGGUGGCGU...ACUACUAUCUCAACCUAUAU.GUGAUUUC..UUACAU..ACUCUUGGUUACGGAGUAAAAUGAGUGCGGAAUGUAUAUGUAUGACGGAUUCCGUACUACUGUCAAUAAACUAUAUUAAAUAAUCAAAAAGGAAUGUUUCACGUGAAACAUUUUGUAUAACUCAAUAUAUAAGUAUAGUAAAUUCACAAUUUAAGGAAUCCGGCAUACAUAUACAUUCCAAACGAGUCUACGUAGUGACUUAGAGUAUGUUUGAAAUCACUUCUAUGCAUAGCAACGCUCGUACACGGAUGUACGAGCGAGUCCAUAUUGAGCCACGAUGGCGAAUAUGGACGGUUGCGUACUACUGUCUCAACCCAUA
hgutS8_s8_168446/1909-1345                   AAUUCACACAUUAUUUAUUUUUAUAAGUACUAUACUAUAUGACAUUUAAGCACAUCCACAACCUAAGGAAUCCUGCAUACCUAUGCAUUCCAAGCAAGUCUACGC.AGCAACU.U.AG.AGU.AUGUUU.GAAA.UCACUUCAACACA...UA..GCGACG.CUC.GUACACGGAUGUACGAGCGAGUCC.AUA.CUGAGCCAC.GAUGGC.GAA..UAUCGGCGGUGGCGU...ACUGCUUUCUCAACCUAUAU.GUGAUUUC..UUACAU..ACUAUUAGUUGUGGAAUAAAACGAGUGCAGAAUGUAUAUGCAUAACUGAUUCCGUACUACUGUCAAUAUACUAAAAUACACCUAUAAAUCAAAUCAUAUAUUAUAUAAAUAAAGGAAUGUUUCACGUGAAACAUUUCGCUAUAUUAUCUAUAAUUGAUAUUUUAUCUUAACUCAUGCCGUAAUAAACUAUGUAUAUUUAGAUUAUAUCAUCAUAAAUUUAACACUAUAAUGCUAUAUAUAUGUAUAGUACAUCCACAAUUCAAGGAAUCCGGCAUACAUAUACAUUCCAAACGAGUCUACGCAGCAACUUAGAGUAUGU
BAAY01004664.1/526-1090                      AAGGAAUGUUUCACGUGAAACAUUUUGUAUAGCUCAAUAUAUAAGUAUAGUAAAUUCACAAUUUAAGGAAUCCGGCAUACAUAUACAUUCCAAACGAGUCUACGU.AGUGACU.U.AG.AGU.AUGUUU.GAAA.UCACUUCUAUGCA...UA..GCAACG.CUC.GUACACGGAUGUACGAGCGAGUCC.AUA.UUGAGCCAC.GAUGGC.GAA..UAUGGACGGUUGCGU...ACUACUGUCUCAACCCAUAU.GUGAUUUC..UUACAU..ACUCUUAGUUGCGGAGUAAAACGAGUGCAGAAUGUAUAUGUAUGACGGAUUCCGUAUUACUGUCAAUAAACAAUAUUAAUCACUAUAAAUCAAAUCAUAUAUUAGAAGAGGAACGUUUCACGUGAAACACUAUAUUUUAUUAUUUAAUUCUCGAGUAUUAUACCAUAUGAUUUUUAUAGUACAUCCACAGCGUAAGGAAUCCGGCAUACAUAUAUAUUCCAAACGAGUCUACGCAGUAACUUAGAGUAUGUUUGAAAUCACUUCAACACUUAGCAACGCUCGUACACGGAUGUACGAGCGAGUCCAUACUGAGCCACGA
BABB01000035.1/5724-6288                     AAGGAAUGUUUCACGUGAAACAUUUUGUAUAACUCAAUAUAUAAGUAUAGUAAAUUCACAAUUUAAGGAAUCCGGCAUACAUAUACAUUCCAAACGAGUCUACGU.AGUGACU.U.AG.AGU.AUGUUU.GAAA.UCACUUCUAUGCA...UA..GCAACG.CUC.GUACACGGAUGUACGAGCGAGUCC.AUA.UUGAGCCAC.GAUGGC.GAA..UAUGGACGGUUGCGU...ACUACUGUCUCAACCCAUAU.GUGAUUUC..UUACAU..ACUCUUAGUUGCGGAGUAAAAUGAGUGCGGAAUGUAUAUGUAUGACGGAUUCCGUACUACUGUCAAUAAACUAUAUUAAAUAAUCAAUAAAGGAAUGUUUCACGUGAAACAUUUUGUAUAACUCAAUAUAUAAGUAUAGUAAAUUCACAAUUUAAGGAAUCCGGCAUACAUAUACAUUCCAAACGAGUCUACGUAGUGACUUAGAGUAUGUUUGAAAUCACUUCUAUGCAUAGCAACGCUCGUACACGGAUGUACGAGCGAGUCCAUAUUGAGCCACGAUGGCGAAUAUGGACGGUUGCGUACUACUGUCUCAACCCAU
BABB01000035.1/6059-6623                     AAGGAAUGUUUCACGUGAAACAUUUUGUAUAACUCAAUAUAUAAGUAUAGUAAAUUCACAAUUUAAGGAAUCCGGCAUACAUAUACAUUCCAAACGAGUCUACGU.AGUGACU.U.AG.AGU.AUGUUU.GAAA.UCACUUCUAUGCA...UA..GCAACG.CUC.GUACACGGAUGUACGAGCGAGUCC.AUA.UUGAGCCAC.GAUGGC.GAA..UAUGGACGGUUGCGU...ACUACUGUCUCAACCCAUAU.GUGAUUUC..UUACAU..ACUCUUAGUUGCGGAGUAAAACGAGUGCAGAAUGUAUAUGUAUGACGGAUUCCGUAUUACUGUCAAUAAACAAUAUUAAUCACUAUAAAUCAAAUCAUAUAUUAGAAGAGGAAUGUUUCACGUGAAACACUAUAUUUUAUUAUUUAAUUCUAGAGUAUUAUACCAUAGAAUUUUUAUAGUACAUUCACAACGUAAGGAAUCCGCCAUACAUAUACAUUCCAAACGAGUCUACGCAGCAACUUAGAGUAUGUUUUAAAUCACUUCAACACAUAGCAACGCUCGUACACGGAUGUACGAGCGAGUCCAUACUGAGCCACGA
BABG01033689.1/101-665                       CUAUAUAUCAUAAUAUAAUUCUCGAGUAUAAUACCAUAGGAUUUUNAUAGUACAUUCACAGCAUAAGGAAUCCGGCAUACAUAUACAUACCAAACGAGUCUACGC.AGUAACU.U.AG.AGU.AUGUAU.GAAA.UCACUUCAACACA...UA..GCAACG.CUC.GUACACGGAUGUACGAGCGAGUCC.AUA.CUGAGCCAC.GAUAGC.GAU..UAUGGACGGUUGCGU...ACUAUUGUCUCAACCUGUAU.GUGAUUUC..UUACAU..ACUCUUAGUUGCGGAGUAUCACGAGUGCGGAAUGUAUAUAUAUGACGGAUUCCGUAUUACUGUCCAUAAACUACAUUAUAUAUUCNAAAAGAAAUGUUUCACGUGAAACAUUCCGUGUGGUUCGUUCCCUUUGUAUAGUACUCUCCACAAUAUCUCGGAAUCCGGUAUACAUAUUACGUACCGGACGAGUCUCCGUUGUGACUUCAAGUAUGUUCGAAAUCCCCCUCUAUAGCUAGCGACGCUCGUACACUGAUAUACGAGCCAGUUCUUAUUGAGCCCCUAUGGGGAAUAUUGACGGUUGCGUCCUACUGUCUCAAUC
BABG01033688.1/703-139                       UAUAUUCUAUAAGCUAAUUCUCGAGUAUUAUACCAUUAGGAUUUUUAUAGUACAUCCACAGCGUAAGGAAUCCGGCAUACAUAUAUGUUCCUAACGAGUCUACGC.AGUAACU.U.AG.AGU.AUGUUU.GAAA.UCACCUCAACACU...UA..GCAACG.CUC.GUACUCGGAUGUACGAGCGAGUCC.AUA.CUGAGCCAC.GAUGGC.AAA..UAUGGACGGUUGCGU...ACUAUUGUCUCAACCUAUAU.GUGAUUUC..UUACAU..ACUCUUGGUUACGGAGUAAAAUGAGUGCGGAAUGUAUAUGUAUGACGGAUUCCGUACUAUUGCCAAUAAUCUAAAUCAUAUAUUAAAAGAGGAAUGUUUCACGUGAAACAUUCCUCUAAUAAAAGUCCAAUAAAAUAUAAAAAGUAUAUUACAUAAUCUGAAUAAUGUUGUUACGGAUUGCAAAUACCGCAGCCUGAGUACGAUCAGUAACCUCAAGCUUCUUGAAAAUACUUGAAAUAUGAUUCUUAACAGUUCUCUCACUAAUCUUCAUUUCCUUAGCAAUAUCUCUGUUAAACUUACCAACAGCCAUUUCUUUAAG
BABB01000035.1/6434-6998                     CUAUAUUUUAUUAUUUAAUUCUAGAGUAUUAUACCAUAGAAUUUUUAUAGUACAUUCACAACGUAAGGAAUCCGCCAUACAUAUACAUUCCAAACGAGUCUACGC.AGCAACU.U.AG.AGU.AUGUUU.UAAA.UCACUUCAACACA...UA..GCAACG.CUC.GUACACGGAUGUACGAGCGAGUCC.AUA.CUGAGCCAC.GAUGGC.GAA..UAUGGACGGUUGCGU...ACUACUGUCUCAACCUAUAU.GUGAUUUC..UUACAU..ACUCUUAGUUACGGAGUAAAACGAGUGCGGAAUGAAUAUGCAUGACGGAUUCCGUACUACUGUCAAUAUACUAUAUUAAAUAAUUAAAAAGGAAUGUUUCACGUGAAACAUUCCUCUAAUAAAAUUCAAAUAAAAUAUAAAACGUAUAUUACAUAAUCUGAAUAAUGUUGUUACGGAUUGCAAAUACCGCAGCCUGAGUACGAUCAGUAACCUCAAGCUUUUUGAAAAUACUUGAAAUAUGAUUCUUAACAGUUCUCUCACUAAUCUUCAUUUCCUUAGCAAUAUCUCUGUUAAACUUACCAACAGCCAUUUCUUUAAG
BAAY01004664.1/901-1244                      CUAUAUUUUAUUAUUUAAUUCUCGAGUAUUAUACCAUAUGAUUUUUAUAGUACAUCCACAGCGUAAGGAAUCCGGCAUACAUAUAUAUUCCAAACGAGUCUACGC.AGUAACU.U.AG.AGU.AUGUUU.GAAA.UCACUUCAACACU...UA..GCAACG.CUC.GUACACGGAUGUACGAGCGAGUCC.AUA.CUGAGCCAC.GAUGGC.GAA..UAUGGACGGUUGCGU...ACUACUGUCUCAACCUAUAU.GUGAUUUC..UUACAU..ACUCUUAGUUACGGAGUAAAACGAGUGCGGAAUGAAUAUGCAUGACGGAUUCCGUACUACUGUCAAUAUACUAUAUUAAAUAAUCAAAAAGGAAUGUU.............................................................................................................................................................................................................................
BABD01000901.1/393-1                         AAUUCACACCUUAUUUAUUUUUAUAAGUACUAUACUAUAUUAUAUAUAAGCUCAUCCACAACCUAAGGAAUCCGGCAUACAUAUACAUUCCAAACGAGUCUACGC.AGUAACU.U.AG.AGU.AUGUUU.GAAA.UCACUUAAACACA...UA..GCAACG.CUC.GUACACGGAUGUACGAGCGAGUCC.AUA.CUUAGCCAC.GAUGGC.GAA..UUUGGACGGUGGCGU...ACUACUGUCUCAACCUAUAU.GUGAUUUC..UUACAU..ACUCUUAGUUGCAGAGUAAAACGAGUGCGAAAUGUAUAUGUAUGACGGAUUCCGUACUACUGUCAAUAAACUAAAACAUCCGUAUUAAUUAAAUCAUAUAUUAUAUAAAUAUAAAAGUGUUUCACGUGAAACAUUUUGUAUAAUUCA............................................................................................................................................................................
hgutS8_s8_168446/1466-902                    UAGAUUAUAUCAUCAUAAAUUUAACACUAUAAUGCUAUAUAUAUGUAUAGUACAUCCACAAUUCAAGGAAUCCGGCAUACAUAUACAUUCCAAACGAGUCUACGC.AGCAACU.U.AG.AGU.AUGUUU.GAAA.UCACUUCUAUACA...UA..GCAACG.CUC.GUACAUGGAUGUACGAGCGAGUCC.AUA.CUGAUCCAC.AAUGGC.GAA..UAUGGACGGUUGCGU...ACUAUUGUCUCAACCUAUAU.GUGAUUUC..UUACAU..ACUCUUGGUUACGAAGUAAAAUGAGUGCGGAAUGUAUAUGCAUGACUGAUUCCGUACUACUGUCAAUAAACUAUAUCAAAUAAUCAAAAAGGAAUGUUUCACGUGAAACAUUCCUCUAAUAAAUUUCCAAUAAAAUAUAAAUCGUAUAUUACAUAAUCUGAAUAAUGUUGUUACGAAUUGCAAAUACCGCAGCCUGUGUACGAUCAGUAACCUCAAGCUUUUUGAAAAUACUUGAAAUAUGAUUCUUAACAGUUCUCUCACUAAUCUUCAUUUCCUUAGCAAUAUCUCUGUUAAACUUACCAACAGACAUUUCUUUAAG
hgutS7_s7_165842_1/246-811                   UGCAAUCCAAUCGGUCGCCCAUAGCUAAAUGAAAAGAAAAACAGCAAAAGCUCACAGCCUGAAUUAUCAGGCCGCGCAUUAUGUAUGGAAUUAUGUGAUUUAUGG.AGCUGCC.U.AG.AGA.CUGUUA.AAAU.UAUGUACACAGCC...CA..GCAACG.CAC.GCACAUGGACGUGCGGGCGAGGCG.UU...AGCGCCAUGGACGGC.GCUA..AAAGCCGGUUGCGU..CAUGGUCUAAGCAAUCCCUAAUCAUAAUUU..UUACAG..UGUCUUGGCAGCGUAAUCAUGAACAUAAUUCCAUACAUAAUGCGCGACCUGACACAACAAAGCCCCCAAAGCUUUUGCGUCAUUCAUAUAAAAGGAGGAAAACAUGAGCAAAGAACUAAACAAAACCUACGAUCCAAAGGACAUCGAGGACCGUCUUUACAAAAAGUGGGAAGACAAUGGCUACUUCCAUGCUGAGGUAGACCGCAGCAAAAAACCAUUCACAAUCGUGAUGCCACCACCAAACAUCACAGGACAGCUGCACAUGGGACAUGCCCUUGACAACACCAUGCAGGAUAUCCUUAUCAGAUACAAGAGAAUG
BAAV01016980.1/140-703                       UGCAAUCCAAUCGGUCGCCCAUAGCUAAAUGAAAAGAAAAACAGCAAAAGCUCACAGCCUGAAUUAUCAGGCCGCGCAUUAUGUAUGGAAUUAUGUGAUUUAUGG.AGCUGCC.U.AG.AGA.CUGUUA.AAAU.UAUGUACACAGCC...CA..GCAACG.CAC.GCACAUGGACGUGCGGGCGAGGCG.UU...AGCGCCAUGGACGGC.GCUA..AAAGCCGGUUGCGU..CAUGGUCUAAGCAAUCCCUAAUCAUAAUUU..UUACAG..UGUCUUGGCAGCGUAAUCAUGAACAUAAUUCCAUACAUAAAUGCGCGACCUGACACAACAAAGCCCCCAAAGCUUUUGCGUCAUUCAUAUAAAAGGGAGGAAACAUGAGCAAAGACUAANCAAAACUACGAUCCAAGGACAUCGAGGACCGUCUUUUACAAAAGUGGGAAGACAUGGCUACUUCCAUGCUGAGGUAGACGCAGCAAAAACCAUUUCACAUCGUGAUGCCACACCAACAUCACAGACAGCUGCACUGGGACAUGCCCUUUGACACACAUGCAGGAUAUCCUAUCAGAUACAGAGAUGCNAGGCUACAU..
BAAY01025688.1/1-493                         ............................................................................GGCUGCGCAUAUCUACCUGAGCUUGUACCAAGCGGCC.U.AG.GGA.UUGUUG.GAAU.UGUGUUUGCAAUC...CA..GCAACG.CCC.GUGCACGGAAGCACGGGCGAGACG.UUA.CCGCGCCAUGGACGGC.GCGU.AAAAGUCGGUUGCGU..CCUACCUGUCACAACCUGUAU.CACAAUUC..UUACAA..GCCCUUAGCCGCGUAGUAUGAAGCGAAGGCAGAUAUGCACAGCCUCUCGCUUCCGUCAUUUGCACCACAAUCUCAGACAAAUCAAUAAAAGUUUGCAAACACCGAUGCAAACACCACCGUAAGUAUUCCUGCCACUGCGAUAGCAAGAGAGCUCAUGGCGCCCUCUAUCUCGCCAAUCUCGAUAGCCUUCGCUGUUCCGAUGGCAUGUGAUGACGCACCAAGCGCCAGUCCCUUCGAUAUAGGCUCAGUGAUUCUGAAUAUUUUGCAAACAAACUCUCCGAGUAUAUUUCCAAGCACACCUGUCACGACGAUAACUGCG
BAAU01014849.1/575-1002                      AGGCACUGAGCAGUUACGCUCCUGCCAAUACGACGCGUCCAUACCCUUCAAUGAGCCAAAACCAAAGGGUGCUUGCAGAAAUUGCAUGUGACAUCGCGAAUAUGG.AGAUAUU.U.AG.AGU.CUGUUGGAAUU.AUGUCACAACA.....CA..GCAAUG.UCC.GUGCAUGGACGCACGGGACAGGCG.UU...AGCGCCACGGACGGC.GCUA..AAAGCCGGGUGCGU...CCUAUAGCCAAAACCUGAAA.UCAU.AUUCCNUACAG..AGUCUUAAUAUCGAAAUACUGAGCGAAGGCACAUGNCAUUUAUGCGGAGCACCCGCCCCAUAGCCNNAUAAAGUAAAAUAACGCANNAAUAUGAAAAAAUACGCAGAANGGACACAUCAUGAGCGAAACAUAAAUGAACAGAUUGAAUGCUGCGACUGCACGAAAUCACGAAGAUCUCUGAAA........................................................................................................................................
BABB01001311.1/1054-492                      AGGCACUGAGCAGUUACGCUUCCGCCAAUACGACGCGUCCAUACCCUUCAAUGAGCCAAAACCAAAGGGUGCUUGCAGAAAUUGCAUGUGACAUCGCGAAUAUGG.AGAUAUU.U.AG.AGU.CUGUU..GGAA.UUAUGUCAAAACA...CA..GCAAUG.UCC.GUGCAUGGACGCACGGACAAGGCG.UU...AGCGCCACGGACGGC.GCUA..AAAGCCGGUUGCGU...CCUAUAGCCAAAACCUAAAUCAUAAUUCC..U.ACAG..AGUCUUAAUAUCGAAAUACUGAGCGAAGGCACAUGCAAUUUAUGCGGAGCACCCGCCCCAUAGCCAAUAAAGUAAAAAUAACGCAAAAAUAAUGAAAAAAUAACGCAGAAAGGACACCACACCAUGAGCGAAAACAUAAAUGAACAGAUAGAAUGCUGCGACUGCAACGAAAUCCACGAAGACCUUCUGAAAAUAGUAAAUGAUACAAUGCCUGAGGAAACCGAGCUCUACGACCUUGCAGAGCUUUUUAAGGUAUUUGGCGACUCCACCCGGAUCAGAAUCCUCUUUGUAUUGUUUGAAGCGGAGGUAUGCGUCUGCG
BABG01001480.1/957-1519                      AGGCACUGAGCAGUUACGCUCCCGCCAAUACGACGCGUCCAUACCCUUCAAUGAGCCAAAACCAAAGGGUGCUUGCAGAAAUUGCAUGUGACAUCGCGAAUAUGG.AGAUAUU.U.AG.AGU.CUGUU..GGAA.UUAUGUCACAACA...CA..GCAAUG.UCC.GUGCAUGGACGCACGGACAAGGCG.UU...AGCGCCACGGACGGC.GCUA..AAAGCCGGUUGCGU...CCUAUAGCCAAAACCUAAAUCAUAAUUCC..U.ACAG..AGUCUUAAUAUCGAAAUACUGAGCGAGGGCAUAUGCAAUUUAUGCGGAGCACCCGCCCUAUAGCCAAUAAAGUAAAAAUAACGCAAUAUAGCGCAAAAAUAACGCAGAAAGGACACCACCAUGAGCGAAAACAUAAAUGAACAGAUAGAAUGUUGCGACUGCAACGAAAUCCACGAAGACCUUCUGAAAAUAGUAAAUGAUACAAUGCCUGAGGAAACCGAGCUCUACGACCUUGCAGAGCUUUUUAAGGUAUUUGGCGACUCCACCAGAAUCAGAAUCCUCUUUGUGUUGUUUGAAGCGGAGGUAUGCGUCUGCGACC
BAAU01014848.1/965-409                       .......GAGCAGUUACGUUCUUGCCAAUACGACGCGUCCAUACCCUUCAUGAGGCCAAAACCAAAGGGGGCUUGCAGAAAUUGCAUGUGACAUCGCGAAUAUGG.AGAUAUU.U.AG.AGU.CUGUU.GAAAU.UAUGUCAC.AACA...CA..GCAAUG.UCC.GUGCAUGGACGCACGGACAAGGCG.UU...AGCGCCACGGACGGC.GCUA..AAGCCCGGUUGCGU...CCUAUAGCCAAAACCUGAAAUCAU.AUUUCCU.ACAG..AGUCUUAAUAUCGAAAUACUGAGCGAAGGCACAUGCAAUUAUUGCCGAGCAACCGGCCCCCCCAUUCAAUAAAGUAAAAAUAACGCAAAAAUAAUGAAAAAAUAACGCAGAAAGGACACCAUCAUGAGCGAAAACAUAAAUGAACAGAUAGAAUGCUGCGACUGCAACGAAAUCCACGAAGAUCUUCUGAAAAUAGUAAAUGAUACAAUGCCGGAGGAAACCGAGCUCUACGACCUUGCAGAGCUUUUUAAGGUAUUUGGCGACUCCACCAGAAUCAGAAUCCUCUUUGUGUUGUUUGAAGCGGAGGUAUGCGUCUGUG
BABG01027172.1/334-899                       UAAAAAGUCAUUAACAAUAAUGGCUUUAACAGUUCCUUUAAAAAUCAGUUUAUCUCACAGCUGAGGAAAGCACCGGUGAAUCAUACUAUAUAUUGAGCUUUACGA.AGCAGCU.U.AG.AAG.CAGUUA..GAA.UUAUUUCCACAUA...CA..ACAAUG.CCC.CAGCAUGGACGCUGGGGCAAGGUG.UU..AUGAGCCAUGGACGGC.GCAU.AAAAGCCGGUUGUGU..CAUGGUCUAAACACACUAAAUCAUAAUUC...UUACUG..CUUCUUAGCUGCGUAGUACUUGCGAAAUAUAUAGUAUGGUUCGCCGGUGCUUUCCGUAUUAUAAAAAGAACAUAUUAUAAGUUUACCGCAUCUAUNAAUUUUUGGAACGCUGCACGUCCCUCAUCAGUGCACUUGUACACUCCUGCACACUCUAGCACCUCUUUAAAUACCAGUCCAAUCUCCUCAUUGAUGAUACCAUCCAUUUUUGACUCAUCUAUCUUAUCAUACUUUGACCUAUACUUUAGAGCCCAGUCCGCCUGUGAUGCCNGAGUCUCCGUCGAAUGCGAUCCUUUCCUGGUAGGAAUGCAUCCCUAAGUUC
BAAY01029070.1/362-1                         GUAAAAAGUCAUUACCAAUGAUGUAUUUAAUAGGGUAUUUAAAAAUUAAUUUAUUUCACAACCUAAGGAAAGCACCGGCGAACAUGCUAUAUAUUGAGCUUUACGAAGCAGCU.U.AG.ACG.CAGUUAGAAGU.AUGUCCA..CCUA...CA..ACAAUG.CCC.CAGCAUGGACGCUGGGGCAAGGCG.UU..AUGUGCCAUGGACGGC.ACAU.AAAAGCCGGUUGUGU...CAUGGUCUAACACACUAA...UCAUAUUC..U.GCAA..GCU.UCAGCCUAGUCCUUCGCCGUGCAAAAUAUUUUGUUCUUCUGUUUGUAGAUUGUUGUGUGUCUGUUGGUGAGUUUUUGUGAUAUUAGUUGUCUGGUUGGUUUGUGUUGUGGUGUGU........................................................................................................................................................................................................
BAAU01017280.1/448-930                       UANAAAAGUCAUUAACAAUAAUGGCUUUAACAUGUCCUUUAAAAAUCAGUUUAUCUCACAGCCGAGGAAAGCACCGGCGAACAUACUAUAUAUUGAGCUUUACGA.AGCAGCU.U.AG.AAG.CAGUUAGAAUU.AUGUCCA..UAUA...CN..ACAAUG.CCC.CAGCAUGGACGCUGGGGCAAGGCG.UU..AUGCGCCAUGGACGGC.GCAU.AAAAGCCGGUUGUGU...CAUGGUCUAAACACACUAAA.UCAUAAUUC.UUACUG..CUUCUUAGCUGCGUAGUACUUGCGAAAUAUAUAGUAUGGUUCGCCGGUGCUUUCCGCAUUAUAAAAAGAUUAUUGAAAAUCUUAUGCAUUUACCGCAUCUAUUAAUUUUUGGAACGCUGCACGUCCCUCAUCAGUGCACUUGUACACUCCUGCACACUCAAGCACUUCUUUAAAUACAAGUCCAAUCUCCUCAUUGAUNAUACCCAUCAUAUUAGACUCCUCAAUCUUAUCAUACU...................................................................................
BABB01000615.1/1419-1984                     AGUAAAAAGUCAUUAACAAUAAUGGCUUUAACCGAUUCUUUAAAAUCAGUUUAUCUCACAGCCGAGGAAAGCACCGGCGAACAUACUAUAUAUUGUGCUUUACGA.AGCAGCU.U.AG.AAG.CAGUUAGAAUU.AUGUCCACC.UA....CA..ACAAUG.CCC.CAGCAUGGACGCUGGGGCAAGGCG.UU..AUGUGCCAUGGACGGC.ACAU.AAAAGCCAGUUGUGU...CAUGGUCUAAACACCCUAAA.UCAUAAUUC.UUACUG..CUUCUUAGCUGCGUAGUACUUGCGAAAUAUAUAGUAUGUUCGCCGGUGCUUUCCGCAUUAUAAAAAGAUAAUUGAAAAUCUUAUGCAUUUACCGCAUCUAUAAAUUUUUGGAACGCUGCACGUCCCUCAUCAGUGCACUUGUACACUCCGGCACACUCAAGCACCUCUUUAAAUACAAGUCCAAUCUCCUCAUUGAUGAUACCAUCAAUAUUAGACUCAUCAAUCUUAUCAUACUUAGACAUAAACUUAAGAGCCCAGUCAGCAUGUGAUGCAAGAGUCUCAGUCGAAUGCAGAUCCUUUCCUGUAAGGAUUGCAUCCC
BABB01001694.1/1895-1329                     CCAACCCGAAAGCAUCGCAUUUAUGCGAUGUUUUUUUAUUUUUAGAUUGUUGCUGACGCCGGACGCACCCGCAGCAGUAAAAUACACCUUGCAUGCGCUAACGCUACGCUGUU.U.AG.AUG.CUGUA.GAAUU.AUGCUUCA.CAAA...UA..GAAAUG.CCC.CACCAUGGACGGUGGGGCAAGGCG.UU..ACGCACCACGGACGGU.GCGU.AAAAGCCGGUUUCGU...CAUUCUGUGAAACUCUAUAU.GCAUAAUUCAU.ACAG..CAUCUUAACUGCAAAGCGUUAGCGCAUGCGAGGUAUUGUGCAUCGCAGAGUGUACUCCGGGCGCCAAUAUUUCUGAUAAUUAAUCAUCAUAUCCGUUAGGAUUGUUCUUCUGCCAUCUCCAUGAGUCGGCACACAUCUCCUUAAUACCAUACUGUGCUUCCCAGCCGAGCUCUCUCUUGGCCUUUGAUGGGUCACAGUAGCAUGUAGCAAUAUCGCCAGGUCUUCUAGGCUUUAUUGUAUAAGGAAUCUUAACACCUGUUGCAGCCUCGAAAUUCUUUACGAUAUCAAGCACGCUGUAGCCGUGUCCUGUUCCAAGAUU
BABG01003660.1/530-1                         CCAACCCGAAAGCAUCGCAUUUAUGCGAUGUUUUUUUAUUUUUAGAUUGUUGCUGACGCCGGACGCACCCGCAGCAGUAAAAUACACCUUGCAUGCGCUAACGCUACGCUGUU.U.AG.AUG.CUGUA.GAAUU.AUGCUUCA.CAAA...UA..GAAAUG.CCC.CACCAUGGACGGUGGGGCAAGGCG.UU..ACGCACCACGGACGGU.GCGU.AAAAGCCGGUUUCGU...CAUUCUGUGAAACUCUAUAU.GCAUAAUUCAU.ACAG..CAUCUUAACUGCAAAGCGUUAGCGCAUGCGAGGUAUUGUGCAUCGCAGAGUGUACUCCGGGCGCCAAUAUUUCUGAUAAUUAAUCAUCAUAUCCGUUAGGAUUGUUCUUCUGCCAUCUCCAUGAGUCGGCGCACAUCUCCUUUAUACCAUACUGUGCUUCCCAGCCGAGCUCUCUCUUGGACUUUGAUGGAUCACAGUAGCAUGUAGCACUUUCGCCAGGUCUUCUAGGCUUUAUUGUAUACGGAAUCCUUACACCUGUUGCAGGCUCGAAAUUCUUUACGA.....................................
BABD01004484.1/514-1                         AUUUAUCAGAAUCGUCUGUGUCCUUUUUUUAAUUUGAAUAACUGUCGGUGGCAGGUCGGGAUAGGGCUCACGCGUGUGGCUGCAGUGUCGCAGAAGCGUAUAGCGGAGCUAUU.U.AG.AGU.CUGUU.AAAUU.AUGCUUUGAAGCA...CA..GAAAUG.CCG.AGGCAUGGAAGCCGAGGCAAGGAG.AUA.UCGAGCC.CGGACGGC.GAG..UAUCGACGGUUUCGU...CAGGCAUAGAAGUAUUUACU.GCAUAAUUUAU.ACAG..AGUCUUAAUAGCGCAGUGUAGCAUCUGCGACACUGCAGCCACACGCGUGAGCCCAUCCCGACCUGCCACCGAAGUGGCGAUAAGGAGUGAAAAAUAUGGAUAUAAUUGAUUAUCUGCCACAAAAGAUGAAGGCUGAGGCAGAAGCGUACAUGCCGUGUGGUCUGGAGGAAAUCAGGGUGCGCGCCGGAAAGCAGGUGCAGUAUAUGUUUGCGGGAGGAUGUAGAGCCGAGAGUGUAUAUCUCACUAUAGAGAUAUUGAGGAGAUGA.....................................................
BABB01000759.1/2689-3255                     CAGAUAAUCAAUUAUAUCCAUAUUUUUCACUCCUUAUCGCCACUUCGGUGGCAGGUAGGGAUGGGGCUUAUGCGUGUGGCUGCAGUGUCGCAGAAGCGUAUAGCGGAGCUAUU.U.AG.AGU.CUGUU.AAAUU.AUGCUUUGAAGCA...CA..GAAAUG.CCG.AGGCAUGGACGCCGAGGCAAGGAG.AUA.UCGAGCC.CGGACGGC.GAG..UAUCGACGGUUUCGU...CAGGCAUAGAAGUACUUACU.GCAUAAUUUAU.ACAG..AGUCUUAAUAGCACAGCGUAGCUUCUGCGACACUGCAGCCACACGCGUGAGCCCCAUCCCGACCUGCCACCGACAGUUAUUCAAAUAAAAAAAGGACACAGACGAUUCUGAUAAAUCAUCUAUGUCCUAUUUAUAUUACAUGUCCAAUUGUUUUAGAACGUGAAAAUUAUUAUUUUUUACAUCCUGUCAGGAGCUGAGAAUCCAAGCAUAUCUAUACAAGCCUCAAGUAUCUCCUUUGUGAGCACAAGCAGCGAAAUAUAUGACUUCUUAAGUUCUUCAUUCUCCUCAGAAAGAAUCUUUGUGUCAUGGUAGAAGCCGU
BABB01012412.1/395-1                         CUCGGAUUUCAUGUUUUCCAAUACUUCCAAUGUCGAAGCGACUGUCAAAAGCUCGUCGGGAUGGUGCUCACGCGCGAGACUGCUGUGUCGCAGAAGUGUAUAGCGGAGCUAUU.U.AG.AGU.CUGUU.AAAUU.AUGCUUUGAAGCA...CA..GAAAUG.CCG.AGGCAUGGACGCCGAGGCAAGGAG.AUA.UCGAGCC.CGGACGGC.GAG..UAUCGACGGUUUCGU...CAGGCAUAGAAGUACUUACU.GCAUAAUUUAU.ACAG..AGUCUUAAUAGCACAGCGUAGCUUGUGCGUCACUGCAGCCACACGCGUGAGCCCCAUCCCGNCCUGCCACCGACAGUUAUUCAAAUAAAAAAAGGACACAGACGAUUCUGAUAAAUAAGGUAUGUCCUAUUUAUAUUACAUGUCCAA............................................................................................................................................................................
hgutS7_s7_164358_2/869-327                   .........................UGUAGCAUUUUGCCACAACGUAAGGCACGUAAGCCGCGGCCACCGCGAGCGUACACGUGUUGCCCUGAGAGCGAAUAGCGAAGCUGUU.U.AG.AGU.CUGUA.GAAUU.AUGCUUCGAUACA...CA..GAAAUG.CAC.CGGCAGGGACGCCGGGGCAAGGAG.CUA.UCGAGCCAUGGAGGGC.GAG..UAGCGACGGUUUCGU...CAGCUGGAGAAAAUCUAUAA.GCAUAAUUC.GUACAG..AAUCUUAACAGCGCAGCGUAGCGAACAGGGCAGCAUGUGGACGCUCGCGAUGGACGCAUCUUACGUGCCGUCCUUAGAACCACAAUGAAGCAACAAAACAAUGACUACAAUUAGACCGCAAAAGAGGGAGAAAACAUGGAAUUUAACGGGGUAUUUCACCAGGCAUAUGACAACUACUGCUAUCCUUUAAAUGAGGAUGAAUUAAUCAUAAAUAUAAAGACCGGUUAUGAUGUGAAGGAAGUAAAUAUCAUACUCGGUGACCCGUUCGCAGCCGGUAUCUUAGGCGGUGGGGAGACCUGGAAUGGCGAUAAGCAGCCGA
BABB01000218.1/10158-10725                   CAAGUAUAAUUAAGCAGCAUCAUUUGUAGCAAUUUUGCCACAACGUAAGGCACGUAAGCCGCGGCUACCGCGAGCGCACACGUGCUGCCCUGAGAGCGAAUAGCGAAGCUGUU.U.AG.AGU.CUGUA.GAAUU.AUGCUUCGAUACA...CA..GAAAUG.CAC.CGGCAGGGACGCCGGGGCAAGGAG.CUA.UCGAGCCAUGGAGGGC.GAG..UAGCGACGGUUUCGU...CAGCCGGAGAAAAUCUAUAA.GCAUAAUUC.GUACAG..AAUCUUAACAGCGCAGCGUAGCGAACCGGGUAGCGCGUGGACGCUCACGGUGGCAGCGACAUACGUGCCGUCCUCAGAACCACAAUGAAGCAAUGCAACAACGACUACAAUAAGACAGCAAAAGAGGGAGAAAACAUGGAAUUUAACGGGGUAUUUCACCAGGCAUACGACAACUACUGCUAUCCUUUAAAUGAGGAUGAAUUAAUCAUAAAUAUAAAGACCGGUUAUGAUGUUAAGAAAGUAAAUAUCAUACUCGGUGACCCGUUCGCAGCCGGUAUCUUAGGCGGUGGUGAGACCUGGAAUGGCGAUAAGCAGCCGA
BAAV01011582.1/1247-790                      ..............................................................................................................GUU.U.AG.AGU.CUGUA.GAAUU.AUGCUUCUAUACA...CA..GAAAUG.CAC.CGGCAGGGACGCCGGGGCAAGGAG.CUA.UCGAGCCAUGGAGGGC.GAG..UAGCGACGGUUUCGU...CAGCAAAAGAAAGUCUAUAA.GCAUAAUUC.GUACAG..AAUCUUAAAAGCGCAGCGUAGCGAACAGGGCAGCGCGUGGACGCUCACGGUGGCCGCGACUUACAUGUCGUCCUCAGAGCCACAAUGAAGCAAUGCAACAACGACUACAAUAAGACAGCAAAAGAGGGAGAAAACAUGGAAUUUAAUGGGGUAUUUCACCAGGCAUACGACAACUACUGCUAUCCUUUAAAUGAGGAUGAAUUAAUCAUAAAUAUAAAGACGGGUUAUGAUGUGAAGAAAGUAAAUAUCAUACUCGGUGACCCAUUCGCAGCCGGUAUCUUAGGCGGUGGGGAGACCUGGAAUGGCGAUAAGCAGCCGA
BAAY01014418.1/679-111                       UAGAAAGAUUUCUGUCUUUUUUUUGGGCCGUGGGUAUUUGCAUCCAUUANAAAUUGAAUCCCCCAAAGCGUGAGCGCACACGGACUCCCGUGAGAGCGCAUAGCGGAGCUGUU.U.AG.UGG.CUGUA.GAAUU.AUGCAUAGAAACA...CA..GAAAUG.CCC.GGCCAUGGAAGGCAGGGCAAGGAG.AAA.UCGAGCCAUGGAGGGC.GAG..UUUCGACGGUUUCGU...CGAGCAUAGAAAAUGUAAAAAGCAUAAUUC.GUACAG..CCACUUAACAGCAAAGCGUAGCUCGAAGGGGAGUUCGUGUGCGCCACCGCUUUGUGGGGNUUACGGCCCGUAAUAAUUCAUAUUAUUUUGUGUUUACAUAGCACAAAAAAUGUGCUAAAUUUUUAUGUAAAGUACAGUCUCAAAUGACUGUAAAUAAGACAUAAGGUGGUUGAUAGAAUGGUACUGGCAGUUGAGAUAAUAGUCUGCUGCUUAAUAUUUGGCAUAUACAGAGUAAUACGGAUAAAGCGGGAUCCGGCAUAUAAGAUAAGCAAUAUGCCCGAGAAGCUGCAGAAAAAGGUCAUGCAUAUGCGCGGCUACA
BABB01012429.1/522-1                         AUAACAGUAGCAUUCAGUCUGCAUGGGCCAGAUAUAAGGUAAGAUAGUCUCACCGCAGAUAGCAGGCUUCCGAGCGACGAACACGCUCCCCGUAAGCGAUUAGCGAAGCGCCU.U.GG.AUA.UUGUAGAAGUU.AAGUCAUGAAACG...CU..GAUACG.CAA.AUGCAUGGACGCAGUGGCGAGGAG.AC..ACGGGCCUCAGAUGAC.UCGU..UUCGGCGGAUUCGU...CAAGAAUUGACCGCCUUCAG.GCAGAAUUUCGAGCAG..AAUAUUAGCCGUGCAGCGUAGCUUACGGGGAGUANGUAGGUAACCCAGCAGGCGGUGACCUGCGGUCCGUAAUUUUAUAGAAAAAUAUAGCGUAAUCAGCAUAAGUUUGGUAUAAUUUGGAUAUGAAAAAUAAGCGAAGAUUUGCAAUGGUCUCAGUUUCAGUAAUCGUAGUAGCAUUGAUUCUCGAGGCGGGAAUUUUGAAAUAUGUAAAUGAUGCAAAUGCAUAUAAGCUAUCAAAGGUGAUGGGGAUCGUGUUUUCACUGUGCUGAUAA...............................................
BABD01008410.1/1-471                         .................................................................................................GCAUAGCGGAGUCACU.U.AG.AUA.CUGUAGAAUUA.UGCUUCA..CACG...CA..AAAAUG.CCC.CGCCAUGGACGGCGGGGCAAGGCG.UU..AUGCGCCACGGAUGGC.GCAU.AAAAGCCGGUUUUGU...CAAGCAUAGAAAACAUAAAA.AGCAUAAUUCGUACAG..UAUCUUAGUGAUGCAGCGUAGCGAACACGAGAGCAUGUGCACCCCGGAAACCGGCACUUAGGCCACAUAUAACAGUUACAAAUCAGUUCUGGCCAUAGUAUGCGUUAGCACCAUGCUUACGGUAGAAAUGCUUCUCCUUUAUGUUGUCCGGGGCUGGCUUCACGUCCGGAUUUACUGACUCUGUGAGUCUGGCCAUCUUUGCCACUUCCUCUAGGACCACGGCGUUUUGCACAGGCUCAGCUGCAUCCUUUCCCCUAGCAAACCGUCCGCGAUUCUGACAGAGCACAGUCGGUGUGUUUUCCGGAUUGAUUUUUCUGUU
BABB01000982.1/1-477                         ............................................................................................UGAGCGCAUAGCGAAGCUGCC.U.AG.AUA.CUGUUGAAUUA.UGCACACGAUACA...CA..GAAAUG.AGU.UCCCACGGAUGGGAGCUCAAGGAG.A.A.CCGCGCCACGGACGGC.GCGU.U.UCGACGGUUUCGU...CAAGCAUAGAUACCCUAUAA.AGCAUAAUUCCUACAG..UAUCUUGGCAGUGCAGCGUAACUCAAGCGAGAGAGUGUGCACAAGCCUGGGCUCAGGGGAUUAAGCCCCGUCCUACUGCCAAUGUCUCUGCACCAAAAAAGCAGCCUUUGAGCUUCACACUCAAAGUCUGCUUCUUUUUUAUUUUAUAAGCUGUCCAUAGCCUGAUACAUGGAAAGCAUAGGAGCCAUAACGGCUGCCACAAGUACACCAACAAUAAGUGCCAGAACAAGGAUAAUCAUUGGCUCGAUAGCUGCCAUAACUGUCUGGGUAGCCAACUCAACUUCCUCAUCAUAGUAGUCUGCCAGUCGGGUAAGCAUGC
BAAV01009409.1/643-75                        CAUAAUUUUUCUUUUUUCAUACUUAUAUUUUCAUUCUGCCACAGCGCAAGGAGCUUUAUCACGUGAGACCGGCUGGGGCAUGCUCUCUCGCGUGAGCGAAUAGCGGAGCUGCC.U.AG.AUA.CUGUUGAAUUA.UGCACACUAUACA...CA..GAAAUG.AGC.UCCCACGGAUGGGAGCUCAAGGAG.A.A.CCGCGCCACGGACGGC.GCGU.U.UCGACGGUUUCGU...CGGGUAUCGUAAAUCUUUAA.GGCAUAAUUCCUACAG..UAUCUUGGCUGCGUAGCGUAGCUCACGUGAGAGAGUGUUCACAAGCCAUGGCUCAUGGGAUGAAGCCCCGUCCUACUGCCAGUCCCCUCAGACAAAGAGGAAGCAGUCUCCUCGCUUUCGCUCAAAGACUGCCUCCUCUCGAUCUUUUUUCAACUACAGCUGCUAUGCCAGCCUCUUAUUUUUCUCAAGAAGCUCAUAGAUUUUCUCAACGUCAUAAUCCGGCUUCAUUGAUAACGCUGCCUCAUAAAUUGGAGCGAUAACCUCCUCUUUUUCUUCCAGAUCAUCCGCUAUCUCUGCCACGCUCUUGUCCUUUUGCAGC
BAAV01021692.1/108-676                       AGAGGUGGUGCUUUGUCAUCAAAUUUUUUCUUUUUUUGCCACAGCGUAAGGGGCUUUAUCCCAUGUGACCGGCUGGGGCAAGCUCUCUUGCGUGAGCGAAUAGCGAAGCUGCC.U.AG.AUA.CUGUUGAAUUA.UGCACACGAUACA...CA..GAAAUG.CCC.UGCCACGGAUGGCAGGGCAAGGAG.A.A.CCGCGCCACGGACGGC.GCGU.U.UCGACGGUUUCGU...CGAGCAUCGUAAAUCUUUAA.GGCAUAAUUCCUACAG..UAUCUUGGCAGUACAGCGUAGCUCACGCGAGAGAGCGUGCACAAGUCAGGGCUCAUGGGAUGAAGCCCCGUCCUACUGCCAAUGUCUCUGCACAAAAAAGCAGCCUUUGAACUUUACACUCAAAGUCUGCUUCUUUUCAUUUUAUAAGCUGUCCAUAGCCUGAUACAUGGAAAGCAUAGGAGCCAUAACGGCUGCCACAAGCACACCAACAAUAAGUGCCAGAACAAGGAUAAUCAUAGGCUCAAUAGCUGCCAUAACUGUCUGGGUAGCCAACUCAACUUCCUCAUCAUAGUAGUCCGCCAGUCGGGUAAGCAUGCCU
BAAY01014083.1/341-909                       UUGUAGCAGAGCUAUGUAACUUUGUCAUUAUAUUUUUUGCCACAGAGUAGGGGGCUUUAUCCCAUGUGACCGGUUGGGCACACUCUCCCGUGUGAGCGAAUAGCGAAGCUGCC.U.AC.AUA.CUGUCGAAUUA.UGCACACGAUACA...CA..GAAAUA.AAC.UGCCACGGAUGGCAGUUCGUGGAG..AA.UCGCGCCACGGACGGC.GCG..UUGCGACGGUUGCGC...CGGGAAUAGAUACCCGAUAA.AGCAUAAUUCCUACAG..UAUCUAGGUCGUGCAGCGUAUCUCACGCGAGAGAAUGUGCACCAGCCUGGGCUCAGGGGAUAAAGCCCCGUCCUACUGUCAGUAUCCCUUAGUCGAAAAAAGAAGCAGUCUCUGUGCUCCCGGCCGAAGACUGCUUCAUAUGGAUUUUCGAAUUUUCAGCUGCUGUUAUGCCAGCUUCUUAUCAGUCUCAAGAAGCUCCUAGAUAAUCUCAACAUCAUACUCCGGGUUCAUAGACGAUGCCGCUUCGUAAAUUGGAGCGAUUACCUCGUCUUGUCUUCCAGGUCAUCUGCAAUUGCCGCGACGCGCUAGUACUGUUGCA
BABD01026585.1/492-1                         CUAGGAAGAAACCGUGCAAAUGAAUAUUAUUGUCACAGAGUAAGGGCUGCAAGCCACGGCACCGCUGUGGCGCUACGCUAUAUGCAUUUGAUUGAGCGAAUAGCUAAGCCGCU.U.AGUAUA.CUGUAGGAUUA.UGCACAUGAAGCA...CA..GUUAUG.ACU.UGCCAUGGAGGGCAAGUCUAGGUG.UA..CCGCGCCACGGAAGGC.GCGU..UUAGACGGUUUCGU...CAAGCAUAGAAGCGCACAAA..GCAUAAUCCGUACAG..UAUCUUAGCGGCAUAGCGUAGCGUAAGCAAAGCAUAUGCGUGUGACCUGGCGGUGCCGUGGCUUACAGUCCGUCCUGUAGUACAUCCUAUAGUACAUACAGCGGUAUCCCCUGUUACCCUGACGAUGCUCUAUACCGAAUAGUCAGCUUCAGNCCUGGAUCUUGCGCAGCUGACCUACGCUUGAAAGAAACAGAAAGAGGAAGAAGAAAAAAAAAAACAAAGAAGAAAGAAANNNCNNCCCC.............................................................................
BABG01025746.1/214-781                       UGUCUCCGUGCGGAAUUUGCAAUCCACCACAGUAGAUGUGCAUUAGCAUUUGCAAGCCACGACACCGCCAGGGCACACGCAUAUGUUUUGAUUGAGCGAAUAGCGAAGCCGCU.U.AG.AUA.CUGUAGGAUUA.UGCACAUGAAGCA...CA..GAAAUG.ACU.UGCCAUGGAGGGCAAGUCAAGGAG.A.A.CCGCGCCACGGAAGGC.GUGU.U.UCGACGGUUUCGU...CAAGCAUAGAAGCGUAAAA..AGCAUAAUCCGUACAG..UAUCUUAGCGGCAAAGCGUAGCGAAAGCAAAGCAUAUGCGUGUGCCCUAGCGGUGCCGUGGCUUACAGUCCGUCCUGUAGUACAUCCUAUAGCACAUACAGCAAAAUCCCCUGUAACCCUUGACGAUUGCUAAACCGAAAAGUAUAAUAGAAUAGCUNAUGAAUUCAAUAUUUUAAUAUAGAUGGAGGAAACCAAAUGGCACUGAGCAAAAAGCCGGUCAACGGCCUGAAGGAUAUACUACCUGCAGAGAUGGAAAUCCGUGAUUAUGUGACAAGUGUGAUCCAGGAUACAUACAGAAGCUUCGGAUUUACACCGAUUG
BABB01000066.1/9771-9204                     UGUCUCCGUGCGGAAUUUGCAAUCCACCACAGUAGAUGUGCAUUAGCAUUUGCAAGCCACGACACCGCCAGGGCAUACGCAUAUGUUUUGAUUGAGCGAAUAGCGAAGCCGCU.U.AG.AUA.CUGUAGGAUUA.UGCACAUGAAGCA...CA..GAAAUG.ACU.UGCCAUGGAGGGCAAGUCAAGGAG.A.A.CCGCGCCACGGAAGGC.GCGU.U.UCGACGGUUUCGU...CAAGCAUAGAAGCGCAAAA..AGCAUAAUCCGUACAG..UAUCUUAGCGGCAAAGCGUAGUGAAAGCAAAGCAUAUGCGUAUGCCCUAGCGGUCCCGUGGCUUGCAGCCCGUAUAAUUGCCAUAAACCCUUGACGAUUGCAAAACCGAAAAGUAUAAUAGAAUAGCUAAUGAAUUCAAUAUUUUAAUAUAGAUGGAGGAAACCAAAUGGCACUGAGCAAAAAGCCGGUCAACGGCAUGAAGGAUAUAUUACCUGCAGAGAUGGAAAUCCGUGAUUAUGUGACAAGCGUGAUCAAGGAUACAUACAGAAGCUUCGGAUUUACACCGAUAGAGACACCAUGCAUGGAGAAUAUAGCAAAU
BABG01011318.1/837-276                       AACUAUUGAAAGCGCCGUAUACCGAACGGUACGUACGGUGCUGUGAGAGGACAGCGGUUAGCCACCGCCUCCUACUCGAUUGCAGAAUGAAAAUACAUUC......UGCGUUA.U.UG.AAC.CAGUU..AAUU.UUGGCACGCUGUAC.UUG...AAAUG.CAC.CGGCAUGGACGCCGGGGCAAGGCG.UU..AUGUGCCAUGGACGGC.ACAU.AAAAGCCGGUUUAGU...CGAGCAUAGAAAAACUAUGA.GCAUAAUUC.GUACAG..CCUCUUAACAGCGUAGCGUUAGCUCCUAGAGAGCAUAUGGCCGCAUGCCGGGUUAACCACGCAGUGGCAUUUAAAAUACGGAGGAAUAACAUGAACGAUAAAAAAUACUCGCUGCGCCCAUAUCUGCUUGCAUACAAAUGGCACUAUGCGAUAGGCAUUUUUGUGCUUCUUGCAGUAGACCUUGCAAAUCUGUACAUUCCGCAGUUUAUUGGGGAGAUAAUCGACGGAAUCACUGCAGGAAAGCUUGAUAUGGCGGGCGUGGGCGGCAUUAUAUUUAAGAUACUGAUAACAGGCCUGAUAAUCAUGGCGGGGCGCUUUG
BABB01010186.1/450-1                         AAGCAGGUCCGGCUUUGCCGGGCCUGUUUUUUGGUGAUGAGAUAUGGAGAAAAGUAAGUCCCGGGCACCGGGCAGGCACGCACACUUUCAUGUGUGCGAAUAGCGCAGCCUCU.U.AG.AUA.CUAUAGAAAUU.AUGCCCAU.GAAAC.ACA..GAAAUG.UCC.UGCCAUGGACGGCAGGACAAGGUG.UU..AUGCGCCAUGGAUGGC.GCAU.AAAAGCCGGUUUCGU...CAAGCAUAGAACAACUACAA.GCAUAAUUUCGUACAG..UAUCUUAGAGACGUAGCGUAGCGCACGGGAAAGUGUGCGUGUCUGUCCGGUGCCCUGGACUUACGAGUCUAUUUUAUGGCAAAAAUAAAAAAUAUAAAUUCGCUCUUUCAUAUAGAGGAAAAAAGUGAUAAUAUUUUAAGGUAUGAAAAAAUUGCUGCAAAACACACAAACGUGUGAAGCACAGCCAUAAACGGGAAA.........................................................................................................................
BAAV01001293.1/334-1                         GGCGCAGCGAGUAUUUUUUAUCGUUCAUGUUAUUCCUCCGUAUUUUAAAUGCCGCUGCAUGGUGAGCGUGCGACCGCAACAUACACUCUCGUAGAGCGACUAGCGAAGCUGUU.U.AG.AGU.CUGUA.GAAUU.AUGCCCUGAUAAC...CA..GAAAUG.CAC.CGGCAUGGACGCCGGGGCAAGGCG.UU..AUGUGCCAUGGACGGC.ACAU.AAAAGCCGGUUUCGU...UGAGCAUAGAAAACCUUCGA.GCAUAAUUC.GUACAG..CCUCUUAACCGCGUAGCGUUNGCUCCUAGAGAGUGUAUGUUGCGGUCACACACUCAUCAUGCAACGGUCUAUCUACCUCCACAAG..........................................................................................................................................................................................................................................
BABD01036649.1/1046-492                      UCAAGGAGAGUAAUAAUUGUUCGUAAACCCCCANCGUAAGGCAGUAGCCCCCAUUACUACUGACUCACACGUACUUUCCCCGAAGCGCGAUAGGCGAAGA.........GGUU.U.AG.AUA.CUGUA.GAAAU.UAUGCCCAUGAGAC.ACA..GAAACG.CCC.CGCCAUG.ACGCAGGGGCGAGGAG.AC..CCGCGCCAUGGACGGC.GCGU..UUCGACGGUUUCGUCAAAGUAUAGAAAAAACUUCCAGCCAUAAUUUUGGUACAG..UAUUCUAACC.........CACGUAGCGUAGCGAUGGCGGGAGAGUACGUUUGAAUCCAGUAAGUACCCCGUGCUGCGUGCCCGUACUCAAUUACACAGAAAGUGCNAAUAAAUCUUGACAAAACCNUGCAUUAUAGCGUAUACUUAAGACUCCGAGCAGCCGGGGUGGUAGCGGUACCUUGAACCAACAAUCCGCUAUAGUUGGGGUGAUGCUUCGUAGAGGGCUUAAGCGGUGGAGCUGCCCUCCAUAAGUGGCGUUGACGUCUGGGUCUUGCGCAAUGGAAAUCUAUGAACCGUGUCAGGGUGGGAACACAGCAGC
BABB01000222.1/7457-8027                     ACUAAAAAACCGCAAAUCUAAAAUCGUAAAAUACUGUCACAACGUAAGUGGCGUAAGCGCCGGGCAUCCGGCAGCGCACACGCACUCCCACGCAGGCGAAUAGCGAAGCUGCU.U.AG.AGA.CUGUAGAAUUA.UGCCCAAGAAAAA...CA..GAAAUG.CCC.GGCCAUGGACGGCCGGGCAAGGCG.UU..AUGCGCCAUGGAAGGC.GCAU.AAAAGCCGGUUUCGU...CAAGCAUAGAACCACCCCAA.GGCAUAAUUCGUACAG.CUCUCUUAGCAGCGUAGCGUAGCAGGCGCGGGAGUACGUGUGUGCUGCACGGGUGCCCGGNGNUUACGCCACGCCCUCCCCACACAAAAAAGAAGAAAAAUUUAAUAUCUAAAGAAUUGCACGAAAAAACUGUAUAUAGUAUAAUGAUAGUUCAGGAAAACAAAACGGAGGACCAUGAAUUUUGAUAGAUAUACAUUGCCAUUUAUUAUACGGAGUGGACGACGGCUCAAAGUCGCUCGAGGAAUCGGUAGAGAUGCUCAAGAUAGCCAAAAAGCAGGGCAUUAUAGGCAUAAUCCUCACACCGCACCUGCGCCAUGGAA
BABB01000066.1/11393-11961                   AACAGUAUGACCAGCGACGCUCUCCUAGGUGGAUUACCACCACAGCGUAAGGGCCGUAAGCCCCGCCUGGCGGGUGCACACGGAUUCUCGUGAGAGCGCAUAGCGAAGCUGUU.U.AG.AUA.CUGUAGGAUUA.UGCCCGUGAAGCA...CA..GAAAUC.CGC.AGCCAUGGACGGCUGGGGAAGGCG.UU..AUGCGCCACGGACGGC.GCAU.AAAAGCCGGUUUCGU...CGAGCAUUGAAAACCCAAA..AGCAUAAUCCGUACAG..UAUCUUAACAGCGCAGCGUAGCGAAAACGAGAGUCCGUGUGCACCACGACCGGGCGGAGCUUACGGCCCGAACCAACUAAAAAAGCCACCCAGGCAUAACACCCGGUGUGGCUUUUAAUCAUGUAUUAUGAAAUUAUGUGAAUCACCUAAUGUGAAUCAACACUGCUAUAUUGCAGAACAAAUCUACUCGCAAAGCUUAGAAAACUCAUCCGCAACAAACUGAACCUUGGUUCCGAUAAUAACCUGAACAGAAUUCUUGCCAGGCUUCAUAACGCCUGCAACACCUGCAGAUUUAAUCUUCUUGUCAUCAACCUGAGUG
BABB01000043.1/4726-5294                     GCAGAGUAAGAGCCUACACAAAUGAAAAUCCAGUCACAGCGUAAGAAAACCGGGAGACGGGGAACGCAGCCGGGGGAUGGCAUACCCUCAUGUAAGCGACUAGCGAAGCUGUU.U.AG.AUA.CUGUAGAAUUA.UGCACAUGAAACA...CA..GAAAUG.CCC.AGCCAUGGAUGGCUGGGCAAGGUG.UU..AUGCGCCAUGGACGGC.GCAU.AAAAGCCGGUUUCGU...CAAGUAUAGAAACACUAUA..AGCAUAAUUCGUACAG..AAUCUUAACAGCAAAGCGUUAGCGCACGUGAUGGUGUGCCAUCCCCCGGCUGCGUUCACGGUCUCCCGGUUUUCGUAGUUAGUCUAGUGAAUUAAGCAGUCUUUCCUGUAUAAAGCUGAUAAUACUUUCCCUUCUUUGAAAUCAGCUCAUCAUGACUUCCCCUUUCAAUAAUGCGUCCCUGCUCCAAAACCAUAAUGCAGUCGCUGUUUCUGACAGUAGAAAGCCUGUGUGCGAUAACAAAUGUAGUACGGCCAUGCAUGAGCUUAUCCAUGCCGUCCUGAACAAUACGCUCGGUACGUGUAUCAAUUGAGCUUGUAGC
BABD01000800.1/2412-1844                     UGAAAGAAAUAUUAGCUAACCACAAAUGAACAUCUAGUCACAGCGUAAGAAAACCGGGAGACCGUGAACGCAGCAGGGGGCACACCCUCAUGUAAGCGACUAGCGAAGCUGUU.U.AG.AUA.CUGUAGAAUUA.UGCACAUGAAACA...CA..GAAAUG.CCC.AGCCAUGGAUGGCUGGGCAAGGUG.UU..AUGCGCCAUGGACGGC.GCAU.AAAAGCCGGUUUCGU...CAAGCAUAGAAACACUAUA..AGCAUAAUUCGUACAG..AAUCUUAACAGCAAAGCGUUAGCGCACGUGAGGGUGUGCCAUCCCCCGGCUGCGUUCCCGGUCUCCCGGUUUUCGUAGUCAUGCUAUGAUACUGAAUUAAGCAGUCUUUCCUGUAUAAAGCUGAUAAUACUUUCCCUUCUUUGAAAUCAGCUCAUCAUGACUUCCCCUUUCAAUAAUGCGUCCCUGCUCCAAAACCAUAAUGCAGUCGCUGUUUCUGACAGUAGAAAGCCUGUGUGCGAUAACAAAUGUAGUACGGCCAUGCAUGAGCUUAUCCAUGCCGUCCUGAACAAUACGCUCGGUACGUGUAUCAAUUGAGCUU
BAAY01002367.1/2028-1482                     .....................GCGGUUUUGUCGGAAGCCCGGGACUAAAUGCAUGAACCGCCGCCCUGCCAUAUGGCACGUACACUCCUUAGAGAGCGAAUAGCGAAGCUGUU.U.AG.AUA.CUGUA.GGAUU.AUGUUUAAAUACG...CA..GAACUG.CCC.AGCCAUGGACGCCGGGGCAAGGCG.UU..AUGCGCCAUGGACGGC.GCAU.AAAAGCCGGUUUCGU...CAAGCAUAGAAAACCAAAAG.GCAUAAUUCCU.ACAG..AUUCUUAAUGGCGUAGCGUAGCGAACGAGAGAGUACGUGUGUGCCGCUGUGCCUGCAGCGUGCGGACCGUCAUCAUAUCAAUAAUAACUCAUCAUAUCCAUUAUAAGGUAUCAAUCCUCCUCGAUGACGUGCAUCUCGAGAAAAUCAAAGUCGAUAUCCUCCACAAAAUUAUCCUUCGUAAAGCGUGUCUUUCCAUGCCUCUUGAAAUCACUUACGUUGCUGUCAAGCCAGAUGGGCUUUCCCAGGUCAAAAGCAAGGCAGGCAUCCUCAAGUGCCUUAAAGAUCUUGUGUGUACGUGUGUCGUCACUGUCAUUUUCUA
BABD01001878.1/2088-2332                     UUAUAAUGGAUAUGAUGAGUUAUUAUUGAUAUGAUGACGGUCCGCACGCUGCAGGCACAGCGGCACACACGUACUCUCUCGUAGGCGCAUAGCGAAGCUA...........UU.U.AG.AAU.CUGUU.GAAUU.AUGCUUCACAAC....CA..GAAAUG.CAC.CGGCAUGGACGCCGGGGCAAGGUG.UU..AUGCGCCAUGGACGGC.GCAU.AAAAGCCGGUUUCGU...CAAGCAUAGAAAACCAAAAG.GCAUAAUUCCU.ACAG..AUUCUUAA.......................................................................................................................................................................................................................................................................................................................
BAAY01018278.1/427-793                       UUGCCCCCUUACGCGGUCAUACUUUAUAAAGAACCGGUUUAUCCUAUAUAUUACCAUAGAGUAAGGGACGAGAAGGACCAUAACAUGUAUUUAUAAGCGAUUACGAAGUGACU.U.AA.AUA.UCGUUAAAAUU.AUGCCAUGAAACA...CA..GAAGUGACCC.UGACAUGGAAGGCAGGACAAGGCG.UA..AUGCGCCAUGGACGGA.GCAU.AAAAGCCGGUUUCGU...CAAGCAUAGAAAACAUAAAA.GCAUAAUUC.UAACAAUUAAUCUUAAAACAAGUAAGAAAAAAGGCACAUAAAUCUUUAUUAUGAGACUUCAACGACCGUAGUACUGAUCGCAAAACAAUACAUUUGCAAACUAUUCCGUAAUACGCCUAAAA.............................................................................................................................................................................................................
BABB01000120.1/4040-4608                     GGGGGACAAUUUGUAUGUGUUGUUGCACAAUGGUAAAAUUAGUGUAAUAUUAACAUAGAGUAAGGGACGAGAAGAACCCUAAUAUGUAUUUAUAAGCGAUUACGA.AGUGACU.U.AG.AUA.UUGUUAGAAUU.AUGCCAUGAAACA...CA..GAAAUG.CCC.UGCCAUGGACGGCAGGGCAAGGCG.UU..AUGCGCCACGGACGGC.GCAU.AAAAGCCGGUUUCGU...CAAGCAUAGAAAAUCUUAAA.GCAUAAUUC.UUACAA.UUAUCUUAGCCACGUAGUUUUAAGCGCAUAAAUACAUAUUAGGGUUCUUCUCGUCCCGUAGUAUUGCAAUAAAUUAGCGAGCCGCAACCUCAAUAAUUUCACCAACAUACAUAGUGUGCAUAUCGUGAUCGCCGUACCAUUGAUGCAUAAUGGCUUUGUCUGUAAAUGAAGCCUCUUCAAUAGGCACAGCAGCCAUCUUGCGACAAAGGAAUACGAGAUUUGCCUCAUCCGGAUAUGGUAUGCCAUGGCGUGUAGCAGGAGUCAGACCGGCCUUUGACCAUUUGUCUUCGCCACGUCCAGAGUGAGCACCACAGUAUUUU
BABG01008261.1/522-1090                      UGCCCCUUACGCCGUGAUACAUUUUAAAGAGUCGGCUAAUCUAUAUAUAUUGCCAAAGAGAAAGGGACGAGAAGAACCCUAACAUGUAUUUAUAAGCGAUUACGA.AGUGACU.U.AG.AUA.UUGUUAGAAUU.AUGCCAUGAAACA...CA..GAAAUG.CCC.UGCCAUGGAAGGCAGGGCAAGGUG.UU..AUGCGCCAUGGACGGC.GCAU.AAAAGCCGGUUUCGU...CAAGCAUAGAAAACCCUAAA.GCAUAAUUC.UUACAA.UUAUCUUAGUCACGUAGUUUUAAGCGCAUAAAUACAUGUUAGGGUUCUUCUCGUCCCGUAGUAUUGUCAUAAAAUNAGCGAGCCGCAACCUCAAUAAUUUCACCAACAUACAUAGUGUGCAUAUCGUGAUCGCCGUACCAUUGACGCAUAAUGGCUUUGUCUGUAAAUGAAGCCUCUUCAAUAGGCACAGCAGCCAUCUUGCGACAAAGGAAUACGAGAUUUGCCUCAUCCGGAUAUGGUAUGCCAUGGCGUGUAGCAGGAGUCAGACCGGCCUUUGACCAUUUGUCUUCGCCACGUCCUGAGUGAGCACCACAGUAUUU
BABD01011793.1/229-1                         ACUUUAUAAAGAACCGGUUUAUCCUAUAUAUUACCAUAGAGUAAGGGACGAGAAGAACCAUAACAUGUAUUUAUAAGCGAUUACGAAGUGACUUAGAUAU........................UGUUAGAAUU.AUGCCAUGAAACA...CA..GAAAUG.CCC.UGCCAUGGAAGGCAGGGCAAGGCG.UU..AUGCGCCAUGGACGGC.GCAU.AAAAGCCGGUUUCGU...CAAGCAUAGAAAACAUUAAA.GCAUAAUUC.UUACA..................................................................................................................................................................................................................................................................................................................................
BAAV01008811.1/515-1083                      GAGGGACAAUUUGUAUGUGUUGUUGCACAAUGGUUAAAUUUGAGUAAUAUUAGCAUAGAGUAAGGAAUGAGGUCUGCAUAUGUAUGUAUUUGUAAGCGAUUACGA.AGUGACC.U.AG.AUUUCUGUUAGAAUU.AUGCCAUGAAACA...CA..GAAAUG.CCC.UGCCAUGGAAGGCAGGGCAAGGCG.UU..AUGCGCCACGGACGGC.GCAU.AAAAGCCGGUUUCGU...CAAGCAUAGAAAACCUUAAA.GCAUAAUUC.UUACAG..AAUCUUGGCCACGUAGUACUGAGCGCACAAACACAUACAUAUGCAGACCUCAUUCCGUAGUAUUGUCAUAAAAUUAGCGAGCCGCAACCUCAAUAAUUUCACCAACAUACAUAGUGUGCAUAUCGUGAUCGCCGUACCAUUGAUGCAUAAUGGCUUUGUCUGUAAAUGAAGCCUCUUCAAUAGGCACAGCAGCCAUCUUGCGACAAAGGAAUACGAGAUUUGCCUCAUCCGGAUAUGGUAUGCCAUGGCGUGUAGCAGGAGUCAGACCGGCCUUUGACCAUUUGUCUUCGCCACGUCCAGAGUGAGCACCACAGUAUUU
BABD01016812.1/755-258                       ...........................................................................GCGCACAAUACUCCCCGUAAGCGAAUAGCGAAGCGGCU.U.AG.AUA.CUGUAGAAAUUUAUGCCAUGAAACA...CA..GAAAUG.CCC.AGCCAUGGUCGGCUGGUCAAGGCG.UUU.AUGCGCCAUGGACGGC.GCAUUUAAAGCCGGUUUCGU...CAAGCAUAGAAAGACUGUAA.GCAUAAUUUCGUACAG..AAUCUUAGCCGCGCAGCGUAGCUUACGGGGAGUAUGUGCGCUGCCACGGCAGGCGGUGACAUGCGGUCCGUAAUUUUAUAGAAAAAUAUAGCGUAAUCAGCAUAUAUUUGGUAUAAUUUGGAUAUGAAAAAUAAGCGAAGAUUUGCAAUGGUCUCAGUUUCAGUAAUCGUAGUAGCAUUGAUUCUCGAGGCGGGAAUUUUGAAAUAUGUAAAUGAUGCAAAUGCAUAUAAGCUAUCAAAGGUGCUUCUGGAUCGUGUUUUCACUGUGCUCGAUAAAAAUGACCAGAGUGAGGAGGAGCUUAUAGAAUCGUUAAAGGACG
BABB01000628.1/3890-4458                     CAGGCUGUCUUUUUUAAUUUCUAUAUUAUAGCUACAAAGUAAGGGAUUGUGUGCCCGGGAUGGUGCUUUGGUGGGGGAUUGAUGCCCUUACUGGAGCGCAUAGAGAAGUUGCU.U.AG.AGU.CUGUCAGAAUU.AUGCUUAGAGGAG...CA..GAAAUG.CCC.GGCCAUGGACGGCUGGGCAAGGCG.UU..AUGCGCCAUGGACGGC.GCAU.AAAAGCCGGUUUCGU...CUGUCAUAGAAAGAUUAAAA.GCAUAAUUC.CUACAG..ACUCUUAGCAGCGUAGCGUAGCGAAAGCGAGGGCAUCAAUCCCCCACCAAAGUAUCGUCCCAGGCGCGCAAUCCACGUAUUAAAGAAAAUAAUUUGGUUACGAUAAAAUAUGCUUGCAUAAUCACAUCUAUUGUGAUAAACUAUGCAAGUAUCGUAAUUGAAUACAUGGGCAGAUUCCCGAGUGGCCAAAGGGGACAGACUGUAAAUCUGCUGCAACUUGCUUCGAUGGUUCGAAUCCAUCUCUGCCCAUUAAAAAACCUCAAGUCGUAUGACUUGAGGUUUUUGUGUUAUUCUGAAAUUAUCAUUUAAUCGGCCUGUG
BABG01023578.1/528-898                       UAUAAUUGAAAAUUUAUUUGUAAUAUACUUAGUAUUUUGAGGGAAGGCGACCGGCGCACGGGGAAUUUGCCCCCGGCAGAGGUGCUCCCGAAAGAGCGACUAGCGCAGUGGCU.U.AG.AUA.CUGUAGAAUUA.UGCCCAUGAAACG...CA..GAAAUG.CCC.CGGCAUGGACGCCGGGGCAAUGUG.AAA.CCGCGCCAUGGACGGC.GCG..UAUCGACGGUUUCGU...CAAGCCUAGAAAAUCUACAA.AGCAUAAUUCGUACAG..UACCUUAGCUGCGUAGCGUAAGCUCGUCGGGAGCGCCUCUGCCGGGGGCAAAUUCCCCGUGAGACUGGACGUAAACCUGUAUAAUUGAAAAAUACCAAGCAAUCCACACACAAUUGCGCA.......................................................................................................................................................................................................
BAAU01014784.1/316-885                       AUAAUUGGAAAUUUAUUUGUAAUAUACUUAGUAUUUUGAUGGAAGGCGACCGGUGCACGGGGAAAUUUGCCCCCNGNNGAGGUGCUCNCNANNGAGCGACUANGCGCGUGGCU.U.AG.AUA.CUGUAGAAUUA.UGCACAUGAAACG...CA..GAAAUG.CCC.CGGCAUGGACGCCGGGGCAAGGAG.AAA.CCGCGCCAUGGACGGC.GCG..UUUCGACUGUUUCGU...CAAGCAUAGAAAAUCUAAGA.AGCAUAAUUCGUACAG..UACCUUAGCUGCGUAGCGUUAGCUCGUCUGGAACACCUCUGCAGGGGGCAAUUUUCACGGCGACAGGACGCUUUUACUCCAAAUGUUUGGCAUUUUUAGUAAACAUGUUCCCUCUUGGAUGGGAAUGGAUACAUUCCGGGGGAAGAAUACGCCAGGCUCGGCCUCCCUCUUCGUAUGAACGAACCAAUGAAGCUUUAAUGGUUAACCGCCACCUGAUCUAGCGGCAAAUAUUUUGCCGCACCAAGUUGCGAACAAAGAGAACACUACCCUAACCAUGGGGUUUUUGCAUAAAAGCCGGCUAAAAAGAACCCUAGUAUUC
BABB01000738.1/4275-4844                     UCAUGUCUAUAUUAUUUCAACAAUAUUUUAUCUGCUUGUUUCCACAAAUAUACACUAUUUUUGGUGCUGCGAGUGGCAUACAUACUCUCGCAGGAGCGAAUAACGAAGCUGCU.U.AG.UGU.CUGUAGAAUUA.UGCGCAUGAAACG...CA..GAAACU.CAC.CUGCAUGGACGCAGGUGAGAGGAG.AAG.ACGCGCCAUGGACGGC.GCG..UUUCGACGUUUUCGU...CAAGCAUAGAAGCCCUUCAA.AGCAUAAUUCGUACAG..ACACUUUGCAGCGCAGUGUAGCGAGAGUGAGAGUAUGUAUGCCACCCGUAGCACCACAAAUGUGCAUGCUCUAAUAUUUUUGGACAAAAAAAGAACAGCCAUCGUUCUGCUGUCCUUUAGGAGAAGGUAUUUUACUAUGGGGAUAGUAAAAAUAUAUAAUGUAUUGGGGGGUUUUUACGUUAAUUAUAGUAUCACGUGCCAUGAAAAAUGUCUAUUAUCGUGAUGCACAAACAUGCAUAAAUUUUCGAUUAUUUUUUAUGCAAUAUGUAUAUCAUUGAUUUAAGAUAAUCAUUUGGUUACAAUUACAGCCCAUUAAGAA
BABD01036650.1/391-960                       CAAGCUUCAAGGAGAGUAAAUAAAUUGUCGUUAAAACCACAACGUAAGGCACGUAAGCCCCAGGUACUACUGACUCACACGUACUCUCCCGAAGCGCGAAUAGCGAAGAGGUU.U.AG.AUA.CUGUAGAAAUU.AUGCCCAU.GAGAC.ACA..GAAACG.CCC.CGGCAUGGACGCAGGGGCGAGGAG.A.A.CCGCGCCAUGGACGGC.GCGU.U.UCGACGGUUUCGU...CAAGUAUAGAANAACCUCAN.GCAUAAUUUCGUACAG..UAUCUUAGCCACGUAGCGUAGCGAUGGCGGGAGAGUACGUGUGAGUCAGUAGUACCCGGUGCUUGCGUGCCGUACUCAUACCACANGAAAGUGCNANNUAAUCUGACAAAACCCNUGCAUAUAGCGUAUACUUAAGACUCCGAGCAGCCCGGGGUGGUAGCGGUACCUUGAACCNNNACAUCGCUAUAGNUGGGGGUGAUGCUUCCGUAGAGGGCUUAAGCGGGUGGAGCUGCCCUCCANUAGUGGCNGUGAACGUCUGGGUCUUGCGCAAUGGNAAUCUAUGAACCGUGUCAGGGUGGGAACACAGCAGCACUAAAUA
BAAV01030986.1/299-703                       UAUCAGUUAGUUUAUCACAAUUCCUACAUUAUUUCCACCACAACGUAAGGGGGCGCUGCCGCGGGCACCGCGGUGGCACACGUACUAUCACGUGUGCGAAUAGCGCAGUGGGU.U.AG.AAA.CUGUAGAAAUU.AUGCCACAAAGCA...CA..GAAACG.CCC.CUGCAAGGACGCGGGGGCGAGGAG.A.A.CCGCGCCACGGACGGC.GCGU.U.UCGACGGUUUCGU...CAAGCAUAGAAACCCUUCAA.GCAUAAUUUCGUACAG..UAUCUUACCCACGAAGCGUAACACUCGGGAUAGUACGUGUGCCAUCGCGGUACCCGCGGCAGGGACCCGUAAUGUAUCCACAAAACAGUGAAUUAGGAUAAAUCUAAAUCAAGAAGCAUUCUACAUACGUGUACACACUUGAUAAAACAAAGUCG....................................................................................................................................................................
BABG01019423.1/556-62                        UCCACCUCACGAUGGACACCCUCGCCUUCGGCUAUAUCCUUCCCACUACCGGGCGGAUUCGGGACUUUAACCCGUUAGAAACGUGCGCCGCUAGGCGCAC............................................AACG...CA..GAAACG.CUC.CUGCAUGGACGCAGGAGCGAGGAG.AA..CCGCGCCAUGGACGGC.GCGU..UUCGACGGUUUCGU...CAAGCAUAGAAACCCUAAAA......................................AGCAUAAUUCAUACAGUAUCUUAACUGUAAAGCGUAGCCUGCAUGAGAGUACGUGUGCGACACUAAAUGCCCGGGGCGCGCGUACCGACCUCAGUCAAAAAGUAUAUUAUAAUAUUAUAUUACGUAAAACCAGCUCGGAUCAGUCUCCAUCUCGCUGGCCACAAGCUCCUUUCGCUCUCCGGUUCUGAUGGAAAGCUCUUGGUUUUUGAUGCUGACACGAGCACCCGGCUCUAUAGAAGAAGUAAUAAAUGCAUUACUUCCGAUGACAGCACCUCUUCCGAUGACAGUUUCACCACCCAN
BABB01000639.1/4845-5116                     GCCAGAUACCGAAGCCACAAUAAAGUACCUGAGUUUUAGCAAAGAGUAAGUACCGCAGGUCACCGCCUGCCGGGCAACGCACAUACUCCCCGUAAGCGAAUAGCGAAGCGGCU.U.AG.AUA.CUGUAGAAAUU.AUGCCAUGAAACA...CA..GAAACG.CUC.CUGCAUGGACGCAGGGGCGAGGAG.A.A.CCGCGCCACGGAUGGC.GCGU.U.UCGACGGUUUCGU...CAAGCAUAGAAACCCUUCAA.GCAUAAUUUCGUACAG..AAUCUUAGCCGCGCAGCGUAGC.........................................................................................................................................................................................................................................................................................................
BABB01001805.1/259-828                       CCGAGCCCCGAGGUGUUACCGUAGCACUCAUUAUCACGCCACAACGUAAGGGCGUAAGCCCCGGGCACCGGGGUGCACACGCACUCUGGGGAGGCACGAAUAGCGAAGUGGCU.U.AG.AUA.CUGUAGAAAUU.AUGCCCAUGAAGCG..CA..GAAACA.CCC.CUGCAUGGACGCAGGGGUGAGGAG.A.A.CCGCGCCACGGACGGC.GCGU.U.UCGACGGUUUCGU...CAAGCAUAGAAACCCAUCAA.GCAUAAUUUCGUACAG..AAUCUUAGCCACGUAGCGUAGCGCCCUGGGAGAGUGCGUGUGCAUCCCGUUGUCCGGAGCUUACGCCCGACCUAUCGCCACAAUGAAGCAAUUCACUCAAUCUACUUAGCUGCAAUAACAUCCGCCAUAUCGUAGUGACCUGCACCCUUUCCCUUAAGGAACUUGGCAGCCUCAACAGCACCCUUCGCAAAAACAGCCUUAGAGUAAGCAGUAUGCUUAAACUCAAUCACCUCAUCCUGUCCACAGAAAAGUACCUCGUGCUCACCGACGAUGCUUCCUCCUCUGACAGCAGAAAUACCAAUUUCCUUAGGAUCACGCU
BAAV01024931.1/29-598                        AGAGGAGUUCCCCGCCCUGUCCAGCACUCAUUAUCCCGCCACAACGUAAGGCGUAAGCCCCGGGCACCGGGGGUGCACACGCACUGUCCCGAAGCGCAAAUAGCGAAGUGGCU.U.AG.AUA.CUGUAGAAAUU.AUGCCCAUGAAGUG..CA..GAAACA.CCC.CUGCAUGGACGCAGGGGUGAGGAG.A.A.CCGCGCCACGGACGGC.GCGU.U.UCGACGGUUUCGU...CAAGCAUAGAAACCCAUCAG.GCAUAAUUUCGUACAG..AAUCUUAGCCACGUAGCGUAGCGCCCCGGGAGAGUGCGUGUGCACCCCCGGUGCCCGGGGCUUACGCCCUUACGUUGUGGCGGGAUAAUGAGUGCUGGACAGGGCGGGGAACUCCUCUUCCAGCGCGUGAAGAUGGGCGGCGAACGCUAUCGCUUAAGGAACUAGGCUGUCUCUACGGCCCCACUCGGAAAAACAGUCUUAUAGUAAGCCAGUUGCUUAAGAUUAAUAAUCUCAUCCUGUCUAUAUAAAAAAACCUACUGCUUACUGACCAAGACUUCCUUCUCUGACAAAAAAAAAUCCAAUUUCUUAGGAUAAACCC
BABB01018585.1/478-797                       AGCGCAAGCUUCAAGGGGAGUAAAUAAAUUGUGGUUAAACCACAACAAGGGCACGUAAGCCCCGGGNUACCGGACUCACACGUACUCUCCCGAAGCGCGAUAGCGAAGUGGUU.U.AG.AUA.CUGUA.GAAAA.UAUGCCCAUGAGAC.ACA..GAAACG.CCC.CGGCAUGGAUGCAGGGGCGAGGAG.AAA..CGCGCCAUGGACGGC.GCGU.UUUCGACGGUUUCGU...CAAGUAUAGAAAACCCUCAG.CAUAAAUUC.GUACAG..UAUCUUAGCCAC.....GUAGCGUAGCGAUGGCGGGAAGUACGUGUGAGUCAGAAUACCCGGGGGCUUGCGUGC.....................................................................................................................................................................................................................................................
BABB01000031.1/489-1060                      GAAGACCGGUGCACACACGCGACAAUUUUGCCACAACGUUAGGGGGCGUAGGUCCCGGGUCUCGGUGUGGAGUGGCGGCAUGUGCUCUCGUGUGAGCGCAUAGCGAAGCUGCC.U.AG.AUA.CUGUAGAAAUU.AUGCCCAU.GAAAC.GCA..GAAAUG.CCC.CGCCAAGGACGGCGGGGCAAGGAU.UAU.AUGCGCCAUGGACGGC.GCAU.AUAAUCCGGUUUCGU...CAAUCAUAGAAACCCUAAAA.GCAUAAUUUCGUACAG..AAUCUUGGCAGCGAAGCGUAGCGAACGCAAGAGUACAUGCCGCCACUCCACACUGGGACCCAGGACCUACGCCCCGUCCACCCAAGAAAAAAUUCAUUAAAAUCUACUGGUUCUCUGUUGGUUCAUCUGUCUCCGACUCACUGUCGUGCUCCACUGCAGGAUCCACAUAUGUAUACGCAUUCUCAGACUUUCUGAAAAUAGUAUCACUAGAUCCAACCUGGCACACAGUUAUCUCAUCACCAUCACUGAUGUCUUCCUUCUUGAUAGCAAGCACACCUGCUGAGAGAUAAGUCGAAGCCACCUUGGAGUCGUUGAUAUA
BABG01001700.1/1779-1229                     ......................CUGCGCAGAUCUAGGCUGAAGCUGUCAGGUCCCGGGAUCUCGGUGUGGAGUGGCGGCGUGUGCUCUCGCGUGAGCGCAUAGCGAAGCUGCC.U.AG.AUA.CUGUAGAAAUU.AUGCCUAU.GAAAC.GCA..GAAAUG.CCC.CGCCAAGGACGGCGGGGCAAGGAU.UAU.AUGCGCCAUGGACGGC.GCAU.AUAAUCCGGUUUCGU...CAAGCAUAGAAACCCUAAAAAGCAUAAUUUCGUACAG..AAUCUUGGCUGCGAAGCGUAGCGAACGCGAGAGUACAUGCCGCCACUCCACACUGGGACCCGGGACCUGCGCCCCGUCCACCCAAGAAAAAAUUCAUUAAAAUCUACUGGUUCUCUGUCGGUUCAUCUGUCUCCGACUCACUGUCGUGCUCCACUGCAGGAUCCACAUAUGUAUACGUAUUCUCAGACUUUCUGAAAAUGGUAUCACUAGAUCCAACCUGGCACACAGUUAUCUCAUCACCAUCACUGAUGUCUUCCUUCUUGAUAGCAAGCACACCUGCUGAGAGAUAAGUCGAAGCCACCUUGGAGUCGUUGAUAUA
BAAY01006880.1/1-503                         .....................................................................GAGUGGCGGCGUGUGCUCUCGCGUGAGCGCAUAGCGAAGCUGCC.U.AG.AUA.CUGUAGAAAUU.AUGCCCAUGAAACG..CA..GAAAUG.CCC.CGCCAAGGAUGGCGGGGCAAGGAU.UAU.AUGCGCCAUGGACGGC.GCAU.AUAAUCCGGUUUCGU...CAAGCAUAGAAACCCUAAAA.GCAUAAUUUCGUAUAG..AAUCUUGGCUGCGAAGCGUAGCGAACGCGAGAGUACAUGUCGCCACUCCACACUGGGACCCGGGACCUGCGCCCCGUCCACCCAAGAAAAAAUUCAUUAAAAUCUACUGGUUCUCUGUCGGUUCAUCUGUCUCCGACUCACUGUCGUGCUCCACUGCAGGAUCCACAUAUGUAUACGCAUUCUCAGACUUUCUGAAAAUGGUAUCACUAGAUCCAACCUGGCACACAGUUAUCUCAUCACCAUCACUGAUGUCUUCCUUCCUGAUAGCAAGCACACCUGCUGAGAGAUAAGUCGAAGCCACCUUGGAGUCGUUGAUAUA
BAAU01016443.1/1-436                         ...............................ACAUCAUACCUAUAUUUUACAAGAGCGAAGCUCCCUAGAUACUGUAGAAAUUAUGCCCAUGAAACGCAG........................................................AAAUG.CCC.CGCCAAGGACGGCGGGGCAAGGAU.UAU.AUGCGCCAUGGACAGC.GCAU.AUAAACUAUAUU................................................................UUUCUACUGGUUCUCUGUCGGUUCAUCUGUCUCCGACUCACUGUCGUGCUCCACGGCAGGAUCCACAUAUGUAUACGCAUUCUCAGACUUUCUGAAAAUGGUAUCACUUGAGCCAACCUGGCACACAGUUAUCUCAUCACCAUCACUGAUGUCUUCCUUAUUGAUAGCAAGCACACCUGCUGAGAGAUAAGUCGAAGCCACCUUGGAGUCGUUGAUAUAAACCUUACUCCAGUUGGUAAAGUUGUGACCGUAAAUAUAUACUGUAUCACCGGUCGAUGAAUCAGACACAUUUGUGAUGUC
BAAV01012556.1/876-410                       AAUUUUCAACCCAUUAAUUAUAUCUUAAGAUACAUCAUACCUAUAUUUUACAAGAGCGAAGCUCCCUAGAUACUGUAGAAAUUAUGCCCAUGAAACGCAG........................................................AAAUG.CCC.CGCCAAGGACGGCGGGGCAAGGAU.UAU.AUGCGCCAUGGACAGC.GCAU.AUAAACUAUAUU................................................................UUUCUACUGGUUCUCUGUCGGUUCAUCUGUCUCCGACUCACUGUCGUGCUCCACGGCAGGAUCCACAUAUGUAUACGCAUUCUCAGACUUUCUGAAAAUGGUAUCACUUGAGCCAACCUGGCACACAGUUAUCUCAUCACCAUCACUGAUGUCUUCCUUAUUGAUAGCAAGCACACCUGCUGAGAGAUAAGUCGAAGCCACCUUGGAGUCGUUGAUAUAAACCUUACUCCAGUUGGUAAAGUUGUGACCGUAAAUAUAUACUGUAUCACCGGUCGAUGAAUCAGACACAUUUGUGAUGUC
BABG01018343.1/694-202                       CCGGGUUCACUCGAGCAGACGUCUUGAAAAGUCAAAGGGCUAUACUACAAGCCGACAACCGGGAUCACUACAGAUAUAGCAGGGACAGGCAGAUGGGACG...................................................CA..GGAAUG.GCC.AGCGAUGGAAGGCAGGGCAAGGGG.UU..AUGGGCCAUGGACGGC.GCAGCAAAGCCCGGGUUCGG...AGAGCAUAGAAAACCAUACA......................................GGCAUAAGUCGUACAGCCUCUUGACAGCAAAGCGGUAGCGCAUUGAGAGCCCCUGGCAUCUGGAGGCAUGUCCGUGUCUUACGCCACGAACCAAUGUUAGUAACCGGCAACAAACUCAUUGUAAUAAAUAAUAGCAAUUUCCAACCAUAAGGUGUAUUAUAGAGAUAGACGGCACCAAUUCGCACAAAACGAACUAGCAAGCCUGUAAAUGAAGUAAGACAAGCAGNNNNNNNNNNNNNNNNNNNNNNCUCCCAUCAGNCACAACAAACUUAANNAAAUAAUAAUAAAGAACUAAAAACA
BABB01008784.1/136-705                       UCAGAUUCAUAAAUCUUAUUUAUUUACUAUUUACGCCAUAACGGAGGGGACGAUUCGCGCGGNCNCCNCNNCCNNCUGCNUACCCUCCGGAGUCCGCGAAUAGCGAAGCUGCU.U.AG.AUA.CUGUCGAAUUA.UGCACAUGCUACA...CA..GAAAUG.CCG.AGGCAUGGACGCCGAGGCAAGGAG.AAA.UCGAGCCAUGGAUGGC.GAG..UUUCUACGUUUUCGU...CAUCCUAUGAAAACCAACAA.AGCAUAAUUUGCACAG..AAUCUUGGCUGCGUAGGGGACCGGACACCGGAGUGUAUGCAGCCCGUCGCGGUGAACGCGCGUCUAAAAACCGCUGUACCGCUUGUUAUCGCGAUUUCCCCUAAAGAAACGCUCGGCAUCCACGUGUCAAAUAUGGGAAAGGUGACGAACAUAAAAAACAUAUAUUUUGCGCCUUUAGGGCGCGAACACCGUGUUAACAGCACCGAUCCACUCGCGGGGCCCGGAUUAAAGGUUGUCCACCCCAUAAAUGUAGUGAUUGGCCGGAGGUCUAAUCCCGCCCGCUAAUCCUCUUGAGUGGGGGUAUAACUCCUUGGAAUUA
BAAU01006263.1/1501-1821                     UCAGAUUCAUAAAUCUUAUUCAUUUACUAUUUACGCCAUAACGUAAGGGACGAUUCGCGCGAGCACCGCGGUGGGCUGCAUACACUCCGGAGUCCGCGAAUAGCGAAGCUGCU.U.AG.AUA.CUGUCGAAUUA.UGCACAUGCUACA...CA..GAAAUG.CCG.AGGCAUGGACGUCGAGGCAAGGAG.AAA.UCGAGCCAUGGAUGGC.GAG..UUUCGACGGUUUCGU...CAUCCUAUGAAAACCUACAA.AGCAUAAUUUGCACAG..UAUCUUGGCUGCGCAGCGUAGCGGACACCGGAGUGUAUGCAACGCACCGCGGUGCCCGCGUGAAUCGUCC.........................................................................................................................................................................................................................................................
BAAV01012488.1/937-421                       .....................................................UUCACGCGGGCACCGCGGUGGGCUGCAUCUACUCCGGAGUCCGUGAAUAGCGAAGCUGCU.U.AG.AUA.CUGUCGAAUUA.UGCACAUGCUACA...CA..GAAAUG.CCG.AGGCAUGGACGCCGAGGCAAGGAG.AAA.UCGAGCCAUGGAUGGC.GAG..UUUCGACGGUUUCGU...CAUCCUAUGAAAACCUACAA.AGCAUAAUUUGCACAG..UAUCUNGGCUGCGCAGCGUAGCGGACACCGGAGUGUAUGCAGCCCACCGCGGUGCCCGCGUGAAUCGUCCCGUACUAUAAUCUCAAUAAAGUAAUAUUCCCUCUCUAGAGGAUUACCGGCUGGAUCUGUCGUCCUGCCAUCACUUCAUUUAUUGUGCCGACAACCUGUUUUCCAUCACACACGAGUGAAUUCGGUUUCUUCACACAGUCAUCCUGCCCAAACGGCACAAAAUAAAUAUUUUUCAUAUUCAUCAGCUUUCCGAUAUUCUUAAAGUUGAUGCCGAGCGCAUCAUUUGUGGAAAUCCCGAUAACAAGCGGUC
BABB01011528.1/51-620                        UCAGAUUCAUAAAUCUUAUUUAUUUACUAUUUACGCCAUAACGUAAGGGACGAUUCGCGCGGGCNCCGCGGCGGGCUGCAUACACUCCGGAGUCCGCGAAUAGCGAAGCUGCU.U.AU.AUA.CUGUCGAAUUG.GGGGGAUGCUACG...AA..GAAUUG.CCG.AGGCAUGGACGCCGAGGCGAGGAG.AAA.UCGAGCCAUGGAUGGC.GAG..UUUCGACGUUUUCGU...CAUCCUAUGAAAACCUACAA.AGCAUAAUUUGCACAG..UAUCUUGGCUGCGCAGCGUAGCGGACACCGGAGUGUAUGCAGCCCGCCGCGGUGAGUGCGUGAAUCGAACAUGAAGCUGUCAUACAGCAGAAUGCCAUUGUUACGGGCGAAGUUACUGCGUCCAUAGCAAUACUGAAAAGCAUAUAUGGUUUAUUCGGAUCACAGGUACUUGUGAGCGGCAUUGGAAAUUGCUAAAAGGCGGUUGCCCGCGUUUGUUCUGCUAUGGGAGACCGUGUCGUGGUGAUGGCAUCGACUAUACACGAGUGGAAUGGGGUCGCUCAACUGGGAUGUCUGACGGCGGCUUUUAAUGAUACUGCCU
BABB01000321.1/5177-5746                     GGUAUUUUGUCCCUUUAAUCAUUUAUAUGACGGAAGAAGUCAGGCGUGAGCAAAUAUGUUUAGGUGGCGCAGGCGGCGUGUAUACUCUCGUGAGAGCGCAUAGCGGAGCUGCU.U.AG.AUA.CUGUUGAAUUA.UGCCCAAGAGAAC...CA..GAAAUG.CAC.CGGCAUGGAAGCCGGGGCAAGGAG.CUA.UCGAGCCAUGGAGGGC.GAG..UAGCGACGGUUUCGU...CUGGCAUAGAAAAACUAUAA.GGCAUAAUUCUUACAG..UAUCUUGGCAGCAAAGCGUAGCGAACACGGGAGUGUACUCGUCGCCUGCGCCGCCGGGCUGUAUUUGCUCAUGCCAGCCAUAUAUCAUGGUUGCAAUAUUACGCCACAUCUGGUAAUAUUAAAAUAUUCAAAAUAAGGAAAAUAAAAAUGCCAGAAAGCGGUGAAUCAAAUGCUGACCUACGACCUCACAAAAACAGAUGGACCACUAUACAAAUGCCUGUAUGAGUGCAUCAAAAACGAUAUAUCACAGGGAAAAUUAAGCUCCGGGGAGAAAAUGCCAUCAAAACGUACCCUCGCCAAGAAUCUGGGAGUUAGUACC
BABD01000536.1/5086-5325                     GAGGAUAGUCAAGAGUUUAGUCGAGGAUUUAGUCAAGGAUAAUGCAACAAACAGGAGACUCGCAGGAGCGCAUGCUGCAAAAUCCGCUGUACGAAGCGGCCUAGA..GUCUGU.U.AGAAUU.AUGUCA..............AAACA...CA..GCAAUG.CUC.CGACACG.ACGUCGGGGCAAGGCG.UUA.CCGCGCCAUGGACGGC.GCGU.AAAAGCCGGUUGCGU...CAAGCAUAGAAAACCUUU.............AAGCAU..AAUCUUACAGACGAA................................................................................................................................................................................................................................................................................................................
BABB01001613.1/699-1265                      CAUAUAAGCGAGUGCAACGAGCAACAUAUGCACAUAUAAAAGUAGAAAGUUAUCAAAGACAGAACCCGGCGCAGCCGGGGCUUUUGCCCUUGACCGCAUAUACGA.AGCUGCU.U.AG.AGU.CUGUA.GAAUU.GCAUACGAAAAAC...CA..ACAACG.CCC.AUGCAUGGACGCAUGGGCGAGGUG.UU..AUGCGCCAUGGACGGC.GCAU.AAAAGCCGGUUGUGU...CAAAAAGCCACAACCGGCAU.AUGCAAUUC.GUACAG..ACACUUAGCAGCGUAGUUCAUGCGGGAAAGGGCAGAAAGCCCCGGCUGCGCCGGGUUCGUCCUACUAGCAACAACAGUGCAAUUCUCCUACUUCUUAAGCUUCUUCUGUGCCGUAGAAAGCAUCAGCUUAAUACGGUUUAGCUGGUUCACCUCAGAAGCACCCGGAUCAUAAUCAAUAGCCACGAUAUUGGCAUCCGGAUGAUCAUGUCUGAUUUUCUUUAUAACUCCCUUACCCACAAUAUGGUUCGGUAAGCAUGUAAAAGGCUGUGCACAGAUGAUGUUUGUGACGCCCUCAUUGAUGAGCUCAAGCAUCUCACCU
BABG01000872.1/365-930                       CAUAUAAGCGAGUGCAACGAGCAACAUAUGCACAUAUAAAAGUAGAAAGUUAUCAAAGACAGAACCCGGCGCAGCCGGGGCUUUUGCCCUUGCCCGCAUAUACGA.AGCUGCU.U.AG.AGU.CUGUA..GAAU.UGCAUACGAAAAC...CA..ACAACG.CCC.AUGCAUGGACGCAUGGGCGAGGUG.UU..AUGCGCCAUGGACGGC.GCAU.AAAAGCCGGUUGUGU...CAAAAAGCCACAACUGGCAUAUGCAAUUC..GUACAG..ACACUUAGCAGCGUAGUUCAUGCGGGAAAGGGCAGAAAGCCCCGGCUGCGCUGGGUUCGUCCCACUAGCAACAACAGUGCAAUUCUCUUACUUCUUAAGCUUCUUCUGUGCCGUAGAAAGCAUCAGCUUAAUACGGUUCAGCUGGUUCACCUCAGAAGCACCCGGAUCAUAAUCGAUAGCCACGAUAUUGGCAUCCGGAUGAUCAUGUCUGAUUCUCUUUAUAACUCCCUUACCCACAAUAUGGUUCGGUAAGCAGGCAAAUGGCUGUGCACAGAUGAUGUUUGUGACGCCCUCAUUGAUGAGCUCAAGCAUCUCACCU
BAAY01007451.1/1-490                         ............................................................................GCGUAGUAGCAGAUCUUCCGGGUGAUUCGUA.UCGCU.U.AG.AGU.CUGAA..GAAU.UGCAUACGAAAAC...CA..ACAACG.CCC.AUGCAUGGAUAAAUGGGCGAGGUG.UU..AUGCGCCAUGGACGGC.GCAU.AAAAGCCGGUUGUGU...CAAAAAGCCACAACCGGCAUAUGCAAUUC..GUACAG..ACACUUAGCAGCGUAGUCCAUGCGGGAAAGGGCAAAAAGCCCCGGCUGCGCCGGGUUCGUCCCACUAGCAACAACAGUGCAAUUCUCCUACUUCUUAAGCUUCUUCUGUGCCGUAGAAAGCAUCAGCUUAAUACGGUUCAGCUGGUUCACCUCGGAAGCACCCGGAUCAUAAUCGAUAGCCACGAUAUUGGCAUCCGGAUGAUCAUGUCGGAUUCUCUUUAUAACUCCCUUACCCACAAUAUGGUUCGGUAAGCAGGCAAAUGGCUGUGCACAGAUGAUCUUUGUGACGCCCUCAUUGAUGAGCUCAAGCAUCUCACCU
BABG01025117.1/1-502                         ......................................................................UUUUUUUUUUUUUUUUUUUUUUAUUUUUUUUNAAGGAGACGCG.CGNU.ACG.UAGCAG.AUCU.UCCCGGGGUGAUUCGUCA..ACAACG.CGC.AUGCAUGGACGCAUGGGCGAGGUG.UU..AUGCGCCAUGGACGGC.GCAU.AAAAGCCGGUUGUGU...CAAAAAGCCACAACCGGCAU.AUGCAAUUC.GUACAG..ACACUUAGCAGCGUAGUCCAUGCGGGAAAGGGCAAAAAGCCCCGGCUGCGCCGGGUUCGUCCCACUAGCAACAACAGUGCAAUUCUCCUACUUCUUAAGCUUCUUCUGUGCCGUAGAAAGCAUCAGCUUAAUACGGUUCAGCUGGUUCACCUCGGAAGCACCCGGAUCAUAAUCGAUAGCCACGAUAUUGGCAUCCGGAUGAUCGUGUCUGAUUCUCUUUAUAACUCCCUUACCCACAAUAUGGUUCGGUAAGCAUGCAAAUGGCUGUGCACAGAUGAUGUUUGUAACUCCCUCAUUGAUGAGCUCAAGCAUCUCACCU
BABB01000925.1/386-953                       AAGUACGUAUUAGGAAAGGUGGAAAAUAAAAUGAAAAAACGAAUAAUUAAUUAUAGACUUAAGAUUGACAAUCUGCUUGCCAAUCCUGAUAAGAUAUCAAAAGAAGAGUGGAA.G.AAAAUA.CUGCAG.GA....GCACCUGACACAAAUAG..GCUUCU.UCC.A.GCAUGGACGCAUGGGCGAGGCG.UU..AUGCGCCAUGGACGGC.GCAU.AAAAGCCGGUUGUGU...CAAAAAGCCACAACCGGCAUAUGCAAUUC..GUACAG..ACACUUAGCAGCGUAGUUCAUGCGGGAAAGGGCAGAAAGCCCCGGCUGCGCCGGGUUCGUCCCACUAGCAACAACAGUGCAAUUCUCUUACUUCUUAAGCUUCUUCUGUGCCGUAGAAAGCAUCAGCUUAAUACGGUUCAGCUGGUUCACCUCAGAAGCACCCGGAUCAUAAUCGAUAGCCACGAUAUUGGCAUCCGGAUGAUCAUGUCUGAUUCUCUUUAUAACUCCCUUACCCACAAUAUGGUUCGGUAAGCAGGCAAAUGGCUGCGCACAGAUGAUGUUUGUGACGCCCUCAUUGAUGAGCUCAAGCAUCUCACCU
ABEF01021936.1/851-386                       UGGCAUUGCUGUUGCUGUUGCUGUUGCUCUGCUUUUGAUCUGGCUUUUGAUCUCAGGCGCCCCGUUAAACCACGAUGGCCGCAGGCAGGCAUUGCGCAGU.......................................................GGGUA..CCC.CGGCAUGGAUGCCGGGG.UAGCCG.CGA.CACGGCCAUGGAUGGC.CGA..UCGCGGCGGGCCC...............................................................ACGGAGCAAUGCCUGACUGCGGGCAUGCCGAGCCUAGGCGAGGCACCGAGUGGUGGGGCAAGAGCCCUUUUGGUUACUUUUGGGGCUCUUUUCCAAAAGUGACCCGCCGUAAGGGCGGAACCAAUAGCCGCCAUGACCGCAGCAACGGAUAUGUACUCACACCCAAUAACCAAAAAAAGCGAGUUGUGUAGAUACCUAUGGCCAUCACAGGCAAGCCAGUUCCCACACAAGCCCCCCCCAUUUGAAUUACGGUGAUAUUUCGCUUUUCUAUAGGCAAAAAAAAGCGGCGCACCGACCAAG
NC_004129.6/3142634-3142168                  CCGCCCGGACGGGCGCGCCGUUUGCCGUGGCUUUGGCUUUGGCUUUUGAUCUUGAUCUUCAAGCCCCUUCCCAGCCGGCCGAACGCAGGCGUUGCGCAGG.......................................................GGGCAG..CU.CGGCAAGGAUGCCGAG.CUAGCCG.CCA.CCCGGCCAUGGAUGGC.CGGU.UGGCGGCGGCCCC...............................................................CGGAGCAAUGCCGGAGAGAGGGCACCCCGAGCCCUAGCGAGGGGCCCAUGGAGGGGCAAGCCCUUUUGGUUACUUUUACGGCGUUUGGUAAAAGUGACUCGCUGUAAGAGCGAAACCGCCAGCGGCCGCACCCGCAGGAAUGGAUAUGUACCCCCAACAACCCAGAAAAACUGGCCGUCUCGCAGGCCGCCAAGUCCCCCUCCUCAAUCCUACAAAACUUGCAGACGCGUCUGACUUGUCCCCCCAAGACCCACCGUCCAUAGUCCCCACUCGCCCCAAUGGCGACCGGGUUUGGCGACC
NC_004129.6/2830269-2829803                  UCCUACGAAAAGCGCGUAAAACGCGCUUGGCUUUUGCUUUUGAUCUUGAUCUUGAUCUUCAGGCCCCUUCCCAGCCGGCCGAGCGUAGGCGUUGCGUAGG.......................................................GGGCAG..CU.CGGCAGGGAUGCCGAG.CUAGCCG.CCA.CCCGGCCAGGGAUGGC.CGGU.UGGCGGCGGCCCC...............................................................CGGAGCAAUGCCGAAGUGAGGGAACCCCGAGCCUUAGCGAGGGGCCCAUGGAGGGGCAAGCGUUUUUGGUUCCUUUUUAGGCGUUUGUAAAAAGGGACUCGCCGUAAGGGCGAAACCAUAAGUGGCCACACCCGCAGCAACGGAUAUGUCCCCUAUCAAAACCCAACCACACCCACCACACCGAACACCCGGUGUUCUACCUCGACACCGAAGCCCCCUUGAGCGACCUGGCCAGCCCCUACAAAAGCCUGCGUACCUGCAAACGAUCAGAUGUGGCAACUGCUCAGGCCAUUCUUCUCC
NC_004129.6/2990075-2989609                  GCCGGCUCCUACGAAAAGCGCGUAACACGCGCUUGGCUUUUGCUUUUGCUUUUGAUCUUCAGGCCCCUUCCCAGCCGGCCGAGCGUAGGCGUUGCGUAGG.......................................................GGGCAG..CU.CGGCAGGGAUGCCGAG.CUAGCCG.CCA.CCCGGCCAUGGAUGGC.CGGU.UGGCGGCGGCCCC...............................................................CGGAGCAAUGCCGAAGCGAGGGAACCCCGAGCCUUAGCGAGGGGCCCAUGGAGGGGCAAGCGUUUUUGGUUCCUUUUUAGGCGUUUGUAAAAAGGGACUCGCCGUAAGGGCGAAACCCUAAGUGGCCGUUACCGCAGCAACGGAUAUGUACCCCGUCAACCUCGCUGUAAAGGCGAAACCACCAGCGGCCAUGACCGCAGGAAUGAAUAUCUACCCCGUCCCUCUAGCCGCAAACGCCAGCGAAGGCAUCCGCCCAGGCGCUGCAUGUCUCCCGGGCCCCUUCGCCGGCAAGCCGGCUCC
BAAV01011978.1/713-1021                      GUUUUUAACUUCCGCACAUGUAUUCUCAAAUGCUCUGUCUAAAUAAUUGGGAUGUUUUUCAUAACCCAGCAGAAAAGGACUGCUCCCCUGGGCGUAGAUGCGGCGGAGACUGU.G.AG.AUU.UUCUU.GGAAA.GUGGCUGGACCUC...AG..GGGCAA.CGC.GAACACG.AUGUUCGCGUUAGCCG.AUA..AGUGCCAUGGAUGGC.AACG.UAAAGGCGGCCCCGU...CAUGGUGAGAAGCACUUGG..CCACUUUCCUUUAGAA..AAUCC.ACAGUUGUAGCUAACAUCCGAGUCCGGGGCGGACGAAUCACCCGGGAAGUCUGCUA.................................................................................................................................................................................................................................................................
BAAX01016096.1/504-1069                      GUUUUUAACUUCCGCACAUGUAUUCUAAAAUGCUCUGCCUAAAUAAUUGGGAUGUUUUUCAUAAACCAGCAGAAAAGGACUGCUCCCCCGGGCGUAGAUGCGGCGGAGACUGU.G.AG.AUU.UUCUU.GGAAA.GUGGUCGAGCCGC...AG..GGGCAA.CGC.GAACACG.AUGUUCGCGUUAGCCG.GU..AGGCGACAUGGAUGGCAGCGU..AAAGGCGGCCCCGU...CAUGAUGAGAAGCACUUCG..CCACUUUCCUUUAGAA..AAUCC.ACAGUUGUAGCUAGCAUCCGAGUCCGAGGUGGGCAGCCCUUUCUGCGUUGAUUUUAAAACAACUAUUCAUUUAACUCUCAAGUUAGCAAUCUAUUAUUUUCCAAACAGCGUGCUCAGAAUGCCUCUCUUGAUGACCUGGGCACCGGUGUUGAUGAGCUGACGCUCAAUCUGGGCCUGUCUGCGUUCCGCUGCUUUUUCCUUCUUUUUCUGAGCGGCUUCCCAUUCCUUCUGUUUCUGCUUCACAGCAGAUUCCUGAAGCUUUGCCUGCUGCUUCGCCAAAGCUUCCUUAUCCUUAUCCAACUGGGCGCGCUCU
mgutLn2_U_FF_aab65f06_b1/40-606              AGAGUUUAUGAUUUAUAUAGAUGUUAAUGUAGUAUAUUUUUAUAAUCGUUUUAUAGCAAAGGCCAACGAGGCAGACCACCCCAAAGAUGGUACACCGCCCUUGCGAAGGCGGA.UGAG.AUU.UUCUUG.AUAU.UCCGUCAUCAAUA...CA..GAAAUU.GCG.GGACAAGGAUGUCCCGCAAAGCCCGUGG.CUGAGCCA.GGAUGGC.UCAU.UGAGGGCGGUUUCGU...CCGUCGCCGCAACCUUGC...CGGAAUAU..UUAGAA..AAUCCAUCAGCCGCAGUCAGGGCGGCGUACCAUCUUUGGGGUGGUCUGCUGGAUGUCCGGUGAGAAAAUCUGAAAUAGAAAACCUGUUCUGAUGAAAUUUCACAAUAAGAUGACGUAUCAUAUUUUAGCAAUCAUAAGAGCAGAAAUGGAGCGGGUAGAAAUAGGUUUUCUGAUAUGCUAAAAUAAGAGCCAUAAGCGGUGCAUCAUAAAAUGGGAUUGCACGAAGCAUUGACUGUCCCCCCGUCCGGCCAGACCUUCUUCCACUCCGACCUCUACGGAAGCCCGCUCUUUGCAGCAGACAGCCAGGGCACAAUGCAGC
BABG01022683.1/628-64                        ACGACACUGGUUAUUGUUAUACCCAGCCAGGGCUAGUGGUUUAUGAAAGCUUUACAAAACGCAGAACUCCCGGAGUGUGCGGUGACAUGUCAAAGAUGUUUGUCGGAGGAUGUAU.GAUAUC.UUCUAGUAAAG.UG...GAGAAAGA...CA..GGGGGAAAGC.GGACACG.AUGUACGUGUCAGCCGAUUG.UCGA..CAUGGAUGU..GGAU.CGUAGGCGGCCCGGU...CAUGACGAGAUACUACUCAU...CACUUUUAGUAGAA..AAU.UCACAUCCGGAGACCUUACAUCGAGACAUGUGUAUCGCAUGCUCCGGGAGUUCAUGGAUUCAUCCAAUGUACUUUAAUUAACUUGCAAGUUACAUCACAAAAUGACAUAAGAUCUUCAAAUCAUAUACUAGAUAUUCCGUUGUCAUUGGUCGAUUCGCUUCGUACAUUUUGGCAUCGGCUUCCCGGACCACAUAGUCCACGGAACGGCGCAUGUUAUGGGUCAGUACGGAAUAUCCCACGGAUACAGUAAUUGGAUGCUCGGCACGAUCCGGAAGGUUCAGAACUACAAGAGAAGGUUCGAAAUCUGUAGCCAGC
BABG01010186.1/1007-543                      ....................................................................................AAGAUGUUUGUCGGGA.........GGUG.G.UG.AUA.UUUUCU.CGAA.AAGUGUUGAUAGAC.AGG..GGGA.A.AGC.GGACACG.AUGUCCGCGUCAGCCG.AU..CCGCGCCAUGGAUGGC.GCGU..GUAGGCGACCCCGU...CAUGAUUAGAACCACUGUAUCACUUUUCA..UUAGAA..AAUUCACACC.........CGGAGACGCGACAUCAAGGCGUGAUGUUCCGUUCACCGUGGGCGUUCGUGGAGUUUACGGCAACCCUACGUUACGAGCCAUGCAUUCAAUUCAUAAAUGUGUCGCAAAGGACGCUUCACAUUUAUUUCAUUGACGGCUGUCGCCGUAUAAAAAUAGAACGAAACAACCUCUUGUGUGAGCCAGCUCCCACCGAGGUAUUCCGUUCUAUUUUUGCAUGGCUCGUAACUCUCAAUUUAGUUACCGCAUUCUACACUGAUCUUAUUGAAGAUUCCCAUAAUCUCUUCCGUGUUAAUGCUCUUC
BAAX01032386.1/91-637                        CUUAUUCUUAUACCCAGCCGGGGCUACUGUUUUUUUAAACUUUCCAAAAUGCAGAACGCCCAUGGCGGACGGAAUGUCCUUCCGAGGAUGUUUGUCGGGA.........GGUG.G.UG.AUA.UUUUCU.CGAA.AAGUGUAGAAAAA...CA..GGGUGG.AGC.GAACAGG.ACGUUCGCGACAGGCG..GA.CGUUGCCAUGGAUGGC.AAC..UGGAGCCGUGCCCGU...GCGGUUUAGAACCGCUACUC.ACUUUUCG..UCAGAA..AAUUCCCACC.........GGGAGACCUUACAUCGAGGAAGGACAUUCCGUCCGCCAUGGGCGUUCGUGGAUUUGUUUCGCUAACUCUCAAUUUACAUCAAUUCAAUAGAAGUGACUUUAUAUCCCAGCUUCUCCACUGCUUCCCGCAGUUCCUCUUCGGGAACAUCUGCGCCGAGUUUUACGAUUGCUUCGCCUUUCUUAAAGCUUGCUUUGGCGUUGACCUGGACCAUGCCAUUGAGGGCAUUCUCAAUGCGAUUCUGGCAGUUCACACAGGACAUUCCUUCGAUCUGAAGCUUUUUCGUUGCUACGAUGGUGUCUA
BABD01036144.1/578-977                       UGCAGAUACCCAAAUUGUGAAAACCGGAAGGUAUAACACGGGAACUUUAUAUUUCAAAACGCAGAACUCCCGGAGCAUGCGGUGCCAUGUCGAAGAUGUUUGUCGGAGUAUGU.U.GA.UAU.UUUCUAGAANA.GUG..CUGAAAGA...CC..GGGGGAAAGC.GGACACG.AUGUCCGCGUCAGCCU.AC..AGUCGACAUGGAUGUC.GACU..GUAGGCGGGCCUGU...CAUGACGAGAACUACUCAU...CACUUUUCGUAGAAN..AUUCCCACCUGGAGACGCGACAUCCAGGCGUGAUGUUCCGUUCGCCGCGGGCGUGCGUGGGGUACUACGGGAAACCUUACUUUAGAAGCCUUGCACCCGAUUCUUAACUGUCUCCGCAAAGGGCGCUCCCUUUAUCUCCUUGACCGGUUGUCGC.....................................................................................................................................................................
BABA01026201.1/10-572                        ACGGCACUGCUUAUUCUUAUACCCAGCCGGGGCUACUGGUUUUUGAAAGCUUUCCAAAACGCAGAACUCCCGGAGUAUGCGGUGCCAUGUCGAAGAUGUUUGUCGGAGGAUGU.U.GA.UAU.UUUCUAGAAAA.GUGCUGAAAGACA...GG..GGGA.A.AGC.GGACACG.AUGUCCGCGUCAGCCG.AUU.GUC.GACAUGGAUGUC.GAC..UGUAGGCGGCCCCGU...CAUGACGAGAACCACUCA...UCACUUUUCGUAGAAA..AU..UCACAUCUGGAGACCUUACAUCGAGACAUGUGUAUCGCAUGCUCCGGGAGUUCGUGGAUUUUGCCAAUGUAUUUCACUAACUCUCAAUUUAUUUCUCUUCCACCGGAAUCUGCUUCAGAUUCUCCACGGGUUCCAGGAUCUCAUUACUGCGGAUGUCGAUGAUGGGACCGCCGGUUCCUUCAAUGUACUCUCUGGUAAUGGUAACCCUUCCGAUGUUAUCAUCCUUCGGGAUCUCAUACAUGAUAUCCAGCAUGAAGUCCUCGAUGAUGGAGCGCAGAGCUCUGGCACCGGUAUCGCGCUUCAUUGCCUUAUCGG
BABG01018589.1/801-239                       GGCACUGGUUAUUCUUAUACCCAGCCCGGGGCUACUGUUUUUUUUAAACUUUCCCAAAACGCAGAACUCCCGGCGUUUGCGGUGCCAUGUCGAAGAUGUUCGUCGGAGGAUGU.U.GA.UAU.UUUCUAGAAAA.GUGCUGAAAGACA...GG..GGGA.A.AGC.GGACACG.AUGUCCGCGUCAGCCG.AUU.GUC.GACAUGGAUGUC.GAC..UGUAGGCGACCCCGU...CAUGACGAGAACUACUCA...UCACUUUUCGUAGAAA..AU..UCACAUCCGGAGACCUUACAUCAAGACAUGUGUAUCGCAUGCUCCGGGAGUUCGUCGGUUUUGCCAAUAUUCACUAACUCUCAAUUUUGCAAUCUUUACCAUCAAAGCAGCAGAUAUGUCUAUGGUGUACAAAUAUUAUGAAAAAAGCUGAUCUUCCUCCUACUUUUUAUCCUUUCGCAAAUACAUCAAAAUCCCAUGACUCACUCUGCCAAGACAUGCUCCCACCACUGCCCCGGCAAUGGUGAUUCCCCAUAUUUCCACAUAGCGAAAUCUGUUUGCCGAAAAUGCCCAUACGCAUGCUACGACACCGCACAU
BABA01015165.1/683-1012                      ACGGCACUGCUUAUUCUUAUACCCAGCCGGGGCUACUGGUUUUUGAAAGCUUUCCAAAACGUAGAACUCCCGGCGUAUGCGGUGCCAUGUCGAAGAUGUUUGUCGGAGGAUGU.U.GA.UAU.UUUCUAGAAAA.GUGCUGAAAGGCA...GG..GGGA.A.AGC.GGACACG.AUGUCCGCGUCAGCCG.AUU.GUC.GACAUGGAUGUC.GAC..UGUAGGCGGCCCCGU...CAUGACGAGAACUACUUA...UCACUUUUCGUAGAAA..AU..UCACAUCCGGAGACCUUACAUCGAGACAUGUGUAUCGCAUGCUCCGGGAGUUCGUGGAUUUUGCCAAUGUAUUUAACUAACU.........................................................................................................................................................................................................................................
BAAX01033270.1/398-1                         GGCACUGCUUAUUCUUAUACCCAGCCGGGGCUACUGGUUUUUUUGAAAGCUUUCAAAAACGCAGAACUCCCGGCGUAUGCGGUGCCAUGUCGAAGAUGUUUGUCGGAGGAUGU.U.GA.UAU.UUUCUAGAAAA.GUGCUGAAAGGCA...GG..GGGA.A.AGC.GGACACG.AUGUCCGCGUCAGCCG.AUU.GUC.GACAUGGAUGUC.GAC..UGUAGGCGGCCCCGU...CAUGACGAGAACUACUCA...UCACUUUUCGUAGAAA..AU..UCACAUCCGGAGACCUUACAUCGAGACAUGUGUAUCGCAUGCUCCGGGAGUUCGUGGAUUUUGCCAAUGUAUUUAACUAACUUUCUAUUUAGUCGUUCAAAGCCAUGUCUUUCAAUUUCGCAAACAAAUUCCGUACCGGCUUAGCGCUUA.....................................................................................................................................................................
BABG01004015.1/550-1112                      ACGGCACUGCUUAUUCUUAUACCCAGCCAGGGCUACUGGUUUUUGAAAGCUUUCCAAAACGCAGAACUCCCGGAGUAUGCGGUGCCAUGUCAAAGAUGUUUGUCGGAGGAUGU.U.GA.UAU.UUUCUAGAAAA.GUGCUGAAAGACA...GG..GGGA.A.AGC.GGACACG.AUGUCCGCGUCAGCCG.AUU.GUC.GACAUGGAUGUC.GAC..UGUAGGCGGCCCCGU...CAUGACGAGAACUACUCA...UCACUUUUCGUAGAAA..AU..UCACAUCCGGAGACCUUACAUCGAGACAUGUGUAUCGCAUGCUCCGGGAGUUCGUGGAUUUUACCAAUGUAUUUAACUAACUUUCAAGUUACAUUACAAAAUGAAAUAAGAUCUGCAAAUCCUAUACUCGAUUUUCUGUUUUCAUUCGUCGUUUCGCCUCGUACAUUUUGGCAUCGGCUUCCCGGACCACAUCGUCCAUGGAACGGGGCAUAUUAUGGGUCAGUACGGAAUAUCCCAUGGCUACAGUAAUGGGAUGCUCGGAACCGUCCGGAAGCUUCAGAACUCCCAGAGACGCUUCGAAAUCUCUUUGCAGCU
BABG01005149.1/1225-664                      GGCACUGCUUAUUCUUAUACCCAGCCGGGGCUACUGUUUUUUUUGAAAGCUUUCCAAAACGCAGAACUCCCGGCGUAUGCGGUGCCAUGUCGAAGAUGUUUGUCGGAGGAUGU.UGAU....AUUUCUAGAAAA.GUG..CUGAAAGG...CA..GGGGGAAAGC.GGACACG.AUGUCCGCGUCAGCCG.AU..UGUCGACAUGGAUGUC.GACU..GUAGGCGGCCCCGU...CAUGACGAGAACUACGCAU...CACUUUUCGUAGAAAAU....UUACAUCCGGAGACCUUACAUCGAGACAUGUGUAUCGCAUGCUCCGGGAGUUCGUGGAUUUUGCCAAUGUAUUUCACUAACUUUCUAUUUACAUGCAGAGAUGAUUAACCUAAUACACCAAAAGUGUUGGGUAUCUUUUCUAAUUGUCAUUUGUCCGGCUGGUCCGAAUGUCUAUUGCUGUGUUCCCGUAGAUGAAAAGCAUUGGCGGCCUGCCGACGGCGUUGUUCUUCCAGUGCGGCAUAGUGUUUUCUUGUGGUAUUUACAUCUUUAUGACCCAGAACAUCUGCUACCAGAUAGAUAUCCCUGGUUUCUUUA
BABG01028760.1/863-300                       GACAAAUGAAAUGUCAAAUUGGGGAAUUUUUUUCGCAGCAAUGGGCGUUUUAAAUACAACCAGAACUCCCGGAGUAGCAGAAGGUCCUCCGGCAGAUGUCGGUCGGAGCGUGU.UGAU.AUU.UUCUUA.AGCA.GUGGUGAGCCAU....CA..GGGUGG.AGC.AAACACG.AUGUUUGCGACAGGCG.GC..CGGCGACAUGGAUGUC.GCC..AAGAGCCGUGCCCGU...UCGGAUGAGAUACACUUUAU.CCACUGCU..UUAGAA..AAU.UCACACUCGGAGACCGAUAUCUGCCUGAGGGCCUUCUGCCGCUUCGGGAGUUCGUCUGGUCUAAGGCUCCCUCCGCUACGAACCAUGCCUAUUCAUAAGAUUGUCAGCAAAGAACGCUGUCAAUCUUAUGAAUAGACGGCUGUCGAGUGUGUCCGUUGGACGCACAGUAUAAAAAUAGAACGAAAUAACCUCUUGUGUGAGCAAACUCCCACCGAGGUAUUCCGUUCUAUUUUUGCAUGGCUCGUAGCUAGGCUAACUUUCUAUUUACUUCGUAUCCUUCAUAACAUCUUUGUUCUUCACCAGAUAAUCGAUCAG
BABG01012947.1/790-227                       ACAUAUCAAAAUUUCAUAUUUUUGUAUUUUUUUCGCAGAAAUUGGCGUUUUAAAUACAAACAGAACUCCCGGAGUAGCAGAAGGCCCUCAGGCAGAUGUCUGUCGGAGCGUGU.U.GA.UAU.UUUCUU.AAGC.AGUGGUGAGUCAU...CA..GGGUGG.AGC.AAACACG.AUGUUUGCGACAGGCG.GC..CGGCGACAUGGAUGUC.GCCU.AG.AGCCGUGCCCGU...UCGAAUGAGAUACACUUUAUCCACUGCUU..UAGAAA..AU..UCACACUCGGAGACCGAUAUCUGCCUGAGGGCCUUCUGCCGCUUCGGGAGUUCGUCUGGUUUGCCAAUAUUUAUUUCAUUAACUUUCCAUUUAUACAAUCACAAUCGGCGUCCGAUAUUCAUUCACCAUUUCCGUCUGGUUCUUUAAGGCCAGAUUUCCCAGAUAGAUCUGAUUGCGGAGGAUAUCCAGAUCCAGCAUCCGCAGAGAUUCGGGAGAAAGCGUCUGUCUGGCGUCAGCCAGGCUGGUGACGAGAGGAAUGGAACUGUUCUUUUUGAUCUCGGUAAGCAGUGGCGUCGCAUUCUUGCGGAAACCCAA
BABG01005904.1/1557-994                      UUUGGUAACUGGAGAGUUAGUGAAAUAUCCCCAUAGCCCUUGGCAGGGUAUAAGAAACGCGGCACGCCCACGGCGGACAGAAUGUCCUUCCGAGGAUGUUUAUCGGACGGUGG.U.GA.UAU.UUUCU.CGAAA.AGUGCUGAAAAU....CA..GGGUGG.AGC.GAACAGG.ACGUUCGCGACAGGCG..GA.CGUUGCCAUGGAUGGC.AAC..UGGAGCCGUGCCCGU...GCGGAUUAGAACCGAUAUCU.CACUUUUCGUCAGAAA..AU..UCCCACCGGGAGACCUGACACCUCGGAAGGAUGUUCUAUUUGCCGCAGGCGUUCGUGGGGGUAUGACAGCACUACGGUUAGUUCCAUGUUGCUGUCAGGACAUGCUCCCCGGUCAUCUGGACGACGGUGUCUGCGGUAAUAAUCUGGCCGCUGUACUCCCAUCCGCCGAAGGCACUGCCCUCUUUUACCGGGGUAGGAAGUUCACCGUAGGUCUCGCCGAAGGUCACCUGUUUGGAUUCCACGGUGGAACCGUCGGCACCGGUGCCGCCGUCAUAAUCGAAUUUCACGGUGAACUGUGCGGGAACCCAGUGAGCG
BAAX01016096.1/254-1                         AAACCAGCAACACGAGAUAGACAUAGUAGUUUUUCAUGGGAUUUUCAAAACACAGAACGCCCACGGCGGACGGAAUGUCAUGCCGCGAUGUCUGUCGGAG........GGUGU.U.GA.UAU.UUUCUUGAAAA.GUG..CUGAAAGA...CA..GGGUGG.AGC.GAACAGG.ACGUUCGCGACAGGCG..GA.CGUUGCCAUGGAUGGC.AAC..UGGAGCCGUGCCCGU...ACGGAUUAGAACCACUAUAU..CACUUUUCGUAGAAA..AU..UCACACC........UGGAGAC.....................................................................................................................................................................................................................................................................................................
NC_009454.1/2855627-2855162                  GUGGGCUUGCGAAAACUUUUCUAUAGGGCGGUGCUUUGUCAAAAGCGAACGACUUGCGUAGCGCCGGUAACAGCACUCUGCGCGGCGAGGUUGCGAAAUU.......................................................GGG.GG.UGC.GGACAGGGAUGUCCGCACCAGCCC.GAA.CCGAACCA.GGACGGU.GAGU.UGAGGGCGG.CCC...............................................................AAUUUCGCCCGAAGCAAGCAGCAAGUGCUGUCGGCGCGGAGCACCGGAGUGAGCGGUGACAAAGCACCGCCUUUGCACCGCCCUUAAUGCGCCGCGAAUGACCGCCUGCGGAUAAUCGAAGGGCGAUUUUGUUCUUUAAGGGCGGGGAGGAAUUUCCUGGCCCGGAAAGAAUAAUUACAGGUAUGCCGUUUAAUAGCUCCGGCGGGUUCUGGAUAUCCUAGAAAUGGCAGGCACCUUAUACUUUCUGGAGUGUCCGCAGUUAUGGUCAAGCUGAUCUGGGAGAUUGCCGGUGUCAGCGCC
NC_009454.1/95911-96376                      GAAAUUUAGCAAGUAAAAACGUGUGGGGCGGUGCUUUGUCAAAAGCGAACGACUUGCGGAGCGCCGGUAACAGCACUCUGCGCAGCGAGGUUGCGAAAUU.......................................................GAG.GG.UGC.GGACAGGGAAGUCCGCACCAGCCC.GAA.CCGAGCCA.GGAUGGU.GAGU.UGAGGGCGG.CUC...............................................................AAUUUCGCCCGAAGCAAGCAGUAAGUACUGUCGGCGCGGAGCACCGGAGUGAGCGUGGCAAUGCGCCGCCCGGCAAAAGCAUAUCUUGCCAGGAAGGUAGGGCGAUGGUUGAAAGCAAGCUGACCCUGGAAAAAAUUGAGGAGGCCAGGCACCGCCUGGCCGGGGUGGCCCACCGCACCCCGCUGGAUUUUUCCGCCACCUUCAGCGAAAUGACGGGAAACGACGUUUUUCUGAAGCUGGAGAACAUGCAGAAAACAGGUUCAUUUAAAAUCCGCGGUGCUUACAACAAGGUCAUGAGCC
NC_009454.1/2842760-2842205                  GACAGGUUUAUAAAAAAACCGGGGAGGGCUUAAUAUAAGCCUUCUCAGACUGAAGACAAACUACCAUAUAGAGCCACCGGUGGCUGAAAACGCUGCUCUGUUGCGUAGCGUCG.U.UAGGUG.AACUU..GGCGAAACUGAGGUUGCGGAAUU..GGG.GG.CGC.GGACA.GGACGUCCGCGCCAGCCC.UCA.CCGGGCCA.GGACGGU.GAGU.UGAGGGCGG.CCC.....AAUUCCGCCCGA.........AGUGAGCC..GUAGUU..CACC..CGACGCGAAGCAUUCUGAGCCAAGCGGUUUCAGCCAACGGGGGACUUUGUCAACAACCUGGGAGGGCUUAGUAUAGCCCUCUUUAUUUAAGCUGGCAAAGGGCCGGCCGGAUUGCCUGAAAUGCUGUUGCGGGCAGCCUGGAGACGGCGCCUGCCGGUAAAAACUUUAAGGCAAGGGAGGUAGCGCGCGGCUUCUAGCUGCGAAAUAAAACCGGCGCGGCCCGGAGCGGGCGUUUCCGGACGGGGCCGGCAGGCGGAGGCCGCCUGCCGCAGAUAAACGGCGGCAGAACAUACUUUUGAGGCCUUGCUCCGUA
NC_009454.1/444730-444176                    AGAAAACAUUUCCGCCGGAAAAAGGCCGCCUUGAAACAGGCGGCCUCAGACUGAAGAUAAACUGCCAUAAAAGCCGCCGGUGGCUGAAGACGCUGCUCUGUUGCGUAGCGUCG.U.UAGGUG.AACUU..GGCGAAACUGAGGUUGCGG..AA..UUGGGG.CGC.GGACA.GGACGUCCGCGCCAGCCC.UCA.CCGAGCCA.GGACGGU.GAGU.UGAGGGCGGCCCAAU...UCCGCCCGA............AGUGAGCC..AUAGUU..CACC..CGACGCGAAGCAUUCUGAGCCAAGCGGCUUCAGCCACCGGGGGGACUUUGUCAACAAUAUGAGGCCGCCCUGAAAACAGGCGGCCCCUUUUUAACGCCCUUUACAUGCCCAGGUAGGCUUCCUUUACGUGCGGGUCUUCCAGCAGCUCCUUCCCGCUCCCCUGCAGGAUCACCCUGCCGUUUUCCAGCACGUAGGCGCGAUGGCACAGGUUCAAGGACUGCACCACGUUCUGCUCGACCAGCAGGACGGUCACCCCCUGGCCGUUAAUGUCCUUUACUUUUUCAAAUAUUUGCUUUACCAGCACCGGGGCAAG
NZ_ABYJ01000412.1/50-619                     AAGCCACAAUCAAUAUCAUCUAAAAUCCAUCAGAAACUUGGAGGGUGUUUGCACUAAGGCACGCCGACAGUGCACCGGAACCGGCAGAUUUUGUGAUGACUUUGGGAGGAAAU.U.AG.AGG.UUCUUA.GUGC.CCUUGUCACAAAA...CA..GCGUUU.UGC.UGCCACGGAUGGCAGCAAAAAUCC.CCG.UCGAGCCAUGGAAGGC.UCGUCCGGGGAUGCACGCGU...CACUCUGCCACAACCCAGAUCAAGGGCAC..UUAGAA..CCUCUUAUUUCCGUACAACGGAACCCAACAAAACCUGCCGGUUCCGGCGCACGUCCCAAGGCUCAGCCACCUCCUGACUGGGUGCAGCAUCAAUUCACAACAAAUCUCAUCUGUUUUUACUGUGGCUGCUUACCAAUAUAAGCUAAAAUACCACCAUCUACAUACAGCACAUGACCAUUUACAAAGUUAGAUGCAUCCGAUGCAAGGAACACAGCCGGUCCCUGUAAGUCUUCUGCAUUUCCCCAUCUUGCAGCCGGAGUCUUUGCGAUGAUGAACUGGUCAAACGGAUGUCUGGAACCGUCCGGCUGGAUCUCACGAA
NZ_ABYJ01000381.1/108-675                    AUUUACGCACCCCCAAGGUUGUAAAAUGAGUUCCCCGACGAAGAGUGGUUCACAACCUUGCGGCUGGCAAAUCGCAUCAAGCCGAGACUCGUUUUGUGACUUUGGAAGGAAAU.U.AG.AAA.CUCUUAGGAUG.CCUGUUCGCAACA...UA..GUGUUG.UGC.UGCCAUGGACGGCAGCACAAGUCC.UAA..UGUGCC.CGGAUGGC.GCAU.UUAGGACGUACACGU...CACUCCGCCCCAACCUGAAU.CAGGCAUGC.UUAGAG..UUUCUUAUUUUCGGACAACGGAAACAAAACAGUCCCGGCUUGAUGCAAUUUGCCAAUCGUAACCCCCCAGAACCACCCUACACAAGGAAACUCAUGUCACCCACAAACCAUCAUUUGGUGAGCAUUUCAUAUUGUUAAGUUAUGGAUGUUCUGCAGAUAACGCUGUGGCGAAAUAAGUAAUUAGUUAAACUAAAAUCAAGGUAAAUAAGUGAAUUAAUCAAUUUACAAAAUAUAGACUAAAAUAAGCUAAAAAACAAAAUUAAAACAAAAAUAAAUGUGAAAAAGUGCACAAAAACAGCAAAAAAGAAUUGUCUAUAGU
NZ_ABYJ01000220.1/8708-8141                  AUUUACGCACCCCCAAGGUUGUAAAAUGAGUUCCCCGGCGAAGGGUGGUUCACAACCUUGCGGCUGGCAAAUUGCAUCAAGCCGAGACCUGUUUUGUGACUUUGGGAGAAAAU.U.AG.GCA.AUCUUAGUCUG.CCUGUCCGUAACA...CA..GUGUUG.UGC.UGCCAUGGACGGCAGCACAAGUCU.UAA..UGUGCC.CGGAUGGC.ACAU.UUAAGACACACACGU...CACUCUGCCACAAUCUGAAC.CAGGCAGCC.UUAGAU..UGUCUUAUUUUCGGACAACGGAAACAAAACAUUCCCGGCUUGAUGCAAUUUGCCAAUCGUAAACCCCCCGGAACCACCCUACACAGGGAAACUCAUGUCACCCACAAACCAAUAUUUGCCGGGCAGCGCAUUCAUAUAUACUUGUCAGAAAACACAUCAAUUUUUCUUAAAUGGAGGAUAAAAAUGAACAGUAUCAUAAGACCUAUGACACCUAAAGACAAAAACAGUGUUCUUGAAAUGAUGCGUGUAUUUUACGCAUCCCCGGCGGUUUUUACUAACGGAUCCGAUGAUAUUUUCCGCACCGAUAUUGAAAACUGCA
NZ_ABYJ01000445.1/447-1014                   AAAUUUACGCCCCCAAGGUUGUAAAAUGAGUUCCCACGCGAAGGGUGGUUCACAACCUUGCGGCUGGCAAAUCGCAUCAAGCCGGGAUCCGUUUUGUGACUUUGGGAGAAAAU.U.AG.AAA.GUCUUUGUAUG.CCUGUUCACAAUA...CA..GUGUUG.UGC.UGCCACGGACGGCAGCACAAGUCU.UAA..UGUGCC.CGGAUGGC.ACAU.UUAAGACGCACACGU...CACUCCGCCACAAUAUAAAU.CAGGCAUAC.UUAGAC..UUUCUUAUUUUCGUACAACGGAACAAAACGAGUCCCGGCUUGAUGCAAUUUGCCAAUCGUAACCCCCCAGAACCACCCUACACAAGGAAACUCAUGUCACCCGCAAACCAAUAUUUAUCAGAUAACGCGUUCUAUAAAGCAAAAAAGGAACCACAAAACCAUUCUAAGUUUUGCGGUUCCCAAUUAGGAAGAAUUUGUAAUUUAAAUAUUGUGAAUUAACUGCUGCUCUGCAAGCCACAUAAUCGCUUACAAGAUUUUACAAGACGCAUGGCACCUUACGAGAUGCAUGGCAUCUUACAGAUGCAUGGCAUCUUACAGA
NZ_ABYJ01000556.1/607-1175                   AAUUUACACCCGCCAAAGUUGUAAAAUGAGUUCCCCGGAGAAGGGUGGUUCACAACUUAGUGGCUGGCAAAUCGCAUCAAGCCGGGAUCCGUUUUGUGACUUUGGGAGAAAAU.U.AG.AAA.GUCUUUGUAUG.CCUGUUCACAAUA...CA..GUGUUG.UGC.UGCCACGGACGGCAGCACAAGUCU.UAA..UGUGCC.CGGAUGGC.ACAU.UUAAGACGCACACGU...CACUCCGGCAUAAAACUAAAUCAGGCAUAC.UUAGAC..UUUCUUAUUUUCGGACAACGGAACAAAACAGUCCCGGCUUGAUGCAAUUUGCCAAUCUAAAAUCCCCAGAACCACCCUACACGAGGAAACUCAUGUCACCCACAAACCAUCAUUUGGCGGCAGCUUAUUAUAAUGACGGUGUGAAAAAUACUUGUAAAAUCAGGAAAGUCCUGUAAAAUAAAACAUAGACUGCAAUGAGAUAAACAGUAUGGUAUGGUGAACAAUAUCAGAAAAAAAGCACGAAGAUGCAGGAGGAUACAUAUGGAACAGUUAAAAGCGGUAAUACUUGCAGCAGGUAAAGGAACGCGAAUGAAAUCGG
NZ_ABYJ01000216.1/20150-20718                UUCUUUACACAAUGCAUUUGUAGCGUGGAGUUGUGCGUCAAAAGGUGGUUCACAGCUUAGUGGUUGUCAAAUUGCAACAAGCCGGGAAUGCUUUUGUGACUUUGGAAGAAAAU.U.AG.AAA.AUCUUA.GCCU.GCCUGUCUAUUCA...CA..GUGAUG.UUC.UGCCACGGAUGGCAGAACAAGGCU..UC.ACGAGCCAUGGAAGGC.UCGUUGAACGCCGUUCACGU...CACUCUGAGAAAAUCUGACUCAGGCAAGC..UUAGAU..UUUGUUAUUUUCGUACAACGGAACAAAACAACCCCGGCUUGUUGUAAUUUGACAGACAAAAAACUAAAAUCCACCUUUUGACACACGAGAUUCCUGCCUUAAGCAUUAUGGAAAAACGACACACAGAUGGCUCCCGGUCCCGCAUGUGUACCGAUCGUACUCCCAAUCGUGCUGAUUGGCAGCUCUUUUGUCUGUCCGGUCCAGAGAUCUGCGCUGUCCGCAAUAUACUUCCGGAGCAGUGAGUCGUCGAGCCCGCUGUAGCCUAACAUAUACGGCAUGGAAAAAUCGAUACCGUUUUUAUUUUUCACUUCCUGGAUCA
NZ_ABYJ01000220.1/8945-9513                  UUGCACUUACGCCCCCAAUUUUGAGAUGAACCGCCCACCCAAAUGGUGUUCACAACCUGGAGGCUGGCAUCUUGCACAAAGCCGAAGCUAAUUUUGUGACUUUGGGAGAAAAU.U.AG.AAA.AACUUG.GUCU.GCCUGUAGUUACA...CA..GUGAUG.UUC.UGCCACGGAUGGCAGAACAAGGCU..UC.ACGAGCCAAGGAUGGC.UCGUUGAACGCCGGUCACGU...CACUCCGCCAUAACCUAAAUCAGGCAGAC..CUAGCU..UUUCUUAUUUUCGUACAACGGAACCCAAAUUAACUCCGGCUUUGCGCAAGAUGUCGCUCACAGACCUACAACACACCAUUUGGGUGGGCAAUUUAUUUCAUAAACAAACCAUCAUUUAUUGGGUGAAAAAACACACAAAUUAUUUUAAGAAAUACAACCGGUUCUGUCAAAUUGUAUUUUUCAGGAUGCUUUAACGCUUUAAAUAAAAAAAGUACUUGCCAUUCUCCGAAAAAGAAGCUAUCAUGUUACUAAAAUAAGGCAGCAAAAGGUAUUAUAUACCAAAAAGUAUACAAAACAGGAGGAUUAAAUCAUGGAAAAG
NZ_ABYJ01000023.1/6815-6247                  UGUUAUAAUACCGUUUAGAAUAUAAUGAUGUUGGGAUUAAAUAGUGUAUUCACAACGUAACGGCUGGCAACUUGCACAAAGCCGGGAUUAUUUUUGUGACUUUGGUAGAAAAU.U.AG.AAA.AUCUUA.GUAU.GUCUGUCUAUUCA...CA..GUGAUG.UUC.UGCCAUGGAUGGCAGAACAAGGCA.GCA.UCGAGUCAGGGAUGAC.UCGU.UGCUGCCGUUCACGU...CACUUUGAAAAAAUCUAAUUCAGGCAUAC..UUAGUU..UUUCUUAUUUUCGGACAUCGGAACAAAAUAGGCACGACUUUGUGUAAGUUGCCAAUCAGAAAUCUUAAAUGCACUAUUUGAUCCCAACAUCAUAUAUACUGACGAUUUGAAAAUGAUAUUAACAAAUGGGAGGAUAACAAAAUGGAAACAAUGGACGACUACAAAGACGAACUGGAAGCCUCUUUCCGCAGGAUCAACGAGGGAGACAUCAUUUCCGGUACAGUCAUUGAUGUAAAUGAAGAGGAAGUGACUCUGGAUUUAAAAUAUUAUGCGCAGGGAAUCAUCAAAGUUGCUGAUCUGAGCAAUGAUCCUGAUUUUA
NZ_ABYJ01000380.1/13334-12765                UCACACCCGCACCCCCAAUUCUGAGAUGAACCGCCCGCCCAAAUGGUGUUCAUAACCUGAAGGCUGGCAUCUUGCGCAAAGCCAGAGCUAAUUUUGUGACUUUGGAAGAAAAU.U.AG.AAA.A.UCUUGGUGU.GCCUGUCUACACA...UA..GUGAUG.UUC.UGCCACGGAUGGCAGAACAAGGCA.GCA.UCGAGUCAUGGAUGAC.UCGU.UGUUGCCGGUCACGU...CACUCCGAGAAAAUCUAAACCAGGCAUACC.UAGACU..UUUCUUAUUUUCGUACAACGGAACCAAAAUUAACUCCGGCUUUGCGCAAAAUGCCAUUCACAGACCUACGACACACCAUUUGGACGGGCGAAGCAUGUCAACCACAAGCCAAAAUUUGGUGUGAAAUCCAUGAAACGAAAAAAACAGAAAGCGGCAAGCCUUUCACAACUUACCGCUUUCUCUUAUUUUACAACCUGCUGCACGCUGGCUUUUUCCACCAGUCUUCCCUCAACAAUGGUAAUCCCUUGUUUGUAGCGUUCACCGCCGACUUUUUUCAGCAACACAUGAAUCGCUUUAUUUGCCAUUUCACGAAUAUCCA
BAAX01017353.1/1-516                         ......................................................UCCUGGAGGCUGGCAGUUUGCGCAAAGCCGAAGCUAAUUUUGUGACUUUGGGAGAAAAU.U.AG.AAA.A.UCUUGGUAU.GCCUGCCUACACA...CA..GUGAUG.UUC.UGCCACGGAUGGCAGAACAAGGCA.GCA.UCGAGUCAUGGAUGAC.UCGU.UGUUGCCGUUCACGU...CACUCCGCGAAAAUCUAAUUCAGGCAUACC.UAGACU..UUUCUUAUUUUCGGACAACGGAACAAAAAUUACUCCGGCUUUGCGCAAGACACCACUCACAGACCUGCGACACACCAUUGGGACGGGCGAUUUAUUUCAUAAACAAACCAACAUUUGGUAAGUAGCUUAUGAUAUAGUAUAGCCUAUCCCACAAAAGAAAAGAAGUCAUAUUUGUAUAUUUUGUAUAAAAUUCAUGAAAAAACGACCGGAAAAUUGCAUAUAGUGAAAAAUUUAACAAACACAGAAUAAAGUAGAGAAAAAGGCUUGAACUUUCAAAAGAAAUUGGUUAAAAUAAAGGAAGCUUGGGACGGGCAUAAGU
NZ_ABYJ01000556.1/314-1                      UCGCGCCUACGCCCCCAGUUUUGAGAUGAACCGCCCACCCAAAUGGUGUUCAUAACCUGACGGCUGGCAUCUUGCGCAAAGCCGAAGCUAAUUUUGUGACUUUGGGAGAAAAU.U.AG.AAA.AUCUUA.GUGU.GUCUAUAGGUACA...CA..GUGAUG.UUC.UGCCACGGAUGGCAGAACAAGGCA.GCA.UCGAGUCAUGGAUGAC.UCGU.UGUUGCCGGUCACGU...CACUCCGAGAAAAUCUAACCCAGACACAC..UUAGACU.UUUCUUAUUUUCGUACAACGGAACCAAAAUUAACUCCGGCUUUGCGUAAGAUUCCACUCACAA................................................................................................................................................................................................................................................................
hgutS7_s7_177709_1/540-1106                  UUUUUCUUGAUUAUACUUUAUAAAAAGGAUUAGGGUGUCAAAGGGCGGCUCACAACUUAGUGGCUGGCAACUUGCACAAAACUGAGACUGCUUUUGUGACUUUGGGAGAAAAU.U.AG.UAA.AUCUUA.GUCU.GGCUGUUCAUGUA...UA..GUGUUU.UGC.UGCCAUGGACGGCAGCAAAAGUCU.UAA...GCCCCAUGGAUGGG.GUAU.UUAAGACGUACACGU...CACUCCAUCGUAACCGAACUCAGGCAGAC..UUAGAU..UUUCUUAUUUUCGUACAACGGAACAAAACAGACUCGGCUUUGUGCAAGUUGCCAAUCAAAAAACUUGAAACCGCCUUUUGACACCCUAAUCUAAAAAGGAAUGUAUAUUCCAGAAGGAUGUGAUAGAAUGUUCCUACUGACGAAGGAUGCGGGCAACAAAGACCCACAUUAUAUGUUACUUUUAGAUGAUCUGCGAAAGACAAAAAAGGAACUCGAUAUUGCUUACGCAAAUUUUGAACAUGCUGUGGACCCGGAUUUGAUCGACAGUUCUAUCUAUGAGUUGAACGCUGUCCAGCUUCGUUACAAAUUCCUUUUAGGC
hgutS8_s8_177709_1/1-535                     ...............................AGGGUGUCAAAGGGCGGCUUACAACUUAGUGGCUGGCAACUUGCACAAAACUGAGACUGCUUUUGUGACUUUGGGAGAAAAU.U.AG.UAA.AUCUUA.GUCU.GGCUGUUCAUGUA...UA..GUGUUU.UGC.UGCCAUGGACGGCAGCAAAAGUCU.UAA.G...CCCAUGGAUGGG.GUAU.UUAAGACGUACACGU...CACUCCAUCGUAACCGAACUCAGGCAGAC..UUAGAU..UUUCUUAUUUUCGUACAACGGAACAAAACAGACUCGGCUUUGUGCAAGUUGCCAAUCAAAAAACUGGAAAACGCCUUUUGACACCCUAAAUCUAAAAAGGAAUGUAUAUUCCAAAAGGAUGUGAUAGAAUGUUCCUACUGACGAAGGAUGCGGGCAACAAAGACCCACAUUAUAUGUUACUUUUAGAUGAUCUGCGAAAGACAAAAAAGGAACUCGAUAUUGCUUACGCAAAUUUUGAACAUGCUGUGGACCCGGAUUUAAUCGACAGUUCUAUCUACGAGUUGAACGCUGUCCAGCUUCGUUACAAAUUCCUUUUAGG
NZ_ABYJ01000044.1/747-1150                   CUUAUUGUCUAUAUUUAAAAUACAAUGCGAUGUGGAUCAUAAAAAGUGUGUCAAAAUGUGAAAUAUGGGAAUUUGCGCGAAGCUGGAGAUCUUUUUGUGACUUGGGAGAAAAU.U.AG.AAA.AUCUUA.GUAU.GCCUGUAAAUACA...CA..GUGUUG.UGC.UGCCACGGAUGGCAGCGCAAGUCU.UAA..CGUGCCAUGGAGGGC.ACGU.UUAAGACGUACACGU...CACUUUGAAAGAGCAUAAAGCAGGCAUAC..UUAGUU..UUUCUUAUUUUCGGACAAUGGAACAAAAUGAAAACCAGCUUCGCGCAAAUUUCCAGUUUCAAAGUCUAAAUACACUUUUUGUGAUCCACAUCACAGUAUAACAUAUUCUCCACCAGAAACCAUCCCUUCCGGUGCAAAAAAUAACAUGAACGGUG....................................................................................................................................................................
NZ_ABYJ01000404.1/11701-12268                CGCGAACAUUCUAUUAUCAUGAAUUAGGAUUCUGGUGUCAAAAGGUGGCUCACAACUUAGCGAUUGUCAAAUUGCACAAAGUUGGGACUCGUUUUGUGACUUUGGGAGAAAAU.U.AG.AAA.AUCUUA.GUAU.GCCUGUUAAUGCA...UA..GUGUUU.UGC.UGCCAUGGAUGGCAGCAAAAGUCU.UAA..CGUCCCAUGGACGGG.ACGU.UUAAGACGUACACGU...CACUCCUGGAAAAUCUAAAUCAGGCAUAC..UUAGUU..UUUCUUAUUUUCGGACAGCGGAACAAAAUAGAUCCGACUUUGUGCAACUUGACAGUCAAAAAUUGAAAACCACCUUUUGAUACCAGAAUCAAAUCAGGAAAACAAGGAGGAAAAUCCUCUGCUCCUGCAAUGGCAGUCGCAUUUUCCUUCGGAAAACAAGGAGGAUUUAUGAAUAACUUUUUUGCUACACCGGAAGGAGCCUGGGGAGACGGCUCCGUACAUCUUACGAUCACGGGAAUCGUGAUCGUCGUCGUUAUCAUCGCAUUACUGCUCAUCGUAGCAGCUUUUGUGCGUCAGAAGAAUGCAAGCCGCAAGGCAG
NZ_ABYJ01000512.1/14700-14134                CGCCCUGGCUUCUCGGUAGUGACUGACGAAUAUCUCCGCAAAAGGCGUGCCGCAAGGUAAUGGCUGGCAAAUUGAGCGAAGCCGGGGCUGCUUUUGUGACUUUGGUAGAAAAU.U.AG.AAA.AACUUA.GUAU.GCCUGUUAACACA...CA..GUGUUG.UGC.CGCCACGGACGGCAGCCCAAGUCC.UAA..UGUGCC.CGGAUGGC.ACAU.UUAGGACGCACACGU...CACUCCGCCACACACCCCCGCAGGCAUAC..UUAGCU..UUUCUUAUUUUCGGACAUCGGAACAAAACACGCCCCGGCUUCGCUCAAUUUGCCUUCACAGCACCUCCGGCAUCCACCUUUCCAUAUAUUUUCCUUACACUUCCUUAACGUACACCUGCCACGACUUAUACUCAUUCCCAAGCCGCGGAACCGGCAGCCCCGCAUGCACAAGCUGUGCCCCUGUAUAGUACUCCGGCUCAACAGAGUUCGGUGUCCCAUUGAUCCGCUGCCCAUUUUCGCCACCGGUCUGCAUUCCGACAACUUCCACCCGGUACUUUUUAUCUUCGCCAAGUCCCCGCAACUUCACAUACUCCGUCGC
BAAZ01022944.1/490-1                         GAUAAUAUAAGAGUUGCGGAUUUAUAAUUCUGAUAUGAGGUAUCGUAUGACAAGAUAAAAACGCAUCUAUAUUUAGAAUAGAGCUUCAUGUAAGAUGCGAUAUGUUUGAGCCU.U.AG.AAU.UACUUA.AUGU.UCUUUCUUCUUGU...AA..GCAAUA.CCU.GAACACG.AUGUUCAGGUAAGCAG.CCA.CUGAGCCAUGGAUGGC.GAAU.UGGCUGCGGUUGCGU...AUUUUGAGAAUAUGUUUGUU.AAGAACAU..UUAGUA..AUUCUUAGGUUCAAUACAUUGCAUCUACAUGUACUCUAUUCUAAAUAUACAGAUGCGUUCUGAUUUUUCGUCCGUUGAGCAUCAACUAAACUUAUCCAUAAACUUCCCGAACUUCUCAAUCUUACUCAUCGUAUCAUUCCGGGCAGCUGCGGAACCGGUCUUUCCUUCCGAAGCUGUCUCACCUGCAUUCUGCGGGCUGCUGACACCUGCGGAACCGCCUGAAUGGAAUACCGGAGCAAACC.............................................................................
#=GC SS_cons                                 ....................................................................................................-------((((((.-.((.(((.((((--(((((.((((,,,,,,,,,...,,..<<<,<<.<<<.<<<<______>>>>>>>>>,<<<<.<<<.----<<<______>>>.---..>>>>>>>,,.>>>,,...,,,,,,,,,,,,,,,,,,,,.))))))))).--))))..)))-))))))))-------............................................................................................................................................................................................................................................................................................................
#=GC R2R_LABEL                               ----------------------------------------------------------------------------------------------------.......................................1..............2..j..........................................................................3......................4.....................................------------------------------------------------------------------------------------------------------------------------------------------------------------------------------------------------------------------------------------------------------------------------------------------------------------
#=GF R2R multistem_junction_circular j allstems-any-angle
#=GF R2R var_backbone_range_size_fake_nucs 5 1 2
#=GF R2R var_backbone_range 3 4
//
