# Supplementary material for: R2R - software to speed the depiction of aesthetic consensus RNA secondary structures
Source: BMC Bioinformatics. 2011 Jan 4;12:3. doi: 10.1186/1471-2105-12-3 (PMC3023696; doi:10.1186/1471-2105-12-3)
Supplement: Additional file 1 — Source code and example input and output files. C++ and Perl source code is provided. Installation and usage instructions are given in the user manual (Additional file 2), which is also a part of this archive. Example input files for R2R are included in the "demo" subdirectory of this archive, and R2R's raw output on these examples in PDF and SVG format is supplied in the "demo/output-pdf" and "demo/output-svg" subdirectories. Files can be retrieved from the tgz archive file using programs such as WinZip (Windows), StuffIt Expander (Mac) or the tar/gzip commands (UNIX). [file 1471-2105-12-3-S1.TGZ › R2R-1.0.1/demo/104/wcaG.sto]

# STOCKHOLM 1.0
JCVI_SCAF_1096627988848/1260-1759            UGGUGAUUACAAGAGUCAGGAGUACCGUCCUGACUAGUCUUUGCCAAUAGACUUUAAACUAGAUGGUGUUUGGCUGGAUGACAGUCGCUCAUAAAACACAAAGAGUUUCUCUGU.UCUCUAAAAUAAA........AACAGAGUGGUG.GAG......UCAUUAUGACCCU......CUUA..GAG.UUUCCAGUUU..CUC...UA....AAA.....AACUGGUGGC.GAGCCUGCUCUGGGGGUUGACCACCCCCUUUUUUAUUGAUGACUAUGCAAAUCUUUGAUGACUUCCUAGAACCUGGUGAGUUUAAUCAGAUGCAGAGAGUGUUUCUCUCUGAAGAGUUUCCUUGGUUCUAUAACAAUAAUGUUGUAUGUGGACAGGGUAACCGAGACCUGUUCCAGAUGUGUCAUACUUUCUACUAUGCUUGGGAGUGGCGCACAGAUUAUCGUAACUUGAUUGCUCCUGUAGUUAAUCAACUAGAUAUUCUGCAACCUCUUAGAAUCAAAGCCAAUCUUACAUUUAAGAUGGACAAAAA
JCVI_SCAF_1101668710796/326-1                UUUUAAACAAUGAUGCAGAUUGAUAAAUGCUUCCUUAGCAAUCUGGUGAAUGCAGCAAACUCAUAAUUUGCCUAAGGAGAGUUCGAUCCUCUCAGGAAGCAUAGUCUUGGGAUGAC...U....UAAAAA......GCA.CCCUGGUCGGGAUGGGUUCUU...AC.......GACCCCUC..GGG.UUUCUUGCUU..UUC...CAU...AAG.....AGCAAGUGGU.GGAGCUGAGUGCUGCGAACAUACCCCGCAGGAUAAGGGUUAAGCCUGCUGGUGCGGACAUCUGCAAAGGUUUCUUGUUUUUCCUUACGUCUAAAAGAACAAGUGGCGAGCCUGAAUACCUACUUAGAGGGGGGUUAC.............................................................................................................................................................................
JCVI_SCAF_1101667281504/751-257              CUGGAUGUGUUAAUUUUGAUUUGACUGAUGCAGUACAUGCUGCUGGACCAGUCAACAUUCCUGGUGCCUCUGGUCAGGACGUGAUUACAUUUUCGUGAUUCACGUCUCGGGACG.A...CGC..UAAAC.......UCG.CCCUGGUCGGGAUGGGUUUA....AC.......GACCCCUC..GGG.UUUCCUAGUU..CCU.........AAA.....ACUAGGUGGU.GGAGUCAUAUGACCCCAUGGUUUCCUGCUUCCUUAAAGAGCAGGUGGUGCGGAUGGAGUUUACUCCCGCCUGGUUUCUUGUUUCCAGUUAAAGAACAAGUGGCGAGCCUAGGGGGAAGUAACGCUCUCCCACCCUGCGGAUGUAGCUCAACGGUAGAGCUUCUGCCUUCCAAGCAGACGGUUGCGCGUUCAAAUCGCGUCAUCCGCUUACUUUAUAAAUACUUUGAAGGAAAGUAUUACGGGCAUGUAAUGUCAAAAAUAUUAGUUAACGAACUAGUAAAUCUAGCGGGUAAUGAUAAAAUUACCUUCUC
JCVI_SCAF_1096627349584/741-248              CUCCUAAACUCGCCCUGGUCGGGAUGGUCUACACGACCCCUGUGUCUCGGGUGGACAUUAAACUCGUCCUGGUGGAGCUAAGUAGAAUCAACUGCUGGUCCAGUCUCGGGAUGACU...C....UAAA........AGCGCCCUGGUGCGGGUGG...AUGUUG............CCGCU..UGG.UUUGUGUGUU..CCA...GUCA..AAG.....ACACUCUGGU.AAAUCCCCUUCCGUGUGGAUGAUUUCCUAUUUUGCAUCUGAACUAAAAUAGGUGGCGAGCAAGGAGUUACACAUGUUUCACAUUCCACAUUAUCAAUAUCAUGUAGAGGAGUGGCAAGACCAUAAAGAUUCUAUUCUUAAUGGUCUGCACACCGCUUUUCCUAAUGUGCUGGAAUGUAACGAGGGUGACACAAUGCACUCUAGUUACUUUGAGAAAACCGAUUACUCAGAGUUUCAACCAUUUCUAGAUCUGGUUGCCCCCUAUCUACAGAUGAUGAGUGCCGAAGUCCUUAGACAAGGAUUCUCAGAAA
JCVI_SCAF_1096628390190/495-976              AUCUUUAUUGUGAUGAGUCUUACAAUCUAUCCGAAAGAUUAUAGGAACUCAUUCAAAGACAUUAGAGAUUUUUACCGUGCGUACUUACUUGGAAAAGACUUUCAGAUGGU......GUCUU....................ACUGGUUCGUA......CCAAGGGAC............AUAAUGG.UUUCUUGUUU..CCA...ACCA..AAG.....AACAAGUGGC.GAGCCUGAAUACAUAGAGGGAGGUUGACUUUGACCUCCUUUUUUUGUAUACUUAUAACUAACAAUUGAUUUGAUAUGUCACAGAAAGCUUGGAAGAAAGCUAAUGUGGAUGAGUCUGCUUAUUGGGAGAUCUUUACUUGUGAGGUAGAGACACUCAAGCAUCAAGACAUCUACAUGCAGGCUUUGGGUAUUACUCAAGAUUAUUACUACGAACCUGAUCGUUCCCUCNNNNNNNNNNNNNNNNNNNNNNNNNNNNNNNNNNNNNNNNNNNNNNNNNNNGAUUGUUAAAAACUACCGAGAAGCAUAUGGAC
JCVI_SCAF_1096627284163/903-1397             UUUAUGGACAUCUUCAAAGAGAUUCUGAAGUAAAUUUAAGAGCAAGGAUUGAUCUUAUUAAGUCACGGAUGGACUUUAACAGCACUGGUCGGGAUACCCCCUAAGUUUCCUAGU.U...C....UUAA........AACUAGGUGGUG.GAG......UCC...UAGGACCCU......CU.AAGGAAUUAGUUAUUA.CCUU..AUAA..AA......AUAACUUGGC.GUGCAUGGAAUUAACUCACUCAGGUGCUCUUGACAAAGGGCACCUUUUUUUGUAGAAUACAUAGGUGGUAAUAGAAAGUAAUUAUGUCUGAAUAUGGUAAGACAGCACUAGUGCUUGGUGCUGGUGGCUUUAUUGGAAGCCAUAUGGUUAAGAGAUUGAGGUCUGAGGGGUAUUGGGUAAGAGGUGUAGAUCUUAAAUCUCCUGAGUAUGGCAAGACAGAAGCAAAUGAGUUUGUGCAAGGUGACUUGCGUGAUGUAAGAAUCGUGAAUGAAGUUAUUCAGUUUAAAGGAUAUUCUGGUAACUAUAAUGG
JCVI_SCAF_1101667028124/299-1                GAUCCUGAUGGUGGUGUUAAUACAAUUGAUUAUGGUUACGGUGCUGCUGGUCCUGUAGAUUUUCCUAGUCCCUUCGGACAAGAUGUAAUUACAUUCUCGUAGUUAUUCGU......CACGGAUGGACGUUAACAGC.....ACUGGUGCGGGUGAAGAUA.............UCGCUGCC..UGG.UUUCUUGUUU..CCA...GUUA..AAG.....AACAAGUGGC.GUGCAUGUGCUCCGGGGUGUGACAACCCCAACUGCGGGAUUAGUUUAGAGGCAAAACUAAAGGUUUCCAACCUUUCGUCAUCGGUUCGAUUCCGAUAUUCCGCUUUUUA.........................................................................................................................................................................................................
JCVI_SCAF_1096626871951/1689-2187            UUUGUAAUCAAUACUCCAGAUACUGUUGAUUAUGGUUACGGUGCUGCUGGUCCUGUAGAUUUUCCUAGCCCCUUCGGACAAGAUGUAAUUACAUUCUCGUAAUUAUUCGU......CACGGAUGGACGUUAACAGC.....ACUGGUGCGGGUGAAGAUA.............UCGCCGCC..UGG.UUUCCAAUUU..CCA...GUAA...AG.....AAUUGGUGGC.GCGGCAUGUAAAACCCUCUAUUGGUGGCAUUUCUGUCACCUUUUUUUAUGAAUACAUAUAUCGAAAUCUAUGAUGAGGUUCUUUCAACAGAAGAAUGUACUAAAAUUAUACAGUAUAUUAAUCAGUCACCUAAUAUGAGAAGAGGUCUUAUAGGUGAGGGAGUUGAUGUUAAAGCAAAAGAUAGUUGGGACAUACACAAUAGAUUUCAAAAUCAAACUACAGUAGAUGCCAUGAUACAUGGUGCUCUAUCUAAAUGUCUUGCUGAUUAUAAAAGUAAACAUUCUGAAUUAAAUAGUAUAGGGUAUUGGUC
JCVI_SCAF_1101668738526/1635-1136            UGACAUUUAUCUUUUUGAUAAUGGUAUGCAGUGUUCUUUGGCCAUGGAGGACAUCGAGUACGCUAAGUGGUUGGAUCCAGAAGGGGUUCCUUGUUAUAUCAAAGAGUCGG..UA.U...CUCGAUAAA........CUAGCCCUGGUCGGGAUGG.GUUGA...CC.......CC.CCUCCGCUGG.UUUCUUGCUU..CCA...GUCA..AAG.....AGCAAGUGGC.GCGGCAUGAUUACCCAUACCAGGAGACCUUCGGGUCUCCUUUUUUAAUAAAUACAGACGAUAGGUAUCAAUUGAAAAACAUGGCAUACAAAGGAACUGCUGCCAAGUCCGCAUCUGGCGCAUCAAUGUCAAAGUAUGACGUUGAAGUAGAGGGUAGACUUCAGGAGAUUGAAAAGAAUCAAAAAAACAUUGCUGCUGAACUUACCUGGUUGAAGGGUAAGAUGGAAGAGUUGACCGCCACUGGAAAGACUGGACCCGCUCCUGAUGGUGUAGCAGACAAACUUGAUCUUCUUAUCAGCAUUCUUAAAAUG
JCVI_SCAF_1101668672382/16-506               CACAUGAGAAGUGCGAUGGUGGCGGUGGUGUCAGUGGUGAUCUCGCUGCUAAGAUUGAAGAGAUGUAUGAGUGGUAUUCUUCUUACGCUAAGCAUAACAUCUGAGUUUCUUGCU.U...UUCUAUAA.........GAGCAAGUGGUGCGCU......ACAUCCG..............CG..UAG.UUUCCUAGUU..CUA...CACA..AAA.....ACUAGGUGGC.GAGCAUAUUACUAAUUGAACAAUAAGAUGCAAAACGUACACUGCAUUGUGAUGACUCGCAAUGAUGAUCUCAUCAUUGAGCACUGGGUCAAAAAACAUAUCAAUGUUUUUGAUAAGAUCUCUGUCGUGGAUGGAUCUGAUGGUGAUUUCACACAAAAAGUGUGUGAAAAGUAUGGUAUCUUGUAUACCAAAGACCCGGAACCGACACCGGAGAAACCUUUUCAUGAGCAGUAUCUACGUGAAGCAGCAUUCAAUUUACUGAAACCACAUCUGACCCCUGGUGAUUGGGUUGGAUGUUUCAUGCCCGAUGA
JCVI_SCAF_1101668240460/37-534               UUAGCUGGUGAUCCUUGUUACAUUGAUGAACAAGAUAUUGAAUACUGGAAUGACUAGUCUCGGAAAGACUUAAAACUUGCCCUGGUCGGGAACCCCCUCGAAGAGUUUCCAGUU.U...CUU..UCAA........AAACUGGUGGUGCGGA......ACAUCUGC...............AACGG.UUUCCUAUUUUUCCGUUCGUCUCAAAG.....AAUAGGUGGC.GAGCCUGAGUUUCAUAAGGUGGGUUGCAUAAACCCACCUUUUUUUGUAUAAUACAUACUAUAGACAUAUUAUUUUUCGAUGAGUAGAUUUUGUAAGACAGCACUUGUUCUUGGUGCUGGUGGCUUUAUUGGAAGCCAUAUGGUCAAGAGACUGCGAUCCGAAGGGUAUUGGGUUCGUGGUGUAGAUCUAAAGAAACCAGAGUUUACUGAAACAGAAGCUAACGAAUUUAUUCUUGGUGAUCUGAGAGAUGAAAGGUUUGUUUCUAGAUGCAUUCGUUAUGCAGGAGAUCAAGGUAAUUUCUAUCACAGUG
JCVI_SCAF_1096628017379/1309-1672            UGGGAUGACUUAAAAAGCACCCUGGUCGGGAUGGGUUCUAACGACCCCUCGGGUUUCUUGCUUUUCCAUAAGAGCAAGUGGUGGAGAUAAGUGCAUCGAAUAUACCCCGUUGGA.U...AAGGGUUA.........AGCCAACUGGUGCGGA......CAUCU................GCAAAGG.UUUCUUGUUUUUCCUUACGUCUAAAAG.....AACAAGUGGC.GAGCCUGCAAAAUACGGAUAAGGAAAGGGGGGGUUUACAAGGACCCUCUUUUUUUGUAGAAUAUAUACUAAGUCUGAUUUUAUCUAUUAAAAAAACAUGGGUCAAUAUGUAAAAAAAGCACUUGUGCUUGGUGCAGGUGGUUUCAUCGGUAGUCAUAUGGUCAAAAGACUUCGUGA......................................................................................................................................
JCVI_SCAF_1096627180125/493-990              UGCAAAUUACUACUGCUAUGGAGGACUUUGAAUACACUAAAUGGUUAGAUCCAGAUCGUGUUCCUUGUUAUGUCAGAGAUUGUGUUAAACCUUAAAACACAAUACCCCGUAGGA.U...AAGGGUUA.........AGCCUGCUGGUGCGGAUGG.GAUC....UU.......UC.CCGCC..UGU.UUUGUUUGUU..UCA...GUAA..AAA.....ACAAGCACCC.CAUAAAUAAUUCUAUCGAUUUUCAUAGACUUAUGAUUGGAACAUCACAUACAGAAGCAGUAGAAACUGCUGUAAAAACUUCUUCAAGAAGAACAAAAAAAUCUUCAACUUAUAUGUCAGCUUAUGAUAAAAAAGUAGAAGAAAGACUUCAAAAACUAGAAUCAGCUGCAGUUGCACCUACCAAUUCUAGUGAUAGUGGUUUAGAAGAAAAACUUUCUAAACUAGAGUCUAGACUUGAUAAUCUUUUAAUAAUUUUAAAAAUGGAUAAAACACUCAAUAUUCCAAAAUUGAGUGCAAAGUAUCCUGUAGAU
JCVI_SCAF_1096627326740/1378-883             CAUCCUCUGGUGGUGGUAAUGAUGAAAAACUUAACCUCCUAAUUGACAUCCUUAAGAGAGAUGCCUCUUUGAAUAUUGAGAAACUUUCUAAAGGACUUCUUUGAAUCUCGGAAA.G...AUU..UAAAA.......AUUGCCCUGGUCGGGAUGG.GUUAU...UG.......AC.CCCUC..GGG.UUUCCUGUUU..CCU.........AAA.....AACAGGUGGUGGAGUCACUUAUGACCCUUUGGUUUCUUGAUUCCUAAAAUCAAGUGGUGCGGAUGGAGAUAACUCCCGCCAGGUUUCUUGUUUCCUGUAAAAGAACAAGUGGCGUGCAUGGAGACCGUAUGUGAAAGGGGGGUUGUCAAGACCCUCCUUUUUUUGUAUAAUACAUAAUAUAGAAUUUAUUGACUUAUGAGUGAGUAUAAGAAGACAGCACUAGUUCUUGGUGCUGGUGGAUUUAUUGGAAGCCAUAUGGUGAAGAGGCUUCGUUCUGAAGGUUAUUGGGUUCGUGGUGUAGACCUUAAGCGUCCUGAGUUU
JCVI_SCAF_1096627287958/834-337              GUGAUAUGUAUCUUCUAGACAAUCAAAUGCAACUUCUGACUGCGAUGGAUGACUUUGAGUACACUAAAUGGUUAGAUCCGGAUGGUGUUCCUUGUUAUACAAGAGACUCGG.UAAG...UCGUAUAAA........CUAGCCCUGGUGCGGAUGG.GUUAC............UC.CCGCU..CUG.UUUCUUACUU..CAG...GUUA..AAG.....AGUAAGUGGC.GUGCAUGACAAGACCCUCAAAGACCCUUGACAUUAAGGGUCUUUUUUAGUAUCAUUUAAAAAAAAGUAUAUGUCUAUUAUUGUUACUGGUGGUGCAGGAUUUAUUGGAAGUAACUUUCUUAAGUUUUUGCGUGAUGUUACAGAUGAUAAAAUUAUUGUUCUUGAUAGUUUAACUUAUGCAUCAAACGAAGAUAAUAUUCCUCAGUGUUCGCAGAUUGAAUUUGUUUGGUGUGACAUUGUUAAUGAAAAGCAUGUAAAUUAUAUUUUUGAUAAACAUAAACCAAAGAAAGUCUUUCACUUUGCUGCUGAAA
JCVI_SCAF_1096627515878/1505-1871            UGUUCAACCUCAUGAUGGAAUGUGUGUCAUCUUUACAGAUGAACCACACUCUGUUCCAGAGAACCAUUGUGAUGGUAGAAUAGUAGUUGCUGGUAACAUUAAGUCCUCGUCGGAUG...GACAAUAAAUA......UGCCGACUGGUGCGGAUGG.GGUUA............CC.CCGCC...UG.UUUCUUAUUU..CA....GUCA..AA......AAUAAGUGGC.GAGCAUACAAAUCAAUUAUGAAUCAUGAACCCAUGGGUAUCAAUUUUGAACCCGAACACACUGACUUUAUUGGAAUUUAUAGGGGAGCUGUAAACCCUGAUUUCUGUGAUUACCUUGUUAAUUACAUGAAUAGAUCCGAACAAGUUAUCCCUAGAAAUUAUACACACGUAAAGGACAAA...................................................................................................................................
JCVI_SCAF_1101668743236/661-191              GGUGAAGGUUCCCCUUCAAUCCCGAAGUUUCCUAGUUCUUAAAACUAGGUGGUGGAGUCAUUAGACCCUUUUGCCCGUGAUGGAGACACGCAAAAAACCC...........................................UGGUGCGGAUGG.GAUUA...UC.......UC.CCGCA..GAGAUUUAGUUAUUA.CUC...UUCA..AAA.....AUAACUUGGC.GUGCAUGAAAGACCUGAGAGGGUGGGUUGUAAAAACCCACCCUUUUUGGUAUGAUAUAUAAGUAUAGUCUAAACACAAGUCAUGUCUGAAACUAGAAAAACUGCACUGGUUCUCGGUGCAGGUGGAUUUAUUGGUAGUCACAUGGUUCGGAGGCUCAAGUCUGAAGGAUAUUGGGUCCGUGGUGUAGAUCUUAAGACACCUGAGUUCUCUGCAACUGCUGCAGAUGAAUUUAUUCAGGGUGAUCUGCGUGACGUAGAGUUUGUCCGUAGAGUCAUCCAGUUUAAAGGUGAGCAAGGAAAUUUCUAUAAUU
JCVI_SCAF_1101668740399/1093-1595            UGUCACGGAUGGACUAAAACAGCACUGGUCGGUGAAGGGUCCCCUUCAAUCCCGUAGUUUCUAGUUUCUAUAAAAAACUAGUGGUGGAGUCAUAUGACCCAUGGGUUUCUUGCU.U...C.C..UAA.........AAGCAAGUGGUGCGGAUGGAGUAAU............GCUCCCGCUUGAGAUUUAGUUAUUA.CUCAACAUAA..AAA.....AUAACUUGGC.GUGCAUGAUCCCUUGAGAGGUGGUAGAGAUACCACCUCUUUUUUAUCUAAAUAUAGAUUAGGUAAUUAUCAUUUAAAGAAAUGGCAGCUAGAGGAACAGCAGCAAGAUCUGCAUCUGGAGCAUCUAUGUCACAGUAUGAUGUAGAAGUAGAAAAGAGACUUAAAGUUCUUGAGUCAGAAAAUGCUUGGUUAAAACAGAAACUGGAAGAGCAUGUAUCCACAGGAAGAACUGCACCCUCACCUGCUGCAGAUCUUUCAGAAAAAGUUGAACUACUCAUCACUGUUCUGAAAAUGAAUCCUGGUUUGAACAU
JCVI_SCAF_1096627314381/3404-2907            UGGAGGAUUACUGACAGUACCAUUUGCUAUCAAACUUAAACUUUGGGAUGUAUUAUUCUUAUGUGCAUUCUUUGGUAUUUCCGAGAUAUCAAAGUUAACCCAACUUUUCCUAGUUU...CG...UAA.........AACUAGGUGGUGCGGAUGG.GAUA....AC.......UC.CCGCC..GAG.UUUCUUGUUUU.CUC...GUACUCAA......AACAAGUGGC.GAGCCUGAGUUACAGGGAGGUUGACAACAACCUCCUUUUUUUGUAUAAUAGAAAUAAUUAAUUACUCAUCAUGAUAGGAUUUAAUUUAAUAGGUAAGCUUGGCAGACUUGGAAAUCAAAUGUUUCAGUUUGCUGCACUUAAAGGUAUUGCGAGAAAUCGUGGAUAUCAAUUUUGUAUUCCUCCAUCAGAACAAAAAGAUGUAUGGAAUGAUCAUCAAUUGUUUGUUCCAUUUAAAUUAAAGAAUACUAAUCAUUUAAAUGUUCAAUAUAUUGAUGCAGAACGUCCUGUUGUAUCUGAAGAAACAUUUAAU
JCVI_SCAF_1096627301567/1423-1691            AGUUAUUUUCGGUCCUGGUAUCGUACAUGCUGUCGAUGAAAUGUUUACGGUUGAUGGACACCGACAUUCAAUCAUCAUAAACCCUUGGGCUUGUGAGAUUAGAUCCCCGUAGGA.U...AAGGGUUA.........AGCCUACUGGUGCGGAUGG.GAUA....AC.......UC.CCGCC..UGG.UUUCCAAUUU..CCA...GUAA..AAG.....AAUUGGUGGC.GAGCCUGCAACCCCCCUAAGAUGAAACCAAAGUACGAAGAUUUUAUAGGCCUUUAUGAAGGAGCGGUAGAUCCAGAGUUUU.....................................................................................................................................................................................................................................
JCVI_SCAF_1101668606612/592-90               AGUUUCGGAUAAACUAUAAACCUGCCCUGGUGGAGUCAAUGACCCAUAUUGUCUCGGGAAGACAUAAAAAGCGCCCUGGUCGGGAUGGUCUUAUGACCCCUGGAGUUUCCAAUU.U...CUC..UAAA........GAAUUGGUGGUGCGGAUGG.GGUUUUCAAC.......UC.CCGCC..GAG.UUUCCAAUUUU.CUC...GUAAUCAA......AAUUGGUGGC.GAGCCUAAGGGAGGAGUAACGCCCUCCCACCCUGCGAGUGUGGUGUAGCGGUAACAUGCGAGCCUUCCAAGCUCUUGUCACGGGUUCGAUCCCCGUCACUCGCUUUCUCCAAAACAUUAAGAAAAUGUAAUGGAGAACACUAAAUAAACCUUGUAGUUAUUUUUACUUAAACUAUGAAACUUCGUUCUAUUGUUGCUGGUGCUGUUGCUGCCACUUCAUUUGCUGCUCCUGCCAUGGCAACGCCACAGGGACAGUUUCCUGAUGUCCAGCCUACUAACUGGGCAUAUCAAGCGAUCCUGAACCUUAAGGA
JCVI_SCAF_1096626846327/982-1477             CUGCUCCAGUAGCAGGUGGUGAUACAUCCGAGUUAGAAGCAAAAGUGGAUGCUAUUAUUGCAUCUCUAAAAUCAAAAAUGCCUGGUCAGUUCAAAGACCUUUAAGUUUCUUUGUUU...AGA..UAA.........AACAAAGUGGUGCGGAUGG.G.UUA..CU.........C.CCGCU..CAG.UUUCUUGCUU..CUG...AUUA..AAA.....AGCAAGUGGC.GUGCAUGACAAGACCUAAAAGACCCUUGACAUCAAGGGUCUUUUUUAGUAUCAUAUAUAAAAAGAAACUUUUUUUAUUAAUGUCUGACUAUAAGAAGACUGCACUAGUGUUGGGUGCAGGUGGAUUUAUUGGUUCACAUAUGGUUAAACGACUACGUUCCGAAGGAUACUGGGUGCGUGGAGUCGAUCUUAAGUAUCCAGAAUUUUCAUCAACACAAGCACAUGAGUUUGUUCAAGGUGACUUACGUGAUGUGAGACUUGUUCAGGAAGUUAUCCAAUUUAAAGGAUAUUCUGGCAACUAUAAUGCAAAU
JCVI_SCAF_1096627987509/891-1389             NNNNNNNNNNNNNNNNNNNNNNNNNNNNNNNNNNNNNNNNNNNNNNNNNNUCCCGAAAUGACUUAAAACUUGCUCUGGUCGGGAUGGGUUUCACGACCCCUCGGGUUUCCAGUUUU...UCC..AUAA........GAACUGGUGGUGCGGAUGG.GAAAC...UC.......UC.CCGCC..UGG.UUUCUUAUUU..CCA...GUCA..AAA.....AAUAAGUGGU.GGAUCCAAAUUGACCCCUUCCGUGUGAGUUGUUUUCCUGUUUAGCAACUAAAAUAAUAAAACAGGUGGCGUGCAUGUGCCUUGGGGGGUUGACCACCCCCUUUUUUCAUGUCUAUUUGCCACUUUAAUAAAUACUUCUAGCUUAUAAAACUGUCUUCAGGACUAGAGGUAUGUCGAAGUUACUUGCAAACCAAAUUGCUAAUUUUGGGGAUGAUGCUCCUAUUGAGAUUAAAGAAGGUCUCAACAUCCCCGCUGGUAAACCACUACAGGCAGCAGGAGUUACUGGUAACUCUGGUCAAGUAUUGACUUCG
JCVI_SCAF_1096627174567/766-268              ACAUAAUCUCCUUUGGUGAUUAUAAGAGUCAGGAAUAUCGUCCUGAUUAGUCUCGGUAAGACUAUAAAAGAGCCCUGGUCGGGAUGGGUUUAACGACCCCUCGGGUUUCCAAUU.U...UUCCAUAA.........GAAUUGGUGGUGCGGAUGG.GAUAC...UC.......UC.CCGCC..UGG.UUUCUUAUUU..CCA...GUCA..AAG.....AAUAAGUGGU.GGAUCCAAAUGACCCCUUCCGUGUGGUUGAUUUCCUGUUUUGCAACUAAAAUAAAACAGGUGGCGUGCAUGUGUCUUGGGAGAUUGACCUCUCCCAUUUUUUGCGGGUGUAGUUCAGCGGUAGAACGCUAUCCUUCCAAGUUAGAUGUCGUCGGUUCGAUUCCGAUCACCCGCUUUUUAUAAAUACAAAAGAAGAAAAUAUACAUUAACAGAGGGAGGUUAUGUCCCUAGUAAAGACCGAUCAAUUAACCAAUCUGAAUAAUGAUGGUCAGGUUGAAGUUCUAAAAGGACUGAAGAUUUCUACGGGAAGG
JCVI_SCAF_1096626415574/317-814              AGUAUCGGACAGAUAAUAAAUGUGCCCUGGUGGAGUCAAUUGACCCAAACGUCUCGGGAUGACGUUAAAAGCGCCCUGGUCGGGAUGGGUCAUCGACCCCUCGGGUUUCUUGUU.U...UUCCAUAA.........GAACAAGUGGUGCGGAUGG.GAUA....UA.......UC.CCGCC..UGG.UUUCUUAUUU..CCA...GUCA..AAA.....AAUAAGUGGU.GGAUCCAAAUGACCCCUUCCGUGUGGUUGGUUUCCUAUUUCCAUCUGAAUAAAAAUAGGUGGCGAGCCUGCUCUGGGGGAAUUGACCUUCCCCUUAAGCACGUAUGGCGGAAUUGGUAGACGCGCUGGGUUUAGGUUCCAGUGACUUCGGUCGUGGGGGUUCAAGUCCCUUUACGUGCAUAUUACAUGAAUUUAUUACUAUGAAGAAGUUUUUACUAGCAGUCCUUAUGUUGAUGUCCAGUCCUGUAAUGGCGGAUCAUCAAAAAGGACAUAUCAAAGGAUGGAAUACAAAUGAUUCCAUGGGGUGUAUG
JCVI_SCAF_1096627018987/2228-1732            CAGAUGGUUUGAUCUCGGCAGAUUUUGCUGAGAAAUAUCCAUCACUGGAAGAUGUGCUUCAACAAGCAGAAGUCAUCAACAACUUUGUUUCCGAGACGAAGUAGGUUUCCAAUU.U...C.C..UAAAA.......GAAUUGGUGGUGCGGAUGGGGAAUU...UU.......UCUCCGCC..U.G.UUUCCUAGUU..C.A...GUCA..AA......ACUAGGUGGC.GAGCCUAGCACGGGGGAGUGACGCCCCCCACCCUGCGGACAUGGUGUAGCGGUAACACGUCAUCCUUCCAAGUUGAAAUCACGGGUUCGAUCCCCGUUGUCCGCUUUUUUAUACAGCAUAAAUAAACCUGAGAACUAGUAUCUGUUUGGUUAAAUGGCUGACCGCUUCCCCUUAAUUGUUAAUGCUGUUUCUAGAAAAAUAGAAGAAAUUGUUUCUGGAGAUAGAUUAGAUUUGACUGGCAAUGGAAUAAUUAUCAGUGGAGAUUCUGGAAACGGAAAGUAUCUUACUAGUAAUGGCAACACGGUUUUUU
JCVI_SCAF_1096627315204/1026-530             CAGAUGGUUUGAUCUCAGCAGAUUUUGCCGAGAAAUAUCCUUCACUGGAUGAUGUACUUCAACAAGCAGAAGUCAUCAACAACUUUGUUUCCGAGACGAAGUAGGUUUCCAAUU.U...C.C..UAAAA.......GAAUUGGUGGUGCGGAUGGGGAAUU...UU.......UCUCCGCC..U.G.UUUCCUAGUU..C.A...GUCA..AA......ACUAGGUGGC.GAGCCUAGCACGGGGGAGUGACGCCCCCCACCCUGCGGACAUGGUGUAGCGGUAACACGUCAUCCUUCCAAGUUGAAAUCACGGGUUCGAUCCCCGUUGUCCGCUUUUUAUAAAUACUUCUAGCUCGGGAAAGUGUCUUCAGGACUGGAAGUAUGUCAAAAAUUCUUGCAAACCAGAUUGCUAAUUAUGGGGAUAACGCACCCAUUGAGAUCAAAGAAGGACUGAAUAUCCCAGCGGGGAAACCAAUUCAAGCAAAUGGAUCUUCUGGAACUAACGGUCAGGUUCUUACUUCGACUGGAACAUCUAUUUC
JCVI_SCAF_1096627012476/1352-856             GACAUGGUUUGAUUUCAGAAAACUUUGCUGAAAAAUAUCCAUCUUUGGAUGAUGUACUUCGCCAAGCAGAAGUCAUCAAUAACUUUGUUUCCGAGACAAAGUAGGUUUCCAAUU.U...C.C..UAAAA.......GAAUUGGUGGUGCGGAUGG.GAUA....AC.......UC.CCGCC..UGG.UUUCUUGCCU..CCA...GUCA..AAG.....GGCAAGUGGC.GAGCCGAGCAAAGGGGGGUUGACAACCCCCACCCUCUCAUAUAUAAUAUGGGAGUCAACGCGGGAUGGAACAGUCUGGUAGUUCAGCGGUCUCAUAAGCCGCAGGUCGUCGGUUCAAAUCCGACUCCCGCCCCCACGUCGCUGUGGCGGAAUUGGUAGACGCGCUGGGUUUAGGUUCCAGUGUUUUUAACGUGGAGGUUCAAGUCCUCUCAGCGACAUCGGUGCUCGCUAUGCAGAUAGCAUAGAAGGAGACCGACCUUCUACUACGGGUAUCUUCCGUAGAGUCGUAUGGAAAGGGUUGGAAAUAUCCG
JCVI_SCAF_1096627022633/1493-1030            .................................AAUAUCCUUCACUGGAAGAUGUACUUCAACAAGCAGAAGUCAUCAACAACUUUGUUUCCGAGACAAAGUAGGUUUCCAAUU.U...C.C..UAAAA.......GAAUUGGUGGUGCGGAUGG.GAUA....AC.......UC.CCGCC..CAG.UUUCUUGCCU..CUG...GUCA..AAG.....GGCAAGUGGC.GAGCCUGGCACGGGAGGAAUGACCCCCUCCCACCUGCGGAAUUAGUUCAGUGGUAGAACGCUAUCCUUCCAAGUUAGAUGUCAGGGGUUCGAAUCCCCUAUUCCGCUUACUCAACAAAAUAACAAGCCAUAAAUAAACGUGAGAACUAGUAUCCGUUGGUAAGUAUAAAUGGCUGACCGCUUUCCGUUAAUAGUAAAUCCAAUCAGCAAAAAAAUUGAAGAAUUAAUUGCUGGUGAUAACCUAGAUCUGACUGGAAGUAACAUUGCUAUCAGCGGAGUAAUUGGUAGUAGUGGUCAGUAUUUGAAAUCAA
JCVI_SCAF_1096627315058/350-855              UAAAGAGUAUCUUGGUAUUCAGUCUAUUAUGGAACACUACAAUAUGACUAAAACAGAAGUUACUAAUAGGAUUUAUAGUAAAUCUAAAAAGUGGUCUUCUUGGUGCCCGCAAGAUAAGGCACAAUAAAAA......UUCUUGCUGGUGCGGAUGG.GACUC...UC.......UC.CCGCC..UGG.UUUCCAAUUU..CCA...GUCA..AAG.....AAUUGGUGGC.GAGCCUGAGUUACCGAAGAUGGGUUUACAUAACCCAUCUUUUUUAGUAUAAUACAUAUUAUAGAGUUUAUGAUUUUAUGAGUCAGUAUAUUAAGAAAGCACUUGUACUUGGUGCUGGUGGUUUCAUUGGAAGUCAUAUGGUCCGCAGAUUACGAUCCGAAGGAUACUGGGUUCGUGGUGUAGACCUUAAGUAUCCAGAGUUUUCCAAACACGAAGCGAAUGAAUUUGUUCUUGGAGAUCUUCGGGAUGUAGAUUUCGUUCGCCGUGUCCUUGAAUAUAAAGGGAGAUGCUGGUAACUUCUACCAAUCAGU
JCVI_SCAF_1096627638638/162-667              GUAUUAUUCCUAUGUGCUUUCUUUGGUAUUUCCGAGAUAUCAAAGGUCGUACAACUUUUCCUAGUUCAGUCAAACUAGGUGGUGGAUCCAAUGACCCCCUUGGUGCCCGCAAGAUAAGGCACAAUAAAAA......UUCUUGCUGGUGCGGAUGG.GACUC...UC.......UC.CCGCC..UGG.UUUCCAAUUU..CCA...GUCA..AAG.....AAUUGGUGGC.GUGCAUGAAAGACCUGAUGAGAGGAGUUGCAUAAACUCCUCUUUUUUUGUAUAAUACAUACUAUAGACAUAUUCAUUAAUCUAUGAGUGAUUAUAAGAAAACAGCACUUGUACUUGGUGCUGGUGGUUUUAUUGGAAGCCAUAUGGUAAAAAGACUUCGCGCAGAAGGUUAUUGGGUGCGUGGAGUUGAUUUGAAGUAUCCAGAAUAUUCUGUCAGUGAAGCAAAUGAAUUUAUUCUUGGCGAUUUGCGAGAUGUAAAUUUUGUUCGUCGUUGCAUUCGGUUUACUGGAUAUCUUGGUAACUUCUAUCAA
JCVI_SCAF_1101667281504/651-154              CACGUCUCGGGACGACGCUAAACUCGCCCUGGUCGGGAUGGGUUUAACGACCCCUCGGGUUUCCUAGUUCCUAAAACUAGGUGGUGGAGUCAUAUGACCCCAUGGUUUCCUGCUUC...C.U..UAAA........GAGCAGGUGGUGCGGAUGGAG.UUUA..C.........UCCCGCC..UGG.UUUCUUGUUU..CCA...GUUA..AAG.....AACAAGUGGC.GAGCCUAGGGGGAAGUAACGCUCUCCCACCCUGCGGAUGUAGCUCAACGGUAGAGCUUCUGCCUUCCAAGCAGACGGUUGCGCGUUCAAAUCGCGUCAUCCGCUUACUUUAUAAAUACUUUGAAGGAAAGUAUUACGGGCAUGUAAUGUCAAAAAUAUUAGUUAACGAACUAGUAAAUCUAGCGGGUAAUGAUAAAAUUACCUUCUCUGAGGGUGCAAAAGUUUCUUCGGGAGAAACUCUUGAUCUGAAUGGUGCUACCAUUACUUUGUCUGAUGGUGUUGGUCUUAAUAAUCAGUUACUUGCAUCCAGU
JCVI_SCAF_1096627178336/1819-1322            CACGUCUCGGGAUGACGCUAAAAGCGCCCUGGUCGGGAUGGGUUUAACGACCUCUCGCGUUUCCUAGUUCGUAAAAUUAGGUGGUGGAUCCAAAUGACCCCAUGGUUUCCUGCUUC...C....UCAAA.......GAGCAGGUGGUGCGGAUGGAG.UUUA..C.........UCCCGCC..UGG.UUUCUUGUUU..CCA...GUCA..AAG.....AACAAGUGGC.GAGCCUAGGGGGAAGUAACGCUCUCCCACCCUGCGGAUGUAGCUCAACGGUAGAGCUUCUGCCUUCCAAGCAGACGGUUGCGCGUUCAAAUCGCGUCAUCCGCUUAUUAUAAAUACUUUGAAGGAAAGUAUAACAGGCAUGUAAUGUCAAAAAUAUUAGUUAACGAACUAGUAAAUCUAGCGGGUAAUGAUAAAGUUACCUUUGCUGAGGGUGCAAAAGUUUCUUCGGGAGAAACUCUUGAUCUGAAUGGUGCUACCAUCACAUUGUCUGAUGGUGUUGGUCUUAAUAAUCAGCUGCUUGCUUCUAGUGG
JCVI_SCAF_1096626664626/587-92               ACGACGCUGUAGAAGGUGCUUCUGCUGAUCUAGUACCCACCUGAUAUACGUCUCGGGAUGACGCUAAAAGCGCCCUGGUCGGGAUGGGUCCCUUGACCCCUCGGGUUUCUUGCU.U...C.C..UAA.........AAGUAAGUGGUGCGGAUGG.GAUA....AC.......UC.CCGCC..UGG.UUUCUAUGUU..CCA...GUCA..AAA.....AUGUAGUGGUGGAGUCAAUUACAAUCAUGUUUCAAGUACCCUUUAGAAAAGAACAUGUAUUCUCUUGGCAGAAACAUAAGGCAUCAGUCUUAGAAUCUCUAGAGAAUGACUUAGAUUUCUCUAUGUCAAAGCAUGUUCCCUAUGUCACGUCUUACUCAGAUAAAAAUCUCGGUAAGUUUCAACAGUUUUUUAAUCUCAUUGGAAAAUAUGUUGACUCAAAUCGUGUAGUAGAGUGCUGGUAUCAGAAGUAUACUAGAGGAGAAUAUCAUAGUCUCCAUAACCAUGGACCUAUUGGUUGGUCUGCUAUUUUCUACGCUACUC
JCVI_SCAF_1096627986644/291-1                ACGAUGCUGUAGAGGGUGCUUCAGCAGACUUAGUACCUGCCUGAUGUACGUCUCGGGAUGACGUUAAAAGCGCCCUGGUCGGGAUGGGUCCUUCGACCCCUCGGGUUUCUUGCUUU...UCC..UUAA........GAGUAAGUGGUGCGGAUGG.GUUU....AC.......UC.CCGCC..UGG.UUUACAUGUU..CCA...GUCA..AAA.....AUAUGUUGGUGGAGUCAAUUACAAUUAUGUUUAAAGUACCCUCUAAACAAAAUCACGUUUCUUCUUGGAAAAAACAUAAAGAUGCUAUUCUAAGUUCUUUGGAAGAUGAGUUA................................................................................................................................................................................................................
JCVI_SCAF_1096627155304/551-53               AGACUCCUAAAACUCGCCCUGGUGGAGCUAAGCAGAACACUGCUGGUCCAGUCUCGGGAUGACUAUAAAAGCGCCCUGGUCGGGAUGGGUCAUCGACCCCUCGGGUUUCUUGUUUC...UCC..UCAA........GAACAAGUGGUGCGGAUGGAGAAU....AC.......UC.CCGCC..UGG.UUUACAUGUU..CCA...GUCA..AAA.....AUAUGUUGGU.GGUAAAUCCCCUUCCGUGUGGUUGUUUUCCAAUUUCGCAUCUAAAAUAAUAAAAUUGGUGGCGUGCAUGUGCCUAGAGGGAUUGACCUCCCUCAUUUUCUGCGGGGUUAGUUCAGCGGUAGAACGCUAUCCUUCCAAGUUAGAUGUCGUCGGUUCGAUUCCGAUACCCCGCUUAUAAAUAUCUCGGAACCACUGGUGAAUAAGGAUGUCCCGAGCUCGCGUAGAUCAGAUUGUUAAUCAGGCAGGUACAGGAUUAGUUGAAUUUCCUUACGGUCUUGAGAUCAACACUGAUCAACCCUUAAAAAUAGGUG
JCVI_SCAF_1101667007739/375-841              UUGAAUAUACCAAAUGGUUAGAUCCAGAUGGUGUUCCUUGUUAUGUUAGAGACUCGGUAUCGUCUGAAAACUAGACCUGGUGGAGUCAUAUGACCCUCUUAUGAGUUUACGGCA.U...CUC..UCAA........AUGCCGUUGGUGCGGGUGG...GUU.ACUA..........CCGUC..CAG.UUUCUUGCUU..CUG...GUCA..AAG.....AGCAAGUGGC.GUGCAUGGCAAGACCUUAUGAGGAGAGUUGCAUAAACUCUCCUUUUCUAGUAUAAUAUAUACUAGGAGUUUAAAUAUUUUAUGUCUGAUUAUAAGAAGACUGCACUUGUUCUUGGUGCGGGUGGGUUUAUCGGAAGUCACAUGGUCAAACAACUCCGUUCCGAAGGAUACUGGGUUCGAGGAGUUGAUCUUAAGCAUCCUGAAUAUUGUGCAUCUCAUGCUAACGAAUUUAUUGUUGGUGAUUUGAGAGAUGUUAAUCUUGUAAAACGAUGUGUUCGUUUC.............................
JCVI_SCAF_1096627153909/3237-3736            GAUGUAAUUUCUUUUAGUGAUUACAAGAGUCAGGAGUAUCGUCCUGACUAGUCUCGGAAAGACUAUAAAAGUGCCCUGGUCGGGAUGGGUCUUCGACCCCUCGGGUUUCUUGCU.U...CUCC.UUAA........AAGCAAGUGGUGCGGAUGG.GACUC...UC.......UC.CCGCC..UGG.UUUCUUUCUU..CCA...GUCA..AAG.....AGAAAGUGGUGGUGCCAAAACCCCUUCCGUGUGGUUGGUUCUUGUUUACAACUAAAACAAACAAGUGGCGUGCAUGUGUCCAUGGGGAUUGACCUCCCCAUUUUCUGCGGGUGUAGUUCAGUGGUAGAACGCGAUCCUUCCAAGUUCGAUGUCGUCGGUUCGAGUCCGAUCUCCCGCUUUAAUAAAUACUUCUAGCUUAGUAUAACUGUCUUCAGGACUGGAAGUAUGUCAAAGAUUCUUGCAAACCAAAUUGCCAAUUUUGGAGACAACUCUCCAAUUGAACUCAAAGAAGGUCUUAAUAUUCCUGCAGGCAAGCCUUUA
JCVI_SCAF_1096627656112/323-818              GAAGACACGGAUGGUCUAUAACAGUACUGGUGGAGUCAUCCCCGAUAUGCCCGUGAUGGAGACACGAAAAAAACCCUGGUCGGGAUGGUCAUAUGACCCCUGGAGUUUCCAGUU.U...CUC..UCAA........AAACUGGUGGUGCGGAUGG.GGCA....A........CC.CCGCC..CAG.UUUCUUGCUU..CUG...GAUA..AAG.....AGCAAGUGGC.GAGCCUGAAAGUUUCUUAAGAGGUUGACAAACAACCUCUUUUUUUGUAUGAUUUUAUAAAAACAGUAUGUCAAUAUUAGUUACUGGUGGUGCUGGUUUUAUUGGAAGUAACUUUCUUCAUCAUCUGGUCACAGUGACAGAUGAACAAAUUAUCUGCAUUGAUAAAUUAACCUAUGCUGCAAACUGGAGAUACAUUCCAGACAAUAUAAAAUUCUACACAAUUGAUAUUGCCUCCAAGUCUGCUUGCGAUACAAUCUUCAAAAGACACAAGAUUAAAACAGUCUUUCACUUUGCCGCAGAAAGUCACGUCG
JCVI_SCAF_1101667166959/615-829              AGCAUUCUUUGGUAUCACCGAAAUAUCAAAGUUAACCCAACUUUUUAUGAGUCCUGGAAUGACUUAAAACUUAUACUGGUGGAGUCAAUAUGACCCUAUUAUGAGUUUACGGCA.U...CUC..UCAA........AUGACGUUGGUGCGGAUGG.GGUU....AC.......UC.CCGCC..CAG.UUUCUUGCCU..CUG...GUCA..AAG.....GGCAAGUGGC.GAGCCUGAGUUACUGGGGGUGGGUUGCA..........................................................................................................................................................................................................................................................................................
JCVI_SCAF_1096627505316/257-1                ACUUUGAAUACACCAAAUGGUUGGAUCCCGAAGAGGUUCCAUGCUAUGUCAAAGACUCGGUAUCGUCUCAAAACUAGCCCUGGUGGAGUCAUUAUGACCCUAAGGUUUCUUGCUUU...UCC..UAA.........GAGCAAGUGGUGCGGAUGG...AUUUAACUC.........CUGCC..CUG.UUUCUUGCUU..CAG...GAUA..AAG.....AGCAAGUGGC.GAGCCUGCAAAGACCUAUACUGGGGGGUUGUAAUGACCCCCCUUUUUUGGUAUAAUUUAGAAAAGUAUU.................................................................................................................................................................................................................................................
JCVI_SCAF_1101668355177/1233-769             .................................CCUGGUCGGGAUCCCCCUGAAAGUCACGGAUGGACUAUAACAGCACUGGUGGAGUCACAGACCCUACUUUGGUUUCUUGCUUU...C.C..CAAA........GAGCAAGUGGUGCGGAUGGAGGAAA............CUCCCGCC..AGG.UUUCUUGUUU..CCU...GUAA..AAG.....AAUAAGUGGC.GUGCAUGGCAAGACCUUAAUAAGGAGAGUUGCAAAAACUCUCCUUUUUUAGUAUAAUAACUAGUAUAGUUAUAUGUUUAUCAUGGCGCAGUACGUAAAGAAAGCACUUGUCUUAGGUGCUGGUGGUUUCAUUGGAAGUCACAUGGUAAAAAGACUUAAGUCUGAAGGAUACUGGGUUCGUGGUGUAGACCUUAAGUAUCCUGAAUUUUCUAACACUGCUGCAGAUGAAUUUGUGCAGGGUGAUCUUCGUGAUAUAAAUUUUGUUCGUCGUGUCCUAGAAUACAAAGGAGACCGUGGUAACUUUUAUCAUU
JCVI_SCAF_1096627750892/1-461                .......................................CCUCAUUAUGCCCGUGAUGGAGACACGAUAAAAACCCUGGUCGGGAUGGUCAAAUGACCCUCGGAGUUUCUUGCU.U...CUC..UCAA........GAGCAAGUGGUGCGGAUGG.GGUU.UAUAC.......UC.CCGCC..CAG.UUUCUUGCUU..CUG...GUUA..AAG.....AGCAAGUGGC.GUGCAUGUAAAGACCUAAAGGGACGGUUGCGUAAACCGUCCUUUUUUAGUAUAAUAUAUACUAGGAGUUUAAAAUUUUUAUGUCUGACUAUAAGAAAACAGCACUUGUGCUUGGUGCUGGUGGUUUCAUUGGAAGUCAUAUGGUGAAGCGUCUCCGUGCCGAAGGAUACUGGGUGCGUGGCGUAGACCUAAAGCGCCCAGAAUAUUCUGAAACUGAAGCACAUGAGUUUAUCAUUGGUGACCUUCGUAAUGUAGAUAUUGUUCGUAGAGCAAUCCGAUUUGGUGGAUAUAGUAAUAGCUUUUAUGCUCAG
JCVI_SCAF_1096627057077/1149-654             CGAAGCACAGGAAGUCGAUAUGAGUAUGUUCCCAAGUCCUCCUCAAUUUGAACAAGUAACCACUCUUUCUAAUCAAAUUGUUGAUUACGUUAGUAAUAACUGAGGUUUCCUUGU.U...C.C..UAA.........AAUAAGGUGGUGCGGAUGG.GAUUA...UC.......UC.CCGCC..AGG.UUUCUUGUUU..CCU...GUAA..AAG.....AACAAGUGGC.GUGCAUGUAAAGACCUAUAUGGGACGGUUCCCCGACCGUCCUUUUUUAGUAUUAUGAAUAACACAAAAGAUUAUCCAUUCAAAAUUCUUUUUAGGCAUUAUAGUUUAGAGAAUUGGGUAGAAAAAAAAGAAGCACUUAUGAAAGUGCUCCCUUUGGAUAAGUAUACUGAUUUUCAUGAUGAUUAUGGUAUGCCCUCCUACAUGCCUGUGGUUUCCAAAUGUAUUAAUGAUGAGAUGAGAGAUUUCUCACAAACUUAUCCUUGUCCUACCAUGAUCACCUCAAUUUGGUAUGAGUUAUCAAAAACUGGUGA
JCVI_SCAF_1101667346321/417-910              ACUCGGUAUCGUCUAGAAACUAGCCCUGGUCGGGAUGGUCGUAAACGACCCCUGCGUUUCCCAGUUCGUAAAACUGGGUGGUGGAGUCAUUAGACCCUCUUUCGGUUUCCUUGU.U...C.C..UAA.........AAUAAGGUGGUGCGGAUGG.GAUUA...UC.......UC.CCGCC..AGG.UUUCUUAUUU..CCU...GUAA..AAG.....AAUAAGUGGC.GUGCAUGUAAAGACCUAGAUAGGACGGUUGCAUAAACCGUCCUUUUUUAGUAUAAUGAUAAAAACAAUUAUAAUAUGAAAGUUGCUCUAAUCACUGGUAUCACAGGGCAAGAUGGAUCAUACCUUGCAGAACUUCUCCUUGAGAAAGGAUAUGAUGUUCAUGGUAUUGUUCGACGUGCUUCUCUGAUCAAUACUGCCCGUAUUGACCACAUCUUUGAUAAAUUGACCCUUCACUUUGGAGAUCUUACUGAUUCCACUAAUCUGGUAAGUGUUAUCAAGAAAGUAGAACCAGAUGAAAUUUAUAAUCUG..
JCVI_SCAF_1096628017369/392-887              UCGGUAUCGUCUCAAAACUAGCCCUGGUCGGUGAAGGUUCCCCUUCAAUCCCGAAGUUUCCUAGUUCUUAAAACUAGGUGGUGGAGUCAUUAGACCCUCUUUCGGUUUCCUUGU.U...C.C..UAA.........AAUAAGGUGGUGCGGAUGG.GAUUA...UC.......UC.CCGCC..AGG.UUUCUUGUUU..CCU...GUAA..AAG.....AACAAGUGGC.GUGCAUGUAAAGACCUAAUGGGACGGUUGCGUAAACCGUCCUUUUUUAGUAUAAUUGUAAAAGGUAUAAUCACAUAAUGAAAGUUGCUUUAAUUACUGGUAUUACGGGACAGGAUGGAUCAUACUUAGCAGAACUUCUUCUUGAGAAAGGAUAUGAAGUUCAUGGUAUUGUUCGUCGUGCCUCUCUUAUUAAUACUGCCCGUAUUGAUCAUAUUUUUGAGAAACUGAAUCUUCACUAUGGUGACCUUACAGAUUCUACUAAUCUUAUUAGUAUUAUCAAACAGGUUGAACCUGAUGAGAUAUAUAAUCUA
JCVI_SCAF_1096627178865/140-635              GACUCGGUAAGUCGCUAAACUAGCCCUGGUCGGGAUGGUCGUAAACGACCCCUGCGUUUCCCAGUUCGUAAAACUGGGUGGUGGAGUCAUUAGACCCUCUUUCGGUUUCCUUGU.U...C.C..UAA.........AAUAAGGUGGUGCGGAUGG.GAUUA...UC.......UC.CCGCC..AGG.UUUCUUGUUU..CCU...GUAA..AAG.....AAUAAGUGGC.GUGCAUGUAAAGACCUAAGUGGGACGGUUGCAUAAACCGUCCUUUUUUAGUAUAAUAGAUACUAUGCACAAUAAUCUAAAAUUCUAAUGAGCGACUAUAAGAAAACUGCACUGGUUCUCGGAGCGGGUGGUUUUAUUGGAAGUCAUAUGGUAAAGCAACUUCGUUCCGAGGGAUAUUGGGUCCGUGGAGUUGAUUUAAAGCAUCCCGAUUUCUCCGAGACAGAAGCAAACGAAUUCAUUGUUGGCGAUUUGCGUGAAGUUGAUACUGUACGUAAAUCGAUUCAAUUCAAAGGAGAUCAAGGAAACUAUUA
JCVI_SCAF_1096626921072/291-786              CUCGGUAUCGUCUCAAAACUAGCCCUGGUCGGUGAAGGUUCCCCUUCAAUCCCGAAGUUUCCUAGUUCUUAAAACUAGGUGGUGGAGUCAUUAGACCCUCUUUAGUUUCCUUGU.U...C....UUAA........AAUAAGGUGGUGCGGAUGG.GAUUA...UC.......UC.CCGCC..AGG.UUUCUUGUUU..CCU...GUAA..AAG.....AACAAGUGGC.GUGCAUGUAAGACCUAUGGUAGGAUGGUUGAAAGACCAUCCUUUUUUGUAUGAAUCUACAUCUAGUAUUAUUUGGCGAUAAAAAUUAUUCUAUCGGUAAAGAUAGAAUUCGCAGACAAGCAGAAGGAUUUGGUGUUUUCAAAAGUAUCCAAGAGUUUUCUGAAGAUGAUUUGACUGGUGAUUUCUGGGAAAAUCAUGCAAAGAAAAUGAUGAUGCCUAGGGUUGGUAUGCCCGAUAGGUUCUAUGGAUAUUAUGCCUGUAAACCAUAUUUUGUUGGUAAGGCAUUGCGAAACAUUCCUAAGGGUGAUGUU
JCVI_SCAF_1096627175424/2549-2054            CUCGGUAUCGUCUCAAAACUAGCCCUGGUCGGUGAAGGUUCCCCUUCAAUCCCGAAGUUUCCUAGUUCUUAAAACUAGGUGGUGGAGUCAUUAGACCCUCUUUAGUUUCCUUGU.U...C....UUAA........AAUAAGGUGGUGCGGAUGG.GAUUA...UC.......UC.CCGCC..AGG.UUUCUUGUUU..CCU...GUAA..AAG.....AACAAGUGGC.GUGCAUGUAAAGACCUAAUGGGACGGUUGCGUAAACCGUCCUUUUUUAGUAUAAUGAUAUCAGGUAUUACCUUAUAAUGAAAGUUGCUUUAAUUACUGGUAUUACUGGGCAAGACGGUUCAUACCUAGCAGAACUUCUUCUUGAGAAAGGAUAUGAGGUUCAUGGUAUUGUUCGACGUUCAUCUCUCAUUAAUACCCAUCGUAUUGAUCACAUUUACGAUAAUCCCAAUCUUACACUUCACUAUGGUGAUCUAACUGAUGCCACUAAUAUUAUUGGUGUUAUCAAGAAGGUUGAACCUGAUGAAAUAUAU
JCVI_SCAF_1096627164048/1-447                .................................................UCCCGAAGUUUCCUAGUUCUUAAAACUAGGUGGUGGAGUCAUUAGACCCUCUUUGGUUUCUUGCU.U...C.C..UAA.........AAGCAAGUGGUGCGGAUGG.GAUUA...UC.......UC.CCGCC..AGG.UUUCUUGUUU..CCU...GUAA..AAG.....AACAAGUGGC.GUGCAUGUAAAGACCUAAUGGGACGGUUGCGUAAACCGUCCUUUUUUAGUAUAAUGAUAUCAGGUAUUACCUUAUAAUGAAAGUUGCUUUAAUUACUGGUAUUACUGGGCAAGACGGUUCAUACCUAGCAGAACUUCUUCUUGAAAAGGGAUAUGAAGUUCAUGGUAUUGUUCGACGUUCAUCUCUCAUUAAUACUCAUCGUAUUGAUCAUAUCUACGAUAAUCCCAAUCUCACACUUCACUAUGGUGAUCUAACUGAUGCUACCAAUAUUAUUGGUGUUAUCAAGAAGGUUGAACCUGAUGAAAUAUAU
JCVI_SCAF_1096627181460/1585-2080            CUCGGUAUCGUCUCAAAACUAGCCCUGGUCGGUGAAGGAUCCCCUUCAAUCCCGAAGUUUCCUAGUUCUUAAAACUAGGUGGUGGAGUCAUUAGACCCUCUUUGGUUUCUUGCU.U...C.C..UAA.........AAGCAAGUGGUGCGGAUGG.GAUUA...UC.......UC.CCGCC..AGG.UUUCUUAUUU..CCU...GUAA..AAG.....AAUAAGUGGC.GUGCAUGUAAAGACCUAGAUAGGACGGUUGCAUAAACCGUCCUUUUUUAGUAUAAUGAACAAAACAACUAUAAUAUGAAAGUUGCUCUAAUUACUGGUAUCACGGGGCAAGAUGGAUCAUACCUGGCAGAACUUCUCCUUGAAAAAGGAUAUGAAGUUCAUGGUAUUGUUCGUCGCGCUUCUCUGAUUAAUACGCAUCGCAUUGAUCAUAUCUACGAUCAAUUGAAACUUCACUAUGGUGACCUUACUGAUUCUACUAACCUAGUGAGGGUUAUUCAGCAGGUUCAACCAGACGAAAUCUACAACCUUGG
JCVI_SCAF_1096627326740/1276-781             GAAUCUCGGAAAGAUUUAAAAAUUGCCCUGGUCGGGAUGGGUUAUUGACCCCUCGGGUUUCCUGUUUCCUAAAAACAGGUGGUGGAGUCACUUAUGACCCUUUGGUUUCUUGAU.U...C.C..UAA.........AAUCAAGUGGUGCGGAUGGAGAUA....AC.......UC.CCGCC..AGG.UUUCUUGUUU..CCU...GUAA..AAG.....AACAAGUGGC.GUGCAUGGAGACCGUAUGUGAAAGGGGGGUUGUCAAGACCCUCCUUUUUUUGUAUAAUACAUAAUAUAGAAUUUAUUGACUUAUGAGUGAGUAUAAGAAGACAGCACUAGUUCUUGGUGCUGGUGGAUUUAUUGGAAGCCAUAUGGUGAAGAGGCUUCGUUCUGAAGGUUAUUGGGUUCGUGGUGUAGACCUUAAGCGUCCUGAGUUUUCUGAAACUGAAGCAAAUGAGUUUGUGCAAGGUGAUUUGCGUGAUGUAGAUUUUGUCCGUCGUUGCAUUAUCUUUAAAGGAUACACUGGAAAUUUUUAUGCA
JCVI_SCAF_1096627905439/272-771              CUCGGUAUGUCGCUAAUCUAGCCCUGGUCGGUGAAGGUUCCCCUUCAAUCCCGAAGUUUCCUAGUUCUUAAAACUAGGUGGUGGAGUCAUUAGACCCUGUUAGAGUUUCUUGCU.U...CUC..UCAA........GAGCAAGUGGUGCGGAUGG.GGUU.UAUAC.......UC.CCGCC..AGG.UUUCUUGUUU..CCU...GUAA..AAG.....AAUAAGUGGC.GUGCAUGGCAAGACCUAUAAAGGACGGUUGCGUAAACCGUCCUUUUUUAGUAUAAUACAUACUAUACGUUAUUACUGAACUAAUGGUUGAAAAUAAUAAGACGGCACUGGUACUAGGUGCUGGUGGUUUUAUUGGAAGUCACAUGGUCAAGCGACUCAGAGCAGAAGGAUACUGGGUUCGCGGUGUUGAUCUUAAACGACCCGAAUACUCUGAAACCGAAGCAAACGAAUUUAUUCAAGGAGAUCUGCGAGAUGUAGACUUUGUUCGUCGUGUCAUUCAGUACAAAGGUGAGCAAGGUAACUUCUAUGCA
JCVI_SCAF_1096627163819/1866-1366            CUGCUCGUGGUCGCGGAGUGACUUGAAACCUGUCCUGGUCGGGAUUAAUCCUUAGUCAUGGAGAGACUCUAAAAAACCUGGUGGAGUCAAUUGACCCUCUUAAAGUUUCCUGCU.U...CUA..UCAA........AAGCAGGUGGUGCGGAUGG.GGUUUUAUAC.......UC.CCGCC..AGG.UUUCUUGUUU..CCU...GUAA..AAG.....AACAAGUGGC.GUGCAUGGUAGACCUGUUAAAGGCGGUUGACAACAACCGUCUUUUUUAGUAUGAUUUAAAAAAAUAUAUUUGUAUGAAAGUUGCUCUAAUUACAGGCAUUACCGGUCAAGAUGGAUCAUACCUUGCAGAGUUGCUUCUUGAUAAAGGAUACGAAGUACAUGGUAUUGUUCGUCGUUCAUCUCUGAUUAAUACUCAUCGUAUUGACCACAUCUACGAAAGACUGAACUUACACUAUGGUGAUCUAACUGACUCUACAAAUCUGGUUAGAGUUAUCCAGAUGGUCAAACCAGAUGAGAUUUAUAAUCUAGGU
JCVI_SCAF_1096628017574/32-532               CUGCUCGUGGUCGCGGAGUGACUUGAAACCUGUCCUGGUCGGGAUUAAUCCUUAGUCAUGGAGAGACUCUAAAAAACCUGGUGGAGUCAAUUGACCCUCUUAAAGUUUCCUGCU.U...CUA..UCAA........AAGCAGGUGGUGCGGAUGG.GGUUUUAUAC.......UC.CCGCC..AGG.UUUCUUGUUU..CCU...GUAA..AAG.....AACAAGUGGC.GUGCAUGGUAGACCUGUUAAAGGCGGUUGACAACAACCGUCUUUUUUAGUAUGAUUUAAAAAAAUAUAUUUGUAUGAAAGUUGCUCUAAUUACAGGCAUUACCGGUCAAGAUGGAUCAUACCUUGCAGAGUUGCUUCUUGAUAAAGGAUACGAAGUACAUGGUAUUGUUCGUCGUUCAUCUCUGAUCAAUACUCAUCGUAUUGACCACAUCUACGAAAGACUGAACUUACACUAUGGUGAUCUAACCGACUCUACAAAUCUGGUUAGAGUUAUUCAGAUGGUCAAACCAGAUGAGAUUUACAAUCUAGGU
JCVI_SCAF_1101668742161/236-736              CUGCUCGUGGUCGCGGAGUGACUUGAAACCUGUCCUGGUCGGGAUUAAUCCUUAGUCAUGGAGAGACUCUAAAAAACCUGGUGGAGUCAAUUGACCCUCUUAAAGUUUCCUGCU.U...CUA..UCAA........AAGCAGGUGGUGCGGAUGG.GGUUUUAUAC.......UC.CCGCC..AGG.UUUCUUGUUU..CCU...GUAA..AAG.....AACAAGUGGC.GUGCAUGGUAGACCUGUUAAAGGCGGUUGACAACAACCGUCUUUUUUAGUAUGAUUUAAAAAAAUAUAUUUGUAUGAAAGUUGCUCUAAUUACAGGCAUUACCGGUCAAGAUGGAUCAUACCUUGCAGAGUUGCUUCUUGAUAAAGGAUACGAAGUACAUGGUAUUGUUCGUCGUUCAUCUUUGAUCAAUACUCAUCGUAUUGACCAUAUCUACGAAAGACUGAACUUGCAUUAUGGUGAUCUAACUGACUCUACAAAUCUGGUUAGAGUUAUCCAGAUGGUCAAACCAGAUGAGAUUUAUAAUCUAGGU
JCVI_SCAF_1101668276391/85-582               CAUUCUCAUGAUGGUGGUGGUGAAGUAGAUGGAGACAAACUCGCAGCACUUGAAGCUAAGGUUGAUGACCUAAUUCAAAGAUUGCAAAGAAAAUUAAGUUUCUAAUUUCUUGCUUU...A.C..UUUA........AAGCAAGUGGUGCGGAUGGAGGUAA............CUCCCGCU..CUG.UUUCUUACUU..CAG...GUAA..AAG.....AGUAAGUGGC.GUGCAUGUAAAGACCUAUGAGACGGUUGACUUCAACCGUCUUUUUUAGUAUCAUAUAUAAAAGGCAAUUGAUAAUUUUAUGUCUGAAUAUAAGAAAACAGCAUUAGUACUCGGUGCUGGUGGAUUUAUUGGAAGUCACAUGGUAAAAAGACUUCGAUCUGAGGGAUACUGGGUACGUGGAGUUGAUCUCAAAUAUCCAGAAUUUUCUUCGACACAAUCGAAUGAAUUUAUUCAGGGGGACCUUCGUGAUGUCGAUUUUGUUCGACGUUGUAUUCGUUAUGCUGGUCCCUACAACAACUUUUAUGCGUCCA
JCVI_SCAF_1096626914328/463-959              CACAUGAAGGCGGCGGAGAAGUAGAUGGAGACAGACUCGCAGCACUUGAAGCUAAGGUUGAGGACCUGAUCCGACGUUUGGAAUUAAAAAUGAGUUUUUAACUUUUUUCUUGCUUU...A.C..UUAA........AAGCAAGUGGUGCGGAUGG.GGUA....AC.......UC.CCGCC..CUG.UUUCUUGCUU..CAG...GUAA..AAG.....AGUAAGUGGC.GAGCCUGCAAUGACCUAGAGAGACCCUUGACUUCAAGGGUCUUUUUUAGUAUCAUAUAUAAGAAGAAACUUUUUACAUAAUGUCUGAGUAUAAGAAGAAGGCACUAGUACUUGGUGCUGGUGGUUUUAUUGGAAGUCAUAUGGUUAAACGACUUCGCGCAGAAGGGUAUUGGGUGCGUGGAGUUGAUAUCAAACAUACAGAAUUUUCUAAGUCUGAAGCAAACGAAUUUGUUGAUGGAGACCUGCGUGACGUAGAAUUUGUUCGUCGUGUCAUUCAAUACAAAGGCGAGCAAGGCAACUUUAGUAACGAU
JCVI_SCAF_1096627854511/386-1                AGGCAAAAGUUGCAGCACUGGAAUCCAGUGACAAAGCACAACAAGAAGUUGAUGCAAGGUUCUUAGCACUUGAAGAAAAAGUUCAAAAGCUUUGGAACUAAUAGGUUUCUUGCU.U...AUC..CUAA........AAGUAAGUGGUGCGGAUGG.GUAAC............UC.CCGCC..CUG.UUUCUUGCUU..CAG...GAUA..AAG.....AGCAAGUGGC.GUGCAUGUAAGACCUUAUAGAGACCCUUGACAUCAAGGGUCUUUUUUUGUAUGAUAGGUAAAAUUGCCAACAAUAUGAGAGUAGCUCUAAUUACGGGAAUAACUGGUCAAGAUGGUUCUUAUCUUGCAGAACUUCUCAUUGAAAAAGGAUAUGAAGUUCACGGUAUUGUUCGUCGUGCUUCUUUGAUUAAUACUCAUAGA..............................................................................................................
JCVI_SCAF_1096627509257/341-836              AGGCAAAGGUUGCAGCACUGGAAUCCAGUGAUAAAGCACAACAAGAAGUUGAUGCAAGGUUCUUGGCACUUGAAGAAAAAGUUCAAAAGCUCUGGAACUGAUAGGUUUCUUGCU.U...AUC..CUAA........GAGCAAGUGGUGCGGAUGG.GUAAC............UC.CCGCC..CUG.UUUCUUGCUU..CAG...GAUA..AAG.....AGCAAGUGGC.GUGCAUGAAAGACCUUAUAGAGACCCUUGACAUCAAGGGUCUUUUUUUGUAUGAUAUAUAGGAAGAAACUUUUUAGGUAAUGUCUGAAUACAAGAAGACAGCACUAGUGCUUGGUGCUGGUGGUUUUAUUGGAAGUCACAUGGUCAAACGUCUCCGCUCAGAAGGAUACUGGGUGCGUGGUGUGGAUCUCAAGUAUCCUGAGUUCUCUUCGACUCAAGCUAAUGAAUUCAUUCAGGGAGACCUGCGUGAUGUUGAAUUUGUNNNNNNNNNNNNNNNNNNNNNNNNNNNNNNNNNNNNNNNNNNNNNNNNN
JCVI_SCAF_1101668171059/776-1274             GAAGCAAAGGUUGCAGCACUGGAAUCCAGUGACAAAGCACAACAAGAAGUUGAUGCAAGAUUCUUAGCGUUAGAGGCGAAAGUCAACAAACUCUGGAAUUGAUGGUUUCUUGCU.U...AUC..CUAA........GAGCAAGUGGUGCGGAUGG.GGUUC.AUAC.......UC.CCGCC..CUG.UUUCUUGCUU..CA....GAUA..AAG.....AGCAAGUGGC.GUGCAUGAAAGACCUGAAGAAGGAGAGUUGUCAAGACUCUCCUUUUUUUGUAUAAUGUGUUUGUAAUUAAUUAAAGAUAUGAAAAGAGUUCUUAUUACUGGUGGUGCUGGGUUCAUUGCUCAUCAUUUGAUUGGACAGAUUCUGAAGACUACAGACUGGGAAGUCAUUACUCUUGAUCGAUUGGACUACAGUGGUAAUCUGAACCGUCUCCAUGAUUUGAUGCUAUCAUUUGACCCUGAGGUACGAAAACGGGUCAGGGUUGUGCAUCAUGAUCUGAAAGCAGAACUGAAUCCAAUGGUCUGUAGAGAGA
JCVI_SCAF_1101668336457/139-634              GCAAGGAGAGUGUGAAGAAUCUGAUAUUAUUAGGAUUGAAGAUGAUUAUGAUAGAGUCACGGAAGGACUAUAACAGUACUGGUGGAGUCAUAGACCCUACUCUGGUUUCUUGCU.U...C.C..UAA.........AAGCAAGUGGUGCGGAUGGAGGAAA............CUCCCGUC..CUG.UUUCUUACUU..CAG...GAUA..AAA.....AGUAAGUGGC.GUGCAUGGCAAAGACCUUAUGAAGGAUGGUUGCAUAAACCGUCCUUUUUUAGUAUAAUAUAUAAUAGGAGUUUGAGUUUAUUAUGUCUGAUUAUAAAAAAACUGCACUUGUACUUGGUGCAGGUGGGUUUAUUGGAAGUCAUAUGGUUAAGAGACUUCGACAAGAAGGAUAUUGGGUUCGUGGAGUUGACCUUAAAUAUCCAGAAUUUUCCAGUCAUCAAGCUAAUGAGUUCAUAGUUGGUGACCUAAGAGAUGAACGUUUUGUUGCUCGAUGUAUUCGGUAUGCCGGAGAAACUGGUAAUUUUUAUGCA
JCVI_SCAF_1096628033863/1522-1806            AGCACAUCCCGCUCAUGGGGGUGCAGGUGGAGUGGAUUCCGACUUAGCUGCCAAGAUAGAAGAACUUUAUACUUGGUAUCAAAGUGUCAAGAAAAAAGUCUGAGGUUUCUUGCUUC...UCC..UAA.........GAGCAAGUGGUGCGGAUGGGGUUUA...UA.......CUCCCGCC..CUG.UUUCUUGCUU..CAG...GACA..AAG.....AGCAAGUGGC.GUGCAUGAAAGACCUUUGAAGGCGGUUGACAACAACCGUCUUUUUUUGUAUCAUAUAUAGAAAGAAACUUUUUAAUACAUGUCUGACUAUACGAA.......................................................................................................................................................................................................................
JCVI_SCAF_1096627078485/419-914              GAAAGAUAUUCACCUGAUGGAAGUGCAUCUGCAGAAGAAAGAGUAGAAGAUCUAGUCCAAACUCUGAAGGCAGCAUUUCCAGGAAAACUUCAAGAUCUCUGAUGGUUUCUUGCUUU...A.C..CAAA........GAGCAAGUGGUGCGGAUGG.GUUAC............UC.CCGCC..CUG.UUUCUUGCUU..CAG...GUAA..AAG.....AGCAAGUGGC.GAGCCUGCAAGACCGUAUAAAGACCCUUGACAAUAAGGGUCUUUUUUUGUAUCAUAUAUAAAGGGAAAACACUUAUUUUAUGUCUGAAUAUAAGAAGACUGCGUUGGUGCUUGGCGCAGGUGGAUUUAUUGGUUCACAUAUGGUUAAACGUCUACGCUCCGAGGGAUACUGGGUGCGUGGUGUUGAUCUCAAGUACCCUGAGUUCUCUUCUACUCAGGCAAAUGAAUUCGUUCAAGGUGAUUUGCGCGAUGUAGACUUUGUUAGUCGAUGCAUUCGCUUUACUGGAUAUCUUGGUAAUUUCUAUCAGCAG
JCVI_SCAF_1096628036419/1033-535             GGAAGCAAAGGUCGAUAAACUUAUUGAAUUUUUGAACACUCUGCCUUCGGUUCAAGAUCAUUGUCCUAAGGCAGCAGAUGGAAAACGUCGCCUUCCUUUCUAAGGUUUCUUGCUUU...ACC..UAA.........GAGCAAGUGGUGCGGAUGG.GUUAC...GA.......CC.CCGCC..CUG.UUUCUUGCUU..CAG...GUAA..AAGG....AGCAAGUGGC.GAGCCUGUAGUGNNNNNNNNNNNNNNNNNNNNNNNNNNNNNNNNNNNNNNNNNNNNNNNNNNNGGUGCUUGGUGCUGGUGGUUUCAUCGGCAGUCACAUGGUCAAGCGAUUGCGUUCCGAAGGAUAUUGGGUGCGCGGUGUUGACCUGAAGACACCUGAGUUUUCUCCUACAGAAGCACAUGAAUUUAUUAUUGGUGACCUUCGUGAUGUAACCUUUGUGAGUCGUGUUAUUCGAUUCAAGGGAUAUCGAGGCAACUUCUAUCAAUCUGUUCCUGAACGCUAUCUGGAAUCCUUUGAUGAGAUCUAUCAG
JCVI_SCAF_1101668323164/1499-1002            CUUGCUGGUUAGAUCCUGAUGGUGUCCCUGCUUAUGUUAAGGACUCUGUGAGUCGGUAAGUCACGGACGGACUAUAACAGUACUGGUGGAGUCAAUCCCUAAAAGUUUCUUGCU.U...CUU..CCAA........GAGCAAGUGGUGCGGAUGGAGGAAA............CUCCCGCU..CAG.UUUCUUGCUU..CUG...AUCA..AAG.....AGCAAGUGGC.GUGCAUGUAAAGACCUUCAGGGAGAGUUGCAUAAACUCUCCCUUUUUGGUAUAAUCUAAAUAUACAGACUAACAAUAAUAAAGUAUGAAAAGAGCAUUGAUUACUGGUGGUGCAGGUUUUAUCGCACACCAUUUGAUUUCUCAAAUCCUUAAGCACACUGAUUGGGAAGUUGUGACUCUUGAUCGUCUUGAUUUUAGUGGUAAUCUAAAUCGUCUUCAGGAUGUUCUCCAAGAAUUUUCUCCCGAAGAUCGUGCUCGUGUAAGAGUUGUGUUCCAUGAUUUAAAAGCAGCAGUUAAUCCUUUGAUUGCUG
JCVI_SCAF_1101668738374/119-614              CGGUAUCGUCUCAAAACUAGCCCUGGUCGGUGAAGGAUGCCCCUUCAAUCCCGAAGUCACGGAUGGACUUUAACAGUACUGGUGGAGUCAUAGACCCUACUCUGGUUUCUUGUU.U...C.C..UAA.........AAACAAGUGGUGCGGAUGGAGGAAA............CUCCCGCC..CUG.UUUCUUGCUU..CAG...GUUA..AAG.....AGCAAGUGGC.GUGCAUGAAAAGACCUUAUGAAGCAGGGUUGCAUAAACCCUGCUUUUUUUGUAUAAUGUAAAAAAAUAAACUUGUAAAUGAAAGUUGCUUUAAUUAGCGGUAUUACAGGACAAGAUGGAUCAUACCUAGCAGAAUUACUUUUGCAGAAAGGAUAUGAGGUUCAUGGCAUUAUUCGUCGUUGUUCUCUAAUUAAUACUCAUCGAAUUGAUCACAUUUAUCCACAAUUACAUCUUCAUUAUGGAGAUCUGACCGAUUCUACUAACUUGGUAAGAGUUAUUCAGCAGGUUCAACCUGAUGAGAUUUAUAAUCU
JCVI_SCAF_1096627793364/1299-1702            AGCAAUCCAUUCACACGAAGGUGGCGGUGAUUCUGCUGCUAGAGUUGAGCAAGUUGUUGCGGCACUCAAGCGCGAAAUGCCCAAUAAGUUUGCAGAUCUCUGAGGUUUCUUACUUU...ACC..UAA.........GAGUAAGUGGUGCGGAUGGAGGUAA............CUCCCGCC..CUG.UUUCUUACUU..CAG...GUAA..AAG.....AGUAAGUGGC.GUGCAUGUAAAUCCCUCUAGGCAGGUUGCAUAAACCUGUCUUUUUUUGUAUAAUGUCAAGAUAGUAGAAUGAAAGUAUGAAAAGAGCACUGAUUACAGGACUGACGGGGCAAGAUGGAUCUUAUCUUGCUGAGUUGCUUCUGGAAAAGGGAUAUGAAGUGCAUGGUAUUAAGAGAAGAAGUUCUUCUUUUAAUACUGAUAGAGUAAAUCAUGUCUU..............................................................................................
JCVI_SCAF_1096627078401/2356-1859            AGCAAUUCACUCACAUGAAGGCGGCGGUGAUUCCGGCGAUAGAGUAGAGCAAGUUGUUGCAGCACUCAAGCGCGAAAUGCCCAAUAAGUUUGCAGAUCUCUGAGGUUUCUUACUUU...ACC..UAA.........GAGUAAGUGGUGCGGAUGGAGGUAA............CUCCCGCC..CUG.UUUCUUACUU..CAG...GUAA..AAG.....AGUAAGUGGC.GUGCAUGUAAAUCCCUCUAGACAGGUUGCAUAAACCUGUCUUUUUUUGUAUAAUGUCAAGAUAGUAGAAUGAAAGUAUGAAAAGAGCACUGAUUACAGGACUGACGGGGCAAGAUGGAUCUUAUCUUGCUGAGUUGCUUCUGGAAAAGGGAUAUGAAGUGCAUGGUAUUAAGAGAAGAAGUUCUUCUUUUAAUACUGAUAGAGUAAAUCAUGUCUUUAAUGGAAGUAAAAACUUCUAUAUGCACUACGGAGACUUGACUGAUUCUACGAAUUUGAUUCGUUUGAUUCAGAUGAUUCAACCUGAUGAAGAU
JCVI_SCAF_1101668365448/728-229              CAUCAAAGACUCGGUAAGUCGUUAAACUAGCCCUGGUCGGGAUUAGACCCCUGCGUUUCUUAGUUCGUAAAACUAAGUGGUGGAGUCAUUAUGACCCUCUAUAAGUUUCUUGCU.U...CUU..UCAA........GAGCAAGUGGUGCGGAUGGAGGUAA...CA.......CUCCCGCC..CUG.UUUCUUGCUU..CAG...GUUA..AAG.....AGCAAGUGGC.GUGCAUGUAAAGACCUAUAGGAGGAUGGUUGCAAAAACCAUCCUUUUUUUGUAUACUAUAUAAUAAACAUAAGUAUUGGAUUUAUGAGUGAGUAUAAAAAGACUGCACUUGUAUUGGGUGCAGGUGGUUUCAUCGGUAGCCAUAUGGUAAAACGUCUUCGUUCUGAAGGGUACUGGGUUCGUGGUGUUGACUUGAAACACACGGAGUUUUCUAAGUCAGAAGCAAAUGAGUUUGUUACCGGUGACCUUCGGGACAUUGACUUUGUUCGUCGUGUUCUCAAAUUUAAAGGUGAACGUGAGAACUUUUAUCA
JCVI_SCAF_1101668346227/409-908              AGGCAAAAGUUGCAGCACUGGAGGCCAGUGACAAAGCACAACAAGAAGUUGAUGCAAGGUUCUUAACACUUGAAGAAAAAGUUCAAGCACUUUGGAACUAAUAGGUUUCUUGCUUU...ACC..UAA.........AAGCAAGUGGUGCGGAUGGAGGUAA...CA.......CUCCCGCC..CUG.UUUCUUGCUU..CAG...GAUA..AAG.....AGCAAGUGGC.GUGCAUGUAAAGACCUUAUAAAGACCCUUGACAACAAGGGUCUUUUUUUGUAUCAUAUAUAAAGGAAAAAUAUUUAUUUUAUGUCUGAAUAUAGGAAGACUGCAUUGGUUCUUGGUGCAGGUGGAUUUAUUGGUUCCCACAUGGUCAAACGUCUACGUUCCGAGGGAUAUUGGGUGCGUGGAGUGGAUCUCAAAUAUCCUGAGUAUAGUAAUUCAGAGGCAAAUGAGUUUGUUCAGGUGACCUGCGCGAUGUAGAAUUUGUUCGCCGUGUUAUUCAAUUCAAAGGUGAUCAGGGAAACUUCUAUAAUGAA
JCVI_SCAF_1096627177447/919-1417             CUCAAGCACAUGCUAAGUGUGAUGGUGGUGGAGUAAGUGCAGAUCUCGCAGCAAAAAUCGAGGAACUUUAUUCUUGGUAUCAAGUUAUCAAGAUGAAAGUUUGAGUUUCUUGCU.U...CUC..CUAA........AAGCAAGUGGUGCGGAUGGAGGUAA...CA.......CUCCCGCC..CUG.UUUCUUGCUU..CAG...GUA...AAG.....AGCAAGUGGC.GUGCAUGAAAGACCUAAGAGGCGGUUGACAUCAACCGUCUUUUUUAGUAUCCUAUAUAAAAGAAAACUCUUCGUUUAUGUCUGAAUAUAAGAAGACUGCACUGGUGCUCGGUGCGGGUGGUUUCAUUGGAAGUCAUAUGGUCAAACGCUUACGCUCCGAGGGAUAUUGGGUGCGUGGUGUGGACCUUAAGUAUCCUGAGUAUGGUGACUCAGAGGCAAAUGAGUUUGUCCAGGGAGAUCUGCGUGAUGUAGAUUUUGUAAGCCGUGUCAUCCAAUAUAAGGGAGAGGCAGGUAACUUCUACAGUCACAUU
JCVI_SCAF_1096627316054/375-873              CUCAAGCACACGCUAAGUGUGAUGGUGGUGGAGUAAGUGCAGAUCUCGCAGCAAAAAUCGAGGAACUUUAUUCUUGGUAUCAAGUUAUUAAGAAGAAAGUUUGAGUUUCUUGCU.U...CUC..CCAA........AAGCAAGUGGUGCGGAUGGAGGUAA...CA.......CUCCCGCC..CUG.UUUCUUGCUU..CAG...GUA...AAG.....AGCAAGUGGC.GUGCAUGAAGACCUAAGAGGCGGUUGACAUCAACCGUCUUUUUUAGUAUCCUAUAUAAAAGAAAACUCUUCGUUUAUGUCUGAAUAUAAGAAGACUGCACUGGUACUCGGUGCAGGUGGUUUCAUUGGAAGUCAUAUGGUCAAACGCUUACGCUCCGAGGGAUAUUGGGUGCGUGGUGUGGACCUUAAGCACCCUGAGUAUGGUGCCUCAGAGGCAAAUGAGUUUGUCCAGGGAGACCUACGUGAUGUAGAUUUUGUAAGCCGUGUCAUCCAAUAUAAAGGUGAGCAGGGUAACUUCUAUAAUCACAUCC
JCVI_SCAF_1096628027324/1499-1001            CCCAAGCACAUGCUAAGUGUGAUGGUGGUGGAGUAAGUGCAGAACUCGCAGCAAAAAUCGAGGAACUUUAUUCUUGGUAUCAAGUUAUCAAGAUGAAAGUUUGAGUUUCUUGCU.U...CUC..CCAA........AAGCAAGUGGUGCGGAUGGAGGUAA...CA.......CUCCCGCC..CUG.UUUCUUGCUU..CAG...GUA...AAG.....AGCAAGUGGC.GUGCAUGAAAGACCUAAGAGGCGGUUGACAUCAACCGUCUUUUUUAGUAUCCUAUAUAAAAGAAAACUCUUCGUUUAUGUCUGAAUAUAAGAAGACUGCACUGGUGCUCGGUGCGGGUGGUUUCAUUGGAAGUCAUAUGGUCAAACGCUUACGCUCCGAGGGAUACUGGGUGCGUGGUGUGGACCUUAAGUAUCCUGAGUAUGGUGACUCAGAGGCAAAUGAGUUUGUCCAGGGAGAUCUGCGUGAUGUAGAUUUUGUAAGCCGUGUCAUCCAGUAUAAGGGAGAGGCAGGUAACUUCUACAGUCAUAUU
JCVI_SCAF_1096627178851/447-945              CCCAAGCACAUGCUAAAUGUGAUGGUGGUGGAGUAAGUGCAGAUCUCGCAGCAAAAAUCGAGGAACUGUAUUCUUGGUAUCAAGUUAUUAAGAUGAGGGUUUGAGUUUCUUGCU.U...CUC..CCAA........AAGCAAGUGGUGCGGAUGGAGGUAA...CA.......CUCCCGCC..CUG.UUUCUUGCUU..CAG...GUA...AAG.....AGCAAGUGGC.GUGCAUGAAAGACCUAAGAGGCGGUUGACAUCAACCGUCUUUUUUAGUAUCCUAUAUAAAAGAAAACUCUUCGUUUAUGUCUGAAUAUAAGAAGACUGCACUGGUGCUCGGUGCGGGUGGUUUCAUUGGAAGUCAUAUGGUCAAACGCUUACGCUCCGAGGGAUACUGGGUGCGUGGUGUGGACCUUAAGUAUCCUGAGUAUGGUGACUCAGAAGCAAAUGAGUUUGUCCAAGGAGACCUGCGUGAUGUAGAUUUUGUAAGCCGUGUCAUCCAGUAUAAGGGAGAGGCAGGUAACUUUUACAGUCAUAUU
JCVI_SCAF_1101668387418/746-1011             CCCAAGCACAUGCUAAAUGUGAUGGUGGUGGAGUAAGUGCAGAACUCGCAGCAAAAAUCGAGGAACUUUAUUCUUGGUAUCAAUCUGUCAAGAAGAAAGUUUGAGUUUCUUGCU.U...CUC..CUAA........AAGCAAGUGGUGCGGAUGGAGGUAA...CA.......CUCCCGCC..CUG.UUUCUUGCUU..CAG.....UA..AAG.....AGCAAGUGGC.GUGCAUGAAGACCUAAGAGGCGGUUGACAUCAACCGUCUUUUUUAGUAUCCUAUAUAAAAGAAAACUCUUCGUUUAUG........................................................................................................................................................................................................................................
JCVI_SCAF_1096627765138/254-753              AUCCAUACCCAGUCGCGGAGUGACUUAAAACCUGCCCUGGUCGGGAUCCCCCCAAGUCACGGAUGGACUAUAACAGAACUGGUGGAGUCAUAGACCCUACUUUGGUUUCUUGCU.U...CUC..CCAA........GAGCAAGUGGUGCGGAUGGAGGUAA...CA.......CUCCCGCC..CUG.UUUCUUGCUU..CAG...GUAA..AAG.....AGCAAGUGGC.GUGCAUGUAAAGACCUUAUGAGCAGGGUUGCAUAAACCCUGCUUUUUUCGUAUAAUUAAUACAAAGAAGAUGUAAAAAUGAAAGUAGGAUUCAAUUGCAGUUCUUUUGACUUGUUUCAUGCUGGUCAUGUGACGAUGUUAAAGAUGGAAAAAGAGUUGUGUGAUUGGUUGGUCGUAGCACUUCAGGUUGACCCCACUAUCGACAGACCUGGAAUUAAAAACAAACCCACACAGAGUGUGUAUGAACGAUACGUGCAGGUGCAGGGUUGUAAAUAUGUUGAUGAGAUUCUAGUCUAUGAGACAGAAGAAGA
JCVI_SCAF_1096627372755/318-1                GAAACACAUACUCAUGAGGGUGGUGACUCAGCAAGAGUUGCUGCACUUGAGGCAAAGGUUGAUGAUCUUAUUGCAAGAUUACAGAGAAAAAUGAGUUUCUGAUGGUUUCUUGCUUU...A.C..CCAA........GAGCAAGUGGUGCGGAUGGAGGUAA............CUCCCGCC..CUG.UUUCUUGCUU..CAG...GUAA..AAG.....AGCAAGUGGC.GUGCAUGAAAGACCUUAUGAGGGGUGGUUUACAUAACCACCCCUUUUUGCUAUGAUAUAUAAGGAGGAAAAUUACUAUUAUUAUGUCUGACUAUAAGAAGACAGCACUUGUGCUUGGUGCUGGUGGUUUC....................................................................................................................................................................................
JCVI_SCAF_1096626851108/1415-916             CUCGCAGAGAUGGAAGUUAAACUUUACCAAGGUUCUGACGACUCUGUGAAAGCACAGUUGGAAGACCUCAUCAAAAGAUUGCAGCGCAAAAUGAGUUUCUGAUGGUUUCUUGCUUU...UCC..UAA.........GAGCAAGUGGUGCGGAUGGAGGUAA...CA.......CUCCCGCC..CUG.UUUCUUGCUU..CAG...GUUA..AAG.....AGCAAGUGGC.GUGCAUGAAAGACCUUAUGAGGGGUGGUUGUGUAAACCACCCCUUUUUGCUAUGAUAUAUAAGGAGGAAAAUUACUAUUAUUAUGUCUCAGUAUAAGAAGACAGCACUUGUCCUUGGUGCUGGUGGAUUUAUUGGAAGUCACAUGGUAAAACGCCUACGCGCUGAGGGAUAUUGGGUGCGUGGUGUGGACCUUAAGAAUACUGAGUUUUCAUCAACUCAAGCAAAUGAAUUCGUCACCGGUGACCUGCGUGAUGUAAGGUUUGUUCGUGAGUGUAUUCAGUUCAAAGGGUACGCUGGCAACCAUAAUGCA
JCVI_SCAF_1101668331227/845-1344             CUUGCGGAGAUGGAAGUUAAACUUUAUCAAGGUUCUGACGAUUCUGUAAAAGCAGAGUUAGAUGAUCUUGUCAAAAGACUGCAGCGCAAAAUGAGUUUCUGAUGGUUUCUUGCUUU...ACC..UAA.........GAGCAAGUGGUGCGGAUGGAGGUAA...CA.......CUCCCGCC..CUG.UUUCUUGCUU..CAG...GUUA..AAG.....AGCAAGUGGC.GUGCAUGAAAGACCUUACGAGGGGUGGUUGUGUAAACCGCCCCUUUUUGCUAUGAUAUAUAAGGAGGAAAAUUACUAUUAUUAUGUCUCAGUAUAAGAAGACAGCACUUGUUCUUGGUGCUGGUGGAUUUAUUGGAAGUCAUAUGGUCAAACGCCUACGCGCUGAGGGAUAUUGGGUGCGCGGUGUGGACCUUAAGGAUACUGAGUUUUCAUCGACUCAAGCACAUGAAUUUGUCACCGGUGAUCUGCGUGACGUGAGGUUUGUUCGUGAGUGUAUUCAGUUUAAAGGAUACCCUGGCAACUUUAAUGCA
JCVI_SCAF_1096628386119/1631-1132            ACGAAAAAUGUGACGGCGGUGGUAGUGGAGAUGCUGCUAGAUUGGAGCAGGUAGUUGCUGCACUGAAAGAAGCAUUCCCUGGCAAAUUCAAAUCACUCUGAAUGGUUUCUUGCUUU...ACC..UAA.........GAGCAAGUGGUGCGGAUGGAGGUAA...CA.......CUCCCGCC..CUG.UUUCUUGCUU..CAG...GUAA..AAG.....AGCAAGUGGC.GUGCAUGAAAUUUCCCUCUAAGGUAGGUUGCAUAAACCUGCCUUUUUUUGUAUAAUAAUGAGAUAGUAGAAUGAACGUAUGAAAAGAGCACUGAUUACAGGACUGACAGGGCAAGAUGGUUCUUAUCUUGCUGAGUUUCUCCUGGAAAAAGGAUAUGAGGUGCAUGGUAUUAAGCGAAGAAGUUCCUCAUUCAAUACUGAUAGAGUAAACCAUGUCUUUAAUGGAAGUAAAAACUUCUACAUGCACUAUGGUGACUUGACUGAUUCUACCAAUUUGAUUCGUUUGAUUCAGAUGAUUCGACCUGAUGAGA
JCVI_SCAF_1096627064305/1698-1201            CUUGCUGAGAUGGAAGUUAAACUUCACCAAGGUUCUGAUGACUCUGUGAAAACACAGUUAGAAGAUCUUAUCAAAAGACUGCAGCGUAAAAUGAGUUUCUAGUGGUUUCUUGCUUU...ACC..UAA.........GAGCAAGUGGUGCGGAUGGAGGUAA............CUCCCGCC..CUG.UUUCUUGCUU..CAG...GUAA..AAG.....AGCAAGUGGC.GUGCAUGAAAGACCUUAUGAGGGGUGGUUUACAUAACCACCCCUUUUUGCUAUGAUAUAUAAGGAGGAAAAUUACUAUUAUUAUNNNNNNNNNNNNNNNNNNNNNNNNNNNNNNNNNNNNNNNNNNNNNUAAGAAGACAGCACUUGUGCUUGGUGCUGGUGGUUUCAUUGGAAGUCAUAUGGUUAAACGUCUACGCGCUGAAGGAUAUUGGGUGCGUGGUGUUGAUCUUAAGUAUCCUGAGUUUGCACCUACUCAAGCAAAUGAAUUUGUGCAAGGAGAUCUUCGUGAUCCUACCUUUGUUCGUCGUGUU
JCVI_SCAF_1096627180401/770-271              GCUCCAGCAGCAGGUGGAGAUACAUCUGAGUUAGAAGCAAAACUUGAUAGAGUUAUUGGUAUUCUCAAAUCCAAGUUUCCUGCAGUGUUCAAAGACCUUUGAUGGUUUCUUGCUUU...ACC..UAA.........GAGCAAGUGGUGCGGAUGGAGGUAA...CA.......CUCCCGCC..CUG.UUUCUUGCUU..CAG...GUAA..AAG.....AGUAAGUGGC.GUGCAUGAAAGACCUUAUAAAGACCCUUGACAUCAGGGGUCUUUUUUUGUAUCAUAAUAGAAAAAGUAUAUGUCAAUUCUUGUUACUGGUGGUGCUGGAUUCAUUGGAAGUAACUUCCUUGAAUUUCUACGUGGGGUUACGGACGAUAAGAUCAUCGUCCUUGAUAGUUUGACGUAUGCAUCAAACGAGGAGAAUAUUCCACAAUGUUCUCAGAUUGAUUUUGUUUGGUGUGAUAUUGUCAAUGAAUCACAUGUAAACUAUUUGUUUGACAAGCACAGACCUAGUAAAGUAUUUCACUUUGCUGCAGAGA
JCVI_SCAF_1101667348771/483-1                CGCGGAGUGACUAUAAACCUGCCCUGGUCGGUGAAGGAUCCCCUUCAAUCCCGAAGUUUCCUGAUUCUUAAAAUCAGGUGGUGGAGUCAUUAGACCCUCUUAGAGUUUCCUGCU.U...CUC..UAAA........AAGCAGGUGGUGCGGAUGGAGGUAA...CA.......CUCCCGCC..CUG.UUUCUUGCUU..CAG...GUCA..AAG.....AGCAAGUGGC.GUGCAUGUAAGACCUAUGGUAGGAUGGUUGAAAGACCAUCCUUUUUUGUAUGAACCUUCACUUAGUACUAUUUGGCGACAAGAACUAUUCUAUCGGCAAGAAUAGGAUUCGUAAACAAGCAGAGAACUUUGGAAUCUUCAAAAGCAUUCAAGAGUUUUCUGAGGAUGAUUUGACUGGAGAAUUCUGGGAGGAUCAUGCAAAGAAAAUGAUGAUGCCUAGAGAAGGUAUGCCAGAUAGGUUCUAUGGUUAUUAUGCCUGCAAACCAUACUUCGUUGGCAAGGCAUUGAGAAAUA.................
JCVI_SCAF_1096627180449/416-908              GUCUUUGGUCCUGCAAUUAGUCAUUAUGUUCAGAAGUUUACUGGAAGGAGACACUCUUUUCUUUGCAAUCCUUGGGAUAAACUUCUUGGACAGAUCAACUAAUGGUUUCUUACU.U...C.C..UAA.........AAGUAAGUGGUGCGGAUGG.GAUU.............UC.CUGCC..UGG.UUUCUAAUUU..CCA...GUUA..AAA.....AAUUAGUGGC.GAGCCUGCAACCCUCAAACCCUCCUACAUAUGACAGACCUCAGUGAUCAUUCCCCUGGCGGUUUAGAAGUAACACCCGUCAAUCUUUGUAGAUUGCUGAGUGAACUGGAGGGUUCUUCUCAACUCCUAAAGUACAUGGGAUUUGAGGAGGAUCAAGAGACCCUUGACAAUAUUAAAAAGAAGUACUAUACUAUGUACUUCAAACUCAAACGCCAAACUAGCUCAGUUGGAUAGAGCAACGGUUUUGUAAACCGUAGGUCAACGGUUCAAGUCCGUUGUUUGGCUUCGGGGGAUUAGCUCAGUUGGUAGAG
JCVI_SCAF_1096627007615/1416-919             UUACUGCAAUGUUUACAGGAUUCUCUAUGUCAUUAACAAUUCAUAUUGGAUUAUUUCUCAUCUAUUAUUACUAUGAUAUAUGGUGGGACAAAUACUUUAAAUGAGUUUCUUGCU.U...CUC..UCAA........GAGCAAGUGGUGCGGAUGG.GACUC...UC.......UC.CCGCC..CAG.UUUCCUGCCU..CUG...GUCA..AAG.....GGCAGGUGGC.GAGCCUGAGUUACAUUGGAGGUUGACAUCAACCUCCUUUUUUUGUAUAAUUUUAUAAUAUAUGAUGCAUUUGAUGAAAGACAAUCAUCUUUUAUUAUUUCCAACGUUUGUUUGGGUUACGGAAGAACUUUUAUCCGAAAGGGAAAACAAUAAAAUUGCAGAGCAUAUUCUUUCAGUAAAAGAUAAUGUUUCUGGAGAAGGUGAACUUAGGUGGCAUUCCAGACACAAAAGUCCUAAAAAUUCAUUCAAUAAAAAUUAUUCUCAUCCAGUCUUUACUAAUUUACUUGGAUUAAUAGAUGAUAAAGCUAAAC
JCVI_SCAF_1096627009603/609-1107             UGCUAUUUCUGAUAGCAUUCUUUGGUAUUACCGAGAUAUCAAAGUUAGUCCAACUUUUCUUGGUUUCUUAAAACCAAGUGGUGGAGUCAAUCUGACCCCUUCUGGUUUCUUGCU.UUC.C.CA.UAAAA.......AAGCAAGUGGUGCGGAUGG.GGCA....A........CC.CCGCC..CAG.UUUCUUGCUU..CUG...GUCA..AAG.....AGCAAGUGGC.GAGCCUGCAUACUGAGCAAGGGAGGUUGCAUAAACCUCUCUUUUUUAGUAUAAUGGUAUGAAAGCACUUCUACUAUGAAGAUAGGAUUUAACUGUAGUUCAUUUGACCUUUUUCACGCUGGGCACAUUACGAUGCUCAAGAUGGAAAAGGAAAUGUGUGAUUAUCUGAAAGUAGCACUUCAAGUUGACCCAACCAUUGACCGUCCUGGUGUGAAGAAUAAACCAGUUCAGACAGUCUAUGAGCGUUAUGUUCAACUGCAAGGAUGUAAGUAUGUUGAUGAAAUCCUUGUGUAUGAAACUGAAGCAGACUU
JCVI_SCAF_1101668252080/483-1                UACUAUUUUUAUGUGCAUUCUUUGGUAUCACCGAAAUAUCAAAGUUAACCCAAAUUUUCUUAGUUUCAUAAAACUAAGUGGUGGAGUCAAAAUGACCCCUUAAGGUUUCUUGCUUC...C....UUAAA.......GAGCAAGUGGUGCGGAUGG.GGUUA............CC.CCGCC..UGG.UUUCCAAUUU..CCA...GUUA..AAG.....AAUUGGUGGC.GAGCCUGAAUUACGAAGGUGGGUUGCAUAGACCCACCUUUUUUAGUAUAAUACAUACUACAGAGUUCAUUUAUUUUAAUGAGUCAAUAUGUAAAGAAAGCACUUGUGCUUGGUGCUGGUGGUUUUAUUGGAAGUCACAUGGUUAAAAGACUUCGUUCUGAAGGGUAUUGGGUUCGUGGUGUAGAUCUUAAGAGACCAGAAUAUUCCUCUAGCGAAGCGCAUGAGUUUGUUCAGGGGGAUUUGCGUGAUGUAGGUUUUGUUCGCCGUGUCCUUGAGUACAAGGGUGAUAGAGGUAAUU.............
JCVI_SCAF_1101668244897/1046-549             CCAGCAUAGUCUUGGGAUGACUUAAAAAGCACCCUGGUCGGGAAACCCCCUCGAAGUCAUGGAGAGACUUUAAAAAUCCUGGUGGAGUCAUAUGACCCCCUUUGGUUUCUUGCUUC...C....UCAAA.......GAGCAAGUGGUGCGGAUGGAGGUUA............CUCCCGCC..UGG.UUUCCAAUUU..CCA...GUCA..AAA.....AAUUGGUGGC.GAGCCUGAGUUACUACAUAGAGAGGUUGAACAGACCUCUCUCUUUUUUAUGUCAAAUCAAAUUAUACUACAUCAUCACCUUGGAUUGGGAGACCAUUUUAUCUGUUGUGGACUGGUCAAUUCUCUUUCUGAACAAUAUCAAAAAAUAUAUCUUGCUUGUAAAGAAAGAAAUUAUGAGACUGUUAAAUGUCUUUAUUCAGAAAAUCCCAAGAUUGAAAUAUUAAAAAUUAUAAGUGAUGAGCAUAGAGAAGUAUAUUCCUAUUCAAAUACUUUAAACCUACCAGUUAUUAGAGUUGGUUUUGGUCCUUUAG
JCVI_SCAF_1096627673078/490-1                UACUAUUUUUAUGUGCAUUCUUUGGUAUUACUGAAAUAUCAAAGUUAUCCCAACUUUUCUUGGUUUCAUAAAACCAAGUGGUGGAGUCAAUCUGACCCCUUCUGGUUUCUUGCU.UUU.C.CA.UCAAA.......AAGCAAGUGGUGCGGAUGG.GACUC...UC.......UC.CCGCC..UGG.UUUCCAAUUU..CCA...GUUA..AAG.....AAUUGGUGGC.GAGCAACCUGGAGAAGCGCAACUCCUUUACAAAUACUCUUAUAUAGUAUAAUAUUGUACUAUAUAAGAGUAUUUUUUAUGAGUAAAUAUGAUGUUGUUCAAUACUUAAAUGAUGGGGAAGAAUGUAAGGAAAUGCUUCCUGAAUAUCCGGGUUAUUUUAUUACAACCAAAGGUAGAGUGUGGAUAAGUAAAAAGAAAAGAUGGGCUUCUAUUAACGAAGAAAAAACAUAUCACGAUAAAAGAAGAAAAAAUAUCCCACUUAAUAAAAGAUAUUAUCAUAGAGUAAAUGUUUGCAAAACU...........
JCVI_SCAF_1096627648430/613-1111             UAAUUUUAUGUGCAUUUUUUGGUAUCACCGAAAUAUCAAAGUUAACCCAGAUUUUCUUAGUUUCGCAAAACUAAGUGGUGGAGCCUCAAAAAGGACCCUCUAAGGUUUAUUGCU.U...C.CUUUAAA........GAGCAAUUGGUGCGGAUGG.GACUC...UC.......UC.CCGCC..UGG.UUUCCAAUUU..CCA...GUUA..AAG.....AAUUGGUGGC.GAGCCUGAGUUACCAAAGGUGGGUUGCAUAAACCCACCUUUUUUAGUAUAAUAAUUAUAAAUGUAUUANNNNNNNNNNNNNNNNNNNNNNNNNNNNNNNNNNNNNNNNNNNNNNNNNNNCUUUUUGAAUUAGAAAAGAUGUUUUCCGAAGAGAUUGUUUUGAAAGAUUGGAAUAUACACGCUUUAGGGAAACAAGAAGUUAUUGAUGCUAAUAAAGGUAUUUUUGAAAGCGUAGAAACAAUUCAGGUAACUCCUGUUUCUUUUUAUUCAAAUUCUGAUUAUUCCUACGCUGUUUGUAUUUCUAUAUUGAU
JCVI_SCAF_1096627008095/1769-2266            CUAAUUUUAUGUGCAUUCUUUGGUAUCACCGAAAUAUCAAAGUUAACCCAGAUUUUCUUAGUUUCGCAAAACUAAGUGGUGGAGUCAAUAUGACCCUAUUAUGAGUUUACUGCC.U...CUC..UCAA........GGGCAGUUGGUGCGGAUGG.GACUC...UC.......UC.CCGCC..UGG.UUUCCAAUUU..CCA...GUUA..AAG.....AAUUGGUGGC.GAGCCUGAGUUACUAGAGACGGGUUGCAUAAACCCGUCUUUUUUUGUAUAAUAAUUACUAUAGCAAAAGAUUAAUCAAAAUGCUUGCAAAUGAUGAUUUAGGAAAUCUGGGCAGACUUGGAAACCAGAUGUUCCAGUAUACUGCUCUUCGUGGACUUGCUCAAAGGCAUGGGUAUGAGUAUUGUCUUCCACCAAGAGCAGUUGUAGCAACUCGUGAUAUUAACUGUGUUAACUCUGACAUCACAAUGUUUGAGUGCUUUAAAAUUCCAGAAGCACCGAAGCAUGUAACUAAUUUUCCAAAGGUAAUGGAA
JCVI_SCAF_1096627636250/430-927              CUAUUUUUAUGUGCGUUCUUUGGUAUCACCGAAAUAUCAAAGUUAACCCAGAUUUUCUUAGUUUCGCAAAACUAAGUGGUGGAGUCAAUAUGACCCUAUUAUGAGUUUACUGCC.U...CUC..UCAA........GGGCAGUUGGUGCGGAUGG.GACUC...UC.......UC.CCGCC..UGG.UUUCCAAUUU..CCA...GUUA..AAG.....AAUUGGUGGC.GAGCCUGAGUUACCAAAGGUGGGUUGCAUAAACCCACCUUUUUUAGUAUAAUAAUUAAAAAUAUAAUGCUUUAUGAAAAGAGCACUAAUUACUGGCAUCACUGGACAAGAUGGAUCUUAUCUUGCAGAACUUCUUCUUGAAACUGGAUAUGAAGUUCAUGGGAUUGUAAGAAGGUCUUCAUUGAUUAAUACGCAUCGUAUCGAUCAUUUGUAUCAAAAUCUUAAGUUACAUUACGGAGACUUAACGGACUCUACUAAUAUAGUAAGAGUUAUACAAAAAGUCCAACCCGAUGAAAUUUAUAAUCUUGGUG
JCVI_SCAF_1101668249861/900-1397             GCUAGUUUUAUGUGCGUUCUUUGGUAUCACCGAAAUAUCAAAGUAACCCAGAUUUUCUUAGUUUCGCAAAACUAAGUGGUGGAGUCAAUAUGACCCUAUUAUGAGUUUACUGCC.U...CUC..UCAA........GGGCAGUUGGUGCGGAUGG.GACUC...UC.......UC.CCGCC..UGG.UUUCCAAUUU..CCA...GUUA..AAG.....AAUUGGUGGC.GAGCCUGAGUUACUAAAGGCGGGUUGCAUAAACCCGUCUUUUUUUGUAUAAUAAUUACUAUAGCAAAAGAUUAAUCAAAAUGCUUGCAAAUGAUGAUUUAGGAAAUCUGGGGAGACUUGGAAACCAGAUGUUCCAGUAUACUGCUCUUCGUGGUCUUGCUCAAAGGCAUGGAUAUGAGUAUUGUCUUCCACCAAGAGCAGUUGUAGCAACUCGUGAUAUUAACUGUGUUAACUCUGACAUUACAAUGUUUGAGUGCUUUAAAAUUCCAGAAGCACCAAAGCAUGUAACUAAUUUUCCAAAGGUAAUGGAA
JCVI_SCAF_1101667171027/52-379               CUAAUUUUAUGUGCGUUCUUUGGUAUCACCGAAAUAUCAAAGUUAACCCAGAUUUUCUUGGUUUCAUAAAACCAAGUGGUGGAGUCAAUAUGACCCUAUUAUGAGUUUACUGCC.U...CUC..UCAA........GGGCAGUUGGUGCGGAUGG.GACUC...UC.......UC.CCGCC..UGG.UUUCCAAUUU..CCA...GUUA..AAG.....AAUUGGUGGC.GAGCCUGAGUUACCAAAGGUGGGUUGCAUAAACCCACCUUUUUUAGUAUAAUGAAAGAAAUAGUGUCCGAUUUAAUGGUCGAUAUUAAUUUAAAUUAUAAAAAGUAUGAUGAACCGUAUGAUCAUUAUAUUUUUGAAAAU..........................................................................................................................................................................
JCVI_SCAF_1096627023165/660-163              ACUAUUCUUAUGUGCAUUCUUUGGUAUCACCGAAAUAUCAAAGUUAACCCAACUUUUCUUAGUUUCAUAAAACUAAGUGGUGGAGUCAAUAUGACCCCUUAUGAGUUUACUGCC.U...CUC..UCAA........GGGCAGUUGGUGCGGAUGG.GACUC...UC.......UC.CCGCC..UGG.UUUCCAAUUU..CCA...GUCA..AAG.....AAUUGGUGGC.GAGCCUGAGUUACCGAAGGUGGGUUGCAUAAACCCACCUUUUUUAGUAUAAUGAUUAAAAAUAUUUGCUUAUAAUGCUAUCAUUUAAUAAUCUGGGAAAUCUUGGUAGACUUGCAAAUCAGAUGUUUCAAUAUGCAUCACUAAAAGGUAUUGCAAGAAAACGUGGGUUUGAGUUUUGUAUUCCUCCCAAAGAAUUUUUUGGUAUCAAUGAUACUAAUGUAAAAACUUCAGAUUGUUCGAUACAUGAUUGUUUUGACCUUUCUAAGAUUCGUCAAGAAGUUGUUCAGCAACCAAUGAUACAGGAAAGAGGU
JCVI_SCAF_1096627660620/341-838              AGCAUUCUUUGGUAUUACUGAAAUAUCAAAGUUAAUCCAACUUACACUUAGUCCUGGAACGACUUAAAACUUAUACUGGUGGAGUCAAGUAUGACCCUAUUUGAGUUUACUGCC.U...CUC..UAAA........GGGCAGUUGGUGCGGAUGG.GACUC...UC.......UC.CCGCC..UGG.UUUCCAAUUU..CCA...GCCA..AAG.....AAUUGGUGGC.GAGCCUGAAAAUCUACUAUAUAAAGGAGAUUUUUUUAAUCUCCUUUUUUAUUUUUAAUGAUAUGAUAAAUCUAGAUAAUAUCGUAAAAUCUACUAUUCCAUUUGAUCAUUAUGUAAUUGAUAAUUUUUUUGAUUUAAAUUUUGCUAGGGAUUUGGAAAAAGAAUUUAUUGAUUUUAAUUCUGAAAUAUGGUAUUGCUAUAACAAUCANNNNNNNNNNNNNNNNNNNNNNNNNNNNNNNNNNNNNNNNNNNNNNNNNNNUGCAAUUUAUUAUUUGACUGAUAUUACCAACACAAUAGAAAAUAGGAAAAGA
JCVI_SCAF_1096627007582/831-334              AUAUUAGUCUCGGGACGACUUAAAAAGCGCCCUGGUCGGGAGUAAACCCCCUUAGUCACGGAUGGACUAUAACAGAACUGGUGGAGUCAAUAUGACCCCUUAGAGUUUACGGCA.U...CUC..UCAA........AUGCCGUUGGUGCGGAUGG.GACUC...UC.......UC.CCGCC..UGG.UUUCCAAUUU..CCA...GUAA..AAG.....AAUUGGUGGC.GAGCCUGAGUUACGGAAGAGGAGUUGCAUAAACUCCUCUUUUUUUGUAUAAUAGUAUAAUUAAACUCAUAGUUGUACAUGAAUUUGCAUUUAGUAUAUUUUGGGGACGAUGGUUUUUCGAUUGGUAAGAAUAGAAUAAAAAAACAAGCAGAAAAUUUUGGAGUCUUUAAAUCUAUCCAAGAGUUUGGAGAACAGGAUUUAAAAGGAGACUUUUGGAAUAACUAUGCUAGUAAAAUGAUGAUCAGGCGUGUUGGAAUGCCUGAUAAAUUUUACGGUUAUUAUGCUUGUAAAGCUUACUUUGUUGAGGAGGC
JCVI_SCAF_1096627660981/929-1426             NNNNNNNNNNNNNNNNUCUUUGGGAUUAGUGAACUUACAAAACUAACCCAACUUUUCUUGGUUUCUUAAAAUCAAGUGGUGGAGUCAAUAUGACCCUAUUAUGAGUUUACGGCA.U...CUC..UCAA........AUGACGUUGGUGCGGAUGG.GACUC...UC.......UC.CCGCC..UGG.UUUCCAAUUU..CCA...GUCA..AAG.....AAUUGGUGGC.GAGCCUGAGUUACCGAAGAUGGGUUUACAUAACCCAUCUUUUUUAGUAUAAUACAUACUAUAGAGUUUAUGAUUUUAUGAGUCAGUAUAUUAAGAAAGCACUUGUACUUGGUGCUGGUGGUUUCAUUGGAAGUCAUAUGGUCCGCAGAUUACGAUCCGAAGGAUACUGGGUUCGUGGUGUAGACCUUAAGUAUCCAGAGUUUUCAACACACGAAGCGAACGAAUUUGUUCUUGGAGAUCUUCGGGAUGUAGAUUUCGUUCGCCGCGUCCUUGAAUAUAAGGGAGAUGCUGGUAACUUCUAUCAAUCAGUU
JCVI_SCAF_1101668243849/546-1043             UGUACUAUUCUUAUGUGCAUUCUUUGGUAUUACCGAGAUAUCAAAGUUAACCCAACUUUUCUUGGUUUCUUAAAACCAAGUGGUGGAGUCAAAUGACCCCUUUGGUUUCUUGCUUC...C.A..UAAA........GAGCAAGUGGUGCGGAUGG.GACUC...UC.......UC.CCGCC..UGG.UUUCCAAUUU..CCA...GUCA..AAG.....AAUUGGUGGC.GAGCCUGAAUUACCAAGGUGGGUUGCACAAACCCACCUUUUUUAGUAUAAUACAUACUACAGAGUUCAUUUAUUUUAAUGAGUCAAUAUGUAAAGAAAGCACUUGUGCUUGGUGCUGGUGGUUUUAUUGGAAGUCAUAUGGUUAAAAGACUUCGUUCAGAGGGGUACUGGGUUCGUGGUGUAGAUCUUAAAAGACCAGAAUAUUCUUCUACAGAAGCGCAUGAGUUUGUUCAGGGAGAUUUGCGUGAUGUAGAUUUUGUUCGUCGUGUCCUUGAAUAUAAAGGUGAUAGAGGUAAUUUCUAUCAGUCAGU
JCVI_SCAF_1096627017934/1-428                ......................................................................UAAAACCAAGUGGUGGAGUCAAAUGACCCCUUUGGUUUCUUGCUUC...C.A..UAAA........GAGCAAGUGGUGCGGAUGG.GACUC...UC.......UC.CCGCC..UGG.UUUCCAAUUU..CCA...GCCA..AAG.....AAUUGGUGGC.GAGCCUGAAUUACAAGGGAGGUUGACAACAACCUCCUUUUUUUGUAUCAUAUAUACAAAGAGUUUAAUUUAAUCUAUGAGCGAUUAUAAGAAAACAGCACUUGUUUUUGGUGCUGGUGGCUUUAUUGGAAGUCAUAUGGUAAAAAGAUUGAAAGCAGAAGGAUACUGGGUUCGUGGUGUGGAUUUGAAGAGACCGGAGUUUUCUGAAACCGAAGCUCAUGAAUUUAUUCAGGGUGAUUUAAGAGAUGCAAAUUUUGUAGAAAAAGUGAUUCAGUUUAAAGGAUAUCUUGGAAACUUUUAUCAUUUUGUAG
JCVI_SCAF_1096627379300/2576-2079            UUACUGCAAUGUUUACAGGAUUUUCUAUAUCAUUAACAAUUCAUAUUGGAUUAUUUCUCAUUUAUUAUUACUAUGAUAUAUGGUGGGACAAAUACUUUAAAUGAGUUUCUUGCU.U...CUC..UCAA........GAGCAAGUGGUGCGGAUGG.GACUC...UC.......UC.CCGCC..UGG.UUUCCAAUUU..CCA...GUUA..AAG.....AAUUGGUGGC.GAGCCUGAGUUACAGAGGUGGGUUGCAUAAACCCACCUUUUUUAGUAUAAUGAAAGAAAUAGUGUCCGAUUUAAUGGUCAAUAUUAAUUUAAAUUAUAAAAAGUAUGAUGAACCAUAUGAUCAUUAUAUUUUUGAAAAUUUCUUUUCUGAAGAACUGGCUAAAAAACUUAGUAACAAUUUUUUAGAAUAUGAAAAUAUGGAUUGGUUUUUUUAUAACAAUCCUAUAGAAAAUAAGAAAGCAAUAUCUGAUUGGAACAAGUUCCCAAAAGAAACUUAUCAAAUAUUUCAGUAUUUUUGUUCAAUUGAAUUU
JCVI_SCAF_1101668236646/599-1096             UUACUGCAAUGUUUACAGGAUUUUCUAUAUCAUUAACAAUUCAUAUUGGAUUAUUUCUCAUUUAUUAUUACUAUGAUAUAUGGUGGGACAAAUACUUUAAAUGAGUUUCUUGCU.U...CUC..UCAA........GAGCAAGUGGUGCGGAUGG.GACUC...UC.......UC.CCGCC..UGG.UUUCCAAUUU..CCA...GUUA..AAG.....AAUUGGUGGC.GAGCCUGAGUUACCAAAGGUGGGUUGCAUAAACCCACCUUUUUUAGUAUAAUGAAAGAAAUAGUGUCCGAUUUAAUGGUCGAUAUUAAUUUAAAUUAUAAAAAGUAUGAUGAACCGUAUGAUCAUUAUAUUUUUGAAAAUUUCUUUUCUGAAGAACUGGCUAAAAAACUUAGUAACAAUUUUUUAGAAUAUGAAAAUAUGGAUUGGUUUUUUUAUAACAAUCCUAUAGAAAAUAAAAAAGCAAUAUCCGAUUGGAACAAGUUUCCAAAAGAAACUUAUCAAAUAUUUCAGUAUUUUUGUUCAAUUGAAUU
JCVI_SCAF_1101668254996/975-479              CUAAUUUUAUGUGCAUUCUUUGGUAUCACCGAAAUAUCAAAGUUAACCCAACUUUUCUUGGUUUCUUAAAAUCAAGUGGUGGAGUCAAUAUGACCGUAUUAUGAGUU.CUUGCU.U...CUC..UCAA........GAGCAAGUGGUGCGGAUGG.GACUC...UC.......UC.CCGCC..UGG.UUUCCAAUUU..CCA...GUCA..AAG.....AAUUGGUGGC.GAGCCUGAGUUACCAAAGGUGGGUUGCAUAAACUCACCUUUUUUAGUAUAAUACUUUAAAAGAUUUUGAUGUAUGAAAAUCGGAUUUAACUGUAGUUCAUUUGACCUUUUUCAUGCUGGGCAUGUGACAAUGCUUAAAAUGGAAAAGGAGAUGUGUGAUUAUUUAAAAGUUGCUCUUCAAGUUGAUCCAUCAAUCGAUAGACCUGGUAUUAAAAAUAAACCAGUUCAAUCGGUGUAUGAAAGAUACAUUCAGUUACAGGGGUGUAAAUAUGUUGAUGAAAUUCUUGUAUAUGAAACCGAAGCGGAUUUAC
JCVI_SCAF_1101668154241/1137-637             UUCUAUUCUUAUGUGCAUUCUUUGGUAUUACCGAGAUAUCAAAGUUAACCCAACUUUUCUUGGUUUCUUAAAACCAAGUGGUGGAGUCAAUAUGACCCUAUUUGGUUUCUUGCU.U...UUCCAUCAAA.......AAGCAAGUGGUGCGGAUGG.GACUC...UC.......UC.CCGCC..UGG.UUUCCAAUUU..CCA...GUCA..AAG.....AAUUGGUGGC.GAGCCUGAAUUUUAUUGGAGGUUGACAACAACCUCCUUUUUUUGUAUCAUAUAUAGAAGAAGUUUUAAUCAAUUUAUGAGCGAUUAUAGUAAAACAGCACUUGUGCUUGGUGCUGGUGGUUUUAUUGGAAGUCAUAUGGUUAAAAGACUUCGCGCAGAAGGUUAUUGGGUGCGCGGUGUAGAUCUAAAACUUCCCGAAUAUUCUGAAAGUGAAGCACACGAAUUCAUCAUUGGCGAUCUUAGGGAUCUCAAUUUUGUAGAAAGAGUUCUGCAAUAUAAAGGCCCUUAUCGGAAUUUUUAUAAUUUUGUUC
JCVI_SCAF_1096627678759/235-732              GUGCUAUUUCUUAUAGCAUUCUUUGGUAUUACCGAGAUAUCAAAGUUAACCCAACUUUUCUUGGUUUUGUAAAACCAAGUGGUGGAGUCAAUAUGACCCUAUUGUUUUCUUGCU.U...UUC..UCAA........AAGCAAGUGGUGCGGAUGG.GACUC...UC.......UC.CCGCC..UGG.UUUCCAAUUU..CCA...GUCA..AAG.....AAUUGGUGGC.GAGCCUGAGUUACCAAGGUGGGUUGCAUAAACCCGCCUUUUUUAGUAUAAUGACAAAAAUAACAUUCAAAAAUGAAAAUAGGAUUUAAUUGUAGUUCUUUUGAUUUGUUCCAUGCUGGACAUGUUACAAUGCUCAAAAUGGAGAAAGAACUUUGCGAUUAUUUAAAGAUUGCUCUUCAAGUAGAUCCAACCAUAGAUCGCCCUGGAAUUAAAAAUAAACCAACACAAUCUGUCUAUGAGAGAUAUGUGCAAUUGCAAGGUUGUAAAUAUGUUGAUGAGAUUCUUGUUUACGAAACAGAAGCAGAUCUCUU
JCVI_SCAF_1101667168679/448-796              GCAAGAAAUAUGCAUGGACCAACUGACUUGUUUGGUGAUACAAAAGAAAAUGGUAGGAUAACACUUACAUUUUUUUCUAAUAUGCCACCAAGUCCAAAUACCAGGUUUCUUGCU.U...C.C..UAA.........AAGCAAGUGGUGCGGAUGG.GACUC...UC.......UC.CCGCC..UGG.UUUCCAAUUU..CCA...GUCA..AAG.....AAUUGGUGGC.GAGCCUGAGUUACCAAAGGUGGGUUGCAUAAACCCACCUUUUUUAGUAUAAUGAAAGAAAUAGUGUCCGAUUUAAUGGUCGAUAUUAAUUUAAAUUAUAAAAAGUAUGAUGAACCGUAUGAUCAUUAUAUUUUUGAAAAUUUCUUUUCUGAAGAACUGGCUAA...................................................................................................................................................
JCVI_SCAF_1096627015860/408-1                UAUUAUUCCUAUGUGCUUUCUUUGGUAUUUCCGAGAUAUCAAAGAUUGUUCAACUUUUCCUAGUUCAGUCAAACUAGGUGGUGGAGUCAAAAUGACCCCUUCUGGUUUCUUGCU.UUUUC.CA.UAAAA.......AAGCAAGUGGUGCGGAUGG.GACUC...UC.......UC.CCGCC..UGG.UUUCCAAUUU..CCA...GUUA..AAG.....AAUUGGUGGC.GAGCCUGAGUUACCGAAGGUGGGUUGCAUAAACCCACCUUUUUUAGUAUAAUACAUACUAUAGAGUUUAUUUUUUUAUGGGUCAAUAUAAGAAAACUGCACUUGUCCUUGGUGCAGGUGGAUUUAUUGGAAGUCAUAUGGUUCGUAGACUUCGUUCUGAAGGAUAUUGGGUUCGUGGUGUAGAUCUAAAGUAUCCCGAAUUUCAAAAACCGAAGCA..............................................................................................
JCVI_SCAF_1096627663931/165-663              UACUAUUCUUAUGUGCAUUCUUUGGUAUCACCGAAAUAUCAAAGUUAACCCAACUUUUCUUGGUUUCAUAAAAUCAAGUGGUGGAGUCAAUCUGACCCCUUCUGGUUUCUUGCU.U...CUCCAUAAAA.......AAGCAAGUGGUGCGGAUGG.GGUA....A........CC.CCGCC..UGG.UUUCUUGCCU..CCA...GUCA..AAG.....GGCAAGUGGC.GAGCCUGAGUUACCAAAGGUGGGUUGCAUAAACCCACCUUUUUUAGUAUAAUAACAUAAUAGUAAAUGAGUUUAUAUGAACUUACAUUUAACUUACUUUGGAGAUAAUAAUUUCUCUAUUGGUAAGAAUAGAAUACGGAAACAAGCAGAAAACUUUGAGGUAUUCAAAUCGAUUCAAGAGUUUGGUCAAGAGCAUUUAACUGGAGAUUUCUGGGAAAAUGAAGCUAGUCAAAUGAUGAUGGAACGCACUGGUAUGCCCAAUCGGUUCUAUGGUUAUUAUGCUUGUAAAUCUCAUUUUGUUGGAGAGGCAC
JCVI_SCAF_1096627639048/1512-1012            UACUAUUUUUGUGUGCAUUCUUUGGUAUCACCGAAAUAUCAAAGUUAACCCAACUUUUCUUAGUUUCAUAAAACUAAGUGGUGGAGUCAAUAUGACCCUAUUUGGUUUCUUGCU.UUU.C.CA.UUAAA.......AAGCAAGUGGUGCGGAUGG.GACUC...UC.......UC.CCGCC..UGG.UUUCUUGCCU..CCA...GUUA..AAG.....GGCAAGUGGC.GAGCCUGAGUUACAGAAGAUGGGUUGCAUAAACCCAUCUUUUUUAGUAUAAUGACUAAAACUACUUUGUUCUAUGAAGGUUGCAUUAAUAACUGGGAUUACAGGACAGGAUGGAUCUUAUCUUGCCGAACUCCUUUUGGAAAAGGGUUAUGAGGUUCACGGCAUUAUAAGAAGAUCUUCACUUAUUAAUACUCAUCGUAUUGAUCAUUUGUAUCAAAAUGUUAAGUUACAUUACGGAGAUUUAACAGAUUCUACUAAUAUAGUAAGAGUUAUUCAGUUAGUUCAACCCGAUGAAAUUUAUAAUCUUGGUG
JCVI_SCAF_1096627674418/1025-523             UACUAUUCUUAUGUGCAUUCUUUGGUAUUACCGAGAUAUCAAAGUUAACCCAACUUUUCUUGGUUUCCUAAAACCAAGUGGUGGAGUCAAAAUGACCCCUUUAGGUUUCUUGCCAUU..C.CU.UUAAA.......AGGCAAGUGGUGCGGAUGG.AGGUU...AC.......UC.CCGCC..GAG.UUUCCAAUUUU.CUC...GUAAUCAA......AAUUGGUGGC.GAGCCUGAGUUACCUGAGGUGGGUNNNNNNNNNNNNNNNNNNNNNNNNNNNNNNNNNNNNNNNNNNNNNNNNNNNAUUCAGUACCAGUGAAUGAAGAUUGGGUUUCUGGUGAUAAUGUGCAGUAUGUGAUUGGGGAUGCUUAUAGUGCCGAAGUAUCAGAAAAUGUUCCCAAUGAAAUUGAUAUUUUAAUUGAUGAUGGCCCUCAUAGUUUUGAAAGUCAUAUUAAAAUGUUGGAGUUAUACAGUGACAAAAUGAAGAAAGAUGGGGUAAUUGUUAUUGAGGAUAUUCAUUAUAAUCCAGAUAUGCUUUU
NC_008296.2/163084-163578                    UGUCAUUACAUUCUCCUAGUCUUUGCCAAUAGACUAUAAACUAGAUGGUGUGUCAACGAAAGAUAGAUGUCCAUAUUGGGGGGGUUUCCCCCCCUCUUUGGACAGUUUCUUACUUU...A....GAAA........AAGUAAGUGGUGCGGAUGG.GGUUA............CC.CCGCC..UGG.UUUCUACAUU..CCA...GUA...AAG.....AUGUAGUGGUGGAGUCAACGACCCAAUGAAUUUUAAACGAUGAGACUAGCAGAUGAAACCUUGACAAAAGAUUAAGUUUGCUAUAUAAUAUGUUUGUAACAAUUCUUCACACACAAUGACUGUAACAACAAACGAGUUGGGGCAAAAUAAUCUUUUUGCUCGCGAACCCCAAAUGGUUGUAGAAGAGUACAACCGCAAGGGUCUUGAAUCCCCACAGCAAUAUGCUGAGACCUACAAUGGUCGCUGGGCAAUGAUGGGAAUCGUUUCUGGUUUCCUUUCCUAUGCCAUCACUGGUAAAUUUUUCUUUGGUAUCUUCUGAGG
JCVI_SCAF_1096627012844/1667-2163            GACACGGAUGGUCUAUAACAGUACUGGUGGAGUCAUCCCCGAUAUGCCCGUGAUGGAGACACGAAAAAAACCCUGGUCGGUGAAGGACCCCCUUCAAUCCCGAAGUCCUGG.AAUG...ACU..UGAAU.......CUUACCCUGGUGCGGAUGG.GGCAA............CC.CCGCC..CAG.UUUCUUGCUU..CUG...GAUA..AAG.....AGCAAGUGGC.GAGCCUGAAGUUUCUUAAGAGGUUGACAAACAACCUCUUUUUUUGUAUGAUUUUAUAAAAACGGUAUGGCAAUAUUAGUUACUGGUGGUGCUGGAUUUAUCGGGAGUAACUUUCUUCAUCAUCUGGUUACAGUGACGGAUGAAGAAAUUGUCUGUAUCGAUAAAUUAACGUAUGCUGCAAACUGGAGAUACAUUCCAGACAAUAUAAAAUUCUACACAAUUGAUAUUGCCUCCAAGUCUGCUUGCGAUACAAUCUUUAAAAGACACAAGAUUAAAACAGUCUUUCACUUUGCUGCAGAGAGUCACGUUGA
NC_006820.1/122706-123205                    CUAAGUAUCUUUCUGCUAAUGAUUUAAAUGAAAUUUUAAUUAAAUAUAGUCUCGGGAUGACAUUAAAAGCGCCCUGGUCGGUUUGAAGGUUCCCCUUCUCCCGAGUCUUGG.AAUG...ACU..UAAAU.......CUUACCCUGGUGCGGAUGG.GAUCU..CUC.......UC.CCGCC..UGG.UUUCUUGCUU..CCA...GUCA..AAA.....AGCAAGUGGU.GGUGCCAAAUGACCCAAAACGUGUGAGUUGUUUUCCUGUUUAGCAUCUGAAAUAAUAAAACAGGUGGCGUGCAUGUGCUCAGGGGGACUGACCUCCCCCUACAUGCGGGUGUAGUUCAGUGGUAGAACGCUAUCCUUCCAAGUUAGAUGUCGUCGGUUCGAGUCCGAUCACCCGCUUGCCCAUAUGGGCUAAAUAAACGAGUAGUUAAUUAUUACAAAGUAUGAAGAUUCAUUCUAUUAUUGCCGCCACUGCUCUUGCUGCUACUGCAGCUCCUUCUAUGGCUGCUCCUUUGACUGAUGUUCAACCUACC
JCVI_SCAF_1096627158073/75-574               AAUAUUCAAGGUGGAGCUAGCGAUGACGUAAUUUCCUUUGAAGAUUACAAGUCCCGAGAUGACUCUUAAACUCGCUCUGGUCGGGAUGGUCUUUUGACCCCUGUGUCUUGG.AAUG...A.CAUUAAA........CUUACCCUGGUGCGGAUGG.GAUAU..CUC.......UC.CCGCC..UGG.UUUCUUGUUU..CCA...GUCA..AAG.....AACAAGUGGU.GGAUCCAAUUUGACCCCUUCCGUGUGGAUGAUUUCUUGUUUUGCAUCUAAACUAAAACAAGUGGCGUGCAUGUGCCUUGGGGAUUGACCUCCCCCUUUUUUGCGGAUGUAGUUCAGCGGUAGAACGCUAUCCUUCCAAGUUAGAUGUCGUCGGUUCGAUUCCGAUCAUCCGCUUUUUAAACUUAUGGAUAUGAAGAUAGGAGAUAUACAAGCACACAAAUAUCCACAAGCAGCAGAGAUGAAUCCCACUCUGCAUAAGAUUAUAUGUGAGAAUAGUAUUACUCAAGACAAGGGAGCACUGAUGACACAGU
JCVI_SCAF_1096628029727/554-55               GUCAAAGGUGGUUUCAGUGAUGAUGUAAUCUCUUUUGGAGAUUACAAACAGUCCCGAGAUGACUCUUAAACUCGCUCUGGUCGGGAUGGUCUUUUGACCCCUGUGUCCUGG.AAUG...A.CAUUAAA........CUUACCCUGGUGCGGAUGG.GAUAU..CUC.......UC.CCGCC..UGG.UUUCUUAUUU..CCA...GUCA..AAG.....AAUAAGUGGU.GGAUCCAAUUUGACCCCUUCCGUGUGGAUGAUUUCCUGUUUUGCAUCUAAACUAAAACAGGUGGCGUGCAUGUGCCUUGGGGAUUGACCUCCCCCUUUUCUGCGGAUGUAAUUCAGUGGUAGAAUGUCUGCCUUCCAAGCAGAACGUCGUCGGUUCAAGUCCGAUCAUCCGCUUUAACAAACAAUAAUCAUGGCAAAAAAUCCAGACGUAUUUGAACUUCAAUCUGGUAUUGAUCAGAGAGUAGCAGAUAUUAUUUUAGAACAAGGUAAACAACUUUCAAAAGAAAGUGGUGCUACAAAUAAACCAGGAA
JCVI_SCAF_1101668239056/889-1388             UUGCCUGGUGCUCUUGGUGAAGACGUGAUCUCCUUUGGAGAUUACAAAAGUCCCGAGAUGACUCUUAAACUCGCUCUGGUCGGGAUGGUCUUUUGACCCCUGUGUCUUGA..AAUG...A.CAUUAAA........CUUACUCUGGUGCGGAUGG.GAUAU..CUC.......UC.CCGCC..UGG.UUUCUUGCUU..CCA...GUUA..AAA.....AGCAAGUGGUGGUGCCAAAUCCCCUUUCCGUGUGGUUGGUUCUUGUUUACAACUGAAACAAACAAGUGGCGUGCAUGUGCCUUGGGGGUUGACCACCCCCCUUUUUUAUGUCUGUUCGUCAGUUUAAUAAAUACUUUUAGCUCUAAAAACUGUCUUCAGGACUAGAAGUAUGUCAAAGUUACUUGCGAACCAGAUCGCCAAUUAUGGGGAUGACGCUCCCAUUGAGAUUAAGGAAGGUCUCAAUAUCCCUGCUGGUAAACCAAUCCAAGCUGCUGGUAGCGCAGGUUCUUCUGGUCAAGUAUUAAGCACUACUGGUGCUAC
JCVI_SCAF_1096626914328/116-610              AAUGGUUCGAUGUUUACCUGUUCGACAAUCAGGCACAAUGCCUUCUAGCAAUGGAAGAUGCAGAGUAUCCUAAAUGGUUGACAGGUAAACCUUGUUAUAUCAAAGACUCGG.UAAG...UCG..UAAAA.......CUAGCCCUGGUCGGGAUGGUCUUU.............AGACCCCU..GCG.UUUCUUAGUU..CGU.........AAA.....ACUAAGUGGUGGAGUCAAUUUGACCCUCAUAAAAACUAAAUAGUCAAAGAGUUAAUUAUUAAAAACUAUGGCAACGAAAGGAACGGCAGCAAAGUCUGCAAGUGGUGCAGCGAUGUCAAAAUAUGAUGUCGAAGUAGAAGGAAGACUUCAGAAACUUGAAGCAGCAAUUCAUACACAUGAAGGCGGCGGAGAAGUAGAUGGAGACAGACUCGCAGCACUUGAAGCUAAGGUUGAGGACCUGAUCCGACGUUUGGAAUUAAAAAUGAGUUUUUAACUUUUUUCUUGCUUUACUUAAAAGCAAGUGGUGCGGAUGGGGUAACU
#=GC SS_cons                                 ..........................................................................................................::<<<<<<.<...___..____._......>>>>>>>,...,,..-<<<<<<___...__.......>>>>>>....,....--<<<<<<_..___...____..___.....>>>>>>----.--....................................................................................................................................................................................................................................................................................................................
#=GC SS_cons_1                               ....................................................................................................................................................................................<<<<<<.............>>>>>.>..............................................................................................................................................................................................................................................................................................................................................
#=GC R2R_LABEL                               --------------------------------------------------------------------------------------------------------.....................................................<...............>............................................................------------------------------------------------------------------------------------------------------------------------------------------------------------------------------------------------------------------------------------------------------------------------------------------------------------------
#=GC SUBFAM_pknot_R2R_LABEL                  ------------------------------------------------------------------------------------------------------------------------------------------------------------------------------------......-------------.......----------------------------------------------------------------------------------------------------------------------------------------------------------------------------------------------------------------------------------------------------------------------------------------------------------------------------------------------
#=GF R2R ignore_ss_except_for_pairs _1 outline
#=GF R2R var_hairpin < >

#=GF SUBFAM_PERL_PRED pknot return 1;
#=GF SUBFAM_pknot_R2R no5
#=GF SUBFAM_pknot_R2R set_dir pos0 0 f
#=GF SUBFAM_pknot_R2R outline_nuc all
//
