# Supplementary material for: R2R - software to speed the depiction of aesthetic consensus RNA secondary structures
Source: BMC Bioinformatics. 2011 Jan 4;12:3. doi: 10.1186/1471-2105-12-3 (PMC3023696; doi:10.1186/1471-2105-12-3)
Supplement: Additional file 1 — Source code and example input and output files. C++ and Perl source code is provided. Installation and usage instructions are given in the user manual (Additional file 2), which is also a part of this archive. Example input files for R2R are included in the "demo" subdirectory of this archive, and R2R's raw output on these examples in PDF and SVG format is supplied in the "demo/output-pdf" and "demo/output-svg" subdirectories. Files can be retrieved from the tgz archive file using programs such as WinZip (Windows), StuffIt Expander (Mac) or the tar/gzip commands (UNIX). [file 1471-2105-12-3-S1.TGZ › R2R-1.0.1/demo/104/whalefall-1.sto]

# STOCKHOLM 1.0
wf1_Contig538/598-1005              CUUUUUUAGAAAAACGAAAUUAAGCAAUAUAAUUUUUCGCUAUUCAUUAUAUCAAAUUAAAUCUAAAAAAUUCCUCUAGGCUUAUUCUAGAGGUUCUACUUUCACCUCUCCUUUA.GGAGAGGUCGAAACUACUAAU.AGUAGUUUC..GGGUGAGGAUAAAAUAAGUUUAGGUUUAAACUUAUUUUAUUCUUACGAUUAACCUAACUUUGAUGCUUUAUUAGAAAUAGCAUGCAAAAAAAAUCGCCCCAAUAAAAAUUUAAACAGAGUAAGCCGACUAAAAGUUGAUGCAGCUGAUGAAUUGUUAAAUUUUCUUUUACAGCAUAUUAGGGUAAAAACAGAAAAUAGGUUAAGGGAUGGUUACAAGAAAACAGGUUAUGGUUAAUGAUAAGAAUUUAAAAACAUUUUGACCC..................................................
wf2_Contig5173/1722-2181            CACCCAGAGACAAAACAAGUUUUGUCGCUGUCCCUCCCCAUGGAGGGAUAUUUUCUAGCUAUUUCCUAUUUUAGGUUGACAGUUUUGGAGUUGGGCAGGUUAUAUCUCCCCUCGG.GGGGAGACAGAUUUCACGCUUGCGAGGAAUC.AGAGGGAGGACUCUUCGGGCUUUGAGUUACAUCAUAUCUCGUUGCGAAUGUACAAGCGAAACGCUUGCACGAGGUUAGGAAUAGAAAUUAAGAAUUAAGAGUUCAGAAUUAUGAAUUUAGAAGCGAAUAAAAGUAACGCAAUUGCAUUUUACAGAACGGCUUAUGAGGGGAAUCCUAAAGAGGCGAUUCAGAAAUAUGUAGGCAACGAGUACAUACAGCACAAUCCUGAUGUUAGCGAUGGAACUCAGGGCUUUAUUGAUUAUUUCGAGCGGAUGAAGCUGGAAUAUCCGGAGAAGUCUAUUGAGUUUGUUCGU
wf2_Contig3569/1113-1492            UUACCCUGAGACAAAACAAGUUUUAUCUCUGUCCCUCCCCAAGGAGGGACACUUUCUUGGGGUCAUUUCCUGAUAUAGGUUGACAGUUUUUGGUGCAGAAUGUAUCUCCGCUCGGGGGGGAGACCGAUUUCACGCCUGCGGGAAAUC.AGAGGGAGGACUGUUGAGGGUUCUUGAAGUUCUUCAUUACCAAUAUAAUGAUGUCGCUCCGUUGGAGCUUCGGGGAUUCGGUUCGGUUCAUUGCUACAAAUAUACCGGUCUUCCGGAGCUUGGUUGGUAAAUAUUGACNNACAGCAAAGGCCAANUCCUAUAUCUUAAAUCUUAAGUCCUAUGUCUAAUAUCUUAUGUCUCCUUUCUAACAGACAUCAAUCAGACUUCACAAA.................................................................................
wf2_Contig4944/613-893              CACCCUGAGACAAAACAUGUUUGGUCUCUGUCCCUCCCCAAGGAGGGACACGUUCUUGUCAUUUCUUGUUUUUGGUUGACCGUUUUUGAGUCGGGCUAGUUGUAUCUCCCCUCGG.GGGGAGACAGAUUUCUCGCUUGCGGGAAAUC.AGAGGGAGGACUCUUUGGGAUUUGGGGUUAGUAGCAAUCCCCUCAUUCAAAAUCUAAAAUUUCCUCCCCCAAUUCUUAAUUUUGAAUUAUAAUUCCACUCUCUCGACCGAAUUCUUGAUCCACUAGUUCUGCCGG...................................................................................................................................................................................
wf2_Contig42/99-558                 GAGGUAAAACAUGUUUACCUCUGUCCCUCCCCAAGGAGGGACACGUUCUUGGCUUCGGUCUAUUCCUGAUUAAGGUUGACAGUUUUGGAGUUGGGUAGGUUGUAUCUCCCCUCGG.GGGGAGACAGAAUUCACGCCUGCGGGAAUUC.AGAGGGAGGAUCGUGGUUGGUAACUGGGAGCUAGUAACCGGUGCAAUUCAAAAUCUAUAAUCCAAAAUUCAUAAUUCUCCUUCCUCCCUAUUUUGAAAUAAAACCUGUUUUAUCCAUCUUAACUCCUGCUUUUAAAUAGCUCACUGAAAAAAAUCUAACCCCGAAUUGUAUGAGAAAAAUAAUUUCAUUUAUGCACGUAUCUCUGGAUGGUUUUGUGGCAGGACUGAACGGAGAAAUGGAUUGGAUAAGCGUUGAUGAAGAAAUCUUUGAUCAUGUUGGAAAGCGGAUUGGCGAAGGUGAUACCGCAUUAUAUG
wf2_Contig168/587-806               UUGUCUCCACGGUCCUCACCCUGAGAUAAAACACGUUUUAUCUCUGUCCCUCCCCUAGGAGGGACACUUUCUCCGCCUUUUUUUAUGUACGAGACACGCACGUAUCUCCCCUCGG.GGGGAGACAGAAUUCACGCUUGCGGGAAUUC.AGAGGGAGGACUCUUCGGGAUUGGGAGAUUGUCCUCAAACUCUUUUGUGAAGGCUCUUCGGAAGUAUCCUCNNN................................................................................................................................................................................................................................................
wf2_Contig264/228-1                 AUUACCCCCACCGCCCUCACCCUGAGCUCUUGCAAGCAAGAACUCUGUCCCUCCCCUAGGAGGGACACUUUCUCCGCCUUUUUUAUGUACGGGACACGCACGUAUCUCCCCUCGG.GGGGAGACAGAAUUCGCGCUUGCGGGAAUUC.AGAGAGAGGACUCUUCGGGAUUGGGAGAUUGUCCUCAAAUCUUUUUGAAGCUCUCUCGACCAAUUCAAACUCAAACGUGCAC........................................................................................................................................................................................................................................
wf2_Contig5380/879-420              AUUACCCCCACCGUCCUCACCCUGAGCUCUUGCAAGCAAGAACUCUGUCCCUCCCCUAGGAGGGACACUUUCUCCGCCUUUUUUAUGUACGAGACACAGACGUAUCUCCCCUCGG.GGGGAGACAGAAUUCGCGCUUGCGGGAAUUC.AGAGGGAGGACUCUUCGGGAUUGGGAGAUUGUCCUUCCACCGCCUUUGUUUGUGAAAUAUCUACCAUCUCACAUUCUUUCCCAAGCAUAGGAUGACCGAGGUUUUUCUAGCCGAGUUAGGCUUUGGGUUUCAAUCUGGUUUUAAGGAAGAAAUAUCCUAACAAUCCACUUAACAAGGAGCCUGCAAAAAUUCCGACUUUAGAGUAUUCUAUGAUUGCAGGAUCGGUGAAUGCCAAACCGCCAAUAAAUAGCGACAUGGUAAACCCAAUUCCUGUUAAACAGGCAAUUCCGUAAAACACCGUCCAAACUCGUUCA
wf2_Contig264/60-519                CAAUCCCGAAGAGUCCUCUCUCUGAAUUCCCGCAAGCGCGAAUUCUGUCUCCCCCCGAGGGGAGAUACGUGCGUGUCCCGUACAUAAAAAAGGCGGAGAAAGUGUCCCUCCUAGG.GGAGGGACAGAGUUCUUGCUUGCAAGAGCUC.AGGGUGAGGGCGGUGGGGGUAAUGAACAUGAAAAACUGGCUCCAAAAGUCUCCCAUUGAGGGGAGCUAAUCAUCCAAAUGGUUCUUUGGAUGAUUCGAGGGGUGUUCGUGAAAUCGAGCAAGAAAUUCUGAAUUUUGAAUUGGGUUUGAUUAAAAAACCGGGUCAUUCUGAGGAUACUUCCGAAGAACCUUUACAACGAGUGUAGGCAUCUUGCUUAUUCAAGGAAGACCCUCCGCUUUUUGGGAAUACCAAAAACCACCUCCCUCUAAAUUCAAUAAAGACGUAGUCAAAAAUCUCCUAAUUUAUGCUCAAAA
wf2_Contig5380/711-1170             CAAUCCCGAAGAGUCCUCCCUCUGAAUUCCCGCAAGCGCGAAUUCUGUCUCCCCCCGAGGGGAGAUACGUCUGUGUCUCGUACAUAAAAAAGGCGGAGAAAGUGUCCCUCCUAGG.GGAGGGACAGAGUUCUUGCUUGCAAGAGCUC.AGGGUGAGGACGGUGGGGGUAAUGAACAUGAAAAAAUGGCUCCAAAAGUCUCCCCUUGAGGGGAGCGAAUCAUCCAAAUUGUUUUUUUGGAUGAUUCGUGGGGUGUUUUCCUUCUCAUUCCGCAGCAGAGCUAUUGAACGAGAACAAAACCAUUGCUUUUAAAUGGCUGUGAAGAUCCUUCAGAGGUAUCUUCAGGAUGACGGUGAGCGUUGUUUAAUUUAUUUAAACCCCAACGAAAAACCCACCAUCAAUCCAUCAUUUUACCUUGGUAAUGCUUGGCGUAAUUUAAACCAAGGUUAUCAAAUCGGUGGAAC
wf2_Contig5173/1873-1414            CCCUCUGAUUCCUCGCAAGCGUGAAAUCUGUCUCCCCCCGAGGGGAGAUAUAACCUGCCCAACUCCAAAACUGUCAACCUAAAAUAGGAAAUAGCUAGAAAAUAUCCCUCCAUGG.GGAGGGACAGCGACAAAACUUGUUUUGUCUC.UGGGUGAGGACCGUGGAGACAACAAACUUGGUAAAUGGGCAAGAAAUAGCUCAACGCCUCUAAUCAGUUGGUUGCCAAACUAGUAUGGAAAGAAGUCAGAGACUUCUUGUUUAUGUAUUCUUUUAAGUCAACGCUAACGCUAAAGACUUAAAAGAGCCUUUGGCGUUUUGGGUGAGGACCGUGGAGGCAACAAACUUGGAAAGUGGGCAAAAAUAACUCCAAGUCACCAAUCCAUAAUUCAAAAUUUAAAACCCAAAAUUCUUAAUUCUGAACUCUCAAUUCUCAAUUCUUAAUCCCGAUUCCCUUCCUCUUUC
wf2_Contig42/243-1                  AAUUCCCGCAGGCGUGAAUUCUGUCUCCCCCCGAGGGGAGAUACAACCUACCCAACUCCAAAACUGUCAACCUUAAUCAGGAAUAGACCGAAGCCAAGAACGUGUCCCUCCUUGG.GGAGGGACAGAGGUA.AACAUGUUUUACCUCUAGGGUGAGGACGGUGAGCAAAUGAGUUUAUAAGUUCUCAGAGCCGAAUUCUGUGAUCCANCUAAGUGCUCCAGGGAACCGCAAGAACCAAANAAAAA.........................................................................................................................................................................................................................
wf2_Contig1327/206-1                UCCAGACUGCAUUACGAACGAGGACGUUCGUAACGAGGUAAAAUCUAUCUCCCCCUAGGGGAGAUAUAAUUUCCACAGAAGUGACAAUGAAGGUCAAGAAAGUGUCCCUCCUUGG.GGAGGGACAGAGUCAAAACUUGUUUUGGCUC.AGGGUGAGGACUGUGUUGGCAAUAAGUUUACAAUACGGCAUGAAGCUCAACAUCACCCAG..............................................................................................................................................................................................................................................................
wf2_Contig1741/461-3                UAACCUACGCCAUCAACUUUUCCUCCCUCUGAUUUCCCGCAAGCGAGAUACGGCUAGCCUAGGUCAAAAAUGGUCAACCUAAAUCAGGAAAAGGCAAGACAGUGUCCCUCCUUGG.GGAGGGACAGAGACA.AGCGUGUUUUGUCUC.AGGGUGAGGACCGUUGGGGUAAUAAGUUUGCAAUGUGGCAUAAACUAAACCAAAGCUCAAAACACUGGAAGCAGGAGCUUCCAGACUGCAUUACACAGCAGAGCUACGUAACGAGGUGGAAAGGUAAGGUCAGCUAGCACCUCCAACAAAGCAUGUGCUUUUUAAAUGGCUGUGAAGAUCCUUCAGAGGUAUCUUCAGGAUGACGGUGAGCGUUGUUUGGUUUAUUAAACGGUCAACGAAUUAACUGACAUUUAAAAGUGAGACUUCCUCUGCUAUAGCUUUUAAGUUUAAGUAAACGAGAAGGGGCUCGAGCC
wf2_Contig4944/764-305              CCCUCUGAUUUCCCGCAAGCGAGAAAUCUGUCUCCCCCCGAGGGGAGAUACAACUAGCCCGACUCAAAAACGGUCAACCAAAAACAAGAAAUGACAAGAACGUGUCCCUCCUUGG.GGAGGGACAGAGACCAAACAUGUUUUGUCUC.AGGGUGAGGACGAUGGGGCAAGGAAUUUGAAAGUUGAUUGAAACAAUGAUAGAAGCAAGAACAAGUCUCCCAUUGAGGGGAGCUAAUCAUCCAAAUAGUUCUUUUGGAUGAUUCGAGGGGUGUUCGUGAUAGCGAGCACGGAAAUAACGCAAAGCUCAACACCAUUGGAAGCAGAGGCGAAUUGGGGAAUUUUGGAUUUUAAAUUUUGAUAUAGAAUGGAAUGGAAAGAAGUCGGAGACUUCUUAAUUAUAUAUUCUUUUAAGUCACCGCUAUCGCUAAAGACUUAAAAGAGCUUUUGGGAUAGGCUAAAAACU
wf2_Contig3569/1265-806             CCCUCUGAUUUCCCGCAGGCGUGAAAUCGGUCUCCCCCCCGAGCGGAGAUACAUUCUGCACCAAAAACUGUCAACCUAUAUCAGGAAAUGACCCCAAGAAAGUGUCCCUCCUUGG.GGAGGGACAGAGAUAAAACUUGUUUUGUCUC.AGGGUAAGGACUGUGGGAAAAUGAGUUUGUAAGCUGAUGUGAAAUAGCAGAAAACCCCUAAACCUACAGGUUGCCAUUUCAAAAGAGGAAAGAAGUCAGAGACUUCUUAUUUGUGUAUUCUUUUAAGCCACCGCUCCGCUAAAGACUUAAAAGAGCCUUUGGGUUUGGAUGAUUAACGCUCCUCAAUGGAGACUUUUUGGAGCUUUUUGAUGGCCAGAUUUAAUCCGGUAAAUCUAGAUAAUCCUGUAAAUCCUGUUUCAAAAUAGGAAGAUUUAGGUAUUAGCUGUUGGCUACUUCCACCCAAGGAUAAGUCC
#=GC SS_cons                        ........................................................................................................<<<<<<<____.>>>>>>>,,<<<<<<<<<____>>>>>>>>>...........................................................................................................................................................................................................................................................................................................................
#=GC R2R_LABEL                      -----------------------------------------------------------------------------------------------------.a................................................b.......---------------------------------------------------------------------------------------------------------------------------------------------------------------------------------------------------------------------------------------------------------------------------------------------------------------
#=GF R2R set_dir pos0 90
#=GF R2R place_explicit a a-- -45 1 0 0 0 -90
#=GF R2R place_explicit b b-- -45 1 0 0 0 -90
//
